# Supplementary material for: AI-guided pipeline for protein–protein interaction drug discovery identifies a SARS-CoV-2 inhibitor
Source: Mol Syst Biol. 2024 Mar 11;20(4):428–57. doi: 10.1038/s44320-024-00019-8 (PMC10987651; doi:10.1038/s44320-024-00019-8)
Supplement: Supplementary file 12 — Source Data Fig. 2 [file 44320_2024_19_MOESM12_ESM.zip › Source Data Figure EV3-EV4/ColabFold/SKP1_SKP2_unrelaxed_rank_1_model_1.pdb]

MODEL     1                                                                     
ATOM      1  N   MET B   1      28.897  29.354  26.383  1.00 67.06           N  
ATOM      2  CA  MET B   1      28.359  28.924  25.096  1.00 67.06           C  
ATOM      3  C   MET B   1      27.936  30.124  24.255  1.00 67.06           C  
ATOM      4  CB  MET B   1      27.172  27.981  25.296  1.00 67.06           C  
ATOM      5  O   MET B   1      27.404  31.101  24.784  1.00 67.06           O  
ATOM      6  CG  MET B   1      27.572  26.547  25.604  1.00 67.06           C  
ATOM      7  SD  MET B   1      26.210  25.356  25.300  1.00 67.06           S  
ATOM      8  CE  MET B   1      26.944  23.848  25.993  1.00 67.06           C  
ATOM      9  N   PRO B   2      28.322  30.145  22.992  1.00 85.46           N  
ATOM     10  CA  PRO B   2      27.938  31.296  22.172  1.00 85.46           C  
ATOM     11  C   PRO B   2      26.430  31.539  22.165  1.00 85.46           C  
ATOM     12  CB  PRO B   2      28.436  30.917  20.775  1.00 85.46           C  
ATOM     13  O   PRO B   2      25.648  30.593  22.294  1.00 85.46           O  
ATOM     14  CG  PRO B   2      28.632  29.436  20.829  1.00 85.46           C  
ATOM     15  CD  PRO B   2      28.734  29.020  22.269  1.00 85.46           C  
ATOM     16  N   SER B   3      26.037  32.744  22.339  1.00 90.78           N  
ATOM     17  CA  SER B   3      24.625  33.108  22.384  1.00 90.78           C  
ATOM     18  C   SER B   3      24.265  34.067  21.254  1.00 90.78           C  
ATOM     19  CB  SER B   3      24.277  33.742  23.732  1.00 90.78           C  
ATOM     20  O   SER B   3      25.146  34.685  20.653  1.00 90.78           O  
ATOM     21  OG  SER B   3      24.973  34.964  23.907  1.00 90.78           O  
ATOM     22  N   ILE B   4      23.014  34.079  20.910  1.00 91.08           N  
ATOM     23  CA  ILE B   4      22.496  34.997  19.902  1.00 91.08           C  
ATOM     24  C   ILE B   4      21.255  35.707  20.439  1.00 91.08           C  
ATOM     25  CB  ILE B   4      22.165  34.262  18.584  1.00 91.08           C  
ATOM     26  O   ILE B   4      20.580  35.196  21.336  1.00 91.08           O  
ATOM     27  CG1 ILE B   4      21.826  35.270  17.480  1.00 91.08           C  
ATOM     28  CG2 ILE B   4      21.015  33.272  18.793  1.00 91.08           C  
ATOM     29  CD1 ILE B   4      21.773  34.664  16.084  1.00 91.08           C  
ATOM     30  N   LYS B   5      21.040  36.902  19.879  1.00 93.91           N  
ATOM     31  CA  LYS B   5      19.864  37.660  20.298  1.00 93.91           C  
ATOM     32  C   LYS B   5      18.755  37.575  19.254  1.00 93.91           C  
ATOM     33  CB  LYS B   5      20.231  39.123  20.554  1.00 93.91           C  
ATOM     34  O   LYS B   5      18.987  37.831  18.071  1.00 93.91           O  
ATOM     35  CG  LYS B   5      21.180  39.326  21.727  1.00 93.91           C  
ATOM     36  CD  LYS B   5      21.496  40.801  21.940  1.00 93.91           C  
ATOM     37  CE  LYS B   5      22.515  41.000  23.054  1.00 93.91           C  
ATOM     38  NZ  LYS B   5      22.853  42.442  23.245  1.00 93.91           N  
ATOM     39  N   LEU B   6      17.590  37.192  19.747  1.00 95.20           N  
ATOM     40  CA  LEU B   6      16.407  37.126  18.896  1.00 95.20           C  
ATOM     41  C   LEU B   6      15.402  38.207  19.279  1.00 95.20           C  
ATOM     42  CB  LEU B   6      15.752  35.746  18.993  1.00 95.20           C  
ATOM     43  O   LEU B   6      15.142  38.428  20.464  1.00 95.20           O  
ATOM     44  CG  LEU B   6      16.641  34.548  18.653  1.00 95.20           C  
ATOM     45  CD1 LEU B   6      15.888  33.244  18.896  1.00 95.20           C  
ATOM     46  CD2 LEU B   6      17.124  34.633  17.209  1.00 95.20           C  
ATOM     47  N   GLN B   7      14.896  38.846  18.239  1.00 95.86           N  
ATOM     48  CA  GLN B   7      13.941  39.916  18.504  1.00 95.86           C  
ATOM     49  C   GLN B   7      12.548  39.549  17.999  1.00 95.86           C  
ATOM     50  CB  GLN B   7      14.406  41.223  17.860  1.00 95.86           C  
ATOM     51  O   GLN B   7      12.368  39.261  16.814  1.00 95.86           O  
ATOM     52  CG  GLN B   7      13.495  42.409  18.148  1.00 95.86           C  
ATOM     53  CD  GLN B   7      13.975  43.690  17.492  1.00 95.86           C  
ATOM     54  NE2 GLN B   7      13.960  44.784  18.247  1.00 95.86           N  
ATOM     55  OE1 GLN B   7      14.356  43.697  16.318  1.00 95.86           O  
ATOM     56  N   SER B   8      11.558  39.584  18.944  1.00 97.07           N  
ATOM     57  CA  SER B   8      10.176  39.249  18.613  1.00 97.07           C  
ATOM     58  C   SER B   8       9.530  40.341  17.767  1.00 97.07           C  
ATOM     59  CB  SER B   8       9.359  39.029  19.887  1.00 97.07           C  
ATOM     60  O   SER B   8      10.100  41.420  17.596  1.00 97.07           O  
ATOM     61  OG  SER B   8       9.217  40.240  20.610  1.00 97.07           O  
ATOM     62  N   SER B   9       8.364  40.099  17.213  1.00 96.01           N  
ATOM     63  CA  SER B   9       7.664  41.043  16.348  1.00 96.01           C  
ATOM     64  C   SER B   9       7.246  42.292  17.116  1.00 96.01           C  
ATOM     65  CB  SER B   9       6.434  40.385  15.720  1.00 96.01           C  
ATOM     66  O   SER B   9       7.134  43.375  16.537  1.00 96.01           O  
ATOM     67  OG  SER B   9       5.527  39.957  16.722  1.00 96.01           O  
ATOM     68  N   ASP B  10       7.008  42.128  18.420  1.00 96.66           N  
ATOM     69  CA  ASP B  10       6.601  43.274  19.227  1.00 96.66           C  
ATOM     70  C   ASP B  10       7.807  43.940  19.885  1.00 96.66           C  
ATOM     71  CB  ASP B  10       5.589  42.848  20.293  1.00 96.66           C  
ATOM     72  O   ASP B  10       7.653  44.759  20.792  1.00 96.66           O  
ATOM     73  CG  ASP B  10       6.052  41.651  21.104  1.00 96.66           C  
ATOM     74  OD1 ASP B  10       7.084  41.038  20.754  1.00 96.66           O  
ATOM     75  OD2 ASP B  10       5.377  41.315  22.102  1.00 96.66           O  
ATOM     76  N   GLY B  11       9.102  43.528  19.574  1.00 94.01           N  
ATOM     77  CA  GLY B  11      10.310  44.278  19.883  1.00 94.01           C  
ATOM     78  C   GLY B  11      11.048  43.746  21.096  1.00 94.01           C  
ATOM     79  O   GLY B  11      12.075  44.299  21.496  1.00 94.01           O  
ATOM     80  N   GLU B  12      10.640  42.657  21.720  1.00 97.30           N  
ATOM     81  CA  GLU B  12      11.351  42.089  22.862  1.00 97.30           C  
ATOM     82  C   GLU B  12      12.552  41.264  22.410  1.00 97.30           C  
ATOM     83  CB  GLU B  12      10.409  41.228  23.707  1.00 97.30           C  
ATOM     84  O   GLU B  12      12.482  40.557  21.402  1.00 97.30           O  
ATOM     85  CG  GLU B  12       9.415  42.032  24.533  1.00 97.30           C  
ATOM     86  CD  GLU B  12       8.650  41.188  25.539  1.00 97.30           C  
ATOM     87  OE1 GLU B  12       7.614  41.658  26.063  1.00 97.30           O  
ATOM     88  OE2 GLU B  12       9.090  40.047  25.807  1.00 97.30           O  
ATOM     89  N   ILE B  13      13.673  41.422  23.115  1.00 96.67           N  
ATOM     90  CA  ILE B  13      14.910  40.744  22.742  1.00 96.67           C  
ATOM     91  C   ILE B  13      15.170  39.583  23.699  1.00 96.67           C  
ATOM     92  CB  ILE B  13      16.109  41.718  22.743  1.00 96.67           C  
ATOM     93  O   ILE B  13      15.055  39.735  24.917  1.00 96.67           O  
ATOM     94  CG1 ILE B  13      15.897  42.828  21.706  1.00 96.67           C  
ATOM     95  CG2 ILE B  13      17.416  40.965  22.478  1.00 96.67           C  
ATOM     96  CD1 ILE B  13      17.004  43.873  21.682  1.00 96.67           C  
ATOM     97  N   PHE B  14      15.425  38.419  23.138  1.00 96.12           N  
ATOM     98  CA  PHE B  14      15.749  37.222  23.905  1.00 96.12           C  
ATOM     99  C   PHE B  14      17.173  36.762  23.614  1.00 96.12           C  
ATOM    100  CB  PHE B  14      14.760  36.096  23.590  1.00 96.12           C  
ATOM    101  O   PHE B  14      17.549  36.587  22.453  1.00 96.12           O  
ATOM    102  CG  PHE B  14      13.343  36.402  23.994  1.00 96.12           C  
ATOM    103  CD1 PHE B  14      12.816  35.891  25.174  1.00 96.12           C  
ATOM    104  CD2 PHE B  14      12.537  37.202  23.194  1.00 96.12           C  
ATOM    105  CE1 PHE B  14      11.505  36.172  25.551  1.00 96.12           C  
ATOM    106  CE2 PHE B  14      11.226  37.488  23.564  1.00 96.12           C  
ATOM    107  CZ  PHE B  14      10.712  36.971  24.742  1.00 96.12           C  
ATOM    108  N   GLU B  15      17.975  36.640  24.616  1.00 94.63           N  
ATOM    109  CA  GLU B  15      19.291  36.028  24.464  1.00 94.63           C  
ATOM    110  C   GLU B  15      19.208  34.508  24.564  1.00 94.63           C  
ATOM    111  CB  GLU B  15      20.262  36.572  25.515  1.00 94.63           C  
ATOM    112  O   GLU B  15      18.831  33.969  25.606  1.00 94.63           O  
ATOM    113  CG  GLU B  15      21.724  36.273  25.216  1.00 94.63           C  
ATOM    114  CD  GLU B  15      22.686  36.988  26.151  1.00 94.63           C  
ATOM    115  OE1 GLU B  15      23.916  36.790  26.024  1.00 94.63           O  
ATOM    116  OE2 GLU B  15      22.207  37.752  27.018  1.00 94.63           O  
ATOM    117  N   VAL B  16      19.591  33.805  23.485  1.00 94.69           N  
ATOM    118  CA  VAL B  16      19.374  32.365  23.398  1.00 94.69           C  
ATOM    119  C   VAL B  16      20.672  31.670  22.993  1.00 94.69           C  
ATOM    120  CB  VAL B  16      18.250  32.020  22.395  1.00 94.69           C  
ATOM    121  O   VAL B  16      21.418  32.175  22.150  1.00 94.69           O  
ATOM    122  CG1 VAL B  16      17.972  30.518  22.391  1.00 94.69           C  
ATOM    123  CG2 VAL B  16      16.980  32.801  22.729  1.00 94.69           C  
ATOM    124  N   ASP B  17      20.920  30.558  23.675  1.00 92.53           N  
ATOM    125  CA  ASP B  17      22.063  29.746  23.268  1.00 92.53           C  
ATOM    126  C   ASP B  17      21.965  29.360  21.794  1.00 92.53           C  
ATOM    127  CB  ASP B  17      22.164  28.489  24.135  1.00 92.53           C  
ATOM    128  O   ASP B  17      20.896  28.973  21.318  1.00 92.53           O  
ATOM    129  CG  ASP B  17      23.439  27.701  23.891  1.00 92.53           C  
ATOM    130  OD1 ASP B  17      23.554  27.039  22.837  1.00 92.53           O  
ATOM    131  OD2 ASP B  17      24.335  27.741  24.762  1.00 92.53           O  
ATOM    132  N   VAL B  18      23.085  29.385  21.103  1.00 91.26           N  
ATOM    133  CA  VAL B  18      23.141  29.171  19.660  1.00 91.26           C  
ATOM    134  C   VAL B  18      22.648  27.765  19.326  1.00 91.26           C  
ATOM    135  CB  VAL B  18      24.571  29.378  19.112  1.00 91.26           C  
ATOM    136  O   VAL B  18      21.921  27.572  18.349  1.00 91.26           O  
ATOM    137  CG1 VAL B  18      24.656  28.945  17.649  1.00 91.26           C  
ATOM    138  CG2 VAL B  18      24.994  30.838  19.265  1.00 91.26           C  
ATOM    139  N   GLU B  19      22.976  26.810  20.170  1.00 90.87           N  
ATOM    140  CA  GLU B  19      22.571  25.427  19.935  1.00 90.87           C  
ATOM    141  C   GLU B  19      21.055  25.274  20.018  1.00 90.87           C  
ATOM    142  CB  GLU B  19      23.251  24.490  20.936  1.00 90.87           C  
ATOM    143  O   GLU B  19      20.462  24.500  19.264  1.00 90.87           O  
ATOM    144  CG  GLU B  19      24.741  24.301  20.688  1.00 90.87           C  
ATOM    145  CD  GLU B  19      25.055  23.765  19.301  1.00 90.87           C  
ATOM    146  OE1 GLU B  19      25.909  24.355  18.601  1.00 90.87           O  
ATOM    147  OE2 GLU B  19      24.440  22.748  18.909  1.00 90.87           O  
ATOM    148  N   ILE B  20      20.454  26.043  20.834  1.00 94.83           N  
ATOM    149  CA  ILE B  20      19.003  26.031  20.989  1.00 94.83           C  
ATOM    150  C   ILE B  20      18.352  26.731  19.798  1.00 94.83           C  
ATOM    151  CB  ILE B  20      18.570  26.705  22.310  1.00 94.83           C  
ATOM    152  O   ILE B  20      17.394  26.217  19.216  1.00 94.83           O  
ATOM    153  CG1 ILE B  20      19.046  25.880  23.511  1.00 94.83           C  
ATOM    154  CG2 ILE B  20      17.052  26.898  22.345  1.00 94.83           C  
ATOM    155  CD1 ILE B  20      18.816  26.556  24.856  1.00 94.83           C  
ATOM    156  N   ALA B  21      18.924  27.815  19.411  1.00 93.97           N  
ATOM    157  CA  ALA B  21      18.388  28.598  18.301  1.00 93.97           C  
ATOM    158  C   ALA B  21      18.476  27.823  16.989  1.00 93.97           C  
ATOM    159  CB  ALA B  21      19.129  29.928  18.180  1.00 93.97           C  
ATOM    160  O   ALA B  21      17.616  27.967  16.117  1.00 93.97           O  
ATOM    161  N   LYS B  22      19.405  26.974  16.857  1.00 92.77           N  
ATOM    162  CA  LYS B  22      19.666  26.243  15.621  1.00 92.77           C  
ATOM    163  C   LYS B  22      18.653  25.120  15.421  1.00 92.77           C  
ATOM    164  CB  LYS B  22      21.086  25.673  15.624  1.00 92.77           C  
ATOM    165  O   LYS B  22      18.627  24.479  14.369  1.00 92.77           O  
ATOM    166  CG  LYS B  22      22.164  26.695  15.294  1.00 92.77           C  
ATOM    167  CD  LYS B  22      23.544  26.054  15.241  1.00 92.77           C  
ATOM    168  CE  LYS B  22      24.600  27.037  14.753  1.00 92.77           C  
ATOM    169  NZ  LYS B  22      25.963  26.428  14.746  1.00 92.77           N  
ATOM    170  N   GLN B  23      17.858  24.880  16.426  1.00 94.24           N  
ATOM    171  CA  GLN B  23      16.768  23.932  16.217  1.00 94.24           C  
ATOM    172  C   GLN B  23      15.789  24.442  15.163  1.00 94.24           C  
ATOM    173  CB  GLN B  23      16.033  23.662  17.530  1.00 94.24           C  
ATOM    174  O   GLN B  23      15.044  23.660  14.571  1.00 94.24           O  
ATOM    175  CG  GLN B  23      16.834  22.831  18.524  1.00 94.24           C  
ATOM    176  CD  GLN B  23      15.997  22.350  19.695  1.00 94.24           C  
ATOM    177  NE2 GLN B  23      16.384  22.748  20.903  1.00 94.24           N  
ATOM    178  OE1 GLN B  23      15.012  21.628  19.516  1.00 94.24           O  
ATOM    179  N   SER B  24      15.815  25.727  15.011  1.00 95.44           N  
ATOM    180  CA  SER B  24      15.096  26.335  13.897  1.00 95.44           C  
ATOM    181  C   SER B  24      15.919  26.287  12.614  1.00 95.44           C  
ATOM    182  CB  SER B  24      14.729  27.784  14.222  1.00 95.44           C  
ATOM    183  O   SER B  24      16.956  26.946  12.510  1.00 95.44           O  
ATOM    184  OG  SER B  24      14.344  28.481  13.049  1.00 95.44           O  
ATOM    185  N   VAL B  25      15.425  25.640  11.622  1.00 94.84           N  
ATOM    186  CA  VAL B  25      16.148  25.534  10.359  1.00 94.84           C  
ATOM    187  C   VAL B  25      16.276  26.915   9.719  1.00 94.84           C  
ATOM    188  CB  VAL B  25      15.450  24.558   9.385  1.00 94.84           C  
ATOM    189  O   VAL B  25      17.295  27.227   9.099  1.00 94.84           O  
ATOM    190  CG1 VAL B  25      16.146  24.563   8.025  1.00 94.84           C  
ATOM    191  CG2 VAL B  25      15.426  23.147   9.971  1.00 94.84           C  
ATOM    192  N   THR B  26      15.300  27.732   9.925  1.00 94.73           N  
ATOM    193  CA  THR B  26      15.327  29.092   9.400  1.00 94.73           C  
ATOM    194  C   THR B  26      16.476  29.887  10.015  1.00 94.73           C  
ATOM    195  CB  THR B  26      13.996  29.820   9.666  1.00 94.73           C  
ATOM    196  O   THR B  26      17.262  30.508   9.297  1.00 94.73           O  
ATOM    197  CG2 THR B  26      14.022  31.237   9.105  1.00 94.73           C  
ATOM    198  OG1 THR B  26      12.928  29.092   9.046  1.00 94.73           O  
ATOM    199  N   ILE B  27      16.617  29.781  11.317  1.00 92.81           N  
ATOM    200  CA  ILE B  27      17.663  30.522  12.014  1.00 92.81           C  
ATOM    201  C   ILE B  27      19.025  29.905  11.707  1.00 92.81           C  
ATOM    202  CB  ILE B  27      17.418  30.546  13.540  1.00 92.81           C  
ATOM    203  O   ILE B  27      19.998  30.623  11.463  1.00 92.81           O  
ATOM    204  CG1 ILE B  27      16.135  31.321  13.862  1.00 92.81           C  
ATOM    205  CG2 ILE B  27      18.620  31.150  14.271  1.00 92.81           C  
ATOM    206  CD1 ILE B  27      15.729  31.263  15.328  1.00 92.81           C  
ATOM    207  N   LYS B  28      19.018  28.631  11.710  1.00 92.51           N  
ATOM    208  CA  LYS B  28      20.254  27.929  11.377  1.00 92.51           C  
ATOM    209  C   LYS B  28      20.778  28.357  10.009  1.00 92.51           C  
ATOM    210  CB  LYS B  28      20.037  26.415  11.405  1.00 92.51           C  
ATOM    211  O   LYS B  28      21.960  28.673   9.862  1.00 92.51           O  
ATOM    212  CG  LYS B  28      21.291  25.604  11.117  1.00 92.51           C  
ATOM    213  CD  LYS B  28      21.006  24.108  11.135  1.00 92.51           C  
ATOM    214  CE  LYS B  28      22.239  23.299  10.754  1.00 92.51           C  
ATOM    215  NZ  LYS B  28      21.956  21.832  10.741  1.00 92.51           N  
ATOM    216  N   THR B  29      19.951  28.424   9.066  1.00 93.06           N  
ATOM    217  CA  THR B  29      20.325  28.811   7.710  1.00 93.06           C  
ATOM    218  C   THR B  29      20.771  30.269   7.667  1.00 93.06           C  
ATOM    219  CB  THR B  29      19.158  28.599   6.727  1.00 93.06           C  
ATOM    220  O   THR B  29      21.748  30.605   6.995  1.00 93.06           O  
ATOM    221  CG2 THR B  29      19.569  28.954   5.302  1.00 93.06           C  
ATOM    222  OG1 THR B  29      18.752  27.225   6.766  1.00 93.06           O  
ATOM    223  N   MET B  30      20.089  31.091   8.372  1.00 89.16           N  
ATOM    224  CA  MET B  30      20.442  32.507   8.423  1.00 89.16           C  
ATOM    225  C   MET B  30      21.833  32.700   9.018  1.00 89.16           C  
ATOM    226  CB  MET B  30      19.411  33.290   9.238  1.00 89.16           C  
ATOM    227  O   MET B  30      22.631  33.483   8.500  1.00 89.16           O  
ATOM    228  CG  MET B  30      18.124  33.578   8.483  1.00 89.16           C  
ATOM    229  SD  MET B  30      16.943  34.582   9.465  1.00 89.16           S  
ATOM    230  CE  MET B  30      15.451  34.407   8.448  1.00 89.16           C  
ATOM    231  N   LEU B  31      22.121  31.951  10.063  1.00 86.67           N  
ATOM    232  CA  LEU B  31      23.413  32.055  10.731  1.00 86.67           C  
ATOM    233  C   LEU B  31      24.536  31.562   9.825  1.00 86.67           C  
ATOM    234  CB  LEU B  31      23.408  31.257  12.037  1.00 86.67           C  
ATOM    235  O   LEU B  31      25.622  32.145   9.801  1.00 86.67           O  
ATOM    236  CG  LEU B  31      22.515  31.795  13.157  1.00 86.67           C  
ATOM    237  CD1 LEU B  31      22.552  30.858  14.360  1.00 86.67           C  
ATOM    238  CD2 LEU B  31      22.946  33.202  13.555  1.00 86.67           C  
ATOM    239  N   GLU B  32      24.301  30.554   9.124  1.00 87.33           N  
ATOM    240  CA  GLU B  32      25.294  30.006   8.204  1.00 87.33           C  
ATOM    241  C   GLU B  32      25.551  30.958   7.039  1.00 87.33           C  
ATOM    242  CB  GLU B  32      24.845  28.640   7.679  1.00 87.33           C  
ATOM    243  O   GLU B  32      26.695  31.128   6.611  1.00 87.33           O  
ATOM    244  CG  GLU B  32      24.889  27.535   8.724  1.00 87.33           C  
ATOM    245  CD  GLU B  32      24.281  26.228   8.240  1.00 87.33           C  
ATOM    246  OE1 GLU B  32      24.316  25.227   8.992  1.00 87.33           O  
ATOM    247  OE2 GLU B  32      23.767  26.204   7.100  1.00 87.33           O  
ATOM    248  N   ASP B  33      24.504  31.575   6.583  1.00 85.77           N  
ATOM    249  CA  ASP B  33      24.631  32.496   5.458  1.00 85.77           C  
ATOM    250  C   ASP B  33      25.381  33.762   5.867  1.00 85.77           C  
ATOM    251  CB  ASP B  33      23.252  32.858   4.902  1.00 85.77           C  
ATOM    252  O   ASP B  33      26.102  34.350   5.059  1.00 85.77           O  
ATOM    253  CG  ASP B  33      22.620  31.731   4.104  1.00 85.77           C  
ATOM    254  OD1 ASP B  33      23.311  30.734   3.804  1.00 85.77           O  
ATOM    255  OD2 ASP B  33      21.420  31.843   3.770  1.00 85.77           O  
ATOM    256  N   LEU B  34      25.218  34.134   7.073  1.00 76.74           N  
ATOM    257  CA  LEU B  34      25.847  35.361   7.549  1.00 76.74           C  
ATOM    258  C   LEU B  34      27.253  35.083   8.072  1.00 76.74           C  
ATOM    259  CB  LEU B  34      25.000  36.007   8.649  1.00 76.74           C  
ATOM    260  O   LEU B  34      28.004  36.014   8.372  1.00 76.74           O  
ATOM    261  CG  LEU B  34      23.628  36.535   8.225  1.00 76.74           C  
ATOM    262  CD1 LEU B  34      22.821  36.954   9.449  1.00 76.74           C  
ATOM    263  CD2 LEU B  34      23.780  37.700   7.254  1.00 76.74           C  
ATOM    264  N   GLY B  35      27.751  33.846   7.971  1.00 72.31           N  
ATOM    265  CA  GLY B  35      29.062  33.458   8.467  1.00 72.31           C  
ATOM    266  C   GLY B  35      29.224  33.677   9.959  1.00 72.31           C  
ATOM    267  O   GLY B  35      30.315  34.008  10.429  1.00 72.31           O  
ATOM    268  N   MET B  36      28.175  33.863  10.696  1.00 64.04           N  
ATOM    269  CA  MET B  36      28.143  34.208  12.115  1.00 64.04           C  
ATOM    270  C   MET B  36      28.276  32.960  12.981  1.00 64.04           C  
ATOM    271  CB  MET B  36      26.849  34.948  12.460  1.00 64.04           C  
ATOM    272  O   MET B  36      27.954  32.987  14.170  1.00 64.04           O  
ATOM    273  CG  MET B  36      26.762  36.342  11.859  1.00 64.04           C  
ATOM    274  SD  MET B  36      25.307  37.280  12.468  1.00 64.04           S  
ATOM    275  CE  MET B  36      25.941  38.975  12.335  1.00 64.04           C  
ATOM    276  N   ASP B  37      28.917  31.803  12.608  1.00 59.10           N  
ATOM    277  CA  ASP B  37      28.946  30.570  13.388  1.00 59.10           C  
ATOM    278  C   ASP B  37      29.711  30.765  14.695  1.00 59.10           C  
ATOM    279  CB  ASP B  37      29.573  29.435  12.576  1.00 59.10           C  
ATOM    280  O   ASP B  37      29.416  30.111  15.697  1.00 59.10           O  
ATOM    281  CG  ASP B  37      28.712  28.998  11.404  1.00 59.10           C  
ATOM    282  OD1 ASP B  37      27.522  29.376  11.347  1.00 59.10           O  
ATOM    283  OD2 ASP B  37      29.228  28.268  10.530  1.00 59.10           O  
ATOM    284  N   ASP B  38      30.581  31.784  14.834  1.00 55.83           N  
ATOM    285  CA  ASP B  38      31.423  31.718  16.025  1.00 55.83           C  
ATOM    286  C   ASP B  38      31.393  33.037  16.793  1.00 55.83           C  
ATOM    287  CB  ASP B  38      32.862  31.363  15.645  1.00 55.83           C  
ATOM    288  O   ASP B  38      31.673  33.069  17.993  1.00 55.83           O  
ATOM    289  CG  ASP B  38      33.040  29.894  15.302  1.00 55.83           C  
ATOM    290  OD1 ASP B  38      32.183  29.070  15.688  1.00 55.83           O  
ATOM    291  OD2 ASP B  38      34.047  29.558  14.642  1.00 55.83           O  
ATOM    292  N   GLU B  39      31.209  34.184  16.139  1.00 53.53           N  
ATOM    293  CA  GLU B  39      31.324  35.453  16.853  1.00 53.53           C  
ATOM    294  C   GLU B  39      29.988  36.188  16.890  1.00 53.53           C  
ATOM    295  CB  GLU B  39      32.394  36.338  16.207  1.00 53.53           C  
ATOM    296  O   GLU B  39      29.299  36.288  15.872  1.00 53.53           O  
ATOM    297  CG  GLU B  39      33.819  35.932  16.554  1.00 53.53           C  
ATOM    298  CD  GLU B  39      34.866  36.885  16.000  1.00 53.53           C  
ATOM    299  OE1 GLU B  39      36.072  36.683  16.267  1.00 53.53           O  
ATOM    300  OE2 GLU B  39      34.476  37.842  15.294  1.00 53.53           O  
ATOM    301  N   GLY B  40      29.223  35.994  17.954  1.00 52.96           N  
ATOM    302  CA  GLY B  40      27.948  36.593  18.315  1.00 52.96           C  
ATOM    303  C   GLY B  40      27.805  38.025  17.836  1.00 52.96           C  
ATOM    304  O   GLY B  40      28.497  38.920  18.324  1.00 52.96           O  
ATOM    305  N   ASP B  41      27.788  38.240  16.498  1.00 57.66           N  
ATOM    306  CA  ASP B  41      27.324  39.565  16.099  1.00 57.66           C  
ATOM    307  C   ASP B  41      26.221  40.064  17.029  1.00 57.66           C  
ATOM    308  CB  ASP B  41      26.823  39.545  14.653  1.00 57.66           C  
ATOM    309  O   ASP B  41      25.378  39.283  17.476  1.00 57.66           O  
ATOM    310  CG  ASP B  41      27.268  40.758  13.855  1.00 57.66           C  
ATOM    311  OD1 ASP B  41      27.827  41.706  14.447  1.00 57.66           O  
ATOM    312  OD2 ASP B  41      27.054  40.767  12.623  1.00 57.66           O  
ATOM    313  N   ASP B  42      26.566  41.169  17.778  1.00 69.26           N  
ATOM    314  CA  ASP B  42      25.736  41.750  18.829  1.00 69.26           C  
ATOM    315  C   ASP B  42      24.410  42.255  18.265  1.00 69.26           C  
ATOM    316  CB  ASP B  42      26.477  42.889  19.531  1.00 69.26           C  
ATOM    317  O   ASP B  42      23.505  42.616  19.020  1.00 69.26           O  
ATOM    318  CG  ASP B  42      27.267  42.425  20.742  1.00 69.26           C  
ATOM    319  OD1 ASP B  42      26.971  41.339  21.283  1.00 69.26           O  
ATOM    320  OD2 ASP B  42      28.193  43.154  21.160  1.00 69.26           O  
ATOM    321  N   ASP B  43      24.149  42.070  16.931  1.00 82.94           N  
ATOM    322  CA  ASP B  43      22.867  42.570  16.444  1.00 82.94           C  
ATOM    323  C   ASP B  43      21.785  41.497  16.544  1.00 82.94           C  
ATOM    324  CB  ASP B  43      22.994  43.056  14.999  1.00 82.94           C  
ATOM    325  O   ASP B  43      21.997  40.355  16.132  1.00 82.94           O  
ATOM    326  CG  ASP B  43      23.768  44.357  14.877  1.00 82.94           C  
ATOM    327  OD1 ASP B  43      23.783  45.151  15.842  1.00 82.94           O  
ATOM    328  OD2 ASP B  43      24.366  44.592  13.805  1.00 82.94           O  
ATOM    329  N   PRO B  44      20.680  41.877  17.080  1.00 90.24           N  
ATOM    330  CA  PRO B  44      19.603  40.900  17.259  1.00 90.24           C  
ATOM    331  C   PRO B  44      19.005  40.431  15.935  1.00 90.24           C  
ATOM    332  CB  PRO B  44      18.567  41.665  18.086  1.00 90.24           C  
ATOM    333  O   PRO B  44      18.932  41.206  14.978  1.00 90.24           O  
ATOM    334  CG  PRO B  44      19.286  42.883  18.568  1.00 90.24           C  
ATOM    335  CD  PRO B  44      20.495  43.097  17.703  1.00 90.24           C  
ATOM    336  N   VAL B  45      18.721  39.184  15.740  1.00 90.48           N  
ATOM    337  CA  VAL B  45      18.029  38.613  14.589  1.00 90.48           C  
ATOM    338  C   VAL B  45      16.526  38.846  14.722  1.00 90.48           C  
ATOM    339  CB  VAL B  45      18.324  37.104  14.441  1.00 90.48           C  
ATOM    340  O   VAL B  45      15.881  38.286  15.612  1.00 90.48           O  
ATOM    341  CG1 VAL B  45      17.576  36.522  13.243  1.00 90.48           C  
ATOM    342  CG2 VAL B  45      19.826  36.865  14.305  1.00 90.48           C  
ATOM    343  N   PRO B  46      15.921  39.618  13.827  1.00 93.66           N  
ATOM    344  CA  PRO B  46      14.492  39.923  13.930  1.00 93.66           C  
ATOM    345  C   PRO B  46      13.607  38.764  13.476  1.00 93.66           C  
ATOM    346  CB  PRO B  46      14.323  41.132  13.007  1.00 93.66           C  
ATOM    347  O   PRO B  46      13.898  38.119  12.465  1.00 93.66           O  
ATOM    348  CG  PRO B  46      15.411  40.993  11.991  1.00 93.66           C  
ATOM    349  CD  PRO B  46      16.578  40.302  12.635  1.00 93.66           C  
ATOM    350  N   LEU B  47      12.540  38.543  14.196  1.00 95.99           N  
ATOM    351  CA  LEU B  47      11.512  37.565  13.861  1.00 95.99           C  
ATOM    352  C   LEU B  47      10.142  38.228  13.761  1.00 95.99           C  
ATOM    353  CB  LEU B  47      11.475  36.446  14.905  1.00 95.99           C  
ATOM    354  O   LEU B  47       9.362  38.197  14.716  1.00 95.99           O  
ATOM    355  CG  LEU B  47      12.795  35.718  15.165  1.00 95.99           C  
ATOM    356  CD1 LEU B  47      12.636  34.726  16.312  1.00 95.99           C  
ATOM    357  CD2 LEU B  47      13.273  35.010  13.902  1.00 95.99           C  
ATOM    358  N   PRO B  48       9.871  38.723  12.631  1.00 94.75           N  
ATOM    359  CA  PRO B  48       8.715  39.606  12.454  1.00 94.75           C  
ATOM    360  C   PRO B  48       7.384  38.871  12.598  1.00 94.75           C  
ATOM    361  CB  PRO B  48       8.894  40.138  11.030  1.00 94.75           C  
ATOM    362  O   PRO B  48       6.346  39.503  12.809  1.00 94.75           O  
ATOM    363  CG  PRO B  48       9.765  39.130  10.351  1.00 94.75           C  
ATOM    364  CD  PRO B  48      10.649  38.492  11.384  1.00 94.75           C  
ATOM    365  N   ASN B  49       7.350  37.535  12.565  1.00 94.81           N  
ATOM    366  CA  ASN B  49       6.087  36.805  12.560  1.00 94.81           C  
ATOM    367  C   ASN B  49       5.868  36.053  13.870  1.00 94.81           C  
ATOM    368  CB  ASN B  49       6.031  35.837  11.376  1.00 94.81           C  
ATOM    369  O   ASN B  49       4.989  35.194  13.958  1.00 94.81           O  
ATOM    370  CG  ASN B  49       5.950  36.551  10.041  1.00 94.81           C  
ATOM    371  ND2 ASN B  49       6.363  35.870   8.979  1.00 94.81           N  
ATOM    372  OD1 ASN B  49       5.521  37.705   9.966  1.00 94.81           O  
ATOM    373  N   VAL B  50       6.661  36.371  14.795  1.00 97.36           N  
ATOM    374  CA  VAL B  50       6.525  35.694  16.080  1.00 97.36           C  
ATOM    375  C   VAL B  50       6.533  36.721  17.210  1.00 97.36           C  
ATOM    376  CB  VAL B  50       7.648  34.655  16.296  1.00 97.36           C  
ATOM    377  O   VAL B  50       7.542  37.392  17.439  1.00 97.36           O  
ATOM    378  CG1 VAL B  50       7.381  33.823  17.549  1.00 97.36           C  
ATOM    379  CG2 VAL B  50       7.782  33.753  15.070  1.00 97.36           C  
ATOM    380  N   ASN B  51       5.496  36.821  18.006  1.00 97.06           N  
ATOM    381  CA  ASN B  51       5.476  37.774  19.110  1.00 97.06           C  
ATOM    382  C   ASN B  51       6.227  37.240  20.326  1.00 97.06           C  
ATOM    383  CB  ASN B  51       4.035  38.126  19.489  1.00 97.06           C  
ATOM    384  O   ASN B  51       6.614  36.071  20.358  1.00 97.06           O  
ATOM    385  CG  ASN B  51       3.269  36.938  20.036  1.00 97.06           C  
ATOM    386  ND2 ASN B  51       2.049  36.743  19.547  1.00 97.06           N  
ATOM    387  OD1 ASN B  51       3.768  36.202  20.891  1.00 97.06           O  
ATOM    388  N   ALA B  52       6.412  38.000  21.326  1.00 97.61           N  
ATOM    389  CA  ALA B  52       7.290  37.714  22.458  1.00 97.61           C  
ATOM    390  C   ALA B  52       6.772  36.529  23.268  1.00 97.61           C  
ATOM    391  CB  ALA B  52       7.427  38.945  23.350  1.00 97.61           C  
ATOM    392  O   ALA B  52       7.538  35.633  23.629  1.00 97.61           O  
ATOM    393  N   ALA B  53       5.428  36.555  23.526  1.00 97.54           N  
ATOM    394  CA  ALA B  53       4.830  35.489  24.325  1.00 97.54           C  
ATOM    395  C   ALA B  53       5.036  34.128  23.666  1.00 97.54           C  
ATOM    396  CB  ALA B  53       3.342  35.754  24.538  1.00 97.54           C  
ATOM    397  O   ALA B  53       5.418  33.162  24.330  1.00 97.54           O  
ATOM    398  N   ILE B  54       4.847  34.006  22.349  1.00 98.18           N  
ATOM    399  CA  ILE B  54       4.982  32.770  21.585  1.00 98.18           C  
ATOM    400  C   ILE B  54       6.457  32.391  21.474  1.00 98.18           C  
ATOM    401  CB  ILE B  54       4.356  32.904  20.179  1.00 98.18           C  
ATOM    402  O   ILE B  54       6.817  31.222  21.630  1.00 98.18           O  
ATOM    403  CG1 ILE B  54       2.849  33.166  20.288  1.00 98.18           C  
ATOM    404  CG2 ILE B  54       4.635  31.652  19.342  1.00 98.18           C  
ATOM    405  CD1 ILE B  54       2.093  32.109  21.080  1.00 98.18           C  
ATOM    406  N   LEU B  55       7.313  33.411  21.229  1.00 98.21           N  
ATOM    407  CA  LEU B  55       8.745  33.155  21.113  1.00 98.21           C  
ATOM    408  C   LEU B  55       9.294  32.548  22.400  1.00 98.21           C  
ATOM    409  CB  LEU B  55       9.496  34.447  20.783  1.00 98.21           C  
ATOM    410  O   LEU B  55      10.133  31.645  22.357  1.00 98.21           O  
ATOM    411  CG  LEU B  55      10.999  34.314  20.536  1.00 98.21           C  
ATOM    412  CD1 LEU B  55      11.268  33.270  19.457  1.00 98.21           C  
ATOM    413  CD2 LEU B  55      11.599  35.660  20.147  1.00 98.21           C  
ATOM    414  N   LYS B  56       8.830  33.051  23.490  1.00 98.03           N  
ATOM    415  CA  LYS B  56       9.240  32.504  24.780  1.00 98.03           C  
ATOM    416  C   LYS B  56       8.922  31.014  24.871  1.00 98.03           C  
ATOM    417  CB  LYS B  56       8.557  33.256  25.924  1.00 98.03           C  
ATOM    418  O   LYS B  56       9.753  30.224  25.325  1.00 98.03           O  
ATOM    419  CG  LYS B  56       9.071  32.881  27.306  1.00 98.03           C  
ATOM    420  CD  LYS B  56       8.411  33.717  28.394  1.00 98.03           C  
ATOM    421  CE  LYS B  56       8.914  33.333  29.779  1.00 98.03           C  
ATOM    422  NZ  LYS B  56       8.308  34.185  30.845  1.00 98.03           N  
ATOM    423  N   LYS B  57       7.742  30.652  24.431  1.00 98.21           N  
ATOM    424  CA  LYS B  57       7.326  29.252  24.461  1.00 98.21           C  
ATOM    425  C   LYS B  57       8.146  28.414  23.483  1.00 98.21           C  
ATOM    426  CB  LYS B  57       5.837  29.128  24.137  1.00 98.21           C  
ATOM    427  O   LYS B  57       8.528  27.285  23.795  1.00 98.21           O  
ATOM    428  CG  LYS B  57       4.919  29.560  25.271  1.00 98.21           C  
ATOM    429  CD  LYS B  57       3.483  29.109  25.030  1.00 98.21           C  
ATOM    430  CE  LYS B  57       2.607  29.359  26.250  1.00 98.21           C  
ATOM    431  NZ  LYS B  57       2.211  28.083  26.918  1.00 98.21           N  
ATOM    432  N   VAL B  58       8.395  28.976  22.334  1.00 98.42           N  
ATOM    433  CA  VAL B  58       9.201  28.283  21.334  1.00 98.42           C  
ATOM    434  C   VAL B  58      10.588  27.988  21.901  1.00 98.42           C  
ATOM    435  CB  VAL B  58       9.321  29.106  20.032  1.00 98.42           C  
ATOM    436  O   VAL B  58      11.087  26.866  21.786  1.00 98.42           O  
ATOM    437  CG1 VAL B  58      10.389  28.513  19.115  1.00 98.42           C  
ATOM    438  CG2 VAL B  58       7.973  29.170  19.316  1.00 98.42           C  
ATOM    439  N   ILE B  59      11.207  28.983  22.558  1.00 97.84           N  
ATOM    440  CA  ILE B  59      12.536  28.827  23.140  1.00 97.84           C  
ATOM    441  C   ILE B  59      12.496  27.769  24.241  1.00 97.84           C  
ATOM    442  CB  ILE B  59      13.067  30.164  23.702  1.00 97.84           C  
ATOM    443  O   ILE B  59      13.393  26.927  24.335  1.00 97.84           O  
ATOM    444  CG1 ILE B  59      13.355  31.146  22.560  1.00 97.84           C  
ATOM    445  CG2 ILE B  59      14.319  29.933  24.554  1.00 97.84           C  
ATOM    446  CD1 ILE B  59      13.601  32.576  23.020  1.00 97.84           C  
ATOM    447  N   GLN B  60      11.403  27.835  24.987  1.00 97.94           N  
ATOM    448  CA  GLN B  60      11.227  26.846  26.045  1.00 97.94           C  
ATOM    449  C   GLN B  60      11.196  25.431  25.475  1.00 97.94           C  
ATOM    450  CB  GLN B  60       9.946  27.123  26.832  1.00 97.94           C  
ATOM    451  O   GLN B  60      11.887  24.540  25.973  1.00 97.94           O  
ATOM    452  CG  GLN B  60       9.726  26.175  28.003  1.00 97.94           C  
ATOM    453  CD  GLN B  60       8.397  26.401  28.700  1.00 97.94           C  
ATOM    454  NE2 GLN B  60       8.208  25.749  29.842  1.00 97.94           N  
ATOM    455  OE1 GLN B  60       7.548  27.156  28.217  1.00 97.94           O  
ATOM    456  N   TRP B  61      10.425  25.211  24.424  1.00 98.37           N  
ATOM    457  CA  TRP B  61      10.326  23.896  23.800  1.00 98.37           C  
ATOM    458  C   TRP B  61      11.676  23.453  23.245  1.00 98.37           C  
ATOM    459  CB  TRP B  61       9.280  23.908  22.682  1.00 98.37           C  
ATOM    460  O   TRP B  61      12.104  22.319  23.469  1.00 98.37           O  
ATOM    461  CG  TRP B  61       8.919  22.546  22.170  1.00 98.37           C  
ATOM    462  CD1 TRP B  61       7.882  21.757  22.586  1.00 98.37           C  
ATOM    463  CD2 TRP B  61       9.598  21.810  21.148  1.00 98.37           C  
ATOM    464  CE2 TRP B  61       8.918  20.582  20.995  1.00 98.37           C  
ATOM    465  CE3 TRP B  61      10.717  22.071  20.345  1.00 98.37           C  
ATOM    466  NE1 TRP B  61       7.876  20.575  21.883  1.00 98.37           N  
ATOM    467  CH2 TRP B  61      10.418  19.895  19.298  1.00 98.37           C  
ATOM    468  CZ2 TRP B  61       9.321  19.615  20.070  1.00 98.37           C  
ATOM    469  CZ3 TRP B  61      11.116  21.107  19.426  1.00 98.37           C  
ATOM    470  N   CYS B  62      12.392  24.341  22.555  1.00 97.64           N  
ATOM    471  CA  CYS B  62      13.683  24.031  21.951  1.00 97.64           C  
ATOM    472  C   CYS B  62      14.721  23.703  23.018  1.00 97.64           C  
ATOM    473  CB  CYS B  62      14.169  25.202  21.096  1.00 97.64           C  
ATOM    474  O   CYS B  62      15.568  22.831  22.818  1.00 97.64           O  
ATOM    475  SG  CYS B  62      13.226  25.433  19.574  1.00 97.64           S  
ATOM    476  N   THR B  63      14.632  24.406  24.143  1.00 97.29           N  
ATOM    477  CA  THR B  63      15.554  24.153  25.244  1.00 97.29           C  
ATOM    478  C   THR B  63      15.361  22.745  25.799  1.00 97.29           C  
ATOM    479  CB  THR B  63      15.371  25.183  26.374  1.00 97.29           C  
ATOM    480  O   THR B  63      16.333  22.021  26.022  1.00 97.29           O  
ATOM    481  CG2 THR B  63      16.366  24.942  27.505  1.00 97.29           C  
ATOM    482  OG1 THR B  63      15.572  26.501  25.849  1.00 97.29           O  
ATOM    483  N   HIS B  64      14.141  22.389  25.947  1.00 96.91           N  
ATOM    484  CA  HIS B  64      13.840  21.067  26.485  1.00 96.91           C  
ATOM    485  C   HIS B  64      14.276  19.968  25.521  1.00 96.91           C  
ATOM    486  CB  HIS B  64      12.345  20.939  26.786  1.00 96.91           C  
ATOM    487  O   HIS B  64      14.675  18.883  25.950  1.00 96.91           O  
ATOM    488  CG  HIS B  64      11.957  19.606  27.342  1.00 96.91           C  
ATOM    489  CD2 HIS B  64      11.362  18.539  26.759  1.00 96.91           C  
ATOM    490  ND1 HIS B  64      12.177  19.256  28.656  1.00 96.91           N  
ATOM    491  CE1 HIS B  64      11.732  18.027  28.858  1.00 96.91           C  
ATOM    492  NE2 HIS B  64      11.232  17.569  27.723  1.00 96.91           N  
ATOM    493  N   HIS B  65      14.249  20.218  24.195  1.00 95.95           N  
ATOM    494  CA  HIS B  65      14.464  19.175  23.199  1.00 95.95           C  
ATOM    495  C   HIS B  65      15.825  19.327  22.527  1.00 95.95           C  
ATOM    496  CB  HIS B  65      13.354  19.202  22.147  1.00 95.95           C  
ATOM    497  O   HIS B  65      16.073  18.735  21.475  1.00 95.95           O  
ATOM    498  CG  HIS B  65      12.025  18.753  22.665  1.00 95.95           C  
ATOM    499  CD2 HIS B  65      10.774  19.205  22.414  1.00 95.95           C  
ATOM    500  ND1 HIS B  65      11.888  17.715  23.562  1.00 95.95           N  
ATOM    501  CE1 HIS B  65      10.606  17.548  23.839  1.00 95.95           C  
ATOM    502  NE2 HIS B  65       9.909  18.439  23.156  1.00 95.95           N  
ATOM    503  N   LYS B  66      16.696  20.076  23.026  1.00 92.65           N  
ATOM    504  CA  LYS B  66      18.000  20.364  22.436  1.00 92.65           C  
ATOM    505  C   LYS B  66      18.831  19.092  22.293  1.00 92.65           C  
ATOM    506  CB  LYS B  66      18.756  21.392  23.279  1.00 92.65           C  
ATOM    507  O   LYS B  66      19.580  18.939  21.326  1.00 92.65           O  
ATOM    508  CG  LYS B  66      19.186  20.877  24.645  1.00 92.65           C  
ATOM    509  CD  LYS B  66      19.987  21.922  25.409  1.00 92.65           C  
ATOM    510  CE  LYS B  66      20.412  21.411  26.779  1.00 92.65           C  
ATOM    511  NZ  LYS B  66      21.373  22.341  27.444  1.00 92.65           N  
ATOM    512  N   ASP B  67      18.625  18.147  23.212  1.00 91.10           N  
ATOM    513  CA  ASP B  67      19.473  16.959  23.227  1.00 91.10           C  
ATOM    514  C   ASP B  67      18.734  15.749  22.659  1.00 91.10           C  
ATOM    515  CB  ASP B  67      19.955  16.662  24.648  1.00 91.10           C  
ATOM    516  O   ASP B  67      19.250  14.630  22.689  1.00 91.10           O  
ATOM    517  CG  ASP B  67      20.842  17.757  25.215  1.00 91.10           C  
ATOM    518  OD1 ASP B  67      21.726  18.262  24.490  1.00 91.10           O  
ATOM    519  OD2 ASP B  67      20.658  18.115  26.398  1.00 91.10           O  
ATOM    520  N   ASP B  68      17.559  15.979  22.149  1.00 88.46           N  
ATOM    521  CA  ASP B  68      16.805  14.884  21.547  1.00 88.46           C  
ATOM    522  C   ASP B  68      17.431  14.449  20.223  1.00 88.46           C  
ATOM    523  CB  ASP B  68      15.346  15.291  21.330  1.00 88.46           C  
ATOM    524  O   ASP B  68      18.040  15.260  19.523  1.00 88.46           O  
ATOM    525  CG  ASP B  68      14.554  15.366  22.624  1.00 88.46           C  
ATOM    526  OD1 ASP B  68      15.123  15.102  23.704  1.00 88.46           O  
ATOM    527  OD2 ASP B  68      13.348  15.690  22.561  1.00 88.46           O  
ATOM    528  N   PRO B  69      17.375  13.152  19.957  1.00 82.45           N  
ATOM    529  CA  PRO B  69      17.835  12.709  18.639  1.00 82.45           C  
ATOM    530  C   PRO B  69      17.047  13.343  17.495  1.00 82.45           C  
ATOM    531  CB  PRO B  69      17.616  11.194  18.679  1.00 82.45           C  
ATOM    532  O   PRO B  69      15.875  13.688  17.665  1.00 82.45           O  
ATOM    533  CG  PRO B  69      16.953  10.939  19.994  1.00 82.45           C  
ATOM    534  CD  PRO B  69      16.783  12.251  20.705  1.00 82.45           C  
ATOM    535  N   PRO B  70      17.778  13.569  16.426  1.00 73.70           N  
ATOM    536  CA  PRO B  70      17.049  14.144  15.294  1.00 73.70           C  
ATOM    537  C   PRO B  70      15.887  13.267  14.834  1.00 73.70           C  
ATOM    538  CB  PRO B  70      18.118  14.249  14.203  1.00 73.70           C  
ATOM    539  O   PRO B  70      15.949  12.040  14.953  1.00 73.70           O  
ATOM    540  CG  PRO B  70      19.305  13.532  14.761  1.00 73.70           C  
ATOM    541  CD  PRO B  70      19.017  13.173  16.190  1.00 73.70           C  
ATOM    542  N   PRO B  71      14.761  13.954  14.538  1.00 68.01           N  
ATOM    543  CA  PRO B  71      13.653  13.131  14.046  1.00 68.01           C  
ATOM    544  C   PRO B  71      14.030  12.307  12.817  1.00 68.01           C  
ATOM    545  CB  PRO B  71      12.574  14.161  13.702  1.00 68.01           C  
ATOM    546  O   PRO B  71      14.903  12.710  12.043  1.00 68.01           O  
ATOM    547  CG  PRO B  71      13.236  15.487  13.899  1.00 68.01           C  
ATOM    548  CD  PRO B  71      14.625  15.255  14.419  1.00 68.01           C  
ATOM    549  N   PRO B  72      13.720  11.005  12.915  1.00 60.84           N  
ATOM    550  CA  PRO B  72      14.020  10.219  11.716  1.00 60.84           C  
ATOM    551  C   PRO B  72      13.597  10.923  10.429  1.00 60.84           C  
ATOM    552  CB  PRO B  72      13.214   8.935  11.926  1.00 60.84           C  
ATOM    553  O   PRO B  72      12.670  11.737  10.442  1.00 60.84           O  
ATOM    554  CG  PRO B  72      12.427   9.177  13.173  1.00 60.84           C  
ATOM    555  CD  PRO B  72      12.802  10.524  13.720  1.00 60.84           C  
ATOM    556  N   GLU B  73      14.547  11.026   9.491  1.00 58.61           N  
ATOM    557  CA  GLU B  73      14.252  11.590   8.177  1.00 58.61           C  
ATOM    558  C   GLU B  73      12.843  11.220   7.722  1.00 58.61           C  
ATOM    559  CB  GLU B  73      15.280  11.118   7.146  1.00 58.61           C  
ATOM    560  O   GLU B  73      12.321  10.168   8.095  1.00 58.61           O  
ATOM    561  CG  GLU B  73      16.549  11.957   7.113  1.00 58.61           C  
ATOM    562  CD  GLU B  73      17.449  11.638   5.930  1.00 58.61           C  
ATOM    563  OE1 GLU B  73      18.491  12.312   5.761  1.00 58.61           O  
ATOM    564  OE2 GLU B  73      17.110  10.707   5.166  1.00 58.61           O  
ATOM    565  N   ASP B  74      12.072  12.197   7.205  1.00 57.21           N  
ATOM    566  CA  ASP B  74      10.712  12.241   6.678  1.00 57.21           C  
ATOM    567  C   ASP B  74      10.355  10.935   5.971  1.00 57.21           C  
ATOM    568  CB  ASP B  74      10.545  13.421   5.718  1.00 57.21           C  
ATOM    569  O   ASP B  74      10.797  10.691   4.847  1.00 57.21           O  
ATOM    570  CG  ASP B  74      10.139  14.704   6.421  1.00 57.21           C  
ATOM    571  OD1 ASP B  74       9.674  14.644   7.580  1.00 57.21           O  
ATOM    572  OD2 ASP B  74      10.283  15.785   5.810  1.00 57.21           O  
ATOM    573  N   ASP B  75      10.397   9.862   6.786  1.00 54.68           N  
ATOM    574  CA  ASP B  75       9.836   8.703   6.098  1.00 54.68           C  
ATOM    575  C   ASP B  75       8.343   8.888   5.838  1.00 54.68           C  
ATOM    576  CB  ASP B  75      10.075   7.429   6.910  1.00 54.68           C  
ATOM    577  O   ASP B  75       7.549   8.963   6.778  1.00 54.68           O  
ATOM    578  CG  ASP B  75      10.286   6.202   6.040  1.00 54.68           C  
ATOM    579  OD1 ASP B  75       9.954   6.244   4.836  1.00 54.68           O  
ATOM    580  OD2 ASP B  75      10.786   5.183   6.565  1.00 54.68           O  
ATOM    581  N   GLU B  76       8.056   9.568   4.724  1.00 55.39           N  
ATOM    582  CA  GLU B  76       6.705   9.784   4.215  1.00 55.39           C  
ATOM    583  C   GLU B  76       5.791   8.612   4.562  1.00 55.39           C  
ATOM    584  CB  GLU B  76       6.729  10.003   2.700  1.00 55.39           C  
ATOM    585  O   GLU B  76       4.577   8.782   4.691  1.00 55.39           O  
ATOM    586  CG  GLU B  76       7.277  11.360   2.283  1.00 55.39           C  
ATOM    587  CD  GLU B  76       7.138  11.631   0.794  1.00 55.39           C  
ATOM    588  OE1 GLU B  76       7.483  12.748   0.345  1.00 55.39           O  
ATOM    589  OE2 GLU B  76       6.678  10.720   0.070  1.00 55.39           O  
ATOM    590  N   ASN B  77       6.429   7.499   4.877  1.00 55.46           N  
ATOM    591  CA  ASN B  77       5.611   6.311   5.095  1.00 55.46           C  
ATOM    592  C   ASN B  77       5.480   5.984   6.580  1.00 55.46           C  
ATOM    593  CB  ASN B  77       6.189   5.114   4.336  1.00 55.46           C  
ATOM    594  O   ASN B  77       4.998   4.909   6.943  1.00 55.46           O  
ATOM    595  CG  ASN B  77       5.831   5.128   2.863  1.00 55.46           C  
ATOM    596  ND2 ASN B  77       6.624   4.435   2.054  1.00 55.46           N  
ATOM    597  OD1 ASN B  77       4.851   5.757   2.456  1.00 55.46           O  
ATOM    598  N   LYS B  78       5.942   6.946   7.348  1.00 59.13           N  
ATOM    599  CA  LYS B  78       5.839   6.667   8.777  1.00 59.13           C  
ATOM    600  C   LYS B  78       4.411   6.873   9.276  1.00 59.13           C  
ATOM    601  CB  LYS B  78       6.803   7.552   9.568  1.00 59.13           C  
ATOM    602  O   LYS B  78       3.687   7.729   8.764  1.00 59.13           O  
ATOM    603  CG  LYS B  78       7.489   6.841  10.725  1.00 59.13           C  
ATOM    604  CD  LYS B  78       8.458   7.764  11.453  1.00 59.13           C  
ATOM    605  CE  LYS B  78       9.107   7.068  12.642  1.00 59.13           C  
ATOM    606  NZ  LYS B  78      10.048   7.974  13.368  1.00 59.13           N  
ATOM    607  N   GLU B  79       3.960   5.918   9.986  1.00 60.35           N  
ATOM    608  CA  GLU B  79       2.649   5.954  10.627  1.00 60.35           C  
ATOM    609  C   GLU B  79       2.487   7.207  11.483  1.00 60.35           C  
ATOM    610  CB  GLU B  79       2.433   4.702  11.481  1.00 60.35           C  
ATOM    611  O   GLU B  79       3.322   7.487  12.346  1.00 60.35           O  
ATOM    612  CG  GLU B  79       0.968   4.366  11.721  1.00 60.35           C  
ATOM    613  CD  GLU B  79       0.769   3.111  12.556  1.00 60.35           C  
ATOM    614  OE1 GLU B  79      -0.395   2.759  12.855  1.00 60.35           O  
ATOM    615  OE2 GLU B  79       1.785   2.475  12.914  1.00 60.35           O  
ATOM    616  N   LYS B  80       1.811   8.162  10.876  1.00 70.87           N  
ATOM    617  CA  LYS B  80       1.556   9.315  11.734  1.00 70.87           C  
ATOM    618  C   LYS B  80       0.509   8.990  12.796  1.00 70.87           C  
ATOM    619  CB  LYS B  80       1.102  10.515  10.901  1.00 70.87           C  
ATOM    620  O   LYS B  80      -0.680   8.877  12.489  1.00 70.87           O  
ATOM    621  CG  LYS B  80       2.209  11.143  10.067  1.00 70.87           C  
ATOM    622  CD  LYS B  80       1.749  12.441   9.415  1.00 70.87           C  
ATOM    623  CE  LYS B  80       2.856  13.071   8.580  1.00 70.87           C  
ATOM    624  NZ  LYS B  80       2.409  14.343   7.938  1.00 70.87           N  
ATOM    625  N   ARG B  81       1.015   8.477  13.913  1.00 78.18           N  
ATOM    626  CA  ARG B  81       0.134   8.207  15.044  1.00 78.18           C  
ATOM    627  C   ARG B  81       0.090   9.395  15.999  1.00 78.18           C  
ATOM    628  CB  ARG B  81       0.587   6.950  15.791  1.00 78.18           C  
ATOM    629  O   ARG B  81       1.083  10.108  16.158  1.00 78.18           O  
ATOM    630  CG  ARG B  81       0.618   5.699  14.928  1.00 78.18           C  
ATOM    631  CD  ARG B  81       0.957   4.459  15.745  1.00 78.18           C  
ATOM    632  NE  ARG B  81       2.313   4.522  16.283  1.00 78.18           N  
ATOM    633  NH1 ARG B  81       2.219   2.460  17.319  1.00 78.18           N  
ATOM    634  NH2 ARG B  81       4.122   3.731  17.457  1.00 78.18           N  
ATOM    635  CZ  ARG B  81       2.882   3.571  17.018  1.00 78.18           C  
ATOM    636  N   THR B  82      -1.073   9.585  16.496  1.00 83.88           N  
ATOM    637  CA  THR B  82      -1.219  10.737  17.380  1.00 83.88           C  
ATOM    638  C   THR B  82      -1.093  10.316  18.841  1.00 83.88           C  
ATOM    639  CB  THR B  82      -2.570  11.442  17.160  1.00 83.88           C  
ATOM    640  O   THR B  82      -1.112  11.161  19.739  1.00 83.88           O  
ATOM    641  CG2 THR B  82      -2.656  12.042  15.760  1.00 83.88           C  
ATOM    642  OG1 THR B  82      -3.631  10.493  17.327  1.00 83.88           O  
ATOM    643  N   ASP B  83      -0.923   9.083  19.065  1.00 83.94           N  
ATOM    644  CA  ASP B  83      -0.828   8.591  20.436  1.00 83.94           C  
ATOM    645  C   ASP B  83       0.625   8.537  20.901  1.00 83.94           C  
ATOM    646  CB  ASP B  83      -1.471   7.208  20.556  1.00 83.94           C  
ATOM    647  O   ASP B  83       0.902   8.196  22.053  1.00 83.94           O  
ATOM    648  CG  ASP B  83      -0.891   6.198  19.582  1.00 83.94           C  
ATOM    649  OD1 ASP B  83      -0.410   6.600  18.500  1.00 83.94           O  
ATOM    650  OD2 ASP B  83      -0.917   4.989  19.897  1.00 83.94           O  
ATOM    651  N   ASP B  84       1.551   9.030  20.204  1.00 87.13           N  
ATOM    652  CA  ASP B  84       2.969   8.923  20.533  1.00 87.13           C  
ATOM    653  C   ASP B  84       3.536  10.273  20.965  1.00 87.13           C  
ATOM    654  CB  ASP B  84       3.758   8.378  19.340  1.00 87.13           C  
ATOM    655  O   ASP B  84       4.750  10.483  20.927  1.00 87.13           O  
ATOM    656  CG  ASP B  84       3.656   9.262  18.109  1.00 87.13           C  
ATOM    657  OD1 ASP B  84       2.691  10.049  18.001  1.00 87.13           O  
ATOM    658  OD2 ASP B  84       4.548   9.169  17.238  1.00 87.13           O  
ATOM    659  N   ILE B  85       2.717  11.229  21.372  1.00 93.22           N  
ATOM    660  CA  ILE B  85       3.205  12.509  21.873  1.00 93.22           C  
ATOM    661  C   ILE B  85       3.803  12.324  23.266  1.00 93.22           C  
ATOM    662  CB  ILE B  85       2.081  13.568  21.908  1.00 93.22           C  
ATOM    663  O   ILE B  85       3.129  11.839  24.178  1.00 93.22           O  
ATOM    664  CG1 ILE B  85       1.468  13.743  20.514  1.00 93.22           C  
ATOM    665  CG2 ILE B  85       2.611  14.901  22.444  1.00 93.22           C  
ATOM    666  CD1 ILE B  85       0.249  14.655  20.483  1.00 93.22           C  
ATOM    667  N   PRO B  86       5.077  12.741  23.469  1.00 93.40           N  
ATOM    668  CA  PRO B  86       5.690  12.615  24.793  1.00 93.40           C  
ATOM    669  C   PRO B  86       4.916  13.363  25.876  1.00 93.40           C  
ATOM    670  CB  PRO B  86       7.081  13.224  24.596  1.00 93.40           C  
ATOM    671  O   PRO B  86       4.319  14.407  25.602  1.00 93.40           O  
ATOM    672  CG  PRO B  86       7.335  13.129  23.126  1.00 93.40           C  
ATOM    673  CD  PRO B  86       6.026  13.277  22.406  1.00 93.40           C  
ATOM    674  N   VAL B  87       5.005  12.969  27.029  1.00 96.34           N  
ATOM    675  CA  VAL B  87       4.232  13.482  28.155  1.00 96.34           C  
ATOM    676  C   VAL B  87       4.556  14.958  28.375  1.00 96.34           C  
ATOM    677  CB  VAL B  87       4.508  12.678  29.446  1.00 96.34           C  
ATOM    678  O   VAL B  87       3.654  15.774  28.578  1.00 96.34           O  
ATOM    679  CG1 VAL B  87       3.812  13.322  30.643  1.00 96.34           C  
ATOM    680  CG2 VAL B  87       4.057  11.228  29.277  1.00 96.34           C  
ATOM    681  N   TRP B  88       5.766  15.280  28.340  1.00 97.31           N  
ATOM    682  CA  TRP B  88       6.159  16.669  28.553  1.00 97.31           C  
ATOM    683  C   TRP B  88       5.494  17.586  27.532  1.00 97.31           C  
ATOM    684  CB  TRP B  88       7.681  16.816  28.475  1.00 97.31           C  
ATOM    685  O   TRP B  88       4.989  18.655  27.885  1.00 97.31           O  
ATOM    686  CG  TRP B  88       8.181  18.184  28.833  1.00 97.31           C  
ATOM    687  CD1 TRP B  88       8.532  18.634  30.075  1.00 97.31           C  
ATOM    688  CD2 TRP B  88       8.379  19.282  27.937  1.00 97.31           C  
ATOM    689  CE2 TRP B  88       8.854  20.368  28.706  1.00 97.31           C  
ATOM    690  CE3 TRP B  88       8.203  19.453  26.557  1.00 97.31           C  
ATOM    691  NE1 TRP B  88       8.938  19.946  30.005  1.00 97.31           N  
ATOM    692  CH2 TRP B  88       8.973  21.749  26.788  1.00 97.31           C  
ATOM    693  CZ2 TRP B  88       9.154  21.609  28.139  1.00 97.31           C  
ATOM    694  CZ3 TRP B  88       8.502  20.689  25.996  1.00 97.31           C  
ATOM    695  N   ASP B  89       5.492  17.114  26.276  1.00 97.32           N  
ATOM    696  CA  ASP B  89       4.893  17.907  25.207  1.00 97.32           C  
ATOM    697  C   ASP B  89       3.382  18.029  25.394  1.00 97.32           C  
ATOM    698  CB  ASP B  89       5.206  17.292  23.842  1.00 97.32           C  
ATOM    699  O   ASP B  89       2.793  19.064  25.074  1.00 97.32           O  
ATOM    700  CG  ASP B  89       6.646  17.508  23.410  1.00 97.32           C  
ATOM    701  OD1 ASP B  89       7.320  18.405  23.962  1.00 97.32           O  
ATOM    702  OD2 ASP B  89       7.110  16.777  22.509  1.00 97.32           O  
ATOM    703  N   GLN B  90       2.775  16.987  25.824  1.00 97.43           N  
ATOM    704  CA  GLN B  90       1.345  17.050  26.108  1.00 97.43           C  
ATOM    705  C   GLN B  90       1.032  18.157  27.111  1.00 97.43           C  
ATOM    706  CB  GLN B  90       0.842  15.706  26.635  1.00 97.43           C  
ATOM    707  O   GLN B  90       0.114  18.952  26.899  1.00 97.43           O  
ATOM    708  CG  GLN B  90       0.812  14.605  25.584  1.00 97.43           C  
ATOM    709  CD  GLN B  90       0.394  13.262  26.152  1.00 97.43           C  
ATOM    710  NE2 GLN B  90       0.604  12.200  25.381  1.00 97.43           N  
ATOM    711  OE1 GLN B  90      -0.114  13.178  27.275  1.00 97.43           O  
ATOM    712  N   GLU B  91       1.855  18.215  28.157  1.00 98.01           N  
ATOM    713  CA  GLU B  91       1.666  19.235  29.184  1.00 98.01           C  
ATOM    714  C   GLU B  91       2.010  20.623  28.654  1.00 98.01           C  
ATOM    715  CB  GLU B  91       2.514  18.918  30.419  1.00 98.01           C  
ATOM    716  O   GLU B  91       1.288  21.589  28.912  1.00 98.01           O  
ATOM    717  CG  GLU B  91       2.253  19.845  31.598  1.00 98.01           C  
ATOM    718  CD  GLU B  91       0.814  19.802  32.087  1.00 98.01           C  
ATOM    719  OE1 GLU B  91       0.339  20.807  32.663  1.00 98.01           O  
ATOM    720  OE2 GLU B  91       0.157  18.755  31.895  1.00 98.01           O  
ATOM    721  N   PHE B  92       3.046  20.665  27.888  1.00 98.16           N  
ATOM    722  CA  PHE B  92       3.511  21.915  27.300  1.00 98.16           C  
ATOM    723  C   PHE B  92       2.437  22.526  26.407  1.00 98.16           C  
ATOM    724  CB  PHE B  92       4.795  21.689  26.496  1.00 98.16           C  
ATOM    725  O   PHE B  92       2.244  23.744  26.402  1.00 98.16           O  
ATOM    726  CG  PHE B  92       5.243  22.894  25.714  1.00 98.16           C  
ATOM    727  CD1 PHE B  92       4.967  23.002  24.357  1.00 98.16           C  
ATOM    728  CD2 PHE B  92       5.940  23.921  26.338  1.00 98.16           C  
ATOM    729  CE1 PHE B  92       5.381  24.116  23.631  1.00 98.16           C  
ATOM    730  CE2 PHE B  92       6.356  25.038  25.620  1.00 98.16           C  
ATOM    731  CZ  PHE B  92       6.076  25.133  24.266  1.00 98.16           C  
ATOM    732  N   LEU B  93       1.660  21.612  25.741  1.00 98.11           N  
ATOM    733  CA  LEU B  93       0.719  22.078  24.728  1.00 98.11           C  
ATOM    734  C   LEU B  93      -0.690  22.181  25.302  1.00 98.11           C  
ATOM    735  CB  LEU B  93       0.723  21.138  23.520  1.00 98.11           C  
ATOM    736  O   LEU B  93      -1.654  22.382  24.559  1.00 98.11           O  
ATOM    737  CG  LEU B  93       1.971  21.174  22.637  1.00 98.11           C  
ATOM    738  CD1 LEU B  93       1.944  20.026  21.633  1.00 98.11           C  
ATOM    739  CD2 LEU B  93       2.080  22.516  21.919  1.00 98.11           C  
ATOM    740  N   LYS B  94      -0.844  22.011  26.560  1.00 97.79           N  
ATOM    741  CA  LYS B  94      -2.113  22.320  27.213  1.00 97.79           C  
ATOM    742  C   LYS B  94      -2.322  23.828  27.321  1.00 97.79           C  
ATOM    743  CB  LYS B  94      -2.172  21.682  28.601  1.00 97.79           C  
ATOM    744  O   LYS B  94      -2.241  24.394  28.413  1.00 97.79           O  
ATOM    745  CG  LYS B  94      -2.413  20.179  28.582  1.00 97.79           C  
ATOM    746  CD  LYS B  94      -2.566  19.620  29.991  1.00 97.79           C  
ATOM    747  CE  LYS B  94      -2.786  18.113  29.974  1.00 97.79           C  
ATOM    748  NZ  LYS B  94      -2.882  17.552  31.355  1.00 97.79           N  
ATOM    749  N   VAL B  95      -2.497  24.499  26.302  1.00 96.74           N  
ATOM    750  CA  VAL B  95      -2.664  25.943  26.183  1.00 96.74           C  
ATOM    751  C   VAL B  95      -3.996  26.255  25.504  1.00 96.74           C  
ATOM    752  CB  VAL B  95      -1.501  26.586  25.394  1.00 96.74           C  
ATOM    753  O   VAL B  95      -4.661  25.356  24.984  1.00 96.74           O  
ATOM    754  CG1 VAL B  95      -0.176  26.388  26.129  1.00 96.74           C  
ATOM    755  CG2 VAL B  95      -1.426  26.003  23.985  1.00 96.74           C  
ATOM    756  N   ASP B  96      -4.429  27.443  25.615  1.00 94.05           N  
ATOM    757  CA  ASP B  96      -5.666  27.826  24.943  1.00 94.05           C  
ATOM    758  C   ASP B  96      -5.514  27.746  23.425  1.00 94.05           C  
ATOM    759  CB  ASP B  96      -6.087  29.237  25.356  1.00 94.05           C  
ATOM    760  O   ASP B  96      -4.396  27.774  22.906  1.00 94.05           O  
ATOM    761  CG  ASP B  96      -5.090  30.301  24.933  1.00 94.05           C  
ATOM    762  OD1 ASP B  96      -4.061  30.481  25.620  1.00 94.05           O  
ATOM    763  OD2 ASP B  96      -5.337  30.969  23.905  1.00 94.05           O  
ATOM    764  N   GLN B  97      -6.586  27.779  22.656  1.00 93.63           N  
ATOM    765  CA  GLN B  97      -6.609  27.567  21.213  1.00 93.63           C  
ATOM    766  C   GLN B  97      -5.819  28.651  20.485  1.00 93.63           C  
ATOM    767  CB  GLN B  97      -8.048  27.531  20.698  1.00 93.63           C  
ATOM    768  O   GLN B  97      -5.127  28.370  19.505  1.00 93.63           O  
ATOM    769  CG  GLN B  97      -8.769  26.219  20.977  1.00 93.63           C  
ATOM    770  CD  GLN B  97      -8.396  25.124  19.995  1.00 93.63           C  
ATOM    771  NE2 GLN B  97      -8.500  23.874  20.432  1.00 93.63           N  
ATOM    772  OE1 GLN B  97      -8.018  25.400  18.851  1.00 93.63           O  
ATOM    773  N   GLY B  98      -5.939  29.872  21.010  1.00 93.62           N  
ATOM    774  CA  GLY B  98      -5.201  30.969  20.404  1.00 93.62           C  
ATOM    775  C   GLY B  98      -3.698  30.768  20.439  1.00 93.62           C  
ATOM    776  O   GLY B  98      -3.016  30.967  19.431  1.00 93.62           O  
ATOM    777  N   THR B  99      -3.248  30.365  21.615  1.00 96.42           N  
ATOM    778  CA  THR B  99      -1.821  30.111  21.783  1.00 96.42           C  
ATOM    779  C   THR B  99      -1.370  28.954  20.896  1.00 96.42           C  
ATOM    780  CB  THR B  99      -1.479  29.798  23.252  1.00 96.42           C  
ATOM    781  O   THR B  99      -0.338  29.044  20.227  1.00 96.42           O  
ATOM    782  CG2 THR B  99       0.019  29.578  23.432  1.00 96.42           C  
ATOM    783  OG1 THR B  99      -1.892  30.895  24.076  1.00 96.42           O  
ATOM    784  N   LEU B 100      -2.157  27.866  20.877  1.00 97.40           N  
ATOM    785  CA  LEU B 100      -1.843  26.711  20.043  1.00 97.40           C  
ATOM    786  C   LEU B 100      -1.776  27.106  18.571  1.00 97.40           C  
ATOM    787  CB  LEU B 100      -2.885  25.607  20.240  1.00 97.40           C  
ATOM    788  O   LEU B 100      -0.853  26.705  17.858  1.00 97.40           O  
ATOM    789  CG  LEU B 100      -2.637  24.298  19.489  1.00 97.40           C  
ATOM    790  CD1 LEU B 100      -1.261  23.740  19.837  1.00 97.40           C  
ATOM    791  CD2 LEU B 100      -3.728  23.282  19.810  1.00 97.40           C  
ATOM    792  N   PHE B 101      -2.681  27.893  18.189  1.00 96.52           N  
ATOM    793  CA  PHE B 101      -2.741  28.409  16.827  1.00 96.52           C  
ATOM    794  C   PHE B 101      -1.460  29.156  16.474  1.00 96.52           C  
ATOM    795  CB  PHE B 101      -3.951  29.332  16.653  1.00 96.52           C  
ATOM    796  O   PHE B 101      -0.825  28.865  15.458  1.00 96.52           O  
ATOM    797  CG  PHE B 101      -4.102  29.879  15.259  1.00 96.52           C  
ATOM    798  CD1 PHE B 101      -3.462  31.055  14.886  1.00 96.52           C  
ATOM    799  CD2 PHE B 101      -4.885  29.217  14.322  1.00 96.52           C  
ATOM    800  CE1 PHE B 101      -3.600  31.563  13.596  1.00 96.52           C  
ATOM    801  CE2 PHE B 101      -5.027  29.719  13.031  1.00 96.52           C  
ATOM    802  CZ  PHE B 101      -4.385  30.893  12.671  1.00 96.52           C  
ATOM    803  N   GLU B 102      -1.018  30.030  17.292  1.00 96.47           N  
ATOM    804  CA  GLU B 102       0.172  30.838  17.045  1.00 96.47           C  
ATOM    805  C   GLU B 102       1.439  29.988  17.106  1.00 96.47           C  
ATOM    806  CB  GLU B 102       0.261  31.987  18.053  1.00 96.47           C  
ATOM    807  O   GLU B 102       2.398  30.241  16.375  1.00 96.47           O  
ATOM    808  CG  GLU B 102      -0.807  33.054  17.865  1.00 96.47           C  
ATOM    809  CD  GLU B 102      -0.553  33.951  16.664  1.00 96.47           C  
ATOM    810  OE1 GLU B 102      -1.501  34.624  16.198  1.00 96.47           O  
ATOM    811  OE2 GLU B 102       0.602  33.981  16.185  1.00 96.47           O  
ATOM    812  N   LEU B 103       1.372  28.985  17.964  1.00 98.06           N  
ATOM    813  CA  LEU B 103       2.522  28.092  18.061  1.00 98.06           C  
ATOM    814  C   LEU B 103       2.719  27.317  16.763  1.00 98.06           C  
ATOM    815  CB  LEU B 103       2.348  27.119  19.229  1.00 98.06           C  
ATOM    816  O   LEU B 103       3.851  27.139  16.307  1.00 98.06           O  
ATOM    817  CG  LEU B 103       2.719  27.649  20.615  1.00 98.06           C  
ATOM    818  CD1 LEU B 103       2.305  26.652  21.692  1.00 98.06           C  
ATOM    819  CD2 LEU B 103       4.214  27.940  20.694  1.00 98.06           C  
ATOM    820  N   ILE B 104       1.627  26.876  16.197  1.00 97.94           N  
ATOM    821  CA  ILE B 104       1.715  26.143  14.939  1.00 97.94           C  
ATOM    822  C   ILE B 104       2.286  27.050  13.852  1.00 97.94           C  
ATOM    823  CB  ILE B 104       0.337  25.592  14.508  1.00 97.94           C  
ATOM    824  O   ILE B 104       3.170  26.642  13.095  1.00 97.94           O  
ATOM    825  CG1 ILE B 104      -0.082  24.431  15.417  1.00 97.94           C  
ATOM    826  CG2 ILE B 104       0.364  25.156  13.040  1.00 97.94           C  
ATOM    827  CD1 ILE B 104      -1.475  23.888  15.126  1.00 97.94           C  
ATOM    828  N   LEU B 105       1.861  28.309  13.825  1.00 97.38           N  
ATOM    829  CA  LEU B 105       2.357  29.270  12.846  1.00 97.38           C  
ATOM    830  C   LEU B 105       3.845  29.535  13.050  1.00 97.38           C  
ATOM    831  CB  LEU B 105       1.575  30.583  12.939  1.00 97.38           C  
ATOM    832  O   LEU B 105       4.615  29.550  12.088  1.00 97.38           O  
ATOM    833  CG  LEU B 105       0.134  30.551  12.427  1.00 97.38           C  
ATOM    834  CD1 LEU B 105      -0.551  31.888  12.690  1.00 97.38           C  
ATOM    835  CD2 LEU B 105       0.101  30.210  10.942  1.00 97.38           C  
ATOM    836  N   ALA B 106       4.179  29.693  14.328  1.00 97.97           N  
ATOM    837  CA  ALA B 106       5.576  29.973  14.647  1.00 97.97           C  
ATOM    838  C   ALA B 106       6.469  28.790  14.285  1.00 97.97           C  
ATOM    839  CB  ALA B 106       5.725  30.314  16.128  1.00 97.97           C  
ATOM    840  O   ALA B 106       7.532  28.968  13.684  1.00 97.97           O  
ATOM    841  N   ALA B 107       5.990  27.607  14.601  1.00 98.20           N  
ATOM    842  CA  ALA B 107       6.755  26.403  14.290  1.00 98.20           C  
ATOM    843  C   ALA B 107       6.979  26.269  12.786  1.00 98.20           C  
ATOM    844  CB  ALA B 107       6.043  25.165  14.830  1.00 98.20           C  
ATOM    845  O   ALA B 107       8.070  25.899  12.345  1.00 98.20           O  
ATOM    846  N   ASN B 108       5.977  26.581  12.015  1.00 97.58           N  
ATOM    847  CA  ASN B 108       6.074  26.525  10.560  1.00 97.58           C  
ATOM    848  C   ASN B 108       7.033  27.583  10.021  1.00 97.58           C  
ATOM    849  CB  ASN B 108       4.692  26.687   9.924  1.00 97.58           C  
ATOM    850  O   ASN B 108       7.929  27.272   9.235  1.00 97.58           O  
ATOM    851  CG  ASN B 108       4.720  26.520   8.417  1.00 97.58           C  
ATOM    852  ND2 ASN B 108       4.167  27.492   7.702  1.00 97.58           N  
ATOM    853  OD1 ASN B 108       5.234  25.525   7.900  1.00 97.58           O  
ATOM    854  N   TYR B 109       6.870  28.813  10.566  1.00 97.24           N  
ATOM    855  CA  TYR B 109       7.695  29.933  10.130  1.00 97.24           C  
ATOM    856  C   TYR B 109       9.167  29.677  10.432  1.00 97.24           C  
ATOM    857  CB  TYR B 109       7.242  31.230  10.807  1.00 97.24           C  
ATOM    858  O   TYR B 109      10.027  29.873   9.570  1.00 97.24           O  
ATOM    859  CG  TYR B 109       8.182  32.390  10.588  1.00 97.24           C  
ATOM    860  CD1 TYR B 109       8.906  32.935  11.647  1.00 97.24           C  
ATOM    861  CD2 TYR B 109       8.349  32.944   9.323  1.00 97.24           C  
ATOM    862  CE1 TYR B 109       9.772  34.006  11.450  1.00 97.24           C  
ATOM    863  CE2 TYR B 109       9.213  34.015   9.115  1.00 97.24           C  
ATOM    864  OH  TYR B 109      10.776  35.597   9.982  1.00 97.24           O  
ATOM    865  CZ  TYR B 109       9.919  34.537  10.183  1.00 97.24           C  
ATOM    866  N   LEU B 110       9.401  29.116  11.637  1.00 97.82           N  
ATOM    867  CA  LEU B 110      10.775  28.909  12.081  1.00 97.82           C  
ATOM    868  C   LEU B 110      11.290  27.544  11.638  1.00 97.82           C  
ATOM    869  CB  LEU B 110      10.872  29.034  13.603  1.00 97.82           C  
ATOM    870  O   LEU B 110      12.462  27.220  11.844  1.00 97.82           O  
ATOM    871  CG  LEU B 110      10.596  30.421  14.189  1.00 97.82           C  
ATOM    872  CD1 LEU B 110      10.527  30.349  15.710  1.00 97.82           C  
ATOM    873  CD2 LEU B 110      11.666  31.412  13.743  1.00 97.82           C  
ATOM    874  N   ASP B 111      10.501  26.828  11.000  1.00 96.65           N  
ATOM    875  CA  ASP B 111      10.814  25.502  10.476  1.00 96.65           C  
ATOM    876  C   ASP B 111      11.379  24.598  11.569  1.00 96.65           C  
ATOM    877  CB  ASP B 111      11.804  25.605   9.314  1.00 96.65           C  
ATOM    878  O   ASP B 111      12.445  24.003  11.400  1.00 96.65           O  
ATOM    879  CG  ASP B 111      11.892  24.329   8.495  1.00 96.65           C  
ATOM    880  OD1 ASP B 111      11.228  23.330   8.849  1.00 96.65           O  
ATOM    881  OD2 ASP B 111      12.633  24.321   7.488  1.00 96.65           O  
ATOM    882  N   ILE B 112      10.669  24.525  12.642  1.00 96.76           N  
ATOM    883  CA  ILE B 112      10.992  23.585  13.709  1.00 96.76           C  
ATOM    884  C   ILE B 112      10.119  22.339  13.581  1.00 96.76           C  
ATOM    885  CB  ILE B 112      10.808  24.226  15.103  1.00 96.76           C  
ATOM    886  O   ILE B 112       9.022  22.281  14.141  1.00 96.76           O  
ATOM    887  CG1 ILE B 112      11.578  25.550  15.187  1.00 96.76           C  
ATOM    888  CG2 ILE B 112      11.256  23.262  16.205  1.00 96.76           C  
ATOM    889  CD1 ILE B 112      11.295  26.351  16.450  1.00 96.76           C  
ATOM    890  N   LYS B 113      10.578  21.337  12.993  1.00 94.26           N  
ATOM    891  CA  LYS B 113       9.807  20.180  12.547  1.00 94.26           C  
ATOM    892  C   LYS B 113       9.170  19.455  13.729  1.00 94.26           C  
ATOM    893  CB  LYS B 113      10.694  19.216  11.758  1.00 94.26           C  
ATOM    894  O   LYS B 113       7.996  19.084  13.677  1.00 94.26           O  
ATOM    895  CG  LYS B 113      11.160  19.761  10.416  1.00 94.26           C  
ATOM    896  CD  LYS B 113      11.918  18.708   9.618  1.00 94.26           C  
ATOM    897  CE  LYS B 113      12.319  19.228   8.244  1.00 94.26           C  
ATOM    898  NZ  LYS B 113      13.205  18.265   7.524  1.00 94.26           N  
ATOM    899  N   GLY B 114       9.945  19.288  14.787  1.00 94.42           N  
ATOM    900  CA  GLY B 114       9.427  18.602  15.960  1.00 94.42           C  
ATOM    901  C   GLY B 114       8.237  19.305  16.585  1.00 94.42           C  
ATOM    902  O   GLY B 114       7.223  18.671  16.886  1.00 94.42           O  
ATOM    903  N   LEU B 115       8.388  20.602  16.759  1.00 97.22           N  
ATOM    904  CA  LEU B 115       7.304  21.386  17.341  1.00 97.22           C  
ATOM    905  C   LEU B 115       6.091  21.406  16.417  1.00 97.22           C  
ATOM    906  CB  LEU B 115       7.769  22.817  17.623  1.00 97.22           C  
ATOM    907  O   LEU B 115       4.953  21.286  16.876  1.00 97.22           O  
ATOM    908  CG  LEU B 115       6.738  23.751  18.260  1.00 97.22           C  
ATOM    909  CD1 LEU B 115       6.200  23.144  19.552  1.00 97.22           C  
ATOM    910  CD2 LEU B 115       7.350  25.123  18.522  1.00 97.22           C  
ATOM    911  N   LEU B 116       6.355  21.517  15.135  1.00 96.73           N  
ATOM    912  CA  LEU B 116       5.266  21.494  14.164  1.00 96.73           C  
ATOM    913  C   LEU B 116       4.514  20.169  14.222  1.00 96.73           C  
ATOM    914  CB  LEU B 116       5.804  21.728  12.750  1.00 96.73           C  
ATOM    915  O   LEU B 116       3.281  20.149  14.214  1.00 96.73           O  
ATOM    916  CG  LEU B 116       4.760  21.843  11.638  1.00 96.73           C  
ATOM    917  CD1 LEU B 116       3.766  22.955  11.958  1.00 96.73           C  
ATOM    918  CD2 LEU B 116       5.435  22.092  10.294  1.00 96.73           C  
ATOM    919  N   ASP B 117       5.238  19.125  14.323  1.00 94.65           N  
ATOM    920  CA  ASP B 117       4.656  17.787  14.381  1.00 94.65           C  
ATOM    921  C   ASP B 117       3.740  17.638  15.593  1.00 94.65           C  
ATOM    922  CB  ASP B 117       5.756  16.725  14.419  1.00 94.65           C  
ATOM    923  O   ASP B 117       2.577  17.252  15.456  1.00 94.65           O  
ATOM    924  CG  ASP B 117       5.213  15.307  14.383  1.00 94.65           C  
ATOM    925  OD1 ASP B 117       4.590  14.918  13.372  1.00 94.65           O  
ATOM    926  OD2 ASP B 117       5.407  14.574  15.377  1.00 94.65           O  
ATOM    927  N   VAL B 118       4.208  17.957  16.723  1.00 96.38           N  
ATOM    928  CA  VAL B 118       3.449  17.715  17.945  1.00 96.38           C  
ATOM    929  C   VAL B 118       2.264  18.676  18.017  1.00 96.38           C  
ATOM    930  CB  VAL B 118       4.334  17.865  19.203  1.00 96.38           C  
ATOM    931  O   VAL B 118       1.205  18.327  18.542  1.00 96.38           O  
ATOM    932  CG1 VAL B 118       5.347  16.725  19.289  1.00 96.38           C  
ATOM    933  CG2 VAL B 118       5.046  19.217  19.195  1.00 96.38           C  
ATOM    934  N   THR B 119       2.396  19.914  17.549  1.00 97.83           N  
ATOM    935  CA  THR B 119       1.265  20.834  17.530  1.00 97.83           C  
ATOM    936  C   THR B 119       0.170  20.325  16.596  1.00 97.83           C  
ATOM    937  CB  THR B 119       1.700  22.245  17.093  1.00 97.83           C  
ATOM    938  O   THR B 119      -1.015  20.384  16.931  1.00 97.83           O  
ATOM    939  CG2 THR B 119       2.602  22.891  18.140  1.00 97.83           C  
ATOM    940  OG1 THR B 119       2.412  22.158  15.853  1.00 97.83           O  
ATOM    941  N   CYS B 120       0.588  19.819  15.449  1.00 96.85           N  
ATOM    942  CA  CYS B 120      -0.381  19.253  14.517  1.00 96.85           C  
ATOM    943  C   CYS B 120      -1.092  18.053  15.131  1.00 96.85           C  
ATOM    944  CB  CYS B 120       0.304  18.841  13.215  1.00 96.85           C  
ATOM    945  O   CYS B 120      -2.315  17.937  15.039  1.00 96.85           O  
ATOM    946  SG  CYS B 120       0.767  20.234  12.163  1.00 96.85           S  
ATOM    947  N   LYS B 121      -0.356  17.196  15.702  1.00 96.64           N  
ATOM    948  CA  LYS B 121      -0.946  16.030  16.353  1.00 96.64           C  
ATOM    949  C   LYS B 121      -1.922  16.447  17.449  1.00 96.64           C  
ATOM    950  CB  LYS B 121       0.145  15.131  16.936  1.00 96.64           C  
ATOM    951  O   LYS B 121      -2.979  15.835  17.612  1.00 96.64           O  
ATOM    952  CG  LYS B 121       0.916  14.336  15.893  1.00 96.64           C  
ATOM    953  CD  LYS B 121       2.017  13.498  16.529  1.00 96.64           C  
ATOM    954  CE  LYS B 121       2.755  12.661  15.493  1.00 96.64           C  
ATOM    955  NZ  LYS B 121       3.881  11.891  16.101  1.00 96.64           N  
ATOM    956  N   THR B 122      -1.559  17.455  18.164  1.00 97.59           N  
ATOM    957  CA  THR B 122      -2.418  17.947  19.235  1.00 97.59           C  
ATOM    958  C   THR B 122      -3.754  18.430  18.679  1.00 97.59           C  
ATOM    959  CB  THR B 122      -1.740  19.088  20.016  1.00 97.59           C  
ATOM    960  O   THR B 122      -4.813  18.104  19.220  1.00 97.59           O  
ATOM    961  CG2 THR B 122      -2.640  19.598  21.137  1.00 97.59           C  
ATOM    962  OG1 THR B 122      -0.514  18.610  20.582  1.00 97.59           O  
ATOM    963  N   VAL B 123      -3.685  19.160  17.654  1.00 97.12           N  
ATOM    964  CA  VAL B 123      -4.917  19.633  17.030  1.00 97.12           C  
ATOM    965  C   VAL B 123      -5.715  18.445  16.497  1.00 97.12           C  
ATOM    966  CB  VAL B 123      -4.628  20.636  15.891  1.00 97.12           C  
ATOM    967  O   VAL B 123      -6.936  18.386  16.660  1.00 97.12           O  
ATOM    968  CG1 VAL B 123      -5.924  21.053  15.197  1.00 97.12           C  
ATOM    969  CG2 VAL B 123      -3.891  21.859  16.432  1.00 97.12           C  
ATOM    970  N   ALA B 124      -5.029  17.525  15.850  1.00 96.82           N  
ATOM    971  CA  ALA B 124      -5.687  16.325  15.341  1.00 96.82           C  
ATOM    972  C   ALA B 124      -6.438  15.598  16.453  1.00 96.82           C  
ATOM    973  CB  ALA B 124      -4.667  15.392  14.695  1.00 96.82           C  
ATOM    974  O   ALA B 124      -7.561  15.130  16.250  1.00 96.82           O  
ATOM    975  N   ASN B 125      -5.836  15.513  17.612  1.00 96.40           N  
ATOM    976  CA  ASN B 125      -6.476  14.865  18.752  1.00 96.40           C  
ATOM    977  C   ASN B 125      -7.731  15.614  19.191  1.00 96.40           C  
ATOM    978  CB  ASN B 125      -5.495  14.743  19.920  1.00 96.40           C  
ATOM    979  O   ASN B 125      -8.669  15.010  19.713  1.00 96.40           O  
ATOM    980  CG  ASN B 125      -4.506  13.609  19.737  1.00 96.40           C  
ATOM    981  ND2 ASN B 125      -3.354  13.715  20.387  1.00 96.40           N  
ATOM    982  OD1 ASN B 125      -4.776  12.645  19.015  1.00 96.40           O  
ATOM    983  N   MET B 126      -7.731  16.863  18.975  1.00 96.82           N  
ATOM    984  CA  MET B 126      -8.901  17.666  19.320  1.00 96.82           C  
ATOM    985  C   MET B 126     -10.048  17.401  18.351  1.00 96.82           C  
ATOM    986  CB  MET B 126      -8.549  19.155  19.320  1.00 96.82           C  
ATOM    987  O   MET B 126     -11.210  17.651  18.676  1.00 96.82           O  
ATOM    988  CG  MET B 126      -7.585  19.557  20.425  1.00 96.82           C  
ATOM    989  SD  MET B 126      -7.005  21.290  20.254  1.00 96.82           S  
ATOM    990  CE  MET B 126      -8.563  22.178  20.531  1.00 96.82           C  
ATOM    991  N   ILE B 127      -9.704  16.871  17.241  1.00 96.46           N  
ATOM    992  CA  ILE B 127     -10.691  16.588  16.204  1.00 96.46           C  
ATOM    993  C   ILE B 127     -11.263  15.187  16.404  1.00 96.46           C  
ATOM    994  CB  ILE B 127     -10.080  16.721  14.791  1.00 96.46           C  
ATOM    995  O   ILE B 127     -12.459  14.964  16.205  1.00 96.46           O  
ATOM    996  CG1 ILE B 127      -9.783  18.191  14.473  1.00 96.46           C  
ATOM    997  CG2 ILE B 127     -11.011  16.110  13.740  1.00 96.46           C  
ATOM    998  CD1 ILE B 127      -8.944  18.396  13.220  1.00 96.46           C  
ATOM    999  N   LYS B 128     -10.516  14.333  16.872  1.00 94.30           N  
ATOM   1000  CA  LYS B 128     -10.874  12.923  16.987  1.00 94.30           C  
ATOM   1001  C   LYS B 128     -12.161  12.746  17.788  1.00 94.30           C  
ATOM   1002  CB  LYS B 128      -9.738  12.132  17.638  1.00 94.30           C  
ATOM   1003  O   LYS B 128     -12.343  13.382  18.828  1.00 94.30           O  
ATOM   1004  CG  LYS B 128      -8.529  11.929  16.737  1.00 94.30           C  
ATOM   1005  CD  LYS B 128      -7.477  11.051  17.402  1.00 94.30           C  
ATOM   1006  CE  LYS B 128      -6.258  10.863  16.510  1.00 94.30           C  
ATOM   1007  NZ  LYS B 128      -5.209  10.031  17.171  1.00 94.30           N  
ATOM   1008  N   GLY B 129     -12.998  11.942  17.215  1.00 92.88           N  
ATOM   1009  CA  GLY B 129     -14.222  11.562  17.902  1.00 92.88           C  
ATOM   1010  C   GLY B 129     -15.314  12.610  17.797  1.00 92.88           C  
ATOM   1011  O   GLY B 129     -16.390  12.454  18.379  1.00 92.88           O  
ATOM   1012  N   LYS B 130     -15.173  13.636  17.102  1.00 96.06           N  
ATOM   1013  CA  LYS B 130     -16.156  14.712  17.006  1.00 96.06           C  
ATOM   1014  C   LYS B 130     -16.889  14.669  15.669  1.00 96.06           C  
ATOM   1015  CB  LYS B 130     -15.482  16.072  17.191  1.00 96.06           C  
ATOM   1016  O   LYS B 130     -16.334  14.220  14.664  1.00 96.06           O  
ATOM   1017  CG  LYS B 130     -14.953  16.315  18.597  1.00 96.06           C  
ATOM   1018  CD  LYS B 130     -14.360  17.711  18.737  1.00 96.06           C  
ATOM   1019  CE  LYS B 130     -13.859  17.967  20.152  1.00 96.06           C  
ATOM   1020  NZ  LYS B 130     -12.435  18.417  20.163  1.00 96.06           N  
ATOM   1021  N   THR B 131     -18.160  15.085  15.686  1.00 96.53           N  
ATOM   1022  CA  THR B 131     -18.941  15.271  14.468  1.00 96.53           C  
ATOM   1023  C   THR B 131     -18.568  16.581  13.781  1.00 96.53           C  
ATOM   1024  CB  THR B 131     -20.452  15.255  14.765  1.00 96.53           C  
ATOM   1025  O   THR B 131     -17.954  17.457  14.394  1.00 96.53           O  
ATOM   1026  CG2 THR B 131     -20.853  13.988  15.513  1.00 96.53           C  
ATOM   1027  OG1 THR B 131     -20.787  16.396  15.565  1.00 96.53           O  
ATOM   1028  N   PRO B 132     -18.948  16.717  12.561  1.00 97.33           N  
ATOM   1029  CA  PRO B 132     -18.666  17.980  11.875  1.00 97.33           C  
ATOM   1030  C   PRO B 132     -19.210  19.194  12.626  1.00 97.33           C  
ATOM   1031  CB  PRO B 132     -19.370  17.813  10.526  1.00 97.33           C  
ATOM   1032  O   PRO B 132     -18.537  20.225  12.710  1.00 97.33           O  
ATOM   1033  CG  PRO B 132     -19.291  16.350  10.232  1.00 97.33           C  
ATOM   1034  CD  PRO B 132     -19.488  15.595  11.516  1.00 97.33           C  
ATOM   1035  N   GLU B 133     -20.327  19.091  13.228  1.00 97.07           N  
ATOM   1036  CA  GLU B 133     -20.908  20.188  13.996  1.00 97.07           C  
ATOM   1037  C   GLU B 133     -20.069  20.501  15.232  1.00 97.07           C  
ATOM   1038  CB  GLU B 133     -22.345  19.857  14.406  1.00 97.07           C  
ATOM   1039  O   GLU B 133     -19.824  21.668  15.544  1.00 97.07           O  
ATOM   1040  CG  GLU B 133     -23.347  19.948  13.264  1.00 97.07           C  
ATOM   1041  CD  GLU B 133     -23.272  18.771  12.305  1.00 97.07           C  
ATOM   1042  OE1 GLU B 133     -23.882  18.838  11.213  1.00 97.07           O  
ATOM   1043  OE2 GLU B 133     -22.599  17.773  12.648  1.00 97.07           O  
ATOM   1044  N   GLU B 134     -19.671  19.458  15.882  1.00 97.86           N  
ATOM   1045  CA  GLU B 134     -18.837  19.638  17.067  1.00 97.86           C  
ATOM   1046  C   GLU B 134     -17.492  20.261  16.706  1.00 97.86           C  
ATOM   1047  CB  GLU B 134     -18.623  18.302  17.782  1.00 97.86           C  
ATOM   1048  O   GLU B 134     -16.982  21.114  17.434  1.00 97.86           O  
ATOM   1049  CG  GLU B 134     -19.868  17.770  18.478  1.00 97.86           C  
ATOM   1050  CD  GLU B 134     -19.716  16.339  18.968  1.00 97.86           C  
ATOM   1051  OE1 GLU B 134     -20.446  15.937  19.903  1.00 97.86           O  
ATOM   1052  OE2 GLU B 134     -18.860  15.614  18.414  1.00 97.86           O  
ATOM   1053  N   ILE B 135     -17.005  19.847  15.596  1.00 97.33           N  
ATOM   1054  CA  ILE B 135     -15.733  20.392  15.135  1.00 97.33           C  
ATOM   1055  C   ILE B 135     -15.893  21.877  14.818  1.00 97.33           C  
ATOM   1056  CB  ILE B 135     -15.208  19.632  13.897  1.00 97.33           C  
ATOM   1057  O   ILE B 135     -15.049  22.693  15.196  1.00 97.33           O  
ATOM   1058  CG1 ILE B 135     -14.890  18.176  14.258  1.00 97.33           C  
ATOM   1059  CG2 ILE B 135     -13.978  20.333  13.314  1.00 97.33           C  
ATOM   1060  CD1 ILE B 135     -14.603  17.289  13.055  1.00 97.33           C  
ATOM   1061  N   ARG B 136     -16.952  22.309  14.200  1.00 96.56           N  
ATOM   1062  CA  ARG B 136     -17.225  23.710  13.894  1.00 96.56           C  
ATOM   1063  C   ARG B 136     -17.255  24.552  15.166  1.00 96.56           C  
ATOM   1064  CB  ARG B 136     -18.551  23.848  13.144  1.00 96.56           C  
ATOM   1065  O   ARG B 136     -16.679  25.641  15.209  1.00 96.56           O  
ATOM   1066  CG  ARG B 136     -18.493  23.381  11.698  1.00 96.56           C  
ATOM   1067  CD  ARG B 136     -19.789  23.676  10.957  1.00 96.56           C  
ATOM   1068  NE  ARG B 136     -19.887  22.911   9.717  1.00 96.56           N  
ATOM   1069  NH1 ARG B 136     -21.540  21.490  10.483  1.00 96.56           N  
ATOM   1070  NH2 ARG B 136     -20.724  21.264   8.353  1.00 96.56           N  
ATOM   1071  CZ  ARG B 136     -20.717  21.890   9.520  1.00 96.56           C  
ATOM   1072  N   LYS B 137     -17.873  24.022  16.159  1.00 95.39           N  
ATOM   1073  CA  LYS B 137     -17.989  24.740  17.425  1.00 95.39           C  
ATOM   1074  C   LYS B 137     -16.634  24.857  18.117  1.00 95.39           C  
ATOM   1075  CB  LYS B 137     -18.990  24.043  18.348  1.00 95.39           C  
ATOM   1076  O   LYS B 137     -16.257  25.937  18.577  1.00 95.39           O  
ATOM   1077  CG  LYS B 137     -20.441  24.203  17.921  1.00 95.39           C  
ATOM   1078  CD  LYS B 137     -21.391  23.534  18.906  1.00 95.39           C  
ATOM   1079  CE  LYS B 137     -22.836  23.613  18.432  1.00 95.39           C  
ATOM   1080  NZ  LYS B 137     -23.763  22.897  19.359  1.00 95.39           N  
ATOM   1081  N   THR B 138     -15.951  23.772  18.066  1.00 94.91           N  
ATOM   1082  CA  THR B 138     -14.669  23.719  18.759  1.00 94.91           C  
ATOM   1083  C   THR B 138     -13.670  24.682  18.122  1.00 94.91           C  
ATOM   1084  CB  THR B 138     -14.088  22.293  18.750  1.00 94.91           C  
ATOM   1085  O   THR B 138     -12.935  25.376  18.827  1.00 94.91           O  
ATOM   1086  CG2 THR B 138     -12.747  22.240  19.476  1.00 94.91           C  
ATOM   1087  OG1 THR B 138     -15.005  21.405  19.400  1.00 94.91           O  
ATOM   1088  N   PHE B 139     -13.697  24.776  16.800  1.00 94.96           N  
ATOM   1089  CA  PHE B 139     -12.657  25.527  16.105  1.00 94.96           C  
ATOM   1090  C   PHE B 139     -13.221  26.816  15.518  1.00 94.96           C  
ATOM   1091  CB  PHE B 139     -12.028  24.677  14.997  1.00 94.96           C  
ATOM   1092  O   PHE B 139     -12.529  27.524  14.784  1.00 94.96           O  
ATOM   1093  CG  PHE B 139     -11.209  23.523  15.509  1.00 94.96           C  
ATOM   1094  CD1 PHE B 139      -9.890  23.709  15.903  1.00 94.96           C  
ATOM   1095  CD2 PHE B 139     -11.759  22.250  15.596  1.00 94.96           C  
ATOM   1096  CE1 PHE B 139      -9.129  22.642  16.377  1.00 94.96           C  
ATOM   1097  CE2 PHE B 139     -11.006  21.180  16.069  1.00 94.96           C  
ATOM   1098  CZ  PHE B 139      -9.691  21.378  16.458  1.00 94.96           C  
ATOM   1099  N   ASN B 140     -14.431  27.138  15.864  1.00 92.43           N  
ATOM   1100  CA  ASN B 140     -15.094  28.365  15.436  1.00 92.43           C  
ATOM   1101  C   ASN B 140     -15.063  28.519  13.919  1.00 92.43           C  
ATOM   1102  CB  ASN B 140     -14.454  29.583  16.107  1.00 92.43           C  
ATOM   1103  O   ASN B 140     -14.633  29.553  13.404  1.00 92.43           O  
ATOM   1104  CG  ASN B 140     -15.302  30.833  15.977  1.00 92.43           C  
ATOM   1105  ND2 ASN B 140     -14.652  31.990  15.951  1.00 92.43           N  
ATOM   1106  OD1 ASN B 140     -16.531  30.759  15.902  1.00 92.43           O  
ATOM   1107  N   ILE B 141     -15.571  27.509  13.302  1.00 94.63           N  
ATOM   1108  CA  ILE B 141     -15.618  27.514  11.844  1.00 94.63           C  
ATOM   1109  C   ILE B 141     -17.063  27.675  11.375  1.00 94.63           C  
ATOM   1110  CB  ILE B 141     -15.005  26.224  11.254  1.00 94.63           C  
ATOM   1111  O   ILE B 141     -17.960  26.982  11.860  1.00 94.63           O  
ATOM   1112  CG1 ILE B 141     -13.519  26.125  11.617  1.00 94.63           C  
ATOM   1113  CG2 ILE B 141     -15.202  26.177   9.736  1.00 94.63           C  
ATOM   1114  CD1 ILE B 141     -12.884  24.786  11.269  1.00 94.63           C  
ATOM   1115  N   LYS B 142     -17.271  28.529  10.457  1.00 94.06           N  
ATOM   1116  CA  LYS B 142     -18.604  28.765   9.910  1.00 94.06           C  
ATOM   1117  C   LYS B 142     -18.967  27.707   8.871  1.00 94.06           C  
ATOM   1118  CB  LYS B 142     -18.691  30.160   9.290  1.00 94.06           C  
ATOM   1119  O   LYS B 142     -18.138  27.339   8.037  1.00 94.06           O  
ATOM   1120  CG  LYS B 142     -20.094  30.558   8.855  1.00 94.06           C  
ATOM   1121  CD  LYS B 142     -20.116  31.955   8.248  1.00 94.06           C  
ATOM   1122  CE  LYS B 142     -21.498  32.313   7.719  1.00 94.06           C  
ATOM   1123  NZ  LYS B 142     -21.517  33.669   7.093  1.00 94.06           N  
ATOM   1124  N   ASN B 143     -20.171  27.215   8.963  1.00 96.35           N  
ATOM   1125  CA  ASN B 143     -20.672  26.290   7.953  1.00 96.35           C  
ATOM   1126  C   ASN B 143     -21.098  27.022   6.684  1.00 96.35           C  
ATOM   1127  CB  ASN B 143     -21.838  25.469   8.508  1.00 96.35           C  
ATOM   1128  O   ASN B 143     -22.143  27.675   6.659  1.00 96.35           O  
ATOM   1129  CG  ASN B 143     -22.334  24.423   7.530  1.00 96.35           C  
ATOM   1130  ND2 ASN B 143     -23.337  23.655   7.940  1.00 96.35           N  
ATOM   1131  OD1 ASN B 143     -21.820  24.305   6.414  1.00 96.35           O  
ATOM   1132  N   ASP B 144     -20.314  26.922   5.680  1.00 97.22           N  
ATOM   1133  CA  ASP B 144     -20.640  27.633   4.448  1.00 97.22           C  
ATOM   1134  C   ASP B 144     -21.216  26.682   3.401  1.00 97.22           C  
ATOM   1135  CB  ASP B 144     -19.403  28.340   3.892  1.00 97.22           C  
ATOM   1136  O   ASP B 144     -21.270  27.015   2.215  1.00 97.22           O  
ATOM   1137  CG  ASP B 144     -18.253  27.389   3.609  1.00 97.22           C  
ATOM   1138  OD1 ASP B 144     -18.392  26.172   3.860  1.00 97.22           O  
ATOM   1139  OD2 ASP B 144     -17.197  27.861   3.134  1.00 97.22           O  
ATOM   1140  N   PHE B 145     -21.580  25.524   3.696  1.00 97.62           N  
ATOM   1141  CA  PHE B 145     -22.275  24.591   2.817  1.00 97.62           C  
ATOM   1142  C   PHE B 145     -23.731  25.003   2.633  1.00 97.62           C  
ATOM   1143  CB  PHE B 145     -22.199  23.166   3.374  1.00 97.62           C  
ATOM   1144  O   PHE B 145     -24.372  25.476   3.574  1.00 97.62           O  
ATOM   1145  CG  PHE B 145     -20.839  22.536   3.245  1.00 97.62           C  
ATOM   1146  CD1 PHE B 145     -20.234  22.401   2.002  1.00 97.62           C  
ATOM   1147  CD2 PHE B 145     -20.164  22.079   4.370  1.00 97.62           C  
ATOM   1148  CE1 PHE B 145     -18.975  21.818   1.880  1.00 97.62           C  
ATOM   1149  CE2 PHE B 145     -18.905  21.496   4.256  1.00 97.62           C  
ATOM   1150  CZ  PHE B 145     -18.313  21.365   3.010  1.00 97.62           C  
ATOM   1151  N   THR B 146     -24.286  24.887   1.425  1.00 98.03           N  
ATOM   1152  CA  THR B 146     -25.737  24.849   1.280  1.00 98.03           C  
ATOM   1153  C   THR B 146     -26.301  23.539   1.821  1.00 98.03           C  
ATOM   1154  CB  THR B 146     -26.156  25.023  -0.192  1.00 98.03           C  
ATOM   1155  O   THR B 146     -25.557  22.580   2.040  1.00 98.03           O  
ATOM   1156  CG2 THR B 146     -25.539  26.280  -0.795  1.00 98.03           C  
ATOM   1157  OG1 THR B 146     -25.722  23.883  -0.944  1.00 98.03           O  
ATOM   1158  N   GLU B 147     -27.588  23.511   2.035  1.00 96.72           N  
ATOM   1159  CA  GLU B 147     -28.219  22.289   2.526  1.00 96.72           C  
ATOM   1160  C   GLU B 147     -27.975  21.122   1.574  1.00 96.72           C  
ATOM   1161  CB  GLU B 147     -29.722  22.501   2.723  1.00 96.72           C  
ATOM   1162  O   GLU B 147     -27.705  20.002   2.013  1.00 96.72           O  
ATOM   1163  CG  GLU B 147     -30.069  23.350   3.938  1.00 96.72           C  
ATOM   1164  CD  GLU B 147     -31.565  23.529   4.138  1.00 96.72           C  
ATOM   1165  OE1 GLU B 147     -31.971  24.241   5.084  1.00 96.72           O  
ATOM   1166  OE2 GLU B 147     -32.339  22.951   3.342  1.00 96.72           O  
ATOM   1167  N   GLU B 148     -28.020  21.382   0.328  1.00 97.46           N  
ATOM   1168  CA  GLU B 148     -27.804  20.362  -0.694  1.00 97.46           C  
ATOM   1169  C   GLU B 148     -26.358  19.873  -0.687  1.00 97.46           C  
ATOM   1170  CB  GLU B 148     -28.170  20.902  -2.078  1.00 97.46           C  
ATOM   1171  O   GLU B 148     -26.104  18.670  -0.777  1.00 97.46           O  
ATOM   1172  CG  GLU B 148     -29.664  21.113  -2.281  1.00 97.46           C  
ATOM   1173  CD  GLU B 148     -30.150  22.467  -1.791  1.00 97.46           C  
ATOM   1174  OE1 GLU B 148     -31.382  22.686  -1.735  1.00 97.46           O  
ATOM   1175  OE2 GLU B 148     -29.293  23.317  -1.460  1.00 97.46           O  
ATOM   1176  N   GLU B 149     -25.473  20.785  -0.514  1.00 97.62           N  
ATOM   1177  CA  GLU B 149     -24.056  20.434  -0.488  1.00 97.62           C  
ATOM   1178  C   GLU B 149     -23.723  19.574   0.727  1.00 97.62           C  
ATOM   1179  CB  GLU B 149     -23.190  21.696  -0.493  1.00 97.62           C  
ATOM   1180  O   GLU B 149     -23.033  18.559   0.606  1.00 97.62           O  
ATOM   1181  CG  GLU B 149     -23.178  22.429  -1.826  1.00 97.62           C  
ATOM   1182  CD  GLU B 149     -22.522  23.798  -1.752  1.00 97.62           C  
ATOM   1183  OE1 GLU B 149     -22.025  24.290  -2.791  1.00 97.62           O  
ATOM   1184  OE2 GLU B 149     -22.503  24.384  -0.647  1.00 97.62           O  
ATOM   1185  N   GLU B 150     -24.221  19.962   1.803  1.00 96.67           N  
ATOM   1186  CA  GLU B 150     -23.964  19.222   3.035  1.00 96.67           C  
ATOM   1187  C   GLU B 150     -24.531  17.808   2.958  1.00 96.67           C  
ATOM   1188  CB  GLU B 150     -24.553  19.961   4.239  1.00 96.67           C  
ATOM   1189  O   GLU B 150     -23.886  16.850   3.391  1.00 96.67           O  
ATOM   1190  CG  GLU B 150     -24.137  19.379   5.582  1.00 96.67           C  
ATOM   1191  CD  GLU B 150     -24.492  20.273   6.759  1.00 96.67           C  
ATOM   1192  OE1 GLU B 150     -24.194  19.900   7.917  1.00 96.67           O  
ATOM   1193  OE2 GLU B 150     -25.075  21.355   6.523  1.00 96.67           O  
ATOM   1194  N   ALA B 151     -25.676  17.697   2.385  1.00 96.56           N  
ATOM   1195  CA  ALA B 151     -26.306  16.390   2.217  1.00 96.56           C  
ATOM   1196  C   ALA B 151     -25.487  15.502   1.285  1.00 96.56           C  
ATOM   1197  CB  ALA B 151     -27.728  16.550   1.683  1.00 96.56           C  
ATOM   1198  O   ALA B 151     -25.351  14.300   1.524  1.00 96.56           O  
ATOM   1199  N   GLN B 152     -24.948  16.074   0.287  1.00 95.82           N  
ATOM   1200  CA  GLN B 152     -24.125  15.330  -0.660  1.00 95.82           C  
ATOM   1201  C   GLN B 152     -22.860  14.801   0.009  1.00 95.82           C  
ATOM   1202  CB  GLN B 152     -23.759  16.207  -1.858  1.00 95.82           C  
ATOM   1203  O   GLN B 152     -22.482  13.645  -0.193  1.00 95.82           O  
ATOM   1204  CG  GLN B 152     -22.925  15.491  -2.912  1.00 95.82           C  
ATOM   1205  CD  GLN B 152     -23.639  14.295  -3.512  1.00 95.82           C  
ATOM   1206  NE2 GLN B 152     -22.869  13.326  -3.995  1.00 95.82           N  
ATOM   1207  OE1 GLN B 152     -24.873  14.242  -3.541  1.00 95.82           O  
ATOM   1208  N   VAL B 153     -22.260  15.645   0.781  1.00 96.13           N  
ATOM   1209  CA  VAL B 153     -21.049  15.235   1.485  1.00 96.13           C  
ATOM   1210  C   VAL B 153     -21.373  14.104   2.457  1.00 96.13           C  
ATOM   1211  CB  VAL B 153     -20.403  16.418   2.240  1.00 96.13           C  
ATOM   1212  O   VAL B 153     -20.635  13.120   2.544  1.00 96.13           O  
ATOM   1213  CG1 VAL B 153     -19.241  15.936   3.107  1.00 96.13           C  
ATOM   1214  CG2 VAL B 153     -19.932  17.486   1.255  1.00 96.13           C  
ATOM   1215  N   ARG B 154     -22.465  14.205   3.107  1.00 95.11           N  
ATOM   1216  CA  ARG B 154     -22.888  13.167   4.041  1.00 95.11           C  
ATOM   1217  C   ARG B 154     -23.127  11.845   3.320  1.00 95.11           C  
ATOM   1218  CB  ARG B 154     -24.155  13.596   4.784  1.00 95.11           C  
ATOM   1219  O   ARG B 154     -22.695  10.790   3.788  1.00 95.11           O  
ATOM   1220  CG  ARG B 154     -24.544  12.669   5.925  1.00 95.11           C  
ATOM   1221  CD  ARG B 154     -25.771  13.176   6.670  1.00 95.11           C  
ATOM   1222  NE  ARG B 154     -26.106  12.318   7.803  1.00 95.11           N  
ATOM   1223  NH1 ARG B 154     -25.384  13.810   9.413  1.00 95.11           N  
ATOM   1224  NH2 ARG B 154     -26.256  11.782  10.031  1.00 95.11           N  
ATOM   1225  CZ  ARG B 154     -25.915  12.638   9.080  1.00 95.11           C  
ATOM   1226  N   LYS B 155     -23.739  11.926   2.177  1.00 94.07           N  
ATOM   1227  CA  LYS B 155     -24.032  10.734   1.387  1.00 94.07           C  
ATOM   1228  C   LYS B 155     -22.748  10.075   0.890  1.00 94.07           C  
ATOM   1229  CB  LYS B 155     -24.934  11.083   0.202  1.00 94.07           C  
ATOM   1230  O   LYS B 155     -22.616   8.850   0.934  1.00 94.07           O  
ATOM   1231  CG  LYS B 155     -25.404   9.876  -0.595  1.00 94.07           C  
ATOM   1232  CD  LYS B 155     -26.313  10.285  -1.747  1.00 94.07           C  
ATOM   1233  CE  LYS B 155     -26.722   9.086  -2.591  1.00 94.07           C  
ATOM   1234  NZ  LYS B 155     -27.607   9.484  -3.727  1.00 94.07           N  
ATOM   1235  N   GLU B 156     -21.832  10.883   0.476  1.00 93.39           N  
ATOM   1236  CA  GLU B 156     -20.560  10.401  -0.054  1.00 93.39           C  
ATOM   1237  C   GLU B 156     -19.769   9.646   1.010  1.00 93.39           C  
ATOM   1238  CB  GLU B 156     -19.729  11.565  -0.600  1.00 93.39           C  
ATOM   1239  O   GLU B 156     -19.017   8.722   0.694  1.00 93.39           O  
ATOM   1240  CG  GLU B 156     -20.280  12.162  -1.887  1.00 93.39           C  
ATOM   1241  CD  GLU B 156     -19.539  13.413  -2.332  1.00 93.39           C  
ATOM   1242  OE1 GLU B 156     -19.948  14.035  -3.339  1.00 93.39           O  
ATOM   1243  OE2 GLU B 156     -18.541  13.775  -1.669  1.00 93.39           O  
ATOM   1244  N   ASN B 157     -19.995   9.998   2.267  1.00 93.42           N  
ATOM   1245  CA  ASN B 157     -19.169   9.452   3.338  1.00 93.42           C  
ATOM   1246  C   ASN B 157     -19.912   8.379   4.129  1.00 93.42           C  
ATOM   1247  CB  ASN B 157     -18.694  10.567   4.272  1.00 93.42           C  
ATOM   1248  O   ASN B 157     -19.349   7.772   5.041  1.00 93.42           O  
ATOM   1249  CG  ASN B 157     -17.708  11.507   3.607  1.00 93.42           C  
ATOM   1250  ND2 ASN B 157     -17.623  12.731   4.112  1.00 93.42           N  
ATOM   1251  OD1 ASN B 157     -17.030  11.135   2.645  1.00 93.42           O  
ATOM   1252  N   GLN B 158     -21.090   8.049   3.752  1.00 92.27           N  
ATOM   1253  CA  GLN B 158     -21.961   7.130   4.476  1.00 92.27           C  
ATOM   1254  C   GLN B 158     -21.368   5.725   4.518  1.00 92.27           C  
ATOM   1255  CB  GLN B 158     -23.352   7.094   3.840  1.00 92.27           C  
ATOM   1256  O   GLN B 158     -21.564   4.991   5.488  1.00 92.27           O  
ATOM   1257  CG  GLN B 158     -24.392   6.360   4.675  1.00 92.27           C  
ATOM   1258  CD  GLN B 158     -25.778   6.408   4.061  1.00 92.27           C  
ATOM   1259  NE2 GLN B 158     -26.763   5.877   4.778  1.00 92.27           N  
ATOM   1260  OE1 GLN B 158     -25.963   6.921   2.952  1.00 92.27           O  
ATOM   1261  N   TRP B 159     -20.601   5.353   3.528  1.00 90.60           N  
ATOM   1262  CA  TRP B 159     -20.046   4.009   3.405  1.00 90.60           C  
ATOM   1263  C   TRP B 159     -19.129   3.689   4.581  1.00 90.60           C  
ATOM   1264  CB  TRP B 159     -19.279   3.862   2.088  1.00 90.60           C  
ATOM   1265  O   TRP B 159     -18.918   2.520   4.912  1.00 90.60           O  
ATOM   1266  CG  TRP B 159     -18.104   4.784   1.961  1.00 90.60           C  
ATOM   1267  CD1 TRP B 159     -18.094   6.036   1.412  1.00 90.60           C  
ATOM   1268  CD2 TRP B 159     -16.764   4.524   2.390  1.00 90.60           C  
ATOM   1269  CE2 TRP B 159     -15.993   5.663   2.069  1.00 90.60           C  
ATOM   1270  CE3 TRP B 159     -16.139   3.436   3.015  1.00 90.60           C  
ATOM   1271  NE1 TRP B 159     -16.828   6.570   1.474  1.00 90.60           N  
ATOM   1272  CH2 TRP B 159     -14.042   4.668   2.965  1.00 90.60           C  
ATOM   1273  CZ2 TRP B 159     -14.628   5.746   2.353  1.00 90.60           C  
ATOM   1274  CZ3 TRP B 159     -14.780   3.521   3.297  1.00 90.60           C  
ATOM   1275  N   CYS B 160     -18.501   4.716   5.160  1.00 89.55           N  
ATOM   1276  CA  CYS B 160     -17.515   4.534   6.220  1.00 89.55           C  
ATOM   1277  C   CYS B 160     -18.192   4.426   7.581  1.00 89.55           C  
ATOM   1278  CB  CYS B 160     -16.516   5.690   6.227  1.00 89.55           C  
ATOM   1279  O   CYS B 160     -17.574   3.988   8.553  1.00 89.55           O  
ATOM   1280  SG  CYS B 160     -15.123   5.442   7.349  1.00 89.55           S  
ATOM   1281  N   GLU B 161     -19.460   4.705   7.552  1.00 78.61           N  
ATOM   1282  CA  GLU B 161     -20.165   4.661   8.830  1.00 78.61           C  
ATOM   1283  C   GLU B 161     -20.536   3.230   9.206  1.00 78.61           C  
ATOM   1284  CB  GLU B 161     -21.421   5.535   8.781  1.00 78.61           C  
ATOM   1285  O   GLU B 161     -20.884   2.425   8.340  1.00 78.61           O  
ATOM   1286  CG  GLU B 161     -21.130   7.025   8.680  1.00 78.61           C  
ATOM   1287  CD  GLU B 161     -22.383   7.885   8.710  1.00 78.61           C  
ATOM   1288  OE1 GLU B 161     -22.265   9.131   8.725  1.00 78.61           O  
ATOM   1289  OE2 GLU B 161     -23.493   7.307   8.720  1.00 78.61           O  
ATOM   1290  N   GLU B 162     -19.779   2.691  10.253  1.00 60.43           N  
ATOM   1291  CA  GLU B 162     -20.030   1.330  10.718  1.00 60.43           C  
ATOM   1292  C   GLU B 162     -21.525   1.068  10.875  1.00 60.43           C  
ATOM   1293  CB  GLU B 162     -19.308   1.073  12.044  1.00 60.43           C  
ATOM   1294  O   GLU B 162     -22.248   1.888  11.444  1.00 60.43           O  
ATOM   1295  CG  GLU B 162     -17.845   0.690  11.883  1.00 60.43           C  
ATOM   1296  CD  GLU B 162     -17.165   0.352  13.201  1.00 60.43           C  
ATOM   1297  OE1 GLU B 162     -15.981  -0.055  13.186  1.00 60.43           O  
ATOM   1298  OE2 GLU B 162     -17.822   0.495  14.256  1.00 60.43           O  
ATOM   1299  N   LYS B 163     -22.066   0.267   9.858  1.00 46.99           N  
ATOM   1300  CA  LYS B 163     -23.343  -0.281  10.305  1.00 46.99           C  
ATOM   1301  C   LYS B 163     -23.147  -1.270  11.450  1.00 46.99           C  
ATOM   1302  CB  LYS B 163     -24.071  -0.962   9.145  1.00 46.99           C  
ATOM   1303  O   LYS B 163     -22.143  -1.984  11.495  1.00 46.99           O  
ATOM   1304  CG  LYS B 163     -24.799   0.003   8.219  1.00 46.99           C  
ATOM   1305  CD  LYS B 163     -25.640  -0.739   7.189  1.00 46.99           C  
ATOM   1306  CE  LYS B 163     -26.355   0.225   6.251  1.00 46.99           C  
ATOM   1307  NZ  LYS B 163     -27.169  -0.498   5.229  1.00 46.99           N  
TER    1308      LYS B 163                                                      
ATOM   1309  N   MET C   1     -22.029 -69.486  25.242  1.00 23.79           N  
ATOM   1310  CA  MET C   1     -22.898 -69.755  24.099  1.00 23.79           C  
ATOM   1311  C   MET C   1     -22.843 -68.611  23.092  1.00 23.79           C  
ATOM   1312  CB  MET C   1     -24.339 -69.978  24.559  1.00 23.79           C  
ATOM   1313  O   MET C   1     -23.248 -68.773  21.940  1.00 23.79           O  
ATOM   1314  CG  MET C   1     -24.847 -71.391  24.321  1.00 23.79           C  
ATOM   1315  SD  MET C   1     -26.625 -71.578  24.734  1.00 23.79           S  
ATOM   1316  CE  MET C   1     -26.847 -73.347  24.399  1.00 23.79           C  
ATOM   1317  N   HIS C   2     -22.166 -67.650  22.420  1.00 20.84           N  
ATOM   1318  CA  HIS C   2     -21.994 -66.368  23.095  1.00 20.84           C  
ATOM   1319  C   HIS C   2     -23.143 -65.418  22.775  1.00 20.84           C  
ATOM   1320  CB  HIS C   2     -20.660 -65.730  22.702  1.00 20.84           C  
ATOM   1321  O   HIS C   2     -23.864 -65.617  21.794  1.00 20.84           O  
ATOM   1322  CG  HIS C   2     -19.554 -66.008  23.669  1.00 20.84           C  
ATOM   1323  CD2 HIS C   2     -18.247 -66.296  23.466  1.00 20.84           C  
ATOM   1324  ND1 HIS C   2     -19.742 -66.009  25.034  1.00 20.84           N  
ATOM   1325  CE1 HIS C   2     -18.595 -66.286  25.631  1.00 20.84           C  
ATOM   1326  NE2 HIS C   2     -17.671 -66.465  24.701  1.00 20.84           N  
ATOM   1327  N   ARG C   3     -23.320 -63.947  23.146  1.00 21.42           N  
ATOM   1328  CA  ARG C   3     -23.991 -62.894  23.901  1.00 21.42           C  
ATOM   1329  C   ARG C   3     -24.804 -61.992  22.979  1.00 21.42           C  
ATOM   1330  CB  ARG C   3     -22.973 -62.061  24.684  1.00 21.42           C  
ATOM   1331  O   ARG C   3     -24.370 -61.677  21.869  1.00 21.42           O  
ATOM   1332  CG  ARG C   3     -22.867 -62.440  26.153  1.00 21.42           C  
ATOM   1333  CD  ARG C   3     -21.919 -61.517  26.906  1.00 21.42           C  
ATOM   1334  NE  ARG C   3     -21.829 -61.874  28.319  1.00 21.42           N  
ATOM   1335  NH1 ARG C   3     -20.287 -60.237  28.847  1.00 21.42           N  
ATOM   1336  NH2 ARG C   3     -21.051 -61.665  30.470  1.00 21.42           N  
ATOM   1337  CZ  ARG C   3     -21.056 -61.258  29.209  1.00 21.42           C  
ATOM   1338  N   LYS C   4     -26.177 -61.734  23.062  1.00 27.09           N  
ATOM   1339  CA  LYS C   4     -27.299 -61.670  22.131  1.00 27.09           C  
ATOM   1340  C   LYS C   4     -27.265 -60.381  21.316  1.00 27.09           C  
ATOM   1341  CB  LYS C   4     -28.627 -61.781  22.881  1.00 27.09           C  
ATOM   1342  O   LYS C   4     -27.643 -60.371  20.142  1.00 27.09           O  
ATOM   1343  CG  LYS C   4     -29.207 -63.187  22.910  1.00 27.09           C  
ATOM   1344  CD  LYS C   4     -30.574 -63.215  23.580  1.00 27.09           C  
ATOM   1345  CE  LYS C   4     -31.136 -64.628  23.651  1.00 27.09           C  
ATOM   1346  NZ  LYS C   4     -32.468 -64.663  24.324  1.00 27.09           N  
ATOM   1347  N   HIS C   5     -27.069 -59.113  21.864  1.00 23.37           N  
ATOM   1348  CA  HIS C   5     -27.997 -57.992  21.953  1.00 23.37           C  
ATOM   1349  C   HIS C   5     -27.908 -57.104  20.717  1.00 23.37           C  
ATOM   1350  CB  HIS C   5     -27.724 -57.168  23.212  1.00 23.37           C  
ATOM   1351  O   HIS C   5     -28.787 -56.272  20.480  1.00 23.37           O  
ATOM   1352  CG  HIS C   5     -28.656 -57.471  24.342  1.00 23.37           C  
ATOM   1353  CD2 HIS C   5     -28.421 -57.959  25.582  1.00 23.37           C  
ATOM   1354  ND1 HIS C   5     -30.018 -57.274  24.256  1.00 23.37           N  
ATOM   1355  CE1 HIS C   5     -30.581 -57.628  25.399  1.00 23.37           C  
ATOM   1356  NE2 HIS C   5     -29.634 -58.048  26.220  1.00 23.37           N  
ATOM   1357  N   LEU C   6     -26.910 -57.083  19.617  1.00 21.98           N  
ATOM   1358  CA  LEU C   6     -26.138 -55.845  19.652  1.00 21.98           C  
ATOM   1359  C   LEU C   6     -26.896 -54.712  18.967  1.00 21.98           C  
ATOM   1360  CB  LEU C   6     -24.776 -56.043  18.980  1.00 21.98           C  
ATOM   1361  O   LEU C   6     -27.647 -54.947  18.018  1.00 21.98           O  
ATOM   1362  CG  LEU C   6     -23.641 -56.533  19.881  1.00 21.98           C  
ATOM   1363  CD1 LEU C   6     -22.600 -57.286  19.059  1.00 21.98           C  
ATOM   1364  CD2 LEU C   6     -23.002 -55.362  20.620  1.00 21.98           C  
ATOM   1365  N   GLN C   7     -26.688 -53.458  19.305  1.00 23.35           N  
ATOM   1366  CA  GLN C   7     -27.179 -52.104  19.539  1.00 23.35           C  
ATOM   1367  C   GLN C   7     -27.304 -51.331  18.229  1.00 23.35           C  
ATOM   1368  CB  GLN C   7     -26.258 -51.358  20.504  1.00 23.35           C  
ATOM   1369  O   GLN C   7     -28.212 -50.513  18.069  1.00 23.35           O  
ATOM   1370  CG  GLN C   7     -26.810 -51.244  21.919  1.00 23.35           C  
ATOM   1371  CD  GLN C   7     -25.807 -50.659  22.895  1.00 23.35           C  
ATOM   1372  NE2 GLN C   7     -26.119 -50.740  24.184  1.00 23.35           N  
ATOM   1373  OE1 GLN C   7     -24.761 -50.139  22.494  1.00 23.35           O  
ATOM   1374  N   GLU C   8     -26.408 -51.653  17.103  1.00 19.14           N  
ATOM   1375  CA  GLU C   8     -25.608 -50.446  16.921  1.00 19.14           C  
ATOM   1376  C   GLU C   8     -26.302 -49.460  15.985  1.00 19.14           C  
ATOM   1377  CB  GLU C   8     -24.220 -50.797  16.380  1.00 19.14           C  
ATOM   1378  O   GLU C   8     -26.339 -48.258  16.257  1.00 19.14           O  
ATOM   1379  CG  GLU C   8     -23.113 -50.701  17.420  1.00 19.14           C  
ATOM   1380  CD  GLU C   8     -21.735 -51.016  16.860  1.00 19.14           C  
ATOM   1381  OE1 GLU C   8     -20.736 -50.906  17.608  1.00 19.14           O  
ATOM   1382  OE2 GLU C   8     -21.653 -51.374  15.664  1.00 19.14           O  
ATOM   1383  N   ILE C   9     -26.510 -49.771  14.520  1.00 20.04           N  
ATOM   1384  CA  ILE C   9     -25.489 -48.994  13.825  1.00 20.04           C  
ATOM   1385  C   ILE C   9     -26.055 -47.631  13.433  1.00 20.04           C  
ATOM   1386  CB  ILE C   9     -24.966 -49.737  12.576  1.00 20.04           C  
ATOM   1387  O   ILE C   9     -27.249 -47.507  13.148  1.00 20.04           O  
ATOM   1388  CG1 ILE C   9     -24.461 -51.134  12.957  1.00 20.04           C  
ATOM   1389  CG2 ILE C   9     -23.865 -48.927  11.886  1.00 20.04           C  
ATOM   1390  CD1 ILE C   9     -24.087 -52.004  11.765  1.00 20.04           C  
ATOM   1391  N   PRO C  10     -25.365 -46.903  12.356  1.00 20.99           N  
ATOM   1392  CA  PRO C  10     -24.832 -45.540  12.309  1.00 20.99           C  
ATOM   1393  C   PRO C  10     -25.784 -44.556  11.633  1.00 20.99           C  
ATOM   1394  CB  PRO C  10     -23.541 -45.693  11.501  1.00 20.99           C  
ATOM   1395  O   PRO C  10     -26.029 -43.468  12.159  1.00 20.99           O  
ATOM   1396  CG  PRO C  10     -23.579 -47.095  10.984  1.00 20.99           C  
ATOM   1397  CD  PRO C  10     -24.832 -47.755  11.484  1.00 20.99           C  
ATOM   1398  N   ASP C  11     -25.664 -44.330  10.193  1.00 18.39           N  
ATOM   1399  CA  ASP C  11     -24.992 -43.102   9.777  1.00 18.39           C  
ATOM   1400  C   ASP C  11     -26.002 -42.052   9.318  1.00 18.39           C  
ATOM   1401  CB  ASP C  11     -23.989 -43.392   8.658  1.00 18.39           C  
ATOM   1402  O   ASP C  11     -25.917 -40.888   9.713  1.00 18.39           O  
ATOM   1403  CG  ASP C  11     -22.628 -42.768   8.906  1.00 18.39           C  
ATOM   1404  OD1 ASP C  11     -22.467 -42.030   9.903  1.00 18.39           O  
ATOM   1405  OD2 ASP C  11     -21.707 -43.014   8.097  1.00 18.39           O  
ATOM   1406  N   LEU C  12     -26.208 -41.785   7.752  1.00 20.52           N  
ATOM   1407  CA  LEU C  12     -25.535 -40.672   7.091  1.00 20.52           C  
ATOM   1408  C   LEU C  12     -26.513 -39.536   6.811  1.00 20.52           C  
ATOM   1409  CB  LEU C  12     -24.886 -41.136   5.785  1.00 20.52           C  
ATOM   1410  O   LEU C  12     -27.722 -39.760   6.720  1.00 20.52           O  
ATOM   1411  CG  LEU C  12     -23.377 -41.384   5.829  1.00 20.52           C  
ATOM   1412  CD1 LEU C  12     -23.084 -42.880   5.781  1.00 20.52           C  
ATOM   1413  CD2 LEU C  12     -22.683 -40.661   4.680  1.00 20.52           C  
ATOM   1414  N   SER C  13     -26.293 -38.707   5.645  1.00 18.10           N  
ATOM   1415  CA  SER C  13     -25.969 -37.295   5.474  1.00 18.10           C  
ATOM   1416  C   SER C  13     -27.155 -36.520   4.908  1.00 18.10           C  
ATOM   1417  CB  SER C  13     -24.757 -37.130   4.556  1.00 18.10           C  
ATOM   1418  O   SER C  13     -27.474 -35.429   5.384  1.00 18.10           O  
ATOM   1419  OG  SER C  13     -25.085 -37.480   3.222  1.00 18.10           O  
ATOM   1420  N   SER C  14     -27.570 -36.659   3.494  1.00 17.77           N  
ATOM   1421  CA  SER C  14     -27.069 -35.548   2.691  1.00 17.77           C  
ATOM   1422  C   SER C  14     -28.111 -34.441   2.570  1.00 17.77           C  
ATOM   1423  CB  SER C  14     -26.664 -36.033   1.299  1.00 17.77           C  
ATOM   1424  O   SER C  14     -29.290 -34.655   2.859  1.00 17.77           O  
ATOM   1425  OG  SER C  14     -27.764 -36.628   0.633  1.00 17.77           O  
ATOM   1426  N   ASN C  15     -28.662 -34.143   1.179  1.00 17.17           N  
ATOM   1427  CA  ASN C  15     -28.284 -32.903   0.509  1.00 17.17           C  
ATOM   1428  C   ASN C  15     -29.328 -31.810   0.721  1.00 17.17           C  
ATOM   1429  CB  ASN C  15     -28.066 -33.146  -0.986  1.00 17.17           C  
ATOM   1430  O   ASN C  15     -30.470 -32.099   1.084  1.00 17.17           O  
ATOM   1431  CG  ASN C  15     -26.604 -33.338  -1.339  1.00 17.17           C  
ATOM   1432  ND2 ASN C  15     -26.345 -33.823  -2.548  1.00 17.17           N  
ATOM   1433  OD1 ASN C  15     -25.715 -33.055  -0.532  1.00 17.17           O  
ATOM   1434  N   VAL C  16     -29.787 -31.138  -0.623  1.00 17.91           N  
ATOM   1435  CA  VAL C  16     -29.434 -29.757  -0.935  1.00 17.91           C  
ATOM   1436  C   VAL C  16     -30.602 -28.834  -0.594  1.00 17.91           C  
ATOM   1437  CB  VAL C  16     -29.042 -29.594  -2.421  1.00 17.91           C  
ATOM   1438  O   VAL C  16     -30.422 -27.821   0.086  1.00 17.91           O  
ATOM   1439  CG1 VAL C  16     -28.758 -28.128  -2.747  1.00 17.91           C  
ATOM   1440  CG2 VAL C  16     -27.831 -30.463  -2.752  1.00 17.91           C  
ATOM   1441  N   ALA C  17     -31.216 -28.180  -1.811  1.00 16.62           N  
ATOM   1442  CA  ALA C  17     -30.994 -26.759  -2.063  1.00 16.62           C  
ATOM   1443  C   ALA C  17     -32.205 -25.931  -1.644  1.00 16.62           C  
ATOM   1444  CB  ALA C  17     -30.676 -26.523  -3.538  1.00 16.62           C  
ATOM   1445  O   ALA C  17     -33.227 -26.482  -1.226  1.00 16.62           O  
ATOM   1446  N   THR C  18     -32.975 -25.434  -2.816  1.00 16.17           N  
ATOM   1447  CA  THR C  18     -32.970 -24.026  -3.197  1.00 16.17           C  
ATOM   1448  C   THR C  18     -34.286 -23.357  -2.811  1.00 16.17           C  
ATOM   1449  CB  THR C  18     -32.728 -23.856  -4.708  1.00 16.17           C  
ATOM   1450  O   THR C  18     -35.282 -24.037  -2.552  1.00 16.17           O  
ATOM   1451  CG2 THR C  18     -31.243 -23.949  -5.041  1.00 16.17           C  
ATOM   1452  OG1 THR C  18     -33.431 -24.884  -5.417  1.00 16.17           O  
ATOM   1453  N   SER C  19     -35.130 -22.955  -3.992  1.00 16.57           N  
ATOM   1454  CA  SER C  19     -35.085 -21.528  -4.296  1.00 16.57           C  
ATOM   1455  C   SER C  19     -36.261 -20.791  -3.664  1.00 16.57           C  
ATOM   1456  CB  SER C  19     -35.084 -21.302  -5.808  1.00 16.57           C  
ATOM   1457  O   SER C  19     -37.241 -21.415  -3.250  1.00 16.57           O  
ATOM   1458  OG  SER C  19     -36.374 -21.526  -6.351  1.00 16.57           O  
ATOM   1459  N   PHE C  20     -36.938 -20.013  -4.702  1.00 16.88           N  
ATOM   1460  CA  PHE C  20     -37.019 -18.558  -4.665  1.00 16.88           C  
ATOM   1461  C   PHE C  20     -38.387 -18.105  -4.171  1.00 16.88           C  
ATOM   1462  CB  PHE C  20     -36.738 -17.967  -6.050  1.00 16.88           C  
ATOM   1463  O   PHE C  20     -38.483 -17.264  -3.274  1.00 16.88           O  
ATOM   1464  CG  PHE C  20     -35.295 -17.603  -6.273  1.00 16.88           C  
ATOM   1465  CD1 PHE C  20     -34.813 -16.353  -5.903  1.00 16.88           C  
ATOM   1466  CD2 PHE C  20     -34.420 -18.511  -6.854  1.00 16.88           C  
ATOM   1467  CE1 PHE C  20     -33.478 -16.013  -6.108  1.00 16.88           C  
ATOM   1468  CE2 PHE C  20     -33.084 -18.179  -7.063  1.00 16.88           C  
ATOM   1469  CZ  PHE C  20     -32.616 -16.929  -6.690  1.00 16.88           C  
ATOM   1470  N   THR C  21     -39.313 -17.757  -5.302  1.00 16.23           N  
ATOM   1471  CA  THR C  21     -39.429 -16.317  -5.509  1.00 16.23           C  
ATOM   1472  C   THR C  21     -40.713 -15.782  -4.882  1.00 16.23           C  
ATOM   1473  CB  THR C  21     -39.400 -15.964  -7.007  1.00 16.23           C  
ATOM   1474  O   THR C  21     -41.645 -16.545  -4.615  1.00 16.23           O  
ATOM   1475  CG2 THR C  21     -37.968 -15.812  -7.509  1.00 16.23           C  
ATOM   1476  OG1 THR C  21     -40.047 -17.005  -7.750  1.00 16.23           O  
ATOM   1477  N   TRP C  22     -41.404 -14.888  -5.895  1.00 17.73           N  
ATOM   1478  CA  TRP C  22     -41.556 -13.464  -5.612  1.00 17.73           C  
ATOM   1479  C   TRP C  22     -42.916 -13.176  -4.986  1.00 17.73           C  
ATOM   1480  CB  TRP C  22     -41.384 -12.640  -6.891  1.00 17.73           C  
ATOM   1481  O   TRP C  22     -43.730 -14.086  -4.808  1.00 17.73           O  
ATOM   1482  CG  TRP C  22     -40.008 -12.715  -7.483  1.00 17.73           C  
ATOM   1483  CD1 TRP C  22     -39.498 -13.719  -8.259  1.00 17.73           C  
ATOM   1484  CD2 TRP C  22     -38.965 -11.746  -7.343  1.00 17.73           C  
ATOM   1485  CE2 TRP C  22     -37.848 -12.228  -8.061  1.00 17.73           C  
ATOM   1486  CE3 TRP C  22     -38.866 -10.516  -6.679  1.00 17.73           C  
ATOM   1487  NE1 TRP C  22     -38.199 -13.432  -8.609  1.00 17.73           N  
ATOM   1488  CH2 TRP C  22     -36.575 -10.320  -7.476  1.00 17.73           C  
ATOM   1489  CZ2 TRP C  22     -36.645 -11.521  -8.134  1.00 17.73           C  
ATOM   1490  CZ3 TRP C  22     -37.668  -9.814  -6.753  1.00 17.73           C  
ATOM   1491  N   GLY C  23     -43.663 -12.501  -5.917  1.00 16.95           N  
ATOM   1492  CA  GLY C  23     -43.860 -11.071  -5.736  1.00 16.95           C  
ATOM   1493  C   GLY C  23     -45.258 -10.716  -5.267  1.00 16.95           C  
ATOM   1494  O   GLY C  23     -46.133 -11.581  -5.195  1.00 16.95           O  
ATOM   1495  N   TRP C  24     -45.943  -9.962  -6.319  1.00 18.50           N  
ATOM   1496  CA  TRP C  24     -46.107  -8.532  -6.082  1.00 18.50           C  
ATOM   1497  C   TRP C  24     -47.485  -8.231  -5.502  1.00 18.50           C  
ATOM   1498  CB  TRP C  24     -45.903  -7.745  -7.380  1.00 18.50           C  
ATOM   1499  O   TRP C  24     -48.412  -9.033  -5.639  1.00 18.50           O  
ATOM   1500  CG  TRP C  24     -44.826  -6.705  -7.298  1.00 18.50           C  
ATOM   1501  CD1 TRP C  24     -43.750  -6.697  -6.455  1.00 18.50           C  
ATOM   1502  CD2 TRP C  24     -44.724  -5.517  -8.090  1.00 18.50           C  
ATOM   1503  CE2 TRP C  24     -43.560  -4.835  -7.672  1.00 18.50           C  
ATOM   1504  CE3 TRP C  24     -45.505  -4.963  -9.113  1.00 18.50           C  
ATOM   1505  NE1 TRP C  24     -42.985  -5.576  -6.674  1.00 18.50           N  
ATOM   1506  CH2 TRP C  24     -43.939  -3.106  -9.242  1.00 18.50           C  
ATOM   1507  CZ2 TRP C  24     -43.157  -3.626  -8.243  1.00 18.50           C  
ATOM   1508  CZ3 TRP C  24     -45.102  -3.759  -9.680  1.00 18.50           C  
ATOM   1509  N   ASP C  25     -48.170  -7.388  -6.407  1.00 18.45           N  
ATOM   1510  CA  ASP C  25     -48.299  -5.962  -6.123  1.00 18.45           C  
ATOM   1511  C   ASP C  25     -49.727  -5.611  -5.710  1.00 18.45           C  
ATOM   1512  CB  ASP C  25     -47.885  -5.133  -7.339  1.00 18.45           C  
ATOM   1513  O   ASP C  25     -50.654  -6.391  -5.939  1.00 18.45           O  
ATOM   1514  CG  ASP C  25     -47.271  -3.795  -6.964  1.00 18.45           C  
ATOM   1515  OD1 ASP C  25     -47.235  -3.456  -5.762  1.00 18.45           O  
ATOM   1516  OD2 ASP C  25     -46.821  -3.073  -7.880  1.00 18.45           O  
ATOM   1517  N   SER C  26     -50.203  -4.617  -6.675  1.00 19.38           N  
ATOM   1518  CA  SER C  26     -50.439  -3.258  -6.199  1.00 19.38           C  
ATOM   1519  C   SER C  26     -51.890  -3.065  -5.773  1.00 19.38           C  
ATOM   1520  CB  SER C  26     -50.077  -2.240  -7.281  1.00 19.38           C  
ATOM   1521  O   SER C  26     -52.763  -3.850  -6.150  1.00 19.38           O  
ATOM   1522  OG  SER C  26     -50.650  -0.976  -6.993  1.00 19.38           O  
ATOM   1523  N   SER C  27     -52.376  -1.842  -6.428  1.00 20.15           N  
ATOM   1524  CA  SER C  27     -52.695  -0.593  -5.743  1.00 20.15           C  
ATOM   1525  C   SER C  27     -54.201  -0.417  -5.587  1.00 20.15           C  
ATOM   1526  CB  SER C  27     -52.109   0.599  -6.501  1.00 20.15           C  
ATOM   1527  O   SER C  27     -54.983  -1.163  -6.180  1.00 20.15           O  
ATOM   1528  OG  SER C  27     -52.546   0.601  -7.849  1.00 20.15           O  
ATOM   1529  N   LYS C  28     -54.754   0.695  -6.439  1.00 20.09           N  
ATOM   1530  CA  LYS C  28     -54.927   2.073  -5.989  1.00 20.09           C  
ATOM   1531  C   LYS C  28     -56.404   2.446  -5.914  1.00 20.09           C  
ATOM   1532  CB  LYS C  28     -54.189   3.038  -6.918  1.00 20.09           C  
ATOM   1533  O   LYS C  28     -57.247   1.790  -6.530  1.00 20.09           O  
ATOM   1534  CG  LYS C  28     -52.778   3.380  -6.462  1.00 20.09           C  
ATOM   1535  CD  LYS C  28     -52.146   4.444  -7.349  1.00 20.09           C  
ATOM   1536  CE  LYS C  28     -50.723   4.764  -6.913  1.00 20.09           C  
ATOM   1537  NZ  LYS C  28     -50.087   5.782  -7.802  1.00 20.09           N  
ATOM   1538  N   THR C  29     -56.736   3.687  -6.714  1.00 19.09           N  
ATOM   1539  CA  THR C  29     -57.117   5.043  -6.334  1.00 19.09           C  
ATOM   1540  C   THR C  29     -58.573   5.318  -6.699  1.00 19.09           C  
ATOM   1541  CB  THR C  29     -56.210   6.089  -7.008  1.00 19.09           C  
ATOM   1542  O   THR C  29     -59.151   4.621  -7.536  1.00 19.09           O  
ATOM   1543  CG2 THR C  29     -55.273   6.738  -5.995  1.00 19.09           C  
ATOM   1544  OG1 THR C  29     -55.428   5.450  -8.024  1.00 19.09           O  
ATOM   1545  N   SER C  30     -58.717   6.503  -7.571  1.00 19.71           N  
ATOM   1546  CA  SER C  30     -59.165   7.794  -7.058  1.00 19.71           C  
ATOM   1547  C   SER C  30     -60.652   8.007  -7.321  1.00 19.71           C  
ATOM   1548  CB  SER C  30     -58.359   8.930  -7.689  1.00 19.71           C  
ATOM   1549  O   SER C  30     -61.252   7.300  -8.133  1.00 19.71           O  
ATOM   1550  OG  SER C  30     -58.965  10.184  -7.422  1.00 19.71           O  
ATOM   1551  N   GLU C  31     -60.929   9.174  -8.210  1.00 18.99           N  
ATOM   1552  CA  GLU C  31     -61.317  10.550  -7.914  1.00 18.99           C  
ATOM   1553  C   GLU C  31     -62.730  10.844  -8.409  1.00 18.99           C  
ATOM   1554  CB  GLU C  31     -60.326  11.535  -8.538  1.00 18.99           C  
ATOM   1555  O   GLU C  31     -63.539  11.428  -7.685  1.00 18.99           O  
ATOM   1556  CG  GLU C  31     -59.194  11.942  -7.605  1.00 18.99           C  
ATOM   1557  CD  GLU C  31     -58.295  13.021  -8.188  1.00 18.99           C  
ATOM   1558  OE1 GLU C  31     -57.341  13.453  -7.501  1.00 18.99           O  
ATOM   1559  OE2 GLU C  31     -58.547  13.438  -9.340  1.00 18.99           O  
ATOM   1560  N   LEU C  32     -62.972  11.816  -9.710  1.00 18.51           N  
ATOM   1561  CA  LEU C  32     -62.953  13.272  -9.798  1.00 18.51           C  
ATOM   1562  C   LEU C  32     -64.267  13.800 -10.364  1.00 18.51           C  
ATOM   1563  CB  LEU C  32     -61.784  13.741 -10.668  1.00 18.51           C  
ATOM   1564  O   LEU C  32     -65.010  13.060 -11.013  1.00 18.51           O  
ATOM   1565  CG  LEU C  32     -60.487  14.086  -9.934  1.00 18.51           C  
ATOM   1566  CD1 LEU C  32     -59.280  13.738 -10.798  1.00 18.51           C  
ATOM   1567  CD2 LEU C  32     -60.468  15.561  -9.547  1.00 18.51           C  
ATOM   1568  N   LEU C  33     -64.183  15.058 -11.326  1.00 17.52           N  
ATOM   1569  CA  LEU C  33     -64.538  16.470 -11.229  1.00 17.52           C  
ATOM   1570  C   LEU C  33     -65.715  16.798 -12.140  1.00 17.52           C  
ATOM   1571  CB  LEU C  33     -63.338  17.349 -11.589  1.00 17.52           C  
ATOM   1572  O   LEU C  33     -66.726  17.339 -11.685  1.00 17.52           O  
ATOM   1573  CG  LEU C  33     -62.187  17.373 -10.581  1.00 17.52           C  
ATOM   1574  CD1 LEU C  33     -60.986  18.109 -11.164  1.00 17.52           C  
ATOM   1575  CD2 LEU C  33     -62.634  18.019  -9.274  1.00 17.52           C  
ATOM   1576  N   SER C  34     -65.306  17.569 -13.374  1.00 18.37           N  
ATOM   1577  CA  SER C  34     -65.486  19.017 -13.335  1.00 18.37           C  
ATOM   1578  C   SER C  34     -66.786  19.431 -14.017  1.00 18.37           C  
ATOM   1579  CB  SER C  34     -64.304  19.722 -14.002  1.00 18.37           C  
ATOM   1580  O   SER C  34     -67.577  20.187 -13.450  1.00 18.37           O  
ATOM   1581  OG  SER C  34     -63.085  19.076 -13.678  1.00 18.37           O  
ATOM   1582  N   GLY C  35     -66.639  19.621 -15.467  1.00 19.03           N  
ATOM   1583  CA  GLY C  35     -66.425  20.924 -16.075  1.00 19.03           C  
ATOM   1584  C   GLY C  35     -67.715  21.614 -16.477  1.00 19.03           C  
ATOM   1585  O   GLY C  35     -68.779  20.992 -16.493  1.00 19.03           O  
ATOM   1586  N   MET C  36     -67.616  22.710 -17.441  1.00 17.97           N  
ATOM   1587  CA  MET C  36     -67.652  24.170 -17.424  1.00 17.97           C  
ATOM   1588  C   MET C  36     -68.829  24.694 -18.240  1.00 17.97           C  
ATOM   1589  CB  MET C  36     -66.343  24.748 -17.963  1.00 17.97           C  
ATOM   1590  O   MET C  36     -69.556  23.916 -18.860  1.00 17.97           O  
ATOM   1591  CG  MET C  36     -65.119  24.351 -17.154  1.00 17.97           C  
ATOM   1592  SD  MET C  36     -63.621  25.295 -17.637  1.00 17.97           S  
ATOM   1593  CE  MET C  36     -63.999  26.901 -16.882  1.00 17.97           C  
ATOM   1594  N   GLY C  37     -68.407  25.202 -19.546  1.00 18.41           N  
ATOM   1595  CA  GLY C  37     -68.244  26.603 -19.901  1.00 18.41           C  
ATOM   1596  C   GLY C  37     -69.457  27.187 -20.600  1.00 18.41           C  
ATOM   1597  O   GLY C  37     -70.423  26.473 -20.878  1.00 18.41           O  
ATOM   1598  N   VAL C  38     -69.179  28.027 -21.741  1.00 19.97           N  
ATOM   1599  CA  VAL C  38     -69.162  29.481 -21.860  1.00 19.97           C  
ATOM   1600  C   VAL C  38     -70.321  29.942 -22.741  1.00 19.97           C  
ATOM   1601  CB  VAL C  38     -67.821  29.987 -22.437  1.00 19.97           C  
ATOM   1602  O   VAL C  38     -70.967  29.127 -23.404  1.00 19.97           O  
ATOM   1603  CG1 VAL C  38     -67.029  30.748 -21.376  1.00 19.97           C  
ATOM   1604  CG2 VAL C  38     -67.002  28.820 -22.985  1.00 19.97           C  
ATOM   1605  N   SER C  39     -69.959  30.783 -23.870  1.00 19.77           N  
ATOM   1606  CA  SER C  39     -69.953  32.227 -24.079  1.00 19.77           C  
ATOM   1607  C   SER C  39     -70.970  32.636 -25.139  1.00 19.77           C  
ATOM   1608  CB  SER C  39     -68.559  32.704 -24.488  1.00 19.77           C  
ATOM   1609  O   SER C  39     -71.515  31.785 -25.845  1.00 19.77           O  
ATOM   1610  OG  SER C  39     -67.617  32.444 -23.460  1.00 19.77           O  
ATOM   1611  N   ALA C  40     -70.496  33.604 -26.101  1.00 20.85           N  
ATOM   1612  CA  ALA C  40     -70.655  35.005 -26.484  1.00 20.85           C  
ATOM   1613  C   ALA C  40     -71.380  35.130 -27.821  1.00 20.85           C  
ATOM   1614  CB  ALA C  40     -69.294  35.694 -26.554  1.00 20.85           C  
ATOM   1615  O   ALA C  40     -71.479  34.158 -28.574  1.00 20.85           O  
ATOM   1616  N   LEU C  41     -71.299  36.509 -28.501  1.00 20.91           N  
ATOM   1617  CA  LEU C  41     -71.934  37.716 -29.020  1.00 20.91           C  
ATOM   1618  C   LEU C  41     -71.668  37.870 -30.514  1.00 20.91           C  
ATOM   1619  CB  LEU C  41     -71.430  38.952 -28.270  1.00 20.91           C  
ATOM   1620  O   LEU C  41     -72.591  38.131 -31.289  1.00 20.91           O  
ATOM   1621  CG  LEU C  41     -72.116  39.264 -26.939  1.00 20.91           C  
ATOM   1622  CD1 LEU C  41     -71.211  40.125 -26.065  1.00 20.91           C  
ATOM   1623  CD2 LEU C  41     -73.454  39.955 -27.176  1.00 20.91           C  
ATOM   1624  N   GLU C  42     -70.308  37.927 -30.989  1.00 18.73           N  
ATOM   1625  CA  GLU C  42     -69.680  39.158 -31.459  1.00 18.73           C  
ATOM   1626  C   GLU C  42     -70.036  39.439 -32.915  1.00 18.73           C  
ATOM   1627  CB  GLU C  42     -68.159  39.082 -31.294  1.00 18.73           C  
ATOM   1628  O   GLU C  42     -69.982  38.540 -33.758  1.00 18.73           O  
ATOM   1629  CG  GLU C  42     -67.641  39.772 -30.040  1.00 18.73           C  
ATOM   1630  CD  GLU C  42     -66.125  39.752 -29.928  1.00 18.73           C  
ATOM   1631  OE1 GLU C  42     -65.577  40.388 -28.999  1.00 18.73           O  
ATOM   1632  OE2 GLU C  42     -65.480  39.096 -30.776  1.00 18.73           O  
ATOM   1633  N   LYS C  43     -70.362  40.835 -33.080  1.00 18.40           N  
ATOM   1634  CA  LYS C  43     -70.643  41.852 -34.089  1.00 18.40           C  
ATOM   1635  C   LYS C  43     -69.359  42.322 -34.767  1.00 18.40           C  
ATOM   1636  CB  LYS C  43     -71.370  43.043 -33.462  1.00 18.40           C  
ATOM   1637  O   LYS C  43     -69.394  43.198 -35.634  1.00 18.40           O  
ATOM   1638  CG  LYS C  43     -72.870  43.056 -33.718  1.00 18.40           C  
ATOM   1639  CD  LYS C  43     -73.528  44.294 -33.122  1.00 18.40           C  
ATOM   1640  CE  LYS C  43     -75.042  44.252 -33.273  1.00 18.40           C  
ATOM   1641  NZ  LYS C  43     -75.695  45.440 -32.648  1.00 18.40           N  
ATOM   1642  N   GLU C  44     -68.201  41.683 -34.571  1.00 20.01           N  
ATOM   1643  CA  GLU C  44     -67.061  42.585 -34.699  1.00 20.01           C  
ATOM   1644  C   GLU C  44     -67.155  43.416 -35.975  1.00 20.01           C  
ATOM   1645  CB  GLU C  44     -65.748  41.798 -34.680  1.00 20.01           C  
ATOM   1646  O   GLU C  44     -67.929  43.091 -36.878  1.00 20.01           O  
ATOM   1647  CG  GLU C  44     -65.157  41.621 -33.288  1.00 20.01           C  
ATOM   1648  CD  GLU C  44     -63.771  40.997 -33.299  1.00 20.01           C  
ATOM   1649  OE1 GLU C  44     -63.112  40.964 -32.236  1.00 20.01           O  
ATOM   1650  OE2 GLU C  44     -63.340  40.539 -34.381  1.00 20.01           O  
ATOM   1651  N   GLU C  45     -65.902  43.682 -36.701  1.00 19.73           N  
ATOM   1652  CA  GLU C  45     -64.859  44.660 -36.997  1.00 19.73           C  
ATOM   1653  C   GLU C  45     -64.999  45.204 -38.416  1.00 19.73           C  
ATOM   1654  CB  GLU C  45     -63.472  44.042 -36.805  1.00 19.73           C  
ATOM   1655  O   GLU C  45     -65.389  44.475 -39.330  1.00 19.73           O  
ATOM   1656  CG  GLU C  45     -62.869  44.299 -35.431  1.00 19.73           C  
ATOM   1657  CD  GLU C  45     -61.448  43.775 -35.292  1.00 19.73           C  
ATOM   1658  OE1 GLU C  45     -60.796  44.056 -34.261  1.00 19.73           O  
ATOM   1659  OE2 GLU C  45     -60.983  43.080 -36.223  1.00 19.73           O  
ATOM   1660  N   PRO C  46     -64.346  46.564 -38.725  1.00 21.64           N  
ATOM   1661  CA  PRO C  46     -64.297  47.861 -39.403  1.00 21.64           C  
ATOM   1662  C   PRO C  46     -63.505  47.816 -40.708  1.00 21.64           C  
ATOM   1663  CB  PRO C  46     -63.610  48.769 -38.379  1.00 21.64           C  
ATOM   1664  O   PRO C  46     -62.958  46.770 -41.067  1.00 21.64           O  
ATOM   1665  CG  PRO C  46     -62.806  47.841 -37.526  1.00 21.64           C  
ATOM   1666  CD  PRO C  46     -63.126  46.429 -37.923  1.00 21.64           C  
ATOM   1667  N   ASP C  47     -62.221  48.653 -40.789  1.00 19.54           N  
ATOM   1668  CA  ASP C  47     -61.747  49.903 -41.376  1.00 19.54           C  
ATOM   1669  C   ASP C  47     -60.671  49.642 -42.427  1.00 19.54           C  
ATOM   1670  CB  ASP C  47     -61.207  50.835 -40.290  1.00 19.54           C  
ATOM   1671  O   ASP C  47     -60.164  48.524 -42.540  1.00 19.54           O  
ATOM   1672  CG  ASP C  47     -62.214  51.886 -39.856  1.00 19.54           C  
ATOM   1673  OD1 ASP C  47     -63.241  52.067 -40.544  1.00 19.54           O  
ATOM   1674  OD2 ASP C  47     -61.976  52.540 -38.817  1.00 19.54           O  
ATOM   1675  N   SER C  48     -59.465  50.632 -42.525  1.00 19.01           N  
ATOM   1676  CA  SER C  48     -59.063  51.728 -43.399  1.00 19.01           C  
ATOM   1677  C   SER C  48     -57.749  51.416 -44.108  1.00 19.01           C  
ATOM   1678  CB  SER C  48     -58.926  53.027 -42.603  1.00 19.01           C  
ATOM   1679  O   SER C  48     -57.646  51.562 -45.328  1.00 19.01           O  
ATOM   1680  OG  SER C  48     -57.685  53.069 -41.920  1.00 19.01           O  
ATOM   1681  N   GLU C  49     -56.429  51.779 -43.584  1.00 19.39           N  
ATOM   1682  CA  GLU C  49     -55.785  53.044 -43.925  1.00 19.39           C  
ATOM   1683  C   GLU C  49     -54.665  52.837 -44.941  1.00 19.39           C  
ATOM   1684  CB  GLU C  49     -55.235  53.725 -42.669  1.00 19.39           C  
ATOM   1685  O   GLU C  49     -54.234  51.706 -45.175  1.00 19.39           O  
ATOM   1686  CG  GLU C  49     -56.083  54.891 -42.181  1.00 19.39           C  
ATOM   1687  CD  GLU C  49     -55.491  55.598 -40.972  1.00 19.39           C  
ATOM   1688  OE1 GLU C  49     -56.066  56.616 -40.523  1.00 19.39           O  
ATOM   1689  OE2 GLU C  49     -54.443  55.132 -40.472  1.00 19.39           O  
ATOM   1690  N   ASN C  50     -53.417  53.640 -44.731  1.00 18.28           N  
ATOM   1691  CA  ASN C  50     -52.833  54.763 -45.456  1.00 18.28           C  
ATOM   1692  C   ASN C  50     -51.661  54.320 -46.327  1.00 18.28           C  
ATOM   1693  CB  ASN C  50     -52.387  55.856 -44.483  1.00 18.28           C  
ATOM   1694  O   ASN C  50     -51.624  54.616 -47.523  1.00 18.28           O  
ATOM   1695  CG  ASN C  50     -53.412  56.965 -44.340  1.00 18.28           C  
ATOM   1696  ND2 ASN C  50     -53.272  57.770 -43.293  1.00 18.28           N  
ATOM   1697  OD1 ASN C  50     -54.321  57.096 -45.163  1.00 18.28           O  
ATOM   1698  N   ILE C  51     -50.341  54.586 -45.806  1.00 18.10           N  
ATOM   1699  CA  ILE C  51     -49.462  55.701 -46.138  1.00 18.10           C  
ATOM   1700  C   ILE C  51     -48.344  55.221 -47.061  1.00 18.10           C  
ATOM   1701  CB  ILE C  51     -48.867  56.349 -44.868  1.00 18.10           C  
ATOM   1702  O   ILE C  51     -48.111  55.806 -48.121  1.00 18.10           O  
ATOM   1703  CG1 ILE C  51     -49.909  57.243 -44.186  1.00 18.10           C  
ATOM   1704  CG2 ILE C  51     -47.602  57.144 -45.209  1.00 18.10           C  
ATOM   1705  CD1 ILE C  51     -49.618  57.525 -42.718  1.00 18.10           C  
ATOM   1706  N   PRO C  52     -47.051  55.382 -46.522  1.00 19.60           N  
ATOM   1707  CA  PRO C  52     -46.074  56.365 -46.995  1.00 19.60           C  
ATOM   1708  C   PRO C  52     -45.204  55.833 -48.132  1.00 19.60           C  
ATOM   1709  CB  PRO C  52     -45.230  56.651 -45.750  1.00 19.60           C  
ATOM   1710  O   PRO C  52     -45.196  54.628 -48.395  1.00 19.60           O  
ATOM   1711  CG  PRO C  52     -45.882  55.865 -44.658  1.00 19.60           C  
ATOM   1712  CD  PRO C  52     -46.955  55.006 -45.264  1.00 19.60           C  
ATOM   1713  N   GLN C  53     -43.866  56.414 -48.008  1.00 18.39           N  
ATOM   1714  CA  GLN C  53     -43.029  57.293 -48.817  1.00 18.39           C  
ATOM   1715  C   GLN C  53     -42.069  56.488 -49.689  1.00 18.39           C  
ATOM   1716  CB  GLN C  53     -42.246  58.259 -47.927  1.00 18.39           C  
ATOM   1717  O   GLN C  53     -41.847  55.301 -49.444  1.00 18.39           O  
ATOM   1718  CG  GLN C  53     -42.510  59.727 -48.233  1.00 18.39           C  
ATOM   1719  CD  GLN C  53     -41.985  60.655 -47.153  1.00 18.39           C  
ATOM   1720  NE2 GLN C  53     -42.021  61.956 -47.420  1.00 18.39           N  
ATOM   1721  OE1 GLN C  53     -41.551  60.206 -46.087  1.00 18.39           O  
ATOM   1722  N   GLU C  54     -40.788  57.237 -49.991  1.00 18.68           N  
ATOM   1723  CA  GLU C  54     -40.017  57.644 -51.161  1.00 18.68           C  
ATOM   1724  C   GLU C  54     -38.816  56.729 -51.377  1.00 18.68           C  
ATOM   1725  CB  GLU C  54     -39.554  59.097 -51.022  1.00 18.68           C  
ATOM   1726  O   GLU C  54     -38.581  56.255 -52.491  1.00 18.68           O  
ATOM   1727  CG  GLU C  54     -40.405  60.091 -51.798  1.00 18.68           C  
ATOM   1728  CD  GLU C  54     -39.917  61.525 -51.672  1.00 18.68           C  
ATOM   1729  OE1 GLU C  54     -40.530  62.431 -52.282  1.00 18.68           O  
ATOM   1730  OE2 GLU C  54     -38.913  61.745 -50.958  1.00 18.68           O  
ATOM   1731  N   LEU C  55     -37.658  57.171 -50.743  1.00 18.61           N  
ATOM   1732  CA  LEU C  55     -36.523  57.751 -51.451  1.00 18.61           C  
ATOM   1733  C   LEU C  55     -35.530  56.670 -51.866  1.00 18.61           C  
ATOM   1734  CB  LEU C  55     -35.822  58.795 -50.577  1.00 18.61           C  
ATOM   1735  O   LEU C  55     -35.559  55.558 -51.335  1.00 18.61           O  
ATOM   1736  CG  LEU C  55     -36.378  60.218 -50.643  1.00 18.61           C  
ATOM   1737  CD1 LEU C  55     -36.112  60.953 -49.334  1.00 18.61           C  
ATOM   1738  CD2 LEU C  55     -35.772  60.975 -51.820  1.00 18.61           C  
ATOM   1739  N   LEU C  56     -34.239  57.257 -52.083  1.00 19.27           N  
ATOM   1740  CA  LEU C  56     -33.270  57.298 -53.172  1.00 19.27           C  
ATOM   1741  C   LEU C  56     -32.183  56.247 -52.973  1.00 19.27           C  
ATOM   1742  CB  LEU C  56     -32.638  58.689 -53.274  1.00 19.27           C  
ATOM   1743  O   LEU C  56     -31.889  55.472 -53.886  1.00 19.27           O  
ATOM   1744  CG  LEU C  56     -33.507  59.785 -53.893  1.00 19.27           C  
ATOM   1745  CD1 LEU C  56     -32.919  61.160 -53.593  1.00 19.27           C  
ATOM   1746  CD2 LEU C  56     -33.646  59.573 -55.396  1.00 19.27           C  
ATOM   1747  N   SER C  57     -31.108  56.710 -52.159  1.00 18.11           N  
ATOM   1748  CA  SER C  57     -29.859  57.103 -52.804  1.00 18.11           C  
ATOM   1749  C   SER C  57     -28.896  55.925 -52.907  1.00 18.11           C  
ATOM   1750  CB  SER C  57     -29.197  58.249 -52.038  1.00 18.11           C  
ATOM   1751  O   SER C  57     -29.117  54.879 -52.294  1.00 18.11           O  
ATOM   1752  OG  SER C  57     -29.208  57.994 -50.644  1.00 18.11           O  
ATOM   1753  N   ASN C  58     -27.593  56.341 -52.802  1.00 17.54           N  
ATOM   1754  CA  ASN C  58     -26.348  56.261 -53.559  1.00 17.54           C  
ATOM   1755  C   ASN C  58     -25.417  55.192 -52.994  1.00 17.54           C  
ATOM   1756  CB  ASN C  58     -25.645  57.620 -53.581  1.00 17.54           C  
ATOM   1757  O   ASN C  58     -25.430  54.923 -51.792  1.00 17.54           O  
ATOM   1758  CG  ASN C  58     -26.005  58.444 -54.801  1.00 17.54           C  
ATOM   1759  ND2 ASN C  58     -25.689  59.733 -54.761  1.00 17.54           N  
ATOM   1760  OD1 ASN C  58     -26.563  57.926 -55.773  1.00 17.54           O  
ATOM   1761  N   LEU C  59     -24.641  54.610 -53.934  1.00 18.14           N  
ATOM   1762  CA  LEU C  59     -23.781  53.438 -54.054  1.00 18.14           C  
ATOM   1763  C   LEU C  59     -22.490  53.627 -53.264  1.00 18.14           C  
ATOM   1764  CB  LEU C  59     -23.457  53.159 -55.524  1.00 18.14           C  
ATOM   1765  O   LEU C  59     -21.661  52.717 -53.194  1.00 18.14           O  
ATOM   1766  CG  LEU C  59     -24.295  52.079 -56.210  1.00 18.14           C  
ATOM   1767  CD1 LEU C  59     -25.012  52.657 -57.425  1.00 18.14           C  
ATOM   1768  CD2 LEU C  59     -23.420  50.897 -56.611  1.00 18.14           C  
ATOM   1769  N   GLY C  60     -22.307  54.960 -52.694  1.00 18.10           N  
ATOM   1770  CA  GLY C  60     -20.993  55.244 -53.250  1.00 18.10           C  
ATOM   1771  C   GLY C  60     -19.906  54.338 -52.703  1.00 18.10           C  
ATOM   1772  O   GLY C  60     -20.163  53.509 -51.828  1.00 18.10           O  
ATOM   1773  N   HIS C  61     -18.825  55.075 -52.296  1.00 19.10           N  
ATOM   1774  CA  HIS C  61     -17.466  55.070 -52.824  1.00 19.10           C  
ATOM   1775  C   HIS C  61     -16.552  54.183 -51.985  1.00 19.10           C  
ATOM   1776  CB  HIS C  61     -16.908  56.493 -52.882  1.00 19.10           C  
ATOM   1777  O   HIS C  61     -16.996  53.573 -51.010  1.00 19.10           O  
ATOM   1778  CG  HIS C  61     -17.217  57.207 -54.160  1.00 19.10           C  
ATOM   1779  CD2 HIS C  61     -17.150  58.520 -54.483  1.00 19.10           C  
ATOM   1780  ND1 HIS C  61     -17.659  56.553 -55.289  1.00 19.10           N  
ATOM   1781  CE1 HIS C  61     -17.850  57.436 -56.255  1.00 19.10           C  
ATOM   1782  NE2 HIS C  61     -17.548  58.637 -55.792  1.00 19.10           N  
ATOM   1783  N   PRO C  62     -15.568  54.866 -51.353  1.00 19.32           N  
ATOM   1784  CA  PRO C  62     -14.164  54.802 -51.766  1.00 19.32           C  
ATOM   1785  C   PRO C  62     -13.313  53.940 -50.836  1.00 19.32           C  
ATOM   1786  CB  PRO C  62     -13.715  56.265 -51.717  1.00 19.32           C  
ATOM   1787  O   PRO C  62     -12.548  53.092 -51.302  1.00 19.32           O  
ATOM   1788  CG  PRO C  62     -14.821  56.980 -51.011  1.00 19.32           C  
ATOM   1789  CD  PRO C  62     -15.948  56.013 -50.786  1.00 19.32           C  
ATOM   1790  N   GLU C  63     -12.843  54.680 -49.844  1.00 20.89           N  
ATOM   1791  CA  GLU C  63     -11.420  55.007 -49.813  1.00 20.89           C  
ATOM   1792  C   GLU C  63     -10.614  53.896 -49.147  1.00 20.89           C  
ATOM   1793  CB  GLU C  63     -11.189  56.334 -49.087  1.00 20.89           C  
ATOM   1794  O   GLU C  63     -11.178  53.022 -48.486  1.00 20.89           O  
ATOM   1795  CG  GLU C  63     -10.853  57.493 -50.016  1.00 20.89           C  
ATOM   1796  CD  GLU C  63     -10.543  58.784 -49.276  1.00 20.89           C  
ATOM   1797  OE1 GLU C  63      -9.949  59.704 -49.883  1.00 20.89           O  
ATOM   1798  OE2 GLU C  63     -10.895  58.876 -48.079  1.00 20.89           O  
ATOM   1799  N   SER C  64      -9.592  54.368 -48.311  1.00 19.50           N  
ATOM   1800  CA  SER C  64      -8.133  54.343 -48.328  1.00 19.50           C  
ATOM   1801  C   SER C  64      -7.587  53.288 -47.372  1.00 19.50           C  
ATOM   1802  CB  SER C  64      -7.569  55.716 -47.961  1.00 19.50           C  
ATOM   1803  O   SER C  64      -8.303  52.813 -46.488  1.00 19.50           O  
ATOM   1804  OG  SER C  64      -8.581  56.706 -48.013  1.00 19.50           O  
ATOM   1805  N   PRO C  65      -6.230  53.199 -47.476  1.00 20.92           N  
ATOM   1806  CA  PRO C  65      -5.309  52.060 -47.492  1.00 20.92           C  
ATOM   1807  C   PRO C  65      -4.800  51.694 -46.100  1.00 20.92           C  
ATOM   1808  CB  PRO C  65      -4.163  52.546 -48.382  1.00 20.92           C  
ATOM   1809  O   PRO C  65      -4.700  50.510 -45.766  1.00 20.92           O  
ATOM   1810  CG  PRO C  65      -4.388  54.016 -48.527  1.00 20.92           C  
ATOM   1811  CD  PRO C  65      -5.697  54.364 -47.877  1.00 20.92           C  
ATOM   1812  N   PRO C  66      -4.265  52.764 -45.351  1.00 21.28           N  
ATOM   1813  CA  PRO C  66      -2.827  52.568 -45.149  1.00 21.28           C  
ATOM   1814  C   PRO C  66      -2.518  51.622 -43.991  1.00 21.28           C  
ATOM   1815  CB  PRO C  66      -2.317  53.980 -44.853  1.00 21.28           C  
ATOM   1816  O   PRO C  66      -3.386  51.361 -43.154  1.00 21.28           O  
ATOM   1817  CG  PRO C  66      -3.546  54.777 -44.558  1.00 21.28           C  
ATOM   1818  CD  PRO C  66      -4.746  53.902 -44.779  1.00 21.28           C  
ATOM   1819  N   ARG C  67      -1.161  51.468 -43.798  1.00 20.27           N  
ATOM   1820  CA  ARG C  67      -0.223  50.382 -43.532  1.00 20.27           C  
ATOM   1821  C   ARG C  67       0.104  50.293 -42.046  1.00 20.27           C  
ATOM   1822  CB  ARG C  67       1.061  50.570 -44.342  1.00 20.27           C  
ATOM   1823  O   ARG C  67       0.942  49.487 -41.636  1.00 20.27           O  
ATOM   1824  CG  ARG C  67       1.629  49.278 -44.906  1.00 20.27           C  
ATOM   1825  CD  ARG C  67       2.824  49.535 -45.814  1.00 20.27           C  
ATOM   1826  NE  ARG C  67       3.395  48.290 -46.319  1.00 20.27           N  
ATOM   1827  NH1 ARG C  67       4.823  49.313 -47.820  1.00 20.27           N  
ATOM   1828  NH2 ARG C  67       4.781  47.027 -47.645  1.00 20.27           N  
ATOM   1829  CZ  ARG C  67       4.332  48.213 -47.260  1.00 20.27           C  
ATOM   1830  N   LYS C  68      -0.677  50.984 -41.209  1.00 19.57           N  
ATOM   1831  CA  LYS C  68       0.164  51.388 -40.086  1.00 19.57           C  
ATOM   1832  C   LYS C  68       0.809  50.177 -39.417  1.00 19.57           C  
ATOM   1833  CB  LYS C  68      -0.651  52.179 -39.062  1.00 19.57           C  
ATOM   1834  O   LYS C  68       0.126  49.202 -39.096  1.00 19.57           O  
ATOM   1835  CG  LYS C  68      -0.656  53.682 -39.302  1.00 19.57           C  
ATOM   1836  CD  LYS C  68      -1.388  54.423 -38.190  1.00 19.57           C  
ATOM   1837  CE  LYS C  68      -1.481  55.915 -38.479  1.00 19.57           C  
ATOM   1838  NZ  LYS C  68      -2.248  56.638 -37.420  1.00 19.57           N  
ATOM   1839  N   ARG C  69       2.134  50.171 -39.502  1.00 20.40           N  
ATOM   1840  CA  ARG C  69       3.096  49.110 -39.226  1.00 20.40           C  
ATOM   1841  C   ARG C  69       3.083  48.730 -37.749  1.00 20.40           C  
ATOM   1842  CB  ARG C  69       4.505  49.538 -39.644  1.00 20.40           C  
ATOM   1843  O   ARG C  69       2.896  49.588 -36.883  1.00 20.40           O  
ATOM   1844  CG  ARG C  69       4.909  49.055 -41.028  1.00 20.40           C  
ATOM   1845  CD  ARG C  69       6.351  49.421 -41.354  1.00 20.40           C  
ATOM   1846  NE  ARG C  69       6.732  48.972 -42.690  1.00 20.40           N  
ATOM   1847  NH1 ARG C  69       8.954  49.568 -42.481  1.00 20.40           N  
ATOM   1848  NH2 ARG C  69       8.196  48.614 -44.422  1.00 20.40           N  
ATOM   1849  CZ  ARG C  69       7.960  49.052 -43.195  1.00 20.40           C  
ATOM   1850  N   LEU C  70       3.316  47.430 -37.453  1.00 21.26           N  
ATOM   1851  CA  LEU C  70       2.997  46.433 -36.437  1.00 21.26           C  
ATOM   1852  C   LEU C  70       3.969  46.521 -35.265  1.00 21.26           C  
ATOM   1853  CB  LEU C  70       3.030  45.025 -37.039  1.00 21.26           C  
ATOM   1854  O   LEU C  70       3.827  45.794 -34.279  1.00 21.26           O  
ATOM   1855  CG  LEU C  70       1.749  44.552 -37.726  1.00 21.26           C  
ATOM   1856  CD1 LEU C  70       2.055  43.411 -38.691  1.00 21.26           C  
ATOM   1857  CD2 LEU C  70       0.715  44.120 -36.691  1.00 21.26           C  
ATOM   1858  N   LYS C  71       5.030  47.425 -35.302  1.00 21.51           N  
ATOM   1859  CA  LYS C  71       6.181  46.636 -34.871  1.00 21.51           C  
ATOM   1860  C   LYS C  71       6.062  46.248 -33.400  1.00 21.51           C  
ATOM   1861  CB  LYS C  71       7.480  47.409 -35.106  1.00 21.51           C  
ATOM   1862  O   LYS C  71       5.364  46.913 -32.632  1.00 21.51           O  
ATOM   1863  CG  LYS C  71       8.088  47.193 -36.483  1.00 21.51           C  
ATOM   1864  CD  LYS C  71       9.456  47.854 -36.600  1.00 21.51           C  
ATOM   1865  CE  LYS C  71      10.050  47.670 -37.990  1.00 21.51           C  
ATOM   1866  NZ  LYS C  71      11.371  48.354 -38.123  1.00 21.51           N  
ATOM   1867  N   SER C  72       6.924  45.195 -32.952  1.00 20.67           N  
ATOM   1868  CA  SER C  72       6.927  43.994 -32.124  1.00 20.67           C  
ATOM   1869  C   SER C  72       7.442  44.292 -30.720  1.00 20.67           C  
ATOM   1870  CB  SER C  72       7.781  42.901 -32.768  1.00 20.67           C  
ATOM   1871  O   SER C  72       7.758  43.373 -29.961  1.00 20.67           O  
ATOM   1872  OG  SER C  72       9.159  43.134 -32.531  1.00 20.67           O  
ATOM   1873  N   LYS C  73       7.099  45.462 -30.166  1.00 20.89           N  
ATOM   1874  CA  LYS C  73       7.918  45.878 -29.030  1.00 20.89           C  
ATOM   1875  C   LYS C  73       7.865  44.847 -27.907  1.00 20.89           C  
ATOM   1876  CB  LYS C  73       7.462  47.242 -28.511  1.00 20.89           C  
ATOM   1877  O   LYS C  73       6.782  44.460 -27.462  1.00 20.89           O  
ATOM   1878  CG  LYS C  73       8.480  48.354 -28.715  1.00 20.89           C  
ATOM   1879  CD  LYS C  73       7.967  49.686 -28.182  1.00 20.89           C  
ATOM   1880  CE  LYS C  73       8.934  50.822 -28.489  1.00 20.89           C  
ATOM   1881  NZ  LYS C  73       8.407  52.140 -28.024  1.00 20.89           N  
ATOM   1882  N   GLY C  74       8.970  44.055 -27.789  1.00 21.44           N  
ATOM   1883  CA  GLY C  74       9.244  42.856 -27.014  1.00 21.44           C  
ATOM   1884  C   GLY C  74       9.100  43.066 -25.518  1.00 21.44           C  
ATOM   1885  O   GLY C  74       9.332  44.167 -25.016  1.00 21.44           O  
ATOM   1886  N   SER C  75       8.266  42.262 -24.870  1.00 23.83           N  
ATOM   1887  CA  SER C  75       7.479  42.187 -23.643  1.00 23.83           C  
ATOM   1888  C   SER C  75       8.357  41.848 -22.443  1.00 23.83           C  
ATOM   1889  CB  SER C  75       6.366  41.147 -23.782  1.00 23.83           C  
ATOM   1890  O   SER C  75       8.873  40.733 -22.341  1.00 23.83           O  
ATOM   1891  OG  SER C  75       6.894  39.834 -23.708  1.00 23.83           O  
ATOM   1892  N   ASP C  76       9.321  42.750 -22.094  1.00 22.37           N  
ATOM   1893  CA  ASP C  76      10.349  42.382 -21.126  1.00 22.37           C  
ATOM   1894  C   ASP C  76       9.725  41.865 -19.832  1.00 22.37           C  
ATOM   1895  CB  ASP C  76      11.260  43.575 -20.830  1.00 22.37           C  
ATOM   1896  O   ASP C  76       8.604  42.240 -19.484  1.00 22.37           O  
ATOM   1897  CG  ASP C  76      12.553  43.546 -21.626  1.00 22.37           C  
ATOM   1898  OD1 ASP C  76      12.946  42.463 -22.112  1.00 22.37           O  
ATOM   1899  OD2 ASP C  76      13.186  44.615 -21.766  1.00 22.37           O  
ATOM   1900  N   LYS C  77      10.386  40.853 -19.107  1.00 23.15           N  
ATOM   1901  CA  LYS C  77      10.197  39.711 -18.218  1.00 23.15           C  
ATOM   1902  C   LYS C  77       9.968  40.165 -16.780  1.00 23.15           C  
ATOM   1903  CB  LYS C  77      11.402  38.772 -18.286  1.00 23.15           C  
ATOM   1904  O   LYS C  77      10.099  39.372 -15.844  1.00 23.15           O  
ATOM   1905  CG  LYS C  77      11.444  37.906 -19.537  1.00 23.15           C  
ATOM   1906  CD  LYS C  77      12.549  36.862 -19.457  1.00 23.15           C  
ATOM   1907  CE  LYS C  77      12.595  35.999 -20.711  1.00 23.15           C  
ATOM   1908  NZ  LYS C  77      13.703  34.998 -20.655  1.00 23.15           N  
ATOM   1909  N   ASP C  78       9.462  41.365 -16.461  1.00 22.73           N  
ATOM   1910  CA  ASP C  78       9.766  41.893 -15.134  1.00 22.73           C  
ATOM   1911  C   ASP C  78       9.150  41.023 -14.042  1.00 22.73           C  
ATOM   1912  CB  ASP C  78       9.267  43.334 -15.003  1.00 22.73           C  
ATOM   1913  O   ASP C  78       8.016  40.557 -14.177  1.00 22.73           O  
ATOM   1914  CG  ASP C  78      10.221  44.349 -15.607  1.00 22.73           C  
ATOM   1915  OD1 ASP C  78      11.417  44.032 -15.785  1.00 22.73           O  
ATOM   1916  OD2 ASP C  78       9.774  45.478 -15.905  1.00 22.73           O  
ATOM   1917  N   PHE C  79      10.018  40.372 -13.163  1.00 22.31           N  
ATOM   1918  CA  PHE C  79       9.948  39.346 -12.129  1.00 22.31           C  
ATOM   1919  C   PHE C  79       9.064  39.802 -10.974  1.00 22.31           C  
ATOM   1920  CB  PHE C  79      11.350  39.004 -11.614  1.00 22.31           C  
ATOM   1921  O   PHE C  79       9.415  40.733 -10.247  1.00 22.31           O  
ATOM   1922  CG  PHE C  79      12.073  37.986 -12.454  1.00 22.31           C  
ATOM   1923  CD1 PHE C  79      11.904  36.626 -12.222  1.00 22.31           C  
ATOM   1924  CD2 PHE C  79      12.922  38.389 -13.477  1.00 22.31           C  
ATOM   1925  CE1 PHE C  79      12.572  35.682 -12.998  1.00 22.31           C  
ATOM   1926  CE2 PHE C  79      13.593  37.451 -14.256  1.00 22.31           C  
ATOM   1927  CZ  PHE C  79      13.417  36.098 -14.014  1.00 22.31           C  
ATOM   1928  N   VAL C  80       7.787  39.919 -11.118  1.00 23.84           N  
ATOM   1929  CA  VAL C  80       6.908  40.555 -10.143  1.00 23.84           C  
ATOM   1930  C   VAL C  80       6.837  39.702  -8.878  1.00 23.84           C  
ATOM   1931  CB  VAL C  80       5.490  40.777 -10.716  1.00 23.84           C  
ATOM   1932  O   VAL C  80       6.464  38.528  -8.934  1.00 23.84           O  
ATOM   1933  CG1 VAL C  80       4.606  41.502  -9.703  1.00 23.84           C  
ATOM   1934  CG2 VAL C  80       5.562  41.561 -12.025  1.00 23.84           C  
ATOM   1935  N   ILE C  81       7.827  39.862  -7.966  1.00 23.27           N  
ATOM   1936  CA  ILE C  81       7.907  39.172  -6.683  1.00 23.27           C  
ATOM   1937  C   ILE C  81       6.597  39.352  -5.918  1.00 23.27           C  
ATOM   1938  CB  ILE C  81       9.095  39.685  -5.839  1.00 23.27           C  
ATOM   1939  O   ILE C  81       6.169  40.480  -5.664  1.00 23.27           O  
ATOM   1940  CG1 ILE C  81      10.411  39.507  -6.606  1.00 23.27           C  
ATOM   1941  CG2 ILE C  81       9.147  38.967  -4.488  1.00 23.27           C  
ATOM   1942  CD1 ILE C  81      11.612  40.156  -5.933  1.00 23.27           C  
ATOM   1943  N   VAL C  82       5.665  38.521  -6.151  1.00 26.92           N  
ATOM   1944  CA  VAL C  82       4.323  38.569  -5.581  1.00 26.92           C  
ATOM   1945  C   VAL C  82       4.408  38.566  -4.057  1.00 26.92           C  
ATOM   1946  CB  VAL C  82       3.456  37.387  -6.069  1.00 26.92           C  
ATOM   1947  O   VAL C  82       4.958  37.637  -3.461  1.00 26.92           O  
ATOM   1948  CG1 VAL C  82       2.071  37.431  -5.428  1.00 26.92           C  
ATOM   1949  CG2 VAL C  82       3.344  37.401  -7.593  1.00 26.92           C  
ATOM   1950  N   ARG C  83       4.791  39.696  -3.426  1.00 25.43           N  
ATOM   1951  CA  ARG C  83       4.785  39.930  -1.986  1.00 25.43           C  
ATOM   1952  C   ARG C  83       3.460  39.500  -1.366  1.00 25.43           C  
ATOM   1953  CB  ARG C  83       5.053  41.405  -1.680  1.00 25.43           C  
ATOM   1954  O   ARG C  83       2.391  39.865  -1.860  1.00 25.43           O  
ATOM   1955  CG  ARG C  83       6.526  41.781  -1.698  1.00 25.43           C  
ATOM   1956  CD  ARG C  83       6.747  43.219  -1.252  1.00 25.43           C  
ATOM   1957  NE  ARG C  83       8.166  43.562  -1.220  1.00 25.43           N  
ATOM   1958  NH1 ARG C  83       7.838  45.735  -0.508  1.00 25.43           N  
ATOM   1959  NH2 ARG C  83       9.961  44.952  -0.875  1.00 25.43           N  
ATOM   1960  CZ  ARG C  83       8.652  44.749  -0.868  1.00 25.43           C  
ATOM   1961  N   ARG C  84       3.399  38.270  -0.830  1.00 31.31           N  
ATOM   1962  CA  ARG C  84       2.201  37.750  -0.179  1.00 31.31           C  
ATOM   1963  C   ARG C  84       1.661  38.742   0.846  1.00 31.31           C  
ATOM   1964  CB  ARG C  84       2.494  36.408   0.495  1.00 31.31           C  
ATOM   1965  O   ARG C  84       2.426  39.328   1.614  1.00 31.31           O  
ATOM   1966  CG  ARG C  84       1.381  35.384   0.339  1.00 31.31           C  
ATOM   1967  CD  ARG C  84       1.767  34.036   0.932  1.00 31.31           C  
ATOM   1968  NE  ARG C  84       0.835  32.985   0.533  1.00 31.31           N  
ATOM   1969  NH1 ARG C  84       1.816  31.340   1.825  1.00 31.31           N  
ATOM   1970  NH2 ARG C  84      -0.018  30.853   0.538  1.00 31.31           N  
ATOM   1971  CZ  ARG C  84       0.880  31.728   0.966  1.00 31.31           C  
ATOM   1972  N   PRO C  85       0.546  39.305   0.656  1.00 31.86           N  
ATOM   1973  CA  PRO C  85      -0.106  40.317   1.490  1.00 31.86           C  
ATOM   1974  C   PRO C  85      -0.054  39.977   2.978  1.00 31.86           C  
ATOM   1975  CB  PRO C  85      -1.549  40.318   0.980  1.00 31.86           C  
ATOM   1976  O   PRO C  85       0.030  38.802   3.344  1.00 31.86           O  
ATOM   1977  CG  PRO C  85      -1.585  39.252  -0.066  1.00 31.86           C  
ATOM   1978  CD  PRO C  85      -0.222  38.630  -0.161  1.00 31.86           C  
ATOM   1979  N   LYS C  86       0.613  40.787   3.738  1.00 34.43           N  
ATOM   1980  CA  LYS C  86       0.618  40.876   5.196  1.00 34.43           C  
ATOM   1981  C   LYS C  86      -0.774  40.622   5.767  1.00 34.43           C  
ATOM   1982  CB  LYS C  86       1.128  42.245   5.648  1.00 34.43           C  
ATOM   1983  O   LYS C  86      -1.757  41.203   5.304  1.00 34.43           O  
ATOM   1984  CG  LYS C  86       2.634  42.307   5.857  1.00 34.43           C  
ATOM   1985  CD  LYS C  86       3.066  43.657   6.415  1.00 34.43           C  
ATOM   1986  CE  LYS C  86       4.578  43.739   6.575  1.00 34.43           C  
ATOM   1987  NZ  LYS C  86       5.007  45.064   7.114  1.00 34.43           N  
ATOM   1988  N   LEU C  87      -1.095  39.396   6.127  1.00 36.49           N  
ATOM   1989  CA  LEU C  87      -2.345  39.053   6.797  1.00 36.49           C  
ATOM   1990  C   LEU C  87      -2.665  40.058   7.898  1.00 36.49           C  
ATOM   1991  CB  LEU C  87      -2.268  37.641   7.384  1.00 36.49           C  
ATOM   1992  O   LEU C  87      -1.844  40.293   8.787  1.00 36.49           O  
ATOM   1993  CG  LEU C  87      -2.793  36.509   6.500  1.00 36.49           C  
ATOM   1994  CD1 LEU C  87      -1.829  35.328   6.523  1.00 36.49           C  
ATOM   1995  CD2 LEU C  87      -4.185  36.079   6.952  1.00 36.49           C  
ATOM   1996  N   ASN C  88      -3.170  41.170   7.518  1.00 34.21           N  
ATOM   1997  CA  ASN C  88      -3.741  42.053   8.530  1.00 34.21           C  
ATOM   1998  C   ASN C  88      -4.526  41.270   9.578  1.00 34.21           C  
ATOM   1999  CB  ASN C  88      -4.634  43.109   7.877  1.00 34.21           C  
ATOM   2000  O   ASN C  88      -5.539  40.642   9.261  1.00 34.21           O  
ATOM   2001  CG  ASN C  88      -3.909  44.418   7.633  1.00 34.21           C  
ATOM   2002  ND2 ASN C  88      -4.510  45.289   6.831  1.00 34.21           N  
ATOM   2003  OD1 ASN C  88      -2.816  44.644   8.161  1.00 34.21           O  
ATOM   2004  N   ARG C  89      -3.831  40.615  10.442  1.00 36.12           N  
ATOM   2005  CA  ARG C  89      -4.424  39.902  11.568  1.00 36.12           C  
ATOM   2006  C   ARG C  89      -5.440  40.777  12.296  1.00 36.12           C  
ATOM   2007  CB  ARG C  89      -3.339  39.438  12.542  1.00 36.12           C  
ATOM   2008  O   ARG C  89      -5.078  41.795  12.889  1.00 36.12           O  
ATOM   2009  CG  ARG C  89      -2.836  38.028  12.277  1.00 36.12           C  
ATOM   2010  CD  ARG C  89      -1.788  37.602  13.295  1.00 36.12           C  
ATOM   2011  NE  ARG C  89      -1.253  36.277  12.996  1.00 36.12           N  
ATOM   2012  NH1 ARG C  89       0.233  36.251  14.765  1.00 36.12           N  
ATOM   2013  NH2 ARG C  89       0.109  34.459  13.340  1.00 36.12           N  
ATOM   2014  CZ  ARG C  89      -0.305  35.665  13.701  1.00 36.12           C  
ATOM   2015  N   GLU C  90      -6.430  41.232  11.598  1.00 34.37           N  
ATOM   2016  CA  GLU C  90      -7.471  41.887  12.385  1.00 34.37           C  
ATOM   2017  C   GLU C  90      -7.759  41.114  13.669  1.00 34.37           C  
ATOM   2018  CB  GLU C  90      -8.753  42.038  11.563  1.00 34.37           C  
ATOM   2019  O   GLU C  90      -7.697  39.883  13.686  1.00 34.37           O  
ATOM   2020  CG  GLU C  90      -8.651  43.069  10.449  1.00 34.37           C  
ATOM   2021  CD  GLU C  90     -10.004  43.565   9.965  1.00 34.37           C  
ATOM   2022  OE1 GLU C  90     -10.048  44.546   9.188  1.00 34.37           O  
ATOM   2023  OE2 GLU C  90     -11.028  42.969  10.366  1.00 34.37           O  
ATOM   2024  N   ASN C  91      -7.367  41.631  14.736  1.00 35.30           N  
ATOM   2025  CA  ASN C  91      -7.649  41.253  16.116  1.00 35.30           C  
ATOM   2026  C   ASN C  91      -9.059  40.687  16.265  1.00 35.30           C  
ATOM   2027  CB  ASN C  91      -7.456  42.449  17.051  1.00 35.30           C  
ATOM   2028  O   ASN C  91     -10.000  41.425  16.563  1.00 35.30           O  
ATOM   2029  CG  ASN C  91      -6.043  42.546  17.591  1.00 35.30           C  
ATOM   2030  ND2 ASN C  91      -5.722  43.674  18.214  1.00 35.30           N  
ATOM   2031  OD1 ASN C  91      -5.246  41.615  17.448  1.00 35.30           O  
ATOM   2032  N   PHE C  92      -9.654  39.961  15.321  1.00 39.74           N  
ATOM   2033  CA  PHE C  92     -10.885  39.423  15.887  1.00 39.74           C  
ATOM   2034  C   PHE C  92     -10.592  38.589  17.129  1.00 39.74           C  
ATOM   2035  CB  PHE C  92     -11.630  38.576  14.850  1.00 39.74           C  
ATOM   2036  O   PHE C  92      -9.560  37.918  17.203  1.00 39.74           O  
ATOM   2037  CG  PHE C  92     -12.381  39.388  13.830  1.00 39.74           C  
ATOM   2038  CD1 PHE C  92     -13.665  39.848  14.096  1.00 39.74           C  
ATOM   2039  CD2 PHE C  92     -11.803  39.691  12.604  1.00 39.74           C  
ATOM   2040  CE1 PHE C  92     -14.363  40.600  13.153  1.00 39.74           C  
ATOM   2041  CE2 PHE C  92     -12.494  40.441  11.657  1.00 39.74           C  
ATOM   2042  CZ  PHE C  92     -13.774  40.894  11.933  1.00 39.74           C  
ATOM   2043  N   PRO C  93     -10.965  38.950  18.284  1.00 49.86           N  
ATOM   2044  CA  PRO C  93     -10.810  38.250  19.561  1.00 49.86           C  
ATOM   2045  C   PRO C  93     -10.983  36.738  19.429  1.00 49.86           C  
ATOM   2046  CB  PRO C  93     -11.917  38.852  20.430  1.00 49.86           C  
ATOM   2047  O   PRO C  93     -10.529  35.983  20.293  1.00 49.86           O  
ATOM   2048  CG  PRO C  93     -12.690  39.736  19.506  1.00 49.86           C  
ATOM   2049  CD  PRO C  93     -12.010  39.737  18.167  1.00 49.86           C  
ATOM   2050  N   GLY C  94     -11.144  36.150  18.231  1.00 59.68           N  
ATOM   2051  CA  GLY C  94     -11.204  34.699  18.152  1.00 59.68           C  
ATOM   2052  C   GLY C  94     -10.447  34.134  16.966  1.00 59.68           C  
ATOM   2053  O   GLY C  94     -10.237  34.829  15.969  1.00 59.68           O  
ATOM   2054  N   VAL C  95      -9.374  33.531  17.202  1.00 71.13           N  
ATOM   2055  CA  VAL C  95      -8.566  32.853  16.194  1.00 71.13           C  
ATOM   2056  C   VAL C  95      -9.468  32.040  15.269  1.00 71.13           C  
ATOM   2057  CB  VAL C  95      -7.502  31.938  16.841  1.00 71.13           C  
ATOM   2058  O   VAL C  95     -10.371  31.339  15.732  1.00 71.13           O  
ATOM   2059  CG1 VAL C  95      -6.652  31.257  15.770  1.00 71.13           C  
ATOM   2060  CG2 VAL C  95      -6.620  32.740  17.797  1.00 71.13           C  
ATOM   2061  N   SER C  96      -9.517  32.474  14.040  1.00 80.29           N  
ATOM   2062  CA  SER C  96     -10.250  31.638  13.096  1.00 80.29           C  
ATOM   2063  C   SER C  96      -9.349  30.567  12.491  1.00 80.29           C  
ATOM   2064  CB  SER C  96     -10.859  32.492  11.983  1.00 80.29           C  
ATOM   2065  O   SER C  96      -8.425  30.879  11.736  1.00 80.29           O  
ATOM   2066  OG  SER C  96     -11.495  31.677  11.014  1.00 80.29           O  
ATOM   2067  N   TRP C  97      -9.548  29.364  12.828  1.00 88.02           N  
ATOM   2068  CA  TRP C  97      -8.762  28.234  12.345  1.00 88.02           C  
ATOM   2069  C   TRP C  97      -8.893  28.086  10.833  1.00 88.02           C  
ATOM   2070  CB  TRP C  97      -9.199  26.940  13.036  1.00 88.02           C  
ATOM   2071  O   TRP C  97      -8.045  27.467  10.187  1.00 88.02           O  
ATOM   2072  CG  TRP C  97      -8.636  26.766  14.415  1.00 88.02           C  
ATOM   2073  CD1 TRP C  97      -9.145  27.265  15.582  1.00 88.02           C  
ATOM   2074  CD2 TRP C  97      -7.451  26.046  14.770  1.00 88.02           C  
ATOM   2075  CE2 TRP C  97      -7.303  26.150  16.171  1.00 88.02           C  
ATOM   2076  CE3 TRP C  97      -6.501  25.322  14.039  1.00 88.02           C  
ATOM   2077  NE1 TRP C  97      -8.348  26.898  16.641  1.00 88.02           N  
ATOM   2078  CH2 TRP C  97      -5.324  24.852  16.116  1.00 88.02           C  
ATOM   2079  CZ2 TRP C  97      -6.240  25.555  16.855  1.00 88.02           C  
ATOM   2080  CZ3 TRP C  97      -5.444  24.731  14.721  1.00 88.02           C  
ATOM   2081  N   ASP C  98      -9.830  28.776  10.346  1.00 82.84           N  
ATOM   2082  CA  ASP C  98     -10.013  28.754   8.898  1.00 82.84           C  
ATOM   2083  C   ASP C  98      -8.990  29.649   8.201  1.00 82.84           C  
ATOM   2084  CB  ASP C  98     -11.432  29.191   8.529  1.00 82.84           C  
ATOM   2085  O   ASP C  98      -8.800  29.555   6.987  1.00 82.84           O  
ATOM   2086  CG  ASP C  98     -11.897  28.632   7.196  1.00 82.84           C  
ATOM   2087  OD1 ASP C  98     -11.499  27.503   6.835  1.00 82.84           O  
ATOM   2088  OD2 ASP C  98     -12.668  29.327   6.499  1.00 82.84           O  
ATOM   2089  N   SER C  99      -8.239  30.374   8.965  1.00 88.20           N  
ATOM   2090  CA  SER C  99      -7.245  31.279   8.396  1.00 88.20           C  
ATOM   2091  C   SER C  99      -5.875  30.614   8.315  1.00 88.20           C  
ATOM   2092  CB  SER C  99      -7.150  32.561   9.225  1.00 88.20           C  
ATOM   2093  O   SER C  99      -4.932  31.190   7.768  1.00 88.20           O  
ATOM   2094  OG  SER C  99      -6.701  32.279  10.539  1.00 88.20           O  
ATOM   2095  N   LEU C 100      -5.753  29.414   8.870  1.00 94.08           N  
ATOM   2096  CA  LEU C 100      -4.493  28.687   8.758  1.00 94.08           C  
ATOM   2097  C   LEU C 100      -4.168  28.385   7.298  1.00 94.08           C  
ATOM   2098  CB  LEU C 100      -4.552  27.384   9.559  1.00 94.08           C  
ATOM   2099  O   LEU C 100      -5.059  28.041   6.518  1.00 94.08           O  
ATOM   2100  CG  LEU C 100      -4.059  27.455  11.006  1.00 94.08           C  
ATOM   2101  CD1 LEU C 100      -4.664  26.323  11.828  1.00 94.08           C  
ATOM   2102  CD2 LEU C 100      -2.536  27.404  11.055  1.00 94.08           C  
ATOM   2103  N   PRO C 101      -2.930  28.521   6.949  1.00 95.59           N  
ATOM   2104  CA  PRO C 101      -2.552  28.148   5.584  1.00 95.59           C  
ATOM   2105  C   PRO C 101      -2.906  26.701   5.249  1.00 95.59           C  
ATOM   2106  CB  PRO C 101      -1.036  28.357   5.569  1.00 95.59           C  
ATOM   2107  O   PRO C 101      -2.890  25.838   6.130  1.00 95.59           O  
ATOM   2108  CG  PRO C 101      -0.773  29.327   6.675  1.00 95.59           C  
ATOM   2109  CD  PRO C 101      -1.776  29.089   7.767  1.00 95.59           C  
ATOM   2110  N   ASP C 102      -3.197  26.444   3.966  1.00 97.39           N  
ATOM   2111  CA  ASP C 102      -3.636  25.123   3.526  1.00 97.39           C  
ATOM   2112  C   ASP C 102      -2.626  24.048   3.923  1.00 97.39           C  
ATOM   2113  CB  ASP C 102      -3.853  25.106   2.011  1.00 97.39           C  
ATOM   2114  O   ASP C 102      -3.006  22.975   4.396  1.00 97.39           O  
ATOM   2115  CG  ASP C 102      -5.133  25.805   1.589  1.00 97.39           C  
ATOM   2116  OD1 ASP C 102      -5.843  26.356   2.457  1.00 97.39           O  
ATOM   2117  OD2 ASP C 102      -5.437  25.802   0.376  1.00 97.39           O  
ATOM   2118  N   GLU C 103      -1.346  24.372   3.794  1.00 96.65           N  
ATOM   2119  CA  GLU C 103      -0.292  23.400   4.068  1.00 96.65           C  
ATOM   2120  C   GLU C 103      -0.323  22.948   5.525  1.00 96.65           C  
ATOM   2121  CB  GLU C 103       1.081  23.985   3.728  1.00 96.65           C  
ATOM   2122  O   GLU C 103      -0.031  21.789   5.828  1.00 96.65           O  
ATOM   2123  CG  GLU C 103       1.280  24.268   2.246  1.00 96.65           C  
ATOM   2124  CD  GLU C 103       0.656  25.579   1.797  1.00 96.65           C  
ATOM   2125  OE1 GLU C 103       0.532  25.804   0.572  1.00 96.65           O  
ATOM   2126  OE2 GLU C 103       0.290  26.390   2.678  1.00 96.65           O  
ATOM   2127  N   LEU C 104      -0.659  23.849   6.376  1.00 97.06           N  
ATOM   2128  CA  LEU C 104      -0.705  23.505   7.793  1.00 97.06           C  
ATOM   2129  C   LEU C 104      -1.937  22.664   8.109  1.00 97.06           C  
ATOM   2130  CB  LEU C 104      -0.704  24.772   8.652  1.00 97.06           C  
ATOM   2131  O   LEU C 104      -1.859  21.707   8.882  1.00 97.06           O  
ATOM   2132  CG  LEU C 104       0.583  25.600   8.638  1.00 97.06           C  
ATOM   2133  CD1 LEU C 104       0.450  26.801   9.569  1.00 97.06           C  
ATOM   2134  CD2 LEU C 104       1.777  24.739   9.034  1.00 97.06           C  
ATOM   2135  N   LEU C 105      -3.048  23.029   7.448  1.00 97.56           N  
ATOM   2136  CA  LEU C 105      -4.243  22.213   7.631  1.00 97.56           C  
ATOM   2137  C   LEU C 105      -4.019  20.797   7.111  1.00 97.56           C  
ATOM   2138  CB  LEU C 105      -5.441  22.847   6.920  1.00 97.56           C  
ATOM   2139  O   LEU C 105      -4.424  19.824   7.750  1.00 97.56           O  
ATOM   2140  CG  LEU C 105      -6.106  24.025   7.632  1.00 97.56           C  
ATOM   2141  CD1 LEU C 105      -7.143  24.677   6.724  1.00 97.56           C  
ATOM   2142  CD2 LEU C 105      -6.745  23.569   8.940  1.00 97.56           C  
ATOM   2143  N   LEU C 106      -3.373  20.757   6.011  1.00 97.22           N  
ATOM   2144  CA  LEU C 106      -3.060  19.445   5.456  1.00 97.22           C  
ATOM   2145  C   LEU C 106      -2.167  18.653   6.405  1.00 97.22           C  
ATOM   2146  CB  LEU C 106      -2.377  19.588   4.094  1.00 97.22           C  
ATOM   2147  O   LEU C 106      -2.320  17.436   6.538  1.00 97.22           O  
ATOM   2148  CG  LEU C 106      -3.288  19.915   2.910  1.00 97.22           C  
ATOM   2149  CD1 LEU C 106      -2.455  20.219   1.669  1.00 97.22           C  
ATOM   2150  CD2 LEU C 106      -4.254  18.766   2.644  1.00 97.22           C  
ATOM   2151  N   GLY C 107      -1.218  19.359   6.978  1.00 95.96           N  
ATOM   2152  CA  GLY C 107      -0.391  18.717   7.987  1.00 95.96           C  
ATOM   2153  C   GLY C 107      -1.194  18.144   9.140  1.00 95.96           C  
ATOM   2154  O   GLY C 107      -0.931  17.028   9.592  1.00 95.96           O  
ATOM   2155  N   ILE C 108      -2.183  18.864   9.592  1.00 96.70           N  
ATOM   2156  CA  ILE C 108      -3.062  18.396  10.657  1.00 96.70           C  
ATOM   2157  C   ILE C 108      -3.867  17.193  10.171  1.00 96.70           C  
ATOM   2158  CB  ILE C 108      -4.011  19.516  11.140  1.00 96.70           C  
ATOM   2159  O   ILE C 108      -3.904  16.154  10.834  1.00 96.70           O  
ATOM   2160  CG1 ILE C 108      -3.213  20.639  11.812  1.00 96.70           C  
ATOM   2161  CG2 ILE C 108      -5.072  18.953  12.091  1.00 96.70           C  
ATOM   2162  CD1 ILE C 108      -4.013  21.914  12.042  1.00 96.70           C  
ATOM   2163  N   PHE C 109      -4.410  17.305   8.967  1.00 96.92           N  
ATOM   2164  CA  PHE C 109      -5.255  16.252   8.415  1.00 96.92           C  
ATOM   2165  C   PHE C 109      -4.452  14.977   8.189  1.00 96.92           C  
ATOM   2166  CB  PHE C 109      -5.894  16.709   7.100  1.00 96.92           C  
ATOM   2167  O   PHE C 109      -4.984  13.872   8.314  1.00 96.92           O  
ATOM   2168  CG  PHE C 109      -6.948  17.769   7.273  1.00 96.92           C  
ATOM   2169  CD1 PHE C 109      -7.332  18.186   8.542  1.00 96.92           C  
ATOM   2170  CD2 PHE C 109      -7.555  18.349   6.167  1.00 96.92           C  
ATOM   2171  CE1 PHE C 109      -8.307  19.167   8.706  1.00 96.92           C  
ATOM   2172  CE2 PHE C 109      -8.531  19.330   6.323  1.00 96.92           C  
ATOM   2173  CZ  PHE C 109      -8.906  19.737   7.593  1.00 96.92           C  
ATOM   2174  N   SER C 110      -3.195  15.149   7.888  1.00 95.56           N  
ATOM   2175  CA  SER C 110      -2.336  13.995   7.643  1.00 95.56           C  
ATOM   2176  C   SER C 110      -2.186  13.141   8.898  1.00 95.56           C  
ATOM   2177  CB  SER C 110      -0.959  14.446   7.155  1.00 95.56           C  
ATOM   2178  O   SER C 110      -1.735  11.996   8.826  1.00 95.56           O  
ATOM   2179  OG  SER C 110      -0.237  15.076   8.200  1.00 95.56           O  
ATOM   2180  N   CYS C 111      -2.607  13.680  10.034  1.00 94.39           N  
ATOM   2181  CA  CYS C 111      -2.517  12.953  11.296  1.00 94.39           C  
ATOM   2182  C   CYS C 111      -3.825  12.235  11.607  1.00 94.39           C  
ATOM   2183  CB  CYS C 111      -2.162  13.904  12.438  1.00 94.39           C  
ATOM   2184  O   CYS C 111      -3.927  11.530  12.611  1.00 94.39           O  
ATOM   2185  SG  CYS C 111      -0.596  14.772  12.204  1.00 94.39           S  
ATOM   2186  N   LEU C 112      -4.816  12.429  10.816  1.00 94.52           N  
ATOM   2187  CA  LEU C 112      -6.135  11.861  11.070  1.00 94.52           C  
ATOM   2188  C   LEU C 112      -6.276  10.495  10.406  1.00 94.52           C  
ATOM   2189  CB  LEU C 112      -7.232  12.802  10.564  1.00 94.52           C  
ATOM   2190  O   LEU C 112      -5.734  10.268   9.322  1.00 94.52           O  
ATOM   2191  CG  LEU C 112      -7.259  14.203  11.178  1.00 94.52           C  
ATOM   2192  CD1 LEU C 112      -8.334  15.053  10.510  1.00 94.52           C  
ATOM   2193  CD2 LEU C 112      -7.491  14.123  12.683  1.00 94.52           C  
ATOM   2194  N   CYS C 113      -7.019   9.575  11.059  1.00 91.78           N  
ATOM   2195  CA  CYS C 113      -7.377   8.308  10.433  1.00 91.78           C  
ATOM   2196  C   CYS C 113      -8.498   8.498   9.418  1.00 91.78           C  
ATOM   2197  CB  CYS C 113      -7.801   7.288  11.489  1.00 91.78           C  
ATOM   2198  O   CYS C 113      -9.054   9.592   9.299  1.00 91.78           O  
ATOM   2199  SG  CYS C 113      -9.298   7.751  12.388  1.00 91.78           S  
ATOM   2200  N   LEU C 114      -8.791   7.468   8.668  1.00 93.41           N  
ATOM   2201  CA  LEU C 114      -9.703   7.565   7.533  1.00 93.41           C  
ATOM   2202  C   LEU C 114     -11.074   8.061   7.978  1.00 93.41           C  
ATOM   2203  CB  LEU C 114      -9.839   6.207   6.839  1.00 93.41           C  
ATOM   2204  O   LEU C 114     -11.591   9.040   7.434  1.00 93.41           O  
ATOM   2205  CG  LEU C 114     -10.800   6.147   5.650  1.00 93.41           C  
ATOM   2206  CD1 LEU C 114     -10.445   7.221   4.627  1.00 93.41           C  
ATOM   2207  CD2 LEU C 114     -10.776   4.763   5.011  1.00 93.41           C  
ATOM   2208  N   PRO C 115     -11.719   7.521   9.028  1.00 92.70           N  
ATOM   2209  CA  PRO C 115     -13.036   8.013   9.437  1.00 92.70           C  
ATOM   2210  C   PRO C 115     -13.015   9.482   9.852  1.00 92.70           C  
ATOM   2211  CB  PRO C 115     -13.394   7.116  10.625  1.00 92.70           C  
ATOM   2212  O   PRO C 115     -13.935  10.235   9.519  1.00 92.70           O  
ATOM   2213  CG  PRO C 115     -12.661   5.838  10.373  1.00 92.70           C  
ATOM   2214  CD  PRO C 115     -11.337   6.163   9.743  1.00 92.70           C  
ATOM   2215  N   GLU C 116     -12.027   9.854  10.534  1.00 93.98           N  
ATOM   2216  CA  GLU C 116     -11.901  11.241  10.971  1.00 93.98           C  
ATOM   2217  C   GLU C 116     -11.691  12.177   9.785  1.00 93.98           C  
ATOM   2218  CB  GLU C 116     -10.747  11.388  11.968  1.00 93.98           C  
ATOM   2219  O   GLU C 116     -12.238  13.281   9.754  1.00 93.98           O  
ATOM   2220  CG  GLU C 116     -11.000  10.707  13.305  1.00 93.98           C  
ATOM   2221  CD  GLU C 116      -9.723  10.269  14.006  1.00 93.98           C  
ATOM   2222  OE1 GLU C 116      -9.802   9.750  15.142  1.00 93.98           O  
ATOM   2223  OE2 GLU C 116      -8.635  10.448  13.414  1.00 93.98           O  
ATOM   2224  N   LEU C 117     -10.865  11.729   8.907  1.00 95.84           N  
ATOM   2225  CA  LEU C 117     -10.625  12.523   7.707  1.00 95.84           C  
ATOM   2226  C   LEU C 117     -11.927  12.774   6.953  1.00 95.84           C  
ATOM   2227  CB  LEU C 117      -9.618  11.822   6.792  1.00 95.84           C  
ATOM   2228  O   LEU C 117     -12.173  13.888   6.484  1.00 95.84           O  
ATOM   2229  CG  LEU C 117      -9.141  12.616   5.575  1.00 95.84           C  
ATOM   2230  CD1 LEU C 117      -8.444  13.897   6.018  1.00 95.84           C  
ATOM   2231  CD2 LEU C 117      -8.213  11.766   4.713  1.00 95.84           C  
ATOM   2232  N   LEU C 118     -12.732  11.794   6.851  1.00 95.57           N  
ATOM   2233  CA  LEU C 118     -14.021  11.934   6.182  1.00 95.57           C  
ATOM   2234  C   LEU C 118     -14.940  12.869   6.962  1.00 95.57           C  
ATOM   2235  CB  LEU C 118     -14.689  10.567   6.014  1.00 95.57           C  
ATOM   2236  O   LEU C 118     -15.693  13.645   6.369  1.00 95.57           O  
ATOM   2237  CG  LEU C 118     -13.972   9.570   5.102  1.00 95.57           C  
ATOM   2238  CD1 LEU C 118     -14.729   8.247   5.065  1.00 95.57           C  
ATOM   2239  CD2 LEU C 118     -13.818  10.144   3.698  1.00 95.57           C  
ATOM   2240  N   LYS C 119     -14.886  12.839   8.242  1.00 95.26           N  
ATOM   2241  CA  LYS C 119     -15.705  13.703   9.086  1.00 95.26           C  
ATOM   2242  C   LYS C 119     -15.333  15.170   8.896  1.00 95.26           C  
ATOM   2243  CB  LYS C 119     -15.558  13.312  10.557  1.00 95.26           C  
ATOM   2244  O   LYS C 119     -16.211  16.028   8.777  1.00 95.26           O  
ATOM   2245  CG  LYS C 119     -16.328  12.058  10.945  1.00 95.26           C  
ATOM   2246  CD  LYS C 119     -16.113  11.700  12.410  1.00 95.26           C  
ATOM   2247  CE  LYS C 119     -16.759  10.367  12.761  1.00 95.26           C  
ATOM   2248  NZ  LYS C 119     -16.390   9.918  14.137  1.00 95.26           N  
ATOM   2249  N   VAL C 120     -14.024  15.402   8.814  1.00 97.06           N  
ATOM   2250  CA  VAL C 120     -13.595  16.792   8.702  1.00 97.06           C  
ATOM   2251  C   VAL C 120     -14.056  17.370   7.366  1.00 97.06           C  
ATOM   2252  CB  VAL C 120     -12.062  16.925   8.841  1.00 97.06           C  
ATOM   2253  O   VAL C 120     -14.147  18.590   7.209  1.00 97.06           O  
ATOM   2254  CG1 VAL C 120     -11.611  16.541  10.248  1.00 97.06           C  
ATOM   2255  CG2 VAL C 120     -11.356  16.064   7.796  1.00 97.06           C  
ATOM   2256  N   SER C 121     -14.257  16.499   6.367  1.00 97.66           N  
ATOM   2257  CA  SER C 121     -14.709  16.957   5.057  1.00 97.66           C  
ATOM   2258  C   SER C 121     -16.104  17.569   5.137  1.00 97.66           C  
ATOM   2259  CB  SER C 121     -14.708  15.802   4.055  1.00 97.66           C  
ATOM   2260  O   SER C 121     -16.541  18.254   4.209  1.00 97.66           O  
ATOM   2261  OG  SER C 121     -15.760  14.893   4.333  1.00 97.66           O  
ATOM   2262  N   GLY C 122     -16.816  17.344   6.208  1.00 97.58           N  
ATOM   2263  CA  GLY C 122     -18.166  17.854   6.385  1.00 97.58           C  
ATOM   2264  C   GLY C 122     -18.217  19.146   7.178  1.00 97.58           C  
ATOM   2265  O   GLY C 122     -19.298  19.618   7.537  1.00 97.58           O  
ATOM   2266  N   VAL C 123     -17.082  19.792   7.488  1.00 97.58           N  
ATOM   2267  CA  VAL C 123     -17.012  20.953   8.369  1.00 97.58           C  
ATOM   2268  C   VAL C 123     -17.314  22.223   7.576  1.00 97.58           C  
ATOM   2269  CB  VAL C 123     -15.629  21.067   9.049  1.00 97.58           C  
ATOM   2270  O   VAL C 123     -18.133  23.044   7.996  1.00 97.58           O  
ATOM   2271  CG1 VAL C 123     -15.487  22.410   9.762  1.00 97.58           C  
ATOM   2272  CG2 VAL C 123     -15.421  19.913  10.029  1.00 97.58           C  
ATOM   2273  N   CYS C 124     -16.680  22.431   6.423  1.00 97.29           N  
ATOM   2274  CA  CYS C 124     -16.887  23.559   5.522  1.00 97.29           C  
ATOM   2275  C   CYS C 124     -16.329  23.259   4.136  1.00 97.29           C  
ATOM   2276  CB  CYS C 124     -16.232  24.821   6.083  1.00 97.29           C  
ATOM   2277  O   CYS C 124     -15.745  22.197   3.913  1.00 97.29           O  
ATOM   2278  SG  CYS C 124     -14.427  24.758   6.098  1.00 97.29           S  
ATOM   2279  N   LYS C 125     -16.560  24.126   3.180  1.00 97.69           N  
ATOM   2280  CA  LYS C 125     -16.146  23.891   1.799  1.00 97.69           C  
ATOM   2281  C   LYS C 125     -14.629  23.769   1.693  1.00 97.69           C  
ATOM   2282  CB  LYS C 125     -16.646  25.015   0.891  1.00 97.69           C  
ATOM   2283  O   LYS C 125     -14.119  22.895   0.989  1.00 97.69           O  
ATOM   2284  CG  LYS C 125     -18.147  24.991   0.644  1.00 97.69           C  
ATOM   2285  CD  LYS C 125     -18.575  26.098  -0.311  1.00 97.69           C  
ATOM   2286  CE  LYS C 125     -20.085  26.116  -0.507  1.00 97.69           C  
ATOM   2287  NZ  LYS C 125     -20.511  27.209  -1.432  1.00 97.69           N  
ATOM   2288  N   ARG C 126     -13.923  24.634   2.396  1.00 97.14           N  
ATOM   2289  CA  ARG C 126     -12.465  24.603   2.342  1.00 97.14           C  
ATOM   2290  C   ARG C 126     -11.925  23.290   2.898  1.00 97.14           C  
ATOM   2291  CB  ARG C 126     -11.873  25.783   3.115  1.00 97.14           C  
ATOM   2292  O   ARG C 126     -11.066  22.655   2.282  1.00 97.14           O  
ATOM   2293  CG  ARG C 126     -10.360  25.891   3.010  1.00 97.14           C  
ATOM   2294  CD  ARG C 126      -9.831  27.123   3.731  1.00 97.14           C  
ATOM   2295  NE  ARG C 126      -8.371  27.137   3.774  1.00 97.14           N  
ATOM   2296  NH1 ARG C 126      -8.233  28.544   5.601  1.00 97.14           N  
ATOM   2297  NH2 ARG C 126      -6.323  27.754   4.610  1.00 97.14           N  
ATOM   2298  CZ  ARG C 126      -7.646  27.812   4.662  1.00 97.14           C  
ATOM   2299  N   TRP C 127     -12.418  22.815   4.009  1.00 97.81           N  
ATOM   2300  CA  TRP C 127     -11.950  21.571   4.610  1.00 97.81           C  
ATOM   2301  C   TRP C 127     -12.337  20.372   3.751  1.00 97.81           C  
ATOM   2302  CB  TRP C 127     -12.519  21.408   6.022  1.00 97.81           C  
ATOM   2303  O   TRP C 127     -11.601  19.384   3.686  1.00 97.81           O  
ATOM   2304  CG  TRP C 127     -11.832  22.247   7.057  1.00 97.81           C  
ATOM   2305  CD1 TRP C 127     -11.301  23.496   6.885  1.00 97.81           C  
ATOM   2306  CD2 TRP C 127     -11.598  21.896   8.424  1.00 97.81           C  
ATOM   2307  CE2 TRP C 127     -10.919  22.980   9.024  1.00 97.81           C  
ATOM   2308  CE3 TRP C 127     -11.897  20.769   9.201  1.00 97.81           C  
ATOM   2309  NE1 TRP C 127     -10.751  23.942   8.064  1.00 97.81           N  
ATOM   2310  CH2 TRP C 127     -10.839  21.855  11.104  1.00 97.81           C  
ATOM   2311  CZ2 TRP C 127     -10.535  22.969  10.367  1.00 97.81           C  
ATOM   2312  CZ3 TRP C 127     -11.513  20.760  10.537  1.00 97.81           C  
ATOM   2313  N   TYR C 128     -13.455  20.502   3.112  1.00 97.95           N  
ATOM   2314  CA  TYR C 128     -13.836  19.468   2.157  1.00 97.95           C  
ATOM   2315  C   TYR C 128     -12.795  19.336   1.052  1.00 97.95           C  
ATOM   2316  CB  TYR C 128     -15.207  19.776   1.549  1.00 97.95           C  
ATOM   2317  O   TYR C 128     -12.322  18.234   0.764  1.00 97.95           O  
ATOM   2318  CG  TYR C 128     -15.601  18.839   0.433  1.00 97.95           C  
ATOM   2319  CD1 TYR C 128     -15.421  19.198  -0.900  1.00 97.95           C  
ATOM   2320  CD2 TYR C 128     -16.154  17.593   0.710  1.00 97.95           C  
ATOM   2321  CE1 TYR C 128     -15.784  18.338  -1.932  1.00 97.95           C  
ATOM   2322  CE2 TYR C 128     -16.521  16.725  -0.313  1.00 97.95           C  
ATOM   2323  OH  TYR C 128     -16.693  16.251  -2.646  1.00 97.95           O  
ATOM   2324  CZ  TYR C 128     -16.332  17.106  -1.629  1.00 97.95           C  
ATOM   2325  N   ARG C 129     -12.444  20.493   0.508  1.00 97.46           N  
ATOM   2326  CA  ARG C 129     -11.455  20.506  -0.565  1.00 97.46           C  
ATOM   2327  C   ARG C 129     -10.119  19.950  -0.085  1.00 97.46           C  
ATOM   2328  CB  ARG C 129     -11.268  21.925  -1.107  1.00 97.46           C  
ATOM   2329  O   ARG C 129      -9.514  19.109  -0.754  1.00 97.46           O  
ATOM   2330  CG  ARG C 129     -10.313  22.012  -2.287  1.00 97.46           C  
ATOM   2331  CD  ARG C 129     -10.043  23.456  -2.689  1.00 97.46           C  
ATOM   2332  NE  ARG C 129      -9.757  24.294  -1.527  1.00 97.46           N  
ATOM   2333  NH1 ARG C 129      -7.578  24.756  -2.139  1.00 97.46           N  
ATOM   2334  NH2 ARG C 129      -8.441  25.632  -0.204  1.00 97.46           N  
ATOM   2335  CZ  ARG C 129      -8.593  24.892  -1.293  1.00 97.46           C  
ATOM   2336  N   LEU C 130      -9.665  20.303   1.091  1.00 97.93           N  
ATOM   2337  CA  LEU C 130      -8.366  19.899   1.618  1.00 97.93           C  
ATOM   2338  C   LEU C 130      -8.379  18.431   2.030  1.00 97.93           C  
ATOM   2339  CB  LEU C 130      -7.978  20.773   2.814  1.00 97.93           C  
ATOM   2340  O   LEU C 130      -7.382  17.725   1.861  1.00 97.93           O  
ATOM   2341  CG  LEU C 130      -7.599  22.221   2.501  1.00 97.93           C  
ATOM   2342  CD1 LEU C 130      -7.355  22.996   3.791  1.00 97.93           C  
ATOM   2343  CD2 LEU C 130      -6.368  22.269   1.602  1.00 97.93           C  
ATOM   2344  N   ALA C 131      -9.504  17.980   2.512  1.00 97.89           N  
ATOM   2345  CA  ALA C 131      -9.622  16.579   2.909  1.00 97.89           C  
ATOM   2346  C   ALA C 131      -9.566  15.657   1.695  1.00 97.89           C  
ATOM   2347  CB  ALA C 131     -10.916  16.353   3.686  1.00 97.89           C  
ATOM   2348  O   ALA C 131      -9.279  14.465   1.825  1.00 97.89           O  
ATOM   2349  N   SER C 132      -9.836  16.204   0.545  1.00 97.51           N  
ATOM   2350  CA  SER C 132      -9.819  15.431  -0.693  1.00 97.51           C  
ATOM   2351  C   SER C 132      -8.492  15.594  -1.428  1.00 97.51           C  
ATOM   2352  CB  SER C 132     -10.971  15.854  -1.605  1.00 97.51           C  
ATOM   2353  O   SER C 132      -8.324  15.083  -2.537  1.00 97.51           O  
ATOM   2354  OG  SER C 132     -12.221  15.594  -0.990  1.00 97.51           O  
ATOM   2355  N   ASP C 133      -7.583  16.292  -0.827  1.00 97.67           N  
ATOM   2356  CA  ASP C 133      -6.283  16.513  -1.453  1.00 97.67           C  
ATOM   2357  C   ASP C 133      -5.553  15.191  -1.683  1.00 97.67           C  
ATOM   2358  CB  ASP C 133      -5.425  17.445  -0.595  1.00 97.67           C  
ATOM   2359  O   ASP C 133      -5.527  14.329  -0.803  1.00 97.67           O  
ATOM   2360  CG  ASP C 133      -4.205  17.972  -1.330  1.00 97.67           C  
ATOM   2361  OD1 ASP C 133      -3.152  17.300  -1.324  1.00 97.67           O  
ATOM   2362  OD2 ASP C 133      -4.298  19.072  -1.917  1.00 97.67           O  
ATOM   2363  N   GLU C 134      -4.962  15.021  -2.792  1.00 97.13           N  
ATOM   2364  CA  GLU C 134      -4.350  13.764  -3.211  1.00 97.13           C  
ATOM   2365  C   GLU C 134      -3.224  13.356  -2.265  1.00 97.13           C  
ATOM   2366  CB  GLU C 134      -3.818  13.875  -4.643  1.00 97.13           C  
ATOM   2367  O   GLU C 134      -2.972  12.165  -2.068  1.00 97.13           O  
ATOM   2368  CG  GLU C 134      -2.691  14.884  -4.803  1.00 97.13           C  
ATOM   2369  CD  GLU C 134      -2.214  15.028  -6.240  1.00 97.13           C  
ATOM   2370  OE1 GLU C 134      -1.154  15.654  -6.468  1.00 97.13           O  
ATOM   2371  OE2 GLU C 134      -2.908  14.512  -7.145  1.00 97.13           O  
ATOM   2372  N   SER C 135      -2.557  14.349  -1.639  1.00 95.54           N  
ATOM   2373  CA  SER C 135      -1.433  14.069  -0.752  1.00 95.54           C  
ATOM   2374  C   SER C 135      -1.872  13.245   0.454  1.00 95.54           C  
ATOM   2375  CB  SER C 135      -0.784  15.372  -0.281  1.00 95.54           C  
ATOM   2376  O   SER C 135      -1.048  12.596   1.102  1.00 95.54           O  
ATOM   2377  OG  SER C 135      -1.634  16.060   0.620  1.00 95.54           O  
ATOM   2378  N   LEU C 136      -3.147  13.212   0.744  1.00 96.25           N  
ATOM   2379  CA  LEU C 136      -3.642  12.505   1.919  1.00 96.25           C  
ATOM   2380  C   LEU C 136      -4.055  11.081   1.563  1.00 96.25           C  
ATOM   2381  CB  LEU C 136      -4.827  13.253   2.536  1.00 96.25           C  
ATOM   2382  O   LEU C 136      -4.244  10.244   2.449  1.00 96.25           O  
ATOM   2383  CG  LEU C 136      -4.539  14.658   3.067  1.00 96.25           C  
ATOM   2384  CD1 LEU C 136      -5.834  15.334   3.505  1.00 96.25           C  
ATOM   2385  CD2 LEU C 136      -3.543  14.600   4.220  1.00 96.25           C  
ATOM   2386  N   TRP C 137      -4.150  10.723   0.234  1.00 96.81           N  
ATOM   2387  CA  TRP C 137      -4.843   9.504  -0.172  1.00 96.81           C  
ATOM   2388  C   TRP C 137      -3.892   8.550  -0.887  1.00 96.81           C  
ATOM   2389  CB  TRP C 137      -6.030   9.837  -1.080  1.00 96.81           C  
ATOM   2390  O   TRP C 137      -4.331   7.605  -1.546  1.00 96.81           O  
ATOM   2391  CG  TRP C 137      -7.165  10.517  -0.375  1.00 96.81           C  
ATOM   2392  CD1 TRP C 137      -7.293  11.854  -0.119  1.00 96.81           C  
ATOM   2393  CD2 TRP C 137      -8.330   9.891   0.170  1.00 96.81           C  
ATOM   2394  CE2 TRP C 137      -9.124  10.910   0.742  1.00 96.81           C  
ATOM   2395  CE3 TRP C 137      -8.781   8.565   0.229  1.00 96.81           C  
ATOM   2396  NE1 TRP C 137      -8.469  12.097   0.553  1.00 96.81           N  
ATOM   2397  CH2 TRP C 137     -10.763   9.338   1.410  1.00 96.81           C  
ATOM   2398  CZ2 TRP C 137     -10.345  10.643   1.366  1.00 96.81           C  
ATOM   2399  CZ3 TRP C 137      -9.996   8.302   0.851  1.00 96.81           C  
ATOM   2400  N   GLN C 138      -2.612   8.669  -0.854  1.00 96.33           N  
ATOM   2401  CA  GLN C 138      -1.625   7.919  -1.624  1.00 96.33           C  
ATOM   2402  C   GLN C 138      -1.712   6.426  -1.323  1.00 96.33           C  
ATOM   2403  CB  GLN C 138      -0.214   8.432  -1.332  1.00 96.33           C  
ATOM   2404  O   GLN C 138      -1.581   5.597  -2.226  1.00 96.33           O  
ATOM   2405  CG  GLN C 138       0.076   9.805  -1.923  1.00 96.33           C  
ATOM   2406  CD  GLN C 138       1.502  10.261  -1.677  1.00 96.33           C  
ATOM   2407  NE2 GLN C 138       1.921  11.305  -2.384  1.00 96.33           N  
ATOM   2408  OE1 GLN C 138       2.221   9.680  -0.858  1.00 96.33           O  
ATOM   2409  N   THR C 139      -1.963   6.088  -0.077  1.00 96.11           N  
ATOM   2410  CA  THR C 139      -2.076   4.684   0.301  1.00 96.11           C  
ATOM   2411  C   THR C 139      -3.375   4.431   1.061  1.00 96.11           C  
ATOM   2412  CB  THR C 139      -0.879   4.239   1.163  1.00 96.11           C  
ATOM   2413  O   THR C 139      -3.668   5.115   2.044  1.00 96.11           O  
ATOM   2414  CG2 THR C 139       0.440   4.475   0.435  1.00 96.11           C  
ATOM   2415  OG1 THR C 139      -0.877   4.983   2.387  1.00 96.11           O  
ATOM   2416  N   LEU C 140      -4.102   3.401   0.602  1.00 96.21           N  
ATOM   2417  CA  LEU C 140      -5.438   3.135   1.125  1.00 96.21           C  
ATOM   2418  C   LEU C 140      -5.642   1.643   1.363  1.00 96.21           C  
ATOM   2419  CB  LEU C 140      -6.505   3.660   0.161  1.00 96.21           C  
ATOM   2420  O   LEU C 140      -5.383   0.827   0.476  1.00 96.21           O  
ATOM   2421  CG  LEU C 140      -7.961   3.424   0.568  1.00 96.21           C  
ATOM   2422  CD1 LEU C 140      -8.268   4.142   1.878  1.00 96.21           C  
ATOM   2423  CD2 LEU C 140      -8.906   3.886  -0.536  1.00 96.21           C  
ATOM   2424  N   ASP C 141      -6.078   1.304   2.563  1.00 94.55           N  
ATOM   2425  CA  ASP C 141      -6.369  -0.075   2.940  1.00 94.55           C  
ATOM   2426  C   ASP C 141      -7.834  -0.238   3.338  1.00 94.55           C  
ATOM   2427  CB  ASP C 141      -5.460  -0.522   4.087  1.00 94.55           C  
ATOM   2428  O   ASP C 141      -8.269   0.299   4.359  1.00 94.55           O  
ATOM   2429  CG  ASP C 141      -5.658  -1.978   4.469  1.00 94.55           C  
ATOM   2430  OD1 ASP C 141      -6.635  -2.603   4.003  1.00 94.55           O  
ATOM   2431  OD2 ASP C 141      -4.831  -2.504   5.244  1.00 94.55           O  
ATOM   2432  N   LEU C 142      -8.549  -1.031   2.597  1.00 95.06           N  
ATOM   2433  CA  LEU C 142      -9.960  -1.283   2.872  1.00 95.06           C  
ATOM   2434  C   LEU C 142     -10.235  -2.780   2.973  1.00 95.06           C  
ATOM   2435  CB  LEU C 142     -10.838  -0.664   1.782  1.00 95.06           C  
ATOM   2436  O   LEU C 142     -11.273  -3.257   2.512  1.00 95.06           O  
ATOM   2437  CG  LEU C 142     -10.762   0.857   1.633  1.00 95.06           C  
ATOM   2438  CD1 LEU C 142     -11.659   1.322   0.490  1.00 95.06           C  
ATOM   2439  CD2 LEU C 142     -11.151   1.542   2.938  1.00 95.06           C  
ATOM   2440  N   THR C 143      -9.353  -3.527   3.537  1.00 93.73           N  
ATOM   2441  CA  THR C 143      -9.405  -4.979   3.668  1.00 93.73           C  
ATOM   2442  C   THR C 143     -10.700  -5.415   4.347  1.00 93.73           C  
ATOM   2443  CB  THR C 143      -8.199  -5.512   4.464  1.00 93.73           C  
ATOM   2444  O   THR C 143     -11.071  -4.875   5.392  1.00 93.73           O  
ATOM   2445  CG2 THR C 143      -8.280  -7.025   4.637  1.00 93.73           C  
ATOM   2446  OG1 THR C 143      -6.991  -5.185   3.766  1.00 93.73           O  
ATOM   2447  N   GLY C 144     -11.403  -6.328   3.682  1.00 92.93           N  
ATOM   2448  CA  GLY C 144     -12.526  -7.020   4.294  1.00 92.93           C  
ATOM   2449  C   GLY C 144     -13.797  -6.193   4.315  1.00 92.93           C  
ATOM   2450  O   GLY C 144     -14.801  -6.603   4.901  1.00 92.93           O  
ATOM   2451  N   LYS C 145     -13.821  -5.112   3.541  1.00 92.45           N  
ATOM   2452  CA  LYS C 145     -14.976  -4.222   3.613  1.00 92.45           C  
ATOM   2453  C   LYS C 145     -15.993  -4.552   2.524  1.00 92.45           C  
ATOM   2454  CB  LYS C 145     -14.538  -2.761   3.495  1.00 92.45           C  
ATOM   2455  O   LYS C 145     -15.635  -5.093   1.476  1.00 92.45           O  
ATOM   2456  CG  LYS C 145     -13.669  -2.281   4.649  1.00 92.45           C  
ATOM   2457  CD  LYS C 145     -14.429  -2.305   5.969  1.00 92.45           C  
ATOM   2458  CE  LYS C 145     -13.558  -1.836   7.126  1.00 92.45           C  
ATOM   2459  NZ  LYS C 145     -14.275  -1.929   8.433  1.00 92.45           N  
ATOM   2460  N   ASN C 146     -17.249  -4.216   2.883  1.00 93.60           N  
ATOM   2461  CA  ASN C 146     -18.325  -4.218   1.897  1.00 93.60           C  
ATOM   2462  C   ASN C 146     -18.504  -2.843   1.260  1.00 93.60           C  
ATOM   2463  CB  ASN C 146     -19.636  -4.683   2.534  1.00 93.60           C  
ATOM   2464  O   ASN C 146     -18.955  -1.903   1.918  1.00 93.60           O  
ATOM   2465  CG  ASN C 146     -20.713  -4.973   1.508  1.00 93.60           C  
ATOM   2466  ND2 ASN C 146     -21.740  -5.708   1.917  1.00 93.60           N  
ATOM   2467  OD1 ASN C 146     -20.623  -4.540   0.356  1.00 93.60           O  
ATOM   2468  N   LEU C 147     -18.192  -2.748  -0.007  1.00 92.64           N  
ATOM   2469  CA  LEU C 147     -18.160  -1.437  -0.646  1.00 92.64           C  
ATOM   2470  C   LEU C 147     -19.029  -1.421  -1.899  1.00 92.64           C  
ATOM   2471  CB  LEU C 147     -16.723  -1.049  -1.002  1.00 92.64           C  
ATOM   2472  O   LEU C 147     -19.093  -2.414  -2.627  1.00 92.64           O  
ATOM   2473  CG  LEU C 147     -15.731  -0.979   0.160  1.00 92.64           C  
ATOM   2474  CD1 LEU C 147     -14.299  -0.988  -0.363  1.00 92.64           C  
ATOM   2475  CD2 LEU C 147     -15.988   0.262   1.009  1.00 92.64           C  
ATOM   2476  N   HIS C 148     -19.731  -0.326  -2.007  1.00 94.99           N  
ATOM   2477  CA  HIS C 148     -20.282  -0.076  -3.334  1.00 94.99           C  
ATOM   2478  C   HIS C 148     -19.179   0.251  -4.336  1.00 94.99           C  
ATOM   2479  CB  HIS C 148     -21.301   1.063  -3.285  1.00 94.99           C  
ATOM   2480  O   HIS C 148     -18.260   1.014  -4.027  1.00 94.99           O  
ATOM   2481  CG  HIS C 148     -22.165   1.148  -4.504  1.00 94.99           C  
ATOM   2482  CD2 HIS C 148     -23.446   0.766  -4.713  1.00 94.99           C  
ATOM   2483  ND1 HIS C 148     -21.721   1.680  -5.695  1.00 94.99           N  
ATOM   2484  CE1 HIS C 148     -22.695   1.621  -6.587  1.00 94.99           C  
ATOM   2485  NE2 HIS C 148     -23.753   1.071  -6.017  1.00 94.99           N  
ATOM   2486  N   PRO C 149     -19.215  -0.332  -5.539  1.00 96.99           N  
ATOM   2487  CA  PRO C 149     -18.144  -0.129  -6.518  1.00 96.99           C  
ATOM   2488  C   PRO C 149     -17.937   1.342  -6.869  1.00 96.99           C  
ATOM   2489  CB  PRO C 149     -18.627  -0.919  -7.738  1.00 96.99           C  
ATOM   2490  O   PRO C 149     -16.809   1.762  -7.142  1.00 96.99           O  
ATOM   2491  CG  PRO C 149     -19.465  -2.020  -7.173  1.00 96.99           C  
ATOM   2492  CD  PRO C 149     -20.210  -1.489  -5.982  1.00 96.99           C  
ATOM   2493  N   ASP C 150     -19.027   2.121  -6.912  1.00 96.77           N  
ATOM   2494  CA  ASP C 150     -18.886   3.544  -7.206  1.00 96.77           C  
ATOM   2495  C   ASP C 150     -18.080   4.252  -6.119  1.00 96.77           C  
ATOM   2496  CB  ASP C 150     -20.260   4.201  -7.353  1.00 96.77           C  
ATOM   2497  O   ASP C 150     -17.305   5.165  -6.409  1.00 96.77           O  
ATOM   2498  CG  ASP C 150     -20.994   3.765  -8.610  1.00 96.77           C  
ATOM   2499  OD1 ASP C 150     -20.352   3.218  -9.532  1.00 96.77           O  
ATOM   2500  OD2 ASP C 150     -22.224   3.974  -8.679  1.00 96.77           O  
ATOM   2501  N   VAL C 151     -18.243   3.827  -4.909  1.00 95.45           N  
ATOM   2502  CA  VAL C 151     -17.467   4.381  -3.805  1.00 95.45           C  
ATOM   2503  C   VAL C 151     -15.986   4.065  -4.005  1.00 95.45           C  
ATOM   2504  CB  VAL C 151     -17.948   3.836  -2.442  1.00 95.45           C  
ATOM   2505  O   VAL C 151     -15.133   4.945  -3.867  1.00 95.45           O  
ATOM   2506  CG1 VAL C 151     -16.985   4.240  -1.328  1.00 95.45           C  
ATOM   2507  CG2 VAL C 151     -19.360   4.333  -2.138  1.00 95.45           C  
ATOM   2508  N   THR C 152     -15.719   2.843  -4.368  1.00 97.19           N  
ATOM   2509  CA  THR C 152     -14.344   2.436  -4.633  1.00 97.19           C  
ATOM   2510  C   THR C 152     -13.736   3.281  -5.750  1.00 97.19           C  
ATOM   2511  CB  THR C 152     -14.264   0.946  -5.012  1.00 97.19           C  
ATOM   2512  O   THR C 152     -12.624   3.795  -5.611  1.00 97.19           O  
ATOM   2513  CG2 THR C 152     -12.825   0.525  -5.290  1.00 97.19           C  
ATOM   2514  OG1 THR C 152     -14.781   0.157  -3.933  1.00 97.19           O  
ATOM   2515  N   GLY C 153     -14.537   3.425  -6.847  1.00 97.75           N  
ATOM   2516  CA  GLY C 153     -14.066   4.247  -7.951  1.00 97.75           C  
ATOM   2517  C   GLY C 153     -13.762   5.676  -7.543  1.00 97.75           C  
ATOM   2518  O   GLY C 153     -12.722   6.224  -7.913  1.00 97.75           O  
ATOM   2519  N   ARG C 154     -14.582   6.314  -6.749  1.00 96.38           N  
ATOM   2520  CA  ARG C 154     -14.392   7.687  -6.292  1.00 96.38           C  
ATOM   2521  C   ARG C 154     -13.158   7.803  -5.405  1.00 96.38           C  
ATOM   2522  CB  ARG C 154     -15.629   8.179  -5.536  1.00 96.38           C  
ATOM   2523  O   ARG C 154     -12.381   8.751  -5.533  1.00 96.38           O  
ATOM   2524  CG  ARG C 154     -16.802   8.529  -6.437  1.00 96.38           C  
ATOM   2525  CD  ARG C 154     -17.939   9.174  -5.657  1.00 96.38           C  
ATOM   2526  NE  ARG C 154     -18.830   8.174  -5.076  1.00 96.38           N  
ATOM   2527  NH1 ARG C 154     -19.534   9.514  -3.331  1.00 96.38           N  
ATOM   2528  NH2 ARG C 154     -20.343   7.379  -3.541  1.00 96.38           N  
ATOM   2529  CZ  ARG C 154     -19.567   8.358  -3.984  1.00 96.38           C  
ATOM   2530  N   LEU C 155     -13.001   6.835  -4.525  1.00 96.84           N  
ATOM   2531  CA  LEU C 155     -11.842   6.855  -3.638  1.00 96.84           C  
ATOM   2532  C   LEU C 155     -10.547   6.727  -4.434  1.00 96.84           C  
ATOM   2533  CB  LEU C 155     -11.936   5.726  -2.609  1.00 96.84           C  
ATOM   2534  O   LEU C 155      -9.594   7.475  -4.201  1.00 96.84           O  
ATOM   2535  CG  LEU C 155     -13.054   5.845  -1.572  1.00 96.84           C  
ATOM   2536  CD1 LEU C 155     -13.114   4.588  -0.710  1.00 96.84           C  
ATOM   2537  CD2 LEU C 155     -12.850   7.084  -0.706  1.00 96.84           C  
ATOM   2538  N   LEU C 156     -10.574   5.801  -5.369  1.00 98.28           N  
ATOM   2539  CA  LEU C 156      -9.379   5.605  -6.184  1.00 98.28           C  
ATOM   2540  C   LEU C 156      -9.068   6.855  -7.001  1.00 98.28           C  
ATOM   2541  CB  LEU C 156      -9.557   4.403  -7.116  1.00 98.28           C  
ATOM   2542  O   LEU C 156      -7.902   7.145  -7.279  1.00 98.28           O  
ATOM   2543  CG  LEU C 156      -9.605   3.029  -6.447  1.00 98.28           C  
ATOM   2544  CD1 LEU C 156      -9.853   1.942  -7.488  1.00 98.28           C  
ATOM   2545  CD2 LEU C 156      -8.314   2.759  -5.682  1.00 98.28           C  
ATOM   2546  N   SER C 157     -10.051   7.648  -7.335  1.00 97.69           N  
ATOM   2547  CA  SER C 157      -9.891   8.849  -8.149  1.00 97.69           C  
ATOM   2548  C   SER C 157      -9.248   9.977  -7.349  1.00 97.69           C  
ATOM   2549  CB  SER C 157     -11.242   9.309  -8.697  1.00 97.69           C  
ATOM   2550  O   SER C 157      -8.853  10.999  -7.914  1.00 97.69           O  
ATOM   2551  OG  SER C 157     -11.771   8.352  -9.599  1.00 97.69           O  
ATOM   2552  N   GLN C 158      -9.065   9.797  -6.045  1.00 96.66           N  
ATOM   2553  CA  GLN C 158      -8.498  10.825  -5.178  1.00 96.66           C  
ATOM   2554  C   GLN C 158      -6.973  10.810  -5.232  1.00 96.66           C  
ATOM   2555  CB  GLN C 158      -8.975  10.635  -3.737  1.00 96.66           C  
ATOM   2556  O   GLN C 158      -6.313  11.533  -4.483  1.00 96.66           O  
ATOM   2557  CG  GLN C 158     -10.467  10.870  -3.547  1.00 96.66           C  
ATOM   2558  CD  GLN C 158     -10.859  12.325  -3.718  1.00 96.66           C  
ATOM   2559  NE2 GLN C 158     -11.760  12.801  -2.866  1.00 96.66           N  
ATOM   2560  OE1 GLN C 158     -10.354  13.017  -4.609  1.00 96.66           O  
ATOM   2561  N   GLY C 159      -6.440   9.996  -6.021  1.00 97.14           N  
ATOM   2562  CA  GLY C 159      -4.999   9.960  -6.213  1.00 97.14           C  
ATOM   2563  C   GLY C 159      -4.330   8.802  -5.498  1.00 97.14           C  
ATOM   2564  O   GLY C 159      -3.147   8.875  -5.159  1.00 97.14           O  
ATOM   2565  N   VAL C 160      -5.009   7.730  -5.295  1.00 98.39           N  
ATOM   2566  CA  VAL C 160      -4.490   6.545  -4.619  1.00 98.39           C  
ATOM   2567  C   VAL C 160      -3.415   5.887  -5.481  1.00 98.39           C  
ATOM   2568  CB  VAL C 160      -5.615   5.533  -4.304  1.00 98.39           C  
ATOM   2569  O   VAL C 160      -3.621   5.660  -6.675  1.00 98.39           O  
ATOM   2570  CG1 VAL C 160      -5.035   4.247  -3.719  1.00 98.39           C  
ATOM   2571  CG2 VAL C 160      -6.632   6.149  -3.345  1.00 98.39           C  
ATOM   2572  N   ILE C 161      -2.284   5.585  -4.855  1.00 98.32           N  
ATOM   2573  CA  ILE C 161      -1.183   4.921  -5.545  1.00 98.32           C  
ATOM   2574  C   ILE C 161      -1.116   3.456  -5.119  1.00 98.32           C  
ATOM   2575  CB  ILE C 161       0.165   5.623  -5.265  1.00 98.32           C  
ATOM   2576  O   ILE C 161      -0.917   2.570  -5.953  1.00 98.32           O  
ATOM   2577  CG1 ILE C 161       0.173   7.028  -5.879  1.00 98.32           C  
ATOM   2578  CG2 ILE C 161       1.331   4.786  -5.797  1.00 98.32           C  
ATOM   2579  CD1 ILE C 161       1.421   7.837  -5.556  1.00 98.32           C  
ATOM   2580  N   ALA C 162      -1.229   3.191  -3.844  1.00 98.07           N  
ATOM   2581  CA  ALA C 162      -1.283   1.839  -3.294  1.00 98.07           C  
ATOM   2582  C   ALA C 162      -2.648   1.552  -2.675  1.00 98.07           C  
ATOM   2583  CB  ALA C 162      -0.180   1.642  -2.257  1.00 98.07           C  
ATOM   2584  O   ALA C 162      -3.065   2.232  -1.734  1.00 98.07           O  
ATOM   2585  N   PHE C 163      -3.272   0.561  -3.228  1.00 98.42           N  
ATOM   2586  CA  PHE C 163      -4.624   0.222  -2.802  1.00 98.42           C  
ATOM   2587  C   PHE C 163      -4.692  -1.218  -2.307  1.00 98.42           C  
ATOM   2588  CB  PHE C 163      -5.619   0.430  -3.949  1.00 98.42           C  
ATOM   2589  O   PHE C 163      -4.527  -2.156  -3.089  1.00 98.42           O  
ATOM   2590  CG  PHE C 163      -7.039   0.088  -3.590  1.00 98.42           C  
ATOM   2591  CD1 PHE C 163      -7.748  -0.855  -4.323  1.00 98.42           C  
ATOM   2592  CD2 PHE C 163      -7.666   0.710  -2.518  1.00 98.42           C  
ATOM   2593  CE1 PHE C 163      -9.064  -1.174  -3.994  1.00 98.42           C  
ATOM   2594  CE2 PHE C 163      -8.980   0.396  -2.182  1.00 98.42           C  
ATOM   2595  CZ  PHE C 163      -9.677  -0.545  -2.922  1.00 98.42           C  
ATOM   2596  N   ARG C 164      -4.920  -1.416  -1.018  1.00 96.92           N  
ATOM   2597  CA  ARG C 164      -5.054  -2.733  -0.404  1.00 96.92           C  
ATOM   2598  C   ARG C 164      -6.507  -3.023  -0.042  1.00 96.92           C  
ATOM   2599  CB  ARG C 164      -4.173  -2.837   0.843  1.00 96.92           C  
ATOM   2600  O   ARG C 164      -7.065  -2.396   0.861  1.00 96.92           O  
ATOM   2601  CG  ARG C 164      -4.125  -4.231   1.448  1.00 96.92           C  
ATOM   2602  CD  ARG C 164      -3.216  -4.286   2.668  1.00 96.92           C  
ATOM   2603  NE  ARG C 164      -3.184  -5.621   3.258  1.00 96.92           N  
ATOM   2604  NH1 ARG C 164      -4.732  -5.154   4.909  1.00 96.92           N  
ATOM   2605  NH2 ARG C 164      -3.799  -7.243   4.763  1.00 96.92           N  
ATOM   2606  CZ  ARG C 164      -3.905  -6.003   4.309  1.00 96.92           C  
ATOM   2607  N   CYS C 165      -7.073  -4.000  -0.716  1.00 96.73           N  
ATOM   2608  CA  CYS C 165      -8.488  -4.285  -0.505  1.00 96.73           C  
ATOM   2609  C   CYS C 165      -8.775  -5.772  -0.672  1.00 96.73           C  
ATOM   2610  CB  CYS C 165      -9.348  -3.478  -1.476  1.00 96.73           C  
ATOM   2611  O   CYS C 165      -9.708  -6.153  -1.382  1.00 96.73           O  
ATOM   2612  SG  CYS C 165     -11.092  -3.399  -1.011  1.00 96.73           S  
ATOM   2613  N   PRO C 166      -8.026  -6.651  -0.003  1.00 96.18           N  
ATOM   2614  CA  PRO C 166      -8.290  -8.090  -0.083  1.00 96.18           C  
ATOM   2615  C   PRO C 166      -9.522  -8.509   0.717  1.00 96.18           C  
ATOM   2616  CB  PRO C 166      -7.021  -8.715   0.502  1.00 96.18           C  
ATOM   2617  O   PRO C 166      -9.941  -7.794   1.631  1.00 96.18           O  
ATOM   2618  CG  PRO C 166      -6.550  -7.734   1.527  1.00 96.18           C  
ATOM   2619  CD  PRO C 166      -6.844  -6.347   1.031  1.00 96.18           C  
ATOM   2620  N   ARG C 167     -10.162  -9.601   0.381  1.00 96.17           N  
ATOM   2621  CA  ARG C 167     -11.282 -10.201   1.100  1.00 96.17           C  
ATOM   2622  C   ARG C 167     -12.436  -9.214   1.237  1.00 96.17           C  
ATOM   2623  CB  ARG C 167     -10.837 -10.683   2.483  1.00 96.17           C  
ATOM   2624  O   ARG C 167     -13.116  -9.185   2.265  1.00 96.17           O  
ATOM   2625  CG  ARG C 167      -9.782 -11.777   2.444  1.00 96.17           C  
ATOM   2626  CD  ARG C 167      -9.338 -12.182   3.842  1.00 96.17           C  
ATOM   2627  NE  ARG C 167      -8.593 -11.113   4.501  1.00 96.17           N  
ATOM   2628  NH1 ARG C 167      -7.009 -12.511   5.436  1.00 96.17           N  
ATOM   2629  NH2 ARG C 167      -6.904 -10.250   5.797  1.00 96.17           N  
ATOM   2630  CZ  ARG C 167      -7.504 -11.294   5.243  1.00 96.17           C  
ATOM   2631  N   SER C 168     -12.458  -8.291   0.267  1.00 95.37           N  
ATOM   2632  CA  SER C 168     -13.550  -7.322   0.274  1.00 95.37           C  
ATOM   2633  C   SER C 168     -14.717  -7.798  -0.584  1.00 95.37           C  
ATOM   2634  CB  SER C 168     -13.062  -5.961  -0.223  1.00 95.37           C  
ATOM   2635  O   SER C 168     -14.607  -8.803  -1.289  1.00 95.37           O  
ATOM   2636  OG  SER C 168     -12.579  -6.055  -1.552  1.00 95.37           O  
ATOM   2637  N   PHE C 169     -15.862  -7.081  -0.433  1.00 96.84           N  
ATOM   2638  CA  PHE C 169     -17.080  -7.463  -1.138  1.00 96.84           C  
ATOM   2639  C   PHE C 169     -17.608  -6.302  -1.973  1.00 96.84           C  
ATOM   2640  CB  PHE C 169     -18.152  -7.928  -0.148  1.00 96.84           C  
ATOM   2641  O   PHE C 169     -17.868  -5.219  -1.446  1.00 96.84           O  
ATOM   2642  CG  PHE C 169     -19.356  -8.549  -0.803  1.00 96.84           C  
ATOM   2643  CD1 PHE C 169     -20.496  -7.796  -1.052  1.00 96.84           C  
ATOM   2644  CD2 PHE C 169     -19.346  -9.888  -1.171  1.00 96.84           C  
ATOM   2645  CE1 PHE C 169     -21.612  -8.368  -1.658  1.00 96.84           C  
ATOM   2646  CE2 PHE C 169     -20.457 -10.468  -1.778  1.00 96.84           C  
ATOM   2647  CZ  PHE C 169     -21.589  -9.706  -2.020  1.00 96.84           C  
ATOM   2648  N   MET C 170     -17.662  -6.504  -3.303  1.00 95.41           N  
ATOM   2649  CA  MET C 170     -18.280  -5.584  -4.254  1.00 95.41           C  
ATOM   2650  C   MET C 170     -19.232  -6.325  -5.187  1.00 95.41           C  
ATOM   2651  CB  MET C 170     -17.212  -4.854  -5.069  1.00 95.41           C  
ATOM   2652  O   MET C 170     -18.849  -6.711  -6.293  1.00 95.41           O  
ATOM   2653  CG  MET C 170     -16.344  -3.918  -4.243  1.00 95.41           C  
ATOM   2654  SD  MET C 170     -14.996  -3.157  -5.228  1.00 95.41           S  
ATOM   2655  CE  MET C 170     -13.694  -4.401  -5.004  1.00 95.41           C  
ATOM   2656  N   ASP C 171     -20.446  -6.453  -4.826  1.00 88.85           N  
ATOM   2657  CA  ASP C 171     -21.356  -7.345  -5.538  1.00 88.85           C  
ATOM   2658  C   ASP C 171     -22.374  -6.553  -6.355  1.00 88.85           C  
ATOM   2659  CB  ASP C 171     -22.076  -8.272  -4.557  1.00 88.85           C  
ATOM   2660  O   ASP C 171     -23.303  -7.128  -6.925  1.00 88.85           O  
ATOM   2661  CG  ASP C 171     -22.965  -7.524  -3.578  1.00 88.85           C  
ATOM   2662  OD1 ASP C 171     -22.877  -6.280  -3.503  1.00 88.85           O  
ATOM   2663  OD2 ASP C 171     -23.759  -8.186  -2.875  1.00 88.85           O  
ATOM   2664  N   GLN C 172     -22.186  -5.247  -6.461  1.00 91.98           N  
ATOM   2665  CA  GLN C 172     -23.062  -4.403  -7.266  1.00 91.98           C  
ATOM   2666  C   GLN C 172     -22.373  -3.968  -8.556  1.00 91.98           C  
ATOM   2667  CB  GLN C 172     -23.507  -3.176  -6.469  1.00 91.98           C  
ATOM   2668  O   GLN C 172     -21.150  -4.070  -8.678  1.00 91.98           O  
ATOM   2669  CG  GLN C 172     -24.338  -3.510  -5.238  1.00 91.98           C  
ATOM   2670  CD  GLN C 172     -24.856  -2.275  -4.526  1.00 91.98           C  
ATOM   2671  NE2 GLN C 172     -25.607  -2.481  -3.450  1.00 91.98           N  
ATOM   2672  OE1 GLN C 172     -24.583  -1.143  -4.940  1.00 91.98           O  
ATOM   2673  N   PRO C 173     -23.196  -3.516  -9.505  1.00 93.89           N  
ATOM   2674  CA  PRO C 173     -22.584  -3.050 -10.751  1.00 93.89           C  
ATOM   2675  C   PRO C 173     -21.944  -1.670 -10.614  1.00 93.89           C  
ATOM   2676  CB  PRO C 173     -23.762  -3.010 -11.729  1.00 93.89           C  
ATOM   2677  O   PRO C 173     -22.408  -0.846  -9.823  1.00 93.89           O  
ATOM   2678  CG  PRO C 173     -24.971  -2.852 -10.864  1.00 93.89           C  
ATOM   2679  CD  PRO C 173     -24.687  -3.477  -9.528  1.00 93.89           C  
ATOM   2680  N   LEU C 174     -20.914  -1.472 -11.337  1.00 96.02           N  
ATOM   2681  CA  LEU C 174     -20.286  -0.161 -11.456  1.00 96.02           C  
ATOM   2682  C   LEU C 174     -21.062   0.728 -12.422  1.00 96.02           C  
ATOM   2683  CB  LEU C 174     -18.836  -0.302 -11.927  1.00 96.02           C  
ATOM   2684  O   LEU C 174     -21.164   0.419 -13.612  1.00 96.02           O  
ATOM   2685  CG  LEU C 174     -18.014   0.986 -11.987  1.00 96.02           C  
ATOM   2686  CD1 LEU C 174     -17.812   1.552 -10.585  1.00 96.02           C  
ATOM   2687  CD2 LEU C 174     -16.673   0.734 -12.667  1.00 96.02           C  
ATOM   2688  N   ALA C 175     -21.569   1.773 -11.946  1.00 94.88           N  
ATOM   2689  CA  ALA C 175     -22.462   2.599 -12.755  1.00 94.88           C  
ATOM   2690  C   ALA C 175     -21.769   3.886 -13.194  1.00 94.88           C  
ATOM   2691  CB  ALA C 175     -23.736   2.922 -11.979  1.00 94.88           C  
ATOM   2692  O   ALA C 175     -22.008   4.382 -14.298  1.00 94.88           O  
ATOM   2693  N   GLU C 176     -20.836   4.334 -12.453  1.00 94.16           N  
ATOM   2694  CA  GLU C 176     -20.187   5.614 -12.723  1.00 94.16           C  
ATOM   2695  C   GLU C 176     -18.968   5.435 -13.623  1.00 94.16           C  
ATOM   2696  CB  GLU C 176     -19.780   6.297 -11.415  1.00 94.16           C  
ATOM   2697  O   GLU C 176     -18.373   4.356 -13.664  1.00 94.16           O  
ATOM   2698  CG  GLU C 176     -20.958   6.780 -10.582  1.00 94.16           C  
ATOM   2699  CD  GLU C 176     -20.541   7.612  -9.379  1.00 94.16           C  
ATOM   2700  OE1 GLU C 176     -21.405   7.926  -8.529  1.00 94.16           O  
ATOM   2701  OE2 GLU C 176     -19.341   7.953  -9.286  1.00 94.16           O  
ATOM   2702  N   HIS C 177     -18.669   6.496 -14.338  1.00 95.95           N  
ATOM   2703  CA  HIS C 177     -17.467   6.533 -15.164  1.00 95.95           C  
ATOM   2704  C   HIS C 177     -16.359   7.333 -14.488  1.00 95.95           C  
ATOM   2705  CB  HIS C 177     -17.780   7.126 -16.539  1.00 95.95           C  
ATOM   2706  O   HIS C 177     -16.626   8.350 -13.844  1.00 95.95           O  
ATOM   2707  CG  HIS C 177     -18.751   6.314 -17.336  1.00 95.95           C  
ATOM   2708  CD2 HIS C 177     -20.024   6.572 -17.716  1.00 95.95           C  
ATOM   2709  ND1 HIS C 177     -18.444   5.068 -17.836  1.00 95.95           N  
ATOM   2710  CE1 HIS C 177     -19.489   4.593 -18.492  1.00 95.95           C  
ATOM   2711  NE2 HIS C 177     -20.462   5.487 -18.434  1.00 95.95           N  
ATOM   2712  N   PHE C 178     -15.202   6.754 -14.660  1.00 96.68           N  
ATOM   2713  CA  PHE C 178     -14.076   7.403 -13.999  1.00 96.68           C  
ATOM   2714  C   PHE C 178     -12.938   7.648 -14.983  1.00 96.68           C  
ATOM   2715  CB  PHE C 178     -13.580   6.556 -12.823  1.00 96.68           C  
ATOM   2716  O   PHE C 178     -12.813   6.939 -15.984  1.00 96.68           O  
ATOM   2717  CG  PHE C 178     -14.630   6.297 -11.776  1.00 96.68           C  
ATOM   2718  CD1 PHE C 178     -14.937   7.264 -10.826  1.00 96.68           C  
ATOM   2719  CD2 PHE C 178     -15.310   5.087 -11.741  1.00 96.68           C  
ATOM   2720  CE1 PHE C 178     -15.908   7.027  -9.856  1.00 96.68           C  
ATOM   2721  CE2 PHE C 178     -16.281   4.843 -10.775  1.00 96.68           C  
ATOM   2722  CZ  PHE C 178     -16.578   5.814  -9.832  1.00 96.68           C  
ATOM   2723  N   SER C 179     -12.210   8.725 -14.725  1.00 96.88           N  
ATOM   2724  CA  SER C 179     -10.949   8.915 -15.436  1.00 96.88           C  
ATOM   2725  C   SER C 179      -9.897   7.914 -14.971  1.00 96.88           C  
ATOM   2726  CB  SER C 179     -10.432  10.340 -15.239  1.00 96.88           C  
ATOM   2727  O   SER C 179     -10.085   7.230 -13.963  1.00 96.88           O  
ATOM   2728  OG  SER C 179     -10.237  10.619 -13.863  1.00 96.88           O  
ATOM   2729  N   PRO C 180      -8.831   7.788 -15.758  1.00 98.08           N  
ATOM   2730  CA  PRO C 180      -7.786   6.829 -15.393  1.00 98.08           C  
ATOM   2731  C   PRO C 180      -7.250   7.048 -13.980  1.00 98.08           C  
ATOM   2732  CB  PRO C 180      -6.695   7.083 -16.436  1.00 98.08           C  
ATOM   2733  O   PRO C 180      -7.052   8.192 -13.562  1.00 98.08           O  
ATOM   2734  CG  PRO C 180      -7.427   7.578 -17.642  1.00 98.08           C  
ATOM   2735  CD  PRO C 180      -8.570   8.439 -17.186  1.00 98.08           C  
ATOM   2736  N   PHE C 181      -7.086   5.954 -13.303  1.00 98.46           N  
ATOM   2737  CA  PHE C 181      -6.552   5.991 -11.947  1.00 98.46           C  
ATOM   2738  C   PHE C 181      -5.031   6.096 -11.967  1.00 98.46           C  
ATOM   2739  CB  PHE C 181      -6.982   4.746 -11.164  1.00 98.46           C  
ATOM   2740  O   PHE C 181      -4.392   5.734 -12.958  1.00 98.46           O  
ATOM   2741  CG  PHE C 181      -8.471   4.536 -11.129  1.00 98.46           C  
ATOM   2742  CD1 PHE C 181      -9.332   5.599 -10.881  1.00 98.46           C  
ATOM   2743  CD2 PHE C 181      -9.012   3.275 -11.344  1.00 98.46           C  
ATOM   2744  CE1 PHE C 181     -10.711   5.408 -10.847  1.00 98.46           C  
ATOM   2745  CE2 PHE C 181     -10.389   3.076 -11.312  1.00 98.46           C  
ATOM   2746  CZ  PHE C 181     -11.237   4.143 -11.062  1.00 98.46           C  
ATOM   2747  N   ARG C 182      -4.462   6.486 -10.796  1.00 98.32           N  
ATOM   2748  CA  ARG C 182      -3.015   6.569 -10.623  1.00 98.32           C  
ATOM   2749  C   ARG C 182      -2.478   5.334  -9.908  1.00 98.32           C  
ATOM   2750  CB  ARG C 182      -2.637   7.831  -9.845  1.00 98.32           C  
ATOM   2751  O   ARG C 182      -1.280   5.243  -9.632  1.00 98.32           O  
ATOM   2752  CG  ARG C 182      -2.920   9.124 -10.594  1.00 98.32           C  
ATOM   2753  CD  ARG C 182      -2.588  10.348  -9.752  1.00 98.32           C  
ATOM   2754  NE  ARG C 182      -1.152  10.463  -9.512  1.00 98.32           N  
ATOM   2755  NH1 ARG C 182      -1.294  12.471  -8.377  1.00 98.32           N  
ATOM   2756  NH2 ARG C 182       0.744  11.474  -8.702  1.00 98.32           N  
ATOM   2757  CZ  ARG C 182      -0.571  11.469  -8.864  1.00 98.32           C  
ATOM   2758  N   VAL C 183      -3.272   4.366  -9.703  1.00 98.72           N  
ATOM   2759  CA  VAL C 183      -2.944   3.194  -8.897  1.00 98.72           C  
ATOM   2760  C   VAL C 183      -1.773   2.444  -9.527  1.00 98.72           C  
ATOM   2761  CB  VAL C 183      -4.160   2.253  -8.745  1.00 98.72           C  
ATOM   2762  O   VAL C 183      -1.789   2.148 -10.725  1.00 98.72           O  
ATOM   2763  CG1 VAL C 183      -3.772   0.990  -7.979  1.00 98.72           C  
ATOM   2764  CG2 VAL C 183      -5.309   2.975  -8.043  1.00 98.72           C  
ATOM   2765  N   GLN C 184      -0.764   2.145  -8.678  1.00 98.77           N  
ATOM   2766  CA  GLN C 184       0.404   1.391  -9.122  1.00 98.77           C  
ATOM   2767  C   GLN C 184       0.477   0.033  -8.431  1.00 98.77           C  
ATOM   2768  CB  GLN C 184       1.686   2.183  -8.861  1.00 98.77           C  
ATOM   2769  O   GLN C 184       1.044  -0.917  -8.976  1.00 98.77           O  
ATOM   2770  CG  GLN C 184       1.797   3.462  -9.680  1.00 98.77           C  
ATOM   2771  CD  GLN C 184       3.054   4.251  -9.369  1.00 98.77           C  
ATOM   2772  NE2 GLN C 184       3.065   5.524  -9.750  1.00 98.77           N  
ATOM   2773  OE1 GLN C 184       4.009   3.721  -8.791  1.00 98.77           O  
ATOM   2774  N   HIS C 185       0.001  -0.056  -7.243  1.00 98.73           N  
ATOM   2775  CA  HIS C 185      -0.007  -1.272  -6.438  1.00 98.73           C  
ATOM   2776  C   HIS C 185      -1.414  -1.602  -5.952  1.00 98.73           C  
ATOM   2777  CB  HIS C 185       0.940  -1.131  -5.245  1.00 98.73           C  
ATOM   2778  O   HIS C 185      -2.063  -0.775  -5.308  1.00 98.73           O  
ATOM   2779  CG  HIS C 185       2.246  -0.488  -5.589  1.00 98.73           C  
ATOM   2780  CD2 HIS C 185       2.720   0.754  -5.332  1.00 98.73           C  
ATOM   2781  ND1 HIS C 185       3.238  -1.143  -6.286  1.00 98.73           N  
ATOM   2782  CE1 HIS C 185       4.269  -0.330  -6.443  1.00 98.73           C  
ATOM   2783  NE2 HIS C 185       3.980   0.828  -5.873  1.00 98.73           N  
ATOM   2784  N   MET C 186      -1.849  -2.810  -6.284  1.00 98.83           N  
ATOM   2785  CA  MET C 186      -3.227  -3.144  -5.937  1.00 98.83           C  
ATOM   2786  C   MET C 186      -3.340  -4.600  -5.495  1.00 98.83           C  
ATOM   2787  CB  MET C 186      -4.159  -2.883  -7.121  1.00 98.83           C  
ATOM   2788  O   MET C 186      -2.765  -5.490  -6.124  1.00 98.83           O  
ATOM   2789  CG  MET C 186      -5.623  -3.168  -6.824  1.00 98.83           C  
ATOM   2790  SD  MET C 186      -6.710  -2.831  -8.264  1.00 98.83           S  
ATOM   2791  CE  MET C 186      -6.654  -1.018  -8.290  1.00 98.83           C  
ATOM   2792  N   ASP C 187      -4.024  -4.811  -4.396  1.00 98.49           N  
ATOM   2793  CA  ASP C 187      -4.325  -6.151  -3.901  1.00 98.49           C  
ATOM   2794  C   ASP C 187      -5.829  -6.346  -3.725  1.00 98.49           C  
ATOM   2795  CB  ASP C 187      -3.602  -6.409  -2.577  1.00 98.49           C  
ATOM   2796  O   ASP C 187      -6.439  -5.741  -2.841  1.00 98.49           O  
ATOM   2797  CG  ASP C 187      -3.894  -7.784  -2.001  1.00 98.49           C  
ATOM   2798  OD1 ASP C 187      -4.449  -8.641  -2.720  1.00 98.49           O  
ATOM   2799  OD2 ASP C 187      -3.567  -8.010  -0.815  1.00 98.49           O  
ATOM   2800  N   LEU C 188      -6.385  -7.204  -4.533  1.00 98.67           N  
ATOM   2801  CA  LEU C 188      -7.803  -7.535  -4.442  1.00 98.67           C  
ATOM   2802  C   LEU C 188      -7.998  -9.017  -4.141  1.00 98.67           C  
ATOM   2803  CB  LEU C 188      -8.524  -7.167  -5.742  1.00 98.67           C  
ATOM   2804  O   LEU C 188      -9.051  -9.583  -4.441  1.00 98.67           O  
ATOM   2805  CG  LEU C 188      -8.504  -5.689  -6.133  1.00 98.67           C  
ATOM   2806  CD1 LEU C 188      -9.169  -5.491  -7.491  1.00 98.67           C  
ATOM   2807  CD2 LEU C 188      -9.192  -4.844  -5.067  1.00 98.67           C  
ATOM   2808  N   SER C 189      -7.009  -9.653  -3.561  1.00 97.99           N  
ATOM   2809  CA  SER C 189      -6.965 -11.097  -3.353  1.00 97.99           C  
ATOM   2810  C   SER C 189      -8.156 -11.573  -2.528  1.00 97.99           C  
ATOM   2811  CB  SER C 189      -5.662 -11.499  -2.661  1.00 97.99           C  
ATOM   2812  O   SER C 189      -8.536 -10.929  -1.547  1.00 97.99           O  
ATOM   2813  OG  SER C 189      -4.544 -11.183  -3.472  1.00 97.99           O  
ATOM   2814  N   ASN C 190      -8.719 -12.618  -3.010  1.00 97.57           N  
ATOM   2815  CA  ASN C 190      -9.771 -13.348  -2.312  1.00 97.57           C  
ATOM   2816  C   ASN C 190     -10.982 -12.462  -2.038  1.00 97.57           C  
ATOM   2817  CB  ASN C 190      -9.238 -13.938  -1.004  1.00 97.57           C  
ATOM   2818  O   ASN C 190     -11.677 -12.644  -1.037  1.00 97.57           O  
ATOM   2819  CG  ASN C 190      -8.124 -14.942  -1.227  1.00 97.57           C  
ATOM   2820  ND2 ASN C 190      -7.048 -14.814  -0.460  1.00 97.57           N  
ATOM   2821  OD1 ASN C 190      -8.230 -15.825  -2.083  1.00 97.57           O  
ATOM   2822  N   SER C 191     -11.156 -11.464  -2.849  1.00 98.04           N  
ATOM   2823  CA  SER C 191     -12.359 -10.640  -2.787  1.00 98.04           C  
ATOM   2824  C   SER C 191     -13.498 -11.264  -3.586  1.00 98.04           C  
ATOM   2825  CB  SER C 191     -12.072  -9.231  -3.307  1.00 98.04           C  
ATOM   2826  O   SER C 191     -13.280 -12.189  -4.370  1.00 98.04           O  
ATOM   2827  OG  SER C 191     -11.144  -8.564  -2.468  1.00 98.04           O  
ATOM   2828  N   VAL C 192     -14.747 -10.817  -3.258  1.00 98.00           N  
ATOM   2829  CA  VAL C 192     -15.913 -11.164  -4.064  1.00 98.00           C  
ATOM   2830  C   VAL C 192     -16.339  -9.960  -4.901  1.00 98.00           C  
ATOM   2831  CB  VAL C 192     -17.089 -11.643  -3.184  1.00 98.00           C  
ATOM   2832  O   VAL C 192     -16.955  -9.024  -4.386  1.00 98.00           O  
ATOM   2833  CG1 VAL C 192     -18.285 -12.038  -4.048  1.00 98.00           C  
ATOM   2834  CG2 VAL C 192     -16.654 -12.813  -2.303  1.00 98.00           C  
ATOM   2835  N   ILE C 193     -15.990 -10.024  -6.186  1.00 98.14           N  
ATOM   2836  CA  ILE C 193     -16.258  -8.921  -7.103  1.00 98.14           C  
ATOM   2837  C   ILE C 193     -16.884  -9.458  -8.388  1.00 98.14           C  
ATOM   2838  CB  ILE C 193     -14.971  -8.128  -7.424  1.00 98.14           C  
ATOM   2839  O   ILE C 193     -16.371 -10.407  -8.986  1.00 98.14           O  
ATOM   2840  CG1 ILE C 193     -14.256  -7.724  -6.130  1.00 98.14           C  
ATOM   2841  CG2 ILE C 193     -15.293  -6.900  -8.279  1.00 98.14           C  
ATOM   2842  CD1 ILE C 193     -12.908  -7.052  -6.352  1.00 98.14           C  
ATOM   2843  N   GLU C 194     -17.948  -8.818  -8.754  1.00 96.61           N  
ATOM   2844  CA  GLU C 194     -18.526  -9.196 -10.040  1.00 96.61           C  
ATOM   2845  C   GLU C 194     -17.538  -8.962 -11.179  1.00 96.61           C  
ATOM   2846  CB  GLU C 194     -19.819  -8.419 -10.298  1.00 96.61           C  
ATOM   2847  O   GLU C 194     -16.810  -7.966 -11.182  1.00 96.61           O  
ATOM   2848  CG  GLU C 194     -20.717  -9.052 -11.351  1.00 96.61           C  
ATOM   2849  CD  GLU C 194     -21.496  -8.033 -12.166  1.00 96.61           C  
ATOM   2850  OE1 GLU C 194     -21.914  -8.355 -13.302  1.00 96.61           O  
ATOM   2851  OE2 GLU C 194     -21.690  -6.902 -11.666  1.00 96.61           O  
ATOM   2852  N   VAL C 195     -17.530  -9.828 -12.202  1.00 97.84           N  
ATOM   2853  CA  VAL C 195     -16.563  -9.803 -13.295  1.00 97.84           C  
ATOM   2854  C   VAL C 195     -16.646  -8.466 -14.028  1.00 97.84           C  
ATOM   2855  CB  VAL C 195     -16.793 -10.968 -14.283  1.00 97.84           C  
ATOM   2856  O   VAL C 195     -15.620  -7.851 -14.328  1.00 97.84           O  
ATOM   2857  CG1 VAL C 195     -15.915 -10.804 -15.523  1.00 97.84           C  
ATOM   2858  CG2 VAL C 195     -16.517 -12.307 -13.602  1.00 97.84           C  
ATOM   2859  N   SER C 196     -17.878  -7.994 -14.261  1.00 97.52           N  
ATOM   2860  CA  SER C 196     -18.055  -6.731 -14.971  1.00 97.52           C  
ATOM   2861  C   SER C 196     -17.527  -5.558 -14.152  1.00 97.52           C  
ATOM   2862  CB  SER C 196     -19.530  -6.507 -15.305  1.00 97.52           C  
ATOM   2863  O   SER C 196     -16.950  -4.619 -14.704  1.00 97.52           O  
ATOM   2864  OG  SER C 196     -20.318  -6.496 -14.127  1.00 97.52           O  
ATOM   2865  N   THR C 197     -17.742  -5.591 -12.857  1.00 97.96           N  
ATOM   2866  CA  THR C 197     -17.242  -4.556 -11.959  1.00 97.96           C  
ATOM   2867  C   THR C 197     -15.716  -4.553 -11.933  1.00 97.96           C  
ATOM   2868  CB  THR C 197     -17.782  -4.747 -10.530  1.00 97.96           C  
ATOM   2869  O   THR C 197     -15.090  -3.498 -12.050  1.00 97.96           O  
ATOM   2870  CG2 THR C 197     -17.226  -3.686  -9.586  1.00 97.96           C  
ATOM   2871  OG1 THR C 197     -19.212  -4.651 -10.549  1.00 97.96           O  
ATOM   2872  N   LEU C 198     -15.190  -5.715 -11.808  1.00 98.51           N  
ATOM   2873  CA  LEU C 198     -13.737  -5.845 -11.825  1.00 98.51           C  
ATOM   2874  C   LEU C 198     -13.156  -5.277 -13.116  1.00 98.51           C  
ATOM   2875  CB  LEU C 198     -13.328  -7.312 -11.669  1.00 98.51           C  
ATOM   2876  O   LEU C 198     -12.178  -4.526 -13.084  1.00 98.51           O  
ATOM   2877  CG  LEU C 198     -11.825  -7.598 -11.653  1.00 98.51           C  
ATOM   2878  CD1 LEU C 198     -11.156  -6.852 -10.503  1.00 98.51           C  
ATOM   2879  CD2 LEU C 198     -11.568  -9.098 -11.546  1.00 98.51           C  
ATOM   2880  N   HIS C 199     -13.804  -5.638 -14.245  1.00 98.36           N  
ATOM   2881  CA  HIS C 199     -13.364  -5.128 -15.539  1.00 98.36           C  
ATOM   2882  C   HIS C 199     -13.403  -3.604 -15.572  1.00 98.36           C  
ATOM   2883  CB  HIS C 199     -14.230  -5.700 -16.663  1.00 98.36           C  
ATOM   2884  O   HIS C 199     -12.460  -2.964 -16.043  1.00 98.36           O  
ATOM   2885  CG  HIS C 199     -13.802  -5.267 -18.029  1.00 98.36           C  
ATOM   2886  CD2 HIS C 199     -12.573  -5.174 -18.588  1.00 98.36           C  
ATOM   2887  ND1 HIS C 199     -14.697  -4.861 -18.996  1.00 98.36           N  
ATOM   2888  CE1 HIS C 199     -14.034  -4.538 -20.093  1.00 98.36           C  
ATOM   2889  NE2 HIS C 199     -12.743  -4.718 -19.872  1.00 98.36           N  
ATOM   2890  N   GLY C 200     -14.466  -3.038 -15.060  1.00 98.04           N  
ATOM   2891  CA  GLY C 200     -14.617  -1.592 -15.020  1.00 98.04           C  
ATOM   2892  C   GLY C 200     -13.522  -0.899 -14.231  1.00 98.04           C  
ATOM   2893  O   GLY C 200     -12.961   0.101 -14.684  1.00 98.04           O  
ATOM   2894  N   ILE C 201     -13.136  -1.428 -13.100  1.00 98.36           N  
ATOM   2895  CA  ILE C 201     -12.114  -0.838 -12.240  1.00 98.36           C  
ATOM   2896  C   ILE C 201     -10.743  -0.979 -12.897  1.00 98.36           C  
ATOM   2897  CB  ILE C 201     -12.108  -1.492 -10.840  1.00 98.36           C  
ATOM   2898  O   ILE C 201     -10.015   0.005 -13.046  1.00 98.36           O  
ATOM   2899  CG1 ILE C 201     -13.383  -1.124 -10.073  1.00 98.36           C  
ATOM   2900  CG2 ILE C 201     -10.859  -1.078 -10.057  1.00 98.36           C  
ATOM   2901  CD1 ILE C 201     -13.564  -1.889  -8.769  1.00 98.36           C  
ATOM   2902  N   LEU C 202     -10.435  -2.169 -13.399  1.00 98.66           N  
ATOM   2903  CA  LEU C 202      -9.112  -2.451 -13.946  1.00 98.66           C  
ATOM   2904  C   LEU C 202      -8.914  -1.743 -15.282  1.00 98.66           C  
ATOM   2905  CB  LEU C 202      -8.914  -3.959 -14.120  1.00 98.66           C  
ATOM   2906  O   LEU C 202      -7.781  -1.466 -15.680  1.00 98.66           O  
ATOM   2907  CG  LEU C 202      -8.738  -4.773 -12.837  1.00 98.66           C  
ATOM   2908  CD1 LEU C 202      -8.649  -6.260 -13.161  1.00 98.66           C  
ATOM   2909  CD2 LEU C 202      -7.500  -4.311 -12.077  1.00 98.66           C  
ATOM   2910  N   SER C 203     -10.032  -1.462 -15.977  1.00 98.26           N  
ATOM   2911  CA  SER C 203      -9.940  -0.765 -17.256  1.00 98.26           C  
ATOM   2912  C   SER C 203      -9.430   0.660 -17.073  1.00 98.26           C  
ATOM   2913  CB  SER C 203     -11.300  -0.743 -17.954  1.00 98.26           C  
ATOM   2914  O   SER C 203      -8.984   1.293 -18.032  1.00 98.26           O  
ATOM   2915  OG  SER C 203     -12.247  -0.020 -17.187  1.00 98.26           O  
ATOM   2916  N   GLN C 204      -9.477   1.143 -15.869  1.00 98.30           N  
ATOM   2917  CA  GLN C 204      -9.016   2.499 -15.588  1.00 98.30           C  
ATOM   2918  C   GLN C 204      -7.594   2.494 -15.035  1.00 98.30           C  
ATOM   2919  CB  GLN C 204      -9.960   3.194 -14.605  1.00 98.30           C  
ATOM   2920  O   GLN C 204      -7.062   3.543 -14.666  1.00 98.30           O  
ATOM   2921  CG  GLN C 204     -11.394   3.305 -15.104  1.00 98.30           C  
ATOM   2922  CD  GLN C 204     -11.488   3.903 -16.495  1.00 98.30           C  
ATOM   2923  NE2 GLN C 204     -12.384   3.364 -17.313  1.00 98.30           N  
ATOM   2924  OE1 GLN C 204     -10.760   4.843 -16.831  1.00 98.30           O  
ATOM   2925  N   CYS C 205      -6.955   1.336 -14.956  1.00 98.40           N  
ATOM   2926  CA  CYS C 205      -5.590   1.198 -14.462  1.00 98.40           C  
ATOM   2927  C   CYS C 205      -4.616   0.958 -15.610  1.00 98.40           C  
ATOM   2928  CB  CYS C 205      -5.497   0.052 -13.455  1.00 98.40           C  
ATOM   2929  O   CYS C 205      -4.730  -0.037 -16.329  1.00 98.40           O  
ATOM   2930  SG  CYS C 205      -6.571   0.259 -12.017  1.00 98.40           S  
ATOM   2931  N   SER C 206      -3.643   1.850 -15.780  1.00 97.38           N  
ATOM   2932  CA  SER C 206      -2.674   1.677 -16.856  1.00 97.38           C  
ATOM   2933  C   SER C 206      -1.247   1.865 -16.351  1.00 97.38           C  
ATOM   2934  CB  SER C 206      -2.954   2.660 -17.994  1.00 97.38           C  
ATOM   2935  O   SER C 206      -0.300   1.875 -17.139  1.00 97.38           O  
ATOM   2936  OG  SER C 206      -2.978   3.993 -17.512  1.00 97.38           O  
ATOM   2937  N   LYS C 207      -1.121   1.971 -15.007  1.00 97.93           N  
ATOM   2938  CA  LYS C 207       0.199   2.225 -14.436  1.00 97.93           C  
ATOM   2939  C   LYS C 207       0.563   1.166 -13.400  1.00 97.93           C  
ATOM   2940  CB  LYS C 207       0.250   3.616 -13.802  1.00 97.93           C  
ATOM   2941  O   LYS C 207       1.423   1.394 -12.547  1.00 97.93           O  
ATOM   2942  CG  LYS C 207       0.047   4.755 -14.792  1.00 97.93           C  
ATOM   2943  CD  LYS C 207       0.173   6.113 -14.114  1.00 97.93           C  
ATOM   2944  CE  LYS C 207      -0.033   7.253 -15.102  1.00 97.93           C  
ATOM   2945  NZ  LYS C 207       0.062   8.587 -14.437  1.00 97.93           N  
ATOM   2946  N   LEU C 208      -0.108   0.028 -13.470  1.00 98.74           N  
ATOM   2947  CA  LEU C 208       0.103  -1.008 -12.465  1.00 98.74           C  
ATOM   2948  C   LEU C 208       1.532  -1.539 -12.524  1.00 98.74           C  
ATOM   2949  CB  LEU C 208      -0.888  -2.158 -12.664  1.00 98.74           C  
ATOM   2950  O   LEU C 208       2.066  -1.779 -13.609  1.00 98.74           O  
ATOM   2951  CG  LEU C 208      -2.347  -1.863 -12.310  1.00 98.74           C  
ATOM   2952  CD1 LEU C 208      -3.249  -2.993 -12.795  1.00 98.74           C  
ATOM   2953  CD2 LEU C 208      -2.501  -1.656 -10.807  1.00 98.74           C  
ATOM   2954  N   GLN C 209       2.124  -1.678 -11.349  1.00 98.79           N  
ATOM   2955  CA  GLN C 209       3.432  -2.306 -11.198  1.00 98.79           C  
ATOM   2956  C   GLN C 209       3.328  -3.614 -10.420  1.00 98.79           C  
ATOM   2957  CB  GLN C 209       4.407  -1.356 -10.499  1.00 98.79           C  
ATOM   2958  O   GLN C 209       4.000  -4.594 -10.750  1.00 98.79           O  
ATOM   2959  CG  GLN C 209       4.766  -0.127 -11.324  1.00 98.79           C  
ATOM   2960  CD  GLN C 209       5.707   0.814 -10.596  1.00 98.79           C  
ATOM   2961  NE2 GLN C 209       6.028   1.938 -11.228  1.00 98.79           N  
ATOM   2962  OE1 GLN C 209       6.141   0.534  -9.474  1.00 98.79           O  
ATOM   2963  N   ASN C 210       2.552  -3.635  -9.408  1.00 98.83           N  
ATOM   2964  CA  ASN C 210       2.276  -4.813  -8.592  1.00 98.83           C  
ATOM   2965  C   ASN C 210       0.776  -5.055  -8.447  1.00 98.83           C  
ATOM   2966  CB  ASN C 210       2.928  -4.677  -7.215  1.00 98.83           C  
ATOM   2967  O   ASN C 210       0.035  -4.157  -8.043  1.00 98.83           O  
ATOM   2968  CG  ASN C 210       4.390  -4.284  -7.297  1.00 98.83           C  
ATOM   2969  ND2 ASN C 210       4.713  -3.094  -6.806  1.00 98.83           N  
ATOM   2970  OD1 ASN C 210       5.223  -5.044  -7.799  1.00 98.83           O  
ATOM   2971  N   LEU C 211       0.395  -6.325  -8.777  1.00 98.94           N  
ATOM   2972  CA  LEU C 211      -1.034  -6.619  -8.770  1.00 98.94           C  
ATOM   2973  C   LEU C 211      -1.296  -8.038  -8.277  1.00 98.94           C  
ATOM   2974  CB  LEU C 211      -1.627  -6.435 -10.170  1.00 98.94           C  
ATOM   2975  O   LEU C 211      -0.644  -8.985  -8.724  1.00 98.94           O  
ATOM   2976  CG  LEU C 211      -3.092  -6.837 -10.344  1.00 98.94           C  
ATOM   2977  CD1 LEU C 211      -3.995  -5.915  -9.532  1.00 98.94           C  
ATOM   2978  CD2 LEU C 211      -3.482  -6.813 -11.818  1.00 98.94           C  
ATOM   2979  N   SER C 212      -2.223  -8.152  -7.315  1.00 98.89           N  
ATOM   2980  CA  SER C 212      -2.694  -9.475  -6.920  1.00 98.89           C  
ATOM   2981  C   SER C 212      -4.206  -9.595  -7.079  1.00 98.89           C  
ATOM   2982  CB  SER C 212      -2.300  -9.775  -5.473  1.00 98.89           C  
ATOM   2983  O   SER C 212      -4.960  -8.811  -6.498  1.00 98.89           O  
ATOM   2984  OG  SER C 212      -2.779 -11.048  -5.075  1.00 98.89           O  
ATOM   2985  N   LEU C 213      -4.615 -10.602  -7.839  1.00 98.89           N  
ATOM   2986  CA  LEU C 213      -6.025 -10.906  -8.059  1.00 98.89           C  
ATOM   2987  C   LEU C 213      -6.353 -12.324  -7.603  1.00 98.89           C  
ATOM   2988  CB  LEU C 213      -6.385 -10.737  -9.537  1.00 98.89           C  
ATOM   2989  O   LEU C 213      -7.321 -12.924  -8.074  1.00 98.89           O  
ATOM   2990  CG  LEU C 213      -6.155  -9.349 -10.137  1.00 98.89           C  
ATOM   2991  CD1 LEU C 213      -6.497  -9.350 -11.623  1.00 98.89           C  
ATOM   2992  CD2 LEU C 213      -6.978  -8.302  -9.394  1.00 98.89           C  
ATOM   2993  N   GLU C 214      -5.575 -12.817  -6.703  1.00 98.42           N  
ATOM   2994  CA  GLU C 214      -5.642 -14.197  -6.231  1.00 98.42           C  
ATOM   2995  C   GLU C 214      -7.080 -14.605  -5.922  1.00 98.42           C  
ATOM   2996  CB  GLU C 214      -4.765 -14.385  -4.990  1.00 98.42           C  
ATOM   2997  O   GLU C 214      -7.779 -13.919  -5.175  1.00 98.42           O  
ATOM   2998  CG  GLU C 214      -4.807 -15.793  -4.415  1.00 98.42           C  
ATOM   2999  CD  GLU C 214      -3.842 -15.997  -3.258  1.00 98.42           C  
ATOM   3000  OE1 GLU C 214      -3.877 -17.074  -2.621  1.00 98.42           O  
ATOM   3001  OE2 GLU C 214      -3.044 -15.072  -2.986  1.00 98.42           O  
ATOM   3002  N   GLY C 215      -7.492 -15.721  -6.579  1.00 98.44           N  
ATOM   3003  CA  GLY C 215      -8.753 -16.361  -6.239  1.00 98.44           C  
ATOM   3004  C   GLY C 215      -9.946 -15.737  -6.938  1.00 98.44           C  
ATOM   3005  O   GLY C 215     -11.085 -16.161  -6.731  1.00 98.44           O  
ATOM   3006  N   LEU C 216      -9.721 -14.774  -7.818  1.00 98.65           N  
ATOM   3007  CA  LEU C 216     -10.837 -14.081  -8.452  1.00 98.65           C  
ATOM   3008  C   LEU C 216     -11.218 -14.752  -9.767  1.00 98.65           C  
ATOM   3009  CB  LEU C 216     -10.484 -12.612  -8.699  1.00 98.65           C  
ATOM   3010  O   LEU C 216     -10.385 -15.407 -10.399  1.00 98.65           O  
ATOM   3011  CG  LEU C 216     -10.659 -11.663  -7.512  1.00 98.65           C  
ATOM   3012  CD1 LEU C 216      -9.724 -12.060  -6.375  1.00 98.65           C  
ATOM   3013  CD2 LEU C 216     -10.408 -10.221  -7.938  1.00 98.65           C  
ATOM   3014  N   ARG C 217     -12.520 -14.590 -10.146  1.00 98.32           N  
ATOM   3015  CA  ARG C 217     -12.947 -14.914 -11.503  1.00 98.32           C  
ATOM   3016  C   ARG C 217     -12.669 -13.756 -12.456  1.00 98.32           C  
ATOM   3017  CB  ARG C 217     -14.436 -15.267 -11.529  1.00 98.32           C  
ATOM   3018  O   ARG C 217     -13.140 -12.638 -12.237  1.00 98.32           O  
ATOM   3019  CG  ARG C 217     -14.924 -15.780 -12.874  1.00 98.32           C  
ATOM   3020  CD  ARG C 217     -16.386 -16.203 -12.820  1.00 98.32           C  
ATOM   3021  NE  ARG C 217     -16.885 -16.585 -14.137  1.00 98.32           N  
ATOM   3022  NH1 ARG C 217     -19.042 -17.007 -13.425  1.00 98.32           N  
ATOM   3023  NH2 ARG C 217     -18.484 -17.285 -15.631  1.00 98.32           N  
ATOM   3024  CZ  ARG C 217     -18.136 -16.958 -14.395  1.00 98.32           C  
ATOM   3025  N   LEU C 218     -11.975 -14.068 -13.541  1.00 98.51           N  
ATOM   3026  CA  LEU C 218     -11.616 -13.032 -14.504  1.00 98.51           C  
ATOM   3027  C   LEU C 218     -12.391 -13.209 -15.806  1.00 98.51           C  
ATOM   3028  CB  LEU C 218     -10.112 -13.059 -14.785  1.00 98.51           C  
ATOM   3029  O   LEU C 218     -13.602 -13.443 -15.785  1.00 98.51           O  
ATOM   3030  CG  LEU C 218      -9.193 -13.007 -13.563  1.00 98.51           C  
ATOM   3031  CD1 LEU C 218      -7.732 -12.977 -13.999  1.00 98.51           C  
ATOM   3032  CD2 LEU C 218      -9.523 -11.796 -12.697  1.00 98.51           C  
ATOM   3033  N   SER C 219     -11.886 -12.803 -16.949  1.00 98.55           N  
ATOM   3034  CA  SER C 219     -12.364 -12.927 -18.322  1.00 98.55           C  
ATOM   3035  C   SER C 219     -11.306 -12.467 -19.319  1.00 98.55           C  
ATOM   3036  CB  SER C 219     -13.647 -12.118 -18.518  1.00 98.55           C  
ATOM   3037  O   SER C 219     -10.325 -11.825 -18.940  1.00 98.55           O  
ATOM   3038  OG  SER C 219     -13.382 -10.727 -18.442  1.00 98.55           O  
ATOM   3039  N   ASP C 220     -11.445 -12.901 -20.546  1.00 98.67           N  
ATOM   3040  CA  ASP C 220     -10.480 -12.497 -21.565  1.00 98.67           C  
ATOM   3041  C   ASP C 220     -10.365 -10.976 -21.639  1.00 98.67           C  
ATOM   3042  CB  ASP C 220     -10.873 -13.063 -22.931  1.00 98.67           C  
ATOM   3043  O   ASP C 220      -9.259 -10.433 -21.675  1.00 98.67           O  
ATOM   3044  CG  ASP C 220     -10.480 -14.519 -23.105  1.00 98.67           C  
ATOM   3045  OD1 ASP C 220      -9.980 -15.136 -22.140  1.00 98.67           O  
ATOM   3046  OD2 ASP C 220     -10.671 -15.055 -24.218  1.00 98.67           O  
ATOM   3047  N   PRO C 221     -11.482 -10.247 -21.540  1.00 98.67           N  
ATOM   3048  CA  PRO C 221     -11.375  -8.787 -21.583  1.00 98.67           C  
ATOM   3049  C   PRO C 221     -10.571  -8.220 -20.415  1.00 98.67           C  
ATOM   3050  CB  PRO C 221     -12.832  -8.324 -21.519  1.00 98.67           C  
ATOM   3051  O   PRO C 221      -9.806  -7.268 -20.591  1.00 98.67           O  
ATOM   3052  CG  PRO C 221     -13.611  -9.422 -22.169  1.00 98.67           C  
ATOM   3053  CD  PRO C 221     -12.995 -10.736 -21.783  1.00 98.67           C  
ATOM   3054  N   ILE C 222     -10.703  -8.746 -19.243  1.00 98.72           N  
ATOM   3055  CA  ILE C 222      -9.949  -8.288 -18.081  1.00 98.72           C  
ATOM   3056  C   ILE C 222      -8.457  -8.517 -18.312  1.00 98.72           C  
ATOM   3057  CB  ILE C 222     -10.408  -9.004 -16.792  1.00 98.72           C  
ATOM   3058  O   ILE C 222      -7.647  -7.606 -18.127  1.00 98.72           O  
ATOM   3059  CG1 ILE C 222     -11.794  -8.504 -16.368  1.00 98.72           C  
ATOM   3060  CG2 ILE C 222      -9.386  -8.803 -15.669  1.00 98.72           C  
ATOM   3061  CD1 ILE C 222     -12.402  -9.277 -15.206  1.00 98.72           C  
ATOM   3062  N   VAL C 223      -8.146  -9.756 -18.755  1.00 98.78           N  
ATOM   3063  CA  VAL C 223      -6.747 -10.112 -18.969  1.00 98.78           C  
ATOM   3064  C   VAL C 223      -6.162  -9.257 -20.090  1.00 98.78           C  
ATOM   3065  CB  VAL C 223      -6.588 -11.612 -19.304  1.00 98.78           C  
ATOM   3066  O   VAL C 223      -5.009  -8.825 -20.013  1.00 98.78           O  
ATOM   3067  CG1 VAL C 223      -5.134 -11.941 -19.634  1.00 98.78           C  
ATOM   3068  CG2 VAL C 223      -7.083 -12.473 -18.143  1.00 98.78           C  
ATOM   3069  N   ASN C 224      -6.917  -8.978 -21.094  1.00 98.34           N  
ATOM   3070  CA  ASN C 224      -6.462  -8.109 -22.175  1.00 98.34           C  
ATOM   3071  C   ASN C 224      -6.212  -6.687 -21.683  1.00 98.34           C  
ATOM   3072  CB  ASN C 224      -7.475  -8.104 -23.322  1.00 98.34           C  
ATOM   3073  O   ASN C 224      -5.271  -6.027 -22.130  1.00 98.34           O  
ATOM   3074  CG  ASN C 224      -7.470  -9.399 -24.111  1.00 98.34           C  
ATOM   3075  ND2 ASN C 224      -8.603  -9.724 -24.723  1.00 98.34           N  
ATOM   3076  OD1 ASN C 224      -6.457 -10.101 -24.169  1.00 98.34           O  
ATOM   3077  N   THR C 225      -7.038  -6.244 -20.727  1.00 97.59           N  
ATOM   3078  CA  THR C 225      -6.819  -4.936 -20.119  1.00 97.59           C  
ATOM   3079  C   THR C 225      -5.522  -4.923 -19.316  1.00 97.59           C  
ATOM   3080  CB  THR C 225      -7.995  -4.540 -19.207  1.00 97.59           C  
ATOM   3081  O   THR C 225      -4.770  -3.946 -19.357  1.00 97.59           O  
ATOM   3082  CG2 THR C 225      -7.730  -3.207 -18.516  1.00 97.59           C  
ATOM   3083  OG1 THR C 225      -9.187  -4.429 -19.995  1.00 97.59           O  
ATOM   3084  N   LEU C 226      -5.239  -5.998 -18.657  1.00 98.56           N  
ATOM   3085  CA  LEU C 226      -4.016  -6.108 -17.869  1.00 98.56           C  
ATOM   3086  C   LEU C 226      -2.784  -6.025 -18.764  1.00 98.56           C  
ATOM   3087  CB  LEU C 226      -4.002  -7.421 -17.082  1.00 98.56           C  
ATOM   3088  O   LEU C 226      -1.740  -5.521 -18.344  1.00 98.56           O  
ATOM   3089  CG  LEU C 226      -5.076  -7.578 -16.005  1.00 98.56           C  
ATOM   3090  CD1 LEU C 226      -4.924  -8.919 -15.296  1.00 98.56           C  
ATOM   3091  CD2 LEU C 226      -5.005  -6.428 -15.006  1.00 98.56           C  
ATOM   3092  N   ALA C 227      -2.954  -6.508 -19.982  1.00 98.33           N  
ATOM   3093  CA  ALA C 227      -1.846  -6.543 -20.933  1.00 98.33           C  
ATOM   3094  C   ALA C 227      -1.381  -5.132 -21.285  1.00 98.33           C  
ATOM   3095  CB  ALA C 227      -2.253  -7.296 -22.197  1.00 98.33           C  
ATOM   3096  O   ALA C 227      -0.262  -4.943 -21.768  1.00 98.33           O  
ATOM   3097  N   LYS C 228      -2.212  -4.126 -20.972  1.00 97.10           N  
ATOM   3098  CA  LYS C 228      -1.864  -2.736 -21.252  1.00 97.10           C  
ATOM   3099  C   LYS C 228      -0.911  -2.184 -20.196  1.00 97.10           C  
ATOM   3100  CB  LYS C 228      -3.124  -1.872 -21.324  1.00 97.10           C  
ATOM   3101  O   LYS C 228      -0.336  -1.108 -20.373  1.00 97.10           O  
ATOM   3102  CG  LYS C 228      -4.058  -2.234 -22.469  1.00 97.10           C  
ATOM   3103  CD  LYS C 228      -5.334  -1.402 -22.434  1.00 97.10           C  
ATOM   3104  CE  LYS C 228      -6.300  -1.811 -23.538  1.00 97.10           C  
ATOM   3105  NZ  LYS C 228      -7.595  -1.073 -23.442  1.00 97.10           N  
ATOM   3106  N   ASN C 229      -0.755  -2.837 -19.126  1.00 98.02           N  
ATOM   3107  CA  ASN C 229       0.157  -2.424 -18.065  1.00 98.02           C  
ATOM   3108  C   ASN C 229       1.552  -3.010 -18.266  1.00 98.02           C  
ATOM   3109  CB  ASN C 229      -0.395  -2.825 -16.696  1.00 98.02           C  
ATOM   3110  O   ASN C 229       1.996  -3.850 -17.482  1.00 98.02           O  
ATOM   3111  CG  ASN C 229      -1.654  -2.064 -16.328  1.00 98.02           C  
ATOM   3112  ND2 ASN C 229      -2.808  -2.666 -16.589  1.00 98.02           N  
ATOM   3113  OD1 ASN C 229      -1.589  -0.945 -15.814  1.00 98.02           O  
ATOM   3114  N   SER C 230       2.333  -2.441 -19.184  1.00 96.10           N  
ATOM   3115  CA  SER C 230       3.615  -2.988 -19.616  1.00 96.10           C  
ATOM   3116  C   SER C 230       4.668  -2.861 -18.520  1.00 96.10           C  
ATOM   3117  CB  SER C 230       4.099  -2.282 -20.883  1.00 96.10           C  
ATOM   3118  O   SER C 230       5.719  -3.501 -18.584  1.00 96.10           O  
ATOM   3119  OG  SER C 230       4.179  -0.881 -20.679  1.00 96.10           O  
ATOM   3120  N   ASN C 231       4.336  -2.109 -17.474  1.00 96.46           N  
ATOM   3121  CA  ASN C 231       5.296  -1.891 -16.397  1.00 96.46           C  
ATOM   3122  C   ASN C 231       5.054  -2.843 -15.229  1.00 96.46           C  
ATOM   3123  CB  ASN C 231       5.244  -0.439 -15.918  1.00 96.46           C  
ATOM   3124  O   ASN C 231       5.647  -2.685 -14.161  1.00 96.46           O  
ATOM   3125  CG  ASN C 231       5.811   0.533 -16.934  1.00 96.46           C  
ATOM   3126  ND2 ASN C 231       5.198   1.706 -17.039  1.00 96.46           N  
ATOM   3127  OD1 ASN C 231       6.790   0.231 -17.620  1.00 96.46           O  
ATOM   3128  N   LEU C 232       4.220  -3.853 -15.422  1.00 98.27           N  
ATOM   3129  CA  LEU C 232       3.964  -4.825 -14.365  1.00 98.27           C  
ATOM   3130  C   LEU C 232       5.245  -5.555 -13.975  1.00 98.27           C  
ATOM   3131  CB  LEU C 232       2.903  -5.835 -14.811  1.00 98.27           C  
ATOM   3132  O   LEU C 232       5.968  -6.054 -14.841  1.00 98.27           O  
ATOM   3133  CG  LEU C 232       1.446  -5.438 -14.569  1.00 98.27           C  
ATOM   3134  CD1 LEU C 232       0.509  -6.386 -15.311  1.00 98.27           C  
ATOM   3135  CD2 LEU C 232       1.134  -5.429 -13.077  1.00 98.27           C  
ATOM   3136  N   VAL C 233       5.501  -5.558 -12.703  1.00 98.64           N  
ATOM   3137  CA  VAL C 233       6.708  -6.193 -12.185  1.00 98.64           C  
ATOM   3138  C   VAL C 233       6.338  -7.471 -11.435  1.00 98.64           C  
ATOM   3139  CB  VAL C 233       7.498  -5.242 -11.259  1.00 98.64           C  
ATOM   3140  O   VAL C 233       7.012  -8.495 -11.571  1.00 98.64           O  
ATOM   3141  CG1 VAL C 233       8.666  -5.974 -10.602  1.00 98.64           C  
ATOM   3142  CG2 VAL C 233       7.996  -4.028 -12.041  1.00 98.64           C  
ATOM   3143  N   ARG C 234       5.297  -7.412 -10.685  1.00 98.79           N  
ATOM   3144  CA  ARG C 234       4.798  -8.558  -9.933  1.00 98.79           C  
ATOM   3145  C   ARG C 234       3.315  -8.787 -10.202  1.00 98.79           C  
ATOM   3146  CB  ARG C 234       5.034  -8.362  -8.434  1.00 98.79           C  
ATOM   3147  O   ARG C 234       2.512  -7.855 -10.118  1.00 98.79           O  
ATOM   3148  CG  ARG C 234       6.500  -8.217  -8.055  1.00 98.79           C  
ATOM   3149  CD  ARG C 234       6.675  -7.966  -6.564  1.00 98.79           C  
ATOM   3150  NE  ARG C 234       8.066  -7.678  -6.225  1.00 98.79           N  
ATOM   3151  NH1 ARG C 234       7.677  -5.488  -5.602  1.00 98.79           N  
ATOM   3152  NH2 ARG C 234       9.797  -6.355  -5.499  1.00 98.79           N  
ATOM   3153  CZ  ARG C 234       8.510  -6.507  -5.776  1.00 98.79           C  
ATOM   3154  N   LEU C 235       2.988 -10.043 -10.512  1.00 98.91           N  
ATOM   3155  CA  LEU C 235       1.607 -10.385 -10.834  1.00 98.91           C  
ATOM   3156  C   LEU C 235       1.204 -11.700 -10.175  1.00 98.91           C  
ATOM   3157  CB  LEU C 235       1.418 -10.481 -12.350  1.00 98.91           C  
ATOM   3158  O   LEU C 235       1.835 -12.734 -10.407  1.00 98.91           O  
ATOM   3159  CG  LEU C 235       0.026 -10.888 -12.836  1.00 98.91           C  
ATOM   3160  CD1 LEU C 235      -1.011  -9.863 -12.392  1.00 98.91           C  
ATOM   3161  CD2 LEU C 235       0.014 -11.047 -14.353  1.00 98.91           C  
ATOM   3162  N   ASN C 236       0.189 -11.615  -9.335  1.00 98.85           N  
ATOM   3163  CA  ASN C 236      -0.343 -12.809  -8.687  1.00 98.85           C  
ATOM   3164  C   ASN C 236      -1.741 -13.147  -9.196  1.00 98.85           C  
ATOM   3165  CB  ASN C 236      -0.358 -12.634  -7.167  1.00 98.85           C  
ATOM   3166  O   ASN C 236      -2.715 -12.482  -8.836  1.00 98.85           O  
ATOM   3167  CG  ASN C 236      -0.892 -13.855  -6.444  1.00 98.85           C  
ATOM   3168  ND2 ASN C 236      -1.307 -13.670  -5.196  1.00 98.85           N  
ATOM   3169  OD1 ASN C 236      -0.932 -14.954  -7.002  1.00 98.85           O  
ATOM   3170  N   LEU C 237      -1.803 -14.234  -9.939  1.00 98.83           N  
ATOM   3171  CA  LEU C 237      -3.079 -14.694 -10.476  1.00 98.83           C  
ATOM   3172  C   LEU C 237      -3.436 -16.070  -9.925  1.00 98.83           C  
ATOM   3173  CB  LEU C 237      -3.032 -14.740 -12.006  1.00 98.83           C  
ATOM   3174  O   LEU C 237      -4.227 -16.799 -10.529  1.00 98.83           O  
ATOM   3175  CG  LEU C 237      -2.805 -13.405 -12.717  1.00 98.83           C  
ATOM   3176  CD1 LEU C 237      -2.804 -13.604 -14.229  1.00 98.83           C  
ATOM   3177  CD2 LEU C 237      -3.869 -12.392 -12.307  1.00 98.83           C  
ATOM   3178  N   SER C 238      -2.811 -16.422  -8.843  1.00 98.54           N  
ATOM   3179  CA  SER C 238      -3.023 -17.750  -8.276  1.00 98.54           C  
ATOM   3180  C   SER C 238      -4.497 -17.992  -7.972  1.00 98.54           C  
ATOM   3181  CB  SER C 238      -2.196 -17.927  -7.002  1.00 98.54           C  
ATOM   3182  O   SER C 238      -5.175 -17.122  -7.422  1.00 98.54           O  
ATOM   3183  OG  SER C 238      -2.640 -17.045  -5.986  1.00 98.54           O  
ATOM   3184  N   GLY C 239      -4.946 -19.129  -8.435  1.00 98.41           N  
ATOM   3185  CA  GLY C 239      -6.301 -19.554  -8.123  1.00 98.41           C  
ATOM   3186  C   GLY C 239      -7.355 -18.846  -8.953  1.00 98.41           C  
ATOM   3187  O   GLY C 239      -8.553 -18.985  -8.696  1.00 98.41           O  
ATOM   3188  N   CYS C 240      -6.904 -18.078  -9.968  1.00 98.71           N  
ATOM   3189  CA  CYS C 240      -7.862 -17.367 -10.807  1.00 98.71           C  
ATOM   3190  C   CYS C 240      -8.487 -18.302 -11.835  1.00 98.71           C  
ATOM   3191  CB  CYS C 240      -7.186 -16.194 -11.515  1.00 98.71           C  
ATOM   3192  O   CYS C 240      -8.000 -19.415 -12.045  1.00 98.71           O  
ATOM   3193  SG  CYS C 240      -6.785 -14.815 -10.420  1.00 98.71           S  
ATOM   3194  N   SER C 241      -9.628 -17.804 -12.532  1.00 98.43           N  
ATOM   3195  CA  SER C 241     -10.326 -18.560 -13.567  1.00 98.43           C  
ATOM   3196  C   SER C 241     -10.995 -17.630 -14.574  1.00 98.43           C  
ATOM   3197  CB  SER C 241     -11.371 -19.485 -12.943  1.00 98.43           C  
ATOM   3198  O   SER C 241     -10.953 -16.407 -14.420  1.00 98.43           O  
ATOM   3199  OG  SER C 241     -12.357 -18.738 -12.253  1.00 98.43           O  
ATOM   3200  N   GLY C 242     -11.428 -18.214 -15.718  1.00 98.09           N  
ATOM   3201  CA  GLY C 242     -12.346 -17.506 -16.596  1.00 98.09           C  
ATOM   3202  C   GLY C 242     -11.657 -16.859 -17.783  1.00 98.09           C  
ATOM   3203  O   GLY C 242     -12.248 -16.024 -18.471  1.00 98.09           O  
ATOM   3204  N   PHE C 243     -10.361 -17.209 -18.054  1.00 98.28           N  
ATOM   3205  CA  PHE C 243      -9.718 -16.611 -19.218  1.00 98.28           C  
ATOM   3206  C   PHE C 243      -9.007 -17.672 -20.049  1.00 98.28           C  
ATOM   3207  CB  PHE C 243      -8.725 -15.528 -18.788  1.00 98.28           C  
ATOM   3208  O   PHE C 243      -8.615 -18.718 -19.527  1.00 98.28           O  
ATOM   3209  CG  PHE C 243      -7.646 -16.026 -17.865  1.00 98.28           C  
ATOM   3210  CD1 PHE C 243      -7.876 -16.137 -16.499  1.00 98.28           C  
ATOM   3211  CD2 PHE C 243      -6.400 -16.384 -18.363  1.00 98.28           C  
ATOM   3212  CE1 PHE C 243      -6.880 -16.597 -15.642  1.00 98.28           C  
ATOM   3213  CE2 PHE C 243      -5.399 -16.845 -17.513  1.00 98.28           C  
ATOM   3214  CZ  PHE C 243      -5.640 -16.950 -16.153  1.00 98.28           C  
ATOM   3215  N   SER C 244      -8.873 -17.397 -21.295  1.00 98.34           N  
ATOM   3216  CA  SER C 244      -8.379 -18.370 -22.264  1.00 98.34           C  
ATOM   3217  C   SER C 244      -6.859 -18.315 -22.376  1.00 98.34           C  
ATOM   3218  CB  SER C 244      -9.008 -18.127 -23.637  1.00 98.34           C  
ATOM   3219  O   SER C 244      -6.226 -17.391 -21.859  1.00 98.34           O  
ATOM   3220  OG  SER C 244      -8.488 -16.949 -24.227  1.00 98.34           O  
ATOM   3221  N   GLU C 245      -6.312 -19.318 -23.023  1.00 98.30           N  
ATOM   3222  CA  GLU C 245      -4.875 -19.359 -23.276  1.00 98.30           C  
ATOM   3223  C   GLU C 245      -4.446 -18.227 -24.205  1.00 98.30           C  
ATOM   3224  CB  GLU C 245      -4.472 -20.710 -23.871  1.00 98.30           C  
ATOM   3225  O   GLU C 245      -3.316 -17.741 -24.120  1.00 98.30           O  
ATOM   3226  CG  GLU C 245      -4.966 -20.927 -25.294  1.00 98.30           C  
ATOM   3227  CD  GLU C 245      -6.398 -21.432 -25.362  1.00 98.30           C  
ATOM   3228  OE1 GLU C 245      -6.853 -21.823 -26.461  1.00 98.30           O  
ATOM   3229  OE2 GLU C 245      -7.071 -21.437 -24.307  1.00 98.30           O  
ATOM   3230  N   PHE C 246      -5.327 -17.686 -25.061  1.00 98.47           N  
ATOM   3231  CA  PHE C 246      -5.006 -16.587 -25.964  1.00 98.47           C  
ATOM   3232  C   PHE C 246      -4.843 -15.283 -25.192  1.00 98.47           C  
ATOM   3233  CB  PHE C 246      -6.092 -16.432 -27.032  1.00 98.47           C  
ATOM   3234  O   PHE C 246      -3.913 -14.515 -25.450  1.00 98.47           O  
ATOM   3235  CG  PHE C 246      -6.211 -17.616 -27.954  1.00 98.47           C  
ATOM   3236  CD1 PHE C 246      -5.264 -17.840 -28.946  1.00 98.47           C  
ATOM   3237  CD2 PHE C 246      -7.269 -18.506 -27.827  1.00 98.47           C  
ATOM   3238  CE1 PHE C 246      -5.371 -18.935 -29.800  1.00 98.47           C  
ATOM   3239  CE2 PHE C 246      -7.383 -19.603 -28.677  1.00 98.47           C  
ATOM   3240  CZ  PHE C 246      -6.434 -19.815 -29.663  1.00 98.47           C  
ATOM   3241  N   ALA C 247      -5.746 -15.137 -24.285  1.00 98.58           N  
ATOM   3242  CA  ALA C 247      -5.633 -13.945 -23.449  1.00 98.58           C  
ATOM   3243  C   ALA C 247      -4.358 -13.981 -22.611  1.00 98.58           C  
ATOM   3244  CB  ALA C 247      -6.856 -13.810 -22.546  1.00 98.58           C  
ATOM   3245  O   ALA C 247      -3.683 -12.962 -22.451  1.00 98.58           O  
ATOM   3246  N   LEU C 248      -4.050 -15.151 -22.099  1.00 98.69           N  
ATOM   3247  CA  LEU C 248      -2.824 -15.328 -21.328  1.00 98.69           C  
ATOM   3248  C   LEU C 248      -1.597 -15.029 -22.183  1.00 98.69           C  
ATOM   3249  CB  LEU C 248      -2.740 -16.752 -20.774  1.00 98.69           C  
ATOM   3250  O   LEU C 248      -0.671 -14.351 -21.732  1.00 98.69           O  
ATOM   3251  CG  LEU C 248      -1.496 -17.086 -19.948  1.00 98.69           C  
ATOM   3252  CD1 LEU C 248      -1.393 -16.155 -18.745  1.00 98.69           C  
ATOM   3253  CD2 LEU C 248      -1.526 -18.544 -19.502  1.00 98.69           C  
ATOM   3254  N   GLN C 249      -1.654 -15.508 -23.387  1.00 98.70           N  
ATOM   3255  CA  GLN C 249      -0.558 -15.258 -24.317  1.00 98.70           C  
ATOM   3256  C   GLN C 249      -0.354 -13.762 -24.538  1.00 98.70           C  
ATOM   3257  CB  GLN C 249      -0.818 -15.955 -25.653  1.00 98.70           C  
ATOM   3258  O   GLN C 249       0.772 -13.267 -24.468  1.00 98.70           O  
ATOM   3259  CG  GLN C 249       0.276 -15.729 -26.688  1.00 98.70           C  
ATOM   3260  CD  GLN C 249      -0.001 -16.439 -28.000  1.00 98.70           C  
ATOM   3261  NE2 GLN C 249       0.526 -15.895 -29.092  1.00 98.70           N  
ATOM   3262  OE1 GLN C 249      -0.681 -17.470 -28.031  1.00 98.70           O  
ATOM   3263  N   THR C 250      -1.401 -13.087 -24.748  1.00 98.57           N  
ATOM   3264  CA  THR C 250      -1.335 -11.645 -24.964  1.00 98.57           C  
ATOM   3265  C   THR C 250      -0.743 -10.943 -23.745  1.00 98.57           C  
ATOM   3266  CB  THR C 250      -2.727 -11.062 -25.269  1.00 98.57           C  
ATOM   3267  O   THR C 250       0.143 -10.096 -23.880  1.00 98.57           O  
ATOM   3268  CG2 THR C 250      -2.654  -9.556 -25.499  1.00 98.57           C  
ATOM   3269  OG1 THR C 250      -3.253 -11.688 -26.446  1.00 98.57           O  
ATOM   3270  N   LEU C 251      -1.211 -11.340 -22.595  1.00 98.65           N  
ATOM   3271  CA  LEU C 251      -0.742 -10.740 -21.351  1.00 98.65           C  
ATOM   3272  C   LEU C 251       0.758 -10.952 -21.178  1.00 98.65           C  
ATOM   3273  CB  LEU C 251      -1.494 -11.329 -20.155  1.00 98.65           C  
ATOM   3274  O   LEU C 251       1.508  -9.991 -20.987  1.00 98.65           O  
ATOM   3275  CG  LEU C 251      -0.980 -10.935 -18.769  1.00 98.65           C  
ATOM   3276  CD1 LEU C 251      -1.187  -9.443 -18.532  1.00 98.65           C  
ATOM   3277  CD2 LEU C 251      -1.674 -11.755 -17.687  1.00 98.65           C  
ATOM   3278  N   LEU C 252       1.224 -12.187 -21.324  1.00 98.60           N  
ATOM   3279  CA  LEU C 252       2.610 -12.541 -21.039  1.00 98.60           C  
ATOM   3280  C   LEU C 252       3.542 -11.997 -22.116  1.00 98.60           C  
ATOM   3281  CB  LEU C 252       2.765 -14.061 -20.933  1.00 98.60           C  
ATOM   3282  O   LEU C 252       4.694 -11.659 -21.833  1.00 98.60           O  
ATOM   3283  CG  LEU C 252       2.054 -14.734 -19.758  1.00 98.60           C  
ATOM   3284  CD1 LEU C 252       2.302 -16.239 -19.781  1.00 98.60           C  
ATOM   3285  CD2 LEU C 252       2.515 -14.131 -18.436  1.00 98.60           C  
ATOM   3286  N   SER C 253       3.066 -11.777 -23.329  1.00 97.75           N  
ATOM   3287  CA  SER C 253       3.875 -11.222 -24.409  1.00 97.75           C  
ATOM   3288  C   SER C 253       4.035  -9.712 -24.259  1.00 97.75           C  
ATOM   3289  CB  SER C 253       3.251 -11.544 -25.767  1.00 97.75           C  
ATOM   3290  O   SER C 253       5.048  -9.146 -24.673  1.00 97.75           O  
ATOM   3291  OG  SER C 253       3.263 -12.941 -26.007  1.00 97.75           O  
ATOM   3292  N   SER C 254       3.079  -9.121 -23.630  1.00 97.35           N  
ATOM   3293  CA  SER C 254       3.070  -7.666 -23.522  1.00 97.35           C  
ATOM   3294  C   SER C 254       3.820  -7.199 -22.279  1.00 97.35           C  
ATOM   3295  CB  SER C 254       1.635  -7.139 -23.490  1.00 97.35           C  
ATOM   3296  O   SER C 254       4.458  -6.145 -22.292  1.00 97.35           O  
ATOM   3297  OG  SER C 254       0.975  -7.402 -24.717  1.00 97.35           O  
ATOM   3298  N   CYS C 255       3.773  -7.909 -21.182  1.00 97.04           N  
ATOM   3299  CA  CYS C 255       4.392  -7.513 -19.922  1.00 97.04           C  
ATOM   3300  C   CYS C 255       5.832  -8.004 -19.844  1.00 97.04           C  
ATOM   3301  CB  CYS C 255       3.593  -8.056 -18.738  1.00 97.04           C  
ATOM   3302  O   CYS C 255       6.132  -8.946 -19.108  1.00 97.04           O  
ATOM   3303  SG  CYS C 255       1.909  -7.410 -18.637  1.00 97.04           S  
ATOM   3304  N   SER C 256       6.757  -7.214 -20.413  1.00 95.12           N  
ATOM   3305  CA  SER C 256       8.134  -7.641 -20.641  1.00 95.12           C  
ATOM   3306  C   SER C 256       9.015  -7.336 -19.434  1.00 95.12           C  
ATOM   3307  CB  SER C 256       8.707  -6.963 -21.886  1.00 95.12           C  
ATOM   3308  O   SER C 256      10.179  -7.738 -19.391  1.00 95.12           O  
ATOM   3309  OG  SER C 256       8.598  -5.553 -21.785  1.00 95.12           O  
ATOM   3310  N   ARG C 257       8.411  -6.723 -18.399  1.00 97.29           N  
ATOM   3311  CA  ARG C 257       9.206  -6.366 -17.229  1.00 97.29           C  
ATOM   3312  C   ARG C 257       8.852  -7.249 -16.036  1.00 97.29           C  
ATOM   3313  CB  ARG C 257       9.002  -4.893 -16.869  1.00 97.29           C  
ATOM   3314  O   ARG C 257       9.319  -7.010 -14.921  1.00 97.29           O  
ATOM   3315  CG  ARG C 257       9.533  -3.924 -17.913  1.00 97.29           C  
ATOM   3316  CD  ARG C 257       9.379  -2.476 -17.470  1.00 97.29           C  
ATOM   3317  NE  ARG C 257      10.191  -2.184 -16.292  1.00 97.29           N  
ATOM   3318  NH1 ARG C 257       9.280  -0.093 -15.927  1.00 97.29           N  
ATOM   3319  NH2 ARG C 257      10.911  -0.896 -14.532  1.00 97.29           N  
ATOM   3320  CZ  ARG C 257      10.126  -1.058 -15.587  1.00 97.29           C  
ATOM   3321  N   LEU C 258       8.083  -8.239 -16.261  1.00 98.21           N  
ATOM   3322  CA  LEU C 258       7.634  -9.103 -15.175  1.00 98.21           C  
ATOM   3323  C   LEU C 258       8.819  -9.781 -14.495  1.00 98.21           C  
ATOM   3324  CB  LEU C 258       6.658 -10.160 -15.698  1.00 98.21           C  
ATOM   3325  O   LEU C 258       9.661 -10.386 -15.163  1.00 98.21           O  
ATOM   3326  CG  LEU C 258       5.614 -10.669 -14.704  1.00 98.21           C  
ATOM   3327  CD1 LEU C 258       4.659  -9.545 -14.315  1.00 98.21           C  
ATOM   3328  CD2 LEU C 258       4.847 -11.850 -15.291  1.00 98.21           C  
ATOM   3329  N   ASP C 259       8.900  -9.607 -13.227  1.00 98.64           N  
ATOM   3330  CA  ASP C 259       9.955 -10.211 -12.419  1.00 98.64           C  
ATOM   3331  C   ASP C 259       9.419 -11.390 -11.609  1.00 98.64           C  
ATOM   3332  CB  ASP C 259      10.578  -9.172 -11.485  1.00 98.64           C  
ATOM   3333  O   ASP C 259      10.082 -12.423 -11.493  1.00 98.64           O  
ATOM   3334  CG  ASP C 259      11.753  -9.716 -10.691  1.00 98.64           C  
ATOM   3335  OD1 ASP C 259      12.735 -10.189 -11.302  1.00 98.64           O  
ATOM   3336  OD2 ASP C 259      11.694  -9.674  -9.443  1.00 98.64           O  
ATOM   3337  N   GLU C 260       8.234 -11.253 -10.996  1.00 98.83           N  
ATOM   3338  CA  GLU C 260       7.579 -12.302 -10.222  1.00 98.83           C  
ATOM   3339  C   GLU C 260       6.186 -12.602 -10.768  1.00 98.83           C  
ATOM   3340  CB  GLU C 260       7.492 -11.907  -8.746  1.00 98.83           C  
ATOM   3341  O   GLU C 260       5.381 -11.690 -10.965  1.00 98.83           O  
ATOM   3342  CG  GLU C 260       8.843 -11.626  -8.103  1.00 98.83           C  
ATOM   3343  CD  GLU C 260       8.740 -11.234  -6.638  1.00 98.83           C  
ATOM   3344  OE1 GLU C 260       9.595 -10.456  -6.156  1.00 98.83           O  
ATOM   3345  OE2 GLU C 260       7.798 -11.709  -5.965  1.00 98.83           O  
ATOM   3346  N   LEU C 261       5.943 -13.912 -10.976  1.00 98.91           N  
ATOM   3347  CA  LEU C 261       4.651 -14.326 -11.514  1.00 98.91           C  
ATOM   3348  C   LEU C 261       4.127 -15.558 -10.784  1.00 98.91           C  
ATOM   3349  CB  LEU C 261       4.762 -14.616 -13.013  1.00 98.91           C  
ATOM   3350  O   LEU C 261       4.845 -16.549 -10.637  1.00 98.91           O  
ATOM   3351  CG  LEU C 261       3.509 -15.171 -13.691  1.00 98.91           C  
ATOM   3352  CD1 LEU C 261       2.380 -14.146 -13.639  1.00 98.91           C  
ATOM   3353  CD2 LEU C 261       3.811 -15.568 -15.132  1.00 98.91           C  
ATOM   3354  N   ASN C 262       2.900 -15.426 -10.297  1.00 98.83           N  
ATOM   3355  CA  ASN C 262       2.218 -16.564  -9.690  1.00 98.83           C  
ATOM   3356  C   ASN C 262       0.983 -16.970 -10.489  1.00 98.83           C  
ATOM   3357  CB  ASN C 262       1.834 -16.250  -8.242  1.00 98.83           C  
ATOM   3358  O   ASN C 262      -0.036 -16.278 -10.459  1.00 98.83           O  
ATOM   3359  CG  ASN C 262       1.352 -17.473  -7.487  1.00 98.83           C  
ATOM   3360  ND2 ASN C 262       1.394 -17.406  -6.162  1.00 98.83           N  
ATOM   3361  OD1 ASN C 262       0.947 -18.470  -8.090  1.00 98.83           O  
ATOM   3362  N   LEU C 263       1.075 -18.127 -11.152  1.00 98.75           N  
ATOM   3363  CA  LEU C 263      -0.012 -18.684 -11.950  1.00 98.75           C  
ATOM   3364  C   LEU C 263      -0.475 -20.020 -11.380  1.00 98.75           C  
ATOM   3365  CB  LEU C 263       0.428 -18.861 -13.406  1.00 98.75           C  
ATOM   3366  O   LEU C 263      -0.971 -20.876 -12.117  1.00 98.75           O  
ATOM   3367  CG  LEU C 263       0.526 -17.585 -14.244  1.00 98.75           C  
ATOM   3368  CD1 LEU C 263       1.157 -17.889 -15.599  1.00 98.75           C  
ATOM   3369  CD2 LEU C 263      -0.851 -16.954 -14.420  1.00 98.75           C  
ATOM   3370  N   SER C 264      -0.340 -20.173 -10.124  1.00 98.47           N  
ATOM   3371  CA  SER C 264      -0.593 -21.470  -9.505  1.00 98.47           C  
ATOM   3372  C   SER C 264      -2.087 -21.717  -9.329  1.00 98.47           C  
ATOM   3373  CB  SER C 264       0.111 -21.564  -8.151  1.00 98.47           C  
ATOM   3374  O   SER C 264      -2.857 -20.778  -9.119  1.00 98.47           O  
ATOM   3375  OG  SER C 264      -0.391 -20.587  -7.254  1.00 98.47           O  
ATOM   3376  N   TRP C 265      -2.465 -22.935  -9.534  1.00 97.70           N  
ATOM   3377  CA  TRP C 265      -3.770 -23.490  -9.189  1.00 97.70           C  
ATOM   3378  C   TRP C 265      -4.891 -22.698  -9.853  1.00 97.70           C  
ATOM   3379  CB  TRP C 265      -3.965 -23.501  -7.670  1.00 97.70           C  
ATOM   3380  O   TRP C 265      -5.919 -22.424  -9.229  1.00 97.70           O  
ATOM   3381  CG  TRP C 265      -3.098 -24.491  -6.952  1.00 97.70           C  
ATOM   3382  CD1 TRP C 265      -1.931 -24.235  -6.288  1.00 97.70           C  
ATOM   3383  CD2 TRP C 265      -3.329 -25.898  -6.829  1.00 97.70           C  
ATOM   3384  CE2 TRP C 265      -2.260 -26.433  -6.077  1.00 97.70           C  
ATOM   3385  CE3 TRP C 265      -4.338 -26.759  -7.282  1.00 97.70           C  
ATOM   3386  NE1 TRP C 265      -1.422 -25.399  -5.760  1.00 97.70           N  
ATOM   3387  CH2 TRP C 265      -3.172 -28.612  -6.223  1.00 97.70           C  
ATOM   3388  CZ2 TRP C 265      -2.172 -27.792  -5.767  1.00 97.70           C  
ATOM   3389  CZ3 TRP C 265      -4.248 -28.111  -6.973  1.00 97.70           C  
ATOM   3390  N   CYS C 266      -4.536 -22.276 -11.063  1.00 97.87           N  
ATOM   3391  CA  CYS C 266      -5.642 -21.687 -11.810  1.00 97.87           C  
ATOM   3392  C   CYS C 266      -6.623 -22.759 -12.268  1.00 97.87           C  
ATOM   3393  CB  CYS C 266      -5.120 -20.910 -13.018  1.00 97.87           C  
ATOM   3394  O   CYS C 266      -6.221 -23.760 -12.865  1.00 97.87           O  
ATOM   3395  SG  CYS C 266      -4.178 -19.432 -12.581  1.00 97.87           S  
ATOM   3396  N   PHE C 267      -7.949 -22.763 -11.908  1.00 91.60           N  
ATOM   3397  CA  PHE C 267      -8.980 -23.791 -11.981  1.00 91.60           C  
ATOM   3398  C   PHE C 267      -9.188 -24.248 -13.419  1.00 91.60           C  
ATOM   3399  CB  PHE C 267     -10.299 -23.273 -11.398  1.00 91.60           C  
ATOM   3400  O   PHE C 267      -9.322 -25.445 -13.683  1.00 91.60           O  
ATOM   3401  CG  PHE C 267     -11.365 -24.328 -11.279  1.00 91.60           C  
ATOM   3402  CD1 PHE C 267     -12.337 -24.468 -12.262  1.00 91.60           C  
ATOM   3403  CD2 PHE C 267     -11.396 -25.181 -10.184  1.00 91.60           C  
ATOM   3404  CE1 PHE C 267     -13.326 -25.443 -12.155  1.00 91.60           C  
ATOM   3405  CE2 PHE C 267     -12.381 -26.158 -10.069  1.00 91.60           C  
ATOM   3406  CZ  PHE C 267     -13.345 -26.287 -11.056  1.00 91.60           C  
ATOM   3407  N   ASP C 268      -9.187 -23.400 -14.565  1.00 88.87           N  
ATOM   3408  CA  ASP C 268      -9.542 -23.750 -15.937  1.00 88.87           C  
ATOM   3409  C   ASP C 268      -8.298 -23.862 -16.815  1.00 88.87           C  
ATOM   3410  CB  ASP C 268     -10.507 -22.717 -16.522  1.00 88.87           C  
ATOM   3411  O   ASP C 268      -8.398 -23.889 -18.043  1.00 88.87           O  
ATOM   3412  CG  ASP C 268     -11.825 -22.644 -15.771  1.00 88.87           C  
ATOM   3413  OD1 ASP C 268     -12.301 -23.687 -15.272  1.00 88.87           O  
ATOM   3414  OD2 ASP C 268     -12.394 -21.535 -15.679  1.00 88.87           O  
ATOM   3415  N   PHE C 269      -7.157 -24.140 -16.142  1.00 95.98           N  
ATOM   3416  CA  PHE C 269      -5.958 -24.196 -16.970  1.00 95.98           C  
ATOM   3417  C   PHE C 269      -5.726 -25.609 -17.492  1.00 95.98           C  
ATOM   3418  CB  PHE C 269      -4.734 -23.721 -16.180  1.00 95.98           C  
ATOM   3419  O   PHE C 269      -5.710 -26.568 -16.717  1.00 95.98           O  
ATOM   3420  CG  PHE C 269      -4.464 -22.247 -16.308  1.00 95.98           C  
ATOM   3421  CD1 PHE C 269      -5.508 -21.347 -16.487  1.00 95.98           C  
ATOM   3422  CD2 PHE C 269      -3.165 -21.759 -16.250  1.00 95.98           C  
ATOM   3423  CE1 PHE C 269      -5.261 -19.982 -16.607  1.00 95.98           C  
ATOM   3424  CE2 PHE C 269      -2.910 -20.396 -16.368  1.00 95.98           C  
ATOM   3425  CZ  PHE C 269      -3.959 -19.509 -16.548  1.00 95.98           C  
ATOM   3426  N   THR C 270      -5.632 -25.759 -18.758  1.00 97.30           N  
ATOM   3427  CA  THR C 270      -5.314 -27.000 -19.455  1.00 97.30           C  
ATOM   3428  C   THR C 270      -3.844 -27.031 -19.862  1.00 97.30           C  
ATOM   3429  CB  THR C 270      -6.199 -27.183 -20.702  1.00 97.30           C  
ATOM   3430  O   THR C 270      -3.079 -26.130 -19.511  1.00 97.30           O  
ATOM   3431  CG2 THR C 270      -7.677 -27.048 -20.352  1.00 97.30           C  
ATOM   3432  OG1 THR C 270      -5.856 -26.188 -21.674  1.00 97.30           O  
ATOM   3433  N   GLU C 271      -3.544 -28.077 -20.600  1.00 97.84           N  
ATOM   3434  CA  GLU C 271      -2.193 -28.213 -21.138  1.00 97.84           C  
ATOM   3435  C   GLU C 271      -1.835 -27.031 -22.034  1.00 97.84           C  
ATOM   3436  CB  GLU C 271      -2.053 -29.524 -21.915  1.00 97.84           C  
ATOM   3437  O   GLU C 271      -0.696 -26.560 -22.023  1.00 97.84           O  
ATOM   3438  CG  GLU C 271      -0.629 -29.827 -22.359  1.00 97.84           C  
ATOM   3439  CD  GLU C 271      -0.492 -31.167 -23.063  1.00 97.84           C  
ATOM   3440  OE1 GLU C 271       0.637 -31.528 -23.466  1.00 97.84           O  
ATOM   3441  OE2 GLU C 271      -1.522 -31.860 -23.216  1.00 97.84           O  
ATOM   3442  N   LYS C 272      -2.805 -26.531 -22.742  1.00 98.22           N  
ATOM   3443  CA  LYS C 272      -2.580 -25.409 -23.648  1.00 98.22           C  
ATOM   3444  C   LYS C 272      -2.195 -24.149 -22.879  1.00 98.22           C  
ATOM   3445  CB  LYS C 272      -3.825 -25.145 -24.497  1.00 98.22           C  
ATOM   3446  O   LYS C 272      -1.292 -23.416 -23.289  1.00 98.22           O  
ATOM   3447  CG  LYS C 272      -4.072 -26.190 -25.575  1.00 98.22           C  
ATOM   3448  CD  LYS C 272      -5.304 -25.856 -26.405  1.00 98.22           C  
ATOM   3449  CE  LYS C 272      -5.581 -26.926 -27.453  1.00 98.22           C  
ATOM   3450  NZ  LYS C 272      -6.819 -26.629 -28.234  1.00 98.22           N  
ATOM   3451  N   HIS C 273      -2.847 -23.933 -21.759  1.00 98.51           N  
ATOM   3452  CA  HIS C 273      -2.494 -22.792 -20.922  1.00 98.51           C  
ATOM   3453  C   HIS C 273      -1.048 -22.885 -20.445  1.00 98.51           C  
ATOM   3454  CB  HIS C 273      -3.437 -22.696 -19.722  1.00 98.51           C  
ATOM   3455  O   HIS C 273      -0.304 -21.905 -20.513  1.00 98.51           O  
ATOM   3456  CG  HIS C 273      -4.822 -22.260 -20.080  1.00 98.51           C  
ATOM   3457  CD2 HIS C 273      -5.391 -21.031 -20.097  1.00 98.51           C  
ATOM   3458  ND1 HIS C 273      -5.801 -23.144 -20.479  1.00 98.51           N  
ATOM   3459  CE1 HIS C 273      -6.915 -22.476 -20.727  1.00 98.51           C  
ATOM   3460  NE2 HIS C 273      -6.693 -21.192 -20.502  1.00 98.51           N  
ATOM   3461  N   VAL C 274      -0.681 -24.081 -19.986  1.00 98.65           N  
ATOM   3462  CA  VAL C 274       0.667 -24.302 -19.475  1.00 98.65           C  
ATOM   3463  C   VAL C 274       1.686 -24.070 -20.589  1.00 98.65           C  
ATOM   3464  CB  VAL C 274       0.828 -25.725 -18.894  1.00 98.65           C  
ATOM   3465  O   VAL C 274       2.693 -23.387 -20.385  1.00 98.65           O  
ATOM   3466  CG1 VAL C 274       2.288 -26.000 -18.537  1.00 98.65           C  
ATOM   3467  CG2 VAL C 274      -0.068 -25.905 -17.670  1.00 98.65           C  
ATOM   3468  N   GLN C 275       1.398 -24.559 -21.771  1.00 98.66           N  
ATOM   3469  CA  GLN C 275       2.294 -24.401 -22.911  1.00 98.66           C  
ATOM   3470  C   GLN C 275       2.491 -22.928 -23.257  1.00 98.66           C  
ATOM   3471  CB  GLN C 275       1.757 -25.158 -24.126  1.00 98.66           C  
ATOM   3472  O   GLN C 275       3.616 -22.488 -23.506  1.00 98.66           O  
ATOM   3473  CG  GLN C 275       1.862 -26.673 -24.004  1.00 98.66           C  
ATOM   3474  CD  GLN C 275       1.102 -27.404 -25.094  1.00 98.66           C  
ATOM   3475  NE2 GLN C 275       1.218 -28.727 -25.113  1.00 98.66           N  
ATOM   3476  OE1 GLN C 275       0.415 -26.785 -25.913  1.00 98.66           O  
ATOM   3477  N   VAL C 276       1.384 -22.205 -23.195  1.00 98.59           N  
ATOM   3478  CA  VAL C 276       1.454 -20.777 -23.488  1.00 98.59           C  
ATOM   3479  C   VAL C 276       2.254 -20.065 -22.400  1.00 98.59           C  
ATOM   3480  CB  VAL C 276       0.045 -20.153 -23.609  1.00 98.59           C  
ATOM   3481  O   VAL C 276       3.097 -19.215 -22.697  1.00 98.59           O  
ATOM   3482  CG1 VAL C 276       0.119 -18.631 -23.506  1.00 98.59           C  
ATOM   3483  CG2 VAL C 276      -0.612 -20.571 -24.924  1.00 98.59           C  
ATOM   3484  N   ALA C 277       2.027 -20.419 -21.166  1.00 98.71           N  
ATOM   3485  CA  ALA C 277       2.709 -19.777 -20.045  1.00 98.71           C  
ATOM   3486  C   ALA C 277       4.223 -19.922 -20.169  1.00 98.71           C  
ATOM   3487  CB  ALA C 277       2.228 -20.366 -18.721  1.00 98.71           C  
ATOM   3488  O   ALA C 277       4.957 -18.934 -20.087  1.00 98.71           O  
ATOM   3489  N   VAL C 278       4.707 -21.124 -20.465  1.00 98.66           N  
ATOM   3490  CA  VAL C 278       6.143 -21.383 -20.468  1.00 98.66           C  
ATOM   3491  C   VAL C 278       6.767 -20.821 -21.744  1.00 98.66           C  
ATOM   3492  CB  VAL C 278       6.448 -22.893 -20.346  1.00 98.66           C  
ATOM   3493  O   VAL C 278       7.937 -20.432 -21.751  1.00 98.66           O  
ATOM   3494  CG1 VAL C 278       5.925 -23.443 -19.021  1.00 98.66           C  
ATOM   3495  CG2 VAL C 278       5.842 -23.656 -21.522  1.00 98.66           C  
ATOM   3496  N   ALA C 279       5.970 -20.692 -22.795  1.00 98.51           N  
ATOM   3497  CA  ALA C 279       6.482 -20.251 -24.090  1.00 98.51           C  
ATOM   3498  C   ALA C 279       6.532 -18.728 -24.170  1.00 98.51           C  
ATOM   3499  CB  ALA C 279       5.623 -20.813 -25.220  1.00 98.51           C  
ATOM   3500  O   ALA C 279       7.300 -18.167 -24.955  1.00 98.51           O  
ATOM   3501  N   HIS C 280       5.759 -18.038 -23.302  1.00 98.33           N  
ATOM   3502  CA  HIS C 280       5.629 -16.605 -23.538  1.00 98.33           C  
ATOM   3503  C   HIS C 280       5.959 -15.807 -22.281  1.00 98.33           C  
ATOM   3504  CB  HIS C 280       4.217 -16.267 -24.020  1.00 98.33           C  
ATOM   3505  O   HIS C 280       5.977 -14.574 -22.311  1.00 98.33           O  
ATOM   3506  CG  HIS C 280       3.939 -16.709 -25.421  1.00 98.33           C  
ATOM   3507  CD2 HIS C 280       3.990 -16.034 -26.593  1.00 98.33           C  
ATOM   3508  ND1 HIS C 280       3.551 -17.995 -25.733  1.00 98.33           N  
ATOM   3509  CE1 HIS C 280       3.377 -18.090 -27.040  1.00 98.33           C  
ATOM   3510  NE2 HIS C 280       3.637 -16.915 -27.586  1.00 98.33           N  
ATOM   3511  N   VAL C 281       6.184 -16.521 -21.125  1.00 97.81           N  
ATOM   3512  CA  VAL C 281       6.576 -15.793 -19.923  1.00 97.81           C  
ATOM   3513  C   VAL C 281       7.828 -14.966 -20.204  1.00 97.81           C  
ATOM   3514  CB  VAL C 281       6.825 -16.750 -18.736  1.00 97.81           C  
ATOM   3515  O   VAL C 281       8.696 -15.385 -20.974  1.00 97.81           O  
ATOM   3516  CG1 VAL C 281       8.093 -17.572 -18.962  1.00 97.81           C  
ATOM   3517  CG2 VAL C 281       6.919 -15.966 -17.429  1.00 97.81           C  
ATOM   3518  N   SER C 282       7.939 -13.751 -19.636  1.00 95.23           N  
ATOM   3519  CA  SER C 282       9.037 -12.818 -19.867  1.00 95.23           C  
ATOM   3520  C   SER C 282      10.380 -13.446 -19.510  1.00 95.23           C  
ATOM   3521  CB  SER C 282       8.833 -11.537 -19.058  1.00 95.23           C  
ATOM   3522  O   SER C 282      10.491 -14.163 -18.514  1.00 95.23           O  
ATOM   3523  OG  SER C 282       9.967 -10.692 -19.157  1.00 95.23           O  
ATOM   3524  N   GLU C 283      11.381 -13.122 -20.208  1.00 95.83           N  
ATOM   3525  CA  GLU C 283      12.728 -13.624 -19.951  1.00 95.83           C  
ATOM   3526  C   GLU C 283      13.317 -12.999 -18.689  1.00 95.83           C  
ATOM   3527  CB  GLU C 283      13.641 -13.352 -21.149  1.00 95.83           C  
ATOM   3528  O   GLU C 283      14.301 -13.503 -18.143  1.00 95.83           O  
ATOM   3529  CG  GLU C 283      13.226 -14.084 -22.417  1.00 95.83           C  
ATOM   3530  CD  GLU C 283      14.083 -13.730 -23.622  1.00 95.83           C  
ATOM   3531  OE1 GLU C 283      13.789 -14.213 -24.739  1.00 95.83           O  
ATOM   3532  OE2 GLU C 283      15.057 -12.964 -23.447  1.00 95.83           O  
ATOM   3533  N   THR C 284      12.656 -11.989 -18.290  1.00 96.09           N  
ATOM   3534  CA  THR C 284      13.147 -11.256 -17.128  1.00 96.09           C  
ATOM   3535  C   THR C 284      12.673 -11.913 -15.835  1.00 96.09           C  
ATOM   3536  CB  THR C 284      12.686  -9.787 -17.159  1.00 96.09           C  
ATOM   3537  O   THR C 284      13.108 -11.536 -14.745  1.00 96.09           O  
ATOM   3538  CG2 THR C 284      13.201  -9.076 -18.406  1.00 96.09           C  
ATOM   3539  OG1 THR C 284      11.254  -9.741 -17.153  1.00 96.09           O  
ATOM   3540  N   ILE C 285      11.859 -12.884 -15.907  1.00 98.22           N  
ATOM   3541  CA  ILE C 285      11.254 -13.514 -14.739  1.00 98.22           C  
ATOM   3542  C   ILE C 285      12.340 -14.152 -13.876  1.00 98.22           C  
ATOM   3543  CB  ILE C 285      10.205 -14.572 -15.148  1.00 98.22           C  
ATOM   3544  O   ILE C 285      13.217 -14.852 -14.387  1.00 98.22           O  
ATOM   3545  CG1 ILE C 285       9.170 -14.758 -14.032  1.00 98.22           C  
ATOM   3546  CG2 ILE C 285      10.883 -15.901 -15.492  1.00 98.22           C  
ATOM   3547  CD1 ILE C 285       8.067 -13.708 -14.030  1.00 98.22           C  
ATOM   3548  N   THR C 286      12.343 -13.857 -12.604  1.00 98.76           N  
ATOM   3549  CA  THR C 286      13.300 -14.464 -11.686  1.00 98.76           C  
ATOM   3550  C   THR C 286      12.590 -15.379 -10.692  1.00 98.76           C  
ATOM   3551  CB  THR C 286      14.098 -13.392 -10.921  1.00 98.76           C  
ATOM   3552  O   THR C 286      13.204 -16.287 -10.128  1.00 98.76           O  
ATOM   3553  CG2 THR C 286      14.864 -12.488 -11.881  1.00 98.76           C  
ATOM   3554  OG1 THR C 286      13.194 -12.593 -10.147  1.00 98.76           O  
ATOM   3555  N   GLN C 287      11.329 -15.126 -10.456  1.00 98.85           N  
ATOM   3556  CA  GLN C 287      10.534 -15.941  -9.543  1.00 98.85           C  
ATOM   3557  C   GLN C 287       9.214 -16.356 -10.185  1.00 98.85           C  
ATOM   3558  CB  GLN C 287      10.269 -15.185  -8.240  1.00 98.85           C  
ATOM   3559  O   GLN C 287       8.422 -15.505 -10.595  1.00 98.85           O  
ATOM   3560  CG  GLN C 287      11.534 -14.731  -7.524  1.00 98.85           C  
ATOM   3561  CD  GLN C 287      11.246 -14.041  -6.204  1.00 98.85           C  
ATOM   3562  NE2 GLN C 287      11.784 -12.838  -6.034  1.00 98.85           N  
ATOM   3563  OE1 GLN C 287      10.546 -14.585  -5.345  1.00 98.85           O  
ATOM   3564  N   LEU C 288       8.964 -17.702 -10.240  1.00 98.93           N  
ATOM   3565  CA  LEU C 288       7.799 -18.213 -10.953  1.00 98.93           C  
ATOM   3566  C   LEU C 288       7.140 -19.347 -10.175  1.00 98.93           C  
ATOM   3567  CB  LEU C 288       8.195 -18.699 -12.349  1.00 98.93           C  
ATOM   3568  O   LEU C 288       7.819 -20.272  -9.723  1.00 98.93           O  
ATOM   3569  CG  LEU C 288       7.092 -19.366 -13.173  1.00 98.93           C  
ATOM   3570  CD1 LEU C 288       6.000 -18.357 -13.513  1.00 98.93           C  
ATOM   3571  CD2 LEU C 288       7.670 -19.983 -14.442  1.00 98.93           C  
ATOM   3572  N   ASN C 289       5.818 -19.149  -9.966  1.00 98.87           N  
ATOM   3573  CA  ASN C 289       5.020 -20.238  -9.411  1.00 98.87           C  
ATOM   3574  C   ASN C 289       4.059 -20.813 -10.447  1.00 98.87           C  
ATOM   3575  CB  ASN C 289       4.249 -19.764  -8.177  1.00 98.87           C  
ATOM   3576  O   ASN C 289       3.083 -20.162 -10.824  1.00 98.87           O  
ATOM   3577  CG  ASN C 289       3.561 -20.900  -7.446  1.00 98.87           C  
ATOM   3578  ND2 ASN C 289       3.161 -20.651  -6.205  1.00 98.87           N  
ATOM   3579  OD1 ASN C 289       3.391 -21.993  -7.993  1.00 98.87           O  
ATOM   3580  N   LEU C 290       4.360 -22.008 -10.892  1.00 98.73           N  
ATOM   3581  CA  LEU C 290       3.529 -22.726 -11.852  1.00 98.73           C  
ATOM   3582  C   LEU C 290       3.057 -24.056 -11.274  1.00 98.73           C  
ATOM   3583  CB  LEU C 290       4.298 -22.966 -13.154  1.00 98.73           C  
ATOM   3584  O   LEU C 290       3.021 -25.067 -11.980  1.00 98.73           O  
ATOM   3585  CG  LEU C 290       3.502 -22.808 -14.450  1.00 98.73           C  
ATOM   3586  CD1 LEU C 290       3.727 -21.423 -15.046  1.00 98.73           C  
ATOM   3587  CD2 LEU C 290       3.887 -23.894 -15.449  1.00 98.73           C  
ATOM   3588  N   SER C 291       2.709 -24.053 -10.008  1.00 98.30           N  
ATOM   3589  CA  SER C 291       2.284 -25.257  -9.302  1.00 98.30           C  
ATOM   3590  C   SER C 291       0.805 -25.543  -9.537  1.00 98.30           C  
ATOM   3591  CB  SER C 291       2.554 -25.123  -7.803  1.00 98.30           C  
ATOM   3592  O   SER C 291       0.054 -24.657  -9.951  1.00 98.30           O  
ATOM   3593  OG  SER C 291       1.772 -24.083  -7.242  1.00 98.30           O  
ATOM   3594  N   GLY C 292       0.447 -26.784  -9.373  1.00 97.48           N  
ATOM   3595  CA  GLY C 292      -0.961 -27.138  -9.303  1.00 97.48           C  
ATOM   3596  C   GLY C 292      -1.504 -27.687 -10.608  1.00 97.48           C  
ATOM   3597  O   GLY C 292      -2.715 -27.864 -10.757  1.00 97.48           O  
ATOM   3598  N   TYR C 293      -0.635 -28.016 -11.580  1.00 97.54           N  
ATOM   3599  CA  TYR C 293      -1.174 -28.366 -12.889  1.00 97.54           C  
ATOM   3600  C   TYR C 293      -1.057 -29.864 -13.144  1.00 97.54           C  
ATOM   3601  CB  TYR C 293      -0.450 -27.590 -13.994  1.00 97.54           C  
ATOM   3602  O   TYR C 293      -1.257 -30.325 -14.270  1.00 97.54           O  
ATOM   3603  CG  TYR C 293      -0.677 -26.099 -13.937  1.00 97.54           C  
ATOM   3604  CD1 TYR C 293      -1.960 -25.565 -14.046  1.00 97.54           C  
ATOM   3605  CD2 TYR C 293       0.388 -25.220 -13.775  1.00 97.54           C  
ATOM   3606  CE1 TYR C 293      -2.174 -24.192 -13.997  1.00 97.54           C  
ATOM   3607  CE2 TYR C 293       0.186 -23.845 -13.724  1.00 97.54           C  
ATOM   3608  OH  TYR C 293      -1.303 -21.981 -13.785  1.00 97.54           O  
ATOM   3609  CZ  TYR C 293      -1.097 -23.341 -13.835  1.00 97.54           C  
ATOM   3610  N   ARG C 294      -0.750 -30.637 -12.134  1.00 95.78           N  
ATOM   3611  CA  ARG C 294      -0.839 -32.093 -12.100  1.00 95.78           C  
ATOM   3612  C   ARG C 294      -0.330 -32.703 -13.401  1.00 95.78           C  
ATOM   3613  CB  ARG C 294      -2.280 -32.538 -11.840  1.00 95.78           C  
ATOM   3614  O   ARG C 294       0.854 -32.587 -13.726  1.00 95.78           O  
ATOM   3615  CG  ARG C 294      -2.858 -32.020 -10.533  1.00 95.78           C  
ATOM   3616  CD  ARG C 294      -4.209 -32.651 -10.225  1.00 95.78           C  
ATOM   3617  NE  ARG C 294      -4.711 -32.239  -8.917  1.00 95.78           N  
ATOM   3618  NH1 ARG C 294      -6.857 -31.798  -9.650  1.00 95.78           N  
ATOM   3619  NH2 ARG C 294      -6.307 -31.490  -7.446  1.00 95.78           N  
ATOM   3620  CZ  ARG C 294      -5.957 -31.844  -8.674  1.00 95.78           C  
ATOM   3621  N   LYS C 295      -1.314 -33.262 -14.299  1.00 97.05           N  
ATOM   3622  CA  LYS C 295      -0.894 -33.959 -15.511  1.00 97.05           C  
ATOM   3623  C   LYS C 295      -0.676 -32.980 -16.661  1.00 97.05           C  
ATOM   3624  CB  LYS C 295      -1.927 -35.014 -15.910  1.00 97.05           C  
ATOM   3625  O   LYS C 295      -0.152 -33.355 -17.712  1.00 97.05           O  
ATOM   3626  CG  LYS C 295      -2.089 -36.136 -14.896  1.00 97.05           C  
ATOM   3627  CD  LYS C 295      -3.113 -37.165 -15.358  1.00 97.05           C  
ATOM   3628  CE  LYS C 295      -3.291 -38.277 -14.334  1.00 97.05           C  
ATOM   3629  NZ  LYS C 295      -4.321 -39.269 -14.767  1.00 97.05           N  
ATOM   3630  N   ASN C 296      -1.000 -31.752 -16.433  1.00 97.68           N  
ATOM   3631  CA  ASN C 296      -0.976 -30.792 -17.531  1.00 97.68           C  
ATOM   3632  C   ASN C 296       0.412 -30.185 -17.715  1.00 97.68           C  
ATOM   3633  CB  ASN C 296      -2.012 -29.689 -17.301  1.00 97.68           C  
ATOM   3634  O   ASN C 296       0.693 -29.568 -18.744  1.00 97.68           O  
ATOM   3635  CG  ASN C 296      -3.437 -30.189 -17.434  1.00 97.68           C  
ATOM   3636  ND2 ASN C 296      -4.366 -29.516 -16.766  1.00 97.68           N  
ATOM   3637  OD1 ASN C 296      -3.700 -31.172 -18.130  1.00 97.68           O  
ATOM   3638  N   LEU C 297       1.319 -30.351 -16.804  1.00 98.14           N  
ATOM   3639  CA  LEU C 297       2.691 -29.870 -16.919  1.00 98.14           C  
ATOM   3640  C   LEU C 297       3.654 -31.026 -17.167  1.00 98.14           C  
ATOM   3641  CB  LEU C 297       3.101 -29.112 -15.653  1.00 98.14           C  
ATOM   3642  O   LEU C 297       3.841 -31.881 -16.298  1.00 98.14           O  
ATOM   3643  CG  LEU C 297       4.417 -28.335 -15.724  1.00 98.14           C  
ATOM   3644  CD1 LEU C 297       4.356 -27.106 -14.823  1.00 98.14           C  
ATOM   3645  CD2 LEU C 297       5.588 -29.231 -15.336  1.00 98.14           C  
ATOM   3646  N   GLN C 298       4.332 -30.968 -18.287  1.00 97.01           N  
ATOM   3647  CA  GLN C 298       5.204 -32.052 -18.727  1.00 97.01           C  
ATOM   3648  C   GLN C 298       6.669 -31.629 -18.691  1.00 97.01           C  
ATOM   3649  CB  GLN C 298       4.824 -32.509 -20.137  1.00 97.01           C  
ATOM   3650  O   GLN C 298       6.975 -30.441 -18.567  1.00 97.01           O  
ATOM   3651  CG  GLN C 298       3.356 -32.886 -20.286  1.00 97.01           C  
ATOM   3652  CD  GLN C 298       3.016 -34.201 -19.612  1.00 97.01           C  
ATOM   3653  NE2 GLN C 298       1.775 -34.331 -19.155  1.00 97.01           N  
ATOM   3654  OE1 GLN C 298       3.862 -35.095 -19.503  1.00 97.01           O  
ATOM   3655  N   LYS C 299       7.521 -32.618 -18.843  1.00 97.20           N  
ATOM   3656  CA  LYS C 299       8.958 -32.364 -18.878  1.00 97.20           C  
ATOM   3657  C   LYS C 299       9.323 -31.430 -20.029  1.00 97.20           C  
ATOM   3658  CB  LYS C 299       9.733 -33.677 -19.003  1.00 97.20           C  
ATOM   3659  O   LYS C 299      10.187 -30.563 -19.882  1.00 97.20           O  
ATOM   3660  CG  LYS C 299      11.244 -33.503 -19.035  1.00 97.20           C  
ATOM   3661  CD  LYS C 299      11.954 -34.830 -19.271  1.00 97.20           C  
ATOM   3662  CE  LYS C 299      13.451 -34.636 -19.471  1.00 97.20           C  
ATOM   3663  NZ  LYS C 299      14.140 -35.925 -19.782  1.00 97.20           N  
ATOM   3664  N   SER C 300       8.690 -31.596 -21.176  1.00 97.88           N  
ATOM   3665  CA  SER C 300       8.969 -30.747 -22.329  1.00 97.88           C  
ATOM   3666  C   SER C 300       8.652 -29.285 -22.030  1.00 97.88           C  
ATOM   3667  CB  SER C 300       8.165 -31.212 -23.544  1.00 97.88           C  
ATOM   3668  O   SER C 300       9.337 -28.384 -22.519  1.00 97.88           O  
ATOM   3669  OG  SER C 300       6.776 -31.195 -23.265  1.00 97.88           O  
ATOM   3670  N   ASP C 301       7.596 -29.077 -21.275  1.00 98.55           N  
ATOM   3671  CA  ASP C 301       7.256 -27.719 -20.863  1.00 98.55           C  
ATOM   3672  C   ASP C 301       8.355 -27.118 -19.989  1.00 98.55           C  
ATOM   3673  CB  ASP C 301       5.922 -27.703 -20.115  1.00 98.55           C  
ATOM   3674  O   ASP C 301       8.722 -25.954 -20.157  1.00 98.55           O  
ATOM   3675  CG  ASP C 301       4.770 -28.240 -20.946  1.00 98.55           C  
ATOM   3676  OD1 ASP C 301       4.632 -27.845 -22.124  1.00 98.55           O  
ATOM   3677  OD2 ASP C 301       3.991 -29.062 -20.417  1.00 98.55           O  
ATOM   3678  N   LEU C 302       8.829 -27.946 -19.072  1.00 98.52           N  
ATOM   3679  CA  LEU C 302       9.929 -27.505 -18.221  1.00 98.52           C  
ATOM   3680  C   LEU C 302      11.154 -27.151 -19.056  1.00 98.52           C  
ATOM   3681  CB  LEU C 302      10.287 -28.591 -17.203  1.00 98.52           C  
ATOM   3682  O   LEU C 302      11.803 -26.130 -18.813  1.00 98.52           O  
ATOM   3683  CG  LEU C 302      11.513 -28.323 -16.328  1.00 98.52           C  
ATOM   3684  CD1 LEU C 302      11.325 -27.035 -15.534  1.00 98.52           C  
ATOM   3685  CD2 LEU C 302      11.772 -29.500 -15.395  1.00 98.52           C  
ATOM   3686  N   SER C 303      11.444 -27.960 -20.046  1.00 98.27           N  
ATOM   3687  CA  SER C 303      12.576 -27.691 -20.926  1.00 98.27           C  
ATOM   3688  C   SER C 303      12.422 -26.348 -21.632  1.00 98.27           C  
ATOM   3689  CB  SER C 303      12.727 -28.806 -21.961  1.00 98.27           C  
ATOM   3690  O   SER C 303      13.368 -25.561 -21.692  1.00 98.27           O  
ATOM   3691  OG  SER C 303      13.036 -30.038 -21.333  1.00 98.27           O  
ATOM   3692  N   THR C 304      11.205 -26.093 -22.125  1.00 98.43           N  
ATOM   3693  CA  THR C 304      10.911 -24.822 -22.777  1.00 98.43           C  
ATOM   3694  C   THR C 304      11.091 -23.660 -21.805  1.00 98.43           C  
ATOM   3695  CB  THR C 304       9.479 -24.804 -23.344  1.00 98.43           C  
ATOM   3696  O   THR C 304      11.708 -22.649 -22.146  1.00 98.43           O  
ATOM   3697  CG2 THR C 304       9.180 -23.480 -24.039  1.00 98.43           C  
ATOM   3698  OG1 THR C 304       9.331 -25.871 -24.289  1.00 98.43           O  
ATOM   3699  N   LEU C 305      10.632 -23.824 -20.595  1.00 98.64           N  
ATOM   3700  CA  LEU C 305      10.708 -22.790 -19.568  1.00 98.64           C  
ATOM   3701  C   LEU C 305      12.159 -22.453 -19.241  1.00 98.64           C  
ATOM   3702  CB  LEU C 305       9.979 -23.241 -18.299  1.00 98.64           C  
ATOM   3703  O   LEU C 305      12.539 -21.281 -19.221  1.00 98.64           O  
ATOM   3704  CG  LEU C 305      10.060 -22.296 -17.099  1.00 98.64           C  
ATOM   3705  CD1 LEU C 305       9.377 -20.971 -17.420  1.00 98.64           C  
ATOM   3706  CD2 LEU C 305       9.435 -22.941 -15.867  1.00 98.64           C  
ATOM   3707  N   VAL C 306      12.977 -23.467 -19.030  1.00 98.09           N  
ATOM   3708  CA  VAL C 306      14.369 -23.302 -18.623  1.00 98.09           C  
ATOM   3709  C   VAL C 306      15.153 -22.605 -19.733  1.00 98.09           C  
ATOM   3710  CB  VAL C 306      15.024 -24.658 -18.279  1.00 98.09           C  
ATOM   3711  O   VAL C 306      16.004 -21.755 -19.460  1.00 98.09           O  
ATOM   3712  CG1 VAL C 306      16.541 -24.515 -18.177  1.00 98.09           C  
ATOM   3713  CG2 VAL C 306      14.448 -25.213 -16.977  1.00 98.09           C  
ATOM   3714  N   ARG C 307      14.854 -22.866 -20.983  1.00 97.69           N  
ATOM   3715  CA  ARG C 307      15.516 -22.217 -22.109  1.00 97.69           C  
ATOM   3716  C   ARG C 307      15.141 -20.741 -22.189  1.00 97.69           C  
ATOM   3717  CB  ARG C 307      15.159 -22.920 -23.421  1.00 97.69           C  
ATOM   3718  O   ARG C 307      15.993 -19.892 -22.456  1.00 97.69           O  
ATOM   3719  CG  ARG C 307      15.953 -22.425 -24.620  1.00 97.69           C  
ATOM   3720  CD  ARG C 307      15.632 -23.223 -25.876  1.00 97.69           C  
ATOM   3721  NE  ARG C 307      14.192 -23.385 -26.059  1.00 97.69           N  
ATOM   3722  NH1 ARG C 307      14.362 -25.276 -27.374  1.00 97.69           N  
ATOM   3723  NH2 ARG C 307      12.302 -24.409 -26.867  1.00 97.69           N  
ATOM   3724  CZ  ARG C 307      13.622 -24.356 -26.766  1.00 97.69           C  
ATOM   3725  N   ARG C 308      13.964 -20.509 -21.864  1.00 97.36           N  
ATOM   3726  CA  ARG C 308      13.444 -19.151 -21.995  1.00 97.36           C  
ATOM   3727  C   ARG C 308      13.871 -18.285 -20.814  1.00 97.36           C  
ATOM   3728  CB  ARG C 308      11.918 -19.168 -22.108  1.00 97.36           C  
ATOM   3729  O   ARG C 308      14.164 -17.099 -20.981  1.00 97.36           O  
ATOM   3730  CG  ARG C 308      11.307 -17.806 -22.394  1.00 97.36           C  
ATOM   3731  CD  ARG C 308       9.816 -17.906 -22.684  1.00 97.36           C  
ATOM   3732  NE  ARG C 308       9.223 -16.593 -22.923  1.00 97.36           N  
ATOM   3733  NH1 ARG C 308       9.564 -16.627 -25.208  1.00 97.36           N  
ATOM   3734  NH2 ARG C 308       8.561 -14.818 -24.220  1.00 97.36           N  
ATOM   3735  CZ  ARG C 308       9.117 -16.016 -24.116  1.00 97.36           C  
ATOM   3736  N   CYS C 309      13.882 -18.853 -19.617  1.00 97.85           N  
ATOM   3737  CA  CYS C 309      14.129 -18.084 -18.403  1.00 97.85           C  
ATOM   3738  C   CYS C 309      15.348 -18.616 -17.659  1.00 97.85           C  
ATOM   3739  CB  CYS C 309      12.906 -18.121 -17.487  1.00 97.85           C  
ATOM   3740  O   CYS C 309      15.222 -19.161 -16.562  1.00 97.85           O  
ATOM   3741  SG  CYS C 309      11.382 -17.572 -18.286  1.00 97.85           S  
ATOM   3742  N   PRO C 310      16.508 -18.337 -18.131  1.00 95.92           N  
ATOM   3743  CA  PRO C 310      17.729 -18.889 -17.542  1.00 95.92           C  
ATOM   3744  C   PRO C 310      18.097 -18.227 -16.216  1.00 95.92           C  
ATOM   3745  CB  PRO C 310      18.793 -18.608 -18.606  1.00 95.92           C  
ATOM   3746  O   PRO C 310      18.926 -18.752 -15.468  1.00 95.92           O  
ATOM   3747  CG  PRO C 310      18.277 -17.424 -19.358  1.00 95.92           C  
ATOM   3748  CD  PRO C 310      16.778 -17.507 -19.408  1.00 95.92           C  
ATOM   3749  N   ASN C 311      17.380 -17.112 -15.903  1.00 97.32           N  
ATOM   3750  CA  ASN C 311      17.761 -16.356 -14.715  1.00 97.32           C  
ATOM   3751  C   ASN C 311      16.836 -16.656 -13.539  1.00 97.32           C  
ATOM   3752  CB  ASN C 311      17.771 -14.856 -15.014  1.00 97.32           C  
ATOM   3753  O   ASN C 311      16.800 -15.904 -12.564  1.00 97.32           O  
ATOM   3754  CG  ASN C 311      18.809 -14.474 -16.051  1.00 97.32           C  
ATOM   3755  ND2 ASN C 311      18.466 -13.520 -16.909  1.00 97.32           N  
ATOM   3756  OD1 ASN C 311      19.908 -15.032 -16.082  1.00 97.32           O  
ATOM   3757  N   LEU C 312      16.108 -17.714 -13.592  1.00 98.61           N  
ATOM   3758  CA  LEU C 312      15.186 -18.082 -12.523  1.00 98.61           C  
ATOM   3759  C   LEU C 312      15.933 -18.299 -11.211  1.00 98.61           C  
ATOM   3760  CB  LEU C 312      14.409 -19.347 -12.896  1.00 98.61           C  
ATOM   3761  O   LEU C 312      16.953 -18.991 -11.180  1.00 98.61           O  
ATOM   3762  CG  LEU C 312      13.193 -19.153 -13.802  1.00 98.61           C  
ATOM   3763  CD1 LEU C 312      12.690 -20.500 -14.311  1.00 98.61           C  
ATOM   3764  CD2 LEU C 312      12.087 -18.409 -13.061  1.00 98.61           C  
ATOM   3765  N   VAL C 313      15.439 -17.677 -10.192  1.00 98.80           N  
ATOM   3766  CA  VAL C 313      16.013 -17.791  -8.855  1.00 98.80           C  
ATOM   3767  C   VAL C 313      15.097 -18.632  -7.969  1.00 98.80           C  
ATOM   3768  CB  VAL C 313      16.244 -16.403  -8.217  1.00 98.80           C  
ATOM   3769  O   VAL C 313      15.570 -19.446  -7.172  1.00 98.80           O  
ATOM   3770  CG1 VAL C 313      16.686 -16.544  -6.762  1.00 98.80           C  
ATOM   3771  CG2 VAL C 313      17.278 -15.614  -9.018  1.00 98.80           C  
ATOM   3772  N   HIS C 314      13.833 -18.476  -8.100  1.00 98.83           N  
ATOM   3773  CA  HIS C 314      12.803 -19.167  -7.333  1.00 98.83           C  
ATOM   3774  C   HIS C 314      11.773 -19.815  -8.251  1.00 98.83           C  
ATOM   3775  CB  HIS C 314      12.112 -18.198  -6.371  1.00 98.83           C  
ATOM   3776  O   HIS C 314      11.081 -19.123  -9.002  1.00 98.83           O  
ATOM   3777  CG  HIS C 314      11.369 -18.879  -5.265  1.00 98.83           C  
ATOM   3778  CD2 HIS C 314      10.975 -20.166  -5.119  1.00 98.83           C  
ATOM   3779  ND1 HIS C 314      10.943 -18.214  -4.136  1.00 98.83           N  
ATOM   3780  CE1 HIS C 314      10.318 -19.066  -3.340  1.00 98.83           C  
ATOM   3781  NE2 HIS C 314      10.323 -20.257  -3.914  1.00 98.83           N  
ATOM   3782  N   LEU C 315      11.667 -21.154  -8.172  1.00 98.85           N  
ATOM   3783  CA  LEU C 315      10.770 -21.897  -9.050  1.00 98.85           C  
ATOM   3784  C   LEU C 315       9.929 -22.889  -8.254  1.00 98.85           C  
ATOM   3785  CB  LEU C 315      11.567 -22.636 -10.129  1.00 98.85           C  
ATOM   3786  O   LEU C 315      10.469 -23.713  -7.512  1.00 98.85           O  
ATOM   3787  CG  LEU C 315      10.757 -23.494 -11.101  1.00 98.85           C  
ATOM   3788  CD1 LEU C 315       9.774 -22.628 -11.881  1.00 98.85           C  
ATOM   3789  CD2 LEU C 315      11.684 -24.246 -12.051  1.00 98.85           C  
ATOM   3790  N   ASP C 316       8.633 -22.710  -8.417  1.00 98.83           N  
ATOM   3791  CA  ASP C 316       7.723 -23.635  -7.748  1.00 98.83           C  
ATOM   3792  C   ASP C 316       6.916 -24.442  -8.763  1.00 98.83           C  
ATOM   3793  CB  ASP C 316       6.782 -22.878  -6.810  1.00 98.83           C  
ATOM   3794  O   ASP C 316       6.079 -23.888  -9.479  1.00 98.83           O  
ATOM   3795  CG  ASP C 316       5.988 -23.796  -5.898  1.00 98.83           C  
ATOM   3796  OD1 ASP C 316       5.755 -24.968  -6.265  1.00 98.83           O  
ATOM   3797  OD2 ASP C 316       5.590 -23.344  -4.803  1.00 98.83           O  
ATOM   3798  N   LEU C 317       7.110 -25.754  -8.771  1.00 98.60           N  
ATOM   3799  CA  LEU C 317       6.428 -26.651  -9.697  1.00 98.60           C  
ATOM   3800  C   LEU C 317       5.661 -27.731  -8.942  1.00 98.60           C  
ATOM   3801  CB  LEU C 317       7.431 -27.298 -10.656  1.00 98.60           C  
ATOM   3802  O   LEU C 317       5.434 -28.822  -9.470  1.00 98.60           O  
ATOM   3803  CG  LEU C 317       8.229 -26.344 -11.546  1.00 98.60           C  
ATOM   3804  CD1 LEU C 317       9.270 -27.116 -12.350  1.00 98.60           C  
ATOM   3805  CD2 LEU C 317       7.297 -25.570 -12.472  1.00 98.60           C  
ATOM   3806  N   SER C 318       5.329 -27.436  -7.718  1.00 98.34           N  
ATOM   3807  CA  SER C 318       4.653 -28.404  -6.860  1.00 98.34           C  
ATOM   3808  C   SER C 318       3.377 -28.925  -7.513  1.00 98.34           C  
ATOM   3809  CB  SER C 318       4.323 -27.781  -5.503  1.00 98.34           C  
ATOM   3810  O   SER C 318       2.792 -28.255  -8.367  1.00 98.34           O  
ATOM   3811  OG  SER C 318       5.506 -27.377  -4.835  1.00 98.34           O  
ATOM   3812  N   ASP C 319       3.049 -30.146  -7.161  1.00 97.26           N  
ATOM   3813  CA  ASP C 319       1.815 -30.807  -7.574  1.00 97.26           C  
ATOM   3814  C   ASP C 319       1.826 -31.104  -9.072  1.00 97.26           C  
ATOM   3815  CB  ASP C 319       0.600 -29.949  -7.217  1.00 97.26           C  
ATOM   3816  O   ASP C 319       0.768 -31.200  -9.699  1.00 97.26           O  
ATOM   3817  CG  ASP C 319       0.417 -29.775  -5.719  1.00 97.26           C  
ATOM   3818  OD1 ASP C 319       0.043 -30.750  -5.033  1.00 97.26           O  
ATOM   3819  OD2 ASP C 319       0.646 -28.651  -5.222  1.00 97.26           O  
ATOM   3820  N   SER C 320       2.970 -31.162  -9.756  1.00 97.12           N  
ATOM   3821  CA  SER C 320       3.129 -31.636 -11.127  1.00 97.12           C  
ATOM   3822  C   SER C 320       3.506 -33.113 -11.162  1.00 97.12           C  
ATOM   3823  CB  SER C 320       4.190 -30.813 -11.860  1.00 97.12           C  
ATOM   3824  O   SER C 320       4.689 -33.457 -11.199  1.00 97.12           O  
ATOM   3825  OG  SER C 320       3.841 -29.440 -11.871  1.00 97.12           O  
ATOM   3826  N   VAL C 321       2.528 -33.996 -11.283  1.00 95.57           N  
ATOM   3827  CA  VAL C 321       2.678 -35.427 -11.037  1.00 95.57           C  
ATOM   3828  C   VAL C 321       3.387 -36.083 -12.220  1.00 95.57           C  
ATOM   3829  CB  VAL C 321       1.312 -36.107 -10.791  1.00 95.57           C  
ATOM   3830  O   VAL C 321       3.836 -37.228 -12.126  1.00 95.57           O  
ATOM   3831  CG1 VAL C 321       0.657 -35.559  -9.525  1.00 95.57           C  
ATOM   3832  CG2 VAL C 321       0.396 -35.913 -11.998  1.00 95.57           C  
ATOM   3833  N   MET C 322       3.582 -35.299 -13.362  1.00 96.45           N  
ATOM   3834  CA  MET C 322       4.246 -35.852 -14.539  1.00 96.45           C  
ATOM   3835  C   MET C 322       5.753 -35.622 -14.472  1.00 96.45           C  
ATOM   3836  CB  MET C 322       3.679 -35.232 -15.817  1.00 96.45           C  
ATOM   3837  O   MET C 322       6.503 -36.154 -15.291  1.00 96.45           O  
ATOM   3838  CG  MET C 322       2.214 -35.557 -16.058  1.00 96.45           C  
ATOM   3839  SD  MET C 322       1.897 -37.362 -16.131  1.00 96.45           S  
ATOM   3840  CE  MET C 322       2.688 -37.763 -17.714  1.00 96.45           C  
ATOM   3841  N   LEU C 323       6.197 -34.855 -13.546  1.00 97.11           N  
ATOM   3842  CA  LEU C 323       7.625 -34.605 -13.385  1.00 97.11           C  
ATOM   3843  C   LEU C 323       8.285 -35.721 -12.581  1.00 97.11           C  
ATOM   3844  CB  LEU C 323       7.860 -33.257 -12.698  1.00 97.11           C  
ATOM   3845  O   LEU C 323       7.846 -36.035 -11.472  1.00 97.11           O  
ATOM   3846  CG  LEU C 323       7.353 -32.020 -13.441  1.00 97.11           C  
ATOM   3847  CD1 LEU C 323       7.722 -30.754 -12.676  1.00 97.11           C  
ATOM   3848  CD2 LEU C 323       7.917 -31.979 -14.858  1.00 97.11           C  
ATOM   3849  N   LYS C 324       9.245 -36.325 -13.154  1.00 96.05           N  
ATOM   3850  CA  LYS C 324      10.054 -37.368 -12.529  1.00 96.05           C  
ATOM   3851  C   LYS C 324      11.506 -36.923 -12.382  1.00 96.05           C  
ATOM   3852  CB  LYS C 324       9.982 -38.662 -13.341  1.00 96.05           C  
ATOM   3853  O   LYS C 324      11.841 -35.773 -12.674  1.00 96.05           O  
ATOM   3854  CG  LYS C 324       8.564 -39.146 -13.610  1.00 96.05           C  
ATOM   3855  CD  LYS C 324       8.555 -40.376 -14.509  1.00 96.05           C  
ATOM   3856  CE  LYS C 324       7.136 -40.797 -14.865  1.00 96.05           C  
ATOM   3857  NZ  LYS C 324       7.122 -41.981 -15.775  1.00 96.05           N  
ATOM   3858  N   ASN C 325      12.393 -37.856 -11.934  1.00 94.62           N  
ATOM   3859  CA  ASN C 325      13.782 -37.494 -11.674  1.00 94.62           C  
ATOM   3860  C   ASN C 325      14.540 -37.213 -12.968  1.00 94.62           C  
ATOM   3861  CB  ASN C 325      14.484 -38.595 -10.876  1.00 94.62           C  
ATOM   3862  O   ASN C 325      15.596 -36.577 -12.949  1.00 94.62           O  
ATOM   3863  CG  ASN C 325      14.310 -39.967 -11.498  1.00 94.62           C  
ATOM   3864  ND2 ASN C 325      15.382 -40.497 -12.075  1.00 94.62           N  
ATOM   3865  OD1 ASN C 325      13.221 -40.546 -11.460  1.00 94.62           O  
ATOM   3866  N   ASP C 326      13.981 -37.577 -14.081  1.00 95.63           N  
ATOM   3867  CA  ASP C 326      14.653 -37.329 -15.353  1.00 95.63           C  
ATOM   3868  C   ASP C 326      14.606 -35.848 -15.720  1.00 95.63           C  
ATOM   3869  CB  ASP C 326      14.021 -38.167 -16.466  1.00 95.63           C  
ATOM   3870  O   ASP C 326      15.328 -35.401 -16.613  1.00 95.63           O  
ATOM   3871  CG  ASP C 326      12.549 -37.859 -16.677  1.00 95.63           C  
ATOM   3872  OD1 ASP C 326      11.938 -37.185 -15.819  1.00 95.63           O  
ATOM   3873  OD2 ASP C 326      11.994 -38.297 -17.708  1.00 95.63           O  
ATOM   3874  N   CYS C 327      13.851 -34.990 -15.006  1.00 95.86           N  
ATOM   3875  CA  CYS C 327      13.774 -33.561 -15.292  1.00 95.86           C  
ATOM   3876  C   CYS C 327      14.869 -32.798 -14.557  1.00 95.86           C  
ATOM   3877  CB  CYS C 327      12.404 -33.010 -14.900  1.00 95.86           C  
ATOM   3878  O   CYS C 327      15.106 -31.621 -14.836  1.00 95.86           O  
ATOM   3879  SG  CYS C 327      12.026 -33.179 -13.142  1.00 95.86           S  
ATOM   3880  N   PHE C 328      15.616 -33.450 -13.666  1.00 97.76           N  
ATOM   3881  CA  PHE C 328      16.603 -32.779 -12.828  1.00 97.76           C  
ATOM   3882  C   PHE C 328      17.692 -32.140 -13.682  1.00 97.76           C  
ATOM   3883  CB  PHE C 328      17.226 -33.764 -11.834  1.00 97.76           C  
ATOM   3884  O   PHE C 328      18.217 -31.079 -13.336  1.00 97.76           O  
ATOM   3885  CG  PHE C 328      16.291 -34.187 -10.733  1.00 97.76           C  
ATOM   3886  CD1 PHE C 328      14.992 -33.698 -10.679  1.00 97.76           C  
ATOM   3887  CD2 PHE C 328      16.712 -35.075  -9.752  1.00 97.76           C  
ATOM   3888  CE1 PHE C 328      14.125 -34.088  -9.661  1.00 97.76           C  
ATOM   3889  CE2 PHE C 328      15.852 -35.470  -8.732  1.00 97.76           C  
ATOM   3890  CZ  PHE C 328      14.559 -34.974  -8.688  1.00 97.76           C  
ATOM   3891  N   GLN C 329      17.966 -32.787 -14.814  1.00 96.68           N  
ATOM   3892  CA  GLN C 329      18.996 -32.249 -15.697  1.00 96.68           C  
ATOM   3893  C   GLN C 329      18.658 -30.827 -16.134  1.00 96.68           C  
ATOM   3894  CB  GLN C 329      19.175 -33.146 -16.923  1.00 96.68           C  
ATOM   3895  O   GLN C 329      19.553 -29.998 -16.314  1.00 96.68           O  
ATOM   3896  CG  GLN C 329      19.770 -34.511 -16.604  1.00 96.68           C  
ATOM   3897  CD  GLN C 329      21.179 -34.422 -16.048  1.00 96.68           C  
ATOM   3898  NE2 GLN C 329      21.557 -35.400 -15.232  1.00 96.68           N  
ATOM   3899  OE1 GLN C 329      21.921 -33.482 -16.350  1.00 96.68           O  
ATOM   3900  N   GLU C 330      17.380 -30.522 -16.277  1.00 97.50           N  
ATOM   3901  CA  GLU C 330      16.943 -29.184 -16.666  1.00 97.50           C  
ATOM   3902  C   GLU C 330      17.291 -28.156 -15.594  1.00 97.50           C  
ATOM   3903  CB  GLU C 330      15.436 -29.170 -16.939  1.00 97.50           C  
ATOM   3904  O   GLU C 330      17.731 -27.048 -15.909  1.00 97.50           O  
ATOM   3905  CG  GLU C 330      15.012 -30.064 -18.095  1.00 97.50           C  
ATOM   3906  CD  GLU C 330      15.676 -29.698 -19.413  1.00 97.50           C  
ATOM   3907  OE1 GLU C 330      15.701 -30.543 -20.336  1.00 97.50           O  
ATOM   3908  OE2 GLU C 330      16.176 -28.556 -19.523  1.00 97.50           O  
ATOM   3909  N   PHE C 331      17.181 -28.566 -14.351  1.00 98.14           N  
ATOM   3910  CA  PHE C 331      17.443 -27.653 -13.244  1.00 98.14           C  
ATOM   3911  C   PHE C 331      18.923 -27.294 -13.178  1.00 98.14           C  
ATOM   3912  CB  PHE C 331      16.993 -28.271 -11.917  1.00 98.14           C  
ATOM   3913  O   PHE C 331      19.281 -26.187 -12.769  1.00 98.14           O  
ATOM   3914  CG  PHE C 331      15.526 -28.604 -11.869  1.00 98.14           C  
ATOM   3915  CD1 PHE C 331      14.573 -27.660 -12.232  1.00 98.14           C  
ATOM   3916  CD2 PHE C 331      15.100 -29.861 -11.461  1.00 98.14           C  
ATOM   3917  CE1 PHE C 331      13.214 -27.965 -12.189  1.00 98.14           C  
ATOM   3918  CE2 PHE C 331      13.744 -30.173 -11.415  1.00 98.14           C  
ATOM   3919  CZ  PHE C 331      12.803 -29.223 -11.778  1.00 98.14           C  
ATOM   3920  N   PHE C 332      19.795 -28.175 -13.621  1.00 97.31           N  
ATOM   3921  CA  PHE C 332      21.233 -27.939 -13.608  1.00 97.31           C  
ATOM   3922  C   PHE C 332      21.607 -26.822 -14.575  1.00 97.31           C  
ATOM   3923  CB  PHE C 332      21.993 -29.220 -13.965  1.00 97.31           C  
ATOM   3924  O   PHE C 332      22.685 -26.233 -14.465  1.00 97.31           O  
ATOM   3925  CG  PHE C 332      22.063 -30.218 -12.841  1.00 97.31           C  
ATOM   3926  CD1 PHE C 332      22.961 -30.047 -11.795  1.00 97.31           C  
ATOM   3927  CD2 PHE C 332      21.229 -31.329 -12.831  1.00 97.31           C  
ATOM   3928  CE1 PHE C 332      23.027 -30.970 -10.753  1.00 97.31           C  
ATOM   3929  CE2 PHE C 332      21.289 -32.255 -11.794  1.00 97.31           C  
ATOM   3930  CZ  PHE C 332      22.190 -32.074 -10.756  1.00 97.31           C  
ATOM   3931  N   GLN C 333      20.698 -26.539 -15.496  1.00 96.82           N  
ATOM   3932  CA  GLN C 333      20.945 -25.487 -16.476  1.00 96.82           C  
ATOM   3933  C   GLN C 333      20.625 -24.111 -15.898  1.00 96.82           C  
ATOM   3934  CB  GLN C 333      20.124 -25.728 -17.743  1.00 96.82           C  
ATOM   3935  O   GLN C 333      20.990 -23.087 -16.479  1.00 96.82           O  
ATOM   3936  CG  GLN C 333      20.492 -27.009 -18.479  1.00 96.82           C  
ATOM   3937  CD  GLN C 333      19.614 -27.262 -19.691  1.00 96.82           C  
ATOM   3938  NE2 GLN C 333      19.322 -28.531 -19.956  1.00 96.82           N  
ATOM   3939  OE1 GLN C 333      19.201 -26.326 -20.382  1.00 96.82           O  
ATOM   3940  N   LEU C 334      19.949 -24.034 -14.753  1.00 98.00           N  
ATOM   3941  CA  LEU C 334      19.599 -22.771 -14.112  1.00 98.00           C  
ATOM   3942  C   LEU C 334      20.695 -22.328 -13.149  1.00 98.00           C  
ATOM   3943  CB  LEU C 334      18.269 -22.900 -13.365  1.00 98.00           C  
ATOM   3944  O   LEU C 334      20.703 -22.729 -11.983  1.00 98.00           O  
ATOM   3945  CG  LEU C 334      17.037 -23.201 -14.220  1.00 98.00           C  
ATOM   3946  CD1 LEU C 334      15.839 -23.517 -13.331  1.00 98.00           C  
ATOM   3947  CD2 LEU C 334      16.729 -22.029 -15.146  1.00 98.00           C  
ATOM   3948  N   ASN C 335      21.525 -21.338 -13.513  1.00 96.87           N  
ATOM   3949  CA  ASN C 335      22.749 -20.967 -12.810  1.00 96.87           C  
ATOM   3950  C   ASN C 335      22.454 -20.099 -11.591  1.00 96.87           C  
ATOM   3951  CB  ASN C 335      23.713 -20.247 -13.754  1.00 96.87           C  
ATOM   3952  O   ASN C 335      23.310 -19.932 -10.720  1.00 96.87           O  
ATOM   3953  CG  ASN C 335      24.204 -21.137 -14.879  1.00 96.87           C  
ATOM   3954  ND2 ASN C 335      24.467 -20.540 -16.036  1.00 96.87           N  
ATOM   3955  OD1 ASN C 335      24.343 -22.351 -14.711  1.00 96.87           O  
ATOM   3956  N   TYR C 336      21.212 -19.637 -11.531  1.00 98.17           N  
ATOM   3957  CA  TYR C 336      20.905 -18.732 -10.430  1.00 98.17           C  
ATOM   3958  C   TYR C 336      19.841 -19.327  -9.515  1.00 98.17           C  
ATOM   3959  CB  TYR C 336      20.434 -17.376 -10.964  1.00 98.17           C  
ATOM   3960  O   TYR C 336      19.378 -18.669  -8.580  1.00 98.17           O  
ATOM   3961  CG  TYR C 336      21.475 -16.652 -11.784  1.00 98.17           C  
ATOM   3962  CD1 TYR C 336      22.506 -15.944 -11.169  1.00 98.17           C  
ATOM   3963  CD2 TYR C 336      21.429 -16.674 -13.174  1.00 98.17           C  
ATOM   3964  CE1 TYR C 336      23.466 -15.275 -11.921  1.00 98.17           C  
ATOM   3965  CE2 TYR C 336      22.384 -16.008 -13.935  1.00 98.17           C  
ATOM   3966  OH  TYR C 336      24.345 -14.651 -14.049  1.00 98.17           O  
ATOM   3967  CZ  TYR C 336      23.397 -15.312 -13.301  1.00 98.17           C  
ATOM   3968  N   LEU C 337      19.421 -20.576  -9.752  1.00 98.65           N  
ATOM   3969  CA  LEU C 337      18.351 -21.220  -8.998  1.00 98.65           C  
ATOM   3970  C   LEU C 337      18.730 -21.361  -7.528  1.00 98.65           C  
ATOM   3971  CB  LEU C 337      18.030 -22.595  -9.589  1.00 98.65           C  
ATOM   3972  O   LEU C 337      19.748 -21.976  -7.201  1.00 98.65           O  
ATOM   3973  CG  LEU C 337      16.842 -23.337  -8.976  1.00 98.65           C  
ATOM   3974  CD1 LEU C 337      15.543 -22.594  -9.274  1.00 98.65           C  
ATOM   3975  CD2 LEU C 337      16.777 -24.768  -9.498  1.00 98.65           C  
ATOM   3976  N   GLN C 338      17.907 -20.773  -6.624  1.00 98.63           N  
ATOM   3977  CA  GLN C 338      18.182 -20.811  -5.191  1.00 98.63           C  
ATOM   3978  C   GLN C 338      17.069 -21.531  -4.436  1.00 98.63           C  
ATOM   3979  CB  GLN C 338      18.360 -19.395  -4.640  1.00 98.63           C  
ATOM   3980  O   GLN C 338      17.318 -22.164  -3.408  1.00 98.63           O  
ATOM   3981  CG  GLN C 338      19.613 -18.692  -5.144  1.00 98.63           C  
ATOM   3982  CD  GLN C 338      19.800 -17.316  -4.532  1.00 98.63           C  
ATOM   3983  NE2 GLN C 338      20.867 -16.631  -4.929  1.00 98.63           N  
ATOM   3984  OE1 GLN C 338      18.992 -16.873  -3.709  1.00 98.63           O  
ATOM   3985  N   HIS C 339      15.863 -21.434  -4.889  1.00 98.64           N  
ATOM   3986  CA  HIS C 339      14.703 -22.004  -4.214  1.00 98.64           C  
ATOM   3987  C   HIS C 339      13.872 -22.855  -5.168  1.00 98.64           C  
ATOM   3988  CB  HIS C 339      13.837 -20.898  -3.608  1.00 98.64           C  
ATOM   3989  O   HIS C 339      13.338 -22.345  -6.156  1.00 98.64           O  
ATOM   3990  CG  HIS C 339      14.614 -19.891  -2.822  1.00 98.64           C  
ATOM   3991  CD2 HIS C 339      14.960 -18.613  -3.109  1.00 98.64           C  
ATOM   3992  ND1 HIS C 339      15.136 -20.161  -1.575  1.00 98.64           N  
ATOM   3993  CE1 HIS C 339      15.770 -19.090  -1.128  1.00 98.64           C  
ATOM   3994  NE2 HIS C 339      15.678 -18.137  -2.039  1.00 98.64           N  
ATOM   3995  N   LEU C 340      13.751 -24.126  -4.890  1.00 98.62           N  
ATOM   3996  CA  LEU C 340      13.030 -25.059  -5.749  1.00 98.62           C  
ATOM   3997  C   LEU C 340      11.975 -25.824  -4.957  1.00 98.62           C  
ATOM   3998  CB  LEU C 340      14.002 -26.041  -6.408  1.00 98.62           C  
ATOM   3999  O   LEU C 340      12.263 -26.352  -3.880  1.00 98.62           O  
ATOM   4000  CG  LEU C 340      13.380 -27.107  -7.312  1.00 98.62           C  
ATOM   4001  CD1 LEU C 340      12.699 -26.454  -8.510  1.00 98.62           C  
ATOM   4002  CD2 LEU C 340      14.440 -28.104  -7.770  1.00 98.62           C  
ATOM   4003  N   SER C 341      10.770 -25.778  -5.494  1.00 98.52           N  
ATOM   4004  CA  SER C 341       9.695 -26.529  -4.854  1.00 98.52           C  
ATOM   4005  C   SER C 341       9.143 -27.605  -5.784  1.00 98.52           C  
ATOM   4006  CB  SER C 341       8.567 -25.590  -4.423  1.00 98.52           C  
ATOM   4007  O   SER C 341       8.698 -27.305  -6.894  1.00 98.52           O  
ATOM   4008  OG  SER C 341       9.037 -24.639  -3.482  1.00 98.52           O  
ATOM   4009  N   LEU C 342       9.123 -28.831  -5.288  1.00 97.91           N  
ATOM   4010  CA  LEU C 342       8.616 -29.980  -6.030  1.00 97.91           C  
ATOM   4011  C   LEU C 342       7.665 -30.806  -5.171  1.00 97.91           C  
ATOM   4012  CB  LEU C 342       9.773 -30.856  -6.518  1.00 97.91           C  
ATOM   4013  O   LEU C 342       7.556 -32.021  -5.350  1.00 97.91           O  
ATOM   4014  CG  LEU C 342      10.744 -30.209  -7.506  1.00 97.91           C  
ATOM   4015  CD1 LEU C 342      11.956 -31.109  -7.724  1.00 97.91           C  
ATOM   4016  CD2 LEU C 342      10.045 -29.916  -8.829  1.00 97.91           C  
ATOM   4017  N   SER C 343       7.038 -30.124  -4.216  1.00 97.11           N  
ATOM   4018  CA  SER C 343       6.155 -30.811  -3.279  1.00 97.11           C  
ATOM   4019  C   SER C 343       5.061 -31.580  -4.012  1.00 97.11           C  
ATOM   4020  CB  SER C 343       5.525 -29.813  -2.307  1.00 97.11           C  
ATOM   4021  O   SER C 343       4.526 -31.103  -5.016  1.00 97.11           O  
ATOM   4022  OG  SER C 343       6.522 -29.152  -1.547  1.00 97.11           O  
ATOM   4023  N   ARG C 344       4.855 -32.780  -3.532  1.00 96.79           N  
ATOM   4024  CA  ARG C 344       3.780 -33.664  -3.971  1.00 96.79           C  
ATOM   4025  C   ARG C 344       3.926 -34.011  -5.449  1.00 96.79           C  
ATOM   4026  CB  ARG C 344       2.416 -33.020  -3.717  1.00 96.79           C  
ATOM   4027  O   ARG C 344       2.930 -34.173  -6.156  1.00 96.79           O  
ATOM   4028  CG  ARG C 344       2.091 -32.826  -2.244  1.00 96.79           C  
ATOM   4029  CD  ARG C 344       0.735 -32.162  -2.049  1.00 96.79           C  
ATOM   4030  NE  ARG C 344       0.742 -30.776  -2.508  1.00 96.79           N  
ATOM   4031  NH1 ARG C 344       1.322 -29.882  -0.459  1.00 96.79           N  
ATOM   4032  NH2 ARG C 344       0.998 -28.507  -2.264  1.00 96.79           N  
ATOM   4033  CZ  ARG C 344       1.021 -29.725  -1.743  1.00 96.79           C  
ATOM   4034  N   CYS C 345       5.107 -33.911  -6.047  1.00 96.90           N  
ATOM   4035  CA  CYS C 345       5.444 -34.544  -7.317  1.00 96.90           C  
ATOM   4036  C   CYS C 345       5.764 -36.021  -7.122  1.00 96.90           C  
ATOM   4037  CB  CYS C 345       6.631 -33.837  -7.970  1.00 96.90           C  
ATOM   4038  O   CYS C 345       6.933 -36.410  -7.107  1.00 96.90           O  
ATOM   4039  SG  CYS C 345       6.319 -32.102  -8.362  1.00 96.90           S  
ATOM   4040  N   TYR C 346       4.797 -36.830  -7.028  1.00 94.59           N  
ATOM   4041  CA  TYR C 346       4.778 -38.177  -6.469  1.00 94.59           C  
ATOM   4042  C   TYR C 346       5.631 -39.126  -7.302  1.00 94.59           C  
ATOM   4043  CB  TYR C 346       3.342 -38.704  -6.384  1.00 94.59           C  
ATOM   4044  O   TYR C 346       6.059 -40.175  -6.816  1.00 94.59           O  
ATOM   4045  CG  TYR C 346       2.478 -37.954  -5.400  1.00 94.59           C  
ATOM   4046  CD1 TYR C 346       2.851 -37.836  -4.064  1.00 94.59           C  
ATOM   4047  CD2 TYR C 346       1.285 -37.363  -5.805  1.00 94.59           C  
ATOM   4048  CE1 TYR C 346       2.057 -37.147  -3.153  1.00 94.59           C  
ATOM   4049  CE2 TYR C 346       0.483 -36.673  -4.902  1.00 94.59           C  
ATOM   4050  OH  TYR C 346       0.086 -35.887  -2.684  1.00 94.59           O  
ATOM   4051  CZ  TYR C 346       0.876 -36.570  -3.581  1.00 94.59           C  
ATOM   4052  N   ASP C 347       5.924 -38.785  -8.538  1.00 94.60           N  
ATOM   4053  CA  ASP C 347       6.655 -39.717  -9.391  1.00 94.60           C  
ATOM   4054  C   ASP C 347       8.162 -39.510  -9.267  1.00 94.60           C  
ATOM   4055  CB  ASP C 347       6.221 -39.563 -10.850  1.00 94.60           C  
ATOM   4056  O   ASP C 347       8.945 -40.207  -9.916  1.00 94.60           O  
ATOM   4057  CG  ASP C 347       4.915 -40.275 -11.159  1.00 94.60           C  
ATOM   4058  OD1 ASP C 347       4.419 -41.038 -10.303  1.00 94.60           O  
ATOM   4059  OD2 ASP C 347       4.380 -40.073 -12.271  1.00 94.60           O  
ATOM   4060  N   ILE C 348       8.541 -38.596  -8.474  1.00 95.99           N  
ATOM   4061  CA  ILE C 348       9.958 -38.419  -8.177  1.00 95.99           C  
ATOM   4062  C   ILE C 348      10.405 -39.459  -7.152  1.00 95.99           C  
ATOM   4063  CB  ILE C 348      10.254 -36.994  -7.659  1.00 95.99           C  
ATOM   4064  O   ILE C 348       9.785 -39.605  -6.096  1.00 95.99           O  
ATOM   4065  CG1 ILE C 348      10.053 -35.966  -8.778  1.00 95.99           C  
ATOM   4066  CG2 ILE C 348      11.673 -36.911  -7.087  1.00 95.99           C  
ATOM   4067  CD1 ILE C 348      10.176 -34.520  -8.319  1.00 95.99           C  
ATOM   4068  N   ILE C 349      11.433 -40.145  -7.494  1.00 93.41           N  
ATOM   4069  CA  ILE C 349      11.988 -41.137  -6.581  1.00 93.41           C  
ATOM   4070  C   ILE C 349      12.767 -40.437  -5.470  1.00 93.41           C  
ATOM   4071  CB  ILE C 349      12.898 -42.142  -7.323  1.00 93.41           C  
ATOM   4072  O   ILE C 349      13.719 -39.700  -5.740  1.00 93.41           O  
ATOM   4073  CG1 ILE C 349      12.124 -42.830  -8.453  1.00 93.41           C  
ATOM   4074  CG2 ILE C 349      13.473 -43.172  -6.346  1.00 93.41           C  
ATOM   4075  CD1 ILE C 349      13.004 -43.607  -9.422  1.00 93.41           C  
ATOM   4076  N   PRO C 350      12.411 -40.726  -4.284  1.00 92.85           N  
ATOM   4077  CA  PRO C 350      12.959 -40.004  -3.133  1.00 92.85           C  
ATOM   4078  C   PRO C 350      14.486 -40.026  -3.097  1.00 92.85           C  
ATOM   4079  CB  PRO C 350      12.374 -40.755  -1.934  1.00 92.85           C  
ATOM   4080  O   PRO C 350      15.116 -38.995  -2.847  1.00 92.85           O  
ATOM   4081  CG  PRO C 350      11.050 -41.260  -2.409  1.00 92.85           C  
ATOM   4082  CD  PRO C 350      11.184 -41.669  -3.848  1.00 92.85           C  
ATOM   4083  N   GLU C 351      15.131 -41.125  -3.418  1.00 91.84           N  
ATOM   4084  CA  GLU C 351      16.581 -41.259  -3.323  1.00 91.84           C  
ATOM   4085  C   GLU C 351      17.286 -40.350  -4.325  1.00 91.84           C  
ATOM   4086  CB  GLU C 351      17.003 -42.714  -3.545  1.00 91.84           C  
ATOM   4087  O   GLU C 351      18.428 -39.941  -4.104  1.00 91.84           O  
ATOM   4088  CG  GLU C 351      16.483 -43.674  -2.486  1.00 91.84           C  
ATOM   4089  CD  GLU C 351      15.053 -44.127  -2.737  1.00 91.84           C  
ATOM   4090  OE1 GLU C 351      14.447 -44.751  -1.837  1.00 91.84           O  
ATOM   4091  OE2 GLU C 351      14.536 -43.858  -3.844  1.00 91.84           O  
ATOM   4092  N   THR C 352      16.583 -40.068  -5.390  1.00 95.06           N  
ATOM   4093  CA  THR C 352      17.193 -39.275  -6.451  1.00 95.06           C  
ATOM   4094  C   THR C 352      17.259 -37.802  -6.056  1.00 95.06           C  
ATOM   4095  CB  THR C 352      16.415 -39.419  -7.773  1.00 95.06           C  
ATOM   4096  O   THR C 352      17.974 -37.017  -6.682  1.00 95.06           O  
ATOM   4097  CG2 THR C 352      16.365 -40.875  -8.225  1.00 95.06           C  
ATOM   4098  OG1 THR C 352      15.077 -38.942  -7.588  1.00 95.06           O  
ATOM   4099  N   LEU C 353      16.564 -37.428  -5.025  1.00 96.37           N  
ATOM   4100  CA  LEU C 353      16.544 -36.044  -4.566  1.00 96.37           C  
ATOM   4101  C   LEU C 353      17.939 -35.588  -4.152  1.00 96.37           C  
ATOM   4102  CB  LEU C 353      15.573 -35.882  -3.394  1.00 96.37           C  
ATOM   4103  O   LEU C 353      18.240 -34.393  -4.180  1.00 96.37           O  
ATOM   4104  CG  LEU C 353      14.083 -35.961  -3.732  1.00 96.37           C  
ATOM   4105  CD1 LEU C 353      13.252 -36.013  -2.455  1.00 96.37           C  
ATOM   4106  CD2 LEU C 353      13.668 -34.777  -4.598  1.00 96.37           C  
ATOM   4107  N   LEU C 354      18.792 -36.539  -3.812  1.00 96.05           N  
ATOM   4108  CA  LEU C 354      20.161 -36.229  -3.416  1.00 96.05           C  
ATOM   4109  C   LEU C 354      20.909 -35.527  -4.544  1.00 96.05           C  
ATOM   4110  CB  LEU C 354      20.905 -37.505  -3.012  1.00 96.05           C  
ATOM   4111  O   LEU C 354      21.782 -34.694  -4.292  1.00 96.05           O  
ATOM   4112  CG  LEU C 354      20.496 -38.135  -1.680  1.00 96.05           C  
ATOM   4113  CD1 LEU C 354      21.097 -39.531  -1.547  1.00 96.05           C  
ATOM   4114  CD2 LEU C 354      20.925 -37.249  -0.515  1.00 96.05           C  
ATOM   4115  N   GLU C 355      20.518 -35.831  -5.749  1.00 96.78           N  
ATOM   4116  CA  GLU C 355      21.170 -35.268  -6.928  1.00 96.78           C  
ATOM   4117  C   GLU C 355      21.004 -33.752  -6.978  1.00 96.78           C  
ATOM   4118  CB  GLU C 355      20.611 -35.901  -8.205  1.00 96.78           C  
ATOM   4119  O   GLU C 355      21.880 -33.043  -7.479  1.00 96.78           O  
ATOM   4120  CG  GLU C 355      20.900 -37.390  -8.330  1.00 96.78           C  
ATOM   4121  CD  GLU C 355      20.242 -38.029  -9.543  1.00 96.78           C  
ATOM   4122  OE1 GLU C 355      19.998 -39.257  -9.524  1.00 96.78           O  
ATOM   4123  OE2 GLU C 355      19.970 -37.296 -10.520  1.00 96.78           O  
ATOM   4124  N   LEU C 356      19.863 -33.277  -6.460  1.00 97.30           N  
ATOM   4125  CA  LEU C 356      19.574 -31.849  -6.525  1.00 97.30           C  
ATOM   4126  C   LEU C 356      20.526 -31.060  -5.633  1.00 97.30           C  
ATOM   4127  CB  LEU C 356      18.125 -31.576  -6.113  1.00 97.30           C  
ATOM   4128  O   LEU C 356      20.674 -29.847  -5.796  1.00 97.30           O  
ATOM   4129  CG  LEU C 356      17.042 -32.053  -7.082  1.00 97.30           C  
ATOM   4130  CD1 LEU C 356      15.657 -31.803  -6.495  1.00 97.30           C  
ATOM   4131  CD2 LEU C 356      17.190 -31.359  -8.432  1.00 97.30           C  
ATOM   4132  N   GLY C 357      21.183 -31.720  -4.683  1.00 95.77           N  
ATOM   4133  CA  GLY C 357      22.186 -31.106  -3.827  1.00 95.77           C  
ATOM   4134  C   GLY C 357      23.435 -30.686  -4.579  1.00 95.77           C  
ATOM   4135  O   GLY C 357      24.232 -29.892  -4.074  1.00 95.77           O  
ATOM   4136  N   GLU C 358      23.542 -31.107  -5.792  1.00 95.94           N  
ATOM   4137  CA  GLU C 358      24.706 -30.796  -6.617  1.00 95.94           C  
ATOM   4138  C   GLU C 358      24.561 -29.432  -7.284  1.00 95.94           C  
ATOM   4139  CB  GLU C 358      24.920 -31.880  -7.676  1.00 95.94           C  
ATOM   4140  O   GLU C 358      25.505 -28.934  -7.902  1.00 95.94           O  
ATOM   4141  CG  GLU C 358      25.265 -33.245  -7.099  1.00 95.94           C  
ATOM   4142  CD  GLU C 358      26.556 -33.247  -6.296  1.00 95.94           C  
ATOM   4143  OE1 GLU C 358      26.595 -33.870  -5.210  1.00 95.94           O  
ATOM   4144  OE2 GLU C 358      27.537 -32.620  -6.755  1.00 95.94           O  
ATOM   4145  N   ILE C 359      23.369 -28.836  -7.217  1.00 97.15           N  
ATOM   4146  CA  ILE C 359      23.206 -27.464  -7.686  1.00 97.15           C  
ATOM   4147  C   ILE C 359      23.815 -26.497  -6.674  1.00 97.15           C  
ATOM   4148  CB  ILE C 359      21.718 -27.123  -7.927  1.00 97.15           C  
ATOM   4149  O   ILE C 359      23.250 -26.274  -5.601  1.00 97.15           O  
ATOM   4150  CG1 ILE C 359      21.095 -28.116  -8.914  1.00 97.15           C  
ATOM   4151  CG2 ILE C 359      21.569 -25.684  -8.429  1.00 97.15           C  
ATOM   4152  CD1 ILE C 359      19.588 -27.967  -9.074  1.00 97.15           C  
ATOM   4153  N   PRO C 360      24.913 -25.851  -6.984  1.00 95.50           N  
ATOM   4154  CA  PRO C 360      25.706 -25.086  -6.019  1.00 95.50           C  
ATOM   4155  C   PRO C 360      24.941 -23.899  -5.437  1.00 95.50           C  
ATOM   4156  CB  PRO C 360      26.904 -24.611  -6.845  1.00 95.50           C  
ATOM   4157  O   PRO C 360      25.132 -23.550  -4.269  1.00 95.50           O  
ATOM   4158  CG  PRO C 360      26.966 -25.552  -8.004  1.00 95.50           C  
ATOM   4159  CD  PRO C 360      25.583 -26.075  -8.269  1.00 95.50           C  
ATOM   4160  N   THR C 361      24.046 -23.354  -6.206  1.00 97.81           N  
ATOM   4161  CA  THR C 361      23.388 -22.119  -5.797  1.00 97.81           C  
ATOM   4162  C   THR C 361      22.123 -22.419  -4.998  1.00 97.81           C  
ATOM   4163  CB  THR C 361      23.034 -21.245  -7.014  1.00 97.81           C  
ATOM   4164  O   THR C 361      21.546 -21.523  -4.379  1.00 97.81           O  
ATOM   4165  CG2 THR C 361      24.292 -20.752  -7.722  1.00 97.81           C  
ATOM   4166  OG1 THR C 361      22.251 -22.014  -7.936  1.00 97.81           O  
ATOM   4167  N   LEU C 362      21.666 -23.697  -4.992  1.00 98.29           N  
ATOM   4168  CA  LEU C 362      20.409 -24.086  -4.362  1.00 98.29           C  
ATOM   4169  C   LEU C 362      20.484 -23.917  -2.849  1.00 98.29           C  
ATOM   4170  CB  LEU C 362      20.062 -25.536  -4.709  1.00 98.29           C  
ATOM   4171  O   LEU C 362      21.419 -24.405  -2.210  1.00 98.29           O  
ATOM   4172  CG  LEU C 362      18.611 -25.960  -4.477  1.00 98.29           C  
ATOM   4173  CD1 LEU C 362      17.674 -25.159  -5.375  1.00 98.29           C  
ATOM   4174  CD2 LEU C 362      18.445 -27.456  -4.721  1.00 98.29           C  
ATOM   4175  N   LYS C 363      19.467 -23.219  -2.288  1.00 98.20           N  
ATOM   4176  CA  LYS C 363      19.447 -22.942  -0.854  1.00 98.20           C  
ATOM   4177  C   LYS C 363      18.277 -23.648  -0.174  1.00 98.20           C  
ATOM   4178  CB  LYS C 363      19.370 -21.436  -0.600  1.00 98.20           C  
ATOM   4179  O   LYS C 363      18.411 -24.142   0.947  1.00 98.20           O  
ATOM   4180  CG  LYS C 363      20.604 -20.668  -1.050  1.00 98.20           C  
ATOM   4181  CD  LYS C 363      20.486 -19.183  -0.731  1.00 98.20           C  
ATOM   4182  CE  LYS C 363      21.716 -18.412  -1.190  1.00 98.20           C  
ATOM   4183  NZ  LYS C 363      21.591 -16.951  -0.908  1.00 98.20           N  
ATOM   4184  N   THR C 364      17.169 -23.643  -0.822  1.00 98.19           N  
ATOM   4185  CA  THR C 364      15.996 -24.280  -0.234  1.00 98.19           C  
ATOM   4186  C   THR C 364      15.382 -25.285  -1.204  1.00 98.19           C  
ATOM   4187  CB  THR C 364      14.937 -23.237   0.168  1.00 98.19           C  
ATOM   4188  O   THR C 364      15.409 -25.078  -2.419  1.00 98.19           O  
ATOM   4189  CG2 THR C 364      15.534 -22.171   1.081  1.00 98.19           C  
ATOM   4190  OG1 THR C 364      14.423 -22.608  -1.012  1.00 98.19           O  
ATOM   4191  N   LEU C 365      14.902 -26.413  -0.676  1.00 97.97           N  
ATOM   4192  CA  LEU C 365      14.225 -27.463  -1.429  1.00 97.97           C  
ATOM   4193  C   LEU C 365      12.966 -27.927  -0.703  1.00 97.97           C  
ATOM   4194  CB  LEU C 365      15.164 -28.650  -1.657  1.00 97.97           C  
ATOM   4195  O   LEU C 365      13.041 -28.420   0.425  1.00 97.97           O  
ATOM   4196  CG  LEU C 365      14.588 -29.830  -2.442  1.00 97.97           C  
ATOM   4197  CD1 LEU C 365      14.237 -29.400  -3.863  1.00 97.97           C  
ATOM   4198  CD2 LEU C 365      15.573 -30.994  -2.458  1.00 97.97           C  
ATOM   4199  N   GLN C 366      11.790 -27.644  -1.394  1.00 97.45           N  
ATOM   4200  CA  GLN C 366      10.528 -28.129  -0.846  1.00 97.45           C  
ATOM   4201  C   GLN C 366      10.086 -29.415  -1.538  1.00 97.45           C  
ATOM   4202  CB  GLN C 366       9.440 -27.062  -0.976  1.00 97.45           C  
ATOM   4203  O   GLN C 366       9.817 -29.418  -2.741  1.00 97.45           O  
ATOM   4204  CG  GLN C 366       9.865 -25.687  -0.480  1.00 97.45           C  
ATOM   4205  CD  GLN C 366      10.432 -25.719   0.927  1.00 97.45           C  
ATOM   4206  NE2 GLN C 366      11.451 -24.904   1.174  1.00 97.45           N  
ATOM   4207  OE1 GLN C 366       9.956 -26.470   1.785  1.00 97.45           O  
ATOM   4208  N   VAL C 367       9.933 -30.510  -0.772  1.00 96.58           N  
ATOM   4209  CA  VAL C 367       9.574 -31.806  -1.339  1.00 96.58           C  
ATOM   4210  C   VAL C 367       8.532 -32.486  -0.455  1.00 96.58           C  
ATOM   4211  CB  VAL C 367      10.811 -32.717  -1.503  1.00 96.58           C  
ATOM   4212  O   VAL C 367       8.573 -33.704  -0.260  1.00 96.58           O  
ATOM   4213  CG1 VAL C 367      11.708 -32.211  -2.631  1.00 96.58           C  
ATOM   4214  CG2 VAL C 367      11.591 -32.797  -0.191  1.00 96.58           C  
ATOM   4215  N   PHE C 368       7.667 -31.647   0.094  1.00 95.81           N  
ATOM   4216  CA  PHE C 368       6.591 -32.185   0.918  1.00 95.81           C  
ATOM   4217  C   PHE C 368       5.824 -33.268   0.168  1.00 95.81           C  
ATOM   4218  CB  PHE C 368       5.635 -31.069   1.351  1.00 95.81           C  
ATOM   4219  O   PHE C 368       5.519 -33.113  -1.017  1.00 95.81           O  
ATOM   4220  CG  PHE C 368       6.267 -30.046   2.255  1.00 95.81           C  
ATOM   4221  CD1 PHE C 368       6.324 -30.251   3.628  1.00 95.81           C  
ATOM   4222  CD2 PHE C 368       6.805 -28.877   1.731  1.00 95.81           C  
ATOM   4223  CE1 PHE C 368       6.909 -29.305   4.467  1.00 95.81           C  
ATOM   4224  CE2 PHE C 368       7.391 -27.928   2.563  1.00 95.81           C  
ATOM   4225  CZ  PHE C 368       7.441 -28.143   3.931  1.00 95.81           C  
ATOM   4226  N   GLY C 369       5.550 -34.377   0.827  1.00 94.00           N  
ATOM   4227  CA  GLY C 369       4.688 -35.414   0.281  1.00 94.00           C  
ATOM   4228  C   GLY C 369       5.437 -36.432  -0.557  1.00 94.00           C  
ATOM   4229  O   GLY C 369       4.865 -37.440  -0.977  1.00 94.00           O  
ATOM   4230  N   ILE C 370       6.651 -36.242  -0.876  1.00 93.53           N  
ATOM   4231  CA  ILE C 370       7.452 -37.158  -1.682  1.00 93.53           C  
ATOM   4232  C   ILE C 370       8.217 -38.113  -0.769  1.00 93.53           C  
ATOM   4233  CB  ILE C 370       8.431 -36.393  -2.600  1.00 93.53           C  
ATOM   4234  O   ILE C 370       8.300 -39.312  -1.044  1.00 93.53           O  
ATOM   4235  CG1 ILE C 370       7.660 -35.488  -3.568  1.00 93.53           C  
ATOM   4236  CG2 ILE C 370       9.330 -37.371  -3.363  1.00 93.53           C  
ATOM   4237  CD1 ILE C 370       8.550 -34.624  -4.450  1.00 93.53           C  
ATOM   4238  N   VAL C 371       8.736 -37.615   0.310  1.00 89.46           N  
ATOM   4239  CA  VAL C 371       9.648 -38.344   1.185  1.00 89.46           C  
ATOM   4240  C   VAL C 371       8.965 -38.631   2.520  1.00 89.46           C  
ATOM   4241  CB  VAL C 371      10.961 -37.561   1.415  1.00 89.46           C  
ATOM   4242  O   VAL C 371       8.504 -37.710   3.199  1.00 89.46           O  
ATOM   4243  CG1 VAL C 371      11.958 -38.401   2.211  1.00 89.46           C  
ATOM   4244  CG2 VAL C 371      11.565 -37.130   0.080  1.00 89.46           C  
ATOM   4245  N   PRO C 372       8.879 -39.919   2.852  1.00 85.79           N  
ATOM   4246  CA  PRO C 372       8.367 -40.210   4.193  1.00 85.79           C  
ATOM   4247  C   PRO C 372       9.232 -39.608   5.298  1.00 85.79           C  
ATOM   4248  CB  PRO C 372       8.388 -41.739   4.255  1.00 85.79           C  
ATOM   4249  O   PRO C 372      10.399 -39.283   5.066  1.00 85.79           O  
ATOM   4250  CG  PRO C 372       8.717 -42.173   2.863  1.00 85.79           C  
ATOM   4251  CD  PRO C 372       9.257 -40.992   2.110  1.00 85.79           C  
ATOM   4252  N   ASP C 373       8.763 -39.452   6.466  1.00 84.45           N  
ATOM   4253  CA  ASP C 373       9.412 -38.756   7.573  1.00 84.45           C  
ATOM   4254  C   ASP C 373      10.781 -39.363   7.875  1.00 84.45           C  
ATOM   4255  CB  ASP C 373       8.531 -38.797   8.823  1.00 84.45           C  
ATOM   4256  O   ASP C 373      11.753 -38.637   8.095  1.00 84.45           O  
ATOM   4257  CG  ASP C 373       7.350 -37.845   8.747  1.00 84.45           C  
ATOM   4258  OD1 ASP C 373       7.400 -36.873   7.963  1.00 84.45           O  
ATOM   4259  OD2 ASP C 373       6.362 -38.068   9.480  1.00 84.45           O  
ATOM   4260  N   GLY C 374      10.841 -40.717   7.929  1.00 80.52           N  
ATOM   4261  CA  GLY C 374      12.110 -41.363   8.222  1.00 80.52           C  
ATOM   4262  C   GLY C 374      13.193 -41.039   7.210  1.00 80.52           C  
ATOM   4263  O   GLY C 374      14.323 -40.716   7.583  1.00 80.52           O  
ATOM   4264  N   THR C 375      12.902 -40.960   6.014  1.00 87.54           N  
ATOM   4265  CA  THR C 375      13.807 -40.692   4.902  1.00 87.54           C  
ATOM   4266  C   THR C 375      14.131 -39.204   4.814  1.00 87.54           C  
ATOM   4267  CB  THR C 375      13.207 -41.170   3.567  1.00 87.54           C  
ATOM   4268  O   THR C 375      15.229 -38.825   4.400  1.00 87.54           O  
ATOM   4269  CG2 THR C 375      14.232 -41.083   2.441  1.00 87.54           C  
ATOM   4270  OG1 THR C 375      12.776 -42.529   3.702  1.00 87.54           O  
ATOM   4271  N   LEU C 376      13.242 -38.389   5.276  1.00 91.95           N  
ATOM   4272  CA  LEU C 376      13.437 -36.944   5.237  1.00 91.95           C  
ATOM   4273  C   LEU C 376      14.638 -36.535   6.083  1.00 91.95           C  
ATOM   4274  CB  LEU C 376      12.181 -36.220   5.729  1.00 91.95           C  
ATOM   4275  O   LEU C 376      15.448 -35.707   5.660  1.00 91.95           O  
ATOM   4276  CG  LEU C 376      12.207 -34.693   5.657  1.00 91.95           C  
ATOM   4277  CD1 LEU C 376      12.328 -34.232   4.208  1.00 91.95           C  
ATOM   4278  CD2 LEU C 376      10.959 -34.105   6.307  1.00 91.95           C  
ATOM   4279  N   GLN C 377      14.723 -37.136   7.271  1.00 92.10           N  
ATOM   4280  CA  GLN C 377      15.853 -36.851   8.149  1.00 92.10           C  
ATOM   4281  C   GLN C 377      17.174 -37.233   7.487  1.00 92.10           C  
ATOM   4282  CB  GLN C 377      15.699 -37.590   9.479  1.00 92.10           C  
ATOM   4283  O   GLN C 377      18.156 -36.494   7.578  1.00 92.10           O  
ATOM   4284  CG  GLN C 377      16.718 -37.176  10.533  1.00 92.10           C  
ATOM   4285  CD  GLN C 377      16.646 -35.699  10.871  1.00 92.10           C  
ATOM   4286  NE2 GLN C 377      17.783 -35.119  11.240  1.00 92.10           N  
ATOM   4287  OE1 GLN C 377      15.577 -35.084  10.801  1.00 92.10           O  
ATOM   4288  N   LEU C 378      17.167 -38.419   6.873  1.00 93.03           N  
ATOM   4289  CA  LEU C 378      18.364 -38.863   6.167  1.00 93.03           C  
ATOM   4290  C   LEU C 378      18.735 -37.883   5.058  1.00 93.03           C  
ATOM   4291  CB  LEU C 378      18.152 -40.260   5.579  1.00 93.03           C  
ATOM   4292  O   LEU C 378      19.913 -37.578   4.863  1.00 93.03           O  
ATOM   4293  CG  LEU C 378      18.048 -41.409   6.584  1.00 93.03           C  
ATOM   4294  CD1 LEU C 378      17.694 -42.708   5.868  1.00 93.03           C  
ATOM   4295  CD2 LEU C 378      19.351 -41.559   7.361  1.00 93.03           C  
ATOM   4296  N   LEU C 379      17.762 -37.398   4.389  1.00 95.01           N  
ATOM   4297  CA  LEU C 379      17.972 -36.433   3.315  1.00 95.01           C  
ATOM   4298  C   LEU C 379      18.576 -35.141   3.856  1.00 95.01           C  
ATOM   4299  CB  LEU C 379      16.653 -36.133   2.598  1.00 95.01           C  
ATOM   4300  O   LEU C 379      19.549 -34.625   3.301  1.00 95.01           O  
ATOM   4301  CG  LEU C 379      16.741 -35.231   1.366  1.00 95.01           C  
ATOM   4302  CD1 LEU C 379      17.599 -35.888   0.289  1.00 95.01           C  
ATOM   4303  CD2 LEU C 379      15.348 -34.919   0.830  1.00 95.01           C  
ATOM   4304  N   LYS C 380      18.115 -34.635   4.950  1.00 94.91           N  
ATOM   4305  CA  LYS C 380      18.604 -33.411   5.577  1.00 94.91           C  
ATOM   4306  C   LYS C 380      20.059 -33.560   6.014  1.00 94.91           C  
ATOM   4307  CB  LYS C 380      17.733 -33.036   6.776  1.00 94.91           C  
ATOM   4308  O   LYS C 380      20.854 -32.628   5.873  1.00 94.91           O  
ATOM   4309  CG  LYS C 380      16.365 -32.487   6.399  1.00 94.91           C  
ATOM   4310  CD  LYS C 380      15.555 -32.107   7.633  1.00 94.91           C  
ATOM   4311  CE  LYS C 380      14.195 -31.536   7.256  1.00 94.91           C  
ATOM   4312  NZ  LYS C 380      13.390 -31.179   8.463  1.00 94.91           N  
ATOM   4313  N   GLU C 381      20.366 -34.780   6.500  1.00 94.79           N  
ATOM   4314  CA  GLU C 381      21.731 -35.057   6.937  1.00 94.79           C  
ATOM   4315  C   GLU C 381      22.688 -35.125   5.750  1.00 94.79           C  
ATOM   4316  CB  GLU C 381      21.787 -36.363   7.733  1.00 94.79           C  
ATOM   4317  O   GLU C 381      23.833 -34.679   5.843  1.00 94.79           O  
ATOM   4318  CG  GLU C 381      21.192 -36.259   9.129  1.00 94.79           C  
ATOM   4319  CD  GLU C 381      21.193 -37.579   9.883  1.00 94.79           C  
ATOM   4320  OE1 GLU C 381      20.703 -37.621  11.034  1.00 94.79           O  
ATOM   4321  OE2 GLU C 381      21.689 -38.579   9.318  1.00 94.79           O  
ATOM   4322  N   ALA C 382      22.178 -35.652   4.667  1.00 95.57           N  
ATOM   4323  CA  ALA C 382      22.998 -35.828   3.472  1.00 95.57           C  
ATOM   4324  C   ALA C 382      23.224 -34.497   2.760  1.00 95.57           C  
ATOM   4325  CB  ALA C 382      22.347 -36.831   2.523  1.00 95.57           C  
ATOM   4326  O   ALA C 382      24.204 -34.336   2.029  1.00 95.57           O  
ATOM   4327  N   LEU C 383      22.330 -33.486   2.937  1.00 96.42           N  
ATOM   4328  CA  LEU C 383      22.414 -32.175   2.304  1.00 96.42           C  
ATOM   4329  C   LEU C 383      22.329 -31.062   3.344  1.00 96.42           C  
ATOM   4330  CB  LEU C 383      21.298 -32.007   1.268  1.00 96.42           C  
ATOM   4331  O   LEU C 383      21.357 -30.305   3.371  1.00 96.42           O  
ATOM   4332  CG  LEU C 383      21.252 -33.046   0.147  1.00 96.42           C  
ATOM   4333  CD1 LEU C 383      19.971 -32.891  -0.666  1.00 96.42           C  
ATOM   4334  CD2 LEU C 383      22.479 -32.921  -0.749  1.00 96.42           C  
ATOM   4335  N   PRO C 384      23.355 -30.915   4.113  1.00 94.76           N  
ATOM   4336  CA  PRO C 384      23.299 -29.974   5.235  1.00 94.76           C  
ATOM   4337  C   PRO C 384      23.262 -28.517   4.782  1.00 94.76           C  
ATOM   4338  CB  PRO C 384      24.586 -30.273   6.010  1.00 94.76           C  
ATOM   4339  O   PRO C 384      22.824 -27.643   5.535  1.00 94.76           O  
ATOM   4340  CG  PRO C 384      25.493 -30.914   5.010  1.00 94.76           C  
ATOM   4341  CD  PRO C 384      24.655 -31.672   4.022  1.00 94.76           C  
ATOM   4342  N   HIS C 385      23.694 -28.215   3.569  1.00 95.61           N  
ATOM   4343  CA  HIS C 385      23.748 -26.843   3.076  1.00 95.61           C  
ATOM   4344  C   HIS C 385      22.386 -26.389   2.561  1.00 95.61           C  
ATOM   4345  CB  HIS C 385      24.798 -26.711   1.972  1.00 95.61           C  
ATOM   4346  O   HIS C 385      22.189 -25.205   2.278  1.00 95.61           O  
ATOM   4347  CG  HIS C 385      24.541 -27.591   0.791  1.00 95.61           C  
ATOM   4348  CD2 HIS C 385      24.099 -27.300  -0.455  1.00 95.61           C  
ATOM   4349  ND1 HIS C 385      24.737 -28.955   0.821  1.00 95.61           N  
ATOM   4350  CE1 HIS C 385      24.427 -29.465  -0.359  1.00 95.61           C  
ATOM   4351  NE2 HIS C 385      24.037 -28.482  -1.151  1.00 95.61           N  
ATOM   4352  N   LEU C 386      21.387 -27.324   2.443  1.00 96.83           N  
ATOM   4353  CA  LEU C 386      20.053 -27.029   1.933  1.00 96.83           C  
ATOM   4354  C   LEU C 386      19.034 -26.985   3.067  1.00 96.83           C  
ATOM   4355  CB  LEU C 386      19.633 -28.072   0.894  1.00 96.83           C  
ATOM   4356  O   LEU C 386      19.073 -27.819   3.974  1.00 96.83           O  
ATOM   4357  CG  LEU C 386      20.429 -28.088  -0.412  1.00 96.83           C  
ATOM   4358  CD1 LEU C 386      19.910 -29.184  -1.336  1.00 96.83           C  
ATOM   4359  CD2 LEU C 386      20.360 -26.727  -1.096  1.00 96.83           C  
ATOM   4360  N   GLN C 387      18.239 -25.990   3.077  1.00 97.37           N  
ATOM   4361  CA  GLN C 387      17.048 -26.014   3.920  1.00 97.37           C  
ATOM   4362  C   GLN C 387      15.912 -26.776   3.244  1.00 97.37           C  
ATOM   4363  CB  GLN C 387      16.599 -24.592   4.256  1.00 97.37           C  
ATOM   4364  O   GLN C 387      15.347 -26.309   2.253  1.00 97.37           O  
ATOM   4365  CG  GLN C 387      17.618 -23.800   5.065  1.00 97.37           C  
ATOM   4366  CD  GLN C 387      17.172 -22.376   5.339  1.00 97.37           C  
ATOM   4367  NE2 GLN C 387      17.935 -21.663   6.160  1.00 97.37           N  
ATOM   4368  OE1 GLN C 387      16.150 -21.920   4.816  1.00 97.37           O  
ATOM   4369  N   ILE C 388      15.505 -27.886   3.735  1.00 96.78           N  
ATOM   4370  CA  ILE C 388      14.516 -28.764   3.118  1.00 96.78           C  
ATOM   4371  C   ILE C 388      13.193 -28.663   3.873  1.00 96.78           C  
ATOM   4372  CB  ILE C 388      15.004 -30.230   3.084  1.00 96.78           C  
ATOM   4373  O   ILE C 388      13.165 -28.752   5.103  1.00 96.78           O  
ATOM   4374  CG1 ILE C 388      16.296 -30.344   2.266  1.00 96.78           C  
ATOM   4375  CG2 ILE C 388      13.916 -31.149   2.522  1.00 96.78           C  
ATOM   4376  CD1 ILE C 388      16.924 -31.731   2.292  1.00 96.78           C  
ATOM   4377  N   ASN C 389      12.146 -28.453   3.076  1.00 95.71           N  
ATOM   4378  CA  ASN C 389      10.794 -28.368   3.617  1.00 95.71           C  
ATOM   4379  C   ASN C 389      10.702 -27.336   4.737  1.00 95.71           C  
ATOM   4380  CB  ASN C 389      10.330 -29.738   4.118  1.00 95.71           C  
ATOM   4381  O   ASN C 389      10.141 -27.613   5.799  1.00 95.71           O  
ATOM   4382  CG  ASN C 389       9.936 -30.670   2.990  1.00 95.71           C  
ATOM   4383  ND2 ASN C 389       9.709 -31.936   3.318  1.00 95.71           N  
ATOM   4384  OD1 ASN C 389       9.836 -30.255   1.832  1.00 95.71           O  
ATOM   4385  N   CYS C 390      11.203 -26.119   4.512  1.00 93.06           N  
ATOM   4386  CA  CYS C 390      11.269 -25.070   5.523  1.00 93.06           C  
ATOM   4387  C   CYS C 390      10.099 -24.103   5.383  1.00 93.06           C  
ATOM   4388  CB  CYS C 390      12.589 -24.307   5.417  1.00 93.06           C  
ATOM   4389  O   CYS C 390       9.831 -23.312   6.288  1.00 93.06           O  
ATOM   4390  SG  CYS C 390      12.887 -23.589   3.787  1.00 93.06           S  
ATOM   4391  N   SER C 391       9.471 -24.165   4.276  1.00 91.27           N  
ATOM   4392  CA  SER C 391       8.335 -23.270   4.073  1.00 91.27           C  
ATOM   4393  C   SER C 391       7.176 -23.994   3.397  1.00 91.27           C  
ATOM   4394  CB  SER C 391       8.749 -22.060   3.235  1.00 91.27           C  
ATOM   4395  O   SER C 391       7.348 -24.598   2.336  1.00 91.27           O  
ATOM   4396  OG  SER C 391       7.657 -21.174   3.057  1.00 91.27           O  
ATOM   4397  N   HIS C 392       5.967 -23.802   3.982  1.00 87.24           N  
ATOM   4398  CA  HIS C 392       4.783 -24.478   3.465  1.00 87.24           C  
ATOM   4399  C   HIS C 392       4.149 -23.686   2.327  1.00 87.24           C  
ATOM   4400  CB  HIS C 392       3.762 -24.699   4.583  1.00 87.24           C  
ATOM   4401  O   HIS C 392       3.499 -24.261   1.451  1.00 87.24           O  
ATOM   4402  CG  HIS C 392       4.171 -25.746   5.570  1.00 87.24           C  
ATOM   4403  CD2 HIS C 392       4.739 -25.639   6.794  1.00 87.24           C  
ATOM   4404  ND1 HIS C 392       4.007 -27.094   5.336  1.00 87.24           N  
ATOM   4405  CE1 HIS C 392       4.458 -27.773   6.378  1.00 87.24           C  
ATOM   4406  NE2 HIS C 392       4.908 -26.914   7.276  1.00 87.24           N  
ATOM   4407  N   PHE C 393       4.479 -22.375   2.369  1.00 88.88           N  
ATOM   4408  CA  PHE C 393       3.771 -21.521   1.422  1.00 88.88           C  
ATOM   4409  C   PHE C 393       4.754 -20.747   0.552  1.00 88.88           C  
ATOM   4410  CB  PHE C 393       2.845 -20.550   2.159  1.00 88.88           C  
ATOM   4411  O   PHE C 393       5.845 -20.392   1.004  1.00 88.88           O  
ATOM   4412  CG  PHE C 393       1.820 -21.229   3.027  1.00 88.88           C  
ATOM   4413  CD1 PHE C 393       0.720 -21.862   2.462  1.00 88.88           C  
ATOM   4414  CD2 PHE C 393       1.957 -21.235   4.409  1.00 88.88           C  
ATOM   4415  CE1 PHE C 393      -0.231 -22.492   3.263  1.00 88.88           C  
ATOM   4416  CE2 PHE C 393       1.012 -21.862   5.216  1.00 88.88           C  
ATOM   4417  CZ  PHE C 393      -0.082 -22.489   4.641  1.00 88.88           C  
ATOM   4418  N   THR C 394       4.287 -20.483  -0.624  1.00 93.01           N  
ATOM   4419  CA  THR C 394       5.106 -19.703  -1.545  1.00 93.01           C  
ATOM   4420  C   THR C 394       4.947 -18.209  -1.277  1.00 93.01           C  
ATOM   4421  CB  THR C 394       4.741 -20.006  -3.010  1.00 93.01           C  
ATOM   4422  O   THR C 394       3.868 -17.753  -0.895  1.00 93.01           O  
ATOM   4423  CG2 THR C 394       3.290 -19.637  -3.303  1.00 93.01           C  
ATOM   4424  OG1 THR C 394       5.598 -19.252  -3.876  1.00 93.01           O  
ATOM   4425  N   THR C 395       6.008 -17.461  -1.428  1.00 94.51           N  
ATOM   4426  CA  THR C 395       5.971 -16.012  -1.266  1.00 94.51           C  
ATOM   4427  C   THR C 395       6.008 -15.315  -2.623  1.00 94.51           C  
ATOM   4428  CB  THR C 395       7.144 -15.517  -0.399  1.00 94.51           C  
ATOM   4429  O   THR C 395       5.984 -14.084  -2.695  1.00 94.51           O  
ATOM   4430  CG2 THR C 395       7.064 -16.087   1.013  1.00 94.51           C  
ATOM   4431  OG1 THR C 395       8.379 -15.927  -0.999  1.00 94.51           O  
ATOM   4432  N   ILE C 396       6.036 -16.118  -3.686  1.00 97.97           N  
ATOM   4433  CA  ILE C 396       6.210 -15.565  -5.024  1.00 97.97           C  
ATOM   4434  C   ILE C 396       5.026 -14.665  -5.369  1.00 97.97           C  
ATOM   4435  CB  ILE C 396       6.360 -16.682  -6.082  1.00 97.97           C  
ATOM   4436  O   ILE C 396       3.882 -15.123  -5.413  1.00 97.97           O  
ATOM   4437  CG1 ILE C 396       7.640 -17.486  -5.831  1.00 97.97           C  
ATOM   4438  CG2 ILE C 396       6.351 -16.092  -7.495  1.00 97.97           C  
ATOM   4439  CD1 ILE C 396       7.771 -18.729  -6.701  1.00 97.97           C  
ATOM   4440  N   ALA C 397       5.269 -13.372  -5.653  1.00 98.28           N  
ATOM   4441  CA  ALA C 397       4.368 -12.331  -6.140  1.00 98.28           C  
ATOM   4442  C   ALA C 397       3.255 -12.054  -5.133  1.00 98.28           C  
ATOM   4443  CB  ALA C 397       3.773 -12.731  -7.488  1.00 98.28           C  
ATOM   4444  O   ALA C 397       2.263 -11.398  -5.459  1.00 98.28           O  
ATOM   4445  N   ARG C 398       3.383 -12.522  -3.930  1.00 96.51           N  
ATOM   4446  CA  ARG C 398       2.347 -12.275  -2.932  1.00 96.51           C  
ATOM   4447  C   ARG C 398       2.531 -10.910  -2.278  1.00 96.51           C  
ATOM   4448  CB  ARG C 398       2.355 -13.372  -1.866  1.00 96.51           C  
ATOM   4449  O   ARG C 398       3.651 -10.526  -1.935  1.00 96.51           O  
ATOM   4450  CG  ARG C 398       1.873 -14.724  -2.369  1.00 96.51           C  
ATOM   4451  CD  ARG C 398       1.463 -15.639  -1.223  1.00 96.51           C  
ATOM   4452  NE  ARG C 398       0.877 -16.884  -1.711  1.00 96.51           N  
ATOM   4453  NH1 ARG C 398      -1.109 -16.642  -0.557  1.00 96.51           N  
ATOM   4454  NH2 ARG C 398      -0.766 -18.479  -1.885  1.00 96.51           N  
ATOM   4455  CZ  ARG C 398      -0.331 -17.332  -1.383  1.00 96.51           C  
ATOM   4456  N   PRO C 399       1.414 -10.161  -2.139  1.00 95.59           N  
ATOM   4457  CA  PRO C 399       1.480  -8.793  -1.620  1.00 95.59           C  
ATOM   4458  C   PRO C 399       1.928  -8.737  -0.161  1.00 95.59           C  
ATOM   4459  CB  PRO C 399       0.043  -8.289  -1.770  1.00 95.59           C  
ATOM   4460  O   PRO C 399       2.560  -7.765   0.258  1.00 95.59           O  
ATOM   4461  CG  PRO C 399      -0.787  -9.528  -1.883  1.00 95.59           C  
ATOM   4462  CD  PRO C 399       0.064 -10.619  -2.466  1.00 95.59           C  
ATOM   4463  N   THR C 400       1.546  -9.666   0.619  1.00 90.56           N  
ATOM   4464  CA  THR C 400       1.915  -9.735   2.029  1.00 90.56           C  
ATOM   4465  C   THR C 400       2.596 -11.063   2.346  1.00 90.56           C  
ATOM   4466  CB  THR C 400       0.685  -9.556   2.938  1.00 90.56           C  
ATOM   4467  O   THR C 400       2.172 -12.115   1.862  1.00 90.56           O  
ATOM   4468  CG2 THR C 400       1.099  -9.377   4.395  1.00 90.56           C  
ATOM   4469  OG1 THR C 400      -0.049  -8.400   2.516  1.00 90.56           O  
ATOM   4470  N   ILE C 401       3.769 -10.802   3.030  1.00 80.53           N  
ATOM   4471  CA  ILE C 401       4.487 -12.006   3.433  1.00 80.53           C  
ATOM   4472  C   ILE C 401       4.401 -12.174   4.948  1.00 80.53           C  
ATOM   4473  CB  ILE C 401       5.964 -11.961   2.982  1.00 80.53           C  
ATOM   4474  O   ILE C 401       4.543 -11.204   5.696  1.00 80.53           O  
ATOM   4475  CG1 ILE C 401       6.053 -11.766   1.464  1.00 80.53           C  
ATOM   4476  CG2 ILE C 401       6.700 -13.233   3.414  1.00 80.53           C  
ATOM   4477  CD1 ILE C 401       7.463 -11.496   0.956  1.00 80.53           C  
ATOM   4478  N   GLY C 402       4.159 -13.383   5.393  1.00 70.24           N  
ATOM   4479  CA  GLY C 402       4.134 -13.683   6.815  1.00 70.24           C  
ATOM   4480  C   GLY C 402       2.765 -13.494   7.441  1.00 70.24           C  
ATOM   4481  O   GLY C 402       1.780 -13.267   6.735  1.00 70.24           O  
ATOM   4482  N   ASN C 403       2.584 -13.895   8.731  1.00 61.14           N  
ATOM   4483  CA  ASN C 403       1.325 -13.875   9.468  1.00 61.14           C  
ATOM   4484  C   ASN C 403       1.071 -12.513  10.107  1.00 61.14           C  
ATOM   4485  CB  ASN C 403       1.309 -14.973  10.533  1.00 61.14           C  
ATOM   4486  O   ASN C 403       0.086 -12.333  10.825  1.00 61.14           O  
ATOM   4487  CG  ASN C 403       0.779 -16.291  10.005  1.00 61.14           C  
ATOM   4488  ND2 ASN C 403       0.997 -17.363  10.759  1.00 61.14           N  
ATOM   4489  OD1 ASN C 403       0.180 -16.347   8.928  1.00 61.14           O  
ATOM   4490  N   LYS C 404       1.969 -11.632   9.754  1.00 57.18           N  
ATOM   4491  CA  LYS C 404       1.765 -10.419  10.540  1.00 57.18           C  
ATOM   4492  C   LYS C 404       0.639  -9.569   9.958  1.00 57.18           C  
ATOM   4493  CB  LYS C 404       3.055  -9.601  10.611  1.00 57.18           C  
ATOM   4494  O   LYS C 404       0.419  -9.568   8.745  1.00 57.18           O  
ATOM   4495  CG  LYS C 404       4.088 -10.157  11.580  1.00 57.18           C  
ATOM   4496  CD  LYS C 404       5.294  -9.234  11.701  1.00 57.18           C  
ATOM   4497  CE  LYS C 404       6.363  -9.826  12.610  1.00 57.18           C  
ATOM   4498  NZ  LYS C 404       7.567  -8.947  12.695  1.00 57.18           N  
ATOM   4499  N   LYS C 405      -0.470  -9.437  10.764  1.00 58.97           N  
ATOM   4500  CA  LYS C 405      -1.502  -8.452  10.454  1.00 58.97           C  
ATOM   4501  C   LYS C 405      -0.887  -7.161   9.921  1.00 58.97           C  
ATOM   4502  CB  LYS C 405      -2.351  -8.156  11.691  1.00 58.97           C  
ATOM   4503  O   LYS C 405      -0.778  -6.172  10.649  1.00 58.97           O  
ATOM   4504  CG  LYS C 405      -3.389  -9.225  12.000  1.00 58.97           C  
ATOM   4505  CD  LYS C 405      -4.283  -8.817  13.164  1.00 58.97           C  
ATOM   4506  CE  LYS C 405      -5.287  -9.908  13.508  1.00 58.97           C  
ATOM   4507  NZ  LYS C 405      -6.155  -9.519  14.659  1.00 58.97           N  
ATOM   4508  N   ASN C 406      -0.001  -7.484   8.819  1.00 63.48           N  
ATOM   4509  CA  ASN C 406       0.751  -6.326   8.348  1.00 63.48           C  
ATOM   4510  C   ASN C 406      -0.056  -5.504   7.347  1.00 63.48           C  
ATOM   4511  CB  ASN C 406       2.079  -6.764   7.728  1.00 63.48           C  
ATOM   4512  O   ASN C 406      -0.787  -6.061   6.526  1.00 63.48           O  
ATOM   4513  CG  ASN C 406       3.182  -6.916   8.756  1.00 63.48           C  
ATOM   4514  ND2 ASN C 406       4.275  -7.559   8.363  1.00 63.48           N  
ATOM   4515  OD1 ASN C 406       3.053  -6.459   9.895  1.00 63.48           O  
ATOM   4516  N   GLN C 407      -0.391  -4.261   7.662  1.00 78.10           N  
ATOM   4517  CA  GLN C 407      -1.068  -3.285   6.815  1.00 78.10           C  
ATOM   4518  C   GLN C 407      -0.167  -2.832   5.669  1.00 78.10           C  
ATOM   4519  CB  GLN C 407      -1.516  -2.077   7.639  1.00 78.10           C  
ATOM   4520  O   GLN C 407      -0.160  -1.654   5.306  1.00 78.10           O  
ATOM   4521  CG  GLN C 407      -2.592  -2.400   8.667  1.00 78.10           C  
ATOM   4522  CD  GLN C 407      -2.987  -1.195   9.500  1.00 78.10           C  
ATOM   4523  NE2 GLN C 407      -4.046  -1.342  10.290  1.00 78.10           N  
ATOM   4524  OE1 GLN C 407      -2.346  -0.141   9.435  1.00 78.10           O  
ATOM   4525  N   GLU C 408       0.554  -3.880   5.185  1.00 89.26           N  
ATOM   4526  CA  GLU C 408       1.454  -3.508   4.097  1.00 89.26           C  
ATOM   4527  C   GLU C 408       1.108  -4.258   2.814  1.00 89.26           C  
ATOM   4528  CB  GLU C 408       2.910  -3.775   4.487  1.00 89.26           C  
ATOM   4529  O   GLU C 408       0.550  -5.355   2.861  1.00 89.26           O  
ATOM   4530  CG  GLU C 408       3.396  -2.937   5.660  1.00 89.26           C  
ATOM   4531  CD  GLU C 408       4.830  -3.244   6.063  1.00 89.26           C  
ATOM   4532  OE1 GLU C 408       5.348  -2.598   7.002  1.00 89.26           O  
ATOM   4533  OE2 GLU C 408       5.440  -4.138   5.435  1.00 89.26           O  
ATOM   4534  N   ILE C 409       1.396  -3.671   1.695  1.00 93.71           N  
ATOM   4535  CA  ILE C 409       1.305  -4.274   0.370  1.00 93.71           C  
ATOM   4536  C   ILE C 409       2.636  -4.118  -0.362  1.00 93.71           C  
ATOM   4537  CB  ILE C 409       0.161  -3.647  -0.459  1.00 93.71           C  
ATOM   4538  O   ILE C 409       3.020  -3.007  -0.735  1.00 93.71           O  
ATOM   4539  CG1 ILE C 409       0.064  -4.323  -1.832  1.00 93.71           C  
ATOM   4540  CG2 ILE C 409       0.366  -2.137  -0.606  1.00 93.71           C  
ATOM   4541  CD1 ILE C 409      -1.137  -3.881  -2.656  1.00 93.71           C  
ATOM   4542  N   TRP C 410       3.363  -5.252  -0.514  1.00 94.83           N  
ATOM   4543  CA  TRP C 410       4.695  -5.276  -1.110  1.00 94.83           C  
ATOM   4544  C   TRP C 410       5.616  -4.273  -0.425  1.00 94.83           C  
ATOM   4545  CB  TRP C 410       4.619  -4.978  -2.610  1.00 94.83           C  
ATOM   4546  O   TRP C 410       6.325  -3.516  -1.093  1.00 94.83           O  
ATOM   4547  CG  TRP C 410       4.026  -6.090  -3.423  1.00 94.83           C  
ATOM   4548  CD1 TRP C 410       4.570  -7.323  -3.654  1.00 94.83           C  
ATOM   4549  CD2 TRP C 410       2.774  -6.068  -4.116  1.00 94.83           C  
ATOM   4550  CE2 TRP C 410       2.623  -7.322  -4.747  1.00 94.83           C  
ATOM   4551  CE3 TRP C 410       1.764  -5.108  -4.264  1.00 94.83           C  
ATOM   4552  NE1 TRP C 410       3.732  -8.069  -4.450  1.00 94.83           N  
ATOM   4553  CH2 TRP C 410       0.528  -6.684  -5.644  1.00 94.83           C  
ATOM   4554  CZ2 TRP C 410       1.501  -7.642  -5.515  1.00 94.83           C  
ATOM   4555  CZ3 TRP C 410       0.649  -5.427  -5.029  1.00 94.83           C  
ATOM   4556  N   GLY C 411       5.494  -4.175   0.845  1.00 90.70           N  
ATOM   4557  CA  GLY C 411       6.398  -3.381   1.661  1.00 90.70           C  
ATOM   4558  C   GLY C 411       5.918  -1.958   1.873  1.00 90.70           C  
ATOM   4559  O   GLY C 411       6.528  -1.197   2.627  1.00 90.70           O  
ATOM   4560  N   ILE C 412       4.802  -1.661   1.215  1.00 92.56           N  
ATOM   4561  CA  ILE C 412       4.250  -0.319   1.366  1.00 92.56           C  
ATOM   4562  C   ILE C 412       3.239  -0.301   2.510  1.00 92.56           C  
ATOM   4563  CB  ILE C 412       3.588   0.170   0.058  1.00 92.56           C  
ATOM   4564  O   ILE C 412       2.219  -0.992   2.456  1.00 92.56           O  
ATOM   4565  CG1 ILE C 412       4.604   0.163  -1.090  1.00 92.56           C  
ATOM   4566  CG2 ILE C 412       2.985   1.565   0.247  1.00 92.56           C  
ATOM   4567  CD1 ILE C 412       3.976   0.273  -2.473  1.00 92.56           C  
ATOM   4568  N   LYS C 413       3.510   0.541   3.471  1.00 89.21           N  
ATOM   4569  CA  LYS C 413       2.571   0.682   4.580  1.00 89.21           C  
ATOM   4570  C   LYS C 413       1.417   1.608   4.209  1.00 89.21           C  
ATOM   4571  CB  LYS C 413       3.286   1.208   5.826  1.00 89.21           C  
ATOM   4572  O   LYS C 413       1.638   2.717   3.716  1.00 89.21           O  
ATOM   4573  CG  LYS C 413       2.452   1.132   7.096  1.00 89.21           C  
ATOM   4574  CD  LYS C 413       3.257   1.552   8.319  1.00 89.21           C  
ATOM   4575  CE  LYS C 413       2.423   1.476   9.591  1.00 89.21           C  
ATOM   4576  NZ  LYS C 413       3.215   1.864  10.797  1.00 89.21           N  
ATOM   4577  N   CYS C 414       0.274   1.163   4.428  1.00 91.34           N  
ATOM   4578  CA  CYS C 414      -0.886   1.986   4.106  1.00 91.34           C  
ATOM   4579  C   CYS C 414      -1.232   2.918   5.261  1.00 91.34           C  
ATOM   4580  CB  CYS C 414      -2.091   1.107   3.770  1.00 91.34           C  
ATOM   4581  O   CYS C 414      -1.561   2.460   6.357  1.00 91.34           O  
ATOM   4582  SG  CYS C 414      -1.897   0.158   2.246  1.00 91.34           S  
ATOM   4583  N   ARG C 415      -1.327   4.192   4.920  1.00 90.25           N  
ATOM   4584  CA  ARG C 415      -1.612   5.199   5.938  1.00 90.25           C  
ATOM   4585  C   ARG C 415      -3.097   5.223   6.283  1.00 90.25           C  
ATOM   4586  CB  ARG C 415      -1.160   6.583   5.467  1.00 90.25           C  
ATOM   4587  O   ARG C 415      -3.466   5.223   7.459  1.00 90.25           O  
ATOM   4588  CG  ARG C 415      -1.424   7.692   6.472  1.00 90.25           C  
ATOM   4589  CD  ARG C 415      -1.113   9.065   5.892  1.00 90.25           C  
ATOM   4590  NE  ARG C 415      -2.093   9.458   4.884  1.00 90.25           N  
ATOM   4591  NH1 ARG C 415      -3.653  10.231   6.403  1.00 90.25           N  
ATOM   4592  NH2 ARG C 415      -4.092  10.323   4.154  1.00 90.25           N  
ATOM   4593  CZ  ARG C 415      -3.277  10.003   5.149  1.00 90.25           C  
ATOM   4594  N   LEU C 416      -3.924   5.313   5.271  1.00 93.43           N  
ATOM   4595  CA  LEU C 416      -5.362   5.368   5.511  1.00 93.43           C  
ATOM   4596  C   LEU C 416      -5.956   3.965   5.576  1.00 93.43           C  
ATOM   4597  CB  LEU C 416      -6.058   6.179   4.414  1.00 93.43           C  
ATOM   4598  O   LEU C 416      -5.837   3.190   4.624  1.00 93.43           O  
ATOM   4599  CG  LEU C 416      -5.728   7.671   4.362  1.00 93.43           C  
ATOM   4600  CD1 LEU C 416      -6.468   8.338   3.207  1.00 93.43           C  
ATOM   4601  CD2 LEU C 416      -6.077   8.343   5.686  1.00 93.43           C  
ATOM   4602  N   THR C 417      -6.570   3.678   6.684  1.00 90.48           N  
ATOM   4603  CA  THR C 417      -7.182   2.372   6.903  1.00 90.48           C  
ATOM   4604  C   THR C 417      -8.408   2.495   7.804  1.00 90.48           C  
ATOM   4605  CB  THR C 417      -6.181   1.383   7.526  1.00 90.48           C  
ATOM   4606  O   THR C 417      -8.537   3.461   8.558  1.00 90.48           O  
ATOM   4607  CG2 THR C 417      -5.650   1.903   8.858  1.00 90.48           C  
ATOM   4608  OG1 THR C 417      -6.833   0.125   7.743  1.00 90.48           O  
ATOM   4609  N   LEU C 418      -9.317   1.564   7.685  1.00 85.50           N  
ATOM   4610  CA  LEU C 418     -10.476   1.526   8.569  1.00 85.50           C  
ATOM   4611  C   LEU C 418     -10.221   0.611   9.762  1.00 85.50           C  
ATOM   4612  CB  LEU C 418     -11.717   1.055   7.806  1.00 85.50           C  
ATOM   4613  O   LEU C 418     -11.020   0.569  10.700  1.00 85.50           O  
ATOM   4614  CG  LEU C 418     -12.342   2.062   6.840  1.00 85.50           C  
ATOM   4615  CD1 LEU C 418     -13.440   1.396   6.017  1.00 85.50           C  
ATOM   4616  CD2 LEU C 418     -12.890   3.265   7.600  1.00 85.50           C  
ATOM   4617  N   GLN C 419      -9.159  -0.171   9.641  1.00 73.01           N  
ATOM   4618  CA  GLN C 419      -8.870  -1.086  10.740  1.00 73.01           C  
ATOM   4619  C   GLN C 419      -8.425  -0.326  11.986  1.00 73.01           C  
ATOM   4620  CB  GLN C 419      -7.796  -2.095  10.329  1.00 73.01           C  
ATOM   4621  O   GLN C 419      -7.739   0.693  11.886  1.00 73.01           O  
ATOM   4622  CG  GLN C 419      -8.309  -3.202   9.417  1.00 73.01           C  
ATOM   4623  CD  GLN C 419      -7.260  -4.260   9.131  1.00 73.01           C  
ATOM   4624  NE2 GLN C 419      -7.641  -5.282   8.372  1.00 73.01           N  
ATOM   4625  OE1 GLN C 419      -6.117  -4.160   9.588  1.00 73.01           O  
ATOM   4626  N   LYS C 420      -9.244  -0.573  12.959  1.00 59.00           N  
ATOM   4627  CA  LYS C 420      -8.839   0.062  14.209  1.00 59.00           C  
ATOM   4628  C   LYS C 420      -7.381  -0.248  14.536  1.00 59.00           C  
ATOM   4629  CB  LYS C 420      -9.741  -0.389  15.358  1.00 59.00           C  
ATOM   4630  O   LYS C 420      -6.923  -1.377  14.345  1.00 59.00           O  
ATOM   4631  CG  LYS C 420     -11.016   0.429  15.502  1.00 59.00           C  
ATOM   4632  CD  LYS C 420     -11.818   0.004  16.726  1.00 59.00           C  
ATOM   4633  CE  LYS C 420     -13.131   0.767  16.827  1.00 59.00           C  
ATOM   4634  NZ  LYS C 420     -13.952   0.306  17.987  1.00 59.00           N  
ATOM   4635  N   PRO C 421      -6.524   0.773  14.541  1.00 46.62           N  
ATOM   4636  CA  PRO C 421      -5.193   0.361  14.990  1.00 46.62           C  
ATOM   4637  C   PRO C 421      -5.242  -0.625  16.155  1.00 46.62           C  
ATOM   4638  CB  PRO C 421      -4.541   1.678  15.417  1.00 46.62           C  
ATOM   4639  O   PRO C 421      -6.152  -0.560  16.986  1.00 46.62           O  
ATOM   4640  CG  PRO C 421      -5.597   2.714  15.205  1.00 46.62           C  
ATOM   4641  CD  PRO C 421      -6.834   2.035  14.690  1.00 46.62           C  
ATOM   4642  N   SER C 422      -5.034  -1.912  15.863  1.00 38.02           N  
ATOM   4643  CA  SER C 422      -4.933  -2.758  17.048  1.00 38.02           C  
ATOM   4644  C   SER C 422      -4.325  -1.997  18.221  1.00 38.02           C  
ATOM   4645  CB  SER C 422      -4.096  -4.002  16.749  1.00 38.02           C  
ATOM   4646  O   SER C 422      -3.319  -1.302  18.063  1.00 38.02           O  
ATOM   4647  OG  SER C 422      -2.827  -3.642  16.231  1.00 38.02           O  
ATOM   4648  N   CYS C 423      -5.070  -1.155  18.942  1.00 30.71           N  
ATOM   4649  CA  CYS C 423      -4.500  -0.665  20.192  1.00 30.71           C  
ATOM   4650  C   CYS C 423      -3.615  -1.722  20.840  1.00 30.71           C  
ATOM   4651  CB  CYS C 423      -5.609  -0.252  21.160  1.00 30.71           C  
ATOM   4652  O   CYS C 423      -4.099  -2.781  21.243  1.00 30.71           O  
ATOM   4653  SG  CYS C 423      -6.601   1.142  20.580  1.00 30.71           S  
ATOM   4654  N   LEU C 424      -2.608  -2.128  20.312  1.00 28.44           N  
ATOM   4655  CA  LEU C 424      -1.817  -2.669  21.412  1.00 28.44           C  
ATOM   4656  C   LEU C 424      -1.335  -1.554  22.335  1.00 28.44           C  
ATOM   4657  CB  LEU C 424      -0.619  -3.456  20.875  1.00 28.44           C  
ATOM   4658  O   LEU C 424      -0.972  -0.471  21.870  1.00 28.44           O  
ATOM   4659  CG  LEU C 424      -0.911  -4.865  20.355  1.00 28.44           C  
ATOM   4660  CD1 LEU C 424       0.137  -5.278  19.327  1.00 28.44           C  
ATOM   4661  CD2 LEU C 424      -0.959  -5.861  21.508  1.00 28.44           C  
TER    4662      LEU C 424                                                      
ENDMDL                                                                          
END                                                                             
