# Supplementary material for: AI-guided pipeline for protein–protein interaction drug discovery identifies a SARS-CoV-2 inhibitor
Source: Mol Syst Biol. 2024 Mar 11;20(4):428–57. doi: 10.1038/s44320-024-00019-8 (PMC10987651; doi:10.1038/s44320-024-00019-8)
Supplement: Supplementary file 12 — Source Data Fig. 2 [file 44320_2024_19_MOESM12_ESM.zip › Source Data Figure EV3-EV4/ColabFold/ACVR1_CWF19L1_unrelaxed_rank_5_model_5.pdb]

MODEL     1                                                                     
ATOM      1  N   MET B   1      48.321  76.001 -75.490  1.00 23.51           N  
ATOM      2  CA  MET B   1      47.633  76.948 -76.363  1.00 23.51           C  
ATOM      3  C   MET B   1      46.161  76.581 -76.510  1.00 23.51           C  
ATOM      4  CB  MET B   1      48.301  76.994 -77.738  1.00 23.51           C  
ATOM      5  O   MET B   1      45.286  77.436 -76.364  1.00 23.51           O  
ATOM      6  CG  MET B   1      49.218  78.191 -77.934  1.00 23.51           C  
ATOM      7  SD  MET B   1      49.878  78.298 -79.643  1.00 23.51           S  
ATOM      8  CE  MET B   1      50.665  79.932 -79.580  1.00 23.51           C  
ATOM      9  N   VAL B   2      45.697  75.900 -77.429  1.00 20.39           N  
ATOM     10  CA  VAL B   2      44.800  76.446 -78.443  1.00 20.39           C  
ATOM     11  C   VAL B   2      43.349  76.200 -78.036  1.00 20.39           C  
ATOM     12  CB  VAL B   2      45.075  75.831 -79.833  1.00 20.39           C  
ATOM     13  O   VAL B   2      42.518  77.110 -78.097  1.00 20.39           O  
ATOM     14  CG1 VAL B   2      44.380  76.639 -80.928  1.00 20.39           C  
ATOM     15  CG2 VAL B   2      46.578  75.753 -80.094  1.00 20.39           C  
ATOM     16  N   ASP B   3      42.697  75.046 -78.212  1.00 18.39           N  
ATOM     17  CA  ASP B   3      41.734  74.981 -79.307  1.00 18.39           C  
ATOM     18  C   ASP B   3      40.325  75.309 -78.820  1.00 18.39           C  
ATOM     19  CB  ASP B   3      41.757  73.598 -79.960  1.00 18.39           C  
ATOM     20  O   ASP B   3      39.953  74.956 -77.699  1.00 18.39           O  
ATOM     21  CG  ASP B   3      42.755  73.496 -81.100  1.00 18.39           C  
ATOM     22  OD1 ASP B   3      43.110  74.536 -81.695  1.00 18.39           O  
ATOM     23  OD2 ASP B   3      43.189  72.365 -81.408  1.00 18.39           O  
ATOM     24  N   GLY B   4      39.438  75.790 -79.562  1.00 21.57           N  
ATOM     25  CA  GLY B   4      38.303  76.698 -79.547  1.00 21.57           C  
ATOM     26  C   GLY B   4      37.027  76.050 -79.045  1.00 21.57           C  
ATOM     27  O   GLY B   4      36.111  76.739 -78.591  1.00 21.57           O  
ATOM     28  N   VAL B   5      36.748  74.835 -79.191  1.00 16.50           N  
ATOM     29  CA  VAL B   5      35.561  74.764 -80.036  1.00 16.50           C  
ATOM     30  C   VAL B   5      34.319  75.099 -79.212  1.00 16.50           C  
ATOM     31  CB  VAL B   5      35.409  73.370 -80.685  1.00 16.50           C  
ATOM     32  O   VAL B   5      34.341  75.016 -77.982  1.00 16.50           O  
ATOM     33  CG1 VAL B   5      34.171  73.322 -81.579  1.00 16.50           C  
ATOM     34  CG2 VAL B   5      36.662  73.014 -81.482  1.00 16.50           C  
ATOM     35  N   MET B   6      33.057  74.493 -79.431  1.00 17.82           N  
ATOM     36  CA  MET B   6      31.817  74.999 -80.011  1.00 17.82           C  
ATOM     37  C   MET B   6      30.679  74.942 -78.998  1.00 17.82           C  
ATOM     38  CB  MET B   6      31.444  74.202 -81.262  1.00 17.82           C  
ATOM     39  O   MET B   6      29.813  75.819 -78.980  1.00 17.82           O  
ATOM     40  CG  MET B   6      31.972  74.806 -82.554  1.00 17.82           C  
ATOM     41  SD  MET B   6      30.660  75.641 -83.528  1.00 17.82           S  
ATOM     42  CE  MET B   6      30.461  74.450 -84.883  1.00 17.82           C  
ATOM     43  N   ILE B   7      30.275  73.749 -78.420  1.00 17.07           N  
ATOM     44  CA  ILE B   7      28.995  73.279 -78.938  1.00 17.07           C  
ATOM     45  C   ILE B   7      27.854  73.910 -78.143  1.00 17.07           C  
ATOM     46  CB  ILE B   7      28.896  71.738 -78.887  1.00 17.07           C  
ATOM     47  O   ILE B   7      28.005  74.202 -76.954  1.00 17.07           O  
ATOM     48  CG1 ILE B   7      30.075  71.102 -79.631  1.00 17.07           C  
ATOM     49  CG2 ILE B   7      27.561  71.263 -79.468  1.00 17.07           C  
ATOM     50  CD1 ILE B   7      30.111  69.582 -79.550  1.00 17.07           C  
ATOM     51  N   LEU B   8      26.568  73.348 -78.184  1.00 18.12           N  
ATOM     52  CA  LEU B   8      25.247  73.761 -78.646  1.00 18.12           C  
ATOM     53  C   LEU B   8      24.256  73.806 -77.488  1.00 18.12           C  
ATOM     54  CB  LEU B   8      24.738  72.810 -79.732  1.00 18.12           C  
ATOM     55  O   LEU B   8      24.497  73.211 -76.435  1.00 18.12           O  
ATOM     56  CG  LEU B   8      24.243  73.460 -81.025  1.00 18.12           C  
ATOM     57  CD1 LEU B   8      25.346  73.454 -82.078  1.00 18.12           C  
ATOM     58  CD2 LEU B   8      23.000  72.744 -81.542  1.00 18.12           C  
ATOM     59  N   PRO B   9      23.013  73.208 -77.675  1.00 20.56           N  
ATOM     60  CA  PRO B   9      21.780  73.999 -77.664  1.00 20.56           C  
ATOM     61  C   PRO B   9      21.050  73.935 -76.325  1.00 20.56           C  
ATOM     62  CB  PRO B   9      20.941  73.359 -78.774  1.00 20.56           C  
ATOM     63  O   PRO B   9      20.679  74.973 -75.770  1.00 20.56           O  
ATOM     64  CG  PRO B   9      21.708  72.142 -79.178  1.00 20.56           C  
ATOM     65  CD  PRO B   9      22.983  72.096 -78.386  1.00 20.56           C  
ATOM     66  N   VAL B  10      20.291  72.826 -76.052  1.00 17.05           N  
ATOM     67  CA  VAL B  10      18.849  72.979 -76.216  1.00 17.05           C  
ATOM     68  C   VAL B  10      18.170  72.979 -74.848  1.00 17.05           C  
ATOM     69  CB  VAL B  10      18.257  71.863 -77.105  1.00 17.05           C  
ATOM     70  O   VAL B  10      18.755  72.534 -73.858  1.00 17.05           O  
ATOM     71  CG1 VAL B  10      16.738  71.997 -77.200  1.00 17.05           C  
ATOM     72  CG2 VAL B  10      18.888  71.898 -78.495  1.00 17.05           C  
ATOM     73  N   LEU B  11      17.204  72.064 -74.664  1.00 17.71           N  
ATOM     74  CA  LEU B  11      15.822  72.463 -74.427  1.00 17.71           C  
ATOM     75  C   LEU B  11      15.459  72.319 -72.953  1.00 17.71           C  
ATOM     76  CB  LEU B  11      14.867  71.627 -75.283  1.00 17.71           C  
ATOM     77  O   LEU B  11      16.182  71.671 -72.192  1.00 17.71           O  
ATOM     78  CG  LEU B  11      14.159  72.361 -76.423  1.00 17.71           C  
ATOM     79  CD1 LEU B  11      14.312  71.587 -77.728  1.00 17.71           C  
ATOM     80  CD2 LEU B  11      12.686  72.573 -76.090  1.00 17.71           C  
ATOM     81  N   ILE B  12      14.585  71.336 -72.566  1.00 17.03           N  
ATOM     82  CA  ILE B  12      13.217  71.671 -72.186  1.00 17.03           C  
ATOM     83  C   ILE B  12      13.032  71.459 -70.685  1.00 17.03           C  
ATOM     84  CB  ILE B  12      12.189  70.831 -72.976  1.00 17.03           C  
ATOM     85  O   ILE B  12      13.776  70.697 -70.063  1.00 17.03           O  
ATOM     86  CG1 ILE B  12      12.317  71.106 -74.479  1.00 17.03           C  
ATOM     87  CG2 ILE B  12      10.766  71.119 -72.487  1.00 17.03           C  
ATOM     88  CD1 ILE B  12      11.434  70.221 -75.348  1.00 17.03           C  
ATOM     89  N   MET B  13      11.852  71.197 -70.255  1.00 20.07           N  
ATOM     90  CA  MET B  13      11.028  71.879 -69.262  1.00 20.07           C  
ATOM     91  C   MET B  13      11.084  71.156 -67.920  1.00 20.07           C  
ATOM     92  CB  MET B  13       9.579  71.979 -69.741  1.00 20.07           C  
ATOM     93  O   MET B  13      11.269  71.787 -66.877  1.00 20.07           O  
ATOM     94  CG  MET B  13       9.262  73.276 -70.469  1.00 20.07           C  
ATOM     95  SD  MET B  13       8.556  74.552 -69.355  1.00 20.07           S  
ATOM     96  CE  MET B  13       6.785  74.229 -69.582  1.00 20.07           C  
ATOM     97  N   ILE B  14      10.684  69.812 -67.700  1.00 17.43           N  
ATOM     98  CA  ILE B  14       9.265  69.638 -67.413  1.00 17.43           C  
ATOM     99  C   ILE B  14       9.086  69.116 -65.989  1.00 17.43           C  
ATOM    100  CB  ILE B  14       8.597  68.679 -68.423  1.00 17.43           C  
ATOM    101  O   ILE B  14      10.022  68.571 -65.399  1.00 17.43           O  
ATOM    102  CG1 ILE B  14       8.890  69.128 -69.859  1.00 17.43           C  
ATOM    103  CG2 ILE B  14       7.089  68.594 -68.172  1.00 17.43           C  
ATOM    104  CD1 ILE B  14       8.333  68.194 -70.926  1.00 17.43           C  
ATOM    105  N   ALA B  15       8.162  68.252 -65.785  1.00 19.02           N  
ATOM    106  CA  ALA B  15       6.950  68.325 -64.974  1.00 19.02           C  
ATOM    107  C   ALA B  15       7.104  67.524 -63.684  1.00 19.02           C  
ATOM    108  CB  ALA B  15       5.747  67.822 -65.768  1.00 19.02           C  
ATOM    109  O   ALA B  15       8.078  66.787 -63.516  1.00 19.02           O  
ATOM    110  N   LEU B  16       6.287  66.480 -63.393  1.00 20.27           N  
ATOM    111  CA  LEU B  16       5.239  66.543 -62.380  1.00 20.27           C  
ATOM    112  C   LEU B  16       5.564  65.627 -61.205  1.00 20.27           C  
ATOM    113  CB  LEU B  16       3.886  66.157 -62.984  1.00 20.27           C  
ATOM    114  O   LEU B  16       5.585  66.071 -60.055  1.00 20.27           O  
ATOM    115  CG  LEU B  16       3.183  67.232 -63.814  1.00 20.27           C  
ATOM    116  CD1 LEU B  16       2.161  66.595 -64.750  1.00 20.27           C  
ATOM    117  CD2 LEU B  16       2.515  68.258 -62.904  1.00 20.27           C  
ATOM    118  N   PRO B  17       5.085  64.362 -61.177  1.00 19.60           N  
ATOM    119  CA  PRO B  17       3.989  63.867 -60.341  1.00 19.60           C  
ATOM    120  C   PRO B  17       4.466  62.923 -59.240  1.00 19.60           C  
ATOM    121  CB  PRO B  17       3.089  63.132 -61.338  1.00 19.60           C  
ATOM    122  O   PRO B  17       5.621  62.488 -59.253  1.00 19.60           O  
ATOM    123  CG  PRO B  17       3.937  62.948 -62.555  1.00 19.60           C  
ATOM    124  CD  PRO B  17       5.231  63.682 -62.349  1.00 19.60           C  
ATOM    125  N   SER B  18       3.764  61.979 -58.834  1.00 21.77           N  
ATOM    126  CA  SER B  18       3.121  61.706 -57.553  1.00 21.77           C  
ATOM    127  C   SER B  18       3.719  60.472 -56.886  1.00 21.77           C  
ATOM    128  CB  SER B  18       1.615  61.516 -57.738  1.00 21.77           C  
ATOM    129  O   SER B  18       4.093  60.514 -55.711  1.00 21.77           O  
ATOM    130  OG  SER B  18       1.185  62.075 -58.967  1.00 21.77           O  
ATOM    131  N   PRO B  19       3.544  59.117 -57.387  1.00 20.51           N  
ATOM    132  CA  PRO B  19       2.666  58.136 -56.744  1.00 20.51           C  
ATOM    133  C   PRO B  19       3.439  57.073 -55.967  1.00 20.51           C  
ATOM    134  CB  PRO B  19       1.913  57.512 -57.922  1.00 20.51           C  
ATOM    135  O   PRO B  19       4.666  56.999 -56.068  1.00 20.51           O  
ATOM    136  CG  PRO B  19       2.650  57.976 -59.136  1.00 20.51           C  
ATOM    137  CD  PRO B  19       3.714  58.945 -58.707  1.00 20.51           C  
ATOM    138  N   SER B  20       3.235  55.696 -56.201  1.00 20.76           N  
ATOM    139  CA  SER B  20       2.488  54.639 -55.525  1.00 20.76           C  
ATOM    140  C   SER B  20       3.398  53.476 -55.146  1.00 20.76           C  
ATOM    141  CB  SER B  20       1.348  54.137 -56.411  1.00 20.76           C  
ATOM    142  O   SER B  20       4.070  52.901 -56.004  1.00 20.76           O  
ATOM    143  OG  SER B  20       1.819  53.829 -57.712  1.00 20.76           O  
ATOM    144  N   MET B  21       3.977  53.393 -54.052  1.00 21.55           N  
ATOM    145  CA  MET B  21       5.195  52.666 -53.709  1.00 21.55           C  
ATOM    146  C   MET B  21       4.912  51.176 -53.546  1.00 21.55           C  
ATOM    147  CB  MET B  21       5.813  53.224 -52.425  1.00 21.55           C  
ATOM    148  O   MET B  21       5.741  50.437 -53.012  1.00 21.55           O  
ATOM    149  CG  MET B  21       6.791  54.364 -52.661  1.00 21.55           C  
ATOM    150  SD  MET B  21       7.850  54.695 -51.199  1.00 21.55           S  
ATOM    151  CE  MET B  21       9.426  54.013 -51.785  1.00 21.55           C  
ATOM    152  N   GLU B  22       3.978  50.519 -54.225  1.00 21.62           N  
ATOM    153  CA  GLU B  22       3.205  49.426 -53.644  1.00 21.62           C  
ATOM    154  C   GLU B  22       4.031  48.145 -53.568  1.00 21.62           C  
ATOM    155  CB  GLU B  22       1.928  49.181 -54.453  1.00 21.62           C  
ATOM    156  O   GLU B  22       4.658  47.746 -54.551  1.00 21.62           O  
ATOM    157  CG  GLU B  22       0.703  49.895 -53.900  1.00 21.62           C  
ATOM    158  CD  GLU B  22      -0.543  49.691 -54.746  1.00 21.62           C  
ATOM    159  OE1 GLU B  22      -1.634  50.153 -54.342  1.00 21.62           O  
ATOM    160  OE2 GLU B  22      -0.428  49.062 -55.822  1.00 21.62           O  
ATOM    161  N   ASP B  23       4.311  47.570 -52.347  1.00 21.54           N  
ATOM    162  CA  ASP B  23       5.144  46.626 -51.608  1.00 21.54           C  
ATOM    163  C   ASP B  23       4.805  45.185 -51.982  1.00 21.54           C  
ATOM    164  CB  ASP B  23       4.980  46.831 -50.101  1.00 21.54           C  
ATOM    165  O   ASP B  23       3.691  44.720 -51.734  1.00 21.54           O  
ATOM    166  CG  ASP B  23       6.032  47.754 -49.510  1.00 21.54           C  
ATOM    167  OD1 ASP B  23       7.130  47.880 -50.093  1.00 21.54           O  
ATOM    168  OD2 ASP B  23       5.761  48.358 -48.450  1.00 21.54           O  
ATOM    169  N   GLU B  24       5.352  44.524 -52.980  1.00 23.78           N  
ATOM    170  CA  GLU B  24       4.833  43.446 -53.818  1.00 23.78           C  
ATOM    171  C   GLU B  24       4.979  42.093 -53.129  1.00 23.78           C  
ATOM    172  CB  GLU B  24       5.547  43.426 -55.172  1.00 23.78           C  
ATOM    173  O   GLU B  24       6.095  41.649 -52.850  1.00 23.78           O  
ATOM    174  CG  GLU B  24       4.756  44.083 -56.294  1.00 23.78           C  
ATOM    175  CD  GLU B  24       5.429  43.964 -57.652  1.00 23.78           C  
ATOM    176  OE1 GLU B  24       4.810  44.344 -58.672  1.00 23.78           O  
ATOM    177  OE2 GLU B  24       6.584  43.485 -57.697  1.00 23.78           O  
ATOM    178  N   LYS B  25       4.121  41.747 -52.158  1.00 26.40           N  
ATOM    179  CA  LYS B  25       3.977  40.723 -51.127  1.00 26.40           C  
ATOM    180  C   LYS B  25       3.853  39.333 -51.745  1.00 26.40           C  
ATOM    181  CB  LYS B  25       2.762  41.015 -50.246  1.00 26.40           C  
ATOM    182  O   LYS B  25       3.070  39.129 -52.675  1.00 26.40           O  
ATOM    183  CG  LYS B  25       3.043  41.977 -49.102  1.00 26.40           C  
ATOM    184  CD  LYS B  25       1.840  42.114 -48.177  1.00 26.40           C  
ATOM    185  CE  LYS B  25       2.105  43.111 -47.057  1.00 26.40           C  
ATOM    186  NZ  LYS B  25       0.913  43.281 -46.173  1.00 26.40           N  
ATOM    187  N   PRO B  26       4.852  38.411 -51.543  1.00 26.06           N  
ATOM    188  CA  PRO B  26       5.091  37.175 -52.292  1.00 26.06           C  
ATOM    189  C   PRO B  26       3.891  36.231 -52.270  1.00 26.06           C  
ATOM    190  CB  PRO B  26       6.289  36.552 -51.571  1.00 26.06           C  
ATOM    191  O   PRO B  26       3.325  35.971 -51.205  1.00 26.06           O  
ATOM    192  CG  PRO B  26       6.474  37.387 -50.346  1.00 26.06           C  
ATOM    193  CD  PRO B  26       5.490  38.521 -50.388  1.00 26.06           C  
ATOM    194  N   LYS B  27       3.064  36.251 -53.214  1.00 28.73           N  
ATOM    195  CA  LYS B  27       1.707  35.719 -53.302  1.00 28.73           C  
ATOM    196  C   LYS B  27       1.719  34.196 -53.401  1.00 28.73           C  
ATOM    197  CB  LYS B  27       0.973  36.316 -54.503  1.00 28.73           C  
ATOM    198  O   LYS B  27       2.071  33.639 -54.442  1.00 28.73           O  
ATOM    199  CG  LYS B  27       0.276  37.636 -54.209  1.00 28.73           C  
ATOM    200  CD  LYS B  27      -0.528  38.124 -55.408  1.00 28.73           C  
ATOM    201  CE  LYS B  27      -1.196  39.462 -55.127  1.00 28.73           C  
ATOM    202  NZ  LYS B  27      -1.963  39.958 -56.309  1.00 28.73           N  
ATOM    203  N   VAL B  28       2.334  33.418 -52.572  1.00 31.28           N  
ATOM    204  CA  VAL B  28       2.413  31.968 -52.707  1.00 31.28           C  
ATOM    205  C   VAL B  28       1.028  31.400 -53.006  1.00 31.28           C  
ATOM    206  CB  VAL B  28       2.995  31.310 -51.436  1.00 31.28           C  
ATOM    207  O   VAL B  28       0.096  31.571 -52.217  1.00 31.28           O  
ATOM    208  CG1 VAL B  28       3.192  29.810 -51.645  1.00 31.28           C  
ATOM    209  CG2 VAL B  28       4.314  31.976 -51.048  1.00 31.28           C  
ATOM    210  N   ASN B  29       0.668  31.429 -54.090  1.00 34.85           N  
ATOM    211  CA  ASN B  29      -0.715  31.194 -54.493  1.00 34.85           C  
ATOM    212  C   ASN B  29      -1.128  29.744 -54.259  1.00 34.85           C  
ATOM    213  CB  ASN B  29      -0.918  31.575 -55.961  1.00 34.85           C  
ATOM    214  O   ASN B  29      -0.707  28.848 -54.993  1.00 34.85           O  
ATOM    215  CG  ASN B  29      -2.229  32.297 -56.201  1.00 34.85           C  
ATOM    216  ND2 ASN B  29      -2.421  32.788 -57.420  1.00 34.85           N  
ATOM    217  OD1 ASN B  29      -3.062  32.414 -55.299  1.00 34.85           O  
ATOM    218  N   PRO B  30      -1.239  29.219 -53.164  1.00 46.89           N  
ATOM    219  CA  PRO B  30      -1.393  27.773 -52.991  1.00 46.89           C  
ATOM    220  C   PRO B  30      -2.511  27.191 -53.854  1.00 46.89           C  
ATOM    221  CB  PRO B  30      -1.722  27.629 -51.503  1.00 46.89           C  
ATOM    222  O   PRO B  30      -3.601  27.763 -53.927  1.00 46.89           O  
ATOM    223  CG  PRO B  30      -2.032  29.017 -51.044  1.00 46.89           C  
ATOM    224  CD  PRO B  30      -1.711  29.971 -52.159  1.00 46.89           C  
ATOM    225  N   LYS B  31      -2.120  26.681 -55.003  1.00 58.89           N  
ATOM    226  CA  LYS B  31      -3.072  26.125 -55.960  1.00 58.89           C  
ATOM    227  C   LYS B  31      -4.089  25.226 -55.264  1.00 58.89           C  
ATOM    228  CB  LYS B  31      -2.340  25.341 -57.051  1.00 58.89           C  
ATOM    229  O   LYS B  31      -3.720  24.366 -54.462  1.00 58.89           O  
ATOM    230  CG  LYS B  31      -2.908  25.547 -58.448  1.00 58.89           C  
ATOM    231  CD  LYS B  31      -2.094  24.801 -59.497  1.00 58.89           C  
ATOM    232  CE  LYS B  31      -2.671  24.993 -60.893  1.00 58.89           C  
ATOM    233  NZ  LYS B  31      -1.849  24.303 -61.932  1.00 58.89           N  
ATOM    234  N   LEU B  32      -5.238  25.650 -55.101  1.00 69.01           N  
ATOM    235  CA  LEU B  32      -6.357  24.882 -54.567  1.00 69.01           C  
ATOM    236  C   LEU B  32      -6.855  23.865 -55.589  1.00 69.01           C  
ATOM    237  CB  LEU B  32      -7.501  25.813 -54.158  1.00 69.01           C  
ATOM    238  O   LEU B  32      -6.934  24.166 -56.783  1.00 69.01           O  
ATOM    239  CG  LEU B  32      -7.421  26.406 -52.750  1.00 69.01           C  
ATOM    240  CD1 LEU B  32      -7.833  27.874 -52.769  1.00 69.01           C  
ATOM    241  CD2 LEU B  32      -8.296  25.612 -51.785  1.00 69.01           C  
ATOM    242  N   TYR B  33      -6.910  22.673 -55.161  1.00 79.55           N  
ATOM    243  CA  TYR B  33      -7.417  21.606 -56.017  1.00 79.55           C  
ATOM    244  C   TYR B  33      -8.909  21.391 -55.793  1.00 79.55           C  
ATOM    245  CB  TYR B  33      -6.657  20.302 -55.758  1.00 79.55           C  
ATOM    246  O   TYR B  33      -9.417  21.612 -54.691  1.00 79.55           O  
ATOM    247  CG  TYR B  33      -5.170  20.410 -55.989  1.00 79.55           C  
ATOM    248  CD1 TYR B  33      -4.651  20.508 -57.279  1.00 79.55           C  
ATOM    249  CD2 TYR B  33      -4.280  20.413 -54.920  1.00 79.55           C  
ATOM    250  CE1 TYR B  33      -3.280  20.606 -57.497  1.00 79.55           C  
ATOM    251  CE2 TYR B  33      -2.908  20.510 -55.127  1.00 79.55           C  
ATOM    252  OH  TYR B  33      -1.061  20.703 -56.627  1.00 79.55           O  
ATOM    253  CZ  TYR B  33      -2.418  20.606 -56.417  1.00 79.55           C  
ATOM    254  N   MET B  34      -9.597  21.036 -56.899  1.00 77.39           N  
ATOM    255  CA  MET B  34     -10.994  20.622 -56.805  1.00 77.39           C  
ATOM    256  C   MET B  34     -11.103  19.175 -56.337  1.00 77.39           C  
ATOM    257  CB  MET B  34     -11.697  20.790 -58.153  1.00 77.39           C  
ATOM    258  O   MET B  34     -10.506  18.278 -56.936  1.00 77.39           O  
ATOM    259  CG  MET B  34     -12.415  22.121 -58.309  1.00 77.39           C  
ATOM    260  SD  MET B  34     -14.231  21.969 -58.093  1.00 77.39           S  
ATOM    261  CE  MET B  34     -14.357  22.170 -56.294  1.00 77.39           C  
ATOM    262  N   CYS B  35     -11.765  18.948 -55.200  1.00 79.44           N  
ATOM    263  CA  CYS B  35     -11.918  17.609 -54.641  1.00 79.44           C  
ATOM    264  C   CYS B  35     -13.382  17.185 -54.633  1.00 79.44           C  
ATOM    265  CB  CYS B  35     -11.353  17.552 -53.222  1.00 79.44           C  
ATOM    266  O   CYS B  35     -14.276  18.028 -54.547  1.00 79.44           O  
ATOM    267  SG  CYS B  35      -9.634  18.094 -53.100  1.00 79.44           S  
ATOM    268  N   VAL B  36     -13.648  15.862 -54.719  1.00 83.00           N  
ATOM    269  CA  VAL B  36     -14.991  15.318 -54.546  1.00 83.00           C  
ATOM    270  C   VAL B  36     -15.360  15.314 -53.064  1.00 83.00           C  
ATOM    271  CB  VAL B  36     -15.105  13.891 -55.128  1.00 83.00           C  
ATOM    272  O   VAL B  36     -14.531  14.984 -52.213  1.00 83.00           O  
ATOM    273  CG1 VAL B  36     -16.503  13.322 -54.893  1.00 83.00           C  
ATOM    274  CG2 VAL B  36     -14.770  13.895 -56.618  1.00 83.00           C  
ATOM    275  N   CYS B  37     -16.488  15.725 -52.884  1.00 71.53           N  
ATOM    276  CA  CYS B  37     -17.000  15.734 -51.518  1.00 71.53           C  
ATOM    277  C   CYS B  37     -18.158  14.757 -51.363  1.00 71.53           C  
ATOM    278  CB  CYS B  37     -17.451  17.141 -51.125  1.00 71.53           C  
ATOM    279  O   CYS B  37     -19.127  14.810 -52.123  1.00 71.53           O  
ATOM    280  SG  CYS B  37     -16.207  18.074 -50.206  1.00 71.53           S  
ATOM    281  N   GLU B  38     -17.961  13.707 -50.338  1.00 74.44           N  
ATOM    282  CA  GLU B  38     -18.971  12.723 -49.961  1.00 74.44           C  
ATOM    283  C   GLU B  38     -19.035  12.551 -48.446  1.00 74.44           C  
ATOM    284  CB  GLU B  38     -18.687  11.377 -50.632  1.00 74.44           C  
ATOM    285  O   GLU B  38     -18.003  12.553 -47.772  1.00 74.44           O  
ATOM    286  CG  GLU B  38     -19.334  11.224 -52.001  1.00 74.44           C  
ATOM    287  CD  GLU B  38     -19.068   9.871 -52.642  1.00 74.44           C  
ATOM    288  OE1 GLU B  38     -19.494   9.653 -53.799  1.00 74.44           O  
ATOM    289  OE2 GLU B  38     -18.431   9.021 -51.981  1.00 74.44           O  
ATOM    290  N   GLY B  39     -20.225  12.513 -47.876  1.00 64.09           N  
ATOM    291  CA  GLY B  39     -20.444  12.302 -46.454  1.00 64.09           C  
ATOM    292  C   GLY B  39     -20.561  13.596 -45.671  1.00 64.09           C  
ATOM    293  O   GLY B  39     -20.988  14.619 -46.211  1.00 64.09           O  
ATOM    294  N   LEU B  40     -20.187  13.638 -44.324  1.00 48.70           N  
ATOM    295  CA  LEU B  40     -20.450  14.722 -43.384  1.00 48.70           C  
ATOM    296  C   LEU B  40     -19.446  15.856 -43.568  1.00 48.70           C  
ATOM    297  CB  LEU B  40     -20.398  14.207 -41.943  1.00 48.70           C  
ATOM    298  O   LEU B  40     -19.629  16.947 -43.023  1.00 48.70           O  
ATOM    299  CG  LEU B  40     -21.708  13.667 -41.368  1.00 48.70           C  
ATOM    300  CD1 LEU B  40     -21.489  12.289 -40.754  1.00 48.70           C  
ATOM    301  CD2 LEU B  40     -22.278  14.634 -40.336  1.00 48.70           C  
ATOM    302  N   SER B  41     -18.430  15.698 -44.311  1.00 48.09           N  
ATOM    303  CA  SER B  41     -17.321  16.646 -44.299  1.00 48.09           C  
ATOM    304  C   SER B  41     -17.640  17.882 -45.133  1.00 48.09           C  
ATOM    305  CB  SER B  41     -16.044  15.985 -44.819  1.00 48.09           C  
ATOM    306  O   SER B  41     -17.074  18.953 -44.907  1.00 48.09           O  
ATOM    307  OG  SER B  41     -16.308  15.239 -45.996  1.00 48.09           O  
ATOM    308  N   CYS B  42     -18.481  17.867 -46.152  1.00 54.08           N  
ATOM    309  CA  CYS B  42     -18.635  19.006 -47.051  1.00 54.08           C  
ATOM    310  C   CYS B  42     -20.049  19.570 -46.979  1.00 54.08           C  
ATOM    311  CB  CYS B  42     -18.310  18.602 -48.488  1.00 54.08           C  
ATOM    312  O   CYS B  42     -20.476  20.302 -47.874  1.00 54.08           O  
ATOM    313  SG  CYS B  42     -16.599  18.073 -48.726  1.00 54.08           S  
ATOM    314  N   GLY B  43     -20.796  19.717 -46.224  1.00 48.79           N  
ATOM    315  CA  GLY B  43     -22.163  20.208 -46.168  1.00 48.79           C  
ATOM    316  C   GLY B  43     -23.014  19.737 -47.333  1.00 48.79           C  
ATOM    317  O   GLY B  43     -23.071  18.540 -47.623  1.00 48.79           O  
ATOM    318  N   ASN B  44     -23.673  20.749 -48.180  1.00 52.63           N  
ATOM    319  CA  ASN B  44     -24.564  20.518 -49.312  1.00 52.63           C  
ATOM    320  C   ASN B  44     -23.837  20.690 -50.643  1.00 52.63           C  
ATOM    321  CB  ASN B  44     -25.773  21.454 -49.243  1.00 52.63           C  
ATOM    322  O   ASN B  44     -24.469  20.733 -51.699  1.00 52.63           O  
ATOM    323  CG  ASN B  44     -26.915  20.874 -48.433  1.00 52.63           C  
ATOM    324  ND2 ASN B  44     -27.977  21.654 -48.262  1.00 52.63           N  
ATOM    325  OD1 ASN B  44     -26.844  19.735 -47.964  1.00 52.63           O  
ATOM    326  N   GLU B  45     -22.725  20.591 -50.616  1.00 67.06           N  
ATOM    327  CA  GLU B  45     -22.026  20.822 -51.877  1.00 67.06           C  
ATOM    328  C   GLU B  45     -21.375  19.541 -52.390  1.00 67.06           C  
ATOM    329  CB  GLU B  45     -20.972  21.920 -51.714  1.00 67.06           C  
ATOM    330  O   GLU B  45     -20.992  18.674 -51.601  1.00 67.06           O  
ATOM    331  CG  GLU B  45     -21.556  23.303 -51.466  1.00 67.06           C  
ATOM    332  CD  GLU B  45     -20.561  24.427 -51.703  1.00 67.06           C  
ATOM    333  OE1 GLU B  45     -20.963  25.612 -51.665  1.00 67.06           O  
ATOM    334  OE2 GLU B  45     -19.369  24.120 -51.929  1.00 67.06           O  
ATOM    335  N   ASP B  46     -21.312  19.273 -53.689  1.00 72.61           N  
ATOM    336  CA  ASP B  46     -20.802  18.067 -54.335  1.00 72.61           C  
ATOM    337  C   ASP B  46     -19.289  18.143 -54.525  1.00 72.61           C  
ATOM    338  CB  ASP B  46     -21.492  17.848 -55.683  1.00 72.61           C  
ATOM    339  O   ASP B  46     -18.651  17.147 -54.873  1.00 72.61           O  
ATOM    340  CG  ASP B  46     -22.983  17.594 -55.552  1.00 72.61           C  
ATOM    341  OD1 ASP B  46     -23.441  17.200 -54.458  1.00 72.61           O  
ATOM    342  OD2 ASP B  46     -23.706  17.786 -56.553  1.00 72.61           O  
ATOM    343  N   HIS B  47     -18.740  19.168 -54.231  1.00 81.09           N  
ATOM    344  CA  HIS B  47     -17.298  19.309 -54.398  1.00 81.09           C  
ATOM    345  C   HIS B  47     -16.744  20.410 -53.500  1.00 81.09           C  
ATOM    346  CB  HIS B  47     -16.954  19.602 -55.860  1.00 81.09           C  
ATOM    347  O   HIS B  47     -17.498  21.251 -53.006  1.00 81.09           O  
ATOM    348  CG  HIS B  47     -17.571  20.860 -56.381  1.00 81.09           C  
ATOM    349  CD2 HIS B  47     -17.060  22.105 -56.530  1.00 81.09           C  
ATOM    350  ND1 HIS B  47     -18.876  20.923 -56.820  1.00 81.09           N  
ATOM    351  CE1 HIS B  47     -19.141  22.156 -57.219  1.00 81.09           C  
ATOM    352  NE2 HIS B  47     -18.056  22.893 -57.053  1.00 81.09           N  
ATOM    353  N   CYS B  48     -15.436  20.275 -53.039  1.00 76.43           N  
ATOM    354  CA  CYS B  48     -14.758  21.285 -52.234  1.00 76.43           C  
ATOM    355  C   CYS B  48     -13.402  21.640 -52.833  1.00 76.43           C  
ATOM    356  CB  CYS B  48     -14.578  20.793 -50.798  1.00 76.43           C  
ATOM    357  O   CYS B  48     -12.874  20.902 -53.666  1.00 76.43           O  
ATOM    358  SG  CYS B  48     -13.468  19.376 -50.647  1.00 76.43           S  
ATOM    359  N   GLU B  49     -13.001  22.696 -52.673  1.00 78.31           N  
ATOM    360  CA  GLU B  49     -11.696  23.175 -53.119  1.00 78.31           C  
ATOM    361  C   GLU B  49     -10.716  23.273 -51.953  1.00 78.31           C  
ATOM    362  CB  GLU B  49     -11.829  24.534 -53.810  1.00 78.31           C  
ATOM    363  O   GLU B  49     -10.999  23.933 -50.951  1.00 78.31           O  
ATOM    364  CG  GLU B  49     -12.067  24.440 -55.311  1.00 78.31           C  
ATOM    365  CD  GLU B  49     -12.162  25.797 -55.989  1.00 78.31           C  
ATOM    366  OE1 GLU B  49     -12.361  25.846 -57.224  1.00 78.31           O  
ATOM    367  OE2 GLU B  49     -12.035  26.820 -55.280  1.00 78.31           O  
ATOM    368  N   GLY B  50      -9.695  22.507 -52.004  1.00 73.12           N  
ATOM    369  CA  GLY B  50      -8.720  22.538 -50.925  1.00 73.12           C  
ATOM    370  C   GLY B  50      -7.301  22.282 -51.395  1.00 73.12           C  
ATOM    371  O   GLY B  50      -7.063  22.079 -52.588  1.00 73.12           O  
ATOM    372  N   GLN B  51      -6.222  22.376 -50.687  1.00 69.84           N  
ATOM    373  CA  GLN B  51      -4.809  22.183 -50.996  1.00 69.84           C  
ATOM    374  C   GLN B  51      -4.491  20.707 -51.218  1.00 69.84           C  
ATOM    375  CB  GLN B  51      -3.933  22.747 -49.877  1.00 69.84           C  
ATOM    376  O   GLN B  51      -3.544  20.372 -51.933  1.00 69.84           O  
ATOM    377  CG  GLN B  51      -3.675  24.243 -49.991  1.00 69.84           C  
ATOM    378  CD  GLN B  51      -2.676  24.747 -48.967  1.00 69.84           C  
ATOM    379  NE2 GLN B  51      -2.379  26.041 -49.015  1.00 69.84           N  
ATOM    380  OE1 GLN B  51      -2.175  23.980 -48.139  1.00 69.84           O  
ATOM    381  N   GLN B  52      -5.143  19.802 -50.612  1.00 72.34           N  
ATOM    382  CA  GLN B  52      -5.035  18.350 -50.710  1.00 72.34           C  
ATOM    383  C   GLN B  52      -6.403  17.687 -50.576  1.00 72.34           C  
ATOM    384  CB  GLN B  52      -4.082  17.808 -49.644  1.00 72.34           C  
ATOM    385  O   GLN B  52      -7.252  18.152 -49.813  1.00 72.34           O  
ATOM    386  CG  GLN B  52      -3.504  16.439 -49.974  1.00 72.34           C  
ATOM    387  CD  GLN B  52      -2.359  16.048 -49.058  1.00 72.34           C  
ATOM    388  NE2 GLN B  52      -1.572  15.065 -49.479  1.00 72.34           N  
ATOM    389  OE1 GLN B  52      -2.183  16.627 -47.981  1.00 72.34           O  
ATOM    390  N   CYS B  53      -6.596  16.686 -51.399  1.00 76.98           N  
ATOM    391  CA  CYS B  53      -7.835  15.920 -51.334  1.00 76.98           C  
ATOM    392  C   CYS B  53      -7.643  14.639 -50.530  1.00 76.98           C  
ATOM    393  CB  CYS B  53      -8.331  15.581 -52.739  1.00 76.98           C  
ATOM    394  O   CYS B  53      -6.529  14.123 -50.433  1.00 76.98           O  
ATOM    395  SG  CYS B  53      -8.582  17.027 -53.791  1.00 76.98           S  
ATOM    396  N   PHE B  54      -8.791  14.194 -49.829  1.00 77.52           N  
ATOM    397  CA  PHE B  54      -8.666  12.939 -49.096  1.00 77.52           C  
ATOM    398  C   PHE B  54      -9.899  12.067 -49.301  1.00 77.52           C  
ATOM    399  CB  PHE B  54      -8.454  13.206 -47.603  1.00 77.52           C  
ATOM    400  O   PHE B  54     -10.955  12.561 -49.703  1.00 77.52           O  
ATOM    401  CG  PHE B  54      -9.679  13.728 -46.900  1.00 77.52           C  
ATOM    402  CD1 PHE B  54      -9.890  15.094 -46.764  1.00 77.52           C  
ATOM    403  CD2 PHE B  54     -10.619  12.851 -46.375  1.00 77.52           C  
ATOM    404  CE1 PHE B  54     -11.022  15.580 -46.114  1.00 77.52           C  
ATOM    405  CE2 PHE B  54     -11.753  13.329 -45.724  1.00 77.52           C  
ATOM    406  CZ  PHE B  54     -11.952  14.694 -45.594  1.00 77.52           C  
ATOM    407  N   SER B  55      -9.688  10.719 -49.113  1.00 77.60           N  
ATOM    408  CA  SER B  55     -10.702   9.682 -48.949  1.00 77.60           C  
ATOM    409  C   SER B  55     -10.446   8.851 -47.696  1.00 77.60           C  
ATOM    410  CB  SER B  55     -10.741   8.771 -50.176  1.00 77.60           C  
ATOM    411  O   SER B  55      -9.335   8.357 -47.489  1.00 77.60           O  
ATOM    412  OG  SER B  55     -11.745   7.781 -50.037  1.00 77.60           O  
ATOM    413  N   SER B  56     -11.470   8.786 -46.898  1.00 70.51           N  
ATOM    414  CA  SER B  56     -11.253   8.094 -45.631  1.00 70.51           C  
ATOM    415  C   SER B  56     -12.338   7.054 -45.376  1.00 70.51           C  
ATOM    416  CB  SER B  56     -11.211   9.094 -44.475  1.00 70.51           C  
ATOM    417  O   SER B  56     -13.453   7.174 -45.889  1.00 70.51           O  
ATOM    418  OG  SER B  56     -12.522   9.473 -44.090  1.00 70.51           O  
ATOM    419  N   LEU B  57     -11.959   5.927 -44.548  1.00 68.39           N  
ATOM    420  CA  LEU B  57     -12.847   4.897 -44.020  1.00 68.39           C  
ATOM    421  C   LEU B  57     -12.591   4.667 -42.535  1.00 68.39           C  
ATOM    422  CB  LEU B  57     -12.665   3.587 -44.791  1.00 68.39           C  
ATOM    423  O   LEU B  57     -11.452   4.431 -42.126  1.00 68.39           O  
ATOM    424  CG  LEU B  57     -13.518   2.404 -44.328  1.00 68.39           C  
ATOM    425  CD1 LEU B  57     -14.982   2.632 -44.690  1.00 68.39           C  
ATOM    426  CD2 LEU B  57     -13.006   1.104 -44.939  1.00 68.39           C  
ATOM    427  N   SER B  58     -13.664   4.856 -41.836  1.00 57.96           N  
ATOM    428  CA  SER B  58     -13.582   4.591 -40.403  1.00 57.96           C  
ATOM    429  C   SER B  58     -14.718   3.684 -39.943  1.00 57.96           C  
ATOM    430  CB  SER B  58     -13.612   5.900 -39.614  1.00 57.96           C  
ATOM    431  O   SER B  58     -15.801   3.689 -40.531  1.00 57.96           O  
ATOM    432  OG  SER B  58     -14.828   6.594 -39.835  1.00 57.96           O  
ATOM    433  N   ILE B  59     -14.531   2.805 -38.887  1.00 52.74           N  
ATOM    434  CA  ILE B  59     -15.555   1.973 -38.266  1.00 52.74           C  
ATOM    435  C   ILE B  59     -16.054   2.638 -36.985  1.00 52.74           C  
ATOM    436  CB  ILE B  59     -15.023   0.554 -37.961  1.00 52.74           C  
ATOM    437  O   ILE B  59     -15.276   2.874 -36.058  1.00 52.74           O  
ATOM    438  CG1 ILE B  59     -14.492  -0.103 -39.240  1.00 52.74           C  
ATOM    439  CG2 ILE B  59     -16.114  -0.305 -37.316  1.00 52.74           C  
ATOM    440  CD1 ILE B  59     -13.769  -1.422 -39.004  1.00 52.74           C  
ATOM    441  N   ASN B  60     -17.163   3.136 -37.096  1.00 42.94           N  
ATOM    442  CA  ASN B  60     -17.834   3.691 -35.926  1.00 42.94           C  
ATOM    443  C   ASN B  60     -18.978   2.796 -35.458  1.00 42.94           C  
ATOM    444  CB  ASN B  60     -18.350   5.101 -36.221  1.00 42.94           C  
ATOM    445  O   ASN B  60     -19.949   2.590 -36.188  1.00 42.94           O  
ATOM    446  CG  ASN B  60     -17.376   6.181 -35.791  1.00 42.94           C  
ATOM    447  ND2 ASN B  60     -17.583   7.396 -36.284  1.00 42.94           N  
ATOM    448  OD1 ASN B  60     -16.446   5.925 -35.021  1.00 42.94           O  
ATOM    449  N   ASP B  61     -19.040   2.181 -34.258  1.00 45.23           N  
ATOM    450  CA  ASP B  61     -20.041   1.287 -33.684  1.00 45.23           C  
ATOM    451  C   ASP B  61     -20.408   0.174 -34.662  1.00 45.23           C  
ATOM    452  CB  ASP B  61     -21.293   2.070 -33.284  1.00 45.23           C  
ATOM    453  O   ASP B  61     -21.583  -0.169 -34.808  1.00 45.23           O  
ATOM    454  CG  ASP B  61     -21.229   2.606 -31.865  1.00 45.23           C  
ATOM    455  OD1 ASP B  61     -20.474   2.052 -31.037  1.00 45.23           O  
ATOM    456  OD2 ASP B  61     -21.944   3.589 -31.570  1.00 45.23           O  
ATOM    457  N   GLY B  62     -19.473  -0.344 -35.358  1.00 56.66           N  
ATOM    458  CA  GLY B  62     -19.696  -1.467 -36.255  1.00 56.66           C  
ATOM    459  C   GLY B  62     -20.116  -1.042 -37.649  1.00 56.66           C  
ATOM    460  O   GLY B  62     -20.241  -1.877 -38.547  1.00 56.66           O  
ATOM    461  N   PHE B  63     -20.335   0.235 -37.855  1.00 54.45           N  
ATOM    462  CA  PHE B  63     -20.787   0.725 -39.152  1.00 54.45           C  
ATOM    463  C   PHE B  63     -19.654   1.427 -39.891  1.00 54.45           C  
ATOM    464  CB  PHE B  63     -21.975   1.678 -38.985  1.00 54.45           C  
ATOM    465  O   PHE B  63     -18.898   2.194 -39.292  1.00 54.45           O  
ATOM    466  CG  PHE B  63     -23.250   0.993 -38.574  1.00 54.45           C  
ATOM    467  CD1 PHE B  63     -24.057   0.370 -39.518  1.00 54.45           C  
ATOM    468  CD2 PHE B  63     -23.642   0.971 -37.241  1.00 54.45           C  
ATOM    469  CE1 PHE B  63     -25.238  -0.265 -39.140  1.00 54.45           C  
ATOM    470  CE2 PHE B  63     -24.820   0.338 -36.856  1.00 54.45           C  
ATOM    471  CZ  PHE B  63     -25.617  -0.278 -37.807  1.00 54.45           C  
ATOM    472  N   HIS B  64     -19.568   1.056 -41.013  1.00 62.37           N  
ATOM    473  CA  HIS B  64     -18.568   1.648 -41.895  1.00 62.37           C  
ATOM    474  C   HIS B  64     -18.975   3.053 -42.324  1.00 62.37           C  
ATOM    475  CB  HIS B  64     -18.348   0.766 -43.125  1.00 62.37           C  
ATOM    476  O   HIS B  64     -20.070   3.252 -42.856  1.00 62.37           O  
ATOM    477  CG  HIS B  64     -17.718  -0.554 -42.812  1.00 62.37           C  
ATOM    478  CD2 HIS B  64     -18.200  -1.638 -42.160  1.00 62.37           C  
ATOM    479  ND1 HIS B  64     -16.428  -0.869 -43.183  1.00 62.37           N  
ATOM    480  CE1 HIS B  64     -16.145  -2.094 -42.772  1.00 62.37           C  
ATOM    481  NE2 HIS B  64     -17.204  -2.582 -42.149  1.00 62.37           N  
ATOM    482  N   VAL B  65     -18.168   4.014 -42.093  1.00 61.72           N  
ATOM    483  CA  VAL B  65     -18.466   5.384 -42.496  1.00 61.72           C  
ATOM    484  C   VAL B  65     -17.430   5.861 -43.513  1.00 61.72           C  
ATOM    485  CB  VAL B  65     -18.498   6.339 -41.281  1.00 61.72           C  
ATOM    486  O   VAL B  65     -16.250   6.003 -43.186  1.00 61.72           O  
ATOM    487  CG1 VAL B  65     -18.855   7.758 -41.719  1.00 61.72           C  
ATOM    488  CG2 VAL B  65     -19.489   5.834 -40.234  1.00 61.72           C  
ATOM    489  N   TYR B  66     -17.926   6.060 -44.587  1.00 65.49           N  
ATOM    490  CA  TYR B  66     -17.079   6.514 -45.684  1.00 65.49           C  
ATOM    491  C   TYR B  66     -17.149   8.029 -45.835  1.00 65.49           C  
ATOM    492  CB  TYR B  66     -17.490   5.839 -46.996  1.00 65.49           C  
ATOM    493  O   TYR B  66     -18.236   8.611 -45.822  1.00 65.49           O  
ATOM    494  CG  TYR B  66     -16.950   4.438 -47.152  1.00 65.49           C  
ATOM    495  CD1 TYR B  66     -15.713   4.210 -47.751  1.00 65.49           C  
ATOM    496  CD2 TYR B  66     -17.676   3.340 -46.703  1.00 65.49           C  
ATOM    497  CE1 TYR B  66     -15.213   2.920 -47.900  1.00 65.49           C  
ATOM    498  CE2 TYR B  66     -17.185   2.046 -46.845  1.00 65.49           C  
ATOM    499  OH  TYR B  66     -15.464   0.568 -47.588  1.00 65.49           O  
ATOM    500  CZ  TYR B  66     -15.954   1.847 -47.444  1.00 65.49           C  
ATOM    501  N   GLN B  67     -15.940   8.720 -46.079  1.00 70.63           N  
ATOM    502  CA  GLN B  67     -15.943  10.170 -46.242  1.00 70.63           C  
ATOM    503  C   GLN B  67     -14.897  10.611 -47.262  1.00 70.63           C  
ATOM    504  CB  GLN B  67     -15.693  10.862 -44.901  1.00 70.63           C  
ATOM    505  O   GLN B  67     -13.804  10.044 -47.323  1.00 70.63           O  
ATOM    506  CG  GLN B  67     -16.938  10.992 -44.034  1.00 70.63           C  
ATOM    507  CD  GLN B  67     -16.661  11.676 -42.708  1.00 70.63           C  
ATOM    508  NE2 GLN B  67     -17.721  12.099 -42.027  1.00 70.63           N  
ATOM    509  OE1 GLN B  67     -15.505  11.821 -42.299  1.00 70.63           O  
ATOM    510  N   LYS B  68     -15.246  11.513 -48.045  1.00 80.21           N  
ATOM    511  CA  LYS B  68     -14.331  12.191 -48.958  1.00 80.21           C  
ATOM    512  C   LYS B  68     -14.397  13.705 -48.779  1.00 80.21           C  
ATOM    513  CB  LYS B  68     -14.646  11.821 -50.408  1.00 80.21           C  
ATOM    514  O   LYS B  68     -15.462  14.256 -48.492  1.00 80.21           O  
ATOM    515  CG  LYS B  68     -14.384  10.360 -50.745  1.00 80.21           C  
ATOM    516  CD  LYS B  68     -14.592  10.083 -52.228  1.00 80.21           C  
ATOM    517  CE  LYS B  68     -14.305   8.627 -52.571  1.00 80.21           C  
ATOM    518  NZ  LYS B  68     -14.431   8.368 -54.036  1.00 80.21           N  
ATOM    519  N   GLY B  69     -13.170  14.316 -49.039  1.00 76.49           N  
ATOM    520  CA  GLY B  69     -13.185  15.763 -48.893  1.00 76.49           C  
ATOM    521  C   GLY B  69     -11.836  16.404 -49.160  1.00 76.49           C  
ATOM    522  O   GLY B  69     -11.000  15.833 -49.863  1.00 76.49           O  
ATOM    523  N   CYS B  70     -11.656  17.628 -48.581  1.00 73.19           N  
ATOM    524  CA  CYS B  70     -10.440  18.379 -48.873  1.00 73.19           C  
ATOM    525  C   CYS B  70      -9.866  19.001 -47.606  1.00 73.19           C  
ATOM    526  CB  CYS B  70     -10.719  19.469 -49.907  1.00 73.19           C  
ATOM    527  O   CYS B  70     -10.599  19.263 -46.651  1.00 73.19           O  
ATOM    528  SG  CYS B  70     -12.054  20.592 -49.439  1.00 73.19           S  
ATOM    529  N   PHE B  71      -8.520  19.011 -47.677  1.00 66.95           N  
ATOM    530  CA  PHE B  71      -7.846  19.740 -46.609  1.00 66.95           C  
ATOM    531  C   PHE B  71      -7.490  21.152 -47.059  1.00 66.95           C  
ATOM    532  CB  PHE B  71      -6.583  18.997 -46.163  1.00 66.95           C  
ATOM    533  O   PHE B  71      -6.846  21.336 -48.094  1.00 66.95           O  
ATOM    534  CG  PHE B  71      -6.858  17.661 -45.528  1.00 66.95           C  
ATOM    535  CD1 PHE B  71      -7.489  17.579 -44.293  1.00 66.95           C  
ATOM    536  CD2 PHE B  71      -6.484  16.485 -46.167  1.00 66.95           C  
ATOM    537  CE1 PHE B  71      -7.744  16.343 -43.703  1.00 66.95           C  
ATOM    538  CE2 PHE B  71      -6.736  15.247 -45.583  1.00 66.95           C  
ATOM    539  CZ  PHE B  71      -7.365  15.178 -44.351  1.00 66.95           C  
ATOM    540  N   GLN B  72      -7.887  22.223 -46.355  1.00 57.48           N  
ATOM    541  CA  GLN B  72      -7.666  23.619 -46.719  1.00 57.48           C  
ATOM    542  C   GLN B  72      -6.286  24.092 -46.270  1.00 57.48           C  
ATOM    543  CB  GLN B  72      -8.750  24.510 -46.110  1.00 57.48           C  
ATOM    544  O   GLN B  72      -5.715  25.009 -46.865  1.00 57.48           O  
ATOM    545  CG  GLN B  72     -10.064  24.492 -46.879  1.00 57.48           C  
ATOM    546  CD  GLN B  72     -10.843  25.786 -46.741  1.00 57.48           C  
ATOM    547  NE2 GLN B  72     -11.930  25.908 -47.496  1.00 57.48           N  
ATOM    548  OE1 GLN B  72     -10.472  26.670 -45.962  1.00 57.48           O  
ATOM    549  N   VAL B  73      -5.743  23.565 -45.230  1.00 50.28           N  
ATOM    550  CA  VAL B  73      -4.456  23.978 -44.681  1.00 50.28           C  
ATOM    551  C   VAL B  73      -3.442  22.847 -44.835  1.00 50.28           C  
ATOM    552  CB  VAL B  73      -4.577  24.387 -43.196  1.00 50.28           C  
ATOM    553  O   VAL B  73      -3.709  21.708 -44.446  1.00 50.28           O  
ATOM    554  CG1 VAL B  73      -3.267  24.992 -42.694  1.00 50.28           C  
ATOM    555  CG2 VAL B  73      -5.731  25.370 -43.006  1.00 50.28           C  
ATOM    556  N   TYR B  74      -2.272  23.123 -45.413  1.00 46.76           N  
ATOM    557  CA  TYR B  74      -1.206  22.189 -45.757  1.00 46.76           C  
ATOM    558  C   TYR B  74      -0.777  21.379 -44.539  1.00 46.76           C  
ATOM    559  CB  TYR B  74      -0.002  22.937 -46.337  1.00 46.76           C  
ATOM    560  O   TYR B  74      -0.599  20.162 -44.626  1.00 46.76           O  
ATOM    561  CG  TYR B  74       1.150  22.036 -46.712  1.00 46.76           C  
ATOM    562  CD1 TYR B  74       2.280  21.945 -45.902  1.00 46.76           C  
ATOM    563  CD2 TYR B  74       1.111  21.275 -47.875  1.00 46.76           C  
ATOM    564  CE1 TYR B  74       3.345  21.118 -46.244  1.00 46.76           C  
ATOM    565  CE2 TYR B  74       2.169  20.444 -48.227  1.00 46.76           C  
ATOM    566  OH  TYR B  74       4.331  19.551 -47.750  1.00 46.76           O  
ATOM    567  CZ  TYR B  74       3.280  20.372 -47.406  1.00 46.76           C  
ATOM    568  N   GLU B  75      -0.554  21.919 -43.377  1.00 44.13           N  
ATOM    569  CA  GLU B  75      -0.064  21.242 -42.181  1.00 44.13           C  
ATOM    570  C   GLU B  75      -1.038  20.161 -41.721  1.00 44.13           C  
ATOM    571  CB  GLU B  75       0.176  22.248 -41.053  1.00 44.13           C  
ATOM    572  O   GLU B  75      -0.621  19.103 -41.246  1.00 44.13           O  
ATOM    573  CG  GLU B  75       1.442  23.074 -41.225  1.00 44.13           C  
ATOM    574  CD  GLU B  75       1.635  24.113 -40.131  1.00 44.13           C  
ATOM    575  OE1 GLU B  75       2.684  24.795 -40.120  1.00 44.13           O  
ATOM    576  OE2 GLU B  75       0.729  24.244 -39.277  1.00 44.13           O  
ATOM    577  N   GLN B  76      -2.387  20.370 -41.984  1.00 44.70           N  
ATOM    578  CA  GLN B  76      -3.412  19.388 -41.646  1.00 44.70           C  
ATOM    579  C   GLN B  76      -3.305  18.152 -42.535  1.00 44.70           C  
ATOM    580  CB  GLN B  76      -4.807  20.003 -41.768  1.00 44.70           C  
ATOM    581  O   GLN B  76      -3.436  17.024 -42.057  1.00 44.70           O  
ATOM    582  CG  GLN B  76      -5.637  19.902 -40.496  1.00 44.70           C  
ATOM    583  CD  GLN B  76      -6.904  20.735 -40.555  1.00 44.70           C  
ATOM    584  NE2 GLN B  76      -7.628  20.791 -39.442  1.00 44.70           N  
ATOM    585  OE1 GLN B  76      -7.229  21.323 -41.591  1.00 44.70           O  
ATOM    586  N   GLY B  77      -3.117  18.400 -43.692  1.00 48.71           N  
ATOM    587  CA  GLY B  77      -2.952  17.325 -44.656  1.00 48.71           C  
ATOM    588  C   GLY B  77      -1.757  16.438 -44.362  1.00 48.71           C  
ATOM    589  O   GLY B  77      -1.856  15.211 -44.430  1.00 48.71           O  
ATOM    590  N   LYS B  78      -0.722  16.949 -44.043  1.00 47.40           N  
ATOM    591  CA  LYS B  78       0.508  16.224 -43.737  1.00 47.40           C  
ATOM    592  C   LYS B  78       0.325  15.318 -42.523  1.00 47.40           C  
ATOM    593  CB  LYS B  78       1.660  17.199 -43.493  1.00 47.40           C  
ATOM    594  O   LYS B  78       0.781  14.172 -42.522  1.00 47.40           O  
ATOM    595  CG  LYS B  78       3.019  16.676 -43.936  1.00 47.40           C  
ATOM    596  CD  LYS B  78       4.108  17.726 -43.756  1.00 47.40           C  
ATOM    597  CE  LYS B  78       5.482  17.174 -44.110  1.00 47.40           C  
ATOM    598  NZ  LYS B  78       6.545  18.216 -43.994  1.00 47.40           N  
ATOM    599  N   MET B  79      -0.278  15.786 -41.522  1.00 43.57           N  
ATOM    600  CA  MET B  79      -0.452  15.030 -40.285  1.00 43.57           C  
ATOM    601  C   MET B  79      -1.373  13.834 -40.503  1.00 43.57           C  
ATOM    602  CB  MET B  79      -1.012  15.927 -39.180  1.00 43.57           C  
ATOM    603  O   MET B  79      -1.106  12.740 -40.003  1.00 43.57           O  
ATOM    604  CG  MET B  79       0.049  16.732 -38.447  1.00 43.57           C  
ATOM    605  SD  MET B  79      -0.073  16.561 -36.625  1.00 43.57           S  
ATOM    606  CE  MET B  79      -0.447  18.276 -36.166  1.00 43.57           C  
ATOM    607  N   THR B  80      -2.441  14.006 -41.264  1.00 48.59           N  
ATOM    608  CA  THR B  80      -3.449  12.976 -41.490  1.00 48.59           C  
ATOM    609  C   THR B  80      -2.977  11.979 -42.545  1.00 48.59           C  
ATOM    610  CB  THR B  80      -4.790  13.593 -41.927  1.00 48.59           C  
ATOM    611  O   THR B  80      -3.112  10.767 -42.365  1.00 48.59           O  
ATOM    612  CG2 THR B  80      -5.905  12.553 -41.910  1.00 48.59           C  
ATOM    613  OG1 THR B  80      -5.133  14.659 -41.032  1.00 48.59           O  
ATOM    614  N   CYS B  81      -2.478  12.466 -43.503  1.00 54.78           N  
ATOM    615  CA  CYS B  81      -2.163  11.649 -44.670  1.00 54.78           C  
ATOM    616  C   CYS B  81      -0.938  10.780 -44.412  1.00 54.78           C  
ATOM    617  CB  CYS B  81      -1.926  12.531 -45.895  1.00 54.78           C  
ATOM    618  O   CYS B  81      -0.762   9.742 -45.053  1.00 54.78           O  
ATOM    619  SG  CYS B  81      -3.407  13.387 -46.474  1.00 54.78           S  
ATOM    620  N   LYS B  82      -0.181  11.095 -43.523  1.00 45.23           N  
ATOM    621  CA  LYS B  82       1.024  10.327 -43.223  1.00 45.23           C  
ATOM    622  C   LYS B  82       0.780   9.347 -42.078  1.00 45.23           C  
ATOM    623  CB  LYS B  82       2.184  11.261 -42.874  1.00 45.23           C  
ATOM    624  O   LYS B  82       1.680   8.598 -41.693  1.00 45.23           O  
ATOM    625  CG  LYS B  82       2.831  11.921 -44.083  1.00 45.23           C  
ATOM    626  CD  LYS B  82       4.138  12.609 -43.710  1.00 45.23           C  
ATOM    627  CE  LYS B  82       4.795  13.257 -44.922  1.00 45.23           C  
ATOM    628  NZ  LYS B  82       6.083  13.924 -44.563  1.00 45.23           N  
ATOM    629  N   THR B  83      -0.409   9.367 -41.516  1.00 43.09           N  
ATOM    630  CA  THR B  83      -0.734   8.431 -40.446  1.00 43.09           C  
ATOM    631  C   THR B  83      -0.989   7.035 -41.008  1.00 43.09           C  
ATOM    632  CB  THR B  83      -1.965   8.899 -39.649  1.00 43.09           C  
ATOM    633  O   THR B  83      -1.787   6.869 -41.933  1.00 43.09           O  
ATOM    634  CG2 THR B  83      -2.143   8.075 -38.378  1.00 43.09           C  
ATOM    635  OG1 THR B  83      -1.801  10.277 -39.293  1.00 43.09           O  
ATOM    636  N   PRO B  84      -0.299   6.004 -40.557  1.00 42.31           N  
ATOM    637  CA  PRO B  84      -0.513   4.635 -41.032  1.00 42.31           C  
ATOM    638  C   PRO B  84      -1.935   4.139 -40.782  1.00 42.31           C  
ATOM    639  CB  PRO B  84       0.500   3.819 -40.225  1.00 42.31           C  
ATOM    640  O   PRO B  84      -2.568   4.537 -39.801  1.00 42.31           O  
ATOM    641  CG  PRO B  84       1.193   4.820 -39.359  1.00 42.31           C  
ATOM    642  CD  PRO B  84       0.611   6.176 -39.636  1.00 42.31           C  
ATOM    643  N   PRO B  85      -2.490   3.443 -41.729  1.00 43.73           N  
ATOM    644  CA  PRO B  85      -3.840   2.906 -41.543  1.00 43.73           C  
ATOM    645  C   PRO B  85      -3.948   1.987 -40.329  1.00 43.73           C  
ATOM    646  CB  PRO B  85      -4.093   2.131 -42.839  1.00 43.73           C  
ATOM    647  O   PRO B  85      -2.973   1.325 -39.963  1.00 43.73           O  
ATOM    648  CG  PRO B  85      -2.805   2.217 -43.593  1.00 43.73           C  
ATOM    649  CD  PRO B  85      -1.845   3.058 -42.802  1.00 43.73           C  
ATOM    650  N   SER B  86      -4.890   2.072 -39.434  1.00 43.77           N  
ATOM    651  CA  SER B  86      -5.255   1.168 -38.347  1.00 43.77           C  
ATOM    652  C   SER B  86      -6.420   0.268 -38.744  1.00 43.77           C  
ATOM    653  CB  SER B  86      -5.616   1.960 -37.090  1.00 43.77           C  
ATOM    654  O   SER B  86      -7.065   0.495 -39.770  1.00 43.77           O  
ATOM    655  OG  SER B  86      -6.779   2.741 -37.304  1.00 43.77           O  
ATOM    656  N   PRO B  87      -6.649  -0.853 -38.079  1.00 48.63           N  
ATOM    657  CA  PRO B  87      -7.743  -1.766 -38.414  1.00 48.63           C  
ATOM    658  C   PRO B  87      -9.102  -1.069 -38.455  1.00 48.63           C  
ATOM    659  CB  PRO B  87      -7.695  -2.802 -37.289  1.00 48.63           C  
ATOM    660  O   PRO B  87     -10.021  -1.540 -39.130  1.00 48.63           O  
ATOM    661  CG  PRO B  87      -6.455  -2.476 -36.522  1.00 48.63           C  
ATOM    662  CD  PRO B  87      -5.939  -1.146 -36.992  1.00 48.63           C  
ATOM    663  N   GLY B  88      -9.254   0.007 -37.893  1.00 52.50           N  
ATOM    664  CA  GLY B  88     -10.557   0.648 -37.823  1.00 52.50           C  
ATOM    665  C   GLY B  88     -10.629   1.941 -38.613  1.00 52.50           C  
ATOM    666  O   GLY B  88     -11.700   2.538 -38.740  1.00 52.50           O  
ATOM    667  N   GLN B  89      -9.546   2.420 -39.071  1.00 54.48           N  
ATOM    668  CA  GLN B  89      -9.598   3.694 -39.781  1.00 54.48           C  
ATOM    669  C   GLN B  89      -8.488   3.788 -40.824  1.00 54.48           C  
ATOM    670  CB  GLN B  89      -9.497   4.862 -38.799  1.00 54.48           C  
ATOM    671  O   GLN B  89      -7.339   3.436 -40.548  1.00 54.48           O  
ATOM    672  CG  GLN B  89      -9.751   6.222 -39.433  1.00 54.48           C  
ATOM    673  CD  GLN B  89      -9.762   7.350 -38.418  1.00 54.48           C  
ATOM    674  NE2 GLN B  89     -10.094   8.554 -38.873  1.00 54.48           N  
ATOM    675  OE1 GLN B  89      -9.475   7.141 -37.235  1.00 54.48           O  
ATOM    676  N   ALA B  90      -8.825   4.133 -41.899  1.00 65.38           N  
ATOM    677  CA  ALA B  90      -7.850   4.327 -42.969  1.00 65.38           C  
ATOM    678  C   ALA B  90      -8.126   5.617 -43.736  1.00 65.38           C  
ATOM    679  CB  ALA B  90      -7.861   3.133 -43.921  1.00 65.38           C  
ATOM    680  O   ALA B  90      -9.284   5.964 -43.983  1.00 65.38           O  
ATOM    681  N   VAL B  91      -7.043   6.383 -44.025  1.00 66.80           N  
ATOM    682  CA  VAL B  91      -7.200   7.625 -44.776  1.00 66.80           C  
ATOM    683  C   VAL B  91      -6.229   7.643 -45.954  1.00 66.80           C  
ATOM    684  CB  VAL B  91      -6.973   8.862 -43.879  1.00 66.80           C  
ATOM    685  O   VAL B  91      -5.044   7.341 -45.794  1.00 66.80           O  
ATOM    686  CG1 VAL B  91      -7.128  10.150 -44.686  1.00 66.80           C  
ATOM    687  CG2 VAL B  91      -7.942   8.849 -42.698  1.00 66.80           C  
ATOM    688  N   GLU B  92      -6.611   7.867 -47.074  1.00 76.53           N  
ATOM    689  CA  GLU B  92      -5.796   8.018 -48.275  1.00 76.53           C  
ATOM    690  C   GLU B  92      -5.853   9.447 -48.806  1.00 76.53           C  
ATOM    691  CB  GLU B  92      -6.248   7.036 -49.359  1.00 76.53           C  
ATOM    692  O   GLU B  92      -6.938   9.999 -49.001  1.00 76.53           O  
ATOM    693  CG  GLU B  92      -5.615   5.657 -49.243  1.00 76.53           C  
ATOM    694  CD  GLU B  92      -5.572   4.904 -50.563  1.00 76.53           C  
ATOM    695  OE1 GLU B  92      -5.106   3.741 -50.584  1.00 76.53           O  
ATOM    696  OE2 GLU B  92      -6.005   5.481 -51.585  1.00 76.53           O  
ATOM    697  N   CYS B  93      -4.699  10.046 -49.012  1.00 73.24           N  
ATOM    698  CA  CYS B  93      -4.634  11.441 -49.434  1.00 73.24           C  
ATOM    699  C   CYS B  93      -4.038  11.560 -50.832  1.00 73.24           C  
ATOM    700  CB  CYS B  93      -3.808  12.263 -48.446  1.00 73.24           C  
ATOM    701  O   CYS B  93      -3.259  10.704 -51.254  1.00 73.24           O  
ATOM    702  SG  CYS B  93      -4.469  12.259 -46.765  1.00 73.24           S  
ATOM    703  N   CYS B  94      -4.422  12.435 -51.751  1.00 77.53           N  
ATOM    704  CA  CYS B  94      -3.914  12.667 -53.099  1.00 77.53           C  
ATOM    705  C   CYS B  94      -3.857  14.158 -53.411  1.00 77.53           C  
ATOM    706  CB  CYS B  94      -4.787  11.954 -54.131  1.00 77.53           C  
ATOM    707  O   CYS B  94      -4.468  14.967 -52.711  1.00 77.53           O  
ATOM    708  SG  CYS B  94      -6.472  12.599 -54.229  1.00 77.53           S  
ATOM    709  N   GLN B  95      -3.035  14.552 -54.345  1.00 73.54           N  
ATOM    710  CA  GLN B  95      -2.878  15.938 -54.774  1.00 73.54           C  
ATOM    711  C   GLN B  95      -3.184  16.092 -56.261  1.00 73.54           C  
ATOM    712  CB  GLN B  95      -1.464  16.436 -54.474  1.00 73.54           C  
ATOM    713  O   GLN B  95      -2.703  15.310 -57.083  1.00 73.54           O  
ATOM    714  CG  GLN B  95      -1.248  16.838 -53.022  1.00 73.54           C  
ATOM    715  CD  GLN B  95       0.161  17.332 -52.752  1.00 73.54           C  
ATOM    716  NE2 GLN B  95       0.414  17.760 -51.520  1.00 73.54           N  
ATOM    717  OE1 GLN B  95       1.016  17.328 -53.644  1.00 73.54           O  
ATOM    718  N   GLY B  96      -4.075  16.977 -56.750  1.00 78.23           N  
ATOM    719  CA  GLY B  96      -4.536  17.283 -58.096  1.00 78.23           C  
ATOM    720  C   GLY B  96      -6.023  17.571 -58.166  1.00 78.23           C  
ATOM    721  O   GLY B  96      -6.757  17.315 -57.209  1.00 78.23           O  
ATOM    722  N   ASP B  97      -6.560  18.079 -59.258  1.00 74.08           N  
ATOM    723  CA  ASP B  97      -7.974  18.388 -59.452  1.00 74.08           C  
ATOM    724  C   ASP B  97      -8.800  17.111 -59.591  1.00 74.08           C  
ATOM    725  CB  ASP B  97      -8.165  19.275 -60.683  1.00 74.08           C  
ATOM    726  O   ASP B  97      -8.513  16.269 -60.444  1.00 74.08           O  
ATOM    727  CG  ASP B  97      -7.931  20.748 -60.395  1.00 74.08           C  
ATOM    728  OD1 ASP B  97      -8.095  21.175 -59.232  1.00 74.08           O  
ATOM    729  OD2 ASP B  97      -7.582  21.488 -61.341  1.00 74.08           O  
ATOM    730  N   TRP B  98      -9.836  16.827 -58.744  1.00 76.64           N  
ATOM    731  CA  TRP B  98     -10.780  15.714 -58.762  1.00 76.64           C  
ATOM    732  C   TRP B  98     -10.064  14.389 -58.520  1.00 76.64           C  
ATOM    733  CB  TRP B  98     -11.530  15.667 -60.096  1.00 76.64           C  
ATOM    734  O   TRP B  98     -10.465  13.353 -59.056  1.00 76.64           O  
ATOM    735  CG  TRP B  98     -12.229  16.946 -60.447  1.00 76.64           C  
ATOM    736  CD1 TRP B  98     -11.845  17.866 -61.383  1.00 76.64           C  
ATOM    737  CD2 TRP B  98     -13.434  17.449 -59.861  1.00 76.64           C  
ATOM    738  CE2 TRP B  98     -13.723  18.679 -60.491  1.00 76.64           C  
ATOM    739  CE3 TRP B  98     -14.299  16.977 -58.864  1.00 76.64           C  
ATOM    740  NE1 TRP B  98     -12.740  18.910 -61.414  1.00 76.64           N  
ATOM    741  CH2 TRP B  98     -15.672  18.961 -59.178  1.00 76.64           C  
ATOM    742  CZ2 TRP B  98     -14.843  19.445 -60.156  1.00 76.64           C  
ATOM    743  CZ3 TRP B  98     -15.412  17.741 -58.532  1.00 76.64           C  
ATOM    744  N   CYS B  99      -8.923  14.483 -57.795  1.00 79.98           N  
ATOM    745  CA  CYS B  99      -8.061  13.314 -57.664  1.00 79.98           C  
ATOM    746  C   CYS B  99      -8.702  12.261 -56.768  1.00 79.98           C  
ATOM    747  CB  CYS B  99      -6.697  13.714 -57.103  1.00 79.98           C  
ATOM    748  O   CYS B  99      -8.431  11.068 -56.912  1.00 79.98           O  
ATOM    749  SG  CYS B  99      -6.752  14.274 -55.386  1.00 79.98           S  
ATOM    750  N   ASN B 100      -9.421  12.608 -55.784  1.00 75.90           N  
ATOM    751  CA  ASN B 100     -10.016  11.634 -54.874  1.00 75.90           C  
ATOM    752  C   ASN B 100     -11.314  11.061 -55.436  1.00 75.90           C  
ATOM    753  CB  ASN B 100     -10.264  12.263 -53.501  1.00 75.90           C  
ATOM    754  O   ASN B 100     -12.043  10.360 -54.733  1.00 75.90           O  
ATOM    755  CG  ASN B 100     -11.266  13.400 -53.552  1.00 75.90           C  
ATOM    756  ND2 ASN B 100     -11.760  13.806 -52.389  1.00 75.90           N  
ATOM    757  OD1 ASN B 100     -11.593  13.907 -54.628  1.00 75.90           O  
ATOM    758  N   ARG B 101     -11.693  11.274 -56.659  1.00 75.50           N  
ATOM    759  CA  ARG B 101     -12.905  10.800 -57.319  1.00 75.50           C  
ATOM    760  C   ARG B 101     -12.913   9.278 -57.420  1.00 75.50           C  
ATOM    761  CB  ARG B 101     -13.037  11.419 -58.712  1.00 75.50           C  
ATOM    762  O   ARG B 101     -13.942   8.640 -57.188  1.00 75.50           O  
ATOM    763  CG  ARG B 101     -14.387  11.176 -59.368  1.00 75.50           C  
ATOM    764  CD  ARG B 101     -14.510  11.915 -60.693  1.00 75.50           C  
ATOM    765  NE  ARG B 101     -15.873  11.862 -61.215  1.00 75.50           N  
ATOM    766  NH1 ARG B 101     -15.415  13.098 -63.113  1.00 75.50           N  
ATOM    767  NH2 ARG B 101     -17.536  12.315 -62.733  1.00 75.50           N  
ATOM    768  CZ  ARG B 101     -16.271  12.425 -62.353  1.00 75.50           C  
ATOM    769  N   ASN B 102     -11.798   8.705 -57.752  1.00 73.18           N  
ATOM    770  CA  ASN B 102     -11.715   7.264 -57.961  1.00 73.18           C  
ATOM    771  C   ASN B 102     -10.869   6.589 -56.885  1.00 73.18           C  
ATOM    772  CB  ASN B 102     -11.153   6.954 -59.350  1.00 73.18           C  
ATOM    773  O   ASN B 102     -10.333   5.501 -57.102  1.00 73.18           O  
ATOM    774  CG  ASN B 102     -12.159   7.203 -60.456  1.00 73.18           C  
ATOM    775  ND2 ASN B 102     -11.664   7.462 -61.661  1.00 73.18           N  
ATOM    776  OD1 ASN B 102     -13.371   7.164 -60.230  1.00 73.18           O  
ATOM    777  N   ILE B 103     -10.650   7.261 -55.743  1.00 73.62           N  
ATOM    778  CA  ILE B 103      -9.883   6.679 -54.648  1.00 73.62           C  
ATOM    779  C   ILE B 103     -10.828   6.245 -53.530  1.00 73.62           C  
ATOM    780  CB  ILE B 103      -8.830   7.670 -54.105  1.00 73.62           C  
ATOM    781  O   ILE B 103     -11.698   7.013 -53.111  1.00 73.62           O  
ATOM    782  CG1 ILE B 103      -7.886   8.115 -55.228  1.00 73.62           C  
ATOM    783  CG2 ILE B 103      -8.046   7.045 -52.947  1.00 73.62           C  
ATOM    784  CD1 ILE B 103      -6.922   9.222 -54.825  1.00 73.62           C  
ATOM    785  N   THR B 104     -10.914   5.014 -53.189  1.00 70.40           N  
ATOM    786  CA  THR B 104     -11.640   4.464 -52.050  1.00 70.40           C  
ATOM    787  C   THR B 104     -10.673   3.882 -51.023  1.00 70.40           C  
ATOM    788  CB  THR B 104     -12.637   3.378 -52.494  1.00 70.40           C  
ATOM    789  O   THR B 104      -9.820   3.059 -51.363  1.00 70.40           O  
ATOM    790  CG2 THR B 104     -14.017   3.619 -51.892  1.00 70.40           C  
ATOM    791  OG1 THR B 104     -12.742   3.390 -53.923  1.00 70.40           O  
ATOM    792  N   ALA B 105     -10.678   4.334 -49.844  1.00 69.52           N  
ATOM    793  CA  ALA B 105      -9.804   3.880 -48.765  1.00 69.52           C  
ATOM    794  C   ALA B 105     -10.133   2.446 -48.360  1.00 69.52           C  
ATOM    795  CB  ALA B 105      -9.920   4.811 -47.560  1.00 69.52           C  
ATOM    796  O   ALA B 105     -11.304   2.064 -48.299  1.00 69.52           O  
ATOM    797  N   GLN B 106      -9.214   1.424 -48.323  1.00 68.19           N  
ATOM    798  CA  GLN B 106      -9.396   0.033 -47.922  1.00 68.19           C  
ATOM    799  C   GLN B 106      -8.632  -0.273 -46.637  1.00 68.19           C  
ATOM    800  CB  GLN B 106      -8.946  -0.911 -49.038  1.00 68.19           C  
ATOM    801  O   GLN B 106      -7.534   0.246 -46.422  1.00 68.19           O  
ATOM    802  CG  GLN B 106      -9.923  -0.997 -50.203  1.00 68.19           C  
ATOM    803  CD  GLN B 106      -9.534  -2.054 -51.219  1.00 68.19           C  
ATOM    804  NE2 GLN B 106     -10.352  -2.211 -52.254  1.00 68.19           N  
ATOM    805  OE1 GLN B 106      -8.507  -2.725 -51.074  1.00 68.19           O  
ATOM    806  N   LEU B 107      -9.324  -1.043 -45.718  1.00 57.71           N  
ATOM    807  CA  LEU B 107      -8.659  -1.506 -44.504  1.00 57.71           C  
ATOM    808  C   LEU B 107      -7.641  -2.595 -44.823  1.00 57.71           C  
ATOM    809  CB  LEU B 107      -9.687  -2.030 -43.498  1.00 57.71           C  
ATOM    810  O   LEU B 107      -7.819  -3.358 -45.776  1.00 57.71           O  
ATOM    811  CG  LEU B 107     -10.440  -0.975 -42.685  1.00 57.71           C  
ATOM    812  CD1 LEU B 107     -11.883  -1.413 -42.457  1.00 57.71           C  
ATOM    813  CD2 LEU B 107      -9.736  -0.720 -41.357  1.00 57.71           C  
ATOM    814  N   PRO B 108      -6.486  -2.694 -44.434  1.00 43.64           N  
ATOM    815  CA  PRO B 108      -5.467  -3.703 -44.732  1.00 43.64           C  
ATOM    816  C   PRO B 108      -5.975  -5.130 -44.536  1.00 43.64           C  
ATOM    817  CB  PRO B 108      -4.350  -3.380 -43.737  1.00 43.64           C  
ATOM    818  O   PRO B 108      -6.737  -5.395 -43.603  1.00 43.64           O  
ATOM    819  CG  PRO B 108      -4.931  -2.341 -42.833  1.00 43.64           C  
ATOM    820  CD  PRO B 108      -6.298  -1.980 -43.339  1.00 43.64           C  
ATOM    821  N   THR B 109      -5.989  -6.041 -45.670  1.00 39.82           N  
ATOM    822  CA  THR B 109      -6.240  -7.475 -45.590  1.00 39.82           C  
ATOM    823  C   THR B 109      -5.027  -8.206 -45.022  1.00 39.82           C  
ATOM    824  CB  THR B 109      -6.594  -8.059 -46.970  1.00 39.82           C  
ATOM    825  O   THR B 109      -3.888  -7.777 -45.220  1.00 39.82           O  
ATOM    826  CG2 THR B 109      -8.097  -8.008 -47.220  1.00 39.82           C  
ATOM    827  OG1 THR B 109      -5.926  -7.301 -47.988  1.00 39.82           O  
ATOM    828  N   LYS B 110      -5.035  -9.375 -44.272  1.00 38.10           N  
ATOM    829  CA  LYS B 110      -3.986 -10.197 -43.675  1.00 38.10           C  
ATOM    830  C   LYS B 110      -3.179 -10.923 -44.748  1.00 38.10           C  
ATOM    831  CB  LYS B 110      -4.587 -11.209 -42.698  1.00 38.10           C  
ATOM    832  O   LYS B 110      -2.297 -11.725 -44.432  1.00 38.10           O  
ATOM    833  CG  LYS B 110      -4.630 -10.725 -41.255  1.00 38.10           C  
ATOM    834  CD  LYS B 110      -5.107 -11.822 -40.312  1.00 38.10           C  
ATOM    835  CE  LYS B 110      -5.176 -11.332 -38.872  1.00 38.10           C  
ATOM    836  NZ  LYS B 110      -5.670 -12.396 -37.948  1.00 38.10           N  
ATOM    837  N   GLY B 111      -3.442 -11.085 -46.041  1.00 29.99           N  
ATOM    838  CA  GLY B 111      -2.981 -12.306 -46.681  1.00 29.99           C  
ATOM    839  C   GLY B 111      -1.488 -12.315 -46.945  1.00 29.99           C  
ATOM    840  O   GLY B 111      -0.819 -13.327 -46.726  1.00 29.99           O  
ATOM    841  N   LYS B 112      -0.916 -11.599 -47.968  1.00 28.27           N  
ATOM    842  CA  LYS B 112       0.115 -12.050 -48.898  1.00 28.27           C  
ATOM    843  C   LYS B 112       1.487 -12.067 -48.231  1.00 28.27           C  
ATOM    844  CB  LYS B 112       0.146 -11.156 -50.139  1.00 28.27           C  
ATOM    845  O   LYS B 112       1.791 -11.207 -47.402  1.00 28.27           O  
ATOM    846  CG  LYS B 112      -0.908 -11.505 -51.179  1.00 28.27           C  
ATOM    847  CD  LYS B 112      -0.689 -10.736 -52.476  1.00 28.27           C  
ATOM    848  CE  LYS B 112      -1.762 -11.060 -53.507  1.00 28.27           C  
ATOM    849  NZ  LYS B 112      -1.611 -10.233 -54.742  1.00 28.27           N  
ATOM    850  N   SER B 113       2.180 -13.242 -48.473  1.00 29.78           N  
ATOM    851  CA  SER B 113       3.551 -13.684 -48.237  1.00 29.78           C  
ATOM    852  C   SER B 113       4.544 -12.861 -49.051  1.00 29.78           C  
ATOM    853  CB  SER B 113       3.703 -15.167 -48.578  1.00 29.78           C  
ATOM    854  O   SER B 113       4.382 -12.705 -50.263  1.00 29.78           O  
ATOM    855  OG  SER B 113       2.952 -15.496 -49.734  1.00 29.78           O  
ATOM    856  N   PHE B 114       5.363 -11.915 -48.584  1.00 25.87           N  
ATOM    857  CA  PHE B 114       6.135 -10.834 -49.186  1.00 25.87           C  
ATOM    858  C   PHE B 114       7.302 -11.387 -49.996  1.00 25.87           C  
ATOM    859  CB  PHE B 114       6.650  -9.875 -48.109  1.00 25.87           C  
ATOM    860  O   PHE B 114       7.992 -12.307 -49.551  1.00 25.87           O  
ATOM    861  CG  PHE B 114       5.740  -8.705 -47.850  1.00 25.87           C  
ATOM    862  CD1 PHE B 114       5.843  -7.545 -48.608  1.00 25.87           C  
ATOM    863  CD2 PHE B 114       4.779  -8.766 -46.849  1.00 25.87           C  
ATOM    864  CE1 PHE B 114       5.001  -6.461 -48.371  1.00 25.87           C  
ATOM    865  CE2 PHE B 114       3.934  -7.687 -46.606  1.00 25.87           C  
ATOM    866  CZ  PHE B 114       4.047  -6.535 -47.368  1.00 25.87           C  
ATOM    867  N   PRO B 115       7.413 -11.092 -51.250  1.00 23.92           N  
ATOM    868  CA  PRO B 115       8.572 -11.357 -52.107  1.00 23.92           C  
ATOM    869  C   PRO B 115       9.892 -10.955 -51.454  1.00 23.92           C  
ATOM    870  CB  PRO B 115       8.294 -10.505 -53.348  1.00 23.92           C  
ATOM    871  O   PRO B 115       9.896 -10.380 -50.363  1.00 23.92           O  
ATOM    872  CG  PRO B 115       7.196  -9.578 -52.938  1.00 23.92           C  
ATOM    873  CD  PRO B 115       6.742  -9.958 -51.558  1.00 23.92           C  
ATOM    874  N   GLY B 116      10.893 -10.255 -52.139  1.00 22.03           N  
ATOM    875  CA  GLY B 116      12.244  -9.971 -52.598  1.00 22.03           C  
ATOM    876  C   GLY B 116      12.948  -8.917 -51.766  1.00 22.03           C  
ATOM    877  O   GLY B 116      14.084  -9.118 -51.331  1.00 22.03           O  
ATOM    878  N   THR B 117      12.850  -7.598 -52.071  1.00 21.79           N  
ATOM    879  CA  THR B 117      14.158  -6.953 -52.092  1.00 21.79           C  
ATOM    880  C   THR B 117      14.800  -6.987 -50.708  1.00 21.79           C  
ATOM    881  CB  THR B 117      14.056  -5.496 -52.578  1.00 21.79           C  
ATOM    882  O   THR B 117      14.128  -7.268 -49.713  1.00 21.79           O  
ATOM    883  CG2 THR B 117      15.044  -5.222 -53.707  1.00 21.79           C  
ATOM    884  OG1 THR B 117      12.726  -5.249 -53.052  1.00 21.79           O  
ATOM    885  N   GLN B 118      15.713  -5.870 -50.220  1.00 22.23           N  
ATOM    886  CA  GLN B 118      17.005  -5.337 -49.803  1.00 22.23           C  
ATOM    887  C   GLN B 118      17.011  -5.012 -48.312  1.00 22.23           C  
ATOM    888  CB  GLN B 118      17.359  -4.089 -50.614  1.00 22.23           C  
ATOM    889  O   GLN B 118      16.120  -5.439 -47.575  1.00 22.23           O  
ATOM    890  CG  GLN B 118      18.032  -4.392 -51.946  1.00 22.23           C  
ATOM    891  CD  GLN B 118      18.500  -3.140 -52.665  1.00 22.23           C  
ATOM    892  NE2 GLN B 118      19.234  -3.323 -53.757  1.00 22.23           N  
ATOM    893  OE1 GLN B 118      18.203  -2.018 -52.243  1.00 22.23           O  
ATOM    894  N   ASN B 119      17.101  -3.590 -47.862  1.00 23.65           N  
ATOM    895  CA  ASN B 119      17.769  -2.641 -46.977  1.00 23.65           C  
ATOM    896  C   ASN B 119      17.030  -2.497 -45.650  1.00 23.65           C  
ATOM    897  CB  ASN B 119      17.907  -1.278 -47.659  1.00 23.65           C  
ATOM    898  O   ASN B 119      15.867  -2.889 -45.536  1.00 23.65           O  
ATOM    899  CG  ASN B 119      19.188  -1.153 -48.459  1.00 23.65           C  
ATOM    900  ND2 ASN B 119      19.216  -0.206 -49.390  1.00 23.65           N  
ATOM    901  OD1 ASN B 119      20.145  -1.901 -48.243  1.00 23.65           O  
ATOM    902  N   PHE B 120      17.332  -1.352 -44.644  1.00 22.73           N  
ATOM    903  CA  PHE B 120      17.370  -1.142 -43.201  1.00 22.73           C  
ATOM    904  C   PHE B 120      15.961  -1.098 -42.623  1.00 22.73           C  
ATOM    905  CB  PHE B 120      18.117   0.152 -42.864  1.00 22.73           C  
ATOM    906  O   PHE B 120      15.073  -0.457 -43.188  1.00 22.73           O  
ATOM    907  CG  PHE B 120      18.999   0.045 -41.649  1.00 22.73           C  
ATOM    908  CD1 PHE B 120      18.535   0.438 -40.400  1.00 22.73           C  
ATOM    909  CD2 PHE B 120      20.293  -0.448 -41.757  1.00 22.73           C  
ATOM    910  CE1 PHE B 120      19.349   0.340 -39.273  1.00 22.73           C  
ATOM    911  CE2 PHE B 120      21.112  -0.549 -40.636  1.00 22.73           C  
ATOM    912  CZ  PHE B 120      20.639  -0.154 -39.396  1.00 22.73           C  
ATOM    913  N   HIS B 121      15.539  -1.742 -41.643  1.00 29.65           N  
ATOM    914  CA  HIS B 121      14.362  -2.525 -41.285  1.00 29.65           C  
ATOM    915  C   HIS B 121      13.254  -1.633 -40.735  1.00 29.65           C  
ATOM    916  CB  HIS B 121      14.726  -3.602 -40.262  1.00 29.65           C  
ATOM    917  O   HIS B 121      12.340  -2.115 -40.061  1.00 29.65           O  
ATOM    918  CG  HIS B 121      15.445  -4.772 -40.852  1.00 29.65           C  
ATOM    919  CD2 HIS B 121      16.714  -5.213 -40.684  1.00 29.65           C  
ATOM    920  ND1 HIS B 121      14.849  -5.642 -41.740  1.00 29.65           N  
ATOM    921  CE1 HIS B 121      15.723  -6.571 -42.091  1.00 29.65           C  
ATOM    922  NE2 HIS B 121      16.862  -6.333 -41.464  1.00 29.65           N  
ATOM    923  N   LEU B 122      13.344  -0.292 -40.706  1.00 24.03           N  
ATOM    924  CA  LEU B 122      13.425   0.722 -39.660  1.00 24.03           C  
ATOM    925  C   LEU B 122      12.040   1.046 -39.109  1.00 24.03           C  
ATOM    926  CB  LEU B 122      14.084   1.995 -40.197  1.00 24.03           C  
ATOM    927  O   LEU B 122      11.844   1.078 -37.892  1.00 24.03           O  
ATOM    928  CG  LEU B 122      15.221   2.576 -39.355  1.00 24.03           C  
ATOM    929  CD1 LEU B 122      16.562   2.344 -40.044  1.00 24.03           C  
ATOM    930  CD2 LEU B 122      14.994   4.063 -39.103  1.00 24.03           C  
ATOM    931  N   GLU B 123      11.419   2.350 -39.689  1.00 22.55           N  
ATOM    932  CA  GLU B 123      10.690   3.483 -39.126  1.00 22.55           C  
ATOM    933  C   GLU B 123       9.282   3.078 -38.701  1.00 22.55           C  
ATOM    934  CB  GLU B 123      10.625   4.635 -40.133  1.00 22.55           C  
ATOM    935  O   GLU B 123       8.751   2.071 -39.174  1.00 22.55           O  
ATOM    936  CG  GLU B 123      11.652   5.729 -39.882  1.00 22.55           C  
ATOM    937  CD  GLU B 123      11.517   6.908 -40.833  1.00 22.55           C  
ATOM    938  OE1 GLU B 123      12.283   7.889 -40.696  1.00 22.55           O  
ATOM    939  OE2 GLU B 123      10.638   6.850 -41.722  1.00 22.55           O  
ATOM    940  N   VAL B 124       8.261   3.976 -38.452  1.00 27.24           N  
ATOM    941  CA  VAL B 124       7.253   4.407 -37.489  1.00 27.24           C  
ATOM    942  C   VAL B 124       5.910   3.762 -37.822  1.00 27.24           C  
ATOM    943  CB  VAL B 124       7.113   5.946 -37.465  1.00 27.24           C  
ATOM    944  O   VAL B 124       4.915   3.992 -37.131  1.00 27.24           O  
ATOM    945  CG1 VAL B 124       6.057   6.377 -36.449  1.00 27.24           C  
ATOM    946  CG2 VAL B 124       8.459   6.598 -37.151  1.00 27.24           C  
ATOM    947  N   GLY B 125       5.695   3.039 -38.745  1.00 31.04           N  
ATOM    948  CA  GLY B 125       4.369   2.506 -39.014  1.00 31.04           C  
ATOM    949  C   GLY B 125       3.715   1.887 -37.792  1.00 31.04           C  
ATOM    950  O   GLY B 125       4.142   0.831 -37.321  1.00 31.04           O  
ATOM    951  N   LEU B 126       3.136   2.649 -36.566  1.00 30.29           N  
ATOM    952  CA  LEU B 126       2.649   3.626 -35.598  1.00 30.29           C  
ATOM    953  C   LEU B 126       1.125   3.648 -35.567  1.00 30.29           C  
ATOM    954  CB  LEU B 126       3.184   5.022 -35.929  1.00 30.29           C  
ATOM    955  O   LEU B 126       0.520   3.579 -34.495  1.00 30.29           O  
ATOM    956  CG  LEU B 126       4.457   5.451 -35.197  1.00 30.29           C  
ATOM    957  CD1 LEU B 126       5.153   6.575 -35.959  1.00 30.29           C  
ATOM    958  CD2 LEU B 126       4.133   5.885 -33.772  1.00 30.29           C  
ATOM    959  N   ILE B 127       0.328   4.699 -36.370  1.00 27.46           N  
ATOM    960  CA  ILE B 127      -0.795   5.601 -36.139  1.00 27.46           C  
ATOM    961  C   ILE B 127      -2.109   4.835 -36.278  1.00 27.46           C  
ATOM    962  CB  ILE B 127      -0.767   6.799 -37.114  1.00 27.46           C  
ATOM    963  O   ILE B 127      -3.001   4.962 -35.436  1.00 27.46           O  
ATOM    964  CG1 ILE B 127       0.492   7.643 -36.888  1.00 27.46           C  
ATOM    965  CG2 ILE B 127      -2.031   7.650 -36.960  1.00 27.46           C  
ATOM    966  CD1 ILE B 127       0.714   8.719 -37.942  1.00 27.46           C  
ATOM    967  N   ILE B 128      -2.478   4.419 -37.446  1.00 26.67           N  
ATOM    968  CA  ILE B 128      -3.922   4.295 -37.607  1.00 26.67           C  
ATOM    969  C   ILE B 128      -4.433   3.113 -36.787  1.00 26.67           C  
ATOM    970  CB  ILE B 128      -4.312   4.125 -39.093  1.00 26.67           C  
ATOM    971  O   ILE B 128      -5.402   3.244 -36.034  1.00 26.67           O  
ATOM    972  CG1 ILE B 128      -3.880   5.353 -39.902  1.00 26.67           C  
ATOM    973  CG2 ILE B 128      -5.817   3.879 -39.231  1.00 26.67           C  
ATOM    974  CD1 ILE B 128      -4.081   5.206 -41.404  1.00 26.67           C  
ATOM    975  N   LEU B 129      -4.916   1.899 -36.989  1.00 31.97           N  
ATOM    976  CA  LEU B 129      -6.360   1.763 -37.146  1.00 31.97           C  
ATOM    977  C   LEU B 129      -7.064   1.851 -35.796  1.00 31.97           C  
ATOM    978  CB  LEU B 129      -6.703   0.436 -37.828  1.00 31.97           C  
ATOM    979  O   LEU B 129      -6.804   1.043 -34.902  1.00 31.97           O  
ATOM    980  CG  LEU B 129      -7.903   0.452 -38.777  1.00 31.97           C  
ATOM    981  CD1 LEU B 129      -7.448   0.744 -40.202  1.00 31.97           C  
ATOM    982  CD2 LEU B 129      -8.654  -0.874 -38.711  1.00 31.97           C  
ATOM    983  N   SER B 130      -7.605   2.879 -34.938  1.00 32.14           N  
ATOM    984  CA  SER B 130      -8.364   3.636 -33.948  1.00 32.14           C  
ATOM    985  C   SER B 130      -9.761   3.054 -33.760  1.00 32.14           C  
ATOM    986  CB  SER B 130      -8.466   5.106 -34.360  1.00 32.14           C  
ATOM    987  O   SER B 130     -10.181   2.788 -32.632  1.00 32.14           O  
ATOM    988  OG  SER B 130      -9.412   5.271 -35.402  1.00 32.14           O  
ATOM    989  N   VAL B 131     -10.933   3.577 -34.577  1.00 33.53           N  
ATOM    990  CA  VAL B 131     -12.299   4.033 -34.345  1.00 33.53           C  
ATOM    991  C   VAL B 131     -13.278   2.895 -34.625  1.00 33.53           C  
ATOM    992  CB  VAL B 131     -12.644   5.260 -35.219  1.00 33.53           C  
ATOM    993  O   VAL B 131     -14.433   2.942 -34.195  1.00 33.53           O  
ATOM    994  CG1 VAL B 131     -14.102   5.671 -35.020  1.00 33.53           C  
ATOM    995  CG2 VAL B 131     -11.709   6.424 -34.896  1.00 33.53           C  
ATOM    996  N   VAL B 132     -12.788   1.961 -35.395  1.00 35.74           N  
ATOM    997  CA  VAL B 132     -13.777   0.923 -35.669  1.00 35.74           C  
ATOM    998  C   VAL B 132     -14.090   0.155 -34.387  1.00 35.74           C  
ATOM    999  CB  VAL B 132     -13.290  -0.048 -36.767  1.00 35.74           C  
ATOM   1000  O   VAL B 132     -13.197  -0.440 -33.779  1.00 35.74           O  
ATOM   1001  CG1 VAL B 132     -14.318  -1.153 -37.005  1.00 35.74           C  
ATOM   1002  CG2 VAL B 132     -13.007   0.710 -38.063  1.00 35.74           C  
ATOM   1003  N   PHE B 133     -14.923   0.550 -33.161  1.00 38.59           N  
ATOM   1004  CA  PHE B 133     -15.837   1.268 -32.281  1.00 38.59           C  
ATOM   1005  C   PHE B 133     -16.931   0.342 -31.764  1.00 38.59           C  
ATOM   1006  CB  PHE B 133     -16.461   2.462 -33.011  1.00 38.59           C  
ATOM   1007  O   PHE B 133     -17.191   0.290 -30.560  1.00 38.59           O  
ATOM   1008  CG  PHE B 133     -16.904   3.570 -32.093  1.00 38.59           C  
ATOM   1009  CD1 PHE B 133     -18.224   3.654 -31.669  1.00 38.59           C  
ATOM   1010  CD2 PHE B 133     -15.999   4.528 -31.656  1.00 38.59           C  
ATOM   1011  CE1 PHE B 133     -18.637   4.678 -30.820  1.00 38.59           C  
ATOM   1012  CE2 PHE B 133     -16.403   5.555 -30.808  1.00 38.59           C  
ATOM   1013  CZ  PHE B 133     -17.723   5.629 -30.392  1.00 38.59           C  
ATOM   1014  N   ALA B 134     -18.770   0.519 -32.263  1.00 36.23           N  
ATOM   1015  CA  ALA B 134     -20.130   1.023 -32.088  1.00 36.23           C  
ATOM   1016  C   ALA B 134     -21.145  -0.115 -32.122  1.00 36.23           C  
ATOM   1017  CB  ALA B 134     -20.457   2.056 -33.164  1.00 36.23           C  
ATOM   1018  O   ALA B 134     -21.965  -0.252 -31.210  1.00 36.23           O  
ATOM   1019  N   VAL B 135     -21.946  -0.475 -33.134  1.00 38.92           N  
ATOM   1020  CA  VAL B 135     -23.297  -0.957 -33.401  1.00 38.92           C  
ATOM   1021  C   VAL B 135     -23.314  -2.484 -33.385  1.00 38.92           C  
ATOM   1022  CB  VAL B 135     -23.830  -0.433 -34.753  1.00 38.92           C  
ATOM   1023  O   VAL B 135     -24.352  -3.102 -33.629  1.00 38.92           O  
ATOM   1024  CG1 VAL B 135     -25.224  -0.990 -35.037  1.00 38.92           C  
ATOM   1025  CG2 VAL B 135     -23.850   1.095 -34.762  1.00 38.92           C  
ATOM   1026  N   CYS B 136     -22.364  -3.323 -32.947  1.00 36.48           N  
ATOM   1027  CA  CYS B 136     -22.450  -4.652 -32.353  1.00 36.48           C  
ATOM   1028  C   CYS B 136     -23.281  -4.627 -31.076  1.00 36.48           C  
ATOM   1029  CB  CYS B 136     -21.053  -5.196 -32.052  1.00 36.48           C  
ATOM   1030  O   CYS B 136     -23.484  -5.663 -30.441  1.00 36.48           O  
ATOM   1031  SG  CYS B 136     -20.185  -5.819 -33.508  1.00 36.48           S  
ATOM   1032  N   LEU B 137     -23.889  -3.420 -30.679  1.00 38.53           N  
ATOM   1033  CA  LEU B 137     -25.058  -3.281 -29.816  1.00 38.53           C  
ATOM   1034  C   LEU B 137     -26.314  -3.790 -30.516  1.00 38.53           C  
ATOM   1035  CB  LEU B 137     -25.247  -1.819 -29.403  1.00 38.53           C  
ATOM   1036  O   LEU B 137     -27.114  -4.512 -29.916  1.00 38.53           O  
ATOM   1037  CG  LEU B 137     -24.542  -1.381 -28.118  1.00 38.53           C  
ATOM   1038  CD1 LEU B 137     -24.597   0.136 -27.974  1.00 38.53           C  
ATOM   1039  CD2 LEU B 137     -25.168  -2.062 -26.905  1.00 38.53           C  
ATOM   1040  N   LEU B 138     -26.585  -3.294 -31.742  1.00 39.65           N  
ATOM   1041  CA  LEU B 138     -27.963  -3.421 -32.206  1.00 39.65           C  
ATOM   1042  C   LEU B 138     -28.331  -4.885 -32.421  1.00 39.65           C  
ATOM   1043  CB  LEU B 138     -28.166  -2.636 -33.504  1.00 39.65           C  
ATOM   1044  O   LEU B 138     -29.396  -5.332 -31.988  1.00 39.65           O  
ATOM   1045  CG  LEU B 138     -29.218  -1.526 -33.468  1.00 39.65           C  
ATOM   1046  CD1 LEU B 138     -28.639  -0.228 -34.020  1.00 39.65           C  
ATOM   1047  CD2 LEU B 138     -30.459  -1.940 -34.251  1.00 39.65           C  
ATOM   1048  N   ALA B 139     -27.905  -5.502 -33.335  1.00 38.72           N  
ATOM   1049  CA  ALA B 139     -28.665  -6.519 -34.057  1.00 38.72           C  
ATOM   1050  C   ALA B 139     -28.663  -7.845 -33.302  1.00 38.72           C  
ATOM   1051  CB  ALA B 139     -28.099  -6.709 -35.462  1.00 38.72           C  
ATOM   1052  O   ALA B 139     -29.449  -8.743 -33.611  1.00 38.72           O  
ATOM   1053  N   CYS B 140     -27.999  -7.887 -32.155  1.00 36.31           N  
ATOM   1054  CA  CYS B 140     -28.030  -9.118 -31.373  1.00 36.31           C  
ATOM   1055  C   CYS B 140     -29.322  -9.224 -30.572  1.00 36.31           C  
ATOM   1056  CB  CYS B 140     -26.828  -9.185 -30.431  1.00 36.31           C  
ATOM   1057  O   CYS B 140     -29.351  -9.853 -29.513  1.00 36.31           O  
ATOM   1058  SG  CYS B 140     -25.337  -9.854 -31.199  1.00 36.31           S  
ATOM   1059  N   LEU B 141     -30.327  -8.234 -30.944  1.00 40.86           N  
ATOM   1060  CA  LEU B 141     -31.777  -8.083 -30.874  1.00 40.86           C  
ATOM   1061  C   LEU B 141     -32.477  -9.195 -31.647  1.00 40.86           C  
ATOM   1062  CB  LEU B 141     -32.200  -6.718 -31.424  1.00 40.86           C  
ATOM   1063  O   LEU B 141     -33.472  -9.752 -31.177  1.00 40.86           O  
ATOM   1064  CG  LEU B 141     -32.013  -5.522 -30.489  1.00 40.86           C  
ATOM   1065  CD1 LEU B 141     -32.234  -4.217 -31.247  1.00 40.86           C  
ATOM   1066  CD2 LEU B 141     -32.960  -5.621 -29.298  1.00 40.86           C  
ATOM   1067  N   LEU B 142     -32.015  -9.433 -32.836  1.00 38.28           N  
ATOM   1068  CA  LEU B 142     -32.869 -10.254 -33.688  1.00 38.28           C  
ATOM   1069  C   LEU B 142     -33.006 -11.663 -33.121  1.00 38.28           C  
ATOM   1070  CB  LEU B 142     -32.307 -10.316 -35.110  1.00 38.28           C  
ATOM   1071  O   LEU B 142     -33.972 -12.367 -33.425  1.00 38.28           O  
ATOM   1072  CG  LEU B 142     -33.277  -9.962 -36.239  1.00 38.28           C  
ATOM   1073  CD1 LEU B 142     -32.834  -8.680 -36.936  1.00 38.28           C  
ATOM   1074  CD2 LEU B 142     -33.380 -11.111 -37.236  1.00 38.28           C  
ATOM   1075  N   GLY B 143     -32.131 -12.089 -32.386  1.00 36.13           N  
ATOM   1076  CA  GLY B 143     -32.286 -13.455 -31.912  1.00 36.13           C  
ATOM   1077  C   GLY B 143     -33.536 -13.660 -31.078  1.00 36.13           C  
ATOM   1078  O   GLY B 143     -33.661 -13.097 -29.989  1.00 36.13           O  
ATOM   1079  N   VAL B 144     -34.675 -13.174 -31.547  1.00 37.56           N  
ATOM   1080  CA  VAL B 144     -36.079 -13.124 -31.941  1.00 37.56           C  
ATOM   1081  C   VAL B 144     -36.754 -14.455 -31.618  1.00 37.56           C  
ATOM   1082  CB  VAL B 144     -36.235 -12.797 -33.443  1.00 37.56           C  
ATOM   1083  O   VAL B 144     -37.807 -14.484 -30.975  1.00 37.56           O  
ATOM   1084  CG1 VAL B 144     -37.711 -12.741 -33.832  1.00 37.56           C  
ATOM   1085  CG2 VAL B 144     -35.540 -11.479 -33.777  1.00 37.56           C  
ATOM   1086  N   ALA B 145     -36.561 -15.364 -32.462  1.00 34.75           N  
ATOM   1087  CA  ALA B 145     -37.488 -16.321 -33.060  1.00 34.75           C  
ATOM   1088  C   ALA B 145     -37.836 -17.435 -32.078  1.00 34.75           C  
ATOM   1089  CB  ALA B 145     -36.895 -16.908 -34.339  1.00 34.75           C  
ATOM   1090  O   ALA B 145     -39.007 -17.788 -31.918  1.00 34.75           O  
ATOM   1091  N   LEU B 146     -36.905 -18.180 -32.007  1.00 31.72           N  
ATOM   1092  CA  LEU B 146     -37.261 -19.588 -31.874  1.00 31.72           C  
ATOM   1093  C   LEU B 146     -38.179 -19.806 -30.675  1.00 31.72           C  
ATOM   1094  CB  LEU B 146     -36.003 -20.449 -31.730  1.00 31.72           C  
ATOM   1095  O   LEU B 146     -37.970 -19.215 -29.613  1.00 31.72           O  
ATOM   1096  CG  LEU B 146     -35.219 -20.724 -33.015  1.00 31.72           C  
ATOM   1097  CD1 LEU B 146     -33.820 -21.231 -32.683  1.00 31.72           C  
ATOM   1098  CD2 LEU B 146     -35.963 -21.726 -33.891  1.00 31.72           C  
ATOM   1099  N   ARG B 147     -39.179 -19.870 -31.023  1.00 30.53           N  
ATOM   1100  CA  ARG B 147     -40.455 -20.549 -31.218  1.00 30.53           C  
ATOM   1101  C   ARG B 147     -40.509 -21.851 -30.426  1.00 30.53           C  
ATOM   1102  CB  ARG B 147     -40.695 -20.828 -32.703  1.00 30.53           C  
ATOM   1103  O   ARG B 147     -41.474 -22.611 -30.535  1.00 30.53           O  
ATOM   1104  CG  ARG B 147     -41.727 -19.913 -33.344  1.00 30.53           C  
ATOM   1105  CD  ARG B 147     -41.988 -20.287 -34.796  1.00 30.53           C  
ATOM   1106  NE  ARG B 147     -42.895 -19.342 -35.441  1.00 30.53           N  
ATOM   1107  NH1 ARG B 147     -42.888 -20.413 -37.488  1.00 30.53           N  
ATOM   1108  NH2 ARG B 147     -44.128 -18.509 -37.190  1.00 30.53           N  
ATOM   1109  CZ  ARG B 147     -43.302 -19.424 -36.705  1.00 30.53           C  
ATOM   1110  N   LYS B 148     -39.346 -21.858 -29.910  1.00 27.60           N  
ATOM   1111  CA  LYS B 148     -39.433 -23.257 -29.503  1.00 27.60           C  
ATOM   1112  C   LYS B 148     -40.723 -23.527 -28.733  1.00 27.60           C  
ATOM   1113  CB  LYS B 148     -38.223 -23.645 -28.651  1.00 27.60           C  
ATOM   1114  O   LYS B 148     -41.377 -22.595 -28.262  1.00 27.60           O  
ATOM   1115  CG  LYS B 148     -37.406 -24.794 -29.223  1.00 27.60           C  
ATOM   1116  CD  LYS B 148     -36.213 -25.127 -28.336  1.00 27.60           C  
ATOM   1117  CE  LYS B 148     -35.413 -26.299 -28.889  1.00 27.60           C  
ATOM   1118  NZ  LYS B 148     -34.230 -26.615 -28.035  1.00 27.60           N  
ATOM   1119  N   PHE B 149     -40.525 -24.083 -27.730  1.00 26.67           N  
ATOM   1120  CA  PHE B 149     -40.770 -25.402 -27.160  1.00 26.67           C  
ATOM   1121  C   PHE B 149     -41.983 -25.377 -26.238  1.00 26.67           C  
ATOM   1122  CB  PHE B 149     -39.539 -25.896 -26.394  1.00 26.67           C  
ATOM   1123  O   PHE B 149     -42.491 -24.305 -25.901  1.00 26.67           O  
ATOM   1124  CG  PHE B 149     -39.257 -27.362 -26.578  1.00 26.67           C  
ATOM   1125  CD1 PHE B 149     -39.714 -28.294 -25.654  1.00 26.67           C  
ATOM   1126  CD2 PHE B 149     -38.534 -27.810 -27.676  1.00 26.67           C  
ATOM   1127  CE1 PHE B 149     -39.455 -29.652 -25.822  1.00 26.67           C  
ATOM   1128  CE2 PHE B 149     -38.270 -29.166 -27.850  1.00 26.67           C  
ATOM   1129  CZ  PHE B 149     -38.731 -30.085 -26.922  1.00 26.67           C  
ATOM   1130  N   LYS B 150     -41.675 -25.524 -25.023  1.00 20.99           N  
ATOM   1131  CA  LYS B 150     -41.981 -26.403 -23.898  1.00 20.99           C  
ATOM   1132  C   LYS B 150     -43.030 -25.778 -22.982  1.00 20.99           C  
ATOM   1133  CB  LYS B 150     -40.714 -26.720 -23.103  1.00 20.99           C  
ATOM   1134  O   LYS B 150     -42.802 -24.712 -22.406  1.00 20.99           O  
ATOM   1135  CG  LYS B 150     -40.482 -28.207 -22.875  1.00 20.99           C  
ATOM   1136  CD  LYS B 150     -39.170 -28.462 -22.145  1.00 20.99           C  
ATOM   1137  CE  LYS B 150     -38.957 -29.947 -21.880  1.00 20.99           C  
ATOM   1138  NZ  LYS B 150     -37.639 -30.209 -21.228  1.00 20.99           N  
ATOM   1139  N   ARG B 151     -44.194 -25.887 -23.639  1.00 25.69           N  
ATOM   1140  CA  ARG B 151     -45.547 -25.600 -23.176  1.00 25.69           C  
ATOM   1141  C   ARG B 151     -45.792 -26.198 -21.794  1.00 25.69           C  
ATOM   1142  CB  ARG B 151     -46.581 -26.135 -24.169  1.00 25.69           C  
ATOM   1143  O   ARG B 151     -46.834 -25.955 -21.182  1.00 25.69           O  
ATOM   1144  CG  ARG B 151     -47.234 -25.057 -25.019  1.00 25.69           C  
ATOM   1145  CD  ARG B 151     -48.308 -25.632 -25.931  1.00 25.69           C  
ATOM   1146  NE  ARG B 151     -48.910 -24.601 -26.772  1.00 25.69           N  
ATOM   1147  NH1 ARG B 151     -50.519 -25.989 -27.680  1.00 25.69           N  
ATOM   1148  NH2 ARG B 151     -50.414 -23.786 -28.305  1.00 25.69           N  
ATOM   1149  CZ  ARG B 151     -49.946 -24.794 -27.584  1.00 25.69           C  
ATOM   1150  N   ARG B 152     -44.922 -27.004 -21.387  1.00 19.54           N  
ATOM   1151  CA  ARG B 152     -45.638 -28.070 -20.695  1.00 19.54           C  
ATOM   1152  C   ARG B 152     -46.175 -27.587 -19.351  1.00 19.54           C  
ATOM   1153  CB  ARG B 152     -44.730 -29.284 -20.491  1.00 19.54           C  
ATOM   1154  O   ARG B 152     -47.338 -27.825 -19.020  1.00 19.54           O  
ATOM   1155  CG  ARG B 152     -44.850 -30.335 -21.583  1.00 19.54           C  
ATOM   1156  CD  ARG B 152     -44.060 -31.592 -21.246  1.00 19.54           C  
ATOM   1157  NE  ARG B 152     -44.191 -32.606 -22.289  1.00 19.54           N  
ATOM   1158  NH1 ARG B 152     -42.744 -34.109 -21.297  1.00 19.54           N  
ATOM   1159  NH2 ARG B 152     -43.754 -34.627 -23.288  1.00 19.54           N  
ATOM   1160  CZ  ARG B 152     -43.563 -33.778 -22.289  1.00 19.54           C  
ATOM   1161  N   ASN B 153     -45.444 -27.588 -18.288  1.00 19.96           N  
ATOM   1162  CA  ASN B 153     -46.062 -28.524 -17.354  1.00 19.96           C  
ATOM   1163  C   ASN B 153     -47.340 -27.950 -16.749  1.00 19.96           C  
ATOM   1164  CB  ASN B 153     -45.077 -28.908 -16.248  1.00 19.96           C  
ATOM   1165  O   ASN B 153     -47.561 -26.738 -16.788  1.00 19.96           O  
ATOM   1166  CG  ASN B 153     -44.439 -30.264 -16.479  1.00 19.96           C  
ATOM   1167  ND2 ASN B 153     -43.433 -30.590 -15.677  1.00 19.96           N  
ATOM   1168  OD1 ASN B 153     -44.846 -31.011 -17.373  1.00 19.96           O  
ATOM   1169  N   GLN B 154     -47.411 -27.906 -15.324  1.00 20.11           N  
ATOM   1170  CA  GLN B 154     -47.893 -28.756 -14.240  1.00 20.11           C  
ATOM   1171  C   GLN B 154     -48.964 -28.045 -13.418  1.00 20.11           C  
ATOM   1172  CB  GLN B 154     -46.735 -29.183 -13.337  1.00 20.11           C  
ATOM   1173  O   GLN B 154     -48.946 -26.819 -13.293  1.00 20.11           O  
ATOM   1174  CG  GLN B 154     -46.471 -30.683 -13.343  1.00 20.11           C  
ATOM   1175  CD  GLN B 154     -45.219 -31.062 -12.574  1.00 20.11           C  
ATOM   1176  NE2 GLN B 154     -45.016 -32.359 -12.373  1.00 20.11           N  
ATOM   1177  OE1 GLN B 154     -44.439 -30.195 -12.166  1.00 20.11           O  
ATOM   1178  N   GLU B 155     -49.359 -28.684 -12.413  1.00 21.23           N  
ATOM   1179  CA  GLU B 155     -50.503 -29.328 -11.774  1.00 21.23           C  
ATOM   1180  C   GLU B 155     -51.085 -28.450 -10.670  1.00 21.23           C  
ATOM   1181  CB  GLU B 155     -50.104 -30.692 -11.206  1.00 21.23           C  
ATOM   1182  O   GLU B 155     -50.402 -27.567 -10.147  1.00 21.23           O  
ATOM   1183  CG  GLU B 155     -50.345 -31.852 -12.162  1.00 21.23           C  
ATOM   1184  CD  GLU B 155     -49.998 -33.205 -11.563  1.00 21.23           C  
ATOM   1185  OE1 GLU B 155     -50.290 -34.243 -12.199  1.00 21.23           O  
ATOM   1186  OE2 GLU B 155     -49.429 -33.228 -10.449  1.00 21.23           O  
ATOM   1187  N   ARG B 156     -51.688 -29.073  -9.535  1.00 20.82           N  
ATOM   1188  CA  ARG B 156     -52.860 -29.934  -9.415  1.00 20.82           C  
ATOM   1189  C   ARG B 156     -53.624 -29.641  -8.128  1.00 20.82           C  
ATOM   1190  CB  ARG B 156     -52.450 -31.408  -9.457  1.00 20.82           C  
ATOM   1191  O   ARG B 156     -54.840 -29.439  -8.155  1.00 20.82           O  
ATOM   1192  CG  ARG B 156     -52.618 -32.055 -10.823  1.00 20.82           C  
ATOM   1193  CD  ARG B 156     -52.321 -33.547 -10.781  1.00 20.82           C  
ATOM   1194  NE  ARG B 156     -52.462 -34.162 -12.097  1.00 20.82           N  
ATOM   1195  NH1 ARG B 156     -51.902 -36.290 -11.392  1.00 20.82           N  
ATOM   1196  NH2 ARG B 156     -52.417 -35.905 -13.592  1.00 20.82           N  
ATOM   1197  CZ  ARG B 156     -52.260 -35.451 -12.357  1.00 20.82           C  
ATOM   1198  N   LEU B 157     -53.428 -30.330  -7.224  1.00 19.93           N  
ATOM   1199  CA  LEU B 157     -54.483 -30.740  -6.304  1.00 19.93           C  
ATOM   1200  C   LEU B 157     -54.556 -29.799  -5.106  1.00 19.93           C  
ATOM   1201  CB  LEU B 157     -54.250 -32.176  -5.827  1.00 19.93           C  
ATOM   1202  O   LEU B 157     -53.639 -29.006  -4.878  1.00 19.93           O  
ATOM   1203  CG  LEU B 157     -55.027 -33.269  -6.561  1.00 19.93           C  
ATOM   1204  CD1 LEU B 157     -54.146 -34.497  -6.768  1.00 19.93           C  
ATOM   1205  CD2 LEU B 157     -56.292 -33.635  -5.792  1.00 19.93           C  
ATOM   1206  N   ASN B 158     -54.623 -30.565  -3.842  1.00 20.16           N  
ATOM   1207  CA  ASN B 158     -55.551 -30.764  -2.734  1.00 20.16           C  
ATOM   1208  C   ASN B 158     -55.232 -29.839  -1.563  1.00 20.16           C  
ATOM   1209  CB  ASN B 158     -55.537 -32.224  -2.277  1.00 20.16           C  
ATOM   1210  O   ASN B 158     -54.122 -29.311  -1.468  1.00 20.16           O  
ATOM   1211  CG  ASN B 158     -56.889 -32.894  -2.418  1.00 20.16           C  
ATOM   1212  ND2 ASN B 158     -56.940 -34.192  -2.144  1.00 20.16           N  
ATOM   1213  OD1 ASN B 158     -57.880 -32.250  -2.772  1.00 20.16           O  
ATOM   1214  N   PRO B 159     -55.854 -30.295  -0.263  1.00 22.12           N  
ATOM   1215  CA  PRO B 159     -56.667 -29.950   0.905  1.00 22.12           C  
ATOM   1216  C   PRO B 159     -55.833 -29.414   2.067  1.00 22.12           C  
ATOM   1217  CB  PRO B 159     -57.332 -31.278   1.277  1.00 22.12           C  
ATOM   1218  O   PRO B 159     -56.168 -28.378   2.646  1.00 22.12           O  
ATOM   1219  CG  PRO B 159     -56.649 -32.298   0.425  1.00 22.12           C  
ATOM   1220  CD  PRO B 159     -55.623 -31.603  -0.423  1.00 22.12           C  
ATOM   1221  N   ARG B 160     -55.418 -30.390   3.027  1.00 20.32           N  
ATOM   1222  CA  ARG B 160     -55.910 -30.671   4.371  1.00 20.32           C  
ATOM   1223  C   ARG B 160     -54.974 -30.096   5.429  1.00 20.32           C  
ATOM   1224  CB  ARG B 160     -56.073 -32.178   4.580  1.00 20.32           C  
ATOM   1225  O   ARG B 160     -53.821 -29.774   5.136  1.00 20.32           O  
ATOM   1226  CG  ARG B 160     -57.483 -32.687   4.322  1.00 20.32           C  
ATOM   1227  CD  ARG B 160     -57.601 -34.180   4.593  1.00 20.32           C  
ATOM   1228  NE  ARG B 160     -58.978 -34.646   4.453  1.00 20.32           N  
ATOM   1229  NH1 ARG B 160     -58.411 -36.845   4.033  1.00 20.32           N  
ATOM   1230  NH2 ARG B 160     -60.614 -36.215   4.084  1.00 20.32           N  
ATOM   1231  CZ  ARG B 160     -59.332 -35.901   4.190  1.00 20.32           C  
ATOM   1232  N   ASP B 161     -54.519 -31.035   6.377  1.00 19.20           N  
ATOM   1233  CA  ASP B 161     -54.828 -31.421   7.751  1.00 19.20           C  
ATOM   1234  C   ASP B 161     -53.774 -30.893   8.721  1.00 19.20           C  
ATOM   1235  CB  ASP B 161     -54.937 -32.943   7.869  1.00 19.20           C  
ATOM   1236  O   ASP B 161     -52.644 -30.604   8.321  1.00 19.20           O  
ATOM   1237  CG  ASP B 161     -56.336 -33.461   7.588  1.00 19.20           C  
ATOM   1238  OD1 ASP B 161     -57.307 -32.679   7.684  1.00 19.20           O  
ATOM   1239  OD2 ASP B 161     -56.470 -34.663   7.272  1.00 19.20           O  
ATOM   1240  N   VAL B 162     -53.732 -31.608   9.963  1.00 20.03           N  
ATOM   1241  CA  VAL B 162     -53.879 -31.704  11.412  1.00 20.03           C  
ATOM   1242  C   VAL B 162     -52.502 -31.732  12.071  1.00 20.03           C  
ATOM   1243  CB  VAL B 162     -54.690 -32.954  11.818  1.00 20.03           C  
ATOM   1244  O   VAL B 162     -52.292 -31.105  13.111  1.00 20.03           O  
ATOM   1245  CG1 VAL B 162     -54.822 -33.042  13.338  1.00 20.03           C  
ATOM   1246  CG2 VAL B 162     -56.069 -32.933  11.160  1.00 20.03           C  
ATOM   1247  N   GLU B 163     -51.583 -32.756  11.671  1.00 17.51           N  
ATOM   1248  CA  GLU B 163     -51.364 -33.830  12.635  1.00 17.51           C  
ATOM   1249  C   GLU B 163     -50.277 -33.457  13.639  1.00 17.51           C  
ATOM   1250  CB  GLU B 163     -50.993 -35.130  11.917  1.00 17.51           C  
ATOM   1251  O   GLU B 163     -50.437 -33.669  14.843  1.00 17.51           O  
ATOM   1252  CG  GLU B 163     -51.973 -36.268  12.160  1.00 17.51           C  
ATOM   1253  CD  GLU B 163     -51.593 -37.552  11.438  1.00 17.51           C  
ATOM   1254  OE1 GLU B 163     -52.270 -38.585  11.641  1.00 17.51           O  
ATOM   1255  OE2 GLU B 163     -50.610 -37.523  10.665  1.00 17.51           O  
ATOM   1256  N   TYR B 164     -48.951 -34.071  13.651  1.00 16.35           N  
ATOM   1257  CA  TYR B 164     -48.587 -35.308  14.332  1.00 16.35           C  
ATOM   1258  C   TYR B 164     -47.770 -35.021  15.586  1.00 16.35           C  
ATOM   1259  CB  TYR B 164     -47.798 -36.226  13.394  1.00 16.35           C  
ATOM   1260  O   TYR B 164     -47.225 -33.925  15.741  1.00 16.35           O  
ATOM   1261  CG  TYR B 164     -48.656 -37.230  12.663  1.00 16.35           C  
ATOM   1262  CD1 TYR B 164     -48.926 -38.479  13.217  1.00 16.35           C  
ATOM   1263  CD2 TYR B 164     -49.197 -36.932  11.417  1.00 16.35           C  
ATOM   1264  CE1 TYR B 164     -49.715 -39.408  12.547  1.00 16.35           C  
ATOM   1265  CE2 TYR B 164     -49.988 -37.854  10.738  1.00 16.35           C  
ATOM   1266  OH  TYR B 164     -51.023 -40.002  10.642  1.00 16.35           O  
ATOM   1267  CZ  TYR B 164     -50.241 -39.087  11.310  1.00 16.35           C  
ATOM   1268  N   GLY B 165     -46.378 -35.591  15.691  1.00 16.48           N  
ATOM   1269  CA  GLY B 165     -45.928 -36.831  16.302  1.00 16.48           C  
ATOM   1270  C   GLY B 165     -45.282 -36.628  17.659  1.00 16.48           C  
ATOM   1271  O   GLY B 165     -45.004 -35.494  18.057  1.00 16.48           O  
ATOM   1272  N   THR B 166     -44.346 -37.690  18.148  1.00 17.29           N  
ATOM   1273  CA  THR B 166     -44.149 -38.722  19.160  1.00 17.29           C  
ATOM   1274  C   THR B 166     -43.067 -38.307  20.152  1.00 17.29           C  
ATOM   1275  CB  THR B 166     -43.771 -40.069  18.517  1.00 17.29           C  
ATOM   1276  O   THR B 166     -43.267 -38.387  21.366  1.00 17.29           O  
ATOM   1277  CG2 THR B 166     -45.006 -40.932  18.280  1.00 17.29           C  
ATOM   1278  OG1 THR B 166     -43.122 -39.828  17.262  1.00 17.29           O  
ATOM   1279  N   ILE B 167     -41.680 -38.969  20.077  1.00 15.70           N  
ATOM   1280  CA  ILE B 167     -41.198 -40.117  20.837  1.00 15.70           C  
ATOM   1281  C   ILE B 167     -40.318 -39.640  21.990  1.00 15.70           C  
ATOM   1282  CB  ILE B 167     -40.416 -41.101  19.938  1.00 15.70           C  
ATOM   1283  O   ILE B 167     -39.702 -38.575  21.910  1.00 15.70           O  
ATOM   1284  CG1 ILE B 167     -41.321 -41.641  18.824  1.00 15.70           C  
ATOM   1285  CG2 ILE B 167     -39.831 -42.245  20.771  1.00 15.70           C  
ATOM   1286  CD1 ILE B 167     -40.569 -42.342  17.701  1.00 15.70           C  
ATOM   1287  N   GLU B 168     -39.073 -40.569  22.332  1.00 16.93           N  
ATOM   1288  CA  GLU B 168     -38.638 -41.536  23.335  1.00 16.93           C  
ATOM   1289  C   GLU B 168     -37.511 -40.970  24.194  1.00 16.93           C  
ATOM   1290  CB  GLU B 168     -38.187 -42.838  22.667  1.00 16.93           C  
ATOM   1291  O   GLU B 168     -36.824 -40.031  23.787  1.00 16.93           O  
ATOM   1292  CG  GLU B 168     -38.928 -44.072  23.161  1.00 16.93           C  
ATOM   1293  CD  GLU B 168     -38.546 -45.340  22.415  1.00 16.93           C  
ATOM   1294  OE1 GLU B 168     -39.033 -46.432  22.786  1.00 16.93           O  
ATOM   1295  OE2 GLU B 168     -37.753 -45.241  21.453  1.00 16.93           O  
ATOM   1296  N   GLY B 169     -36.408 -42.031  24.753  1.00 17.84           N  
ATOM   1297  CA  GLY B 169     -35.993 -42.605  26.024  1.00 17.84           C  
ATOM   1298  C   GLY B 169     -34.693 -42.023  26.544  1.00 17.84           C  
ATOM   1299  O   GLY B 169     -34.109 -41.135  25.918  1.00 17.84           O  
ATOM   1300  N   LEU B 170     -33.527 -42.989  26.794  1.00 16.05           N  
ATOM   1301  CA  LEU B 170     -32.951 -43.574  28.000  1.00 16.05           C  
ATOM   1302  C   LEU B 170     -31.593 -42.953  28.311  1.00 16.05           C  
ATOM   1303  CB  LEU B 170     -32.807 -45.090  27.845  1.00 16.05           C  
ATOM   1304  O   LEU B 170     -31.007 -42.276  27.463  1.00 16.05           O  
ATOM   1305  CG  LEU B 170     -33.547 -45.950  28.871  1.00 16.05           C  
ATOM   1306  CD1 LEU B 170     -34.770 -46.602  28.234  1.00 16.05           C  
ATOM   1307  CD2 LEU B 170     -32.615 -47.007  29.455  1.00 16.05           C  
ATOM   1308  N   ILE B 171     -30.370 -43.860  28.322  1.00 16.49           N  
ATOM   1309  CA  ILE B 171     -29.635 -44.486  29.415  1.00 16.49           C  
ATOM   1310  C   ILE B 171     -28.286 -43.793  29.593  1.00 16.49           C  
ATOM   1311  CB  ILE B 171     -29.431 -45.998  29.166  1.00 16.49           C  
ATOM   1312  O   ILE B 171     -27.783 -43.152  28.667  1.00 16.49           O  
ATOM   1313  CG1 ILE B 171     -30.785 -46.700  29.007  1.00 16.49           C  
ATOM   1314  CG2 ILE B 171     -28.618 -46.627  30.301  1.00 16.49           C  
ATOM   1315  CD1 ILE B 171     -30.683 -48.136  28.513  1.00 16.49           C  
ATOM   1316  N   THR B 172     -27.110 -44.626  30.063  1.00 17.56           N  
ATOM   1317  CA  THR B 172     -26.336 -44.807  31.286  1.00 17.56           C  
ATOM   1318  C   THR B 172     -24.886 -44.379  31.077  1.00 17.56           C  
ATOM   1319  CB  THR B 172     -26.378 -46.270  31.764  1.00 17.56           C  
ATOM   1320  O   THR B 172     -24.338 -43.611  31.871  1.00 17.56           O  
ATOM   1321  CG2 THR B 172     -27.806 -46.807  31.765  1.00 17.56           C  
ATOM   1322  OG1 THR B 172     -25.577 -47.075  30.890  1.00 17.56           O  
ATOM   1323  N   THR B 173     -23.934 -45.156  30.408  1.00 15.78           N  
ATOM   1324  CA  THR B 173     -23.004 -46.000  31.150  1.00 15.78           C  
ATOM   1325  C   THR B 173     -21.664 -45.294  31.336  1.00 15.78           C  
ATOM   1326  CB  THR B 173     -22.782 -47.347  30.437  1.00 15.78           C  
ATOM   1327  O   THR B 173     -21.152 -45.207  32.455  1.00 15.78           O  
ATOM   1328  CG2 THR B 173     -23.866 -48.352  30.813  1.00 15.78           C  
ATOM   1329  OG1 THR B 173     -22.807 -47.141  29.019  1.00 15.78           O  
ATOM   1330  N   ASN B 174     -20.430 -45.768  30.701  1.00 16.13           N  
ATOM   1331  CA  ASN B 174     -19.402 -46.632  31.271  1.00 16.13           C  
ATOM   1332  C   ASN B 174     -18.113 -45.863  31.546  1.00 16.13           C  
ATOM   1333  CB  ASN B 174     -19.125 -47.819  30.347  1.00 16.13           C  
ATOM   1334  O   ASN B 174     -17.535 -45.977  32.629  1.00 16.13           O  
ATOM   1335  CG  ASN B 174     -19.829 -49.085  30.795  1.00 16.13           C  
ATOM   1336  ND2 ASN B 174     -19.900 -50.070  29.907  1.00 16.13           N  
ATOM   1337  OD1 ASN B 174     -20.305 -49.176  31.929  1.00 16.13           O  
ATOM   1338  N   VAL B 175     -17.095 -45.686  30.632  1.00 16.36           N  
ATOM   1339  CA  VAL B 175     -15.894 -46.514  30.625  1.00 16.36           C  
ATOM   1340  C   VAL B 175     -14.747 -45.767  31.302  1.00 16.36           C  
ATOM   1341  CB  VAL B 175     -15.493 -46.919  29.189  1.00 16.36           C  
ATOM   1342  O   VAL B 175     -14.780 -44.540  31.418  1.00 16.36           O  
ATOM   1343  CG1 VAL B 175     -14.226 -47.772  29.202  1.00 16.36           C  
ATOM   1344  CG2 VAL B 175     -16.637 -47.667  28.506  1.00 16.36           C  
ATOM   1345  N   GLY B 176     -13.395 -45.929  30.804  1.00 16.99           N  
ATOM   1346  CA  GLY B 176     -12.189 -46.569  31.304  1.00 16.99           C  
ATOM   1347  C   GLY B 176     -11.162 -45.581  31.826  1.00 16.99           C  
ATOM   1348  O   GLY B 176     -11.367 -44.368  31.751  1.00 16.99           O  
ATOM   1349  N   ASP B 177      -9.805 -45.796  31.474  1.00 17.16           N  
ATOM   1350  CA  ASP B 177      -8.618 -46.135  32.252  1.00 17.16           C  
ATOM   1351  C   ASP B 177      -7.764 -44.897  32.518  1.00 17.16           C  
ATOM   1352  CB  ASP B 177      -7.789 -47.200  31.531  1.00 17.16           C  
ATOM   1353  O   ASP B 177      -7.911 -43.877  31.841  1.00 17.16           O  
ATOM   1354  CG  ASP B 177      -7.991 -48.593  32.100  1.00 17.16           C  
ATOM   1355  OD1 ASP B 177      -8.539 -48.723  33.215  1.00 17.16           O  
ATOM   1356  OD2 ASP B 177      -7.594 -49.570  31.428  1.00 17.16           O  
ATOM   1357  N   SER B 178      -6.408 -45.112  32.961  1.00 18.90           N  
ATOM   1358  CA  SER B 178      -5.576 -44.685  34.082  1.00 18.90           C  
ATOM   1359  C   SER B 178      -4.700 -43.498  33.698  1.00 18.90           C  
ATOM   1360  CB  SER B 178      -4.700 -45.840  34.570  1.00 18.90           C  
ATOM   1361  O   SER B 178      -4.752 -42.448  34.342  1.00 18.90           O  
ATOM   1362  OG  SER B 178      -4.035 -46.460  33.483  1.00 18.90           O  
ATOM   1363  N   THR B 179      -3.344 -43.727  33.245  1.00 17.47           N  
ATOM   1364  CA  THR B 179      -2.190 -43.539  34.117  1.00 17.47           C  
ATOM   1365  C   THR B 179      -1.452 -42.250  33.766  1.00 17.47           C  
ATOM   1366  CB  THR B 179      -1.220 -44.731  34.026  1.00 17.47           C  
ATOM   1367  O   THR B 179      -1.168 -41.432  34.644  1.00 17.47           O  
ATOM   1368  CG2 THR B 179      -1.710 -45.904  34.868  1.00 17.47           C  
ATOM   1369  OG1 THR B 179      -1.115 -45.150  32.659  1.00 17.47           O  
ATOM   1370  N   LEU B 180      -0.567 -42.219  32.690  1.00 15.54           N  
ATOM   1371  CA  LEU B 180       0.883 -42.258  32.842  1.00 15.54           C  
ATOM   1372  C   LEU B 180       1.459 -40.849  32.932  1.00 15.54           C  
ATOM   1373  CB  LEU B 180       1.525 -43.011  31.673  1.00 15.54           C  
ATOM   1374  O   LEU B 180       0.921 -39.915  32.331  1.00 15.54           O  
ATOM   1375  CG  LEU B 180       2.762 -43.848  32.003  1.00 15.54           C  
ATOM   1376  CD1 LEU B 180       2.349 -45.224  32.513  1.00 15.54           C  
ATOM   1377  CD2 LEU B 180       3.664 -43.974  30.780  1.00 15.54           C  
ATOM   1378  N   ALA B 181       2.836 -40.824  33.147  1.00 17.73           N  
ATOM   1379  CA  ALA B 181       3.851 -40.099  33.908  1.00 17.73           C  
ATOM   1380  C   ALA B 181       4.262 -38.816  33.191  1.00 17.73           C  
ATOM   1381  CB  ALA B 181       5.070 -40.986  34.147  1.00 17.73           C  
ATOM   1382  O   ALA B 181       4.199 -37.728  33.768  1.00 17.73           O  
ATOM   1383  N   ASP B 182       5.717 -38.631  32.990  1.00 18.09           N  
ATOM   1384  CA  ASP B 182       6.827 -37.826  33.489  1.00 18.09           C  
ATOM   1385  C   ASP B 182       7.168 -36.697  32.519  1.00 18.09           C  
ATOM   1386  CB  ASP B 182       8.059 -38.701  33.731  1.00 18.09           C  
ATOM   1387  O   ASP B 182       7.259 -35.534  32.918  1.00 18.09           O  
ATOM   1388  CG  ASP B 182       8.136 -39.238  35.149  1.00 18.09           C  
ATOM   1389  OD1 ASP B 182       7.396 -38.747  36.028  1.00 18.09           O  
ATOM   1390  OD2 ASP B 182       8.948 -40.158  35.391  1.00 18.09           O  
ATOM   1391  N   LEU B 183       8.465 -36.646  32.012  1.00 17.17           N  
ATOM   1392  CA  LEU B 183       9.639 -35.837  32.319  1.00 17.17           C  
ATOM   1393  C   LEU B 183      10.004 -34.940  31.141  1.00 17.17           C  
ATOM   1394  CB  LEU B 183      10.827 -36.732  32.681  1.00 17.17           C  
ATOM   1395  O   LEU B 183      10.614 -33.884  31.325  1.00 17.17           O  
ATOM   1396  CG  LEU B 183      11.432 -36.526  34.071  1.00 17.17           C  
ATOM   1397  CD1 LEU B 183      11.422 -37.836  34.852  1.00 17.17           C  
ATOM   1398  CD2 LEU B 183      12.849 -35.973  33.961  1.00 17.17           C  
ATOM   1399  N   LEU B 184       9.932 -35.292  29.925  1.00 15.16           N  
ATOM   1400  CA  LEU B 184      11.258 -35.344  29.320  1.00 15.16           C  
ATOM   1401  C   LEU B 184      11.743 -33.946  28.953  1.00 15.16           C  
ATOM   1402  CB  LEU B 184      11.246 -36.236  28.076  1.00 15.16           C  
ATOM   1403  O   LEU B 184      10.942 -33.016  28.839  1.00 15.16           O  
ATOM   1404  CG  LEU B 184      11.676 -37.689  28.279  1.00 15.16           C  
ATOM   1405  CD1 LEU B 184      10.682 -38.635  27.613  1.00 15.16           C  
ATOM   1406  CD2 LEU B 184      13.082 -37.912  27.732  1.00 15.16           C  
ATOM   1407  N   ASP B 185      12.108 -33.610  27.602  1.00 15.49           N  
ATOM   1408  CA  ASP B 185      13.395 -33.446  26.933  1.00 15.49           C  
ATOM   1409  C   ASP B 185      13.725 -31.968  26.733  1.00 15.49           C  
ATOM   1410  CB  ASP B 185      13.397 -34.172  25.586  1.00 15.49           C  
ATOM   1411  O   ASP B 185      12.826 -31.143  26.562  1.00 15.49           O  
ATOM   1412  CG  ASP B 185      14.472 -35.240  25.489  1.00 15.49           C  
ATOM   1413  OD1 ASP B 185      15.257 -35.404  26.448  1.00 15.49           O  
ATOM   1414  OD2 ASP B 185      14.537 -35.922  24.443  1.00 15.49           O  
ATOM   1415  N   HIS B 186      15.062 -31.593  26.323  1.00 17.98           N  
ATOM   1416  CA  HIS B 186      16.245 -30.776  26.568  1.00 17.98           C  
ATOM   1417  C   HIS B 186      16.210 -29.494  25.743  1.00 17.98           C  
ATOM   1418  CB  HIS B 186      17.517 -31.567  26.256  1.00 17.98           C  
ATOM   1419  O   HIS B 186      16.396 -28.400  26.280  1.00 17.98           O  
ATOM   1420  CG  HIS B 186      18.096 -32.265  27.446  1.00 17.98           C  
ATOM   1421  CD2 HIS B 186      18.389 -33.570  27.655  1.00 17.98           C  
ATOM   1422  ND1 HIS B 186      18.440 -31.601  28.603  1.00 17.98           N  
ATOM   1423  CE1 HIS B 186      18.922 -32.471  29.476  1.00 17.98           C  
ATOM   1424  NE2 HIS B 186      18.901 -33.672  28.925  1.00 17.98           N  
ATOM   1425  N   SER B 187      17.005 -29.373  24.565  1.00 17.26           N  
ATOM   1426  CA  SER B 187      18.295 -28.718  24.374  1.00 17.26           C  
ATOM   1427  C   SER B 187      18.132 -27.365  23.690  1.00 17.26           C  
ATOM   1428  CB  SER B 187      19.229 -29.606  23.551  1.00 17.26           C  
ATOM   1429  O   SER B 187      17.054 -27.045  23.185  1.00 17.26           O  
ATOM   1430  OG  SER B 187      18.600 -30.025  22.352  1.00 17.26           O  
ATOM   1431  N   CYS B 188      19.144 -26.943  22.682  1.00 17.00           N  
ATOM   1432  CA  CYS B 188      20.236 -25.982  22.581  1.00 17.00           C  
ATOM   1433  C   CYS B 188      19.908 -24.889  21.571  1.00 17.00           C  
ATOM   1434  CB  CYS B 188      21.534 -26.684  22.183  1.00 17.00           C  
ATOM   1435  O   CYS B 188      20.417 -23.771  21.673  1.00 17.00           O  
ATOM   1436  SG  CYS B 188      22.317 -27.589  23.536  1.00 17.00           S  
ATOM   1437  N   THR B 189      19.303 -25.021  20.462  1.00 14.97           N  
ATOM   1438  CA  THR B 189      20.159 -24.780  19.305  1.00 14.97           C  
ATOM   1439  C   THR B 189      20.219 -23.291  18.978  1.00 14.97           C  
ATOM   1440  CB  THR B 189      19.666 -25.561  18.073  1.00 14.97           C  
ATOM   1441  O   THR B 189      19.349 -22.523  19.393  1.00 14.97           O  
ATOM   1442  CG2 THR B 189      20.118 -27.016  18.127  1.00 14.97           C  
ATOM   1443  OG1 THR B 189      18.234 -25.517  18.029  1.00 14.97           O  
ATOM   1444  N   SER B 190      21.049 -22.825  17.958  1.00 17.25           N  
ATOM   1445  CA  SER B 190      22.151 -21.930  17.620  1.00 17.25           C  
ATOM   1446  C   SER B 190      21.646 -20.666  16.932  1.00 17.25           C  
ATOM   1447  CB  SER B 190      23.163 -22.641  16.720  1.00 17.25           C  
ATOM   1448  O   SER B 190      22.026 -19.555  17.306  1.00 17.25           O  
ATOM   1449  OG  SER B 190      22.916 -24.036  16.690  1.00 17.25           O  
ATOM   1450  N   GLY B 191      21.282 -20.697  15.615  1.00 15.47           N  
ATOM   1451  CA  GLY B 191      22.044 -20.081  14.540  1.00 15.47           C  
ATOM   1452  C   GLY B 191      21.626 -18.651  14.257  1.00 15.47           C  
ATOM   1453  O   GLY B 191      20.630 -18.170  14.800  1.00 15.47           O  
ATOM   1454  N   SER B 192      22.207 -17.917  13.176  1.00 17.57           N  
ATOM   1455  CA  SER B 192      22.898 -16.681  12.822  1.00 17.57           C  
ATOM   1456  C   SER B 192      21.966 -15.715  12.099  1.00 17.57           C  
ATOM   1457  CB  SER B 192      24.115 -16.979  11.946  1.00 17.57           C  
ATOM   1458  O   SER B 192      22.188 -14.502  12.112  1.00 17.57           O  
ATOM   1459  OG  SER B 192      25.166 -17.537  12.717  1.00 17.57           O  
ATOM   1460  N   GLY B 193      21.234 -16.091  11.005  1.00 15.95           N  
ATOM   1461  CA  GLY B 193      21.364 -15.543   9.664  1.00 15.95           C  
ATOM   1462  C   GLY B 193      20.680 -14.200   9.499  1.00 15.95           C  
ATOM   1463  O   GLY B 193      19.941 -13.761  10.383  1.00 15.95           O  
ATOM   1464  N   SER B 194      20.869 -13.416   8.298  1.00 18.12           N  
ATOM   1465  CA  SER B 194      21.204 -12.121   7.715  1.00 18.12           C  
ATOM   1466  C   SER B 194      19.964 -11.429   7.158  1.00 18.12           C  
ATOM   1467  CB  SER B 194      22.246 -12.284   6.608  1.00 18.12           C  
ATOM   1468  O   SER B 194      20.020 -10.259   6.774  1.00 18.12           O  
ATOM   1469  OG  SER B 194      22.708 -13.623   6.545  1.00 18.12           O  
ATOM   1470  N   GLY B 195      18.888 -12.049   6.546  1.00 17.69           N  
ATOM   1471  CA  GLY B 195      18.292 -11.843   5.236  1.00 17.69           C  
ATOM   1472  C   GLY B 195      17.387 -10.627   5.176  1.00 17.69           C  
ATOM   1473  O   GLY B 195      17.100 -10.010   6.203  1.00 17.69           O  
ATOM   1474  N   LEU B 196      16.901 -10.080   3.863  1.00 21.76           N  
ATOM   1475  CA  LEU B 196      16.486  -9.013   2.959  1.00 21.76           C  
ATOM   1476  C   LEU B 196      15.010  -8.679   3.153  1.00 21.76           C  
ATOM   1477  CB  LEU B 196      16.744  -9.412   1.504  1.00 21.76           C  
ATOM   1478  O   LEU B 196      14.185  -9.578   3.334  1.00 21.76           O  
ATOM   1479  CG  LEU B 196      18.145  -9.129   0.961  1.00 21.76           C  
ATOM   1480  CD1 LEU B 196      18.494 -10.118  -0.147  1.00 21.76           C  
ATOM   1481  CD2 LEU B 196      18.243  -7.694   0.455  1.00 21.76           C  
ATOM   1482  N   PRO B 197      14.607  -7.346   2.999  1.00 24.78           N  
ATOM   1483  CA  PRO B 197      13.486  -6.704   3.689  1.00 24.78           C  
ATOM   1484  C   PRO B 197      12.153  -6.918   2.974  1.00 24.78           C  
ATOM   1485  CB  PRO B 197      13.874  -5.223   3.690  1.00 24.78           C  
ATOM   1486  O   PRO B 197      12.064  -6.732   1.758  1.00 24.78           O  
ATOM   1487  CG  PRO B 197      15.108  -5.151   2.851  1.00 24.78           C  
ATOM   1488  CD  PRO B 197      15.486  -6.545   2.438  1.00 24.78           C  
ATOM   1489  N   PHE B 198      11.212  -7.856   3.357  1.00 28.96           N  
ATOM   1490  CA  PHE B 198      10.086  -8.735   3.063  1.00 28.96           C  
ATOM   1491  C   PHE B 198       8.775  -7.958   3.080  1.00 28.96           C  
ATOM   1492  CB  PHE B 198      10.026  -9.888   4.069  1.00 28.96           C  
ATOM   1493  O   PHE B 198       8.471  -7.264   4.052  1.00 28.96           O  
ATOM   1494  CG  PHE B 198      10.728 -11.136   3.605  1.00 28.96           C  
ATOM   1495  CD1 PHE B 198      10.081 -12.050   2.783  1.00 28.96           C  
ATOM   1496  CD2 PHE B 198      12.037 -11.394   3.992  1.00 28.96           C  
ATOM   1497  CE1 PHE B 198      10.728 -13.205   2.352  1.00 28.96           C  
ATOM   1498  CE2 PHE B 198      12.691 -12.547   3.565  1.00 28.96           C  
ATOM   1499  CZ  PHE B 198      12.034 -13.452   2.746  1.00 28.96           C  
ATOM   1500  N   LEU B 199       8.423  -7.289   1.883  1.00 27.35           N  
ATOM   1501  CA  LEU B 199       7.220  -6.464   1.867  1.00 27.35           C  
ATOM   1502  C   LEU B 199       6.035  -7.219   2.459  1.00 27.35           C  
ATOM   1503  CB  LEU B 199       6.895  -6.018   0.439  1.00 27.35           C  
ATOM   1504  O   LEU B 199       5.603  -8.234   1.908  1.00 27.35           O  
ATOM   1505  CG  LEU B 199       7.324  -4.600   0.057  1.00 27.35           C  
ATOM   1506  CD1 LEU B 199       8.021  -4.605  -1.299  1.00 27.35           C  
ATOM   1507  CD2 LEU B 199       6.121  -3.663   0.042  1.00 27.35           C  
ATOM   1508  N   VAL B 200       6.073  -7.561   3.620  1.00 31.36           N  
ATOM   1509  CA  VAL B 200       5.134  -8.335   4.425  1.00 31.36           C  
ATOM   1510  C   VAL B 200       3.785  -7.621   4.476  1.00 31.36           C  
ATOM   1511  CB  VAL B 200       5.669  -8.566   5.856  1.00 31.36           C  
ATOM   1512  O   VAL B 200       3.681  -6.515   5.012  1.00 31.36           O  
ATOM   1513  CG1 VAL B 200       4.689  -9.409   6.670  1.00 31.36           C  
ATOM   1514  CG2 VAL B 200       7.043  -9.232   5.811  1.00 31.36           C  
ATOM   1515  N   GLN B 201       3.109  -7.547   3.190  1.00 33.61           N  
ATOM   1516  CA  GLN B 201       1.789  -6.926   3.173  1.00 33.61           C  
ATOM   1517  C   GLN B 201       0.914  -7.463   4.302  1.00 33.61           C  
ATOM   1518  CB  GLN B 201       1.104  -7.153   1.825  1.00 33.61           C  
ATOM   1519  O   GLN B 201       0.792  -8.678   4.475  1.00 33.61           O  
ATOM   1520  CG  GLN B 201       1.210  -5.968   0.874  1.00 33.61           C  
ATOM   1521  CD  GLN B 201       0.863  -6.332  -0.557  1.00 33.61           C  
ATOM   1522  NE2 GLN B 201       0.807  -5.329  -1.427  1.00 33.61           N  
ATOM   1523  OE1 GLN B 201       0.646  -7.505  -0.879  1.00 33.61           O  
ATOM   1524  N   ARG B 202       0.778  -6.784   5.266  1.00 38.48           N  
ATOM   1525  CA  ARG B 202       0.270  -7.124   6.591  1.00 38.48           C  
ATOM   1526  C   ARG B 202      -0.840  -8.166   6.501  1.00 38.48           C  
ATOM   1527  CB  ARG B 202      -0.242  -5.874   7.309  1.00 38.48           C  
ATOM   1528  O   ARG B 202      -1.174  -8.632   5.410  1.00 38.48           O  
ATOM   1529  CG  ARG B 202       0.842  -5.094   8.037  1.00 38.48           C  
ATOM   1530  CD  ARG B 202       0.265  -3.921   8.818  1.00 38.48           C  
ATOM   1531  NE  ARG B 202       1.303  -3.191   9.538  1.00 38.48           N  
ATOM   1532  NH1 ARG B 202      -0.125  -1.584  10.384  1.00 38.48           N  
ATOM   1533  NH2 ARG B 202       2.112  -1.512  10.880  1.00 38.48           N  
ATOM   1534  CZ  ARG B 202       1.094  -2.097  10.266  1.00 38.48           C  
ATOM   1535  N   THR B 203      -2.125  -7.866   7.129  1.00 50.65           N  
ATOM   1536  CA  THR B 203      -3.021  -8.523   8.073  1.00 50.65           C  
ATOM   1537  C   THR B 203      -3.982  -9.460   7.346  1.00 50.65           C  
ATOM   1538  CB  THR B 203      -3.824  -7.494   8.890  1.00 50.65           C  
ATOM   1539  O   THR B 203      -5.035  -9.815   7.880  1.00 50.65           O  
ATOM   1540  CG2 THR B 203      -3.126  -7.171  10.207  1.00 50.65           C  
ATOM   1541  OG1 THR B 203      -3.961  -6.289   8.127  1.00 50.65           O  
ATOM   1542  N   VAL B 204      -3.471  -9.886   6.051  1.00 57.02           N  
ATOM   1543  CA  VAL B 204      -4.449 -10.764   5.417  1.00 57.02           C  
ATOM   1544  C   VAL B 204      -4.529 -12.085   6.180  1.00 57.02           C  
ATOM   1545  CB  VAL B 204      -4.099 -11.026   3.935  1.00 57.02           C  
ATOM   1546  O   VAL B 204      -5.595 -12.700   6.258  1.00 57.02           O  
ATOM   1547  CG1 VAL B 204      -5.100 -11.994   3.307  1.00 57.02           C  
ATOM   1548  CG2 VAL B 204      -4.062  -9.712   3.157  1.00 57.02           C  
ATOM   1549  N   ALA B 205      -3.369 -12.365   6.690  1.00 68.08           N  
ATOM   1550  CA  ALA B 205      -3.328 -13.640   7.399  1.00 68.08           C  
ATOM   1551  C   ALA B 205      -4.316 -13.652   8.563  1.00 68.08           C  
ATOM   1552  CB  ALA B 205      -1.915 -13.925   7.902  1.00 68.08           C  
ATOM   1553  O   ALA B 205      -4.921 -14.685   8.861  1.00 68.08           O  
ATOM   1554  N   ARG B 206      -4.581 -12.546   9.149  1.00 66.53           N  
ATOM   1555  CA  ARG B 206      -5.488 -12.445  10.288  1.00 66.53           C  
ATOM   1556  C   ARG B 206      -6.940 -12.581   9.845  1.00 66.53           C  
ATOM   1557  CB  ARG B 206      -5.285 -11.117  11.021  1.00 66.53           C  
ATOM   1558  O   ARG B 206      -7.814 -12.901  10.654  1.00 66.53           O  
ATOM   1559  CG  ARG B 206      -4.011 -11.058  11.849  1.00 66.53           C  
ATOM   1560  CD  ARG B 206      -3.924  -9.772  12.659  1.00 66.53           C  
ATOM   1561  NE  ARG B 206      -2.776  -9.780  13.561  1.00 66.53           N  
ATOM   1562  NH1 ARG B 206      -3.176  -7.675  14.423  1.00 66.53           N  
ATOM   1563  NH2 ARG B 206      -1.382  -8.897  15.158  1.00 66.53           N  
ATOM   1564  CZ  ARG B 206      -2.447  -8.784  14.379  1.00 66.53           C  
ATOM   1565  N   GLN B 207      -7.191 -12.374   8.563  1.00 67.89           N  
ATOM   1566  CA  GLN B 207      -8.546 -12.432   8.024  1.00 67.89           C  
ATOM   1567  C   GLN B 207      -8.841 -13.802   7.422  1.00 67.89           C  
ATOM   1568  CB  GLN B 207      -8.754 -11.340   6.973  1.00 67.89           C  
ATOM   1569  O   GLN B 207      -9.951 -14.052   6.947  1.00 67.89           O  
ATOM   1570  CG  GLN B 207      -8.566  -9.927   7.507  1.00 67.89           C  
ATOM   1571  CD  GLN B 207      -8.657  -8.872   6.421  1.00 67.89           C  
ATOM   1572  NE2 GLN B 207      -8.711  -7.607   6.826  1.00 67.89           N  
ATOM   1573  OE1 GLN B 207      -8.679  -9.190   5.228  1.00 67.89           O  
ATOM   1574  N   ILE B 208      -7.814 -14.653   7.479  1.00 80.53           N  
ATOM   1575  CA  ILE B 208      -7.980 -15.961   6.855  1.00 80.53           C  
ATOM   1576  C   ILE B 208      -8.104 -17.035   7.934  1.00 80.53           C  
ATOM   1577  CB  ILE B 208      -6.805 -16.288   5.906  1.00 80.53           C  
ATOM   1578  O   ILE B 208      -7.304 -17.077   8.871  1.00 80.53           O  
ATOM   1579  CG1 ILE B 208      -6.756 -15.282   4.751  1.00 80.53           C  
ATOM   1580  CG2 ILE B 208      -6.918 -17.722   5.380  1.00 80.53           C  
ATOM   1581  CD1 ILE B 208      -5.556 -15.456   3.829  1.00 80.53           C  
ATOM   1582  N   THR B 209      -9.230 -17.763   7.828  1.00 84.43           N  
ATOM   1583  CA  THR B 209      -9.404 -18.929   8.686  1.00 84.43           C  
ATOM   1584  C   THR B 209      -8.970 -20.202   7.964  1.00 84.43           C  
ATOM   1585  CB  THR B 209     -10.866 -19.071   9.147  1.00 84.43           C  
ATOM   1586  O   THR B 209      -9.498 -20.527   6.898  1.00 84.43           O  
ATOM   1587  CG2 THR B 209     -10.995 -20.104  10.261  1.00 84.43           C  
ATOM   1588  OG1 THR B 209     -11.334 -17.804   9.628  1.00 84.43           O  
ATOM   1589  N   LEU B 210      -7.977 -20.853   8.557  1.00 87.64           N  
ATOM   1590  CA  LEU B 210      -7.519 -22.104   7.963  1.00 87.64           C  
ATOM   1591  C   LEU B 210      -8.516 -23.227   8.225  1.00 87.64           C  
ATOM   1592  CB  LEU B 210      -6.143 -22.487   8.514  1.00 87.64           C  
ATOM   1593  O   LEU B 210      -8.937 -23.436   9.365  1.00 87.64           O  
ATOM   1594  CG  LEU B 210      -4.983 -21.561   8.147  1.00 87.64           C  
ATOM   1595  CD1 LEU B 210      -3.717 -21.978   8.887  1.00 87.64           C  
ATOM   1596  CD2 LEU B 210      -4.753 -21.564   6.639  1.00 87.64           C  
ATOM   1597  N   LEU B 211      -8.978 -23.894   7.232  1.00 86.93           N  
ATOM   1598  CA  LEU B 211     -10.012 -24.915   7.358  1.00 86.93           C  
ATOM   1599  C   LEU B 211      -9.398 -26.311   7.366  1.00 86.93           C  
ATOM   1600  CB  LEU B 211     -11.025 -24.797   6.216  1.00 86.93           C  
ATOM   1601  O   LEU B 211      -9.404 -26.991   8.395  1.00 86.93           O  
ATOM   1602  CG  LEU B 211     -11.796 -23.480   6.128  1.00 86.93           C  
ATOM   1603  CD1 LEU B 211     -12.532 -23.384   4.795  1.00 86.93           C  
ATOM   1604  CD2 LEU B 211     -12.772 -23.352   7.293  1.00 86.93           C  
ATOM   1605  N   GLU B 212      -8.738 -26.737   6.267  1.00 86.05           N  
ATOM   1606  CA  GLU B 212      -8.167 -28.079   6.203  1.00 86.05           C  
ATOM   1607  C   GLU B 212      -6.845 -28.080   5.441  1.00 86.05           C  
ATOM   1608  CB  GLU B 212      -9.152 -29.052   5.551  1.00 86.05           C  
ATOM   1609  O   GLU B 212      -6.640 -27.262   4.542  1.00 86.05           O  
ATOM   1610  CG  GLU B 212      -9.391 -28.786   4.072  1.00 86.05           C  
ATOM   1611  CD  GLU B 212     -10.372 -29.758   3.438  1.00 86.05           C  
ATOM   1612  OE1 GLU B 212     -10.669 -29.621   2.229  1.00 86.05           O  
ATOM   1613  OE2 GLU B 212     -10.850 -30.665   4.156  1.00 86.05           O  
ATOM   1614  N   CYS B 213      -5.985 -28.989   5.865  1.00 84.61           N  
ATOM   1615  CA  CYS B 213      -4.721 -29.176   5.161  1.00 84.61           C  
ATOM   1616  C   CYS B 213      -4.922 -29.986   3.886  1.00 84.61           C  
ATOM   1617  CB  CYS B 213      -3.703 -29.872   6.064  1.00 84.61           C  
ATOM   1618  O   CYS B 213      -5.462 -31.093   3.927  1.00 84.61           O  
ATOM   1619  SG  CYS B 213      -2.063 -30.033   5.322  1.00 84.61           S  
ATOM   1620  N   VAL B 214      -4.586 -29.452   2.755  1.00 84.30           N  
ATOM   1621  CA  VAL B 214      -4.878 -30.087   1.474  1.00 84.30           C  
ATOM   1622  C   VAL B 214      -3.596 -30.666   0.880  1.00 84.30           C  
ATOM   1623  CB  VAL B 214      -5.524 -29.093   0.483  1.00 84.30           C  
ATOM   1624  O   VAL B 214      -3.646 -31.475  -0.049  1.00 84.30           O  
ATOM   1625  CG1 VAL B 214      -7.022 -29.360   0.348  1.00 84.30           C  
ATOM   1626  CG2 VAL B 214      -5.273 -27.654   0.931  1.00 84.30           C  
ATOM   1627  N   GLY B 215      -2.472 -30.275   1.355  1.00 77.51           N  
ATOM   1628  CA  GLY B 215      -1.227 -30.798   0.815  1.00 77.51           C  
ATOM   1629  C   GLY B 215      -0.038 -30.572   1.730  1.00 77.51           C  
ATOM   1630  O   GLY B 215      -0.005 -29.598   2.485  1.00 77.51           O  
ATOM   1631  N   LYS B 216       0.842 -31.540   1.743  1.00 72.45           N  
ATOM   1632  CA  LYS B 216       2.085 -31.424   2.500  1.00 72.45           C  
ATOM   1633  C   LYS B 216       3.299 -31.629   1.599  1.00 72.45           C  
ATOM   1634  CB  LYS B 216       2.109 -32.434   3.649  1.00 72.45           C  
ATOM   1635  O   LYS B 216       3.318 -32.544   0.773  1.00 72.45           O  
ATOM   1636  CG  LYS B 216       1.628 -31.871   4.978  1.00 72.45           C  
ATOM   1637  CD  LYS B 216       1.719 -32.908   6.090  1.00 72.45           C  
ATOM   1638  CE  LYS B 216       1.169 -32.370   7.404  1.00 72.45           C  
ATOM   1639  NZ  LYS B 216       1.237 -33.390   8.493  1.00 72.45           N  
ATOM   1640  N   GLY B 217       4.102 -30.651   1.504  1.00 61.63           N  
ATOM   1641  CA  GLY B 217       5.323 -30.782   0.725  1.00 61.63           C  
ATOM   1642  C   GLY B 217       6.581 -30.603   1.552  1.00 61.63           C  
ATOM   1643  O   GLY B 217       6.517 -30.531   2.781  1.00 61.63           O  
ATOM   1644  N   ARG B 218       7.682 -30.634   0.923  1.00 58.86           N  
ATOM   1645  CA  ARG B 218       8.998 -30.503   1.540  1.00 58.86           C  
ATOM   1646  C   ARG B 218       9.136 -29.166   2.259  1.00 58.86           C  
ATOM   1647  CB  ARG B 218      10.102 -30.649   0.490  1.00 58.86           C  
ATOM   1648  O   ARG B 218       9.773 -29.083   3.311  1.00 58.86           O  
ATOM   1649  CG  ARG B 218      11.404 -31.210   1.038  1.00 58.86           C  
ATOM   1650  CD  ARG B 218      12.440 -31.406  -0.059  1.00 58.86           C  
ATOM   1651  NE  ARG B 218      13.652 -32.043   0.450  1.00 58.86           N  
ATOM   1652  NH1 ARG B 218      14.716 -32.131  -1.598  1.00 58.86           N  
ATOM   1653  NH2 ARG B 218      15.755 -32.947   0.275  1.00 58.86           N  
ATOM   1654  CZ  ARG B 218      14.705 -32.372  -0.292  1.00 58.86           C  
ATOM   1655  N   TYR B 219       8.565 -28.132   1.725  1.00 59.97           N  
ATOM   1656  CA  TYR B 219       8.822 -26.783   2.215  1.00 59.97           C  
ATOM   1657  C   TYR B 219       7.645 -26.265   3.031  1.00 59.97           C  
ATOM   1658  CB  TYR B 219       9.106 -25.833   1.047  1.00 59.97           C  
ATOM   1659  O   TYR B 219       7.635 -25.106   3.452  1.00 59.97           O  
ATOM   1660  CG  TYR B 219      10.316 -26.218   0.231  1.00 59.97           C  
ATOM   1661  CD1 TYR B 219      11.604 -25.951   0.691  1.00 59.97           C  
ATOM   1662  CD2 TYR B 219      10.175 -26.848  -1.000  1.00 59.97           C  
ATOM   1663  CE1 TYR B 219      12.722 -26.302  -0.058  1.00 59.97           C  
ATOM   1664  CE2 TYR B 219      11.286 -27.204  -1.758  1.00 59.97           C  
ATOM   1665  OH  TYR B 219      13.657 -27.278  -2.025  1.00 59.97           O  
ATOM   1666  CZ  TYR B 219      12.553 -26.928  -1.279  1.00 59.97           C  
ATOM   1667  N   GLY B 220       6.628 -27.181   3.213  1.00 68.83           N  
ATOM   1668  CA  GLY B 220       5.533 -26.694   4.037  1.00 68.83           C  
ATOM   1669  C   GLY B 220       4.207 -27.362   3.723  1.00 68.83           C  
ATOM   1670  O   GLY B 220       4.174 -28.425   3.100  1.00 68.83           O  
ATOM   1671  N   GLU B 221       3.195 -26.809   4.325  1.00 81.68           N  
ATOM   1672  CA  GLU B 221       1.837 -27.325   4.183  1.00 81.68           C  
ATOM   1673  C   GLU B 221       0.956 -26.353   3.404  1.00 81.68           C  
ATOM   1674  CB  GLU B 221       1.222 -27.608   5.556  1.00 81.68           C  
ATOM   1675  O   GLU B 221       1.197 -25.144   3.413  1.00 81.68           O  
ATOM   1676  CG  GLU B 221       1.996 -28.629   6.378  1.00 81.68           C  
ATOM   1677  CD  GLU B 221       1.424 -28.834   7.772  1.00 81.68           C  
ATOM   1678  OE1 GLU B 221       1.828 -29.800   8.457  1.00 81.68           O  
ATOM   1679  OE2 GLU B 221       0.564 -28.023   8.181  1.00 81.68           O  
ATOM   1680  N   VAL B 222       0.152 -26.956   2.608  1.00 87.12           N  
ATOM   1681  CA  VAL B 222      -0.830 -26.121   1.924  1.00 87.12           C  
ATOM   1682  C   VAL B 222      -2.214 -26.352   2.526  1.00 87.12           C  
ATOM   1683  CB  VAL B 222      -0.856 -26.403   0.405  1.00 87.12           C  
ATOM   1684  O   VAL B 222      -2.649 -27.496   2.677  1.00 87.12           O  
ATOM   1685  CG1 VAL B 222      -1.860 -25.490  -0.297  1.00 87.12           C  
ATOM   1686  CG2 VAL B 222       0.539 -26.228  -0.193  1.00 87.12           C  
ATOM   1687  N   TRP B 223      -2.843 -25.224   2.916  1.00 89.08           N  
ATOM   1688  CA  TRP B 223      -4.147 -25.282   3.568  1.00 89.08           C  
ATOM   1689  C   TRP B 223      -5.216 -24.619   2.707  1.00 89.08           C  
ATOM   1690  CB  TRP B 223      -4.092 -24.611   4.943  1.00 89.08           C  
ATOM   1691  O   TRP B 223      -4.943 -23.637   2.014  1.00 89.08           O  
ATOM   1692  CG  TRP B 223      -3.343 -25.399   5.976  1.00 89.08           C  
ATOM   1693  CD1 TRP B 223      -1.988 -25.545   6.078  1.00 89.08           C  
ATOM   1694  CD2 TRP B 223      -3.911 -26.153   7.051  1.00 89.08           C  
ATOM   1695  CE2 TRP B 223      -2.839 -26.731   7.767  1.00 89.08           C  
ATOM   1696  CE3 TRP B 223      -5.223 -26.396   7.480  1.00 89.08           C  
ATOM   1697  NE1 TRP B 223      -1.678 -26.345   7.154  1.00 89.08           N  
ATOM   1698  CH2 TRP B 223      -4.334 -27.759   9.288  1.00 89.08           C  
ATOM   1699  CZ2 TRP B 223      -3.040 -27.538   8.890  1.00 89.08           C  
ATOM   1700  CZ3 TRP B 223      -5.421 -27.199   8.597  1.00 89.08           C  
ATOM   1701  N   ARG B 224      -6.343 -25.254   2.740  1.00 91.14           N  
ATOM   1702  CA  ARG B 224      -7.509 -24.501   2.289  1.00 91.14           C  
ATOM   1703  C   ARG B 224      -7.994 -23.542   3.371  1.00 91.14           C  
ATOM   1704  CB  ARG B 224      -8.639 -25.450   1.885  1.00 91.14           C  
ATOM   1705  O   ARG B 224      -8.193 -23.944   4.519  1.00 91.14           O  
ATOM   1706  CG  ARG B 224      -9.852 -24.748   1.294  1.00 91.14           C  
ATOM   1707  CD  ARG B 224     -10.952 -25.735   0.927  1.00 91.14           C  
ATOM   1708  NE  ARG B 224     -11.595 -26.290   2.114  1.00 91.14           N  
ATOM   1709  NH1 ARG B 224     -13.737 -25.694   1.486  1.00 91.14           N  
ATOM   1710  NH2 ARG B 224     -13.382 -26.794   3.466  1.00 91.14           N  
ATOM   1711  CZ  ARG B 224     -12.903 -26.258   2.353  1.00 91.14           C  
ATOM   1712  N   GLY B 225      -8.084 -22.260   3.014  1.00 89.05           N  
ATOM   1713  CA  GLY B 225      -8.556 -21.252   3.950  1.00 89.05           C  
ATOM   1714  C   GLY B 225      -9.772 -20.496   3.449  1.00 89.05           C  
ATOM   1715  O   GLY B 225     -10.159 -20.632   2.287  1.00 89.05           O  
ATOM   1716  N   SER B 226     -10.439 -19.930   4.388  1.00 84.88           N  
ATOM   1717  CA  SER B 226     -11.579 -19.083   4.054  1.00 84.88           C  
ATOM   1718  C   SER B 226     -11.257 -17.609   4.276  1.00 84.88           C  
ATOM   1719  CB  SER B 226     -12.802 -19.477   4.884  1.00 84.88           C  
ATOM   1720  O   SER B 226     -10.817 -17.221   5.361  1.00 84.88           O  
ATOM   1721  OG  SER B 226     -13.911 -18.654   4.567  1.00 84.88           O  
ATOM   1722  N   TRP B 227     -11.235 -16.869   3.202  1.00 75.30           N  
ATOM   1723  CA  TRP B 227     -10.982 -15.432   3.239  1.00 75.30           C  
ATOM   1724  C   TRP B 227     -12.162 -14.656   2.662  1.00 75.30           C  
ATOM   1725  CB  TRP B 227      -9.705 -15.091   2.467  1.00 75.30           C  
ATOM   1726  O   TRP B 227     -12.419 -14.710   1.457  1.00 75.30           O  
ATOM   1727  CG  TRP B 227      -9.345 -13.636   2.497  1.00 75.30           C  
ATOM   1728  CD1 TRP B 227      -9.201 -12.846   3.604  1.00 75.30           C  
ATOM   1729  CD2 TRP B 227      -9.088 -12.796   1.368  1.00 75.30           C  
ATOM   1730  CE2 TRP B 227      -8.794 -11.507   1.864  1.00 75.30           C  
ATOM   1731  CE3 TRP B 227      -9.078 -13.008  -0.017  1.00 75.30           C  
ATOM   1732  NE1 TRP B 227      -8.869 -11.564   3.230  1.00 75.30           N  
ATOM   1733  CH2 TRP B 227      -8.489 -10.669  -0.328  1.00 75.30           C  
ATOM   1734  CZ2 TRP B 227      -8.492 -10.433   1.022  1.00 75.30           C  
ATOM   1735  CZ3 TRP B 227      -8.777 -11.939  -0.853  1.00 75.30           C  
ATOM   1736  N   GLN B 228     -12.971 -13.908   3.477  1.00 64.72           N  
ATOM   1737  CA  GLN B 228     -14.150 -13.146   3.077  1.00 64.72           C  
ATOM   1738  C   GLN B 228     -15.149 -14.028   2.334  1.00 64.72           C  
ATOM   1739  CB  GLN B 228     -13.749 -11.956   2.204  1.00 64.72           C  
ATOM   1740  O   GLN B 228     -15.671 -13.638   1.287  1.00 64.72           O  
ATOM   1741  CG  GLN B 228     -12.880 -10.932   2.922  1.00 64.72           C  
ATOM   1742  CD  GLN B 228     -12.618  -9.694   2.084  1.00 64.72           C  
ATOM   1743  NE2 GLN B 228     -12.141  -8.633   2.727  1.00 64.72           N  
ATOM   1744  OE1 GLN B 228     -12.842  -9.692   0.869  1.00 64.72           O  
ATOM   1745  N   GLY B 229     -15.312 -15.338   2.742  1.00 69.71           N  
ATOM   1746  CA  GLY B 229     -16.305 -16.254   2.205  1.00 69.71           C  
ATOM   1747  C   GLY B 229     -15.797 -17.060   1.025  1.00 69.71           C  
ATOM   1748  O   GLY B 229     -16.503 -17.928   0.508  1.00 69.71           O  
ATOM   1749  N   GLU B 230     -14.624 -16.748   0.576  1.00 73.41           N  
ATOM   1750  CA  GLU B 230     -14.053 -17.479  -0.551  1.00 73.41           C  
ATOM   1751  C   GLU B 230     -12.919 -18.395  -0.099  1.00 73.41           C  
ATOM   1752  CB  GLU B 230     -13.549 -16.508  -1.622  1.00 73.41           C  
ATOM   1753  O   GLU B 230     -12.201 -18.078   0.852  1.00 73.41           O  
ATOM   1754  CG  GLU B 230     -14.660 -15.830  -2.410  1.00 73.41           C  
ATOM   1755  CD  GLU B 230     -14.207 -15.316  -3.767  1.00 73.41           C  
ATOM   1756  OE1 GLU B 230     -15.070 -15.007  -4.619  1.00 73.41           O  
ATOM   1757  OE2 GLU B 230     -12.977 -15.223  -3.981  1.00 73.41           O  
ATOM   1758  N   ASN B 231     -12.851 -19.470  -0.769  1.00 85.55           N  
ATOM   1759  CA  ASN B 231     -11.764 -20.395  -0.464  1.00 85.55           C  
ATOM   1760  C   ASN B 231     -10.447 -19.936  -1.083  1.00 85.55           C  
ATOM   1761  CB  ASN B 231     -12.111 -21.807  -0.941  1.00 85.55           C  
ATOM   1762  O   ASN B 231     -10.416 -19.497  -2.234  1.00 85.55           O  
ATOM   1763  CG  ASN B 231     -13.247 -22.427  -0.152  1.00 85.55           C  
ATOM   1764  ND2 ASN B 231     -14.124 -23.147  -0.842  1.00 85.55           N  
ATOM   1765  OD1 ASN B 231     -13.336 -22.260   1.067  1.00 85.55           O  
ATOM   1766  N   VAL B 232      -9.415 -19.982  -0.320  1.00 87.96           N  
ATOM   1767  CA  VAL B 232      -8.069 -19.659  -0.782  1.00 87.96           C  
ATOM   1768  C   VAL B 232      -7.102 -20.768  -0.372  1.00 87.96           C  
ATOM   1769  CB  VAL B 232      -7.588 -18.300  -0.226  1.00 87.96           C  
ATOM   1770  O   VAL B 232      -7.414 -21.581   0.501  1.00 87.96           O  
ATOM   1771  CG1 VAL B 232      -8.437 -17.159  -0.783  1.00 87.96           C  
ATOM   1772  CG2 VAL B 232      -7.629 -18.305   1.301  1.00 87.96           C  
ATOM   1773  N   ALA B 233      -6.010 -20.870  -1.121  1.00 89.50           N  
ATOM   1774  CA  ALA B 233      -4.946 -21.794  -0.736  1.00 89.50           C  
ATOM   1775  C   ALA B 233      -3.804 -21.058  -0.043  1.00 89.50           C  
ATOM   1776  CB  ALA B 233      -4.426 -22.545  -1.959  1.00 89.50           C  
ATOM   1777  O   ALA B 233      -3.322 -20.037  -0.540  1.00 89.50           O  
ATOM   1778  N   VAL B 234      -3.479 -21.643   1.148  1.00 88.67           N  
ATOM   1779  CA  VAL B 234      -2.424 -21.008   1.931  1.00 88.67           C  
ATOM   1780  C   VAL B 234      -1.241 -21.964   2.076  1.00 88.67           C  
ATOM   1781  CB  VAL B 234      -2.933 -20.575   3.324  1.00 88.67           C  
ATOM   1782  O   VAL B 234      -1.335 -22.975   2.776  1.00 88.67           O  
ATOM   1783  CG1 VAL B 234      -1.848 -19.812   4.082  1.00 88.67           C  
ATOM   1784  CG2 VAL B 234      -4.194 -19.724   3.189  1.00 88.67           C  
ATOM   1785  N   LYS B 235      -0.166 -21.587   1.355  1.00 87.10           N  
ATOM   1786  CA  LYS B 235       1.078 -22.328   1.543  1.00 87.10           C  
ATOM   1787  C   LYS B 235       1.883 -21.765   2.710  1.00 87.10           C  
ATOM   1788  CB  LYS B 235       1.918 -22.299   0.265  1.00 87.10           C  
ATOM   1789  O   LYS B 235       2.299 -20.605   2.682  1.00 87.10           O  
ATOM   1790  CG  LYS B 235       3.120 -23.232   0.293  1.00 87.10           C  
ATOM   1791  CD  LYS B 235       3.845 -23.249  -1.047  1.00 87.10           C  
ATOM   1792  CE  LYS B 235       5.025 -24.212  -1.032  1.00 87.10           C  
ATOM   1793  NZ  LYS B 235       5.715 -24.262  -2.356  1.00 87.10           N  
ATOM   1794  N   ILE B 236       2.102 -22.537   3.722  1.00 85.54           N  
ATOM   1795  CA  ILE B 236       2.726 -22.069   4.955  1.00 85.54           C  
ATOM   1796  C   ILE B 236       4.176 -22.545   5.012  1.00 85.54           C  
ATOM   1797  CB  ILE B 236       1.953 -22.557   6.201  1.00 85.54           C  
ATOM   1798  O   ILE B 236       4.443 -23.749   4.972  1.00 85.54           O  
ATOM   1799  CG1 ILE B 236       0.499 -22.073   6.150  1.00 85.54           C  
ATOM   1800  CG2 ILE B 236       2.643 -22.086   7.484  1.00 85.54           C  
ATOM   1801  CD1 ILE B 236      -0.365 -22.589   7.292  1.00 85.54           C  
ATOM   1802  N   PHE B 237       5.060 -21.549   5.050  1.00 79.87           N  
ATOM   1803  CA  PHE B 237       6.487 -21.819   5.187  1.00 79.87           C  
ATOM   1804  C   PHE B 237       6.942 -21.608   6.626  1.00 79.87           C  
ATOM   1805  CB  PHE B 237       7.297 -20.924   4.244  1.00 79.87           C  
ATOM   1806  O   PHE B 237       6.376 -20.784   7.348  1.00 79.87           O  
ATOM   1807  CG  PHE B 237       6.978 -21.130   2.788  1.00 79.87           C  
ATOM   1808  CD1 PHE B 237       7.804 -21.906   1.984  1.00 79.87           C  
ATOM   1809  CD2 PHE B 237       5.851 -20.548   2.223  1.00 79.87           C  
ATOM   1810  CE1 PHE B 237       7.511 -22.099   0.636  1.00 79.87           C  
ATOM   1811  CE2 PHE B 237       5.552 -20.736   0.877  1.00 79.87           C  
ATOM   1812  CZ  PHE B 237       6.384 -21.511   0.085  1.00 79.87           C  
ATOM   1813  N   SER B 238       7.884 -22.436   7.044  1.00 72.53           N  
ATOM   1814  CA  SER B 238       8.521 -22.168   8.330  1.00 72.53           C  
ATOM   1815  C   SER B 238       9.509 -21.011   8.227  1.00 72.53           C  
ATOM   1816  CB  SER B 238       9.238 -23.417   8.844  1.00 72.53           C  
ATOM   1817  O   SER B 238       9.989 -20.693   7.137  1.00 72.53           O  
ATOM   1818  OG  SER B 238      10.470 -23.074   9.455  1.00 72.53           O  
ATOM   1819  N   SER B 239       9.782 -20.372   9.271  1.00 66.74           N  
ATOM   1820  CA  SER B 239      10.715 -19.250   9.289  1.00 66.74           C  
ATOM   1821  C   SER B 239      12.097 -19.672   8.804  1.00 66.74           C  
ATOM   1822  CB  SER B 239      10.817 -18.660  10.696  1.00 66.74           C  
ATOM   1823  O   SER B 239      12.867 -18.845   8.311  1.00 66.74           O  
ATOM   1824  OG  SER B 239      11.243 -19.643  11.624  1.00 66.74           O  
ATOM   1825  N   ARG B 240      12.361 -20.997   8.768  1.00 64.32           N  
ATOM   1826  CA  ARG B 240      13.643 -21.525   8.314  1.00 64.32           C  
ATOM   1827  C   ARG B 240      13.728 -21.522   6.791  1.00 64.32           C  
ATOM   1828  CB  ARG B 240      13.861 -22.942   8.848  1.00 64.32           C  
ATOM   1829  O   ARG B 240      14.820 -21.605   6.225  1.00 64.32           O  
ATOM   1830  CG  ARG B 240      13.983 -23.019  10.361  1.00 64.32           C  
ATOM   1831  CD  ARG B 240      14.225 -24.444  10.836  1.00 64.32           C  
ATOM   1832  NE  ARG B 240      14.294 -24.523  12.293  1.00 64.32           N  
ATOM   1833  NH1 ARG B 240      14.700 -26.796  12.358  1.00 64.32           N  
ATOM   1834  NH2 ARG B 240      14.561 -25.596  14.306  1.00 64.32           N  
ATOM   1835  CZ  ARG B 240      14.518 -25.638  12.982  1.00 64.32           C  
ATOM   1836  N   ASP B 241      12.545 -21.382   6.168  1.00 67.92           N  
ATOM   1837  CA  ASP B 241      12.496 -21.449   4.711  1.00 67.92           C  
ATOM   1838  C   ASP B 241      12.158 -20.087   4.109  1.00 67.92           C  
ATOM   1839  CB  ASP B 241      11.476 -22.494   4.255  1.00 67.92           C  
ATOM   1840  O   ASP B 241      11.409 -20.003   3.134  1.00 67.92           O  
ATOM   1841  CG  ASP B 241      11.890 -23.915   4.594  1.00 67.92           C  
ATOM   1842  OD1 ASP B 241      13.084 -24.254   4.446  1.00 67.92           O  
ATOM   1843  OD2 ASP B 241      11.015 -24.704   5.010  1.00 67.92           O  
ATOM   1844  N   GLU B 242      12.671 -19.079   4.709  1.00 67.07           N  
ATOM   1845  CA  GLU B 242      12.355 -17.708   4.319  1.00 67.07           C  
ATOM   1846  C   GLU B 242      12.831 -17.415   2.899  1.00 67.07           C  
ATOM   1847  CB  GLU B 242      12.981 -16.713   5.300  1.00 67.07           C  
ATOM   1848  O   GLU B 242      12.157 -16.709   2.147  1.00 67.07           O  
ATOM   1849  CG  GLU B 242      12.500 -15.281   5.114  1.00 67.07           C  
ATOM   1850  CD  GLU B 242      13.024 -14.329   6.177  1.00 67.07           C  
ATOM   1851  OE1 GLU B 242      12.666 -13.129   6.147  1.00 67.07           O  
ATOM   1852  OE2 GLU B 242      13.800 -14.786   7.046  1.00 67.07           O  
ATOM   1853  N   LYS B 243      13.960 -17.938   2.540  1.00 67.13           N  
ATOM   1854  CA  LYS B 243      14.516 -17.699   1.211  1.00 67.13           C  
ATOM   1855  C   LYS B 243      13.591 -18.238   0.123  1.00 67.13           C  
ATOM   1856  CB  LYS B 243      15.900 -18.337   1.085  1.00 67.13           C  
ATOM   1857  O   LYS B 243      13.336 -17.560  -0.874  1.00 67.13           O  
ATOM   1858  CG  LYS B 243      17.018 -17.521   1.718  1.00 67.13           C  
ATOM   1859  CD  LYS B 243      18.380 -18.162   1.484  1.00 67.13           C  
ATOM   1860  CE  LYS B 243      19.486 -17.405   2.206  1.00 67.13           C  
ATOM   1861  NZ  LYS B 243      20.817 -18.056   2.017  1.00 67.13           N  
ATOM   1862  N   SER B 244      13.104 -19.427   0.358  1.00 70.70           N  
ATOM   1863  CA  SER B 244      12.175 -20.029  -0.593  1.00 70.70           C  
ATOM   1864  C   SER B 244      10.885 -19.222  -0.691  1.00 70.70           C  
ATOM   1865  CB  SER B 244      11.856 -21.470  -0.193  1.00 70.70           C  
ATOM   1866  O   SER B 244      10.365 -19.003  -1.788  1.00 70.70           O  
ATOM   1867  OG  SER B 244      12.968 -22.316  -0.432  1.00 70.70           O  
ATOM   1868  N   TRP B 245      10.458 -18.853   0.477  1.00 73.99           N  
ATOM   1869  CA  TRP B 245       9.255 -18.030   0.530  1.00 73.99           C  
ATOM   1870  C   TRP B 245       9.460 -16.716  -0.217  1.00 73.99           C  
ATOM   1871  CB  TRP B 245       8.858 -17.749   1.982  1.00 73.99           C  
ATOM   1872  O   TRP B 245       8.632 -16.330  -1.046  1.00 73.99           O  
ATOM   1873  CG  TRP B 245       7.664 -16.854   2.125  1.00 73.99           C  
ATOM   1874  CD1 TRP B 245       6.348 -17.216   2.042  1.00 73.99           C  
ATOM   1875  CD2 TRP B 245       7.677 -15.445   2.373  1.00 73.99           C  
ATOM   1876  CE2 TRP B 245       6.332 -15.018   2.428  1.00 73.99           C  
ATOM   1877  CE3 TRP B 245       8.697 -14.501   2.554  1.00 73.99           C  
ATOM   1878  NE1 TRP B 245       5.542 -16.116   2.223  1.00 73.99           N  
ATOM   1879  CH2 TRP B 245       6.998 -12.783   2.832  1.00 73.99           C  
ATOM   1880  CZ2 TRP B 245       5.981 -13.685   2.658  1.00 73.99           C  
ATOM   1881  CZ3 TRP B 245       8.346 -13.176   2.783  1.00 73.99           C  
ATOM   1882  N   PHE B 246      10.557 -16.078   0.004  1.00 69.17           N  
ATOM   1883  CA  PHE B 246      10.872 -14.808  -0.638  1.00 69.17           C  
ATOM   1884  C   PHE B 246      10.957 -14.972  -2.151  1.00 69.17           C  
ATOM   1885  CB  PHE B 246      12.188 -14.242  -0.097  1.00 69.17           C  
ATOM   1886  O   PHE B 246      10.435 -14.144  -2.901  1.00 69.17           O  
ATOM   1887  CG  PHE B 246      12.411 -12.793  -0.437  1.00 69.17           C  
ATOM   1888  CD1 PHE B 246      13.142 -12.433  -1.562  1.00 69.17           C  
ATOM   1889  CD2 PHE B 246      11.890 -11.790   0.370  1.00 69.17           C  
ATOM   1890  CE1 PHE B 246      13.351 -11.093  -1.879  1.00 69.17           C  
ATOM   1891  CE2 PHE B 246      12.094 -10.448   0.060  1.00 69.17           C  
ATOM   1892  CZ  PHE B 246      12.825 -10.102  -1.065  1.00 69.17           C  
ATOM   1893  N   ARG B 247      11.542 -16.037  -2.560  1.00 68.72           N  
ATOM   1894  CA  ARG B 247      11.719 -16.286  -3.987  1.00 68.72           C  
ATOM   1895  C   ARG B 247      10.374 -16.456  -4.684  1.00 68.72           C  
ATOM   1896  CB  ARG B 247      12.588 -17.526  -4.214  1.00 68.72           C  
ATOM   1897  O   ARG B 247      10.119 -15.829  -5.714  1.00 68.72           O  
ATOM   1898  CG  ARG B 247      12.917 -17.788  -5.675  1.00 68.72           C  
ATOM   1899  CD  ARG B 247      14.080 -18.758  -5.825  1.00 68.72           C  
ATOM   1900  NE  ARG B 247      14.378 -19.030  -7.228  1.00 68.72           N  
ATOM   1901  NH1 ARG B 247      16.665 -18.797  -7.003  1.00 68.72           N  
ATOM   1902  NH2 ARG B 247      15.756 -19.301  -9.045  1.00 68.72           N  
ATOM   1903  CZ  ARG B 247      15.599 -19.042  -7.756  1.00 68.72           C  
ATOM   1904  N   GLU B 248       9.578 -17.259  -4.100  1.00 74.47           N  
ATOM   1905  CA  GLU B 248       8.269 -17.509  -4.696  1.00 74.47           C  
ATOM   1906  C   GLU B 248       7.418 -16.242  -4.710  1.00 74.47           C  
ATOM   1907  CB  GLU B 248       7.539 -18.625  -3.943  1.00 74.47           C  
ATOM   1908  O   GLU B 248       6.731 -15.960  -5.694  1.00 74.47           O  
ATOM   1909  CG  GLU B 248       7.106 -19.783  -4.830  1.00 74.47           C  
ATOM   1910  CD  GLU B 248       6.543 -20.959  -4.047  1.00 74.47           C  
ATOM   1911  OE1 GLU B 248       6.194 -21.989  -4.668  1.00 74.47           O  
ATOM   1912  OE2 GLU B 248       6.451 -20.850  -2.804  1.00 74.47           O  
ATOM   1913  N   THR B 249       7.475 -15.521  -3.619  1.00 69.88           N  
ATOM   1914  CA  THR B 249       6.729 -14.271  -3.521  1.00 69.88           C  
ATOM   1915  C   THR B 249       7.197 -13.278  -4.581  1.00 69.88           C  
ATOM   1916  CB  THR B 249       6.874 -13.641  -2.124  1.00 69.88           C  
ATOM   1917  O   THR B 249       6.379 -12.659  -5.264  1.00 69.88           O  
ATOM   1918  CG2 THR B 249       6.043 -12.368  -2.005  1.00 69.88           C  
ATOM   1919  OG1 THR B 249       6.433 -14.580  -1.135  1.00 69.88           O  
ATOM   1920  N   GLU B 250       8.458 -13.210  -4.736  1.00 68.39           N  
ATOM   1921  CA  GLU B 250       9.026 -12.299  -5.725  1.00 68.39           C  
ATOM   1922  C   GLU B 250       8.609 -12.689  -7.140  1.00 68.39           C  
ATOM   1923  CB  GLU B 250      10.553 -12.271  -5.616  1.00 68.39           C  
ATOM   1924  O   GLU B 250       8.265 -11.828  -7.952  1.00 68.39           O  
ATOM   1925  CG  GLU B 250      11.195 -11.064  -6.285  1.00 68.39           C  
ATOM   1926  CD  GLU B 250      12.714 -11.079  -6.218  1.00 68.39           C  
ATOM   1927  OE1 GLU B 250      13.354 -10.142  -6.747  1.00 68.39           O  
ATOM   1928  OE2 GLU B 250      13.269 -12.036  -5.633  1.00 68.39           O  
ATOM   1929  N   LEU B 251       8.615 -13.992  -7.357  1.00 75.10           N  
ATOM   1930  CA  LEU B 251       8.276 -14.478  -8.690  1.00 75.10           C  
ATOM   1931  C   LEU B 251       6.815 -14.189  -9.019  1.00 75.10           C  
ATOM   1932  CB  LEU B 251       8.548 -15.981  -8.798  1.00 75.10           C  
ATOM   1933  O   LEU B 251       6.507 -13.672 -10.095  1.00 75.10           O  
ATOM   1934  CG  LEU B 251       9.982 -16.388  -9.138  1.00 75.10           C  
ATOM   1935  CD1 LEU B 251      10.251 -17.817  -8.679  1.00 75.10           C  
ATOM   1936  CD2 LEU B 251      10.238 -16.244 -10.635  1.00 75.10           C  
ATOM   1937  N   TYR B 252       6.002 -14.445  -8.039  1.00 67.92           N  
ATOM   1938  CA  TYR B 252       4.581 -14.205  -8.269  1.00 67.92           C  
ATOM   1939  C   TYR B 252       4.295 -12.714  -8.406  1.00 67.92           C  
ATOM   1940  CB  TYR B 252       3.745 -14.794  -7.129  1.00 67.92           C  
ATOM   1941  O   TYR B 252       3.315 -12.320  -9.042  1.00 67.92           O  
ATOM   1942  CG  TYR B 252       3.435 -16.261  -7.299  1.00 67.92           C  
ATOM   1943  CD1 TYR B 252       2.654 -16.709  -8.363  1.00 67.92           C  
ATOM   1944  CD2 TYR B 252       3.920 -17.202  -6.397  1.00 67.92           C  
ATOM   1945  CE1 TYR B 252       2.364 -18.060  -8.523  1.00 67.92           C  
ATOM   1946  CE2 TYR B 252       3.636 -18.556  -6.547  1.00 67.92           C  
ATOM   1947  OH  TYR B 252       2.575 -20.313  -7.765  1.00 67.92           O  
ATOM   1948  CZ  TYR B 252       2.859 -18.974  -7.612  1.00 67.92           C  
ATOM   1949  N   ASN B 253       5.103 -11.891  -7.753  1.00 53.14           N  
ATOM   1950  CA  ASN B 253       4.898 -10.447  -7.793  1.00 53.14           C  
ATOM   1951  C   ASN B 253       5.469  -9.836  -9.070  1.00 53.14           C  
ATOM   1952  CB  ASN B 253       5.518  -9.782  -6.563  1.00 53.14           C  
ATOM   1953  O   ASN B 253       5.367  -8.626  -9.283  1.00 53.14           O  
ATOM   1954  CG  ASN B 253       4.540  -9.662  -5.410  1.00 53.14           C  
ATOM   1955  ND2 ASN B 253       5.065  -9.591  -4.192  1.00 53.14           N  
ATOM   1956  OD1 ASN B 253       3.324  -9.633  -5.612  1.00 53.14           O  
ATOM   1957  N   THR B 254       6.107 -10.716  -9.821  1.00 53.08           N  
ATOM   1958  CA  THR B 254       6.607 -10.209 -11.095  1.00 53.08           C  
ATOM   1959  C   THR B 254       5.470  -9.624 -11.927  1.00 53.08           C  
ATOM   1960  CB  THR B 254       7.316 -11.316 -11.896  1.00 53.08           C  
ATOM   1961  O   THR B 254       4.398 -10.224 -12.034  1.00 53.08           O  
ATOM   1962  CG2 THR B 254       8.023 -10.742 -13.120  1.00 53.08           C  
ATOM   1963  OG1 THR B 254       8.284 -11.959 -11.058  1.00 53.08           O  
ATOM   1964  N   VAL B 255       5.673  -8.514 -12.452  1.00 43.34           N  
ATOM   1965  CA  VAL B 255       4.675  -7.797 -13.239  1.00 43.34           C  
ATOM   1966  C   VAL B 255       4.342  -8.592 -14.500  1.00 43.34           C  
ATOM   1967  CB  VAL B 255       5.160  -6.379 -13.615  1.00 43.34           C  
ATOM   1968  O   VAL B 255       5.231  -9.171 -15.128  1.00 43.34           O  
ATOM   1969  CG1 VAL B 255       4.108  -5.653 -14.451  1.00 43.34           C  
ATOM   1970  CG2 VAL B 255       5.494  -5.579 -12.358  1.00 43.34           C  
ATOM   1971  N   MET B 256       3.149  -8.850 -14.841  1.00 44.66           N  
ATOM   1972  CA  MET B 256       2.628  -9.445 -16.068  1.00 44.66           C  
ATOM   1973  C   MET B 256       2.742 -10.965 -16.027  1.00 44.66           C  
ATOM   1974  CB  MET B 256       3.370  -8.898 -17.289  1.00 44.66           C  
ATOM   1975  O   MET B 256       2.753 -11.620 -17.071  1.00 44.66           O  
ATOM   1976  CG  MET B 256       3.104  -7.426 -17.559  1.00 44.66           C  
ATOM   1977  SD  MET B 256       2.149  -7.157 -19.103  1.00 44.66           S  
ATOM   1978  CE  MET B 256       3.460  -7.393 -20.335  1.00 44.66           C  
ATOM   1979  N   LEU B 257       3.012 -11.486 -14.901  1.00 61.86           N  
ATOM   1980  CA  LEU B 257       3.055 -12.936 -14.747  1.00 61.86           C  
ATOM   1981  C   LEU B 257       1.650 -13.526 -14.766  1.00 61.86           C  
ATOM   1982  CB  LEU B 257       3.763 -13.316 -13.443  1.00 61.86           C  
ATOM   1983  O   LEU B 257       1.462 -14.680 -15.159  1.00 61.86           O  
ATOM   1984  CG  LEU B 257       3.980 -14.810 -13.200  1.00 61.86           C  
ATOM   1985  CD1 LEU B 257       5.036 -15.354 -14.157  1.00 61.86           C  
ATOM   1986  CD2 LEU B 257       4.383 -15.063 -11.752  1.00 61.86           C  
ATOM   1987  N   ARG B 258       0.720 -12.694 -14.494  1.00 66.79           N  
ATOM   1988  CA  ARG B 258      -0.652 -13.179 -14.395  1.00 66.79           C  
ATOM   1989  C   ARG B 258      -1.120 -13.774 -15.719  1.00 66.79           C  
ATOM   1990  CB  ARG B 258      -1.592 -12.050 -13.967  1.00 66.79           C  
ATOM   1991  O   ARG B 258      -0.940 -13.167 -16.776  1.00 66.79           O  
ATOM   1992  CG  ARG B 258      -2.800 -12.522 -13.172  1.00 66.79           C  
ATOM   1993  CD  ARG B 258      -3.619 -11.353 -12.644  1.00 66.79           C  
ATOM   1994  NE  ARG B 258      -4.828 -11.806 -11.963  1.00 66.79           N  
ATOM   1995  NH1 ARG B 258      -5.691  -9.687 -11.643  1.00 66.79           N  
ATOM   1996  NH2 ARG B 258      -6.843 -11.523 -10.898  1.00 66.79           N  
ATOM   1997  CZ  ARG B 258      -5.785 -11.004 -11.503  1.00 66.79           C  
ATOM   1998  N   HIS B 259      -1.605 -14.909 -15.720  1.00 73.72           N  
ATOM   1999  CA  HIS B 259      -2.087 -15.701 -16.846  1.00 73.72           C  
ATOM   2000  C   HIS B 259      -3.072 -16.771 -16.386  1.00 73.72           C  
ATOM   2001  CB  HIS B 259      -0.915 -16.350 -17.585  1.00 73.72           C  
ATOM   2002  O   HIS B 259      -2.933 -17.318 -15.289  1.00 73.72           O  
ATOM   2003  CG  HIS B 259      -1.302 -16.983 -18.884  1.00 73.72           C  
ATOM   2004  CD2 HIS B 259      -1.228 -16.522 -20.154  1.00 73.72           C  
ATOM   2005  ND1 HIS B 259      -1.842 -18.249 -18.962  1.00 73.72           N  
ATOM   2006  CE1 HIS B 259      -2.083 -18.540 -20.230  1.00 73.72           C  
ATOM   2007  NE2 HIS B 259      -1.720 -17.509 -20.973  1.00 73.72           N  
ATOM   2008  N   GLU B 260      -4.085 -16.992 -17.159  1.00 78.24           N  
ATOM   2009  CA  GLU B 260      -5.139 -17.931 -16.786  1.00 78.24           C  
ATOM   2010  C   GLU B 260      -4.568 -19.315 -16.495  1.00 78.24           C  
ATOM   2011  CB  GLU B 260      -6.197 -18.019 -17.890  1.00 78.24           C  
ATOM   2012  O   GLU B 260      -5.148 -20.083 -15.724  1.00 78.24           O  
ATOM   2013  CG  GLU B 260      -5.676 -18.605 -19.194  1.00 78.24           C  
ATOM   2014  CD  GLU B 260      -6.734 -18.677 -20.284  1.00 78.24           C  
ATOM   2015  OE1 GLU B 260      -6.404 -19.070 -21.426  1.00 78.24           O  
ATOM   2016  OE2 GLU B 260      -7.903 -18.337 -19.993  1.00 78.24           O  
ATOM   2017  N   ASN B 261      -3.414 -19.637 -17.047  1.00 91.90           N  
ATOM   2018  CA  ASN B 261      -2.846 -20.971 -16.886  1.00 91.90           C  
ATOM   2019  C   ASN B 261      -1.626 -20.954 -15.970  1.00 91.90           C  
ATOM   2020  CB  ASN B 261      -2.480 -21.567 -18.247  1.00 91.90           C  
ATOM   2021  O   ASN B 261      -0.796 -21.864 -16.016  1.00 91.90           O  
ATOM   2022  CG  ASN B 261      -3.678 -21.708 -19.164  1.00 91.90           C  
ATOM   2023  ND2 ASN B 261      -4.672 -22.473 -18.728  1.00 91.90           N  
ATOM   2024  OD1 ASN B 261      -3.710 -21.135 -20.256  1.00 91.90           O  
ATOM   2025  N   ILE B 262      -1.421 -19.935 -15.261  1.00 89.25           N  
ATOM   2026  CA  ILE B 262      -0.471 -19.805 -14.161  1.00 89.25           C  
ATOM   2027  C   ILE B 262      -1.222 -19.529 -12.861  1.00 89.25           C  
ATOM   2028  CB  ILE B 262       0.559 -18.686 -14.433  1.00 89.25           C  
ATOM   2029  O   ILE B 262      -2.113 -18.678 -12.819  1.00 89.25           O  
ATOM   2030  CG1 ILE B 262       1.287 -18.940 -15.758  1.00 89.25           C  
ATOM   2031  CG2 ILE B 262       1.554 -18.575 -13.274  1.00 89.25           C  
ATOM   2032  CD1 ILE B 262       2.177 -20.175 -15.748  1.00 89.25           C  
ATOM   2033  N   LEU B 263      -0.900 -20.200 -11.808  1.00 90.12           N  
ATOM   2034  CA  LEU B 263      -1.602 -20.069 -10.536  1.00 90.12           C  
ATOM   2035  C   LEU B 263      -1.646 -18.613 -10.087  1.00 90.12           C  
ATOM   2036  CB  LEU B 263      -0.928 -20.926  -9.461  1.00 90.12           C  
ATOM   2037  O   LEU B 263      -0.612 -17.944 -10.031  1.00 90.12           O  
ATOM   2038  CG  LEU B 263      -1.576 -20.909  -8.075  1.00 90.12           C  
ATOM   2039  CD1 LEU B 263      -2.947 -21.574  -8.123  1.00 90.12           C  
ATOM   2040  CD2 LEU B 263      -0.676 -21.600  -7.056  1.00 90.12           C  
ATOM   2041  N   GLY B 264      -2.882 -18.225  -9.750  1.00 80.15           N  
ATOM   2042  CA  GLY B 264      -3.100 -16.844  -9.353  1.00 80.15           C  
ATOM   2043  C   GLY B 264      -2.616 -16.544  -7.946  1.00 80.15           C  
ATOM   2044  O   GLY B 264      -2.993 -17.232  -6.995  1.00 80.15           O  
ATOM   2045  N   PHE B 265      -1.742 -15.550  -7.883  1.00 77.20           N  
ATOM   2046  CA  PHE B 265      -1.192 -15.080  -6.617  1.00 77.20           C  
ATOM   2047  C   PHE B 265      -2.101 -14.031  -5.988  1.00 77.20           C  
ATOM   2048  CB  PHE B 265       0.212 -14.502  -6.822  1.00 77.20           C  
ATOM   2049  O   PHE B 265      -2.583 -13.127  -6.674  1.00 77.20           O  
ATOM   2050  CG  PHE B 265       0.793 -13.867  -5.587  1.00 77.20           C  
ATOM   2051  CD1 PHE B 265       0.878 -12.484  -5.475  1.00 77.20           C  
ATOM   2052  CD2 PHE B 265       1.254 -14.652  -4.539  1.00 77.20           C  
ATOM   2053  CE1 PHE B 265       1.415 -11.893  -4.333  1.00 77.20           C  
ATOM   2054  CE2 PHE B 265       1.792 -14.069  -3.395  1.00 77.20           C  
ATOM   2055  CZ  PHE B 265       1.872 -12.689  -3.295  1.00 77.20           C  
ATOM   2056  N   ILE B 266      -2.442 -14.192  -4.680  1.00 69.25           N  
ATOM   2057  CA  ILE B 266      -3.299 -13.223  -4.006  1.00 69.25           C  
ATOM   2058  C   ILE B 266      -2.453 -12.321  -3.110  1.00 69.25           C  
ATOM   2059  CB  ILE B 266      -4.399 -13.923  -3.176  1.00 69.25           C  
ATOM   2060  O   ILE B 266      -2.463 -11.097  -3.264  1.00 69.25           O  
ATOM   2061  CG1 ILE B 266      -5.331 -14.723  -4.092  1.00 69.25           C  
ATOM   2062  CG2 ILE B 266      -5.186 -12.900  -2.351  1.00 69.25           C  
ATOM   2063  CD1 ILE B 266      -6.372 -15.549  -3.348  1.00 69.25           C  
ATOM   2064  N   ALA B 267      -1.653 -13.006  -2.193  1.00 70.13           N  
ATOM   2065  CA  ALA B 267      -0.861 -12.209  -1.260  1.00 70.13           C  
ATOM   2066  C   ALA B 267       0.144 -13.080  -0.511  1.00 70.13           C  
ATOM   2067  CB  ALA B 267      -1.772 -11.485  -0.272  1.00 70.13           C  
ATOM   2068  O   ALA B 267       0.135 -14.306  -0.646  1.00 70.13           O  
ATOM   2069  N   SER B 268       1.152 -12.426   0.013  1.00 75.49           N  
ATOM   2070  CA  SER B 268       2.060 -13.060   0.964  1.00 75.49           C  
ATOM   2071  C   SER B 268       2.086 -12.308   2.290  1.00 75.49           C  
ATOM   2072  CB  SER B 268       3.473 -13.139   0.385  1.00 75.49           C  
ATOM   2073  O   SER B 268       1.888 -11.091   2.323  1.00 75.49           O  
ATOM   2074  OG  SER B 268       3.974 -11.844   0.102  1.00 75.49           O  
ATOM   2075  N   ASP B 269       2.132 -13.142   3.372  1.00 71.40           N  
ATOM   2076  CA  ASP B 269       2.076 -12.513   4.688  1.00 71.40           C  
ATOM   2077  C   ASP B 269       2.886 -13.306   5.710  1.00 71.40           C  
ATOM   2078  CB  ASP B 269       0.625 -12.379   5.157  1.00 71.40           C  
ATOM   2079  O   ASP B 269       3.159 -14.491   5.510  1.00 71.40           O  
ATOM   2080  CG  ASP B 269       0.432 -11.270   6.176  1.00 71.40           C  
ATOM   2081  OD1 ASP B 269       1.415 -10.578   6.519  1.00 71.40           O  
ATOM   2082  OD2 ASP B 269      -0.714 -11.089   6.643  1.00 71.40           O  
ATOM   2083  N   MET B 270       3.437 -12.547   6.659  1.00 69.09           N  
ATOM   2084  CA  MET B 270       4.094 -13.152   7.813  1.00 69.09           C  
ATOM   2085  C   MET B 270       3.195 -13.096   9.044  1.00 69.09           C  
ATOM   2086  CB  MET B 270       5.423 -12.452   8.104  1.00 69.09           C  
ATOM   2087  O   MET B 270       2.639 -12.044   9.364  1.00 69.09           O  
ATOM   2088  CG  MET B 270       6.511 -12.754   7.086  1.00 69.09           C  
ATOM   2089  SD  MET B 270       8.087 -11.894   7.466  1.00 69.09           S  
ATOM   2090  CE  MET B 270       8.596 -12.802   8.952  1.00 69.09           C  
ATOM   2091  N   THR B 271       2.911 -14.274   9.682  1.00 66.51           N  
ATOM   2092  CA  THR B 271       2.034 -14.323  10.847  1.00 66.51           C  
ATOM   2093  C   THR B 271       2.596 -15.266  11.907  1.00 66.51           C  
ATOM   2094  CB  THR B 271       0.613 -14.771  10.459  1.00 66.51           C  
ATOM   2095  O   THR B 271       3.531 -16.024  11.639  1.00 66.51           O  
ATOM   2096  CG2 THR B 271       0.595 -16.236  10.034  1.00 66.51           C  
ATOM   2097  OG1 THR B 271      -0.259 -14.601  11.583  1.00 66.51           O  
ATOM   2098  N   SER B 272       2.203 -15.018  13.150  1.00 63.36           N  
ATOM   2099  CA  SER B 272       2.610 -15.890  14.248  1.00 63.36           C  
ATOM   2100  C   SER B 272       1.440 -16.729  14.751  1.00 63.36           C  
ATOM   2101  CB  SER B 272       3.191 -15.067  15.399  1.00 63.36           C  
ATOM   2102  O   SER B 272       0.341 -16.210  14.959  1.00 63.36           O  
ATOM   2103  OG  SER B 272       2.215 -14.187  15.930  1.00 63.36           O  
ATOM   2104  N   ARG B 273       1.593 -18.007  14.605  1.00 63.84           N  
ATOM   2105  CA  ARG B 273       0.619 -18.955  15.136  1.00 63.84           C  
ATOM   2106  C   ARG B 273       1.282 -19.946  16.087  1.00 63.84           C  
ATOM   2107  CB  ARG B 273      -0.076 -19.705  13.998  1.00 63.84           C  
ATOM   2108  O   ARG B 273       2.310 -20.540  15.755  1.00 63.84           O  
ATOM   2109  CG  ARG B 273      -1.576 -19.468  13.930  1.00 63.84           C  
ATOM   2110  CD  ARG B 273      -2.217 -20.233  12.780  1.00 63.84           C  
ATOM   2111  NE  ARG B 273      -3.649 -19.964  12.685  1.00 63.84           N  
ATOM   2112  NH1 ARG B 273      -4.046 -21.539  11.042  1.00 63.84           N  
ATOM   2113  NH2 ARG B 273      -5.770 -20.267  11.858  1.00 63.84           N  
ATOM   2114  CZ  ARG B 273      -4.485 -20.591  11.862  1.00 63.84           C  
ATOM   2115  N   HIS B 274       0.759 -20.243  17.224  1.00 56.05           N  
ATOM   2116  CA  HIS B 274       1.274 -21.161  18.233  1.00 56.05           C  
ATOM   2117  C   HIS B 274       2.703 -20.800  18.628  1.00 56.05           C  
ATOM   2118  CB  HIS B 274       1.219 -22.603  17.725  1.00 56.05           C  
ATOM   2119  O   HIS B 274       3.563 -21.677  18.732  1.00 56.05           O  
ATOM   2120  CG  HIS B 274      -0.154 -23.049  17.334  1.00 56.05           C  
ATOM   2121  CD2 HIS B 274      -0.669 -23.391  16.129  1.00 56.05           C  
ATOM   2122  ND1 HIS B 274      -1.181 -23.179  18.243  1.00 56.05           N  
ATOM   2123  CE1 HIS B 274      -2.271 -23.585  17.613  1.00 56.05           C  
ATOM   2124  NE2 HIS B 274      -1.986 -23.720  16.329  1.00 56.05           N  
ATOM   2125  N   SER B 275       3.071 -19.549  18.574  1.00 54.53           N  
ATOM   2126  CA  SER B 275       4.347 -18.995  19.012  1.00 54.53           C  
ATOM   2127  C   SER B 275       5.429 -19.195  17.956  1.00 54.53           C  
ATOM   2128  CB  SER B 275       4.785 -19.635  20.330  1.00 54.53           C  
ATOM   2129  O   SER B 275       6.622 -19.143  18.264  1.00 54.53           O  
ATOM   2130  OG  SER B 275       3.813 -20.558  20.789  1.00 54.53           O  
ATOM   2131  N   SER B 276       4.951 -19.625  16.765  1.00 59.14           N  
ATOM   2132  CA  SER B 276       5.923 -19.769  15.686  1.00 59.14           C  
ATOM   2133  C   SER B 276       5.579 -18.863  14.509  1.00 59.14           C  
ATOM   2134  CB  SER B 276       5.993 -21.223  15.218  1.00 59.14           C  
ATOM   2135  O   SER B 276       4.408 -18.715  14.154  1.00 59.14           O  
ATOM   2136  OG  SER B 276       5.520 -22.099  16.226  1.00 59.14           O  
ATOM   2137  N   THR B 277       6.646 -18.190  14.018  1.00 67.59           N  
ATOM   2138  CA  THR B 277       6.457 -17.327  12.856  1.00 67.59           C  
ATOM   2139  C   THR B 277       6.270 -18.158  11.590  1.00 67.59           C  
ATOM   2140  CB  THR B 277       7.648 -16.368  12.673  1.00 67.59           C  
ATOM   2141  O   THR B 277       7.032 -19.094  11.337  1.00 67.59           O  
ATOM   2142  CG2 THR B 277       7.365 -15.342  11.581  1.00 67.59           C  
ATOM   2143  OG1 THR B 277       7.895 -15.682  13.906  1.00 67.59           O  
ATOM   2144  N   GLN B 278       5.155 -17.913  10.945  1.00 75.30           N  
ATOM   2145  CA  GLN B 278       4.855 -18.593   9.689  1.00 75.30           C  
ATOM   2146  C   GLN B 278       4.792 -17.603   8.530  1.00 75.30           C  
ATOM   2147  CB  GLN B 278       3.538 -19.363   9.795  1.00 75.30           C  
ATOM   2148  O   GLN B 278       4.355 -16.463   8.703  1.00 75.30           O  
ATOM   2149  CG  GLN B 278       3.536 -20.431  10.880  1.00 75.30           C  
ATOM   2150  CD  GLN B 278       2.208 -21.158  10.986  1.00 75.30           C  
ATOM   2151  NE2 GLN B 278       2.184 -22.240  11.757  1.00 75.30           N  
ATOM   2152  OE1 GLN B 278       1.212 -20.749  10.380  1.00 75.30           O  
ATOM   2153  N   LEU B 279       5.418 -18.011   7.497  1.00 78.86           N  
ATOM   2154  CA  LEU B 279       5.343 -17.218   6.276  1.00 78.86           C  
ATOM   2155  C   LEU B 279       4.298 -17.785   5.321  1.00 78.86           C  
ATOM   2156  CB  LEU B 279       6.709 -17.168   5.585  1.00 78.86           C  
ATOM   2157  O   LEU B 279       4.406 -18.935   4.888  1.00 78.86           O  
ATOM   2158  CG  LEU B 279       7.891 -16.729   6.450  1.00 78.86           C  
ATOM   2159  CD1 LEU B 279       9.208 -17.054   5.754  1.00 78.86           C  
ATOM   2160  CD2 LEU B 279       7.800 -15.239   6.764  1.00 78.86           C  
ATOM   2161  N   TRP B 280       3.271 -16.932   4.981  1.00 82.67           N  
ATOM   2162  CA  TRP B 280       2.136 -17.405   4.195  1.00 82.67           C  
ATOM   2163  C   TRP B 280       2.228 -16.912   2.755  1.00 82.67           C  
ATOM   2164  CB  TRP B 280       0.817 -16.944   4.822  1.00 82.67           C  
ATOM   2165  O   TRP B 280       2.550 -15.747   2.510  1.00 82.67           O  
ATOM   2166  CG  TRP B 280       0.459 -17.667   6.086  1.00 82.67           C  
ATOM   2167  CD1 TRP B 280       1.311 -18.322   6.930  1.00 82.67           C  
ATOM   2168  CD2 TRP B 280      -0.851 -17.810   6.645  1.00 82.67           C  
ATOM   2169  CE2 TRP B 280      -0.718 -18.565   7.831  1.00 82.67           C  
ATOM   2170  CE3 TRP B 280      -2.124 -17.372   6.259  1.00 82.67           C  
ATOM   2171  NE1 TRP B 280       0.610 -18.865   7.982  1.00 82.67           N  
ATOM   2172  CH2 TRP B 280      -3.047 -18.452   8.234  1.00 82.67           C  
ATOM   2173  CZ2 TRP B 280      -1.812 -18.892   8.635  1.00 82.67           C  
ATOM   2174  CZ3 TRP B 280      -3.213 -17.699   7.060  1.00 82.67           C  
ATOM   2175  N   LEU B 281       2.073 -17.827   1.844  1.00 82.81           N  
ATOM   2176  CA  LEU B 281       1.794 -17.506   0.449  1.00 82.81           C  
ATOM   2177  C   LEU B 281       0.353 -17.852   0.089  1.00 82.81           C  
ATOM   2178  CB  LEU B 281       2.756 -18.256  -0.476  1.00 82.81           C  
ATOM   2179  O   LEU B 281      -0.038 -19.021   0.126  1.00 82.81           O  
ATOM   2180  CG  LEU B 281       2.771 -17.815  -1.941  1.00 82.81           C  
ATOM   2181  CD1 LEU B 281       3.987 -16.937  -2.218  1.00 82.81           C  
ATOM   2182  CD2 LEU B 281       2.760 -19.029  -2.865  1.00 82.81           C  
ATOM   2183  N   ILE B 282      -0.424 -16.841  -0.228  1.00 82.54           N  
ATOM   2184  CA  ILE B 282      -1.855 -17.023  -0.448  1.00 82.54           C  
ATOM   2185  C   ILE B 282      -2.156 -16.986  -1.944  1.00 82.54           C  
ATOM   2186  CB  ILE B 282      -2.682 -15.949   0.292  1.00 82.54           C  
ATOM   2187  O   ILE B 282      -1.837 -16.008  -2.624  1.00 82.54           O  
ATOM   2188  CG1 ILE B 282      -2.287 -15.896   1.773  1.00 82.54           C  
ATOM   2189  CG2 ILE B 282      -4.182 -16.218   0.134  1.00 82.54           C  
ATOM   2190  CD1 ILE B 282      -2.620 -14.577   2.456  1.00 82.54           C  
ATOM   2191  N   THR B 283      -2.823 -18.029  -2.478  1.00 85.66           N  
ATOM   2192  CA  THR B 283      -3.158 -18.148  -3.893  1.00 85.66           C  
ATOM   2193  C   THR B 283      -4.612 -18.579  -4.070  1.00 85.66           C  
ATOM   2194  CB  THR B 283      -2.233 -19.153  -4.604  1.00 85.66           C  
ATOM   2195  O   THR B 283      -5.307 -18.853  -3.090  1.00 85.66           O  
ATOM   2196  CG2 THR B 283      -0.772 -18.730  -4.490  1.00 85.66           C  
ATOM   2197  OG1 THR B 283      -2.392 -20.446  -4.007  1.00 85.66           O  
ATOM   2198  N   HIS B 284      -5.059 -18.533  -5.297  1.00 85.25           N  
ATOM   2199  CA  HIS B 284      -6.395 -19.043  -5.584  1.00 85.25           C  
ATOM   2200  C   HIS B 284      -6.491 -20.535  -5.284  1.00 85.25           C  
ATOM   2201  CB  HIS B 284      -6.767 -18.776  -7.044  1.00 85.25           C  
ATOM   2202  O   HIS B 284      -5.551 -21.288  -5.548  1.00 85.25           O  
ATOM   2203  CG  HIS B 284      -7.066 -17.340  -7.334  1.00 85.25           C  
ATOM   2204  CD2 HIS B 284      -7.192 -16.274  -6.509  1.00 85.25           C  
ATOM   2205  ND1 HIS B 284      -7.276 -16.866  -8.611  1.00 85.25           N  
ATOM   2206  CE1 HIS B 284      -7.518 -15.567  -8.559  1.00 85.25           C  
ATOM   2207  NE2 HIS B 284      -7.473 -15.183  -7.294  1.00 85.25           N  
ATOM   2208  N   TYR B 285      -7.528 -20.934  -4.709  1.00 89.66           N  
ATOM   2209  CA  TYR B 285      -7.785 -22.334  -4.395  1.00 89.66           C  
ATOM   2210  C   TYR B 285      -8.546 -23.017  -5.526  1.00 89.66           C  
ATOM   2211  CB  TYR B 285      -8.574 -22.455  -3.088  1.00 89.66           C  
ATOM   2212  O   TYR B 285      -9.527 -22.474  -6.038  1.00 89.66           O  
ATOM   2213  CG  TYR B 285      -8.959 -23.873  -2.740  1.00 89.66           C  
ATOM   2214  CD1 TYR B 285     -10.268 -24.320  -2.904  1.00 89.66           C  
ATOM   2215  CD2 TYR B 285      -8.015 -24.767  -2.246  1.00 89.66           C  
ATOM   2216  CE1 TYR B 285     -10.628 -25.625  -2.583  1.00 89.66           C  
ATOM   2217  CE2 TYR B 285      -8.364 -26.074  -1.922  1.00 89.66           C  
ATOM   2218  OH  TYR B 285     -10.020 -27.786  -1.774  1.00 89.66           O  
ATOM   2219  CZ  TYR B 285      -9.670 -26.494  -2.094  1.00 89.66           C  
ATOM   2220  N   HIS B 286      -8.094 -24.193  -5.953  1.00 90.29           N  
ATOM   2221  CA  HIS B 286      -8.784 -24.980  -6.969  1.00 90.29           C  
ATOM   2222  C   HIS B 286      -9.230 -26.328  -6.412  1.00 90.29           C  
ATOM   2223  CB  HIS B 286      -7.883 -25.188  -8.188  1.00 90.29           C  
ATOM   2224  O   HIS B 286      -8.396 -27.177  -6.086  1.00 90.29           O  
ATOM   2225  CG  HIS B 286      -7.535 -23.919  -8.899  1.00 90.29           C  
ATOM   2226  CD2 HIS B 286      -6.355 -23.269  -9.032  1.00 90.29           C  
ATOM   2227  ND1 HIS B 286      -8.469 -23.168  -9.580  1.00 90.29           N  
ATOM   2228  CE1 HIS B 286      -7.875 -22.108 -10.103  1.00 90.29           C  
ATOM   2229  NE2 HIS B 286      -6.593 -22.146  -9.785  1.00 90.29           N  
ATOM   2230  N   GLU B 287     -10.512 -26.597  -6.450  1.00 86.71           N  
ATOM   2231  CA  GLU B 287     -11.189 -27.691  -5.759  1.00 86.71           C  
ATOM   2232  C   GLU B 287     -10.799 -29.042  -6.351  1.00 86.71           C  
ATOM   2233  CB  GLU B 287     -12.707 -27.508  -5.821  1.00 86.71           C  
ATOM   2234  O   GLU B 287     -10.815 -30.059  -5.653  1.00 86.71           O  
ATOM   2235  CG  GLU B 287     -13.206 -26.259  -5.109  1.00 86.71           C  
ATOM   2236  CD  GLU B 287     -14.708 -26.056  -5.235  1.00 86.71           C  
ATOM   2237  OE1 GLU B 287     -15.236 -25.069  -4.674  1.00 86.71           O  
ATOM   2238  OE2 GLU B 287     -15.361 -26.891  -5.899  1.00 86.71           O  
ATOM   2239  N   MET B 288     -10.447 -29.016  -7.649  1.00 92.18           N  
ATOM   2240  CA  MET B 288     -10.149 -30.297  -8.283  1.00 92.18           C  
ATOM   2241  C   MET B 288      -8.746 -30.772  -7.917  1.00 92.18           C  
ATOM   2242  CB  MET B 288     -10.285 -30.191  -9.803  1.00 92.18           C  
ATOM   2243  O   MET B 288      -8.370 -31.905  -8.223  1.00 92.18           O  
ATOM   2244  CG  MET B 288     -11.695 -29.868 -10.270  1.00 92.18           C  
ATOM   2245  SD  MET B 288     -12.899 -31.180  -9.828  1.00 92.18           S  
ATOM   2246  CE  MET B 288     -14.283 -30.160  -9.247  1.00 92.18           C  
ATOM   2247  N   GLY B 289      -7.908 -29.870  -7.301  1.00 90.45           N  
ATOM   2248  CA  GLY B 289      -6.603 -30.237  -6.774  1.00 90.45           C  
ATOM   2249  C   GLY B 289      -5.540 -30.367  -7.849  1.00 90.45           C  
ATOM   2250  O   GLY B 289      -5.657 -29.766  -8.920  1.00 90.45           O  
ATOM   2251  N   SER B 290      -4.470 -31.078  -7.539  1.00 93.52           N  
ATOM   2252  CA  SER B 290      -3.356 -31.243  -8.467  1.00 93.52           C  
ATOM   2253  C   SER B 290      -3.717 -32.198  -9.600  1.00 93.52           C  
ATOM   2254  CB  SER B 290      -2.117 -31.756  -7.732  1.00 93.52           C  
ATOM   2255  O   SER B 290      -4.590 -33.053  -9.444  1.00 93.52           O  
ATOM   2256  OG  SER B 290      -2.291 -33.106  -7.336  1.00 93.52           O  
ATOM   2257  N   LEU B 291      -3.101 -32.010 -10.722  1.00 97.04           N  
ATOM   2258  CA  LEU B 291      -3.315 -32.894 -11.862  1.00 97.04           C  
ATOM   2259  C   LEU B 291      -3.017 -34.343 -11.490  1.00 97.04           C  
ATOM   2260  CB  LEU B 291      -2.439 -32.468 -13.043  1.00 97.04           C  
ATOM   2261  O   LEU B 291      -3.704 -35.259 -11.946  1.00 97.04           O  
ATOM   2262  CG  LEU B 291      -2.608 -33.267 -14.336  1.00 97.04           C  
ATOM   2263  CD1 LEU B 291      -4.050 -33.185 -14.825  1.00 97.04           C  
ATOM   2264  CD2 LEU B 291      -1.645 -32.764 -15.407  1.00 97.04           C  
ATOM   2265  N   TYR B 292      -2.072 -34.547 -10.631  1.00 94.49           N  
ATOM   2266  CA  TYR B 292      -1.722 -35.872 -10.130  1.00 94.49           C  
ATOM   2267  C   TYR B 292      -2.916 -36.532  -9.451  1.00 94.49           C  
ATOM   2268  CB  TYR B 292      -0.547 -35.784  -9.152  1.00 94.49           C  
ATOM   2269  O   TYR B 292      -3.312 -37.641  -9.817  1.00 94.49           O  
ATOM   2270  CG  TYR B 292      -0.228 -37.091  -8.467  1.00 94.49           C  
ATOM   2271  CD1 TYR B 292      -0.687 -37.354  -7.178  1.00 94.49           C  
ATOM   2272  CD2 TYR B 292       0.532 -38.064  -9.106  1.00 94.49           C  
ATOM   2273  CE1 TYR B 292      -0.395 -38.556  -6.542  1.00 94.49           C  
ATOM   2274  CE2 TYR B 292       0.831 -39.269  -8.479  1.00 94.49           C  
ATOM   2275  OH  TYR B 292       0.657 -40.698  -6.575  1.00 94.49           O  
ATOM   2276  CZ  TYR B 292       0.364 -39.506  -7.200  1.00 94.49           C  
ATOM   2277  N   ASP B 293      -3.604 -35.887  -8.573  1.00 91.82           N  
ATOM   2278  CA  ASP B 293      -4.764 -36.407  -7.856  1.00 91.82           C  
ATOM   2279  C   ASP B 293      -5.968 -36.546  -8.785  1.00 91.82           C  
ATOM   2280  CB  ASP B 293      -5.113 -35.502  -6.673  1.00 91.82           C  
ATOM   2281  O   ASP B 293      -6.698 -37.537  -8.719  1.00 91.82           O  
ATOM   2282  CG  ASP B 293      -4.064 -35.529  -5.575  1.00 91.82           C  
ATOM   2283  OD1 ASP B 293      -3.345 -36.542  -5.443  1.00 91.82           O  
ATOM   2284  OD2 ASP B 293      -3.958 -34.528  -4.833  1.00 91.82           O  
ATOM   2285  N   TYR B 294      -6.062 -35.613  -9.655  1.00 95.70           N  
ATOM   2286  CA  TYR B 294      -7.185 -35.584 -10.585  1.00 95.70           C  
ATOM   2287  C   TYR B 294      -7.149 -36.786 -11.521  1.00 95.70           C  
ATOM   2288  CB  TYR B 294      -7.176 -34.288 -11.400  1.00 95.70           C  
ATOM   2289  O   TYR B 294      -8.167 -37.450 -11.730  1.00 95.70           O  
ATOM   2290  CG  TYR B 294      -8.358 -34.146 -12.328  1.00 95.70           C  
ATOM   2291  CD1 TYR B 294      -8.239 -34.428 -13.688  1.00 95.70           C  
ATOM   2292  CD2 TYR B 294      -9.595 -33.729 -11.849  1.00 95.70           C  
ATOM   2293  CE1 TYR B 294      -9.324 -34.297 -14.547  1.00 95.70           C  
ATOM   2294  CE2 TYR B 294     -10.688 -33.595 -12.700  1.00 95.70           C  
ATOM   2295  OH  TYR B 294     -11.621 -33.749 -14.891  1.00 95.70           O  
ATOM   2296  CZ  TYR B 294     -10.543 -33.881 -14.045  1.00 95.70           C  
ATOM   2297  N   LEU B 295      -5.995 -37.169 -12.030  1.00 96.94           N  
ATOM   2298  CA  LEU B 295      -5.846 -38.246 -13.003  1.00 96.94           C  
ATOM   2299  C   LEU B 295      -6.007 -39.607 -12.335  1.00 96.94           C  
ATOM   2300  CB  LEU B 295      -4.481 -38.161 -13.692  1.00 96.94           C  
ATOM   2301  O   LEU B 295      -6.278 -40.605 -13.008  1.00 96.94           O  
ATOM   2302  CG  LEU B 295      -4.276 -36.984 -14.647  1.00 96.94           C  
ATOM   2303  CD1 LEU B 295      -2.842 -36.966 -15.166  1.00 96.94           C  
ATOM   2304  CD2 LEU B 295      -5.268 -37.054 -15.803  1.00 96.94           C  
ATOM   2305  N   GLN B 296      -5.818 -39.702 -11.031  1.00 92.45           N  
ATOM   2306  CA  GLN B 296      -5.994 -40.953 -10.300  1.00 92.45           C  
ATOM   2307  C   GLN B 296      -7.472 -41.302 -10.154  1.00 92.45           C  
ATOM   2308  CB  GLN B 296      -5.336 -40.867  -8.922  1.00 92.45           C  
ATOM   2309  O   GLN B 296      -7.831 -42.476 -10.048  1.00 92.45           O  
ATOM   2310  CG  GLN B 296      -3.814 -40.865  -8.967  1.00 92.45           C  
ATOM   2311  CD  GLN B 296      -3.186 -40.933  -7.587  1.00 92.45           C  
ATOM   2312  NE2 GLN B 296      -2.068 -40.238  -7.409  1.00 92.45           N  
ATOM   2313  OE1 GLN B 296      -3.702 -41.605  -6.688  1.00 92.45           O  
ATOM   2314  N   LEU B 297      -8.388 -40.260 -10.294  1.00 91.22           N  
ATOM   2315  CA  LEU B 297      -9.796 -40.483  -9.983  1.00 91.22           C  
ATOM   2316  C   LEU B 297     -10.664 -40.287 -11.221  1.00 91.22           C  
ATOM   2317  CB  LEU B 297     -10.255 -39.539  -8.869  1.00 91.22           C  
ATOM   2318  O   LEU B 297     -11.833 -40.679 -11.234  1.00 91.22           O  
ATOM   2319  CG  LEU B 297      -9.531 -39.670  -7.528  1.00 91.22           C  
ATOM   2320  CD1 LEU B 297      -9.811 -38.452  -6.653  1.00 91.22           C  
ATOM   2321  CD2 LEU B 297      -9.950 -40.952  -6.817  1.00 91.22           C  
ATOM   2322  N   THR B 298     -10.067 -39.729 -12.271  1.00 93.95           N  
ATOM   2323  CA  THR B 298     -10.911 -39.328 -13.391  1.00 93.95           C  
ATOM   2324  C   THR B 298     -10.354 -39.865 -14.707  1.00 93.95           C  
ATOM   2325  CB  THR B 298     -11.040 -37.796 -13.473  1.00 93.95           C  
ATOM   2326  O   THR B 298      -9.144 -39.823 -14.938  1.00 93.95           O  
ATOM   2327  CG2 THR B 298     -12.133 -37.388 -14.456  1.00 93.95           C  
ATOM   2328  OG1 THR B 298     -11.363 -37.280 -12.176  1.00 93.95           O  
ATOM   2329  N   THR B 299     -11.226 -40.382 -15.498  1.00 93.52           N  
ATOM   2330  CA  THR B 299     -10.872 -40.746 -16.866  1.00 93.52           C  
ATOM   2331  C   THR B 299     -11.205 -39.611 -17.830  1.00 93.52           C  
ATOM   2332  CB  THR B 299     -11.599 -42.029 -17.308  1.00 93.52           C  
ATOM   2333  O   THR B 299     -12.102 -38.808 -17.567  1.00 93.52           O  
ATOM   2334  CG2 THR B 299     -11.213 -43.212 -16.426  1.00 93.52           C  
ATOM   2335  OG1 THR B 299     -13.015 -41.824 -17.220  1.00 93.52           O  
ATOM   2336  N   LEU B 300     -10.479 -39.577 -18.918  1.00 96.15           N  
ATOM   2337  CA  LEU B 300     -10.610 -38.413 -19.787  1.00 96.15           C  
ATOM   2338  C   LEU B 300     -11.120 -38.819 -21.166  1.00 96.15           C  
ATOM   2339  CB  LEU B 300      -9.268 -37.688 -19.919  1.00 96.15           C  
ATOM   2340  O   LEU B 300     -10.710 -39.849 -21.705  1.00 96.15           O  
ATOM   2341  CG  LEU B 300      -8.611 -37.236 -18.614  1.00 96.15           C  
ATOM   2342  CD1 LEU B 300      -7.193 -36.741 -18.879  1.00 96.15           C  
ATOM   2343  CD2 LEU B 300      -9.445 -36.150 -17.943  1.00 96.15           C  
ATOM   2344  N   ASP B 301     -12.099 -38.075 -21.668  1.00 93.47           N  
ATOM   2345  CA  ASP B 301     -12.423 -38.172 -23.088  1.00 93.47           C  
ATOM   2346  C   ASP B 301     -11.503 -37.285 -23.923  1.00 93.47           C  
ATOM   2347  CB  ASP B 301     -13.885 -37.790 -23.331  1.00 93.47           C  
ATOM   2348  O   ASP B 301     -10.647 -36.583 -23.379  1.00 93.47           O  
ATOM   2349  CG  ASP B 301     -14.201 -36.362 -22.921  1.00 93.47           C  
ATOM   2350  OD1 ASP B 301     -13.276 -35.524 -22.869  1.00 93.47           O  
ATOM   2351  OD2 ASP B 301     -15.386 -36.074 -22.646  1.00 93.47           O  
ATOM   2352  N   THR B 302     -11.600 -37.293 -25.204  1.00 91.27           N  
ATOM   2353  CA  THR B 302     -10.691 -36.604 -26.113  1.00 91.27           C  
ATOM   2354  C   THR B 302     -10.721 -35.098 -25.871  1.00 91.27           C  
ATOM   2355  CB  THR B 302     -11.042 -36.897 -27.584  1.00 91.27           C  
ATOM   2356  O   THR B 302      -9.672 -34.455 -25.789  1.00 91.27           O  
ATOM   2357  CG2 THR B 302     -10.035 -36.251 -28.529  1.00 91.27           C  
ATOM   2358  OG1 THR B 302     -11.039 -38.314 -27.796  1.00 91.27           O  
ATOM   2359  N   VAL B 303     -11.858 -34.501 -25.646  1.00 91.53           N  
ATOM   2360  CA  VAL B 303     -12.023 -33.063 -25.464  1.00 91.53           C  
ATOM   2361  C   VAL B 303     -11.377 -32.629 -24.151  1.00 91.53           C  
ATOM   2362  CB  VAL B 303     -13.513 -32.655 -25.485  1.00 91.53           C  
ATOM   2363  O   VAL B 303     -10.608 -31.665 -24.118  1.00 91.53           O  
ATOM   2364  CG1 VAL B 303     -13.671 -31.169 -25.170  1.00 91.53           C  
ATOM   2365  CG2 VAL B 303     -14.138 -32.987 -26.839  1.00 91.53           C  
ATOM   2366  N   SER B 304     -11.635 -33.406 -23.097  1.00 94.06           N  
ATOM   2367  CA  SER B 304     -11.074 -33.090 -21.788  1.00 94.06           C  
ATOM   2368  C   SER B 304      -9.556 -33.239 -21.786  1.00 94.06           C  
ATOM   2369  CB  SER B 304     -11.684 -33.990 -20.712  1.00 94.06           C  
ATOM   2370  O   SER B 304      -8.848 -32.425 -21.189  1.00 94.06           O  
ATOM   2371  OG  SER B 304     -13.093 -33.845 -20.675  1.00 94.06           O  
ATOM   2372  N   CYS B 305      -9.065 -34.218 -22.474  1.00 95.38           N  
ATOM   2373  CA  CYS B 305      -7.630 -34.453 -22.595  1.00 95.38           C  
ATOM   2374  C   CYS B 305      -6.939 -33.271 -23.263  1.00 95.38           C  
ATOM   2375  CB  CYS B 305      -7.361 -35.730 -23.390  1.00 95.38           C  
ATOM   2376  O   CYS B 305      -5.960 -32.739 -22.736  1.00 95.38           O  
ATOM   2377  SG  CYS B 305      -5.607 -36.047 -23.685  1.00 95.38           S  
ATOM   2378  N   LEU B 306      -7.485 -32.802 -24.374  1.00 95.17           N  
ATOM   2379  CA  LEU B 306      -6.888 -31.703 -25.125  1.00 95.17           C  
ATOM   2380  C   LEU B 306      -6.993 -30.394 -24.350  1.00 95.17           C  
ATOM   2381  CB  LEU B 306      -7.566 -31.557 -26.490  1.00 95.17           C  
ATOM   2382  O   LEU B 306      -6.092 -29.554 -24.416  1.00 95.17           O  
ATOM   2383  CG  LEU B 306      -7.186 -32.592 -27.550  1.00 95.17           C  
ATOM   2384  CD1 LEU B 306      -8.093 -32.459 -28.769  1.00 95.17           C  
ATOM   2385  CD2 LEU B 306      -5.722 -32.439 -27.947  1.00 95.17           C  
ATOM   2386  N   ARG B 307      -8.045 -30.230 -23.597  1.00 94.90           N  
ATOM   2387  CA  ARG B 307      -8.203 -29.044 -22.761  1.00 94.90           C  
ATOM   2388  C   ARG B 307      -7.103 -28.967 -21.707  1.00 94.90           C  
ATOM   2389  CB  ARG B 307      -9.576 -29.041 -22.086  1.00 94.90           C  
ATOM   2390  O   ARG B 307      -6.516 -27.904 -21.492  1.00 94.90           O  
ATOM   2391  CG  ARG B 307      -9.890 -27.757 -21.335  1.00 94.90           C  
ATOM   2392  CD  ARG B 307     -11.299 -27.771 -20.758  1.00 94.90           C  
ATOM   2393  NE  ARG B 307     -12.312 -27.796 -21.809  1.00 94.90           N  
ATOM   2394  NH1 ARG B 307     -13.769 -29.171 -20.658  1.00 94.90           N  
ATOM   2395  NH2 ARG B 307     -14.312 -28.414 -22.752  1.00 94.90           N  
ATOM   2396  CZ  ARG B 307     -13.462 -28.461 -21.737  1.00 94.90           C  
ATOM   2397  N   ILE B 308      -6.772 -30.077 -21.145  1.00 97.49           N  
ATOM   2398  CA  ILE B 308      -5.769 -30.154 -20.089  1.00 97.49           C  
ATOM   2399  C   ILE B 308      -4.384 -29.878 -20.670  1.00 97.49           C  
ATOM   2400  CB  ILE B 308      -5.791 -31.531 -19.388  1.00 97.49           C  
ATOM   2401  O   ILE B 308      -3.671 -28.991 -20.197  1.00 97.49           O  
ATOM   2402  CG1 ILE B 308      -7.009 -31.641 -18.464  1.00 97.49           C  
ATOM   2403  CG2 ILE B 308      -4.492 -31.763 -18.612  1.00 97.49           C  
ATOM   2404  CD1 ILE B 308      -7.172 -33.008 -17.813  1.00 97.49           C  
ATOM   2405  N   VAL B 309      -4.029 -30.556 -21.671  1.00 97.59           N  
ATOM   2406  CA  VAL B 309      -2.673 -30.483 -22.206  1.00 97.59           C  
ATOM   2407  C   VAL B 309      -2.448 -29.122 -22.860  1.00 97.59           C  
ATOM   2408  CB  VAL B 309      -2.403 -31.615 -23.222  1.00 97.59           C  
ATOM   2409  O   VAL B 309      -1.368 -28.539 -22.739  1.00 97.59           O  
ATOM   2410  CG1 VAL B 309      -0.944 -31.595 -23.677  1.00 97.59           C  
ATOM   2411  CG2 VAL B 309      -2.760 -32.971 -22.617  1.00 97.59           C  
ATOM   2412  N   LEU B 310      -3.476 -28.575 -23.529  1.00 95.10           N  
ATOM   2413  CA  LEU B 310      -3.366 -27.261 -24.153  1.00 95.10           C  
ATOM   2414  C   LEU B 310      -3.206 -26.170 -23.099  1.00 95.10           C  
ATOM   2415  CB  LEU B 310      -4.595 -26.974 -25.019  1.00 95.10           C  
ATOM   2416  O   LEU B 310      -2.416 -25.240 -23.277  1.00 95.10           O  
ATOM   2417  CG  LEU B 310      -4.511 -25.750 -25.932  1.00 95.10           C  
ATOM   2418  CD1 LEU B 310      -3.462 -25.969 -27.017  1.00 95.10           C  
ATOM   2419  CD2 LEU B 310      -5.872 -25.448 -26.550  1.00 95.10           C  
ATOM   2420  N   SER B 311      -3.947 -26.272 -22.006  1.00 96.58           N  
ATOM   2421  CA  SER B 311      -3.862 -25.272 -20.947  1.00 96.58           C  
ATOM   2422  C   SER B 311      -2.491 -25.287 -20.281  1.00 96.58           C  
ATOM   2423  CB  SER B 311      -4.950 -25.507 -19.899  1.00 96.58           C  
ATOM   2424  O   SER B 311      -1.943 -24.233 -19.952  1.00 96.58           O  
ATOM   2425  OG  SER B 311      -4.844 -26.808 -19.347  1.00 96.58           O  
ATOM   2426  N   ILE B 312      -1.879 -26.456 -20.108  1.00 97.27           N  
ATOM   2427  CA  ILE B 312      -0.550 -26.568 -19.517  1.00 97.27           C  
ATOM   2428  C   ILE B 312       0.488 -25.972 -20.465  1.00 97.27           C  
ATOM   2429  CB  ILE B 312      -0.199 -28.037 -19.191  1.00 97.27           C  
ATOM   2430  O   ILE B 312       1.346 -25.192 -20.046  1.00 97.27           O  
ATOM   2431  CG1 ILE B 312      -1.222 -28.626 -18.213  1.00 97.27           C  
ATOM   2432  CG2 ILE B 312       1.221 -28.140 -18.627  1.00 97.27           C  
ATOM   2433  CD1 ILE B 312      -1.111 -30.135 -18.037  1.00 97.27           C  
ATOM   2434  N   ALA B 313       0.350 -26.309 -21.749  1.00 95.42           N  
ATOM   2435  CA  ALA B 313       1.269 -25.794 -22.761  1.00 95.42           C  
ATOM   2436  C   ALA B 313       1.184 -24.273 -22.857  1.00 95.42           C  
ATOM   2437  CB  ALA B 313       0.975 -26.427 -24.119  1.00 95.42           C  
ATOM   2438  O   ALA B 313       2.204 -23.596 -23.001  1.00 95.42           O  
ATOM   2439  N   SER B 314      -0.035 -23.768 -22.729  1.00 91.57           N  
ATOM   2440  CA  SER B 314      -0.245 -22.325 -22.774  1.00 91.57           C  
ATOM   2441  C   SER B 314       0.428 -21.631 -21.595  1.00 91.57           C  
ATOM   2442  CB  SER B 314      -1.740 -22.001 -22.781  1.00 91.57           C  
ATOM   2443  O   SER B 314       1.074 -20.594 -21.765  1.00 91.57           O  
ATOM   2444  OG  SER B 314      -2.314 -22.304 -24.040  1.00 91.57           O  
ATOM   2445  N   GLY B 315       0.303 -22.217 -20.462  1.00 93.83           N  
ATOM   2446  CA  GLY B 315       0.979 -21.678 -19.292  1.00 93.83           C  
ATOM   2447  C   GLY B 315       2.491 -21.710 -19.410  1.00 93.83           C  
ATOM   2448  O   GLY B 315       3.163 -20.721 -19.111  1.00 93.83           O  
ATOM   2449  N   LEU B 316       3.003 -22.797 -19.857  1.00 95.04           N  
ATOM   2450  CA  LEU B 316       4.443 -22.965 -20.021  1.00 95.04           C  
ATOM   2451  C   LEU B 316       4.991 -21.986 -21.054  1.00 95.04           C  
ATOM   2452  CB  LEU B 316       4.772 -24.401 -20.436  1.00 95.04           C  
ATOM   2453  O   LEU B 316       6.042 -21.378 -20.844  1.00 95.04           O  
ATOM   2454  CG  LEU B 316       6.236 -24.826 -20.308  1.00 95.04           C  
ATOM   2455  CD1 LEU B 316       6.692 -24.723 -18.857  1.00 95.04           C  
ATOM   2456  CD2 LEU B 316       6.430 -26.243 -20.836  1.00 95.04           C  
ATOM   2457  N   ALA B 317       4.260 -21.823 -22.175  1.00 90.98           N  
ATOM   2458  CA  ALA B 317       4.661 -20.864 -23.201  1.00 90.98           C  
ATOM   2459  C   ALA B 317       4.733 -19.450 -22.632  1.00 90.98           C  
ATOM   2460  CB  ALA B 317       3.693 -20.911 -24.381  1.00 90.98           C  
ATOM   2461  O   ALA B 317       5.696 -18.721 -22.883  1.00 90.98           O  
ATOM   2462  N   HIS B 318       3.772 -19.137 -21.815  1.00 87.07           N  
ATOM   2463  CA  HIS B 318       3.745 -17.812 -21.204  1.00 87.07           C  
ATOM   2464  C   HIS B 318       4.928 -17.615 -20.263  1.00 87.07           C  
ATOM   2465  CB  HIS B 318       2.432 -17.598 -20.449  1.00 87.07           C  
ATOM   2466  O   HIS B 318       5.526 -16.537 -20.229  1.00 87.07           O  
ATOM   2467  CG  HIS B 318       2.281 -16.220 -19.887  1.00 87.07           C  
ATOM   2468  CD2 HIS B 318       2.232 -15.782 -18.607  1.00 87.07           C  
ATOM   2469  ND1 HIS B 318       2.155 -15.102 -20.683  1.00 87.07           N  
ATOM   2470  CE1 HIS B 318       2.037 -14.033 -19.914  1.00 87.07           C  
ATOM   2471  NE2 HIS B 318       2.081 -14.418 -18.650  1.00 87.07           N  
ATOM   2472  N   LEU B 319       5.307 -18.595 -19.551  1.00 91.32           N  
ATOM   2473  CA  LEU B 319       6.450 -18.526 -18.647  1.00 91.32           C  
ATOM   2474  C   LEU B 319       7.747 -18.328 -19.424  1.00 91.32           C  
ATOM   2475  CB  LEU B 319       6.539 -19.797 -17.798  1.00 91.32           C  
ATOM   2476  O   LEU B 319       8.554 -17.461 -19.083  1.00 91.32           O  
ATOM   2477  CG  LEU B 319       5.564 -19.899 -16.624  1.00 91.32           C  
ATOM   2478  CD1 LEU B 319       5.706 -21.250 -15.932  1.00 91.32           C  
ATOM   2479  CD2 LEU B 319       5.796 -18.760 -15.636  1.00 91.32           C  
ATOM   2480  N   HIS B 320       7.878 -18.989 -20.517  1.00 90.64           N  
ATOM   2481  CA  HIS B 320       9.133 -19.062 -21.256  1.00 90.64           C  
ATOM   2482  C   HIS B 320       9.364 -17.796 -22.075  1.00 90.64           C  
ATOM   2483  CB  HIS B 320       9.146 -20.288 -22.170  1.00 90.64           C  
ATOM   2484  O   HIS B 320      10.497 -17.501 -22.463  1.00 90.64           O  
ATOM   2485  CG  HIS B 320       9.390 -21.574 -21.446  1.00 90.64           C  
ATOM   2486  CD2 HIS B 320       9.518 -21.839 -20.125  1.00 90.64           C  
ATOM   2487  ND1 HIS B 320       9.535 -22.779 -22.098  1.00 90.64           N  
ATOM   2488  CE1 HIS B 320       9.741 -23.733 -21.206  1.00 90.64           C  
ATOM   2489  NE2 HIS B 320       9.735 -23.189 -20.001  1.00 90.64           N  
ATOM   2490  N   ILE B 321       8.324 -17.068 -22.343  1.00 79.23           N  
ATOM   2491  CA  ILE B 321       8.449 -15.916 -23.229  1.00 79.23           C  
ATOM   2492  C   ILE B 321       8.687 -14.654 -22.404  1.00 79.23           C  
ATOM   2493  CB  ILE B 321       7.196 -15.748 -24.118  1.00 79.23           C  
ATOM   2494  O   ILE B 321       7.992 -14.412 -21.414  1.00 79.23           O  
ATOM   2495  CG1 ILE B 321       7.117 -16.880 -25.148  1.00 79.23           C  
ATOM   2496  CG2 ILE B 321       7.202 -14.380 -24.806  1.00 79.23           C  
ATOM   2497  CD1 ILE B 321       5.784 -16.957 -25.882  1.00 79.23           C  
ATOM   2498  N   GLU B 322       9.664 -13.932 -22.799  1.00 73.20           N  
ATOM   2499  CA  GLU B 322       9.900 -12.630 -22.183  1.00 73.20           C  
ATOM   2500  C   GLU B 322       9.007 -11.557 -22.802  1.00 73.20           C  
ATOM   2501  CB  GLU B 322      11.372 -12.230 -22.318  1.00 73.20           C  
ATOM   2502  O   GLU B 322       8.821 -11.524 -24.020  1.00 73.20           O  
ATOM   2503  CG  GLU B 322      11.733 -10.954 -21.571  1.00 73.20           C  
ATOM   2504  CD  GLU B 322      13.217 -10.627 -21.626  1.00 73.20           C  
ATOM   2505  OE1 GLU B 322      13.650  -9.660 -20.959  1.00 73.20           O  
ATOM   2506  OE2 GLU B 322      13.952 -11.342 -22.343  1.00 73.20           O  
ATOM   2507  N   ILE B 323       8.338 -10.890 -21.978  1.00 57.43           N  
ATOM   2508  CA  ILE B 323       7.555  -9.757 -22.461  1.00 57.43           C  
ATOM   2509  C   ILE B 323       8.313  -8.457 -22.201  1.00 57.43           C  
ATOM   2510  CB  ILE B 323       6.162  -9.708 -21.794  1.00 57.43           C  
ATOM   2511  O   ILE B 323       8.616  -8.127 -21.052  1.00 57.43           O  
ATOM   2512  CG1 ILE B 323       5.403 -11.016 -22.045  1.00 57.43           C  
ATOM   2513  CG2 ILE B 323       5.362  -8.505 -22.302  1.00 57.43           C  
ATOM   2514  CD1 ILE B 323       4.064 -11.103 -21.325  1.00 57.43           C  
ATOM   2515  N   PHE B 324       8.572  -7.853 -23.342  1.00 53.71           N  
ATOM   2516  CA  PHE B 324       9.406  -6.659 -23.271  1.00 53.71           C  
ATOM   2517  C   PHE B 324       8.572  -5.436 -22.910  1.00 53.71           C  
ATOM   2518  CB  PHE B 324      10.129  -6.427 -24.602  1.00 53.71           C  
ATOM   2519  O   PHE B 324       7.393  -5.357 -23.260  1.00 53.71           O  
ATOM   2520  CG  PHE B 324      11.100  -7.518 -24.964  1.00 53.71           C  
ATOM   2521  CD1 PHE B 324      12.369  -7.553 -24.398  1.00 53.71           C  
ATOM   2522  CD2 PHE B 324      10.744  -8.508 -25.870  1.00 53.71           C  
ATOM   2523  CE1 PHE B 324      13.270  -8.562 -24.731  1.00 53.71           C  
ATOM   2524  CE2 PHE B 324      11.639  -9.519 -26.207  1.00 53.71           C  
ATOM   2525  CZ  PHE B 324      12.902  -9.544 -25.638  1.00 53.71           C  
ATOM   2526  N   GLY B 325       8.986  -4.572 -21.952  1.00 45.51           N  
ATOM   2527  CA  GLY B 325       8.409  -3.304 -21.535  1.00 45.51           C  
ATOM   2528  C   GLY B 325       9.054  -2.736 -20.286  1.00 45.51           C  
ATOM   2529  O   GLY B 325       9.986  -3.329 -19.738  1.00 45.51           O  
ATOM   2530  N   THR B 326       8.920  -1.582 -19.871  1.00 42.59           N  
ATOM   2531  CA  THR B 326       9.505  -0.983 -18.677  1.00 42.59           C  
ATOM   2532  C   THR B 326       9.274  -1.872 -17.458  1.00 42.59           C  
ATOM   2533  CB  THR B 326       8.924   0.418 -18.412  1.00 42.59           C  
ATOM   2534  O   THR B 326      10.165  -2.030 -16.621  1.00 42.59           O  
ATOM   2535  CG2 THR B 326       9.709   1.490 -19.160  1.00 42.59           C  
ATOM   2536  OG1 THR B 326       7.558   0.452 -18.846  1.00 42.59           O  
ATOM   2537  N   GLN B 327       8.156  -2.471 -17.467  1.00 44.20           N  
ATOM   2538  CA  GLN B 327       7.781  -3.440 -16.443  1.00 44.20           C  
ATOM   2539  C   GLN B 327       7.389  -4.776 -17.068  1.00 44.20           C  
ATOM   2540  CB  GLN B 327       6.632  -2.902 -15.589  1.00 44.20           C  
ATOM   2541  O   GLN B 327       6.267  -5.250 -16.877  1.00 44.20           O  
ATOM   2542  CG  GLN B 327       7.051  -1.811 -14.612  1.00 44.20           C  
ATOM   2543  CD  GLN B 327       6.276  -1.863 -13.308  1.00 44.20           C  
ATOM   2544  NE2 GLN B 327       6.819  -1.234 -12.271  1.00 44.20           N  
ATOM   2545  OE1 GLN B 327       5.199  -2.462 -13.234  1.00 44.20           O  
ATOM   2546  N   GLY B 328       8.291  -5.234 -17.887  1.00 52.82           N  
ATOM   2547  CA  GLY B 328       8.001  -6.481 -18.577  1.00 52.82           C  
ATOM   2548  C   GLY B 328       8.237  -7.708 -17.717  1.00 52.82           C  
ATOM   2549  O   GLY B 328       8.432  -7.594 -16.505  1.00 52.82           O  
ATOM   2550  N   LYS B 329       7.829  -8.896 -18.123  1.00 67.14           N  
ATOM   2551  CA  LYS B 329       8.027 -10.186 -17.467  1.00 67.14           C  
ATOM   2552  C   LYS B 329       9.274 -10.887 -17.998  1.00 67.14           C  
ATOM   2553  CB  LYS B 329       6.801 -11.080 -17.661  1.00 67.14           C  
ATOM   2554  O   LYS B 329       9.411 -11.092 -19.206  1.00 67.14           O  
ATOM   2555  CG  LYS B 329       6.922 -12.448 -17.006  1.00 67.14           C  
ATOM   2556  CD  LYS B 329       5.744 -13.345 -17.362  1.00 67.14           C  
ATOM   2557  CE  LYS B 329       5.910 -13.966 -18.742  1.00 67.14           C  
ATOM   2558  NZ  LYS B 329       6.984 -15.003 -18.757  1.00 67.14           N  
ATOM   2559  N   PRO B 330      10.266 -11.031 -17.177  1.00 78.02           N  
ATOM   2560  CA  PRO B 330      11.389 -11.843 -17.649  1.00 78.02           C  
ATOM   2561  C   PRO B 330      10.963 -13.244 -18.083  1.00 78.02           C  
ATOM   2562  CB  PRO B 330      12.315 -11.907 -16.432  1.00 78.02           C  
ATOM   2563  O   PRO B 330       9.842 -13.670 -17.793  1.00 78.02           O  
ATOM   2564  CG  PRO B 330      11.406 -11.769 -15.253  1.00 78.02           C  
ATOM   2565  CD  PRO B 330      10.227 -10.931 -15.655  1.00 78.02           C  
ATOM   2566  N   ALA B 331      11.787 -13.806 -18.838  1.00 85.90           N  
ATOM   2567  CA  ALA B 331      11.533 -15.207 -19.163  1.00 85.90           C  
ATOM   2568  C   ALA B 331      11.766 -16.102 -17.949  1.00 85.90           C  
ATOM   2569  CB  ALA B 331      12.416 -15.652 -20.326  1.00 85.90           C  
ATOM   2570  O   ALA B 331      12.722 -15.901 -17.196  1.00 85.90           O  
ATOM   2571  N   ILE B 332      10.841 -17.086 -17.800  1.00 89.40           N  
ATOM   2572  CA  ILE B 332      10.910 -17.918 -16.604  1.00 89.40           C  
ATOM   2573  C   ILE B 332      10.872 -19.393 -16.999  1.00 89.40           C  
ATOM   2574  CB  ILE B 332       9.760 -17.596 -15.624  1.00 89.40           C  
ATOM   2575  O   ILE B 332      10.028 -19.806 -17.797  1.00 89.40           O  
ATOM   2576  CG1 ILE B 332       9.814 -16.123 -15.203  1.00 89.40           C  
ATOM   2577  CG2 ILE B 332       9.818 -18.517 -14.401  1.00 89.40           C  
ATOM   2578  CD1 ILE B 332       8.581 -15.650 -14.446  1.00 89.40           C  
ATOM   2579  N   ALA B 333      11.782 -20.082 -16.523  1.00 92.81           N  
ATOM   2580  CA  ALA B 333      11.741 -21.540 -16.608  1.00 92.81           C  
ATOM   2581  C   ALA B 333      11.317 -22.155 -15.277  1.00 92.81           C  
ATOM   2582  CB  ALA B 333      13.101 -22.086 -17.035  1.00 92.81           C  
ATOM   2583  O   ALA B 333      11.879 -21.829 -14.229  1.00 92.81           O  
ATOM   2584  N   HIS B 334      10.380 -23.076 -15.283  1.00 91.85           N  
ATOM   2585  CA  HIS B 334       9.790 -23.626 -14.069  1.00 91.85           C  
ATOM   2586  C   HIS B 334      10.783 -24.513 -13.326  1.00 91.85           C  
ATOM   2587  CB  HIS B 334       8.524 -24.418 -14.400  1.00 91.85           C  
ATOM   2588  O   HIS B 334      10.966 -24.369 -12.115  1.00 91.85           O  
ATOM   2589  CG  HIS B 334       7.769 -24.876 -13.193  1.00 91.85           C  
ATOM   2590  CD2 HIS B 334       6.646 -24.393 -12.611  1.00 91.85           C  
ATOM   2591  ND1 HIS B 334       8.162 -25.958 -12.435  1.00 91.85           N  
ATOM   2592  CE1 HIS B 334       7.309 -26.122 -11.438  1.00 91.85           C  
ATOM   2593  NE2 HIS B 334       6.380 -25.185 -11.521  1.00 91.85           N  
ATOM   2594  N   ARG B 335      11.473 -25.502 -13.993  1.00 89.79           N  
ATOM   2595  CA  ARG B 335      12.558 -26.358 -13.525  1.00 89.79           C  
ATOM   2596  C   ARG B 335      12.024 -27.498 -12.665  1.00 89.79           C  
ATOM   2597  CB  ARG B 335      13.585 -25.543 -12.736  1.00 89.79           C  
ATOM   2598  O   ARG B 335      12.782 -28.375 -12.246  1.00 89.79           O  
ATOM   2599  CG  ARG B 335      14.665 -24.911 -13.600  1.00 89.79           C  
ATOM   2600  CD  ARG B 335      15.806 -24.355 -12.759  1.00 89.79           C  
ATOM   2601  NE  ARG B 335      16.627 -25.421 -12.193  1.00 89.79           N  
ATOM   2602  NH1 ARG B 335      17.876 -24.025 -10.842  1.00 89.79           N  
ATOM   2603  NH2 ARG B 335      18.278 -26.281 -10.848  1.00 89.79           N  
ATOM   2604  CZ  ARG B 335      17.592 -25.240 -11.295  1.00 89.79           C  
ATOM   2605  N   ASP B 336      10.829 -27.496 -12.319  1.00 90.43           N  
ATOM   2606  CA  ASP B 336      10.262 -28.583 -11.528  1.00 90.43           C  
ATOM   2607  C   ASP B 336       8.835 -28.900 -11.971  1.00 90.43           C  
ATOM   2608  CB  ASP B 336      10.283 -28.232 -10.039  1.00 90.43           C  
ATOM   2609  O   ASP B 336       7.951 -29.106 -11.137  1.00 90.43           O  
ATOM   2610  CG  ASP B 336      10.058 -29.436  -9.141  1.00 90.43           C  
ATOM   2611  OD1 ASP B 336      10.418 -30.566  -9.536  1.00 90.43           O  
ATOM   2612  OD2 ASP B 336       9.513 -29.253  -8.031  1.00 90.43           O  
ATOM   2613  N   LEU B 337       8.614 -28.870 -13.285  1.00 95.56           N  
ATOM   2614  CA  LEU B 337       7.296 -29.173 -13.831  1.00 95.56           C  
ATOM   2615  C   LEU B 337       6.958 -30.649 -13.649  1.00 95.56           C  
ATOM   2616  CB  LEU B 337       7.232 -28.803 -15.316  1.00 95.56           C  
ATOM   2617  O   LEU B 337       7.742 -31.521 -14.030  1.00 95.56           O  
ATOM   2618  CG  LEU B 337       5.842 -28.790 -15.952  1.00 95.56           C  
ATOM   2619  CD1 LEU B 337       5.051 -27.578 -15.473  1.00 95.56           C  
ATOM   2620  CD2 LEU B 337       5.950 -28.797 -17.473  1.00 95.56           C  
ATOM   2621  N   LYS B 338       5.841 -30.992 -13.048  1.00 95.04           N  
ATOM   2622  CA  LYS B 338       5.265 -32.313 -12.817  1.00 95.04           C  
ATOM   2623  C   LYS B 338       3.778 -32.213 -12.485  1.00 95.04           C  
ATOM   2624  CB  LYS B 338       6.006 -33.032 -11.689  1.00 95.04           C  
ATOM   2625  O   LYS B 338       3.269 -31.123 -12.215  1.00 95.04           O  
ATOM   2626  CG  LYS B 338       5.989 -32.287 -10.363  1.00 95.04           C  
ATOM   2627  CD  LYS B 338       6.843 -32.990  -9.315  1.00 95.04           C  
ATOM   2628  CE  LYS B 338       6.846 -32.233  -7.994  1.00 95.04           C  
ATOM   2629  NZ  LYS B 338       7.726 -32.888  -6.982  1.00 95.04           N  
ATOM   2630  N   SER B 339       3.084 -33.289 -12.560  1.00 96.08           N  
ATOM   2631  CA  SER B 339       1.631 -33.272 -12.432  1.00 96.08           C  
ATOM   2632  C   SER B 339       1.202 -32.770 -11.057  1.00 96.08           C  
ATOM   2633  CB  SER B 339       1.054 -34.667 -12.678  1.00 96.08           C  
ATOM   2634  O   SER B 339       0.135 -32.169 -10.914  1.00 96.08           O  
ATOM   2635  OG  SER B 339       1.655 -35.618 -11.815  1.00 96.08           O  
ATOM   2636  N   LYS B 340       2.072 -32.901 -10.008  1.00 92.26           N  
ATOM   2637  CA  LYS B 340       1.759 -32.437  -8.659  1.00 92.26           C  
ATOM   2638  C   LYS B 340       1.845 -30.917  -8.567  1.00 92.26           C  
ATOM   2639  CB  LYS B 340       2.701 -33.079  -7.640  1.00 92.26           C  
ATOM   2640  O   LYS B 340       1.286 -30.313  -7.649  1.00 92.26           O  
ATOM   2641  CG  LYS B 340       2.346 -34.516  -7.287  1.00 92.26           C  
ATOM   2642  CD  LYS B 340       3.216 -35.044  -6.153  1.00 92.26           C  
ATOM   2643  CE  LYS B 340       2.832 -36.467  -5.770  1.00 92.26           C  
ATOM   2644  NZ  LYS B 340       3.652 -36.974  -4.629  1.00 92.26           N  
ATOM   2645  N   ASN B 341       2.570 -30.295  -9.517  1.00 92.66           N  
ATOM   2646  CA  ASN B 341       2.726 -28.845  -9.501  1.00 92.66           C  
ATOM   2647  C   ASN B 341       1.821 -28.171 -10.528  1.00 92.66           C  
ATOM   2648  CB  ASN B 341       4.187 -28.460  -9.747  1.00 92.66           C  
ATOM   2649  O   ASN B 341       2.050 -27.020 -10.904  1.00 92.66           O  
ATOM   2650  CG  ASN B 341       5.083 -28.783  -8.568  1.00 92.66           C  
ATOM   2651  ND2 ASN B 341       6.386 -28.848  -8.814  1.00 92.66           N  
ATOM   2652  OD1 ASN B 341       4.608 -28.974  -7.446  1.00 92.66           O  
ATOM   2653  N   ILE B 342       0.867 -28.926 -11.062  1.00 96.71           N  
ATOM   2654  CA  ILE B 342      -0.163 -28.426 -11.967  1.00 96.71           C  
ATOM   2655  C   ILE B 342      -1.539 -28.603 -11.331  1.00 96.71           C  
ATOM   2656  CB  ILE B 342      -0.109 -29.142 -13.335  1.00 96.71           C  
ATOM   2657  O   ILE B 342      -1.891 -29.701 -10.892  1.00 96.71           O  
ATOM   2658  CG1 ILE B 342       1.262 -28.938 -13.991  1.00 96.71           C  
ATOM   2659  CG2 ILE B 342      -1.232 -28.645 -14.249  1.00 96.71           C  
ATOM   2660  CD1 ILE B 342       1.513 -29.838 -15.193  1.00 96.71           C  
ATOM   2661  N   LEU B 343      -2.346 -27.514 -11.290  1.00 95.45           N  
ATOM   2662  CA  LEU B 343      -3.659 -27.565 -10.656  1.00 95.45           C  
ATOM   2663  C   LEU B 343      -4.769 -27.552 -11.702  1.00 95.45           C  
ATOM   2664  CB  LEU B 343      -3.835 -26.387  -9.694  1.00 95.45           C  
ATOM   2665  O   LEU B 343      -4.649 -26.883 -12.732  1.00 95.45           O  
ATOM   2666  CG  LEU B 343      -2.871 -26.330  -8.508  1.00 95.45           C  
ATOM   2667  CD1 LEU B 343      -3.078 -25.042  -7.718  1.00 95.45           C  
ATOM   2668  CD2 LEU B 343      -3.054 -27.550  -7.611  1.00 95.45           C  
ATOM   2669  N   VAL B 344      -5.837 -28.307 -11.392  1.00 96.58           N  
ATOM   2670  CA  VAL B 344      -6.971 -28.396 -12.305  1.00 96.58           C  
ATOM   2671  C   VAL B 344      -8.111 -27.513 -11.800  1.00 96.58           C  
ATOM   2672  CB  VAL B 344      -7.457 -29.854 -12.466  1.00 96.58           C  
ATOM   2673  O   VAL B 344      -8.535 -27.635 -10.649  1.00 96.58           O  
ATOM   2674  CG1 VAL B 344      -8.576 -29.939 -13.503  1.00 96.58           C  
ATOM   2675  CG2 VAL B 344      -6.294 -30.764 -12.855  1.00 96.58           C  
ATOM   2676  N   LYS B 345      -8.577 -26.694 -12.653  1.00 92.55           N  
ATOM   2677  CA  LYS B 345      -9.683 -25.802 -12.321  1.00 92.55           C  
ATOM   2678  C   LYS B 345     -11.028 -26.494 -12.525  1.00 92.55           C  
ATOM   2679  CB  LYS B 345      -9.617 -24.527 -13.165  1.00 92.55           C  
ATOM   2680  O   LYS B 345     -11.093 -27.573 -13.117  1.00 92.55           O  
ATOM   2681  CG  LYS B 345      -8.330 -23.734 -12.987  1.00 92.55           C  
ATOM   2682  CD  LYS B 345      -8.306 -22.501 -13.881  1.00 92.55           C  
ATOM   2683  CE  LYS B 345      -6.998 -21.734 -13.742  1.00 92.55           C  
ATOM   2684  NZ  LYS B 345      -6.982 -20.508 -14.594  1.00 92.55           N  
ATOM   2685  N   LYS B 346     -12.107 -25.908 -12.141  1.00 87.70           N  
ATOM   2686  CA  LYS B 346     -13.453 -26.465 -12.235  1.00 87.70           C  
ATOM   2687  C   LYS B 346     -13.884 -26.618 -13.691  1.00 87.70           C  
ATOM   2688  CB  LYS B 346     -14.453 -25.586 -11.482  1.00 87.70           C  
ATOM   2689  O   LYS B 346     -14.611 -27.553 -14.034  1.00 87.70           O  
ATOM   2690  CG  LYS B 346     -14.543 -25.888  -9.994  1.00 87.70           C  
ATOM   2691  CD  LYS B 346     -15.624 -25.053  -9.319  1.00 87.70           C  
ATOM   2692  CE  LYS B 346     -15.668 -25.302  -7.817  1.00 87.70           C  
ATOM   2693  NZ  LYS B 346     -16.716 -24.475  -7.149  1.00 87.70           N  
ATOM   2694  N   ASN B 347     -13.351 -25.781 -14.509  1.00 86.03           N  
ATOM   2695  CA  ASN B 347     -13.740 -25.825 -15.914  1.00 86.03           C  
ATOM   2696  C   ASN B 347     -12.892 -26.821 -16.700  1.00 86.03           C  
ATOM   2697  CB  ASN B 347     -13.643 -24.433 -16.542  1.00 86.03           C  
ATOM   2698  O   ASN B 347     -13.035 -26.939 -17.918  1.00 86.03           O  
ATOM   2699  CG  ASN B 347     -12.226 -23.894 -16.550  1.00 86.03           C  
ATOM   2700  ND2 ASN B 347     -12.067 -22.650 -16.987  1.00 86.03           N  
ATOM   2701  OD1 ASN B 347     -11.282 -24.590 -16.168  1.00 86.03           O  
ATOM   2702  N   GLY B 348     -11.948 -27.478 -15.995  1.00 91.86           N  
ATOM   2703  CA  GLY B 348     -11.158 -28.521 -16.629  1.00 91.86           C  
ATOM   2704  C   GLY B 348      -9.817 -28.026 -17.139  1.00 91.86           C  
ATOM   2705  O   GLY B 348      -8.966 -28.824 -17.537  1.00 91.86           O  
ATOM   2706  N   GLN B 349      -9.576 -26.702 -17.148  1.00 93.24           N  
ATOM   2707  CA  GLN B 349      -8.282 -26.142 -17.522  1.00 93.24           C  
ATOM   2708  C   GLN B 349      -7.281 -26.257 -16.377  1.00 93.24           C  
ATOM   2709  CB  GLN B 349      -8.431 -24.680 -17.945  1.00 93.24           C  
ATOM   2710  O   GLN B 349      -7.667 -26.484 -15.228  1.00 93.24           O  
ATOM   2711  CG  GLN B 349      -9.235 -24.488 -19.224  1.00 93.24           C  
ATOM   2712  CD  GLN B 349      -9.197 -23.059 -19.732  1.00 93.24           C  
ATOM   2713  NE2 GLN B 349      -9.373 -22.889 -21.038  1.00 93.24           N  
ATOM   2714  OE1 GLN B 349      -9.012 -22.115 -18.957  1.00 93.24           O  
ATOM   2715  N   CYS B 350      -6.007 -26.121 -16.763  1.00 96.89           N  
ATOM   2716  CA  CYS B 350      -4.973 -26.277 -15.746  1.00 96.89           C  
ATOM   2717  C   CYS B 350      -4.180 -24.988 -15.572  1.00 96.89           C  
ATOM   2718  CB  CYS B 350      -4.029 -27.422 -16.113  1.00 96.89           C  
ATOM   2719  O   CYS B 350      -4.185 -24.127 -16.455  1.00 96.89           O  
ATOM   2720  SG  CYS B 350      -4.830 -29.040 -16.158  1.00 96.89           S  
ATOM   2721  N   CYS B 351      -3.636 -24.829 -14.402  1.00 95.40           N  
ATOM   2722  CA  CYS B 351      -2.691 -23.745 -14.161  1.00 95.40           C  
ATOM   2723  C   CYS B 351      -1.424 -24.264 -13.491  1.00 95.40           C  
ATOM   2724  CB  CYS B 351      -3.329 -22.661 -13.293  1.00 95.40           C  
ATOM   2725  O   CYS B 351      -1.482 -25.178 -12.666  1.00 95.40           O  
ATOM   2726  SG  CYS B 351      -3.924 -23.262 -11.697  1.00 95.40           S  
ATOM   2727  N   ILE B 352      -0.310 -23.761 -13.885  1.00 95.53           N  
ATOM   2728  CA  ILE B 352       0.994 -24.177 -13.381  1.00 95.53           C  
ATOM   2729  C   ILE B 352       1.279 -23.482 -12.051  1.00 95.53           C  
ATOM   2730  CB  ILE B 352       2.117 -23.869 -14.397  1.00 95.53           C  
ATOM   2731  O   ILE B 352       1.086 -22.271 -11.922  1.00 95.53           O  
ATOM   2732  CG1 ILE B 352       1.875 -24.629 -15.706  1.00 95.53           C  
ATOM   2733  CG2 ILE B 352       3.488 -24.216 -13.808  1.00 95.53           C  
ATOM   2734  CD1 ILE B 352       2.831 -24.248 -16.828  1.00 95.53           C  
ATOM   2735  N   ALA B 353       1.702 -24.302 -11.086  1.00 90.51           N  
ATOM   2736  CA  ALA B 353       1.970 -23.779  -9.749  1.00 90.51           C  
ATOM   2737  C   ALA B 353       3.397 -24.098  -9.311  1.00 90.51           C  
ATOM   2738  CB  ALA B 353       0.970 -24.345  -8.744  1.00 90.51           C  
ATOM   2739  O   ALA B 353       4.198 -24.600 -10.103  1.00 90.51           O  
ATOM   2740  N   ASP B 354       3.757 -23.608  -8.083  1.00 83.29           N  
ATOM   2741  CA  ASP B 354       5.019 -23.877  -7.400  1.00 83.29           C  
ATOM   2742  C   ASP B 354       6.204 -23.368  -8.217  1.00 83.29           C  
ATOM   2743  CB  ASP B 354       5.173 -25.375  -7.128  1.00 83.29           C  
ATOM   2744  O   ASP B 354       6.988 -24.161  -8.744  1.00 83.29           O  
ATOM   2745  CG  ASP B 354       6.191 -25.679  -6.043  1.00 83.29           C  
ATOM   2746  OD1 ASP B 354       6.874 -24.745  -5.568  1.00 83.29           O  
ATOM   2747  OD2 ASP B 354       6.314 -26.863  -5.661  1.00 83.29           O  
ATOM   2748  N   LEU B 355       6.457 -22.139  -8.280  1.00 84.77           N  
ATOM   2749  CA  LEU B 355       7.536 -21.493  -9.019  1.00 84.77           C  
ATOM   2750  C   LEU B 355       8.755 -21.282  -8.127  1.00 84.77           C  
ATOM   2751  CB  LEU B 355       7.068 -20.151  -9.589  1.00 84.77           C  
ATOM   2752  O   LEU B 355       9.592 -20.421  -8.406  1.00 84.77           O  
ATOM   2753  CG  LEU B 355       5.950 -20.210 -10.631  1.00 84.77           C  
ATOM   2754  CD1 LEU B 355       5.459 -18.805 -10.962  1.00 84.77           C  
ATOM   2755  CD2 LEU B 355       6.430 -20.925 -11.890  1.00 84.77           C  
ATOM   2756  N   GLY B 356       8.846 -22.023  -7.085  1.00 77.04           N  
ATOM   2757  CA  GLY B 356       9.887 -21.859  -6.082  1.00 77.04           C  
ATOM   2758  C   GLY B 356      11.278 -22.153  -6.612  1.00 77.04           C  
ATOM   2759  O   GLY B 356      12.267 -21.623  -6.102  1.00 77.04           O  
ATOM   2760  N   LEU B 357      11.370 -22.951  -7.698  1.00 80.77           N  
ATOM   2761  CA  LEU B 357      12.664 -23.329  -8.256  1.00 80.77           C  
ATOM   2762  C   LEU B 357      12.888 -22.661  -9.609  1.00 80.77           C  
ATOM   2763  CB  LEU B 357      12.763 -24.849  -8.402  1.00 80.77           C  
ATOM   2764  O   LEU B 357      13.816 -23.021 -10.338  1.00 80.77           O  
ATOM   2765  CG  LEU B 357      12.741 -25.658  -7.103  1.00 80.77           C  
ATOM   2766  CD1 LEU B 357      12.662 -27.150  -7.409  1.00 80.77           C  
ATOM   2767  CD2 LEU B 357      13.971 -25.344  -6.258  1.00 80.77           C  
ATOM   2768  N   ALA B 358      12.034 -21.741  -9.894  1.00 86.51           N  
ATOM   2769  CA  ALA B 358      12.040 -21.134 -11.222  1.00 86.51           C  
ATOM   2770  C   ALA B 358      13.297 -20.295 -11.435  1.00 86.51           C  
ATOM   2771  CB  ALA B 358      10.792 -20.279 -11.423  1.00 86.51           C  
ATOM   2772  O   ALA B 358      13.873 -19.775 -10.477  1.00 86.51           O  
ATOM   2773  N   VAL B 359      13.740 -20.266 -12.642  1.00 87.46           N  
ATOM   2774  CA  VAL B 359      14.866 -19.442 -13.069  1.00 87.46           C  
ATOM   2775  C   VAL B 359      14.365 -18.296 -13.945  1.00 87.46           C  
ATOM   2776  CB  VAL B 359      15.921 -20.275 -13.832  1.00 87.46           C  
ATOM   2777  O   VAL B 359      13.500 -18.493 -14.801  1.00 87.46           O  
ATOM   2778  CG1 VAL B 359      17.061 -19.384 -14.321  1.00 87.46           C  
ATOM   2779  CG2 VAL B 359      16.458 -21.396 -12.945  1.00 87.46           C  
ATOM   2780  N   MET B 360      14.892 -17.120 -13.717  1.00 85.15           N  
ATOM   2781  CA  MET B 360      14.476 -15.940 -14.469  1.00 85.15           C  
ATOM   2782  C   MET B 360      15.628 -15.396 -15.308  1.00 85.15           C  
ATOM   2783  CB  MET B 360      13.959 -14.854 -13.524  1.00 85.15           C  
ATOM   2784  O   MET B 360      16.787 -15.456 -14.893  1.00 85.15           O  
ATOM   2785  CG  MET B 360      12.722 -15.261 -12.740  1.00 85.15           C  
ATOM   2786  SD  MET B 360      12.069 -13.899 -11.700  1.00 85.15           S  
ATOM   2787  CE  MET B 360      13.507 -13.588 -10.639  1.00 85.15           C  
ATOM   2788  N   HIS B 361      15.230 -14.987 -16.480  1.00 84.78           N  
ATOM   2789  CA  HIS B 361      16.215 -14.369 -17.360  1.00 84.78           C  
ATOM   2790  C   HIS B 361      15.646 -13.128 -18.039  1.00 84.78           C  
ATOM   2791  CB  HIS B 361      16.696 -15.370 -18.412  1.00 84.78           C  
ATOM   2792  O   HIS B 361      14.534 -13.162 -18.571  1.00 84.78           O  
ATOM   2793  CG  HIS B 361      17.673 -14.793 -19.386  1.00 84.78           C  
ATOM   2794  CD2 HIS B 361      18.983 -14.479 -19.251  1.00 84.78           C  
ATOM   2795  ND1 HIS B 361      17.331 -14.471 -20.682  1.00 84.78           N  
ATOM   2796  CE1 HIS B 361      18.392 -13.982 -21.303  1.00 84.78           C  
ATOM   2797  NE2 HIS B 361      19.407 -13.976 -20.456  1.00 84.78           N  
ATOM   2798  N   SER B 362      16.489 -12.058 -17.907  1.00 71.22           N  
ATOM   2799  CA  SER B 362      16.137 -10.836 -18.622  1.00 71.22           C  
ATOM   2800  C   SER B 362      17.180 -10.495 -19.680  1.00 71.22           C  
ATOM   2801  CB  SER B 362      15.988  -9.667 -17.646  1.00 71.22           C  
ATOM   2802  O   SER B 362      18.361 -10.332 -19.366  1.00 71.22           O  
ATOM   2803  OG  SER B 362      15.640  -8.478 -18.334  1.00 71.22           O  
ATOM   2804  N   GLN B 363      16.723 -10.430 -20.912  1.00 64.57           N  
ATOM   2805  CA  GLN B 363      17.632 -10.127 -22.013  1.00 64.57           C  
ATOM   2806  C   GLN B 363      18.204  -8.718 -21.882  1.00 64.57           C  
ATOM   2807  CB  GLN B 363      16.919 -10.281 -23.357  1.00 64.57           C  
ATOM   2808  O   GLN B 363      19.351  -8.470 -22.258  1.00 64.57           O  
ATOM   2809  CG  GLN B 363      16.790 -11.725 -23.822  1.00 64.57           C  
ATOM   2810  CD  GLN B 363      16.123 -11.847 -25.179  1.00 64.57           C  
ATOM   2811  NE2 GLN B 363      15.872 -13.080 -25.608  1.00 64.57           N  
ATOM   2812  OE1 GLN B 363      15.836 -10.842 -25.837  1.00 64.57           O  
ATOM   2813  N   SER B 364      17.421  -7.701 -21.325  1.00 61.44           N  
ATOM   2814  CA  SER B 364      17.847  -6.311 -21.193  1.00 61.44           C  
ATOM   2815  C   SER B 364      19.036  -6.185 -20.246  1.00 61.44           C  
ATOM   2816  CB  SER B 364      16.693  -5.442 -20.694  1.00 61.44           C  
ATOM   2817  O   SER B 364      19.987  -5.454 -20.529  1.00 61.44           O  
ATOM   2818  OG  SER B 364      16.148  -5.968 -19.496  1.00 61.44           O  
ATOM   2819  N   THR B 365      19.022  -7.029 -19.182  1.00 59.54           N  
ATOM   2820  CA  THR B 365      20.098  -6.950 -18.200  1.00 59.54           C  
ATOM   2821  C   THR B 365      21.054  -8.129 -18.350  1.00 59.54           C  
ATOM   2822  CB  THR B 365      19.542  -6.915 -16.765  1.00 59.54           C  
ATOM   2823  O   THR B 365      22.155  -8.117 -17.796  1.00 59.54           O  
ATOM   2824  CG2 THR B 365      18.850  -5.588 -16.475  1.00 59.54           C  
ATOM   2825  OG1 THR B 365      18.598  -7.980 -16.598  1.00 59.54           O  
ATOM   2826  N   ASN B 366      20.764  -9.092 -19.321  1.00 67.77           N  
ATOM   2827  CA  ASN B 366      21.502 -10.335 -19.523  1.00 67.77           C  
ATOM   2828  C   ASN B 366      21.818 -11.020 -18.197  1.00 67.77           C  
ATOM   2829  CB  ASN B 366      22.791 -10.073 -20.306  1.00 67.77           C  
ATOM   2830  O   ASN B 366      22.871 -11.644 -18.051  1.00 67.77           O  
ATOM   2831  CG  ASN B 366      22.973 -11.030 -21.467  1.00 67.77           C  
ATOM   2832  ND2 ASN B 366      24.149 -10.998 -22.082  1.00 67.77           N  
ATOM   2833  OD1 ASN B 366      22.065 -11.792 -21.808  1.00 67.77           O  
ATOM   2834  N   GLN B 367      20.913 -10.827 -17.214  1.00 73.39           N  
ATOM   2835  CA  GLN B 367      21.098 -11.422 -15.895  1.00 73.39           C  
ATOM   2836  C   GLN B 367      20.295 -12.712 -15.756  1.00 73.39           C  
ATOM   2837  CB  GLN B 367      20.699 -10.434 -14.798  1.00 73.39           C  
ATOM   2838  O   GLN B 367      19.121 -12.761 -16.128  1.00 73.39           O  
ATOM   2839  CG  GLN B 367      21.871  -9.663 -14.208  1.00 73.39           C  
ATOM   2840  CD  GLN B 367      21.454  -8.720 -13.095  1.00 73.39           C  
ATOM   2841  NE2 GLN B 367      22.429  -8.062 -12.478  1.00 73.39           N  
ATOM   2842  OE1 GLN B 367      20.264  -8.583 -12.793  1.00 73.39           O  
ATOM   2843  N   LEU B 368      20.992 -13.740 -15.441  1.00 79.08           N  
ATOM   2844  CA  LEU B 368      20.388 -15.038 -15.159  1.00 79.08           C  
ATOM   2845  C   LEU B 368      20.337 -15.298 -13.657  1.00 79.08           C  
ATOM   2846  CB  LEU B 368      21.169 -16.155 -15.856  1.00 79.08           C  
ATOM   2847  O   LEU B 368      21.378 -15.380 -13.001  1.00 79.08           O  
ATOM   2848  CG  LEU B 368      20.439 -17.489 -16.022  1.00 79.08           C  
ATOM   2849  CD1 LEU B 368      19.728 -17.540 -17.370  1.00 79.08           C  
ATOM   2850  CD2 LEU B 368      21.415 -18.653 -15.883  1.00 79.08           C  
ATOM   2851  N   ASP B 369      19.079 -15.350 -13.166  1.00 76.35           N  
ATOM   2852  CA  ASP B 369      18.887 -15.601 -11.740  1.00 76.35           C  
ATOM   2853  C   ASP B 369      18.461 -17.045 -11.489  1.00 76.35           C  
ATOM   2854  CB  ASP B 369      17.849 -14.638 -11.162  1.00 76.35           C  
ATOM   2855  O   ASP B 369      17.284 -17.384 -11.629  1.00 76.35           O  
ATOM   2856  CG  ASP B 369      17.709 -14.752  -9.654  1.00 76.35           C  
ATOM   2857  OD1 ASP B 369      18.480 -15.509  -9.026  1.00 76.35           O  
ATOM   2858  OD2 ASP B 369      16.818 -14.082  -9.089  1.00 76.35           O  
ATOM   2859  N   VAL B 370      19.420 -17.962 -11.076  1.00 74.59           N  
ATOM   2860  CA  VAL B 370      19.195 -19.401 -10.987  1.00 74.59           C  
ATOM   2861  C   VAL B 370      18.880 -19.786  -9.543  1.00 74.59           C  
ATOM   2862  CB  VAL B 370      20.417 -20.198 -11.497  1.00 74.59           C  
ATOM   2863  O   VAL B 370      18.419 -20.899  -9.278  1.00 74.59           O  
ATOM   2864  CG1 VAL B 370      20.133 -21.699 -11.466  1.00 74.59           C  
ATOM   2865  CG2 VAL B 370      20.794 -19.751 -12.908  1.00 74.59           C  
ATOM   2866  N   GLY B 371      18.716 -18.889  -8.671  1.00 61.26           N  
ATOM   2867  CA  GLY B 371      18.581 -19.266  -7.273  1.00 61.26           C  
ATOM   2868  C   GLY B 371      19.753 -20.081  -6.759  1.00 61.26           C  
ATOM   2869  O   GLY B 371      20.869 -19.964  -7.270  1.00 61.26           O  
ATOM   2870  N   ASN B 372      19.897 -20.989  -5.738  1.00 56.46           N  
ATOM   2871  CA  ASN B 372      21.051 -21.556  -5.048  1.00 56.46           C  
ATOM   2872  C   ASN B 372      21.532 -22.838  -5.720  1.00 56.46           C  
ATOM   2873  CB  ASN B 372      20.721 -21.819  -3.577  1.00 56.46           C  
ATOM   2874  O   ASN B 372      22.733 -23.112  -5.757  1.00 56.46           O  
ATOM   2875  CG  ASN B 372      20.838 -20.574  -2.720  1.00 56.46           C  
ATOM   2876  ND2 ASN B 372      20.269 -20.623  -1.521  1.00 56.46           N  
ATOM   2877  OD1 ASN B 372      21.434 -19.575  -3.133  1.00 56.46           O  
ATOM   2878  N   ASN B 373      20.704 -23.692  -6.134  1.00 56.51           N  
ATOM   2879  CA  ASN B 373      21.170 -24.999  -6.584  1.00 56.51           C  
ATOM   2880  C   ASN B 373      20.580 -25.369  -7.941  1.00 56.51           C  
ATOM   2881  CB  ASN B 373      20.834 -26.075  -5.548  1.00 56.51           C  
ATOM   2882  O   ASN B 373      19.365 -25.526  -8.073  1.00 56.51           O  
ATOM   2883  CG  ASN B 373      21.827 -27.220  -5.551  1.00 56.51           C  
ATOM   2884  ND2 ASN B 373      21.755 -28.070  -4.534  1.00 56.51           N  
ATOM   2885  OD1 ASN B 373      22.653 -27.339  -6.460  1.00 56.51           O  
ATOM   2886  N   PRO B 374      21.641 -25.684  -8.919  1.00 54.12           N  
ATOM   2887  CA  PRO B 374      21.157 -26.032 -10.256  1.00 54.12           C  
ATOM   2888  C   PRO B 374      20.547 -27.431 -10.317  1.00 54.12           C  
ATOM   2889  CB  PRO B 374      22.417 -25.948 -11.121  1.00 54.12           C  
ATOM   2890  O   PRO B 374      19.800 -27.743 -11.248  1.00 54.12           O  
ATOM   2891  CG  PRO B 374      23.541 -25.808 -10.146  1.00 54.12           C  
ATOM   2892  CD  PRO B 374      22.961 -25.577  -8.780  1.00 54.12           C  
ATOM   2893  N   ARG B 375      20.953 -28.352  -9.345  1.00 56.93           N  
ATOM   2894  CA  ARG B 375      20.451 -29.722  -9.335  1.00 56.93           C  
ATOM   2895  C   ARG B 375      19.259 -29.861  -8.394  1.00 56.93           C  
ATOM   2896  CB  ARG B 375      21.557 -30.698  -8.927  1.00 56.93           C  
ATOM   2897  O   ARG B 375      19.373 -30.460  -7.323  1.00 56.93           O  
ATOM   2898  CG  ARG B 375      22.180 -31.446 -10.095  1.00 56.93           C  
ATOM   2899  CD  ARG B 375      23.240 -32.434  -9.630  1.00 56.93           C  
ATOM   2900  NE  ARG B 375      23.714 -33.273 -10.728  1.00 56.93           N  
ATOM   2901  NH1 ARG B 375      25.180 -34.500  -9.431  1.00 56.93           N  
ATOM   2902  NH2 ARG B 375      24.983 -34.937 -11.673  1.00 56.93           N  
ATOM   2903  CZ  ARG B 375      24.624 -34.235 -10.608  1.00 56.93           C  
ATOM   2904  N   VAL B 376      18.197 -29.170  -8.762  1.00 68.69           N  
ATOM   2905  CA  VAL B 376      17.026 -29.179  -7.892  1.00 68.69           C  
ATOM   2906  C   VAL B 376      15.786 -29.565  -8.696  1.00 68.69           C  
ATOM   2907  CB  VAL B 376      16.814 -27.808  -7.212  1.00 68.69           C  
ATOM   2908  O   VAL B 376      15.789 -29.489  -9.927  1.00 68.69           O  
ATOM   2909  CG1 VAL B 376      17.545 -27.751  -5.872  1.00 68.69           C  
ATOM   2910  CG2 VAL B 376      17.283 -26.680  -8.128  1.00 68.69           C  
ATOM   2911  N   GLY B 377      14.932 -30.273  -8.118  1.00 73.29           N  
ATOM   2912  CA  GLY B 377      13.679 -30.724  -8.703  1.00 73.29           C  
ATOM   2913  C   GLY B 377      13.363 -32.174  -8.390  1.00 73.29           C  
ATOM   2914  O   GLY B 377      14.141 -32.854  -7.717  1.00 73.29           O  
ATOM   2915  N   THR B 378      12.270 -32.612  -8.924  1.00 83.23           N  
ATOM   2916  CA  THR B 378      11.867 -34.000  -8.726  1.00 83.23           C  
ATOM   2917  C   THR B 378      12.598 -34.919  -9.700  1.00 83.23           C  
ATOM   2918  CB  THR B 378      10.346 -34.169  -8.900  1.00 83.23           C  
ATOM   2919  O   THR B 378      12.432 -34.803 -10.916  1.00 83.23           O  
ATOM   2920  CG2 THR B 378       9.910 -35.593  -8.568  1.00 83.23           C  
ATOM   2921  OG1 THR B 378       9.667 -33.258  -8.027  1.00 83.23           O  
ATOM   2922  N   LYS B 379      13.406 -35.864  -9.211  1.00 91.36           N  
ATOM   2923  CA  LYS B 379      14.344 -36.709  -9.945  1.00 91.36           C  
ATOM   2924  C   LYS B 379      13.651 -37.425 -11.100  1.00 91.36           C  
ATOM   2925  CB  LYS B 379      14.993 -37.730  -9.009  1.00 91.36           C  
ATOM   2926  O   LYS B 379      14.181 -37.476 -12.212  1.00 91.36           O  
ATOM   2927  CG  LYS B 379      15.822 -37.109  -7.894  1.00 91.36           C  
ATOM   2928  CD  LYS B 379      16.220 -38.145  -6.851  1.00 91.36           C  
ATOM   2929  CE  LYS B 379      16.683 -37.488  -5.558  1.00 91.36           C  
ATOM   2930  NZ  LYS B 379      16.894 -38.491  -4.471  1.00 91.36           N  
ATOM   2931  N   ARG B 380      12.469 -37.843 -10.931  1.00 92.66           N  
ATOM   2932  CA  ARG B 380      11.736 -38.640 -11.909  1.00 92.66           C  
ATOM   2933  C   ARG B 380      11.420 -37.823 -13.156  1.00 92.66           C  
ATOM   2934  CB  ARG B 380      10.443 -39.185 -11.297  1.00 92.66           C  
ATOM   2935  O   ARG B 380      11.213 -38.382 -14.236  1.00 92.66           O  
ATOM   2936  CG  ARG B 380       9.687 -40.142 -12.205  1.00 92.66           C  
ATOM   2937  CD  ARG B 380       8.438 -40.691 -11.531  1.00 92.66           C  
ATOM   2938  NE  ARG B 380       8.770 -41.529 -10.382  1.00 92.66           N  
ATOM   2939  NH1 ARG B 380       9.170 -43.434 -11.626  1.00 92.66           N  
ATOM   2940  NH2 ARG B 380       9.393 -43.482  -9.345  1.00 92.66           N  
ATOM   2941  CZ  ARG B 380       9.110 -42.813 -10.454  1.00 92.66           C  
ATOM   2942  N   TYR B 381      11.404 -36.543 -13.024  1.00 95.17           N  
ATOM   2943  CA  TYR B 381      10.984 -35.683 -14.125  1.00 95.17           C  
ATOM   2944  C   TYR B 381      12.168 -34.911 -14.695  1.00 95.17           C  
ATOM   2945  CB  TYR B 381       9.899 -34.707 -13.661  1.00 95.17           C  
ATOM   2946  O   TYR B 381      11.997 -34.059 -15.570  1.00 95.17           O  
ATOM   2947  CG  TYR B 381       8.575 -35.368 -13.364  1.00 95.17           C  
ATOM   2948  CD1 TYR B 381       7.565 -35.412 -14.322  1.00 95.17           C  
ATOM   2949  CD2 TYR B 381       8.331 -35.950 -12.124  1.00 95.17           C  
ATOM   2950  CE1 TYR B 381       6.342 -36.018 -14.052  1.00 95.17           C  
ATOM   2951  CE2 TYR B 381       7.112 -36.560 -11.843  1.00 95.17           C  
ATOM   2952  OH  TYR B 381       4.918 -37.191 -12.539  1.00 95.17           O  
ATOM   2953  CZ  TYR B 381       6.126 -36.589 -12.812  1.00 95.17           C  
ATOM   2954  N   MET B 382      13.369 -35.187 -14.231  1.00 94.62           N  
ATOM   2955  CA  MET B 382      14.565 -34.468 -14.659  1.00 94.62           C  
ATOM   2956  C   MET B 382      15.003 -34.919 -16.049  1.00 94.62           C  
ATOM   2957  CB  MET B 382      15.704 -34.675 -13.659  1.00 94.62           C  
ATOM   2958  O   MET B 382      14.936 -36.106 -16.371  1.00 94.62           O  
ATOM   2959  CG  MET B 382      15.542 -33.883 -12.372  1.00 94.62           C  
ATOM   2960  SD  MET B 382      16.972 -34.081 -11.239  1.00 94.62           S  
ATOM   2961  CE  MET B 382      16.469 -32.974  -9.893  1.00 94.62           C  
ATOM   2962  N   ALA B 383      15.444 -34.014 -16.846  1.00 95.14           N  
ATOM   2963  CA  ALA B 383      15.935 -34.285 -18.195  1.00 95.14           C  
ATOM   2964  C   ALA B 383      17.324 -34.914 -18.157  1.00 95.14           C  
ATOM   2965  CB  ALA B 383      15.958 -33.001 -19.021  1.00 95.14           C  
ATOM   2966  O   ALA B 383      18.036 -34.804 -17.156  1.00 95.14           O  
ATOM   2967  N   PRO B 384      17.717 -35.579 -19.206  1.00 94.18           N  
ATOM   2968  CA  PRO B 384      19.012 -36.262 -19.255  1.00 94.18           C  
ATOM   2969  C   PRO B 384      20.184 -35.326 -18.970  1.00 94.18           C  
ATOM   2970  CB  PRO B 384      19.075 -36.795 -20.689  1.00 94.18           C  
ATOM   2971  O   PRO B 384      21.100 -35.686 -18.226  1.00 94.18           O  
ATOM   2972  CG  PRO B 384      17.654 -36.818 -21.151  1.00 94.18           C  
ATOM   2973  CD  PRO B 384      16.886 -35.779 -20.385  1.00 94.18           C  
ATOM   2974  N   GLU B 385      20.227 -34.040 -19.471  1.00 93.16           N  
ATOM   2975  CA  GLU B 385      21.339 -33.111 -19.295  1.00 93.16           C  
ATOM   2976  C   GLU B 385      21.442 -32.641 -17.846  1.00 93.16           C  
ATOM   2977  CB  GLU B 385      21.187 -31.907 -20.228  1.00 93.16           C  
ATOM   2978  O   GLU B 385      22.503 -32.193 -17.408  1.00 93.16           O  
ATOM   2979  CG  GLU B 385      19.912 -31.108 -19.999  1.00 93.16           C  
ATOM   2980  CD  GLU B 385      18.744 -31.585 -20.847  1.00 93.16           C  
ATOM   2981  OE1 GLU B 385      17.873 -30.758 -21.200  1.00 93.16           O  
ATOM   2982  OE2 GLU B 385      18.699 -32.796 -21.159  1.00 93.16           O  
ATOM   2983  N   VAL B 386      20.309 -32.711 -17.070  1.00 92.15           N  
ATOM   2984  CA  VAL B 386      20.332 -32.380 -15.649  1.00 92.15           C  
ATOM   2985  C   VAL B 386      20.850 -33.573 -14.849  1.00 92.15           C  
ATOM   2986  CB  VAL B 386      18.934 -31.963 -15.140  1.00 92.15           C  
ATOM   2987  O   VAL B 386      21.688 -33.414 -13.958  1.00 92.15           O  
ATOM   2988  CG1 VAL B 386      18.969 -31.677 -13.640  1.00 92.15           C  
ATOM   2989  CG2 VAL B 386      18.429 -30.744 -15.908  1.00 92.15           C  
ATOM   2990  N   LEU B 387      20.461 -34.759 -15.250  1.00 91.98           N  
ATOM   2991  CA  LEU B 387      20.849 -35.983 -14.556  1.00 91.98           C  
ATOM   2992  C   LEU B 387      22.329 -36.282 -14.768  1.00 91.98           C  
ATOM   2993  CB  LEU B 387      20.003 -37.164 -15.039  1.00 91.98           C  
ATOM   2994  O   LEU B 387      23.014 -36.729 -13.845  1.00 91.98           O  
ATOM   2995  CG  LEU B 387      18.534 -37.165 -14.612  1.00 91.98           C  
ATOM   2996  CD1 LEU B 387      17.755 -38.217 -15.396  1.00 91.98           C  
ATOM   2997  CD2 LEU B 387      18.413 -37.411 -13.112  1.00 91.98           C  
ATOM   2998  N   ASP B 388      22.822 -35.965 -15.929  1.00 89.01           N  
ATOM   2999  CA  ASP B 388      24.220 -36.252 -16.235  1.00 89.01           C  
ATOM   3000  C   ASP B 388      25.103 -35.038 -15.959  1.00 89.01           C  
ATOM   3001  CB  ASP B 388      24.370 -36.691 -17.693  1.00 89.01           C  
ATOM   3002  O   ASP B 388      26.286 -35.032 -16.307  1.00 89.01           O  
ATOM   3003  CG  ASP B 388      24.030 -38.156 -17.910  1.00 89.01           C  
ATOM   3004  OD1 ASP B 388      23.891 -38.903 -16.918  1.00 89.01           O  
ATOM   3005  OD2 ASP B 388      23.903 -38.566 -19.084  1.00 89.01           O  
ATOM   3006  N   GLU B 389      24.545 -33.934 -15.486  1.00 86.10           N  
ATOM   3007  CA  GLU B 389      25.228 -32.711 -15.076  1.00 86.10           C  
ATOM   3008  C   GLU B 389      25.948 -32.059 -16.253  1.00 86.10           C  
ATOM   3009  CB  GLU B 389      26.222 -33.003 -13.948  1.00 86.10           C  
ATOM   3010  O   GLU B 389      27.049 -31.528 -16.097  1.00 86.10           O  
ATOM   3011  CG  GLU B 389      25.567 -33.470 -12.657  1.00 86.10           C  
ATOM   3012  CD  GLU B 389      26.552 -33.643 -11.512  1.00 86.10           C  
ATOM   3013  OE1 GLU B 389      26.143 -34.104 -10.423  1.00 86.10           O  
ATOM   3014  OE2 GLU B 389      27.744 -33.313 -11.706  1.00 86.10           O  
ATOM   3015  N   THR B 390      25.357 -32.152 -17.428  1.00 87.76           N  
ATOM   3016  CA  THR B 390      25.932 -31.544 -18.623  1.00 87.76           C  
ATOM   3017  C   THR B 390      25.146 -30.301 -19.029  1.00 87.76           C  
ATOM   3018  CB  THR B 390      25.964 -32.541 -19.796  1.00 87.76           C  
ATOM   3019  O   THR B 390      25.390 -29.726 -20.092  1.00 87.76           O  
ATOM   3020  CG2 THR B 390      26.886 -33.718 -19.493  1.00 87.76           C  
ATOM   3021  OG1 THR B 390      24.640 -33.034 -20.033  1.00 87.76           O  
ATOM   3022  N   ILE B 391      24.179 -29.968 -18.176  1.00 87.73           N  
ATOM   3023  CA  ILE B 391      23.350 -28.813 -18.503  1.00 87.73           C  
ATOM   3024  C   ILE B 391      24.204 -27.548 -18.503  1.00 87.73           C  
ATOM   3025  CB  ILE B 391      22.172 -28.665 -17.514  1.00 87.73           C  
ATOM   3026  O   ILE B 391      25.090 -27.390 -17.659  1.00 87.73           O  
ATOM   3027  CG1 ILE B 391      21.222 -27.555 -17.977  1.00 87.73           C  
ATOM   3028  CG2 ILE B 391      22.687 -28.389 -16.098  1.00 87.73           C  
ATOM   3029  CD1 ILE B 391      19.910 -27.501 -17.205  1.00 87.73           C  
ATOM   3030  N   GLN B 392      24.017 -26.682 -19.506  1.00 86.38           N  
ATOM   3031  CA  GLN B 392      24.696 -25.390 -19.536  1.00 86.38           C  
ATOM   3032  C   GLN B 392      24.030 -24.397 -18.588  1.00 86.38           C  
ATOM   3033  CB  GLN B 392      24.715 -24.827 -20.958  1.00 86.38           C  
ATOM   3034  O   GLN B 392      23.050 -23.744 -18.953  1.00 86.38           O  
ATOM   3035  CG  GLN B 392      25.547 -25.649 -21.934  1.00 86.38           C  
ATOM   3036  CD  GLN B 392      25.554 -25.066 -23.335  1.00 86.38           C  
ATOM   3037  NE2 GLN B 392      26.348 -25.659 -24.219  1.00 86.38           N  
ATOM   3038  OE1 GLN B 392      24.851 -24.092 -23.620  1.00 86.38           O  
ATOM   3039  N   VAL B 393      24.607 -24.156 -17.443  1.00 82.41           N  
ATOM   3040  CA  VAL B 393      24.006 -23.430 -16.330  1.00 82.41           C  
ATOM   3041  C   VAL B 393      23.984 -21.935 -16.640  1.00 82.41           C  
ATOM   3042  CB  VAL B 393      24.762 -23.690 -15.008  1.00 82.41           C  
ATOM   3043  O   VAL B 393      23.209 -21.182 -16.045  1.00 82.41           O  
ATOM   3044  CG1 VAL B 393      23.898 -24.500 -14.042  1.00 82.41           C  
ATOM   3045  CG2 VAL B 393      26.082 -24.408 -15.281  1.00 82.41           C  
ATOM   3046  N   ASP B 394      24.730 -21.451 -17.602  1.00 82.63           N  
ATOM   3047  CA  ASP B 394      24.811 -20.027 -17.916  1.00 82.63           C  
ATOM   3048  C   ASP B 394      23.912 -19.673 -19.098  1.00 82.63           C  
ATOM   3049  CB  ASP B 394      26.256 -19.625 -18.215  1.00 82.63           C  
ATOM   3050  O   ASP B 394      23.858 -18.516 -19.520  1.00 82.63           O  
ATOM   3051  CG  ASP B 394      27.274 -20.483 -17.485  1.00 82.63           C  
ATOM   3052  OD1 ASP B 394      26.999 -20.920 -16.347  1.00 82.63           O  
ATOM   3053  OD2 ASP B 394      28.363 -20.721 -18.051  1.00 82.63           O  
ATOM   3054  N   CYS B 395      23.158 -20.699 -19.601  1.00 85.00           N  
ATOM   3055  CA  CYS B 395      22.264 -20.494 -20.735  1.00 85.00           C  
ATOM   3056  C   CYS B 395      20.813 -20.737 -20.337  1.00 85.00           C  
ATOM   3057  CB  CYS B 395      22.645 -21.416 -21.893  1.00 85.00           C  
ATOM   3058  O   CYS B 395      20.435 -21.863 -20.007  1.00 85.00           O  
ATOM   3059  SG  CYS B 395      21.634 -21.186 -23.371  1.00 85.00           S  
ATOM   3060  N   PHE B 396      20.011 -19.738 -20.396  1.00 88.47           N  
ATOM   3061  CA  PHE B 396      18.618 -19.819 -19.973  1.00 88.47           C  
ATOM   3062  C   PHE B 396      17.850 -20.822 -20.826  1.00 88.47           C  
ATOM   3063  CB  PHE B 396      17.950 -18.443 -20.052  1.00 88.47           C  
ATOM   3064  O   PHE B 396      16.983 -21.538 -20.322  1.00 88.47           O  
ATOM   3065  CG  PHE B 396      16.500 -18.448 -19.650  1.00 88.47           C  
ATOM   3066  CD1 PHE B 396      15.500 -18.299 -20.603  1.00 88.47           C  
ATOM   3067  CD2 PHE B 396      16.136 -18.603 -18.319  1.00 88.47           C  
ATOM   3068  CE1 PHE B 396      14.156 -18.303 -20.235  1.00 88.47           C  
ATOM   3069  CE2 PHE B 396      14.796 -18.609 -17.943  1.00 88.47           C  
ATOM   3070  CZ  PHE B 396      13.808 -18.458 -18.902  1.00 88.47           C  
ATOM   3071  N   ASP B 397      18.176 -20.854 -22.145  1.00 89.94           N  
ATOM   3072  CA  ASP B 397      17.479 -21.747 -23.065  1.00 89.94           C  
ATOM   3073  C   ASP B 397      17.611 -23.202 -22.623  1.00 89.94           C  
ATOM   3074  CB  ASP B 397      18.016 -21.578 -24.488  1.00 89.94           C  
ATOM   3075  O   ASP B 397      16.709 -24.011 -22.855  1.00 89.94           O  
ATOM   3076  CG  ASP B 397      17.367 -20.425 -25.234  1.00 89.94           C  
ATOM   3077  OD1 ASP B 397      16.159 -20.172 -25.034  1.00 89.94           O  
ATOM   3078  OD2 ASP B 397      18.069 -19.766 -26.031  1.00 89.94           O  
ATOM   3079  N   SER B 398      18.686 -23.477 -21.940  1.00 91.75           N  
ATOM   3080  CA  SER B 398      18.901 -24.834 -21.447  1.00 91.75           C  
ATOM   3081  C   SER B 398      17.851 -25.217 -20.409  1.00 91.75           C  
ATOM   3082  CB  SER B 398      20.299 -24.972 -20.845  1.00 91.75           C  
ATOM   3083  O   SER B 398      17.396 -26.362 -20.373  1.00 91.75           O  
ATOM   3084  OG  SER B 398      20.535 -23.957 -19.884  1.00 91.75           O  
ATOM   3085  N   TYR B 399      17.366 -24.325 -19.665  1.00 92.19           N  
ATOM   3086  CA  TYR B 399      16.359 -24.581 -18.641  1.00 92.19           C  
ATOM   3087  C   TYR B 399      14.975 -24.725 -19.262  1.00 92.19           C  
ATOM   3088  CB  TYR B 399      16.350 -23.455 -17.602  1.00 92.19           C  
ATOM   3089  O   TYR B 399      14.154 -25.513 -18.788  1.00 92.19           O  
ATOM   3090  CG  TYR B 399      17.605 -23.392 -16.765  1.00 92.19           C  
ATOM   3091  CD1 TYR B 399      17.849 -24.335 -15.769  1.00 92.19           C  
ATOM   3092  CD2 TYR B 399      18.548 -22.390 -16.968  1.00 92.19           C  
ATOM   3093  CE1 TYR B 399      19.002 -24.280 -14.994  1.00 92.19           C  
ATOM   3094  CE2 TYR B 399      19.705 -22.326 -16.199  1.00 92.19           C  
ATOM   3095  OH  TYR B 399      21.067 -23.214 -14.451  1.00 92.19           O  
ATOM   3096  CZ  TYR B 399      19.923 -23.273 -15.216  1.00 92.19           C  
ATOM   3097  N   LYS B 400      14.715 -24.013 -20.323  1.00 94.47           N  
ATOM   3098  CA  LYS B 400      13.463 -24.172 -21.058  1.00 94.47           C  
ATOM   3099  C   LYS B 400      13.321 -25.591 -21.602  1.00 94.47           C  
ATOM   3100  CB  LYS B 400      13.380 -23.161 -22.203  1.00 94.47           C  
ATOM   3101  O   LYS B 400      12.250 -26.194 -21.506  1.00 94.47           O  
ATOM   3102  CG  LYS B 400      13.171 -21.725 -21.746  1.00 94.47           C  
ATOM   3103  CD  LYS B 400      12.985 -20.784 -22.930  1.00 94.47           C  
ATOM   3104  CE  LYS B 400      12.902 -19.331 -22.482  1.00 94.47           C  
ATOM   3105  NZ  LYS B 400      12.755 -18.402 -23.642  1.00 94.47           N  
ATOM   3106  N   ARG B 401      14.409 -26.037 -22.086  1.00 94.68           N  
ATOM   3107  CA  ARG B 401      14.419 -27.364 -22.692  1.00 94.68           C  
ATOM   3108  C   ARG B 401      14.190 -28.447 -21.642  1.00 94.68           C  
ATOM   3109  CB  ARG B 401      15.741 -27.613 -23.421  1.00 94.68           C  
ATOM   3110  O   ARG B 401      13.574 -29.476 -21.928  1.00 94.68           O  
ATOM   3111  CG  ARG B 401      15.965 -26.702 -24.617  1.00 94.68           C  
ATOM   3112  CD  ARG B 401      17.386 -26.813 -25.153  1.00 94.68           C  
ATOM   3113  NE  ARG B 401      17.668 -25.786 -26.151  1.00 94.68           N  
ATOM   3114  NH1 ARG B 401      19.947 -26.160 -26.194  1.00 94.68           N  
ATOM   3115  NH2 ARG B 401      19.021 -24.544 -27.530  1.00 94.68           N  
ATOM   3116  CZ  ARG B 401      18.878 -25.499 -26.623  1.00 94.68           C  
ATOM   3117  N   VAL B 402      14.649 -28.185 -20.437  1.00 94.77           N  
ATOM   3118  CA  VAL B 402      14.403 -29.084 -19.315  1.00 94.77           C  
ATOM   3119  C   VAL B 402      12.907 -29.138 -19.014  1.00 94.77           C  
ATOM   3120  CB  VAL B 402      15.184 -28.647 -18.055  1.00 94.77           C  
ATOM   3121  O   VAL B 402      12.351 -30.216 -18.788  1.00 94.77           O  
ATOM   3122  CG1 VAL B 402      14.730 -29.445 -16.834  1.00 94.77           C  
ATOM   3123  CG2 VAL B 402      16.687 -28.811 -18.276  1.00 94.77           C  
ATOM   3124  N   ASP B 403      12.265 -28.010 -19.089  1.00 96.76           N  
ATOM   3125  CA  ASP B 403      10.824 -27.936 -18.868  1.00 96.76           C  
ATOM   3126  C   ASP B 403      10.065 -28.729 -19.930  1.00 96.76           C  
ATOM   3127  CB  ASP B 403      10.355 -26.480 -18.864  1.00 96.76           C  
ATOM   3128  O   ASP B 403       9.065 -29.383 -19.627  1.00 96.76           O  
ATOM   3129  CG  ASP B 403      10.640 -25.769 -17.553  1.00 96.76           C  
ATOM   3130  OD1 ASP B 403      11.052 -26.432 -16.577  1.00 96.76           O  
ATOM   3131  OD2 ASP B 403      10.447 -24.535 -17.494  1.00 96.76           O  
ATOM   3132  N   ILE B 404      10.590 -28.703 -21.175  1.00 97.43           N  
ATOM   3133  CA  ILE B 404       9.940 -29.388 -22.288  1.00 97.43           C  
ATOM   3134  C   ILE B 404      10.021 -30.899 -22.083  1.00 97.43           C  
ATOM   3135  CB  ILE B 404      10.573 -28.995 -23.641  1.00 97.43           C  
ATOM   3136  O   ILE B 404       9.054 -31.619 -22.339  1.00 97.43           O  
ATOM   3137  CG1 ILE B 404      10.368 -27.500 -23.914  1.00 97.43           C  
ATOM   3138  CG2 ILE B 404       9.992 -29.844 -24.776  1.00 97.43           C  
ATOM   3139  CD1 ILE B 404       8.909 -27.064 -23.902  1.00 97.43           C  
ATOM   3140  N   TRP B 405      11.156 -31.331 -21.597  1.00 97.24           N  
ATOM   3141  CA  TRP B 405      11.287 -32.742 -21.251  1.00 97.24           C  
ATOM   3142  C   TRP B 405      10.238 -33.150 -20.222  1.00 97.24           C  
ATOM   3143  CB  TRP B 405      12.690 -33.035 -20.711  1.00 97.24           C  
ATOM   3144  O   TRP B 405       9.487 -34.104 -20.438  1.00 97.24           O  
ATOM   3145  CG  TRP B 405      12.860 -34.428 -20.183  1.00 97.24           C  
ATOM   3146  CD1 TRP B 405      12.578 -34.871 -18.920  1.00 97.24           C  
ATOM   3147  CD2 TRP B 405      13.358 -35.560 -20.903  1.00 97.24           C  
ATOM   3148  CE2 TRP B 405      13.349 -36.658 -20.014  1.00 97.24           C  
ATOM   3149  CE3 TRP B 405      13.810 -35.753 -22.215  1.00 97.24           C  
ATOM   3150  NE1 TRP B 405      12.869 -36.211 -18.813  1.00 97.24           N  
ATOM   3151  CH2 TRP B 405      14.213 -38.093 -21.687  1.00 97.24           C  
ATOM   3152  CZ2 TRP B 405      13.775 -37.932 -20.398  1.00 97.24           C  
ATOM   3153  CZ3 TRP B 405      14.234 -37.021 -22.595  1.00 97.24           C  
ATOM   3154  N   ALA B 406      10.140 -32.403 -19.142  1.00 97.35           N  
ATOM   3155  CA  ALA B 406       9.191 -32.677 -18.066  1.00 97.35           C  
ATOM   3156  C   ALA B 406       7.754 -32.626 -18.577  1.00 97.35           C  
ATOM   3157  CB  ALA B 406       9.381 -31.683 -16.923  1.00 97.35           C  
ATOM   3158  O   ALA B 406       6.929 -33.468 -18.213  1.00 97.35           O  
ATOM   3159  N   PHE B 407       7.466 -31.670 -19.445  1.00 98.17           N  
ATOM   3160  CA  PHE B 407       6.136 -31.562 -20.031  1.00 98.17           C  
ATOM   3161  C   PHE B 407       5.773 -32.834 -20.788  1.00 98.17           C  
ATOM   3162  CB  PHE B 407       6.057 -30.353 -20.969  1.00 98.17           C  
ATOM   3163  O   PHE B 407       4.638 -33.308 -20.708  1.00 98.17           O  
ATOM   3164  CG  PHE B 407       4.757 -30.253 -21.722  1.00 98.17           C  
ATOM   3165  CD1 PHE B 407       4.691 -30.585 -23.069  1.00 98.17           C  
ATOM   3166  CD2 PHE B 407       3.602 -29.826 -21.081  1.00 98.17           C  
ATOM   3167  CE1 PHE B 407       3.490 -30.493 -23.768  1.00 98.17           C  
ATOM   3168  CE2 PHE B 407       2.397 -29.732 -21.773  1.00 98.17           C  
ATOM   3169  CZ  PHE B 407       2.344 -30.064 -23.117  1.00 98.17           C  
ATOM   3170  N   GLY B 408       6.696 -33.346 -21.585  1.00 97.93           N  
ATOM   3171  CA  GLY B 408       6.470 -34.602 -22.281  1.00 97.93           C  
ATOM   3172  C   GLY B 408       6.052 -35.730 -21.357  1.00 97.93           C  
ATOM   3173  O   GLY B 408       5.163 -36.516 -21.690  1.00 97.93           O  
ATOM   3174  N   LEU B 409       6.680 -35.843 -20.172  1.00 97.86           N  
ATOM   3175  CA  LEU B 409       6.341 -36.863 -19.186  1.00 97.86           C  
ATOM   3176  C   LEU B 409       4.940 -36.635 -18.627  1.00 97.86           C  
ATOM   3177  CB  LEU B 409       7.363 -36.869 -18.046  1.00 97.86           C  
ATOM   3178  O   LEU B 409       4.181 -37.587 -18.436  1.00 97.86           O  
ATOM   3179  CG  LEU B 409       8.789 -37.280 -18.417  1.00 97.86           C  
ATOM   3180  CD1 LEU B 409       9.713 -37.133 -17.212  1.00 97.86           C  
ATOM   3181  CD2 LEU B 409       8.813 -38.711 -18.945  1.00 97.86           C  
ATOM   3182  N   VAL B 410       4.568 -35.378 -18.383  1.00 98.23           N  
ATOM   3183  CA  VAL B 410       3.228 -35.038 -17.916  1.00 98.23           C  
ATOM   3184  C   VAL B 410       2.201 -35.392 -18.989  1.00 98.23           C  
ATOM   3185  CB  VAL B 410       3.118 -33.542 -17.546  1.00 98.23           C  
ATOM   3186  O   VAL B 410       1.138 -35.939 -18.683  1.00 98.23           O  
ATOM   3187  CG1 VAL B 410       1.665 -33.159 -17.270  1.00 98.23           C  
ATOM   3188  CG2 VAL B 410       3.996 -33.226 -16.336  1.00 98.23           C  
ATOM   3189  N   LEU B 411       2.554 -35.061 -20.229  1.00 97.76           N  
ATOM   3190  CA  LEU B 411       1.691 -35.407 -21.354  1.00 97.76           C  
ATOM   3191  C   LEU B 411       1.421 -36.907 -21.390  1.00 97.76           C  
ATOM   3192  CB  LEU B 411       2.324 -34.958 -22.673  1.00 97.76           C  
ATOM   3193  O   LEU B 411       0.288 -37.333 -21.624  1.00 97.76           O  
ATOM   3194  CG  LEU B 411       1.468 -35.128 -23.929  1.00 97.76           C  
ATOM   3195  CD1 LEU B 411       0.159 -34.357 -23.786  1.00 97.76           C  
ATOM   3196  CD2 LEU B 411       2.233 -34.667 -25.165  1.00 97.76           C  
ATOM   3197  N   TRP B 412       2.399 -37.702 -21.118  1.00 97.66           N  
ATOM   3198  CA  TRP B 412       2.273 -39.155 -21.064  1.00 97.66           C  
ATOM   3199  C   TRP B 412       1.289 -39.576 -19.978  1.00 97.66           C  
ATOM   3200  CB  TRP B 412       3.637 -39.804 -20.815  1.00 97.66           C  
ATOM   3201  O   TRP B 412       0.441 -40.443 -20.202  1.00 97.66           O  
ATOM   3202  CG  TRP B 412       3.607 -41.303 -20.812  1.00 97.66           C  
ATOM   3203  CD1 TRP B 412       3.726 -42.132 -21.893  1.00 97.66           C  
ATOM   3204  CD2 TRP B 412       3.442 -42.151 -19.672  1.00 97.66           C  
ATOM   3205  CE2 TRP B 412       3.472 -43.485 -20.135  1.00 97.66           C  
ATOM   3206  CE3 TRP B 412       3.273 -41.912 -18.301  1.00 97.66           C  
ATOM   3207  NE1 TRP B 412       3.645 -43.445 -21.492  1.00 97.66           N  
ATOM   3208  CH2 TRP B 412       3.174 -44.316 -17.939  1.00 97.66           C  
ATOM   3209  CZ2 TRP B 412       3.338 -44.577 -19.275  1.00 97.66           C  
ATOM   3210  CZ3 TRP B 412       3.140 -43.001 -17.447  1.00 97.66           C  
ATOM   3211  N   GLU B 413       1.338 -38.940 -18.841  1.00 97.48           N  
ATOM   3212  CA  GLU B 413       0.415 -39.217 -17.744  1.00 97.48           C  
ATOM   3213  C   GLU B 413      -1.028 -38.935 -18.153  1.00 97.48           C  
ATOM   3214  CB  GLU B 413       0.783 -38.389 -16.510  1.00 97.48           C  
ATOM   3215  O   GLU B 413      -1.922 -39.742 -17.889  1.00 97.48           O  
ATOM   3216  CG  GLU B 413       2.104 -38.791 -15.871  1.00 97.48           C  
ATOM   3217  CD  GLU B 413       2.481 -37.928 -14.678  1.00 97.48           C  
ATOM   3218  OE1 GLU B 413       2.709 -36.710 -14.857  1.00 97.48           O  
ATOM   3219  OE2 GLU B 413       2.550 -38.475 -13.554  1.00 97.48           O  
ATOM   3220  N   VAL B 414      -1.210 -37.819 -18.826  1.00 97.74           N  
ATOM   3221  CA  VAL B 414      -2.546 -37.397 -19.234  1.00 97.74           C  
ATOM   3222  C   VAL B 414      -3.082 -38.342 -20.307  1.00 97.74           C  
ATOM   3223  CB  VAL B 414      -2.547 -35.943 -19.757  1.00 97.74           C  
ATOM   3224  O   VAL B 414      -4.222 -38.806 -20.222  1.00 97.74           O  
ATOM   3225  CG1 VAL B 414      -3.929 -35.559 -20.283  1.00 97.74           C  
ATOM   3226  CG2 VAL B 414      -2.105 -34.980 -18.656  1.00 97.74           C  
ATOM   3227  N   ALA B 415      -2.297 -38.730 -21.283  1.00 96.16           N  
ATOM   3228  CA  ALA B 415      -2.698 -39.598 -22.387  1.00 96.16           C  
ATOM   3229  C   ALA B 415      -3.068 -40.990 -21.883  1.00 96.16           C  
ATOM   3230  CB  ALA B 415      -1.581 -39.690 -23.424  1.00 96.16           C  
ATOM   3231  O   ALA B 415      -3.980 -41.628 -22.415  1.00 96.16           O  
ATOM   3232  N   ARG B 416      -2.407 -41.433 -20.885  1.00 94.05           N  
ATOM   3233  CA  ARG B 416      -2.655 -42.751 -20.311  1.00 94.05           C  
ATOM   3234  C   ARG B 416      -4.067 -42.845 -19.744  1.00 94.05           C  
ATOM   3235  CB  ARG B 416      -1.630 -43.064 -19.219  1.00 94.05           C  
ATOM   3236  O   ARG B 416      -4.652 -43.929 -19.695  1.00 94.05           O  
ATOM   3237  CG  ARG B 416      -1.719 -44.482 -18.678  1.00 94.05           C  
ATOM   3238  CD  ARG B 416      -0.656 -44.751 -17.623  1.00 94.05           C  
ATOM   3239  NE  ARG B 416      -0.638 -46.155 -17.221  1.00 94.05           N  
ATOM   3240  NH1 ARG B 416      -1.358 -45.760 -15.061  1.00 94.05           N  
ATOM   3241  NH2 ARG B 416      -0.920 -47.900 -15.755  1.00 94.05           N  
ATOM   3242  CZ  ARG B 416      -0.972 -46.602 -16.013  1.00 94.05           C  
ATOM   3243  N   ARG B 417      -4.688 -41.758 -19.369  1.00 96.04           N  
ATOM   3244  CA  ARG B 417      -5.995 -41.758 -18.720  1.00 96.04           C  
ATOM   3245  C   ARG B 417      -7.100 -41.414 -19.714  1.00 96.04           C  
ATOM   3246  CB  ARG B 417      -6.015 -40.769 -17.552  1.00 96.04           C  
ATOM   3247  O   ARG B 417      -8.257 -41.239 -19.328  1.00 96.04           O  
ATOM   3248  CG  ARG B 417      -5.126 -41.174 -16.388  1.00 96.04           C  
ATOM   3249  CD  ARG B 417      -5.499 -42.546 -15.844  1.00 96.04           C  
ATOM   3250  NE  ARG B 417      -6.854 -42.561 -15.302  1.00 96.04           N  
ATOM   3251  NH1 ARG B 417      -7.186 -44.822 -15.637  1.00 96.04           N  
ATOM   3252  NH2 ARG B 417      -8.843 -43.542 -14.705  1.00 96.04           N  
ATOM   3253  CZ  ARG B 417      -7.625 -43.642 -15.216  1.00 96.04           C  
ATOM   3254  N   MET B 418      -6.704 -41.225 -20.949  1.00 94.55           N  
ATOM   3255  CA  MET B 418      -7.698 -40.975 -21.989  1.00 94.55           C  
ATOM   3256  C   MET B 418      -8.354 -42.277 -22.439  1.00 94.55           C  
ATOM   3257  CB  MET B 418      -7.057 -40.271 -23.187  1.00 94.55           C  
ATOM   3258  O   MET B 418      -7.669 -43.274 -22.671  1.00 94.55           O  
ATOM   3259  CG  MET B 418      -8.050 -39.878 -24.269  1.00 94.55           C  
ATOM   3260  SD  MET B 418      -7.238 -39.097 -25.717  1.00 94.55           S  
ATOM   3261  CE  MET B 418      -8.629 -39.057 -26.881  1.00 94.55           C  
ATOM   3262  N   VAL B 419      -9.727 -42.324 -22.611  1.00 90.87           N  
ATOM   3263  CA  VAL B 419     -10.476 -43.495 -23.055  1.00 90.87           C  
ATOM   3264  C   VAL B 419     -10.311 -43.672 -24.563  1.00 90.87           C  
ATOM   3265  CB  VAL B 419     -11.973 -43.383 -22.692  1.00 90.87           C  
ATOM   3266  O   VAL B 419     -10.541 -42.736 -25.333  1.00 90.87           O  
ATOM   3267  CG1 VAL B 419     -12.743 -44.604 -23.192  1.00 90.87           C  
ATOM   3268  CG2 VAL B 419     -12.145 -43.221 -21.183  1.00 90.87           C  
ATOM   3269  N   SER B 420      -9.751 -44.816 -24.959  1.00 82.37           N  
ATOM   3270  CA  SER B 420      -9.616 -45.162 -26.370  1.00 82.37           C  
ATOM   3271  C   SER B 420     -10.188 -46.546 -26.657  1.00 82.37           C  
ATOM   3272  CB  SER B 420      -8.149 -45.108 -26.798  1.00 82.37           C  
ATOM   3273  O   SER B 420      -9.704 -47.546 -26.123  1.00 82.37           O  
ATOM   3274  OG  SER B 420      -8.006 -45.498 -28.153  1.00 82.37           O  
ATOM   3275  N   ASN B 421     -11.172 -46.683 -27.550  1.00 77.43           N  
ATOM   3276  CA  ASN B 421     -11.844 -47.927 -27.907  1.00 77.43           C  
ATOM   3277  C   ASN B 421     -12.421 -48.625 -26.679  1.00 77.43           C  
ATOM   3278  CB  ASN B 421     -10.885 -48.862 -28.647  1.00 77.43           C  
ATOM   3279  O   ASN B 421     -12.280 -49.839 -26.526  1.00 77.43           O  
ATOM   3280  CG  ASN B 421     -10.606 -48.409 -30.066  1.00 77.43           C  
ATOM   3281  ND2 ASN B 421      -9.548 -48.944 -30.663  1.00 77.43           N  
ATOM   3282  OD1 ASN B 421     -11.336 -47.583 -30.622  1.00 77.43           O  
ATOM   3283  N   GLY B 422     -12.875 -47.801 -25.669  1.00 80.01           N  
ATOM   3284  CA  GLY B 422     -13.539 -48.312 -24.481  1.00 80.01           C  
ATOM   3285  C   GLY B 422     -12.571 -48.779 -23.410  1.00 80.01           C  
ATOM   3286  O   GLY B 422     -12.990 -49.248 -22.349  1.00 80.01           O  
ATOM   3287  N   ILE B 423     -11.239 -48.626 -23.626  1.00 83.00           N  
ATOM   3288  CA  ILE B 423     -10.228 -49.097 -22.685  1.00 83.00           C  
ATOM   3289  C   ILE B 423      -9.470 -47.906 -22.104  1.00 83.00           C  
ATOM   3290  CB  ILE B 423      -9.246 -50.082 -23.357  1.00 83.00           C  
ATOM   3291  O   ILE B 423      -9.144 -46.958 -22.823  1.00 83.00           O  
ATOM   3292  CG1 ILE B 423     -10.008 -51.262 -23.970  1.00 83.00           C  
ATOM   3293  CG2 ILE B 423      -8.197 -50.568 -22.353  1.00 83.00           C  
ATOM   3294  CD1 ILE B 423      -9.154 -52.158 -24.856  1.00 83.00           C  
ATOM   3295  N   VAL B 424      -9.280 -47.916 -20.780  1.00 87.97           N  
ATOM   3296  CA  VAL B 424      -8.496 -46.881 -20.115  1.00 87.97           C  
ATOM   3297  C   VAL B 424      -7.525 -47.523 -19.126  1.00 87.97           C  
ATOM   3298  CB  VAL B 424      -9.401 -45.862 -19.388  1.00 87.97           C  
ATOM   3299  O   VAL B 424      -7.905 -48.415 -18.364  1.00 87.97           O  
ATOM   3300  CG1 VAL B 424      -9.189 -45.932 -17.877  1.00 87.97           C  
ATOM   3301  CG2 VAL B 424      -9.134 -44.449 -19.903  1.00 87.97           C  
ATOM   3302  N   GLU B 425      -6.380 -47.101 -19.160  1.00 87.40           N  
ATOM   3303  CA  GLU B 425      -5.367 -47.631 -18.253  1.00 87.40           C  
ATOM   3304  C   GLU B 425      -5.403 -46.915 -16.906  1.00 87.40           C  
ATOM   3305  CB  GLU B 425      -3.973 -47.510 -18.875  1.00 87.40           C  
ATOM   3306  O   GLU B 425      -5.845 -45.768 -16.818  1.00 87.40           O  
ATOM   3307  CG  GLU B 425      -3.775 -48.374 -20.112  1.00 87.40           C  
ATOM   3308  CD  GLU B 425      -2.404 -48.206 -20.748  1.00 87.40           C  
ATOM   3309  OE1 GLU B 425      -2.079 -48.955 -21.696  1.00 87.40           O  
ATOM   3310  OE2 GLU B 425      -1.648 -47.319 -20.292  1.00 87.40           O  
ATOM   3311  N   ASP B 426      -4.951 -47.628 -15.846  1.00 88.52           N  
ATOM   3312  CA  ASP B 426      -4.851 -47.010 -14.527  1.00 88.52           C  
ATOM   3313  C   ASP B 426      -3.730 -45.973 -14.490  1.00 88.52           C  
ATOM   3314  CB  ASP B 426      -4.619 -48.073 -13.452  1.00 88.52           C  
ATOM   3315  O   ASP B 426      -2.754 -46.080 -15.235  1.00 88.52           O  
ATOM   3316  CG  ASP B 426      -5.812 -48.994 -13.262  1.00 88.52           C  
ATOM   3317  OD1 ASP B 426      -6.963 -48.553 -13.470  1.00 88.52           O  
ATOM   3318  OD2 ASP B 426      -5.599 -50.171 -12.899  1.00 88.52           O  
ATOM   3319  N   TYR B 427      -3.905 -45.005 -13.704  1.00 92.82           N  
ATOM   3320  CA  TYR B 427      -2.869 -43.986 -13.587  1.00 92.82           C  
ATOM   3321  C   TYR B 427      -1.564 -44.590 -13.084  1.00 92.82           C  
ATOM   3322  CB  TYR B 427      -3.321 -42.864 -12.647  1.00 92.82           C  
ATOM   3323  O   TYR B 427      -1.567 -45.409 -12.161  1.00 92.82           O  
ATOM   3324  CG  TYR B 427      -2.252 -41.836 -12.370  1.00 92.82           C  
ATOM   3325  CD1 TYR B 427      -1.436 -41.935 -11.245  1.00 92.82           C  
ATOM   3326  CD2 TYR B 427      -2.055 -40.762 -13.232  1.00 92.82           C  
ATOM   3327  CE1 TYR B 427      -0.451 -40.989 -10.985  1.00 92.82           C  
ATOM   3328  CE2 TYR B 427      -1.072 -39.810 -12.982  1.00 92.82           C  
ATOM   3329  OH  TYR B 427       0.698 -38.992 -11.605  1.00 92.82           O  
ATOM   3330  CZ  TYR B 427      -0.276 -39.932 -11.858  1.00 92.82           C  
ATOM   3331  N   LYS B 428      -0.473 -44.235 -13.653  1.00 93.26           N  
ATOM   3332  CA  LYS B 428       0.886 -44.550 -13.223  1.00 93.26           C  
ATOM   3333  C   LYS B 428       1.835 -43.388 -13.500  1.00 93.26           C  
ATOM   3334  CB  LYS B 428       1.390 -45.815 -13.919  1.00 93.26           C  
ATOM   3335  O   LYS B 428       1.674 -42.671 -14.491  1.00 93.26           O  
ATOM   3336  CG  LYS B 428       0.584 -47.064 -13.594  1.00 93.26           C  
ATOM   3337  CD  LYS B 428       0.822 -47.527 -12.163  1.00 93.26           C  
ATOM   3338  CE  LYS B 428       0.127 -48.852 -11.879  1.00 93.26           C  
ATOM   3339  NZ  LYS B 428       0.271 -49.258 -10.449  1.00 93.26           N  
ATOM   3340  N   PRO B 429       2.804 -43.149 -12.510  1.00 93.87           N  
ATOM   3341  CA  PRO B 429       3.817 -42.144 -12.839  1.00 93.87           C  
ATOM   3342  C   PRO B 429       4.783 -42.612 -13.925  1.00 93.87           C  
ATOM   3343  CB  PRO B 429       4.549 -41.934 -11.511  1.00 93.87           C  
ATOM   3344  O   PRO B 429       4.889 -43.813 -14.186  1.00 93.87           O  
ATOM   3345  CG  PRO B 429       4.360 -43.215 -10.764  1.00 93.87           C  
ATOM   3346  CD  PRO B 429       3.067 -43.838 -11.207  1.00 93.87           C  
ATOM   3347  N   PRO B 430       5.438 -41.684 -14.628  1.00 95.36           N  
ATOM   3348  CA  PRO B 430       6.397 -42.093 -15.657  1.00 95.36           C  
ATOM   3349  C   PRO B 430       7.517 -42.971 -15.104  1.00 95.36           C  
ATOM   3350  CB  PRO B 430       6.950 -40.762 -16.173  1.00 95.36           C  
ATOM   3351  O   PRO B 430       7.964 -42.768 -13.972  1.00 95.36           O  
ATOM   3352  CG  PRO B 430       5.945 -39.741 -15.749  1.00 95.36           C  
ATOM   3353  CD  PRO B 430       5.236 -40.248 -14.526  1.00 95.36           C  
ATOM   3354  N   PHE B 431       7.904 -44.016 -15.829  1.00 94.36           N  
ATOM   3355  CA  PHE B 431       8.987 -44.943 -15.522  1.00 94.36           C  
ATOM   3356  C   PHE B 431       8.615 -45.840 -14.348  1.00 94.36           C  
ATOM   3357  CB  PHE B 431      10.278 -44.179 -15.211  1.00 94.36           C  
ATOM   3358  O   PHE B 431       9.492 -46.341 -13.641  1.00 94.36           O  
ATOM   3359  CG  PHE B 431      10.745 -43.293 -16.334  1.00 94.36           C  
ATOM   3360  CD1 PHE B 431      11.307 -43.839 -17.482  1.00 94.36           C  
ATOM   3361  CD2 PHE B 431      10.621 -41.913 -16.242  1.00 94.36           C  
ATOM   3362  CE1 PHE B 431      11.739 -43.021 -18.523  1.00 94.36           C  
ATOM   3363  CE2 PHE B 431      11.051 -41.089 -17.278  1.00 94.36           C  
ATOM   3364  CZ  PHE B 431      11.611 -41.644 -18.418  1.00 94.36           C  
ATOM   3365  N   TYR B 432       7.321 -45.950 -14.003  1.00 90.97           N  
ATOM   3366  CA  TYR B 432       6.853 -46.702 -12.845  1.00 90.97           C  
ATOM   3367  C   TYR B 432       7.314 -48.153 -12.914  1.00 90.97           C  
ATOM   3368  CB  TYR B 432       5.325 -46.644 -12.749  1.00 90.97           C  
ATOM   3369  O   TYR B 432       7.478 -48.808 -11.882  1.00 90.97           O  
ATOM   3370  CG  TYR B 432       4.621 -47.569 -13.712  1.00 90.97           C  
ATOM   3371  CD1 TYR B 432       4.311 -47.154 -15.005  1.00 90.97           C  
ATOM   3372  CD2 TYR B 432       4.262 -48.857 -13.330  1.00 90.97           C  
ATOM   3373  CE1 TYR B 432       3.660 -48.002 -15.896  1.00 90.97           C  
ATOM   3374  CE2 TYR B 432       3.611 -49.713 -14.212  1.00 90.97           C  
ATOM   3375  OH  TYR B 432       2.671 -50.121 -16.368  1.00 90.97           O  
ATOM   3376  CZ  TYR B 432       3.315 -49.278 -15.491  1.00 90.97           C  
ATOM   3377  N   ASP B 433       7.516 -48.699 -14.144  1.00 87.44           N  
ATOM   3378  CA  ASP B 433       7.793 -50.118 -14.342  1.00 87.44           C  
ATOM   3379  C   ASP B 433       9.295 -50.392 -14.325  1.00 87.44           C  
ATOM   3380  CB  ASP B 433       7.184 -50.604 -15.660  1.00 87.44           C  
ATOM   3381  O   ASP B 433       9.720 -51.549 -14.321  1.00 87.44           O  
ATOM   3382  CG  ASP B 433       7.528 -49.709 -16.837  1.00 87.44           C  
ATOM   3383  OD1 ASP B 433       7.822 -48.513 -16.629  1.00 87.44           O  
ATOM   3384  OD2 ASP B 433       7.500 -50.204 -17.985  1.00 87.44           O  
ATOM   3385  N   VAL B 434      10.142 -49.339 -14.251  1.00 88.79           N  
ATOM   3386  CA  VAL B 434      11.572 -49.590 -14.402  1.00 88.79           C  
ATOM   3387  C   VAL B 434      12.330 -48.982 -13.224  1.00 88.79           C  
ATOM   3388  CB  VAL B 434      12.111 -49.021 -15.733  1.00 88.79           C  
ATOM   3389  O   VAL B 434      13.523 -49.240 -13.046  1.00 88.79           O  
ATOM   3390  CG1 VAL B 434      11.582 -49.827 -16.918  1.00 88.79           C  
ATOM   3391  CG2 VAL B 434      11.734 -47.548 -15.875  1.00 88.79           C  
ATOM   3392  N   VAL B 435      11.685 -48.101 -12.430  1.00 92.07           N  
ATOM   3393  CA  VAL B 435      12.326 -47.515 -11.258  1.00 92.07           C  
ATOM   3394  C   VAL B 435      11.400 -47.633 -10.049  1.00 92.07           C  
ATOM   3395  CB  VAL B 435      12.704 -46.036 -11.497  1.00 92.07           C  
ATOM   3396  O   VAL B 435      10.183 -47.758 -10.202  1.00 92.07           O  
ATOM   3397  CG1 VAL B 435      13.799 -45.923 -12.556  1.00 92.07           C  
ATOM   3398  CG2 VAL B 435      11.473 -45.231 -11.909  1.00 92.07           C  
ATOM   3399  N   PRO B 436      11.903 -47.657  -8.794  1.00 87.78           N  
ATOM   3400  CA  PRO B 436      11.060 -47.690  -7.596  1.00 87.78           C  
ATOM   3401  C   PRO B 436      10.202 -46.436  -7.444  1.00 87.78           C  
ATOM   3402  CB  PRO B 436      12.074 -47.800  -6.455  1.00 87.78           C  
ATOM   3403  O   PRO B 436      10.382 -45.467  -8.185  1.00 87.78           O  
ATOM   3404  CG  PRO B 436      13.392 -47.994  -7.132  1.00 87.78           C  
ATOM   3405  CD  PRO B 436      13.228 -47.685  -8.593  1.00 87.78           C  
ATOM   3406  N   ASN B 437       9.267 -46.456  -6.575  1.00 83.31           N  
ATOM   3407  CA  ASN B 437       8.358 -45.335  -6.360  1.00 83.31           C  
ATOM   3408  C   ASN B 437       9.116 -44.058  -6.008  1.00 83.31           C  
ATOM   3409  CB  ASN B 437       7.342 -45.669  -5.266  1.00 83.31           C  
ATOM   3410  O   ASN B 437       8.767 -42.974  -6.479  1.00 83.31           O  
ATOM   3411  CG  ASN B 437       6.116 -46.379  -5.804  1.00 83.31           C  
ATOM   3412  ND2 ASN B 437       5.423 -47.106  -4.935  1.00 83.31           N  
ATOM   3413  OD1 ASN B 437       5.795 -46.277  -6.991  1.00 83.31           O  
ATOM   3414  N   ASP B 438      10.165 -44.206  -5.276  1.00 83.96           N  
ATOM   3415  CA  ASP B 438      11.034 -43.083  -4.937  1.00 83.96           C  
ATOM   3416  C   ASP B 438      12.448 -43.303  -5.470  1.00 83.96           C  
ATOM   3417  CB  ASP B 438      11.070 -42.869  -3.423  1.00 83.96           C  
ATOM   3418  O   ASP B 438      13.360 -43.629  -4.708  1.00 83.96           O  
ATOM   3419  CG  ASP B 438      11.621 -41.511  -3.029  1.00 83.96           C  
ATOM   3420  OD1 ASP B 438      11.657 -40.596  -3.880  1.00 83.96           O  
ATOM   3421  OD2 ASP B 438      12.027 -41.354  -1.857  1.00 83.96           O  
ATOM   3422  N   PRO B 439      12.638 -43.115  -6.788  1.00 89.90           N  
ATOM   3423  CA  PRO B 439      13.924 -43.399  -7.430  1.00 89.90           C  
ATOM   3424  C   PRO B 439      15.032 -42.452  -6.976  1.00 89.90           C  
ATOM   3425  CB  PRO B 439      13.623 -43.212  -8.920  1.00 89.90           C  
ATOM   3426  O   PRO B 439      14.770 -41.283  -6.684  1.00 89.90           O  
ATOM   3427  CG  PRO B 439      12.470 -42.263  -8.960  1.00 89.90           C  
ATOM   3428  CD  PRO B 439      11.664 -42.437  -7.705  1.00 89.90           C  
ATOM   3429  N   SER B 440      16.289 -42.996  -6.803  1.00 89.52           N  
ATOM   3430  CA  SER B 440      17.466 -42.176  -6.539  1.00 89.52           C  
ATOM   3431  C   SER B 440      17.961 -41.494  -7.810  1.00 89.52           C  
ATOM   3432  CB  SER B 440      18.587 -43.024  -5.936  1.00 89.52           C  
ATOM   3433  O   SER B 440      17.511 -41.819  -8.911  1.00 89.52           O  
ATOM   3434  OG  SER B 440      19.119 -43.914  -6.902  1.00 89.52           O  
ATOM   3435  N   PHE B 441      18.804 -40.525  -7.693  1.00 89.71           N  
ATOM   3436  CA  PHE B 441      19.420 -39.848  -8.828  1.00 89.71           C  
ATOM   3437  C   PHE B 441      20.108 -40.851  -9.748  1.00 89.71           C  
ATOM   3438  CB  PHE B 441      20.428 -38.799  -8.348  1.00 89.71           C  
ATOM   3439  O   PHE B 441      19.966 -40.778 -10.970  1.00 89.71           O  
ATOM   3440  CG  PHE B 441      20.674 -37.695  -9.340  1.00 89.71           C  
ATOM   3441  CD1 PHE B 441      21.703 -37.793 -10.270  1.00 89.71           C  
ATOM   3442  CD2 PHE B 441      19.876 -36.558  -9.344  1.00 89.71           C  
ATOM   3443  CE1 PHE B 441      21.933 -36.772 -11.189  1.00 89.71           C  
ATOM   3444  CE2 PHE B 441      20.100 -35.534 -10.260  1.00 89.71           C  
ATOM   3445  CZ  PHE B 441      21.129 -35.643 -11.181  1.00 89.71           C  
ATOM   3446  N   GLU B 442      20.795 -41.892  -9.187  1.00 91.31           N  
ATOM   3447  CA  GLU B 442      21.524 -42.904  -9.946  1.00 91.31           C  
ATOM   3448  C   GLU B 442      20.567 -43.828 -10.694  1.00 91.31           C  
ATOM   3449  CB  GLU B 442      22.430 -43.721  -9.022  1.00 91.31           C  
ATOM   3450  O   GLU B 442      20.847 -44.241 -11.821  1.00 91.31           O  
ATOM   3451  CG  GLU B 442      23.909 -43.393  -9.163  1.00 91.31           C  
ATOM   3452  CD  GLU B 442      24.579 -43.060  -7.840  1.00 91.31           C  
ATOM   3453  OE1 GLU B 442      25.764 -42.655  -7.844  1.00 91.31           O  
ATOM   3454  OE2 GLU B 442      23.913 -43.205  -6.790  1.00 91.31           O  
ATOM   3455  N   ASP B 443      19.435 -44.135 -10.054  1.00 92.86           N  
ATOM   3456  CA  ASP B 443      18.418 -44.952 -10.707  1.00 92.86           C  
ATOM   3457  C   ASP B 443      17.922 -44.291 -11.991  1.00 92.86           C  
ATOM   3458  CB  ASP B 443      17.244 -45.206  -9.759  1.00 92.86           C  
ATOM   3459  O   ASP B 443      17.875 -44.928 -13.045  1.00 92.86           O  
ATOM   3460  CG  ASP B 443      17.598 -46.136  -8.612  1.00 92.86           C  
ATOM   3461  OD1 ASP B 443      18.526 -46.960  -8.760  1.00 92.86           O  
ATOM   3462  OD2 ASP B 443      16.941 -46.046  -7.553  1.00 92.86           O  
ATOM   3463  N   MET B 444      17.706 -42.993 -11.840  1.00 94.43           N  
ATOM   3464  CA  MET B 444      17.153 -42.267 -12.980  1.00 94.43           C  
ATOM   3465  C   MET B 444      18.216 -42.043 -14.050  1.00 94.43           C  
ATOM   3466  CB  MET B 444      16.571 -40.925 -12.532  1.00 94.43           C  
ATOM   3467  O   MET B 444      17.932 -42.152 -15.244  1.00 94.43           O  
ATOM   3468  CG  MET B 444      15.222 -41.041 -11.841  1.00 94.43           C  
ATOM   3469  SD  MET B 444      13.998 -41.973 -12.842  1.00 94.43           S  
ATOM   3470  CE  MET B 444      13.769 -40.820 -14.224  1.00 94.43           C  
ATOM   3471  N   ARG B 445      19.444 -41.683 -13.663  1.00 93.84           N  
ATOM   3472  CA  ARG B 445      20.538 -41.508 -14.612  1.00 93.84           C  
ATOM   3473  C   ARG B 445      20.743 -42.766 -15.450  1.00 93.84           C  
ATOM   3474  CB  ARG B 445      21.833 -41.149 -13.880  1.00 93.84           C  
ATOM   3475  O   ARG B 445      20.921 -42.686 -16.667  1.00 93.84           O  
ATOM   3476  CG  ARG B 445      22.981 -40.775 -14.805  1.00 93.84           C  
ATOM   3477  CD  ARG B 445      24.255 -40.475 -14.029  1.00 93.84           C  
ATOM   3478  NE  ARG B 445      25.372 -40.175 -14.921  1.00 93.84           N  
ATOM   3479  NH1 ARG B 445      26.986 -40.272 -13.271  1.00 93.84           N  
ATOM   3480  NH2 ARG B 445      27.580 -39.808 -15.436  1.00 93.84           N  
ATOM   3481  CZ  ARG B 445      26.643 -40.086 -14.541  1.00 93.84           C  
ATOM   3482  N   LYS B 446      20.677 -43.957 -14.828  1.00 93.91           N  
ATOM   3483  CA  LYS B 446      20.852 -45.229 -15.522  1.00 93.91           C  
ATOM   3484  C   LYS B 446      19.760 -45.440 -16.566  1.00 93.91           C  
ATOM   3485  CB  LYS B 446      20.854 -46.389 -14.524  1.00 93.91           C  
ATOM   3486  O   LYS B 446      20.052 -45.745 -17.724  1.00 93.91           O  
ATOM   3487  CG  LYS B 446      21.113 -47.749 -15.156  1.00 93.91           C  
ATOM   3488  CD  LYS B 446      21.092 -48.862 -14.117  1.00 93.91           C  
ATOM   3489  CE  LYS B 446      21.266 -50.231 -14.759  1.00 93.91           C  
ATOM   3490  NZ  LYS B 446      21.177 -51.331 -13.752  1.00 93.91           N  
ATOM   3491  N   VAL B 447      18.533 -45.194 -16.218  1.00 92.57           N  
ATOM   3492  CA  VAL B 447      17.381 -45.487 -17.064  1.00 92.57           C  
ATOM   3493  C   VAL B 447      17.288 -44.456 -18.186  1.00 92.57           C  
ATOM   3494  CB  VAL B 447      16.069 -45.508 -16.249  1.00 92.57           C  
ATOM   3495  O   VAL B 447      17.105 -44.813 -19.352  1.00 92.57           O  
ATOM   3496  CG1 VAL B 447      14.857 -45.530 -17.178  1.00 92.57           C  
ATOM   3497  CG2 VAL B 447      16.046 -46.710 -15.306  1.00 92.57           C  
ATOM   3498  N   VAL B 448      17.550 -43.200 -17.895  1.00 94.00           N  
ATOM   3499  CA  VAL B 448      17.278 -42.121 -18.839  1.00 94.00           C  
ATOM   3500  C   VAL B 448      18.525 -41.837 -19.673  1.00 94.00           C  
ATOM   3501  CB  VAL B 448      16.818 -40.836 -18.115  1.00 94.00           C  
ATOM   3502  O   VAL B 448      18.432 -41.602 -20.880  1.00 94.00           O  
ATOM   3503  CG1 VAL B 448      16.712 -39.671 -19.097  1.00 94.00           C  
ATOM   3504  CG2 VAL B 448      15.481 -41.070 -17.413  1.00 94.00           C  
ATOM   3505  N   CYS B 449      19.713 -41.851 -19.090  1.00 92.63           N  
ATOM   3506  CA  CYS B 449      20.934 -41.441 -19.774  1.00 92.63           C  
ATOM   3507  C   CYS B 449      21.670 -42.646 -20.346  1.00 92.63           C  
ATOM   3508  CB  CYS B 449      21.852 -40.677 -18.819  1.00 92.63           C  
ATOM   3509  O   CYS B 449      22.023 -42.661 -21.526  1.00 92.63           O  
ATOM   3510  SG  CYS B 449      21.127 -39.153 -18.175  1.00 92.63           S  
ATOM   3511  N   VAL B 450      21.773 -43.717 -19.568  1.00 91.33           N  
ATOM   3512  CA  VAL B 450      22.573 -44.864 -19.985  1.00 91.33           C  
ATOM   3513  C   VAL B 450      21.729 -45.794 -20.854  1.00 91.33           C  
ATOM   3514  CB  VAL B 450      23.136 -45.636 -18.770  1.00 91.33           C  
ATOM   3515  O   VAL B 450      22.005 -45.960 -22.045  1.00 91.33           O  
ATOM   3516  CG1 VAL B 450      23.946 -46.847 -19.227  1.00 91.33           C  
ATOM   3517  CG2 VAL B 450      23.990 -44.714 -17.902  1.00 91.33           C  
ATOM   3518  N   ASP B 451      20.521 -46.180 -20.384  1.00 88.32           N  
ATOM   3519  CA  ASP B 451      19.676 -47.117 -21.118  1.00 88.32           C  
ATOM   3520  C   ASP B 451      18.827 -46.390 -22.159  1.00 88.32           C  
ATOM   3521  CB  ASP B 451      18.776 -47.895 -20.156  1.00 88.32           C  
ATOM   3522  O   ASP B 451      18.274 -47.018 -23.065  1.00 88.32           O  
ATOM   3523  CG  ASP B 451      19.555 -48.791 -19.209  1.00 88.32           C  
ATOM   3524  OD1 ASP B 451      20.731 -49.104 -19.494  1.00 88.32           O  
ATOM   3525  OD2 ASP B 451      18.986 -49.190 -18.170  1.00 88.32           O  
ATOM   3526  N   GLN B 452      18.828 -44.992 -21.998  1.00 90.12           N  
ATOM   3527  CA  GLN B 452      18.070 -44.119 -22.888  1.00 90.12           C  
ATOM   3528  C   GLN B 452      16.638 -44.619 -23.060  1.00 90.12           C  
ATOM   3529  CB  GLN B 452      18.757 -44.013 -24.250  1.00 90.12           C  
ATOM   3530  O   GLN B 452      16.115 -44.647 -24.176  1.00 90.12           O  
ATOM   3531  CG  GLN B 452      20.108 -43.313 -24.205  1.00 90.12           C  
ATOM   3532  CD  GLN B 452      20.690 -43.070 -25.585  1.00 90.12           C  
ATOM   3533  NE2 GLN B 452      21.887 -42.496 -25.632  1.00 90.12           N  
ATOM   3534  OE1 GLN B 452      20.068 -43.396 -26.602  1.00 90.12           O  
ATOM   3535  N   GLN B 453      16.061 -45.091 -21.931  1.00 89.29           N  
ATOM   3536  CA  GLN B 453      14.687 -45.583 -21.923  1.00 89.29           C  
ATOM   3537  C   GLN B 453      13.691 -44.430 -21.833  1.00 89.29           C  
ATOM   3538  CB  GLN B 453      14.472 -46.554 -20.761  1.00 89.29           C  
ATOM   3539  O   GLN B 453      13.998 -43.380 -21.264  1.00 89.29           O  
ATOM   3540  CG  GLN B 453      14.970 -47.966 -21.040  1.00 89.29           C  
ATOM   3541  CD  GLN B 453      14.447 -48.981 -20.041  1.00 89.29           C  
ATOM   3542  NE2 GLN B 453      14.971 -50.200 -20.104  1.00 89.29           N  
ATOM   3543  OE1 GLN B 453      13.579 -48.671 -19.217  1.00 89.29           O  
ATOM   3544  N   ARG B 454      12.571 -44.548 -22.472  1.00 92.41           N  
ATOM   3545  CA  ARG B 454      11.428 -43.647 -22.367  1.00 92.41           C  
ATOM   3546  C   ARG B 454      10.176 -44.399 -21.930  1.00 92.41           C  
ATOM   3547  CB  ARG B 454      11.176 -42.941 -23.701  1.00 92.41           C  
ATOM   3548  O   ARG B 454      10.102 -45.623 -22.063  1.00 92.41           O  
ATOM   3549  CG  ARG B 454      12.361 -42.133 -24.205  1.00 92.41           C  
ATOM   3550  CD  ARG B 454      12.637 -40.925 -23.321  1.00 92.41           C  
ATOM   3551  NE  ARG B 454      13.720 -40.103 -23.853  1.00 92.41           N  
ATOM   3552  NH1 ARG B 454      15.390 -41.170 -22.667  1.00 92.41           N  
ATOM   3553  NH2 ARG B 454      15.906 -39.436 -24.075  1.00 92.41           N  
ATOM   3554  CZ  ARG B 454      15.003 -40.238 -23.531  1.00 92.41           C  
ATOM   3555  N   PRO B 455       9.200 -43.717 -21.304  1.00 91.97           N  
ATOM   3556  CA  PRO B 455       7.970 -44.416 -20.926  1.00 91.97           C  
ATOM   3557  C   PRO B 455       7.308 -45.125 -22.105  1.00 91.97           C  
ATOM   3558  CB  PRO B 455       7.076 -43.294 -20.392  1.00 91.97           C  
ATOM   3559  O   PRO B 455       7.322 -44.610 -23.226  1.00 91.97           O  
ATOM   3560  CG  PRO B 455       8.025 -42.240 -19.922  1.00 91.97           C  
ATOM   3561  CD  PRO B 455       9.217 -42.230 -20.836  1.00 91.97           C  
ATOM   3562  N   ASN B 456       6.791 -46.215 -21.888  1.00 86.83           N  
ATOM   3563  CA  ASN B 456       6.208 -47.054 -22.929  1.00 86.83           C  
ATOM   3564  C   ASN B 456       4.929 -46.441 -23.492  1.00 86.83           C  
ATOM   3565  CB  ASN B 456       5.933 -48.460 -22.394  1.00 86.83           C  
ATOM   3566  O   ASN B 456       4.031 -46.067 -22.736  1.00 86.83           O  
ATOM   3567  CG  ASN B 456       5.450 -49.411 -23.472  1.00 86.83           C  
ATOM   3568  ND2 ASN B 456       4.886 -50.540 -23.058  1.00 86.83           N  
ATOM   3569  OD1 ASN B 456       5.583 -49.134 -24.666  1.00 86.83           O  
ATOM   3570  N   ILE B 457       4.916 -46.356 -24.818  1.00 86.80           N  
ATOM   3571  CA  ILE B 457       3.709 -45.914 -25.507  1.00 86.80           C  
ATOM   3572  C   ILE B 457       2.958 -47.124 -26.059  1.00 86.80           C  
ATOM   3573  CB  ILE B 457       4.038 -44.922 -26.645  1.00 86.80           C  
ATOM   3574  O   ILE B 457       3.400 -47.747 -27.027  1.00 86.80           O  
ATOM   3575  CG1 ILE B 457       4.783 -43.702 -26.091  1.00 86.80           C  
ATOM   3576  CG2 ILE B 457       2.761 -44.498 -27.377  1.00 86.80           C  
ATOM   3577  CD1 ILE B 457       5.248 -42.723 -27.160  1.00 86.80           C  
ATOM   3578  N   PRO B 458       1.817 -47.483 -25.540  1.00 81.01           N  
ATOM   3579  CA  PRO B 458       1.066 -48.658 -25.988  1.00 81.01           C  
ATOM   3580  C   PRO B 458       0.693 -48.591 -27.467  1.00 81.01           C  
ATOM   3581  CB  PRO B 458      -0.185 -48.633 -25.107  1.00 81.01           C  
ATOM   3582  O   PRO B 458       0.373 -47.515 -27.979  1.00 81.01           O  
ATOM   3583  CG  PRO B 458       0.186 -47.777 -23.939  1.00 81.01           C  
ATOM   3584  CD  PRO B 458       1.186 -46.755 -24.396  1.00 81.01           C  
ATOM   3585  N   ASN B 459       0.714 -49.721 -28.195  1.00 79.38           N  
ATOM   3586  CA  ASN B 459       0.396 -49.804 -29.616  1.00 79.38           C  
ATOM   3587  C   ASN B 459      -1.052 -49.408 -29.890  1.00 79.38           C  
ATOM   3588  CB  ASN B 459       0.670 -51.213 -30.147  1.00 79.38           C  
ATOM   3589  O   ASN B 459      -1.359 -48.852 -30.946  1.00 79.38           O  
ATOM   3590  CG  ASN B 459       2.149 -51.486 -30.340  1.00 79.38           C  
ATOM   3591  ND2 ASN B 459       2.521 -52.761 -30.343  1.00 79.38           N  
ATOM   3592  OD1 ASN B 459       2.950 -50.560 -30.485  1.00 79.38           O  
ATOM   3593  N   ARG B 460      -1.877 -49.609 -28.924  1.00 80.89           N  
ATOM   3594  CA  ARG B 460      -3.298 -49.310 -29.069  1.00 80.89           C  
ATOM   3595  C   ARG B 460      -3.522 -47.820 -29.305  1.00 80.89           C  
ATOM   3596  CB  ARG B 460      -4.074 -49.767 -27.832  1.00 80.89           C  
ATOM   3597  O   ARG B 460      -4.533 -47.423 -29.890  1.00 80.89           O  
ATOM   3598  CG  ARG B 460      -3.785 -48.946 -26.586  1.00 80.89           C  
ATOM   3599  CD  ARG B 460      -4.632 -49.397 -25.404  1.00 80.89           C  
ATOM   3600  NE  ARG B 460      -4.366 -48.595 -24.213  1.00 80.89           N  
ATOM   3601  NH1 ARG B 460      -5.144 -50.178 -22.721  1.00 80.89           N  
ATOM   3602  NH2 ARG B 460      -4.336 -48.174 -21.955  1.00 80.89           N  
ATOM   3603  CZ  ARG B 460      -4.616 -48.984 -22.966  1.00 80.89           C  
ATOM   3604  N   TRP B 461      -2.601 -47.019 -28.799  1.00 87.48           N  
ATOM   3605  CA  TRP B 461      -2.744 -45.574 -28.943  1.00 87.48           C  
ATOM   3606  C   TRP B 461      -2.754 -45.171 -30.414  1.00 87.48           C  
ATOM   3607  CB  TRP B 461      -1.614 -44.846 -28.209  1.00 87.48           C  
ATOM   3608  O   TRP B 461      -3.358 -44.162 -30.783  1.00 87.48           O  
ATOM   3609  CG  TRP B 461      -1.723 -44.901 -26.715  1.00 87.48           C  
ATOM   3610  CD1 TRP B 461      -2.595 -45.655 -25.980  1.00 87.48           C  
ATOM   3611  CD2 TRP B 461      -0.934 -44.168 -25.773  1.00 87.48           C  
ATOM   3612  CE2 TRP B 461      -1.382 -44.527 -24.483  1.00 87.48           C  
ATOM   3613  CE3 TRP B 461       0.110 -43.241 -25.896  1.00 87.48           C  
ATOM   3614  NE1 TRP B 461      -2.395 -45.435 -24.637  1.00 87.48           N  
ATOM   3615  CH2 TRP B 461       0.199 -43.086 -23.469  1.00 87.48           C  
ATOM   3616  CZ2 TRP B 461      -0.821 -43.991 -23.321  1.00 87.48           C  
ATOM   3617  CZ3 TRP B 461       0.667 -42.708 -24.739  1.00 87.48           C  
ATOM   3618  N   PHE B 462      -2.171 -45.981 -31.245  1.00 81.35           N  
ATOM   3619  CA  PHE B 462      -1.992 -45.619 -32.646  1.00 81.35           C  
ATOM   3620  C   PHE B 462      -3.245 -45.939 -33.453  1.00 81.35           C  
ATOM   3621  CB  PHE B 462      -0.784 -46.349 -33.242  1.00 81.35           C  
ATOM   3622  O   PHE B 462      -3.335 -45.596 -34.633  1.00 81.35           O  
ATOM   3623  CG  PHE B 462       0.534 -45.915 -32.661  1.00 81.35           C  
ATOM   3624  CD1 PHE B 462       1.149 -44.746 -33.094  1.00 81.35           C  
ATOM   3625  CD2 PHE B 462       1.160 -46.676 -31.683  1.00 81.35           C  
ATOM   3626  CE1 PHE B 462       2.369 -44.341 -32.558  1.00 81.35           C  
ATOM   3627  CE2 PHE B 462       2.380 -46.278 -31.143  1.00 81.35           C  
ATOM   3628  CZ  PHE B 462       2.983 -45.111 -31.583  1.00 81.35           C  
ATOM   3629  N   SER B 463      -4.267 -46.572 -32.811  1.00 79.52           N  
ATOM   3630  CA  SER B 463      -5.562 -46.800 -33.445  1.00 79.52           C  
ATOM   3631  C   SER B 463      -6.469 -45.583 -33.299  1.00 79.52           C  
ATOM   3632  CB  SER B 463      -6.244 -48.030 -32.844  1.00 79.52           C  
ATOM   3633  O   SER B 463      -7.444 -45.437 -34.040  1.00 79.52           O  
ATOM   3634  OG  SER B 463      -6.317 -47.925 -31.433  1.00 79.52           O  
ATOM   3635  N   ASP B 464      -6.192 -44.683 -32.366  1.00 85.67           N  
ATOM   3636  CA  ASP B 464      -6.907 -43.434 -32.126  1.00 85.67           C  
ATOM   3637  C   ASP B 464      -6.145 -42.245 -32.707  1.00 85.67           C  
ATOM   3638  CB  ASP B 464      -7.140 -43.227 -30.628  1.00 85.67           C  
ATOM   3639  O   ASP B 464      -5.000 -41.989 -32.328  1.00 85.67           O  
ATOM   3640  CG  ASP B 464      -8.029 -42.034 -30.325  1.00 85.67           C  
ATOM   3641  OD1 ASP B 464      -7.651 -40.891 -30.658  1.00 85.67           O  
ATOM   3642  OD2 ASP B 464      -9.118 -42.240 -29.745  1.00 85.67           O  
ATOM   3643  N   PRO B 465      -6.673 -41.477 -33.600  1.00 87.03           N  
ATOM   3644  CA  PRO B 465      -5.979 -40.387 -34.291  1.00 87.03           C  
ATOM   3645  C   PRO B 465      -5.429 -39.335 -33.330  1.00 87.03           C  
ATOM   3646  CB  PRO B 465      -7.066 -39.791 -35.189  1.00 87.03           C  
ATOM   3647  O   PRO B 465      -4.329 -38.817 -33.540  1.00 87.03           O  
ATOM   3648  CG  PRO B 465      -8.147 -40.823 -35.217  1.00 87.03           C  
ATOM   3649  CD  PRO B 465      -7.970 -41.732 -34.034  1.00 87.03           C  
ATOM   3650  N   THR B 466      -6.157 -39.027 -32.266  1.00 90.60           N  
ATOM   3651  CA  THR B 466      -5.710 -38.024 -31.306  1.00 90.60           C  
ATOM   3652  C   THR B 466      -4.526 -38.541 -30.494  1.00 90.60           C  
ATOM   3653  CB  THR B 466      -6.849 -37.614 -30.355  1.00 90.60           C  
ATOM   3654  O   THR B 466      -3.523 -37.843 -30.335  1.00 90.60           O  
ATOM   3655  CG2 THR B 466      -6.420 -36.469 -29.444  1.00 90.60           C  
ATOM   3656  OG1 THR B 466      -7.982 -37.197 -31.127  1.00 90.60           O  
ATOM   3657  N   LEU B 467      -4.619 -39.747 -30.043  1.00 91.63           N  
ATOM   3658  CA  LEU B 467      -3.543 -40.342 -29.258  1.00 91.63           C  
ATOM   3659  C   LEU B 467      -2.296 -40.547 -30.111  1.00 91.63           C  
ATOM   3660  CB  LEU B 467      -3.992 -41.678 -28.660  1.00 91.63           C  
ATOM   3661  O   LEU B 467      -1.173 -40.442 -29.613  1.00 91.63           O  
ATOM   3662  CG  LEU B 467      -4.871 -41.601 -27.411  1.00 91.63           C  
ATOM   3663  CD1 LEU B 467      -5.395 -42.986 -27.046  1.00 91.63           C  
ATOM   3664  CD2 LEU B 467      -4.096 -40.993 -26.248  1.00 91.63           C  
ATOM   3665  N   THR B 468      -2.525 -40.842 -31.344  1.00 90.05           N  
ATOM   3666  CA  THR B 468      -1.403 -40.975 -32.267  1.00 90.05           C  
ATOM   3667  C   THR B 468      -0.645 -39.656 -32.391  1.00 90.05           C  
ATOM   3668  CB  THR B 468      -1.876 -41.431 -33.660  1.00 90.05           C  
ATOM   3669  O   THR B 468       0.585 -39.631 -32.315  1.00 90.05           O  
ATOM   3670  CG2 THR B 468      -0.698 -41.596 -34.614  1.00 90.05           C  
ATOM   3671  OG1 THR B 468      -2.558 -42.686 -33.539  1.00 90.05           O  
ATOM   3672  N   SER B 469      -1.359 -38.565 -32.527  1.00 93.17           N  
ATOM   3673  CA  SER B 469      -0.754 -37.241 -32.630  1.00 93.17           C  
ATOM   3674  C   SER B 469      -0.045 -36.856 -31.336  1.00 93.17           C  
ATOM   3675  CB  SER B 469      -1.814 -36.193 -32.971  1.00 93.17           C  
ATOM   3676  O   SER B 469       1.055 -36.300 -31.366  1.00 93.17           O  
ATOM   3677  OG  SER B 469      -2.374 -36.442 -34.249  1.00 93.17           O  
ATOM   3678  N   LEU B 470      -0.637 -37.143 -30.210  1.00 94.98           N  
ATOM   3679  CA  LEU B 470      -0.042 -36.840 -28.913  1.00 94.98           C  
ATOM   3680  C   LEU B 470       1.233 -37.649 -28.698  1.00 94.98           C  
ATOM   3681  CB  LEU B 470      -1.038 -37.126 -27.786  1.00 94.98           C  
ATOM   3682  O   LEU B 470       2.206 -37.144 -28.134  1.00 94.98           O  
ATOM   3683  CG  LEU B 470      -2.215 -36.159 -27.661  1.00 94.98           C  
ATOM   3684  CD1 LEU B 470      -3.148 -36.602 -26.539  1.00 94.98           C  
ATOM   3685  CD2 LEU B 470      -1.717 -34.738 -27.419  1.00 94.98           C  
ATOM   3686  N   ALA B 471       1.177 -38.912 -29.160  1.00 91.87           N  
ATOM   3687  CA  ALA B 471       2.355 -39.768 -29.055  1.00 91.87           C  
ATOM   3688  C   ALA B 471       3.524 -39.194 -29.851  1.00 91.87           C  
ATOM   3689  CB  ALA B 471       2.031 -41.181 -29.535  1.00 91.87           C  
ATOM   3690  O   ALA B 471       4.663 -39.188 -29.378  1.00 91.87           O  
ATOM   3691  N   LYS B 472       3.244 -38.714 -31.072  1.00 91.98           N  
ATOM   3692  CA  LYS B 472       4.275 -38.078 -31.888  1.00 91.98           C  
ATOM   3693  C   LYS B 472       4.857 -36.856 -31.184  1.00 91.98           C  
ATOM   3694  CB  LYS B 472       3.708 -37.678 -33.251  1.00 91.98           C  
ATOM   3695  O   LYS B 472       6.075 -36.665 -31.166  1.00 91.98           O  
ATOM   3696  CG  LYS B 472       3.605 -38.828 -34.241  1.00 91.98           C  
ATOM   3697  CD  LYS B 472       3.050 -38.365 -35.581  1.00 91.98           C  
ATOM   3698  CE  LYS B 472       2.794 -39.538 -36.518  1.00 91.98           C  
ATOM   3699  NZ  LYS B 472       2.170 -39.096 -37.801  1.00 91.98           N  
ATOM   3700  N   LEU B 473       3.994 -36.037 -30.622  1.00 94.59           N  
ATOM   3701  CA  LEU B 473       4.417 -34.849 -29.889  1.00 94.59           C  
ATOM   3702  C   LEU B 473       5.282 -35.228 -28.691  1.00 94.59           C  
ATOM   3703  CB  LEU B 473       3.200 -34.047 -29.421  1.00 94.59           C  
ATOM   3704  O   LEU B 473       6.310 -34.596 -28.438  1.00 94.59           O  
ATOM   3705  CG  LEU B 473       3.484 -32.661 -28.838  1.00 94.59           C  
ATOM   3706  CD1 LEU B 473       3.800 -31.671 -29.955  1.00 94.59           C  
ATOM   3707  CD2 LEU B 473       2.302 -32.178 -28.006  1.00 94.59           C  
ATOM   3708  N   MET B 474       4.933 -36.222 -27.910  1.00 94.95           N  
ATOM   3709  CA  MET B 474       5.685 -36.716 -26.760  1.00 94.95           C  
ATOM   3710  C   MET B 474       7.106 -37.096 -27.160  1.00 94.95           C  
ATOM   3711  CB  MET B 474       4.979 -37.921 -26.133  1.00 94.95           C  
ATOM   3712  O   MET B 474       8.068 -36.700 -26.500  1.00 94.95           O  
ATOM   3713  CG  MET B 474       3.790 -37.549 -25.263  1.00 94.95           C  
ATOM   3714  SD  MET B 474       2.996 -39.015 -24.495  1.00 94.95           S  
ATOM   3715  CE  MET B 474       1.970 -39.585 -25.878  1.00 94.95           C  
ATOM   3716  N   LYS B 475       7.211 -37.831 -28.264  1.00 90.65           N  
ATOM   3717  CA  LYS B 475       8.520 -38.262 -28.745  1.00 90.65           C  
ATOM   3718  C   LYS B 475       9.405 -37.064 -29.078  1.00 90.65           C  
ATOM   3719  CB  LYS B 475       8.371 -39.161 -29.973  1.00 90.65           C  
ATOM   3720  O   LYS B 475      10.612 -37.089 -28.827  1.00 90.65           O  
ATOM   3721  CG  LYS B 475       7.871 -40.563 -29.657  1.00 90.65           C  
ATOM   3722  CD  LYS B 475       7.788 -41.423 -30.912  1.00 90.65           C  
ATOM   3723  CE  LYS B 475       7.244 -42.811 -30.604  1.00 90.65           C  
ATOM   3724  NZ  LYS B 475       7.076 -43.628 -31.844  1.00 90.65           N  
ATOM   3725  N   GLU B 476       8.803 -35.999 -29.569  1.00 91.54           N  
ATOM   3726  CA  GLU B 476       9.546 -34.788 -29.903  1.00 91.54           C  
ATOM   3727  C   GLU B 476       9.996 -34.053 -28.644  1.00 91.54           C  
ATOM   3728  CB  GLU B 476       8.700 -33.861 -30.779  1.00 91.54           C  
ATOM   3729  O   GLU B 476      11.017 -33.361 -28.654  1.00 91.54           O  
ATOM   3730  CG  GLU B 476       8.490 -34.377 -32.196  1.00 91.54           C  
ATOM   3731  CD  GLU B 476       7.701 -33.418 -33.072  1.00 91.54           C  
ATOM   3732  OE1 GLU B 476       7.389 -33.772 -34.232  1.00 91.54           O  
ATOM   3733  OE2 GLU B 476       7.392 -32.303 -32.596  1.00 91.54           O  
ATOM   3734  N   CYS B 477       9.285 -34.236 -27.562  1.00 95.64           N  
ATOM   3735  CA  CYS B 477       9.630 -33.610 -26.290  1.00 95.64           C  
ATOM   3736  C   CYS B 477      10.747 -34.377 -25.591  1.00 95.64           C  
ATOM   3737  CB  CYS B 477       8.405 -33.533 -25.381  1.00 95.64           C  
ATOM   3738  O   CYS B 477      11.503 -33.802 -24.807  1.00 95.64           O  
ATOM   3739  SG  CYS B 477       7.118 -32.419 -25.986  1.00 95.64           S  
ATOM   3740  N   TRP B 478      10.890 -35.721 -25.929  1.00 93.69           N  
ATOM   3741  CA  TRP B 478      11.795 -36.601 -25.197  1.00 93.69           C  
ATOM   3742  C   TRP B 478      13.082 -36.833 -25.981  1.00 93.69           C  
ATOM   3743  CB  TRP B 478      11.117 -37.941 -24.897  1.00 93.69           C  
ATOM   3744  O   TRP B 478      13.783 -37.822 -25.756  1.00 93.69           O  
ATOM   3745  CG  TRP B 478      10.056 -37.863 -23.839  1.00 93.69           C  
ATOM   3746  CD1 TRP B 478       9.938 -36.918 -22.859  1.00 93.69           C  
ATOM   3747  CD2 TRP B 478       8.967 -38.772 -23.654  1.00 93.69           C  
ATOM   3748  CE2 TRP B 478       8.226 -38.315 -22.542  1.00 93.69           C  
ATOM   3749  CE3 TRP B 478       8.544 -39.929 -24.322  1.00 93.69           C  
ATOM   3750  NE1 TRP B 478       8.839 -37.184 -22.075  1.00 93.69           N  
ATOM   3751  CH2 TRP B 478       6.693 -40.105 -22.754  1.00 93.69           C  
ATOM   3752  CZ2 TRP B 478       7.085 -38.976 -22.082  1.00 93.69           C  
ATOM   3753  CZ3 TRP B 478       7.408 -40.585 -23.864  1.00 93.69           C  
ATOM   3754  N   TYR B 479      13.339 -36.002 -26.958  1.00 90.94           N  
ATOM   3755  CA  TYR B 479      14.591 -36.182 -27.685  1.00 90.94           C  
ATOM   3756  C   TYR B 479      15.784 -36.124 -26.738  1.00 90.94           C  
ATOM   3757  CB  TYR B 479      14.738 -35.117 -28.775  1.00 90.94           C  
ATOM   3758  O   TYR B 479      15.832 -35.278 -25.842  1.00 90.94           O  
ATOM   3759  CG  TYR B 479      14.270 -35.573 -30.136  1.00 90.94           C  
ATOM   3760  CD1 TYR B 479      14.970 -36.548 -30.844  1.00 90.94           C  
ATOM   3761  CD2 TYR B 479      13.129 -35.030 -30.717  1.00 90.94           C  
ATOM   3762  CE1 TYR B 479      14.544 -36.970 -32.099  1.00 90.94           C  
ATOM   3763  CE2 TYR B 479      12.694 -35.445 -31.971  1.00 90.94           C  
ATOM   3764  OH  TYR B 479      12.980 -36.828 -33.895  1.00 90.94           O  
ATOM   3765  CZ  TYR B 479      13.406 -36.414 -32.653  1.00 90.94           C  
ATOM   3766  N   GLN B 480      16.768 -37.003 -26.921  1.00 85.49           N  
ATOM   3767  CA  GLN B 480      17.964 -37.073 -26.088  1.00 85.49           C  
ATOM   3768  C   GLN B 480      18.774 -35.783 -26.181  1.00 85.49           C  
ATOM   3769  CB  GLN B 480      18.830 -38.267 -26.491  1.00 85.49           C  
ATOM   3770  O   GLN B 480      19.258 -35.274 -25.168  1.00 85.49           O  
ATOM   3771  CG  GLN B 480      19.990 -38.533 -25.541  1.00 85.49           C  
ATOM   3772  CD  GLN B 480      19.535 -39.044 -24.187  1.00 85.49           C  
ATOM   3773  NE2 GLN B 480      20.447 -39.058 -23.221  1.00 85.49           N  
ATOM   3774  OE1 GLN B 480      18.372 -39.421 -24.009  1.00 85.49           O  
ATOM   3775  N   ASN B 481      18.874 -35.255 -27.404  1.00 85.58           N  
ATOM   3776  CA  ASN B 481      19.530 -33.967 -27.604  1.00 85.58           C  
ATOM   3777  C   ASN B 481      18.587 -32.805 -27.304  1.00 85.58           C  
ATOM   3778  CB  ASN B 481      20.071 -33.856 -29.031  1.00 85.58           C  
ATOM   3779  O   ASN B 481      17.629 -32.570 -28.043  1.00 85.58           O  
ATOM   3780  CG  ASN B 481      20.854 -32.579 -29.262  1.00 85.58           C  
ATOM   3781  ND2 ASN B 481      21.376 -32.414 -30.471  1.00 85.58           N  
ATOM   3782  OD1 ASN B 481      20.990 -31.748 -28.360  1.00 85.58           O  
ATOM   3783  N   PRO B 482      18.903 -32.069 -26.271  1.00 89.08           N  
ATOM   3784  CA  PRO B 482      17.994 -31.015 -25.815  1.00 89.08           C  
ATOM   3785  C   PRO B 482      17.695 -29.983 -26.900  1.00 89.08           C  
ATOM   3786  CB  PRO B 482      18.752 -30.376 -24.648  1.00 89.08           C  
ATOM   3787  O   PRO B 482      16.588 -29.441 -26.954  1.00 89.08           O  
ATOM   3788  CG  PRO B 482      20.148 -30.896 -24.770  1.00 89.08           C  
ATOM   3789  CD  PRO B 482      20.126 -32.126 -25.631  1.00 89.08           C  
ATOM   3790  N   SER B 483      18.626 -29.646 -27.856  1.00 87.11           N  
ATOM   3791  CA  SER B 483      18.461 -28.628 -28.888  1.00 87.11           C  
ATOM   3792  C   SER B 483      17.418 -29.049 -29.918  1.00 87.11           C  
ATOM   3793  CB  SER B 483      19.793 -28.348 -29.584  1.00 87.11           C  
ATOM   3794  O   SER B 483      16.894 -28.212 -30.657  1.00 87.11           O  
ATOM   3795  OG  SER B 483      20.778 -27.953 -28.645  1.00 87.11           O  
ATOM   3796  N   ALA B 484      17.113 -30.345 -29.987  1.00 84.23           N  
ATOM   3797  CA  ALA B 484      16.156 -30.867 -30.960  1.00 84.23           C  
ATOM   3798  C   ALA B 484      14.734 -30.821 -30.410  1.00 84.23           C  
ATOM   3799  CB  ALA B 484      16.525 -32.295 -31.355  1.00 84.23           C  
ATOM   3800  O   ALA B 484      13.771 -31.074 -31.138  1.00 84.23           O  
ATOM   3801  N   ARG B 485      14.616 -30.517 -29.131  1.00 91.12           N  
ATOM   3802  CA  ARG B 485      13.289 -30.480 -28.524  1.00 91.12           C  
ATOM   3803  C   ARG B 485      12.517 -29.243 -28.969  1.00 91.12           C  
ATOM   3804  CB  ARG B 485      13.395 -30.510 -26.997  1.00 91.12           C  
ATOM   3805  O   ARG B 485      13.111 -28.193 -29.225  1.00 91.12           O  
ATOM   3806  CG  ARG B 485      13.971 -31.804 -26.445  1.00 91.12           C  
ATOM   3807  CD  ARG B 485      14.196 -31.725 -24.942  1.00 91.12           C  
ATOM   3808  NE  ARG B 485      15.097 -32.775 -24.475  1.00 91.12           N  
ATOM   3809  NH1 ARG B 485      15.717 -31.671 -22.543  1.00 91.12           N  
ATOM   3810  NH2 ARG B 485      16.589 -33.737 -23.018  1.00 91.12           N  
ATOM   3811  CZ  ARG B 485      15.799 -32.726 -23.347  1.00 91.12           C  
ATOM   3812  N   LEU B 486      11.227 -29.332 -29.058  1.00 87.64           N  
ATOM   3813  CA  LEU B 486      10.374 -28.226 -29.478  1.00 87.64           C  
ATOM   3814  C   LEU B 486      10.318 -27.144 -28.405  1.00 87.64           C  
ATOM   3815  CB  LEU B 486       8.961 -28.727 -29.788  1.00 87.64           C  
ATOM   3816  O   LEU B 486      10.658 -27.395 -27.247  1.00 87.64           O  
ATOM   3817  CG  LEU B 486       8.837 -29.747 -30.921  1.00 87.64           C  
ATOM   3818  CD1 LEU B 486       7.414 -30.292 -30.990  1.00 87.64           C  
ATOM   3819  CD2 LEU B 486       9.241 -29.122 -32.252  1.00 87.64           C  
ATOM   3820  N   THR B 487       9.983 -25.947 -28.835  1.00 88.71           N  
ATOM   3821  CA  THR B 487       9.703 -24.885 -27.875  1.00 88.71           C  
ATOM   3822  C   THR B 487       8.263 -24.972 -27.378  1.00 88.71           C  
ATOM   3823  CB  THR B 487       9.953 -23.496 -28.490  1.00 88.71           C  
ATOM   3824  O   THR B 487       7.421 -25.615 -28.008  1.00 88.71           O  
ATOM   3825  CG2 THR B 487      11.381 -23.375 -29.012  1.00 88.71           C  
ATOM   3826  OG1 THR B 487       9.041 -23.288 -29.575  1.00 88.71           O  
ATOM   3827  N   ALA B 488       7.983 -24.399 -26.255  1.00 91.54           N  
ATOM   3828  CA  ALA B 488       6.640 -24.412 -25.680  1.00 91.54           C  
ATOM   3829  C   ALA B 488       5.630 -23.776 -26.630  1.00 91.54           C  
ATOM   3830  CB  ALA B 488       6.631 -23.687 -24.336  1.00 91.54           C  
ATOM   3831  O   ALA B 488       4.501 -24.257 -26.759  1.00 91.54           O  
ATOM   3832  N   LEU B 489       6.028 -22.718 -27.314  1.00 84.11           N  
ATOM   3833  CA  LEU B 489       5.150 -22.035 -28.258  1.00 84.11           C  
ATOM   3834  C   LEU B 489       4.778 -22.954 -29.417  1.00 84.11           C  
ATOM   3835  CB  LEU B 489       5.820 -20.766 -28.792  1.00 84.11           C  
ATOM   3836  O   LEU B 489       3.615 -23.009 -29.822  1.00 84.11           O  
ATOM   3837  CG  LEU B 489       4.941 -19.836 -29.628  1.00 84.11           C  
ATOM   3838  CD1 LEU B 489       3.837 -19.233 -28.766  1.00 84.11           C  
ATOM   3839  CD2 LEU B 489       5.783 -18.739 -30.272  1.00 84.11           C  
ATOM   3840  N   ARG B 490       5.741 -23.649 -29.948  1.00 84.24           N  
ATOM   3841  CA  ARG B 490       5.486 -24.585 -31.039  1.00 84.24           C  
ATOM   3842  C   ARG B 490       4.581 -25.724 -30.582  1.00 84.24           C  
ATOM   3843  CB  ARG B 490       6.800 -25.146 -31.585  1.00 84.24           C  
ATOM   3844  O   ARG B 490       3.706 -26.166 -31.329  1.00 84.24           O  
ATOM   3845  CG  ARG B 490       6.634 -26.006 -32.828  1.00 84.24           C  
ATOM   3846  CD  ARG B 490       6.159 -25.187 -34.020  1.00 84.24           C  
ATOM   3847  NE  ARG B 490       6.038 -26.007 -35.223  1.00 84.24           N  
ATOM   3848  NH1 ARG B 490       5.109 -24.335 -36.519  1.00 84.24           N  
ATOM   3849  NH2 ARG B 490       5.479 -26.414 -37.413  1.00 84.24           N  
ATOM   3850  CZ  ARG B 490       5.542 -25.583 -36.382  1.00 84.24           C  
ATOM   3851  N   ILE B 491       4.760 -26.195 -29.390  1.00 93.02           N  
ATOM   3852  CA  ILE B 491       3.917 -27.242 -28.822  1.00 93.02           C  
ATOM   3853  C   ILE B 491       2.479 -26.742 -28.707  1.00 93.02           C  
ATOM   3854  CB  ILE B 491       4.438 -27.699 -27.441  1.00 93.02           C  
ATOM   3855  O   ILE B 491       1.540 -27.436 -29.104  1.00 93.02           O  
ATOM   3856  CG1 ILE B 491       5.790 -28.406 -27.587  1.00 93.02           C  
ATOM   3857  CG2 ILE B 491       3.415 -28.608 -26.752  1.00 93.02           C  
ATOM   3858  CD1 ILE B 491       6.479 -28.704 -26.262  1.00 93.02           C  
ATOM   3859  N   LYS B 492       2.317 -25.586 -28.191  1.00 91.22           N  
ATOM   3860  CA  LYS B 492       0.995 -24.980 -28.060  1.00 91.22           C  
ATOM   3861  C   LYS B 492       0.301 -24.878 -29.415  1.00 91.22           C  
ATOM   3862  CB  LYS B 492       1.100 -23.595 -27.420  1.00 91.22           C  
ATOM   3863  O   LYS B 492      -0.871 -25.237 -29.547  1.00 91.22           O  
ATOM   3864  CG  LYS B 492      -0.236 -22.885 -27.259  1.00 91.22           C  
ATOM   3865  CD  LYS B 492      -0.053 -21.454 -26.768  1.00 91.22           C  
ATOM   3866  CE  LYS B 492      -1.346 -20.656 -26.874  1.00 91.22           C  
ATOM   3867  NZ  LYS B 492      -1.163 -19.244 -26.424  1.00 91.22           N  
ATOM   3868  N   LYS B 493       0.999 -24.471 -30.479  1.00 84.35           N  
ATOM   3869  CA  LYS B 493       0.452 -24.340 -31.826  1.00 84.35           C  
ATOM   3870  C   LYS B 493       0.036 -25.698 -32.385  1.00 84.35           C  
ATOM   3871  CB  LYS B 493       1.469 -23.679 -32.757  1.00 84.35           C  
ATOM   3872  O   LYS B 493      -1.033 -25.827 -32.985  1.00 84.35           O  
ATOM   3873  CG  LYS B 493       1.554 -22.167 -32.608  1.00 84.35           C  
ATOM   3874  CD  LYS B 493       2.508 -21.558 -33.626  1.00 84.35           C  
ATOM   3875  CE  LYS B 493       2.627 -20.050 -33.451  1.00 84.35           C  
ATOM   3876  NZ  LYS B 493       3.603 -19.455 -34.412  1.00 84.35           N  
ATOM   3877  N   THR B 494       0.883 -26.682 -32.177  1.00 88.47           N  
ATOM   3878  CA  THR B 494       0.584 -28.032 -32.642  1.00 88.47           C  
ATOM   3879  C   THR B 494      -0.661 -28.579 -31.950  1.00 88.47           C  
ATOM   3880  CB  THR B 494       1.770 -28.983 -32.396  1.00 88.47           C  
ATOM   3881  O   THR B 494      -1.544 -29.141 -32.602  1.00 88.47           O  
ATOM   3882  CG2 THR B 494       1.493 -30.368 -32.971  1.00 88.47           C  
ATOM   3883  OG1 THR B 494       2.943 -28.445 -33.020  1.00 88.47           O  
ATOM   3884  N   LEU B 495      -0.749 -28.378 -30.657  1.00 93.35           N  
ATOM   3885  CA  LEU B 495      -1.896 -28.855 -29.893  1.00 93.35           C  
ATOM   3886  C   LEU B 495      -3.169 -28.125 -30.309  1.00 93.35           C  
ATOM   3887  CB  LEU B 495      -1.656 -28.669 -28.392  1.00 93.35           C  
ATOM   3888  O   LEU B 495      -4.246 -28.723 -30.355  1.00 93.35           O  
ATOM   3889  CG  LEU B 495      -0.696 -29.661 -27.732  1.00 93.35           C  
ATOM   3890  CD1 LEU B 495      -0.355 -29.205 -26.317  1.00 93.35           C  
ATOM   3891  CD2 LEU B 495      -1.301 -31.060 -27.717  1.00 93.35           C  
ATOM   3892  N   THR B 496      -3.035 -26.850 -30.637  1.00 85.93           N  
ATOM   3893  CA  THR B 496      -4.170 -26.064 -31.106  1.00 85.93           C  
ATOM   3894  C   THR B 496      -4.678 -26.593 -32.444  1.00 85.93           C  
ATOM   3895  CB  THR B 496      -3.800 -24.576 -31.246  1.00 85.93           C  
ATOM   3896  O   THR B 496      -5.888 -26.683 -32.664  1.00 85.93           O  
ATOM   3897  CG2 THR B 496      -5.017 -23.740 -31.627  1.00 85.93           C  
ATOM   3898  OG1 THR B 496      -3.278 -24.100 -30.000  1.00 85.93           O  
ATOM   3899  N   LYS B 497      -3.758 -27.014 -33.325  1.00 86.92           N  
ATOM   3900  CA  LYS B 497      -4.120 -27.591 -34.617  1.00 86.92           C  
ATOM   3901  C   LYS B 497      -4.857 -28.916 -34.440  1.00 86.92           C  
ATOM   3902  CB  LYS B 497      -2.875 -27.796 -35.481  1.00 86.92           C  
ATOM   3903  O   LYS B 497      -5.846 -29.178 -35.127  1.00 86.92           O  
ATOM   3904  CG  LYS B 497      -3.170 -27.945 -36.966  1.00 86.92           C  
ATOM   3905  CD  LYS B 497      -1.889 -28.058 -37.782  1.00 86.92           C  
ATOM   3906  CE  LYS B 497      -2.183 -28.314 -39.254  1.00 86.92           C  
ATOM   3907  NZ  LYS B 497      -0.931 -28.399 -40.063  1.00 86.92           N  
ATOM   3908  N   ILE B 498      -4.397 -29.739 -33.476  1.00 88.39           N  
ATOM   3909  CA  ILE B 498      -5.046 -31.014 -33.189  1.00 88.39           C  
ATOM   3910  C   ILE B 498      -6.456 -30.767 -32.659  1.00 88.39           C  
ATOM   3911  CB  ILE B 498      -4.230 -31.847 -32.175  1.00 88.39           C  
ATOM   3912  O   ILE B 498      -7.409 -31.428 -33.080  1.00 88.39           O  
ATOM   3913  CG1 ILE B 498      -2.839 -32.160 -32.737  1.00 88.39           C  
ATOM   3914  CG2 ILE B 498      -4.976 -33.134 -31.810  1.00 88.39           C  
ATOM   3915  CD1 ILE B 498      -1.898 -32.811 -31.733  1.00 88.39           C  
ATOM   3916  N   ASP B 499      -6.566 -29.768 -31.802  1.00 87.10           N  
ATOM   3917  CA  ASP B 499      -7.849 -29.425 -31.196  1.00 87.10           C  
ATOM   3918  C   ASP B 499      -8.832 -28.910 -32.246  1.00 87.10           C  
ATOM   3919  CB  ASP B 499      -7.660 -28.379 -30.096  1.00 87.10           C  
ATOM   3920  O   ASP B 499     -10.006 -29.287 -32.241  1.00 87.10           O  
ATOM   3921  CG  ASP B 499      -8.912 -28.158 -29.265  1.00 87.10           C  
ATOM   3922  OD1 ASP B 499      -9.542 -29.149 -28.836  1.00 87.10           O  
ATOM   3923  OD2 ASP B 499      -9.274 -26.983 -29.041  1.00 87.10           O  
ATOM   3924  N   ASN B 500      -8.385 -28.128 -33.195  1.00 80.53           N  
ATOM   3925  CA  ASN B 500      -9.225 -27.573 -34.250  1.00 80.53           C  
ATOM   3926  C   ASN B 500      -9.692 -28.653 -35.222  1.00 80.53           C  
ATOM   3927  CB  ASN B 500      -8.482 -26.467 -35.003  1.00 80.53           C  
ATOM   3928  O   ASN B 500     -10.811 -28.593 -35.733  1.00 80.53           O  
ATOM   3929  CG  ASN B 500      -8.313 -25.209 -34.174  1.00 80.53           C  
ATOM   3930  ND2 ASN B 500      -7.385 -24.351 -34.582  1.00 80.53           N  
ATOM   3931  OD1 ASN B 500      -9.010 -25.010 -33.176  1.00 80.53           O  
ATOM   3932  N   SER B 501      -8.861 -29.627 -35.524  1.00 78.75           N  
ATOM   3933  CA  SER B 501      -9.207 -30.728 -36.418  1.00 78.75           C  
ATOM   3934  C   SER B 501     -10.314 -31.593 -35.826  1.00 78.75           C  
ATOM   3935  CB  SER B 501      -7.977 -31.589 -36.710  1.00 78.75           C  
ATOM   3936  O   SER B 501     -11.137 -32.144 -36.559  1.00 78.75           O  
ATOM   3937  OG  SER B 501      -7.320 -31.951 -35.508  1.00 78.75           O  
ATOM   3938  N   LEU B 502     -10.364 -31.714 -34.546  1.00 75.58           N  
ATOM   3939  CA  LEU B 502     -11.410 -32.464 -33.858  1.00 75.58           C  
ATOM   3940  C   LEU B 502     -12.745 -31.732 -33.938  1.00 75.58           C  
ATOM   3941  CB  LEU B 502     -11.029 -32.696 -32.394  1.00 75.58           C  
ATOM   3942  O   LEU B 502     -13.793 -32.359 -34.110  1.00 75.58           O  
ATOM   3943  CG  LEU B 502     -11.640 -33.927 -31.722  1.00 75.58           C  
ATOM   3944  CD1 LEU B 502     -10.792 -35.162 -32.006  1.00 75.58           C  
ATOM   3945  CD2 LEU B 502     -11.780 -33.702 -30.220  1.00 75.58           C  
ATOM   3946  N   ASP B 503     -12.762 -30.457 -33.831  1.00 68.83           N  
ATOM   3947  CA  ASP B 503     -13.971 -29.641 -33.891  1.00 68.83           C  
ATOM   3948  C   ASP B 503     -14.597 -29.687 -35.283  1.00 68.83           C  
ATOM   3949  CB  ASP B 503     -13.662 -28.193 -33.502  1.00 68.83           C  
ATOM   3950  O   ASP B 503     -15.822 -29.711 -35.418  1.00 68.83           O  
ATOM   3951  CG  ASP B 503     -13.724 -27.956 -32.004  1.00 68.83           C  
ATOM   3952  OD1 ASP B 503     -14.295 -28.797 -31.276  1.00 68.83           O  
ATOM   3953  OD2 ASP B 503     -13.201 -26.917 -31.547  1.00 68.83           O  
ATOM   3954  N   LYS B 504     -13.759 -29.811 -36.308  1.00 66.41           N  
ATOM   3955  CA  LYS B 504     -14.226 -29.906 -37.688  1.00 66.41           C  
ATOM   3956  C   LYS B 504     -14.885 -31.257 -37.954  1.00 66.41           C  
ATOM   3957  CB  LYS B 504     -13.069 -29.688 -38.664  1.00 66.41           C  
ATOM   3958  O   LYS B 504     -15.886 -31.335 -38.670  1.00 66.41           O  
ATOM   3959  CG  LYS B 504     -12.744 -28.223 -38.920  1.00 66.41           C  
ATOM   3960  CD  LYS B 504     -11.644 -28.069 -39.962  1.00 66.41           C  
ATOM   3961  CE  LYS B 504     -11.249 -26.610 -40.148  1.00 66.41           C  
ATOM   3962  NZ  LYS B 504     -10.124 -26.460 -41.119  1.00 66.41           N  
ATOM   3963  N   LEU B 505     -14.373 -32.286 -37.320  1.00 58.44           N  
ATOM   3964  CA  LEU B 505     -14.929 -33.624 -37.492  1.00 58.44           C  
ATOM   3965  C   LEU B 505     -16.293 -33.737 -36.819  1.00 58.44           C  
ATOM   3966  CB  LEU B 505     -13.976 -34.678 -36.922  1.00 58.44           C  
ATOM   3967  O   LEU B 505     -17.193 -34.401 -37.338  1.00 58.44           O  
ATOM   3968  CG  LEU B 505     -12.976 -35.290 -37.904  1.00 58.44           C  
ATOM   3969  CD1 LEU B 505     -11.641 -35.542 -37.212  1.00 58.44           C  
ATOM   3970  CD2 LEU B 505     -13.529 -36.582 -38.496  1.00 58.44           C  
ATOM   3971  N   LYS B 506     -16.528 -32.990 -35.773  1.00 58.91           N  
ATOM   3972  CA  LYS B 506     -17.803 -32.988 -35.061  1.00 58.91           C  
ATOM   3973  C   LYS B 506     -18.869 -32.227 -35.845  1.00 58.91           C  
ATOM   3974  CB  LYS B 506     -17.639 -32.375 -33.670  1.00 58.91           C  
ATOM   3975  O   LYS B 506     -20.037 -32.622 -35.858  1.00 58.91           O  
ATOM   3976  CG  LYS B 506     -17.230 -33.375 -32.598  1.00 58.91           C  
ATOM   3977  CD  LYS B 506     -17.173 -32.726 -31.221  1.00 58.91           C  
ATOM   3978  CE  LYS B 506     -16.738 -33.719 -30.151  1.00 58.91           C  
ATOM   3979  NZ  LYS B 506     -16.606 -33.069 -28.813  1.00 58.91           N  
ATOM   3980  N   THR B 507     -18.508 -31.190 -36.554  1.00 55.13           N  
ATOM   3981  CA  THR B 507     -19.455 -30.390 -37.323  1.00 55.13           C  
ATOM   3982  C   THR B 507     -19.861 -31.116 -38.602  1.00 55.13           C  
ATOM   3983  CB  THR B 507     -18.865 -29.012 -37.676  1.00 55.13           C  
ATOM   3984  O   THR B 507     -21.021 -31.057 -39.015  1.00 55.13           O  
ATOM   3985  CG2 THR B 507     -19.924 -27.919 -37.574  1.00 55.13           C  
ATOM   3986  OG1 THR B 507     -17.795 -28.712 -36.772  1.00 55.13           O  
ATOM   3987  N   ASP B 508     -19.050 -31.923 -39.158  1.00 52.66           N  
ATOM   3988  CA  ASP B 508     -19.332 -32.647 -40.394  1.00 52.66           C  
ATOM   3989  C   ASP B 508     -20.149 -33.907 -40.118  1.00 52.66           C  
ATOM   3990  CB  ASP B 508     -18.031 -33.010 -41.112  1.00 52.66           C  
ATOM   3991  O   ASP B 508     -20.876 -34.386 -40.991  1.00 52.66           O  
ATOM   3992  CG  ASP B 508     -17.424 -31.841 -41.867  1.00 52.66           C  
ATOM   3993  OD1 ASP B 508     -18.142 -30.856 -42.145  1.00 52.66           O  
ATOM   3994  OD2 ASP B 508     -16.219 -31.907 -42.191  1.00 52.66           O  
ATOM   3995  N   CYS B 509     -20.277 -34.372 -38.781  1.00 39.30           N  
ATOM   3996  CA  CYS B 509     -21.089 -35.542 -38.466  1.00 39.30           C  
ATOM   3997  C   CYS B 509     -22.463 -35.129 -37.952  1.00 39.30           C  
ATOM   3998  CB  CYS B 509     -20.387 -36.417 -37.427  1.00 39.30           C  
ATOM   3999  O   CYS B 509     -23.410 -35.917 -37.999  1.00 39.30           O  
ATOM   4000  SG  CYS B 509     -18.967 -37.323 -38.079  1.00 39.30           S  
TER    4001      CYS B 509                                                      
ATOM   4002  N   MET C   1      29.491  14.703  18.447  1.00 30.54           N  
ATOM   4003  CA  MET C   1      28.889  14.549  19.768  1.00 30.54           C  
ATOM   4004  C   MET C   1      27.595  13.746  19.686  1.00 30.54           C  
ATOM   4005  CB  MET C   1      28.618  15.915  20.399  1.00 30.54           C  
ATOM   4006  O   MET C   1      26.641  14.165  19.028  1.00 30.54           O  
ATOM   4007  CG  MET C   1      29.784  16.460  21.208  1.00 30.54           C  
ATOM   4008  SD  MET C   1      29.285  17.820  22.334  1.00 30.54           S  
ATOM   4009  CE  MET C   1      30.740  17.889  23.416  1.00 30.54           C  
ATOM   4010  N   ALA C   2      27.761  12.467  19.717  1.00 41.04           N  
ATOM   4011  CA  ALA C   2      26.586  11.601  19.664  1.00 41.04           C  
ATOM   4012  C   ALA C   2      25.497  12.095  20.612  1.00 41.04           C  
ATOM   4013  CB  ALA C   2      26.969  10.162  20.003  1.00 41.04           C  
ATOM   4014  O   ALA C   2      25.757  12.341  21.792  1.00 41.04           O  
ATOM   4015  N   GLN C   3      24.659  12.828  20.174  1.00 53.81           N  
ATOM   4016  CA  GLN C   3      23.659  13.510  20.988  1.00 53.81           C  
ATOM   4017  C   GLN C   3      22.939  12.531  21.911  1.00 53.81           C  
ATOM   4018  CB  GLN C   3      22.646  14.235  20.100  1.00 53.81           C  
ATOM   4019  O   GLN C   3      22.471  11.481  21.466  1.00 53.81           O  
ATOM   4020  CG  GLN C   3      22.788  15.751  20.118  1.00 53.81           C  
ATOM   4021  CD  GLN C   3      21.923  16.434  19.075  1.00 53.81           C  
ATOM   4022  NE2 GLN C   3      22.132  17.732  18.888  1.00 53.81           N  
ATOM   4023  OE1 GLN C   3      21.074  15.799  18.442  1.00 53.81           O  
ATOM   4024  N   LYS C   4      23.136  12.562  23.259  1.00 67.59           N  
ATOM   4025  CA  LYS C   4      22.646  11.789  24.396  1.00 67.59           C  
ATOM   4026  C   LYS C   4      21.123  11.829  24.473  1.00 67.59           C  
ATOM   4027  CB  LYS C   4      23.250  12.311  25.701  1.00 67.59           C  
ATOM   4028  O   LYS C   4      20.513  12.882  24.275  1.00 67.59           O  
ATOM   4029  CG  LYS C   4      23.805  11.221  26.606  1.00 67.59           C  
ATOM   4030  CD  LYS C   4      24.365  11.799  27.899  1.00 67.59           C  
ATOM   4031  CE  LYS C   4      24.872  10.705  28.829  1.00 67.59           C  
ATOM   4032  NZ  LYS C   4      25.463  11.269  30.079  1.00 67.59           N  
ATOM   4033  N   PRO C   5      20.476  10.685  24.574  1.00 83.79           N  
ATOM   4034  CA  PRO C   5      19.024  10.612  24.750  1.00 83.79           C  
ATOM   4035  C   PRO C   5      18.532  11.433  25.940  1.00 83.79           C  
ATOM   4036  CB  PRO C   5      18.769   9.119  24.973  1.00 83.79           C  
ATOM   4037  O   PRO C   5      19.259  11.598  26.924  1.00 83.79           O  
ATOM   4038  CG  PRO C   5      20.116   8.543  25.273  1.00 83.79           C  
ATOM   4039  CD  PRO C   5      21.162   9.547  24.882  1.00 83.79           C  
ATOM   4040  N   LEU C   6      17.425  12.094  25.810  1.00 85.76           N  
ATOM   4041  CA  LEU C   6      16.792  12.833  26.896  1.00 85.76           C  
ATOM   4042  C   LEU C   6      16.085  11.885  27.860  1.00 85.76           C  
ATOM   4043  CB  LEU C   6      15.793  13.852  26.341  1.00 85.76           C  
ATOM   4044  O   LEU C   6      15.431  10.932  27.431  1.00 85.76           O  
ATOM   4045  CG  LEU C   6      16.381  14.993  25.509  1.00 85.76           C  
ATOM   4046  CD1 LEU C   6      15.306  15.609  24.619  1.00 85.76           C  
ATOM   4047  CD2 LEU C   6      17.003  16.051  26.415  1.00 85.76           C  
ATOM   4048  N   ARG C   7      16.258  12.072  29.093  1.00 90.94           N  
ATOM   4049  CA  ARG C   7      15.576  11.298  30.126  1.00 90.94           C  
ATOM   4050  C   ARG C   7      14.410  12.082  30.717  1.00 90.94           C  
ATOM   4051  CB  ARG C   7      16.555  10.899  31.233  1.00 90.94           C  
ATOM   4052  O   ARG C   7      14.605  13.150  31.301  1.00 90.94           O  
ATOM   4053  CG  ARG C   7      17.706  10.030  30.753  1.00 90.94           C  
ATOM   4054  CD  ARG C   7      18.673   9.701  31.882  1.00 90.94           C  
ATOM   4055  NE  ARG C   7      18.059   8.830  32.881  1.00 90.94           N  
ATOM   4056  NH1 ARG C   7      19.743   9.086  34.441  1.00 90.94           N  
ATOM   4057  NH2 ARG C   7      17.937   7.753  34.906  1.00 90.94           N  
ATOM   4058  CZ  ARG C   7      18.581   8.558  34.074  1.00 90.94           C  
ATOM   4059  N   LEU C   8      13.214  11.513  30.601  1.00 92.59           N  
ATOM   4060  CA  LEU C   8      12.012  12.243  30.991  1.00 92.59           C  
ATOM   4061  C   LEU C   8      11.185  11.436  31.985  1.00 92.59           C  
ATOM   4062  CB  LEU C   8      11.167  12.580  29.760  1.00 92.59           C  
ATOM   4063  O   LEU C   8      11.336  10.216  32.080  1.00 92.59           O  
ATOM   4064  CG  LEU C   8      11.822  13.483  28.714  1.00 92.59           C  
ATOM   4065  CD1 LEU C   8      11.216  13.226  27.338  1.00 92.59           C  
ATOM   4066  CD2 LEU C   8      11.671  14.950  29.104  1.00 92.59           C  
ATOM   4067  N   LEU C   9      10.395  12.133  32.782  1.00 95.42           N  
ATOM   4068  CA  LEU C   9       9.397  11.530  33.659  1.00 95.42           C  
ATOM   4069  C   LEU C   9       7.993  11.989  33.281  1.00 95.42           C  
ATOM   4070  CB  LEU C   9       9.686  11.882  35.121  1.00 95.42           C  
ATOM   4071  O   LEU C   9       7.799  13.137  32.875  1.00 95.42           O  
ATOM   4072  CG  LEU C   9      10.963  11.291  35.721  1.00 95.42           C  
ATOM   4073  CD1 LEU C   9      11.271  11.948  37.062  1.00 95.42           C  
ATOM   4074  CD2 LEU C   9      10.831   9.780  35.877  1.00 95.42           C  
ATOM   4075  N   ALA C  10       7.050  11.108  33.304  1.00 97.16           N  
ATOM   4076  CA  ALA C  10       5.640  11.446  33.132  1.00 97.16           C  
ATOM   4077  C   ALA C  10       4.820  11.010  34.343  1.00 97.16           C  
ATOM   4078  CB  ALA C  10       5.090  10.802  31.861  1.00 97.16           C  
ATOM   4079  O   ALA C  10       5.044   9.932  34.897  1.00 97.16           O  
ATOM   4080  N   CYS C  11       3.898  11.887  34.714  1.00 97.95           N  
ATOM   4081  CA  CYS C  11       3.113  11.614  35.912  1.00 97.95           C  
ATOM   4082  C   CYS C  11       1.621  11.744  35.628  1.00 97.95           C  
ATOM   4083  CB  CYS C  11       3.510  12.564  37.041  1.00 97.95           C  
ATOM   4084  O   CYS C  11       1.205  12.611  34.858  1.00 97.95           O  
ATOM   4085  SG  CYS C  11       2.561  12.328  38.560  1.00 97.95           S  
ATOM   4086  N   GLY C  12       0.825  10.861  36.218  1.00 97.84           N  
ATOM   4087  CA  GLY C  12      -0.619  10.914  36.059  1.00 97.84           C  
ATOM   4088  C   GLY C  12      -1.272  12.006  36.885  1.00 97.84           C  
ATOM   4089  O   GLY C  12      -0.794  13.142  36.910  1.00 97.84           O  
ATOM   4090  N   ASP C  13      -2.393  11.715  37.595  1.00 97.01           N  
ATOM   4091  CA  ASP C  13      -3.153  12.681  38.382  1.00 97.01           C  
ATOM   4092  C   ASP C  13      -2.447  12.992  39.700  1.00 97.01           C  
ATOM   4093  CB  ASP C  13      -4.566  12.160  38.652  1.00 97.01           C  
ATOM   4094  O   ASP C  13      -2.417  12.157  40.606  1.00 97.01           O  
ATOM   4095  CG  ASP C  13      -5.320  11.807  37.383  1.00 97.01           C  
ATOM   4096  OD1 ASP C  13      -5.428  12.663  36.478  1.00 97.01           O  
ATOM   4097  OD2 ASP C  13      -5.814  10.662  37.287  1.00 97.01           O  
ATOM   4098  N   VAL C  14      -2.009  14.264  39.853  1.00 96.79           N  
ATOM   4099  CA  VAL C  14      -1.327  14.679  41.074  1.00 96.79           C  
ATOM   4100  C   VAL C  14      -2.354  14.983  42.162  1.00 96.79           C  
ATOM   4101  CB  VAL C  14      -0.426  15.910  40.831  1.00 96.79           C  
ATOM   4102  O   VAL C  14      -2.155  14.633  43.328  1.00 96.79           O  
ATOM   4103  CG1 VAL C  14       0.276  16.329  42.122  1.00 96.79           C  
ATOM   4104  CG2 VAL C  14       0.596  15.615  39.735  1.00 96.79           C  
ATOM   4105  N   GLU C  15      -3.430  15.588  41.872  1.00 93.91           N  
ATOM   4106  CA  GLU C  15      -4.578  15.882  42.725  1.00 93.91           C  
ATOM   4107  C   GLU C  15      -4.153  16.641  43.979  1.00 93.91           C  
ATOM   4108  CB  GLU C  15      -5.305  14.591  43.112  1.00 93.91           C  
ATOM   4109  O   GLU C  15      -4.591  16.317  45.085  1.00 93.91           O  
ATOM   4110  CG  GLU C  15      -5.991  13.898  41.944  1.00 93.91           C  
ATOM   4111  CD  GLU C  15      -6.921  12.775  42.375  1.00 93.91           C  
ATOM   4112  OE1 GLU C  15      -7.787  12.361  41.571  1.00 93.91           O  
ATOM   4113  OE2 GLU C  15      -6.784  12.307  43.527  1.00 93.91           O  
ATOM   4114  N   GLY C  16      -3.162  17.538  43.814  1.00 93.95           N  
ATOM   4115  CA  GLY C  16      -2.737  18.408  44.899  1.00 93.95           C  
ATOM   4116  C   GLY C  16      -1.718  17.761  45.818  1.00 93.95           C  
ATOM   4117  O   GLY C  16      -1.261  18.381  46.781  1.00 93.95           O  
ATOM   4118  N   LYS C  17      -1.326  16.564  45.577  1.00 93.95           N  
ATOM   4119  CA  LYS C  17      -0.332  15.870  46.392  1.00 93.95           C  
ATOM   4120  C   LYS C  17       1.082  16.160  45.897  1.00 93.95           C  
ATOM   4121  CB  LYS C  17      -0.591  14.363  46.387  1.00 93.95           C  
ATOM   4122  O   LYS C  17       1.815  15.241  45.525  1.00 93.95           O  
ATOM   4123  CG  LYS C  17      -1.932  13.963  46.984  1.00 93.95           C  
ATOM   4124  CD  LYS C  17      -2.154  12.458  46.902  1.00 93.95           C  
ATOM   4125  CE  LYS C  17      -3.545  12.070  47.385  1.00 93.95           C  
ATOM   4126  NZ  LYS C  17      -3.792  10.604  47.241  1.00 93.95           N  
ATOM   4127  N   PHE C  18       1.554  17.405  46.010  1.00 95.13           N  
ATOM   4128  CA  PHE C  18       2.796  17.912  45.437  1.00 95.13           C  
ATOM   4129  C   PHE C  18       4.002  17.375  46.199  1.00 95.13           C  
ATOM   4130  CB  PHE C  18       2.808  19.444  45.447  1.00 95.13           C  
ATOM   4131  O   PHE C  18       4.983  16.941  45.592  1.00 95.13           O  
ATOM   4132  CG  PHE C  18       1.624  20.064  44.755  1.00 95.13           C  
ATOM   4133  CD1 PHE C  18       1.394  19.837  43.404  1.00 95.13           C  
ATOM   4134  CD2 PHE C  18       0.742  20.875  45.456  1.00 95.13           C  
ATOM   4135  CE1 PHE C  18       0.299  20.410  42.761  1.00 95.13           C  
ATOM   4136  CE2 PHE C  18      -0.354  21.452  44.821  1.00 95.13           C  
ATOM   4137  CZ  PHE C  18      -0.573  21.219  43.473  1.00 95.13           C  
ATOM   4138  N   ASP C  19       3.893  17.290  47.500  1.00 93.59           N  
ATOM   4139  CA  ASP C  19       5.009  16.834  48.322  1.00 93.59           C  
ATOM   4140  C   ASP C  19       5.317  15.361  48.061  1.00 93.59           C  
ATOM   4141  CB  ASP C  19       4.708  17.053  49.806  1.00 93.59           C  
ATOM   4142  O   ASP C  19       6.482  14.977  47.935  1.00 93.59           O  
ATOM   4143  CG  ASP C  19       4.728  18.519  50.204  1.00 93.59           C  
ATOM   4144  OD1 ASP C  19       5.368  19.333  49.504  1.00 93.59           O  
ATOM   4145  OD2 ASP C  19       4.100  18.862  51.230  1.00 93.59           O  
ATOM   4146  N   ILE C  20       4.235  14.614  47.929  1.00 93.16           N  
ATOM   4147  CA  ILE C  20       4.418  13.194  47.650  1.00 93.16           C  
ATOM   4148  C   ILE C  20       5.098  13.018  46.295  1.00 93.16           C  
ATOM   4149  CB  ILE C  20       3.072  12.435  47.678  1.00 93.16           C  
ATOM   4150  O   ILE C  20       6.070  12.268  46.173  1.00 93.16           O  
ATOM   4151  CG1 ILE C  20       2.435  12.528  49.069  1.00 93.16           C  
ATOM   4152  CG2 ILE C  20       3.268  10.974  47.261  1.00 93.16           C  
ATOM   4153  CD1 ILE C  20       1.046  11.910  49.156  1.00 93.16           C  
ATOM   4154  N   LEU C  21       4.652  13.762  45.288  1.00 95.96           N  
ATOM   4155  CA  LEU C  21       5.188  13.659  43.935  1.00 95.96           C  
ATOM   4156  C   LEU C  21       6.646  14.103  43.893  1.00 95.96           C  
ATOM   4157  CB  LEU C  21       4.357  14.502  42.964  1.00 95.96           C  
ATOM   4158  O   LEU C  21       7.514  13.354  43.439  1.00 95.96           O  
ATOM   4159  CG  LEU C  21       4.925  14.668  41.554  1.00 95.96           C  
ATOM   4160  CD1 LEU C  21       5.004  13.317  40.851  1.00 95.96           C  
ATOM   4161  CD2 LEU C  21       4.078  15.647  40.748  1.00 95.96           C  
ATOM   4162  N   PHE C  22       6.933  15.288  44.422  1.00 95.66           N  
ATOM   4163  CA  PHE C  22       8.253  15.885  44.255  1.00 95.66           C  
ATOM   4164  C   PHE C  22       9.269  15.219  45.175  1.00 95.66           C  
ATOM   4165  CB  PHE C  22       8.201  17.391  44.533  1.00 95.66           C  
ATOM   4166  O   PHE C  22      10.456  15.148  44.849  1.00 95.66           O  
ATOM   4167  CG  PHE C  22       7.467  18.177  43.481  1.00 95.66           C  
ATOM   4168  CD1 PHE C  22       7.714  17.959  42.131  1.00 95.66           C  
ATOM   4169  CD2 PHE C  22       6.529  19.136  43.843  1.00 95.66           C  
ATOM   4170  CE1 PHE C  22       7.036  18.686  41.156  1.00 95.66           C  
ATOM   4171  CE2 PHE C  22       5.848  19.866  42.873  1.00 95.66           C  
ATOM   4172  CZ  PHE C  22       6.103  19.640  41.530  1.00 95.66           C  
ATOM   4173  N   ASN C  23       8.827  14.644  46.323  1.00 94.97           N  
ATOM   4174  CA  ASN C  23       9.725  13.825  47.131  1.00 94.97           C  
ATOM   4175  C   ASN C  23      10.133  12.550  46.398  1.00 94.97           C  
ATOM   4176  CB  ASN C  23       9.076  13.481  48.473  1.00 94.97           C  
ATOM   4177  O   ASN C  23      11.296  12.146  46.447  1.00 94.97           O  
ATOM   4178  CG  ASN C  23       9.029  14.665  49.419  1.00 94.97           C  
ATOM   4179  ND2 ASN C  23       8.168  14.584  50.427  1.00 94.97           N  
ATOM   4180  OD1 ASN C  23       9.759  15.644  49.245  1.00 94.97           O  
ATOM   4181  N   ARG C  24       9.137  11.989  45.713  1.00 94.42           N  
ATOM   4182  CA  ARG C  24       9.413  10.792  44.926  1.00 94.42           C  
ATOM   4183  C   ARG C  24      10.356  11.103  43.768  1.00 94.42           C  
ATOM   4184  CB  ARG C  24       8.113  10.185  44.394  1.00 94.42           C  
ATOM   4185  O   ARG C  24      11.275  10.332  43.484  1.00 94.42           O  
ATOM   4186  CG  ARG C  24       8.293   8.831  43.727  1.00 94.42           C  
ATOM   4187  CD  ARG C  24       8.722   7.764  44.724  1.00 94.42           C  
ATOM   4188  NE  ARG C  24       8.807   6.446  44.100  1.00 94.42           N  
ATOM   4189  NH1 ARG C  24       9.745   5.408  45.938  1.00 94.42           N  
ATOM   4190  NH2 ARG C  24       9.321   4.209  44.031  1.00 94.42           N  
ATOM   4191  CZ  ARG C  24       9.291   5.358  44.691  1.00 94.42           C  
ATOM   4192  N   VAL C  25      10.202  12.241  43.110  1.00 94.81           N  
ATOM   4193  CA  VAL C  25      11.051  12.660  42.000  1.00 94.81           C  
ATOM   4194  C   VAL C  25      12.477  12.888  42.497  1.00 94.81           C  
ATOM   4195  CB  VAL C  25      10.511  13.941  41.324  1.00 94.81           C  
ATOM   4196  O   VAL C  25      13.439  12.449  41.862  1.00 94.81           O  
ATOM   4197  CG1 VAL C  25      11.533  14.502  40.337  1.00 94.81           C  
ATOM   4198  CG2 VAL C  25       9.186  13.654  40.621  1.00 94.81           C  
ATOM   4199  N   GLN C  26      12.612  13.481  43.688  1.00 93.79           N  
ATOM   4200  CA  GLN C  26      13.924  13.708  44.284  1.00 93.79           C  
ATOM   4201  C   GLN C  26      14.626  12.387  44.588  1.00 93.79           C  
ATOM   4202  CB  GLN C  26      13.798  14.542  45.559  1.00 93.79           C  
ATOM   4203  O   GLN C  26      15.820  12.237  44.322  1.00 93.79           O  
ATOM   4204  CG  GLN C  26      13.796  16.045  45.314  1.00 93.79           C  
ATOM   4205  CD  GLN C  26      13.552  16.846  46.579  1.00 93.79           C  
ATOM   4206  NE2 GLN C  26      13.558  18.168  46.454  1.00 93.79           N  
ATOM   4207  OE1 GLN C  26      13.359  16.280  47.660  1.00 93.79           O  
ATOM   4208  N   ALA C  27      13.825  11.472  45.098  1.00 91.66           N  
ATOM   4209  CA  ALA C  27      14.377  10.160  45.429  1.00 91.66           C  
ATOM   4210  C   ALA C  27      14.882   9.447  44.178  1.00 91.66           C  
ATOM   4211  CB  ALA C  27      13.331   9.305  46.139  1.00 91.66           C  
ATOM   4212  O   ALA C  27      15.964   8.855  44.187  1.00 91.66           O  
ATOM   4213  N   ILE C  28      14.140   9.563  43.025  1.00 89.09           N  
ATOM   4214  CA  ILE C  28      14.494   8.920  41.764  1.00 89.09           C  
ATOM   4215  C   ILE C  28      15.747   9.572  41.186  1.00 89.09           C  
ATOM   4216  CB  ILE C  28      13.333   8.993  40.747  1.00 89.09           C  
ATOM   4217  O   ILE C  28      16.648   8.882  40.703  1.00 89.09           O  
ATOM   4218  CG1 ILE C  28      12.139   8.167  41.239  1.00 89.09           C  
ATOM   4219  CG2 ILE C  28      13.795   8.520  39.366  1.00 89.09           C  
ATOM   4220  CD1 ILE C  28      10.880   8.337  40.399  1.00 89.09           C  
ATOM   4221  N   GLN C  29      15.819  10.917  41.247  1.00 88.28           N  
ATOM   4222  CA  GLN C  29      16.962  11.645  40.707  1.00 88.28           C  
ATOM   4223  C   GLN C  29      18.231  11.343  41.499  1.00 88.28           C  
ATOM   4224  CB  GLN C  29      16.690  13.150  40.706  1.00 88.28           C  
ATOM   4225  O   GLN C  29      19.326  11.296  40.933  1.00 88.28           O  
ATOM   4226  CG  GLN C  29      15.736  13.601  39.608  1.00 88.28           C  
ATOM   4227  CD  GLN C  29      15.790  15.097  39.362  1.00 88.28           C  
ATOM   4228  NE2 GLN C  29      15.296  15.874  40.320  1.00 88.28           N  
ATOM   4229  OE1 GLN C  29      16.272  15.551  38.320  1.00 88.28           O  
ATOM   4230  N   LYS C  30      18.115  11.103  42.864  1.00 89.60           N  
ATOM   4231  CA  LYS C  30      19.260  10.763  43.704  1.00 89.60           C  
ATOM   4232  C   LYS C  30      19.805   9.381  43.357  1.00 89.60           C  
ATOM   4233  CB  LYS C  30      18.875  10.818  45.184  1.00 89.60           C  
ATOM   4234  O   LYS C  30      21.020   9.175  43.335  1.00 89.60           O  
ATOM   4235  CG  LYS C  30      19.271  12.113  45.878  1.00 89.60           C  
ATOM   4236  CD  LYS C  30      18.882  12.099  47.351  1.00 89.60           C  
ATOM   4237  CE  LYS C  30      19.178  13.433  48.021  1.00 89.60           C  
ATOM   4238  NZ  LYS C  30      18.738  13.446  49.449  1.00 89.60           N  
ATOM   4239  N   LYS C  31      18.899   8.452  42.965  1.00 86.72           N  
ATOM   4240  CA  LYS C  31      19.273   7.066  42.701  1.00 86.72           C  
ATOM   4241  C   LYS C  31      19.747   6.888  41.262  1.00 86.72           C  
ATOM   4242  CB  LYS C  31      18.096   6.130  42.984  1.00 86.72           C  
ATOM   4243  O   LYS C  31      20.717   6.172  41.007  1.00 86.72           O  
ATOM   4244  CG  LYS C  31      18.505   4.695  43.282  1.00 86.72           C  
ATOM   4245  CD  LYS C  31      17.299   3.831  43.628  1.00 86.72           C  
ATOM   4246  CE  LYS C  31      17.691   2.370  43.811  1.00 86.72           C  
ATOM   4247  NZ  LYS C  31      16.509   1.516  44.132  1.00 86.72           N  
ATOM   4248  N   SER C  32      19.149   7.524  40.261  1.00 83.79           N  
ATOM   4249  CA  SER C  32      19.348   7.181  38.857  1.00 83.79           C  
ATOM   4250  C   SER C  32      19.949   8.350  38.083  1.00 83.79           C  
ATOM   4251  CB  SER C  32      18.026   6.760  38.215  1.00 83.79           C  
ATOM   4252  O   SER C  32      20.290   8.212  36.906  1.00 83.79           O  
ATOM   4253  OG  SER C  32      16.995   6.691  39.185  1.00 83.79           O  
ATOM   4254  N   GLY C  33      20.197   9.485  38.747  1.00 85.69           N  
ATOM   4255  CA  GLY C  33      20.683  10.664  38.049  1.00 85.69           C  
ATOM   4256  C   GLY C  33      19.579  11.634  37.675  1.00 85.69           C  
ATOM   4257  O   GLY C  33      18.395  11.326  37.831  1.00 85.69           O  
ATOM   4258  N   ASN C  34      19.984  12.780  37.119  1.00 83.76           N  
ATOM   4259  CA  ASN C  34      19.042  13.866  36.867  1.00 83.76           C  
ATOM   4260  C   ASN C  34      18.235  13.623  35.595  1.00 83.76           C  
ATOM   4261  CB  ASN C  34      19.777  15.205  36.783  1.00 83.76           C  
ATOM   4262  O   ASN C  34      18.780  13.172  34.585  1.00 83.76           O  
ATOM   4263  CG  ASN C  34      20.292  15.674  38.130  1.00 83.76           C  
ATOM   4264  ND2 ASN C  34      21.260  16.583  38.110  1.00 83.76           N  
ATOM   4265  OD1 ASN C  34      19.826  15.222  39.179  1.00 83.76           O  
ATOM   4266  N   PHE C  35      16.912  13.864  35.687  1.00 90.20           N  
ATOM   4267  CA  PHE C  35      16.016  13.853  34.537  1.00 90.20           C  
ATOM   4268  C   PHE C  35      15.858  15.255  33.960  1.00 90.20           C  
ATOM   4269  CB  PHE C  35      14.646  13.288  34.926  1.00 90.20           C  
ATOM   4270  O   PHE C  35      16.107  16.247  34.649  1.00 90.20           O  
ATOM   4271  CG  PHE C  35      14.633  11.793  35.098  1.00 90.20           C  
ATOM   4272  CD1 PHE C  35      14.174  10.967  34.080  1.00 90.20           C  
ATOM   4273  CD2 PHE C  35      15.079  11.214  36.279  1.00 90.20           C  
ATOM   4274  CE1 PHE C  35      14.160   9.583  34.236  1.00 90.20           C  
ATOM   4275  CE2 PHE C  35      15.069   9.832  36.442  1.00 90.20           C  
ATOM   4276  CZ  PHE C  35      14.608   9.018  35.420  1.00 90.20           C  
ATOM   4277  N   ASP C  36      15.502  15.344  32.729  1.00 85.65           N  
ATOM   4278  CA  ASP C  36      15.480  16.624  32.028  1.00 85.65           C  
ATOM   4279  C   ASP C  36      14.147  17.340  32.234  1.00 85.65           C  
ATOM   4280  CB  ASP C  36      15.744  16.424  30.534  1.00 85.65           C  
ATOM   4281  O   ASP C  36      14.107  18.566  32.361  1.00 85.65           O  
ATOM   4282  CG  ASP C  36      17.123  15.857  30.247  1.00 85.65           C  
ATOM   4283  OD1 ASP C  36      18.133  16.541  30.519  1.00 85.65           O  
ATOM   4284  OD2 ASP C  36      17.200  14.716  29.741  1.00 85.65           O  
ATOM   4285  N   LEU C  37      13.032  16.509  32.207  1.00 88.90           N  
ATOM   4286  CA  LEU C  37      11.713  17.124  32.306  1.00 88.90           C  
ATOM   4287  C   LEU C  37      10.732  16.194  33.014  1.00 88.90           C  
ATOM   4288  CB  LEU C  37      11.182  17.482  30.916  1.00 88.90           C  
ATOM   4289  O   LEU C  37      10.908  14.974  33.001  1.00 88.90           O  
ATOM   4290  CG  LEU C  37      11.987  18.518  30.129  1.00 88.90           C  
ATOM   4291  CD1 LEU C  37      12.051  18.130  28.655  1.00 88.90           C  
ATOM   4292  CD2 LEU C  37      11.380  19.907  30.296  1.00 88.90           C  
ATOM   4293  N   LEU C  38       9.770  16.806  33.705  1.00 94.58           N  
ATOM   4294  CA  LEU C  38       8.617  16.088  34.239  1.00 94.58           C  
ATOM   4295  C   LEU C  38       7.326  16.575  33.590  1.00 94.58           C  
ATOM   4296  CB  LEU C  38       8.534  16.261  35.758  1.00 94.58           C  
ATOM   4297  O   LEU C  38       7.029  17.772  33.609  1.00 94.58           O  
ATOM   4298  CG  LEU C  38       7.292  15.684  36.439  1.00 94.58           C  
ATOM   4299  CD1 LEU C  38       7.264  14.166  36.292  1.00 94.58           C  
ATOM   4300  CD2 LEU C  38       7.254  16.084  37.910  1.00 94.58           C  
ATOM   4301  N   LEU C  39       6.540  15.588  33.006  1.00 96.66           N  
ATOM   4302  CA  LEU C  39       5.276  15.898  32.347  1.00 96.66           C  
ATOM   4303  C   LEU C  39       4.096  15.385  33.166  1.00 96.66           C  
ATOM   4304  CB  LEU C  39       5.240  15.290  30.942  1.00 96.66           C  
ATOM   4305  O   LEU C  39       3.934  14.175  33.338  1.00 96.66           O  
ATOM   4306  CG  LEU C  39       6.427  15.611  30.034  1.00 96.66           C  
ATOM   4307  CD1 LEU C  39       6.383  14.748  28.778  1.00 96.66           C  
ATOM   4308  CD2 LEU C  39       6.438  17.093  29.671  1.00 96.66           C  
ATOM   4309  N   CYS C  40       3.259  16.280  33.554  1.00 97.04           N  
ATOM   4310  CA  CYS C  40       2.080  15.893  34.321  1.00 97.04           C  
ATOM   4311  C   CYS C  40       0.824  15.961  33.461  1.00 97.04           C  
ATOM   4312  CB  CYS C  40       1.919  16.791  35.547  1.00 97.04           C  
ATOM   4313  O   CYS C  40       0.411  17.043  33.042  1.00 97.04           O  
ATOM   4314  SG  CYS C  40       3.276  16.657  36.731  1.00 97.04           S  
ATOM   4315  N   VAL C  41       0.005  14.878  33.109  1.00 95.00           N  
ATOM   4316  CA  VAL C  41      -0.989  14.789  32.045  1.00 95.00           C  
ATOM   4317  C   VAL C  41      -2.387  14.683  32.650  1.00 95.00           C  
ATOM   4318  CB  VAL C  41      -0.718  13.586  31.115  1.00 95.00           C  
ATOM   4319  O   VAL C  41      -3.388  14.785  31.937  1.00 95.00           O  
ATOM   4320  CG1 VAL C  41       0.512  13.841  30.245  1.00 95.00           C  
ATOM   4321  CG2 VAL C  41      -0.542  12.308  31.934  1.00 95.00           C  
ATOM   4322  N   GLY C  42      -2.705  14.605  33.916  1.00 94.70           N  
ATOM   4323  CA  GLY C  42      -3.998  14.510  34.574  1.00 94.70           C  
ATOM   4324  C   GLY C  42      -4.319  15.716  35.436  1.00 94.70           C  
ATOM   4325  O   GLY C  42      -4.033  16.853  35.053  1.00 94.70           O  
ATOM   4326  N   ASN C  43      -5.156  15.470  36.471  1.00 95.98           N  
ATOM   4327  CA  ASN C  43      -5.476  16.537  37.414  1.00 95.98           C  
ATOM   4328  C   ASN C  43      -4.268  16.909  38.269  1.00 95.98           C  
ATOM   4329  CB  ASN C  43      -6.652  16.131  38.305  1.00 95.98           C  
ATOM   4330  O   ASN C  43      -3.836  16.125  39.116  1.00 95.98           O  
ATOM   4331  CG  ASN C  43      -7.961  16.053  37.544  1.00 95.98           C  
ATOM   4332  ND2 ASN C  43      -8.790  15.074  37.889  1.00 95.98           N  
ATOM   4333  OD1 ASN C  43      -8.225  16.864  36.652  1.00 95.98           O  
ATOM   4334  N   PHE C  44      -3.815  18.155  37.942  1.00 95.98           N  
ATOM   4335  CA  PHE C  44      -2.655  18.597  38.708  1.00 95.98           C  
ATOM   4336  C   PHE C  44      -3.075  19.108  40.080  1.00 95.98           C  
ATOM   4337  CB  PHE C  44      -1.895  19.690  37.950  1.00 95.98           C  
ATOM   4338  O   PHE C  44      -2.428  18.806  41.086  1.00 95.98           O  
ATOM   4339  CG  PHE C  44      -0.569  20.046  38.567  1.00 95.98           C  
ATOM   4340  CD1 PHE C  44      -0.385  21.272  39.194  1.00 95.98           C  
ATOM   4341  CD2 PHE C  44       0.494  19.153  38.520  1.00 95.98           C  
ATOM   4342  CE1 PHE C  44       0.841  21.604  39.766  1.00 95.98           C  
ATOM   4343  CE2 PHE C  44       1.722  19.477  39.090  1.00 95.98           C  
ATOM   4344  CZ  PHE C  44       1.894  20.703  39.711  1.00 95.98           C  
ATOM   4345  N   PHE C  45      -4.202  19.817  40.119  1.00 95.02           N  
ATOM   4346  CA  PHE C  45      -4.727  20.357  41.368  1.00 95.02           C  
ATOM   4347  C   PHE C  45      -5.865  19.492  41.896  1.00 95.02           C  
ATOM   4348  CB  PHE C  45      -5.210  21.797  41.172  1.00 95.02           C  
ATOM   4349  O   PHE C  45      -6.533  18.798  41.127  1.00 95.02           O  
ATOM   4350  CG  PHE C  45      -4.107  22.768  40.848  1.00 95.02           C  
ATOM   4351  CD1 PHE C  45      -3.239  23.213  41.838  1.00 95.02           C  
ATOM   4352  CD2 PHE C  45      -3.938  23.237  39.551  1.00 95.02           C  
ATOM   4353  CE1 PHE C  45      -2.218  24.112  41.540  1.00 95.02           C  
ATOM   4354  CE2 PHE C  45      -2.919  24.136  39.246  1.00 95.02           C  
ATOM   4355  CZ  PHE C  45      -2.061  24.572  40.242  1.00 95.02           C  
ATOM   4356  N   GLY C  46      -5.969  19.413  43.216  1.00 87.52           N  
ATOM   4357  CA  GLY C  46      -7.095  18.747  43.851  1.00 87.52           C  
ATOM   4358  C   GLY C  46      -8.294  19.656  44.046  1.00 87.52           C  
ATOM   4359  O   GLY C  46      -8.229  20.850  43.748  1.00 87.52           O  
ATOM   4360  N   SER C  47      -9.471  19.112  44.383  1.00 73.64           N  
ATOM   4361  CA  SER C  47     -10.729  19.836  44.531  1.00 73.64           C  
ATOM   4362  C   SER C  47     -10.699  20.754  45.749  1.00 73.64           C  
ATOM   4363  CB  SER C  47     -11.900  18.860  44.647  1.00 73.64           C  
ATOM   4364  O   SER C  47     -11.402  21.765  45.789  1.00 73.64           O  
ATOM   4365  OG  SER C  47     -11.435  17.523  44.720  1.00 73.64           O  
ATOM   4366  N   THR C  48      -9.926  20.514  46.734  1.00 70.66           N  
ATOM   4367  CA  THR C  48      -9.850  21.320  47.948  1.00 70.66           C  
ATOM   4368  C   THR C  48      -8.613  22.213  47.928  1.00 70.66           C  
ATOM   4369  CB  THR C  48      -9.825  20.433  49.207  1.00 70.66           C  
ATOM   4370  O   THR C  48      -7.623  21.897  47.265  1.00 70.66           O  
ATOM   4371  CG2 THR C  48     -11.237  20.046  49.635  1.00 70.66           C  
ATOM   4372  OG1 THR C  48      -9.079  19.241  48.930  1.00 70.66           O  
ATOM   4373  N   GLN C  49      -8.879  23.608  48.446  1.00 62.20           N  
ATOM   4374  CA  GLN C  49      -7.742  24.516  48.547  1.00 62.20           C  
ATOM   4375  C   GLN C  49      -6.559  23.841  49.237  1.00 62.20           C  
ATOM   4376  CB  GLN C  49      -8.134  25.787  49.302  1.00 62.20           C  
ATOM   4377  O   GLN C  49      -6.701  23.301  50.336  1.00 62.20           O  
ATOM   4378  CG  GLN C  49      -7.952  27.064  48.492  1.00 62.20           C  
ATOM   4379  CD  GLN C  49      -8.647  28.259  49.117  1.00 62.20           C  
ATOM   4380  NE2 GLN C  49      -8.837  29.312  48.329  1.00 62.20           N  
ATOM   4381  OE1 GLN C  49      -9.011  28.236  50.297  1.00 62.20           O  
ATOM   4382  N   ASP C  50      -5.424  23.758  48.474  1.00 65.72           N  
ATOM   4383  CA  ASP C  50      -4.280  22.945  48.875  1.00 65.72           C  
ATOM   4384  C   ASP C  50      -3.236  23.788  49.604  1.00 65.72           C  
ATOM   4385  CB  ASP C  50      -3.650  22.267  47.656  1.00 65.72           C  
ATOM   4386  O   ASP C  50      -2.701  24.746  49.043  1.00 65.72           O  
ATOM   4387  CG  ASP C  50      -4.293  20.933  47.322  1.00 65.72           C  
ATOM   4388  OD1 ASP C  50      -4.733  20.218  48.249  1.00 65.72           O  
ATOM   4389  OD2 ASP C  50      -4.358  20.590  46.121  1.00 65.72           O  
ATOM   4390  N   ALA C  51      -3.145  23.772  51.014  1.00 74.91           N  
ATOM   4391  CA  ALA C  51      -2.122  24.428  51.825  1.00 74.91           C  
ATOM   4392  C   ALA C  51      -0.729  24.191  51.247  1.00 74.91           C  
ATOM   4393  CB  ALA C  51      -2.187  23.932  53.267  1.00 74.91           C  
ATOM   4394  O   ALA C  51       0.111  25.094  51.246  1.00 74.91           O  
ATOM   4395  N   GLU C  52      -0.535  23.146  50.620  1.00 85.87           N  
ATOM   4396  CA  GLU C  52       0.764  22.781  50.065  1.00 85.87           C  
ATOM   4397  C   GLU C  52       1.104  23.637  48.848  1.00 85.87           C  
ATOM   4398  CB  GLU C  52       0.791  21.298  49.688  1.00 85.87           C  
ATOM   4399  O   GLU C  52       2.261  24.017  48.653  1.00 85.87           O  
ATOM   4400  CG  GLU C  52       0.924  20.363  50.882  1.00 85.87           C  
ATOM   4401  CD  GLU C  52       0.971  18.894  50.491  1.00 85.87           C  
ATOM   4402  OE1 GLU C  52       0.934  18.025  51.392  1.00 85.87           O  
ATOM   4403  OE2 GLU C  52       1.047  18.610  49.275  1.00 85.87           O  
ATOM   4404  N   TRP C  53       0.050  23.987  48.169  1.00 91.08           N  
ATOM   4405  CA  TRP C  53       0.268  24.743  46.940  1.00 91.08           C  
ATOM   4406  C   TRP C  53       0.763  26.152  47.247  1.00 91.08           C  
ATOM   4407  CB  TRP C  53      -1.020  24.810  46.114  1.00 91.08           C  
ATOM   4408  O   TRP C  53       1.588  26.701  46.513  1.00 91.08           O  
ATOM   4409  CG  TRP C  53      -0.918  25.678  44.896  1.00 91.08           C  
ATOM   4410  CD1 TRP C  53      -1.651  26.798  44.618  1.00 91.08           C  
ATOM   4411  CD2 TRP C  53      -0.032  25.493  43.788  1.00 91.08           C  
ATOM   4412  CE2 TRP C  53      -0.283  26.540  42.873  1.00 91.08           C  
ATOM   4413  CE3 TRP C  53       0.951  24.544  43.479  1.00 91.08           C  
ATOM   4414  NE1 TRP C  53      -1.274  27.322  43.403  1.00 91.08           N  
ATOM   4415  CH2 TRP C  53       1.371  25.721  41.392  1.00 91.08           C  
ATOM   4416  CZ2 TRP C  53       0.415  26.664  41.669  1.00 91.08           C  
ATOM   4417  CZ3 TRP C  53       1.644  24.668  42.280  1.00 91.08           C  
ATOM   4418  N   GLU C  54       0.333  26.743  48.284  1.00 89.32           N  
ATOM   4419  CA  GLU C  54       0.748  28.088  48.671  1.00 89.32           C  
ATOM   4420  C   GLU C  54       2.255  28.155  48.905  1.00 89.32           C  
ATOM   4421  CB  GLU C  54       0.000  28.542  49.927  1.00 89.32           C  
ATOM   4422  O   GLU C  54       2.893  29.162  48.592  1.00 89.32           O  
ATOM   4423  CG  GLU C  54      -1.293  29.290  49.636  1.00 89.32           C  
ATOM   4424  CD  GLU C  54      -1.104  30.474  48.701  1.00 89.32           C  
ATOM   4425  OE1 GLU C  54      -2.045  30.806  47.945  1.00 89.32           O  
ATOM   4426  OE2 GLU C  54      -0.006  31.073  48.724  1.00 89.32           O  
ATOM   4427  N   GLU C  55       2.804  27.108  49.387  1.00 91.66           N  
ATOM   4428  CA  GLU C  55       4.242  27.050  49.628  1.00 91.66           C  
ATOM   4429  C   GLU C  55       5.021  27.016  48.317  1.00 91.66           C  
ATOM   4430  CB  GLU C  55       4.595  25.829  50.482  1.00 91.66           C  
ATOM   4431  O   GLU C  55       6.099  27.604  48.213  1.00 91.66           O  
ATOM   4432  CG  GLU C  55       4.069  25.903  51.908  1.00 91.66           C  
ATOM   4433  CD  GLU C  55       4.447  24.695  52.750  1.00 91.66           C  
ATOM   4434  OE1 GLU C  55       4.019  24.615  53.924  1.00 91.66           O  
ATOM   4435  OE2 GLU C  55       5.179  23.822  52.232  1.00 91.66           O  
ATOM   4436  N   TYR C  56       4.474  26.446  47.317  1.00 91.56           N  
ATOM   4437  CA  TYR C  56       5.117  26.394  46.009  1.00 91.56           C  
ATOM   4438  C   TYR C  56       4.909  27.697  45.247  1.00 91.56           C  
ATOM   4439  CB  TYR C  56       4.576  25.218  45.190  1.00 91.56           C  
ATOM   4440  O   TYR C  56       5.837  28.208  44.615  1.00 91.56           O  
ATOM   4441  CG  TYR C  56       5.116  23.877  45.624  1.00 91.56           C  
ATOM   4442  CD1 TYR C  56       6.333  23.404  45.139  1.00 91.56           C  
ATOM   4443  CD2 TYR C  56       4.409  23.079  46.517  1.00 91.56           C  
ATOM   4444  CE1 TYR C  56       6.834  22.168  45.534  1.00 91.56           C  
ATOM   4445  CE2 TYR C  56       4.900  21.841  46.920  1.00 91.56           C  
ATOM   4446  OH  TYR C  56       6.602  20.171  46.819  1.00 91.56           O  
ATOM   4447  CZ  TYR C  56       6.111  21.395  46.424  1.00 91.56           C  
ATOM   4448  N   LYS C  57       3.741  28.250  45.425  1.00 87.41           N  
ATOM   4449  CA  LYS C  57       3.393  29.490  44.738  1.00 87.41           C  
ATOM   4450  C   LYS C  57       4.249  30.652  45.233  1.00 87.41           C  
ATOM   4451  CB  LYS C  57       1.911  29.812  44.929  1.00 87.41           C  
ATOM   4452  O   LYS C  57       4.670  31.501  44.444  1.00 87.41           O  
ATOM   4453  CG  LYS C  57       1.404  30.944  44.046  1.00 87.41           C  
ATOM   4454  CD  LYS C  57      -0.085  31.190  44.253  1.00 87.41           C  
ATOM   4455  CE  LYS C  57      -0.569  32.393  43.454  1.00 87.41           C  
ATOM   4456  NZ  LYS C  57      -2.035  32.621  43.631  1.00 87.41           N  
ATOM   4457  N   THR C  58       4.592  30.644  46.570  1.00 86.87           N  
ATOM   4458  CA  THR C  58       5.336  31.733  47.193  1.00 86.87           C  
ATOM   4459  C   THR C  58       6.840  31.506  47.060  1.00 86.87           C  
ATOM   4460  CB  THR C  58       4.967  31.882  48.681  1.00 86.87           C  
ATOM   4461  O   THR C  58       7.634  32.418  47.299  1.00 86.87           O  
ATOM   4462  CG2 THR C  58       3.591  32.519  48.845  1.00 86.87           C  
ATOM   4463  OG1 THR C  58       4.959  30.588  49.297  1.00 86.87           O  
ATOM   4464  N   GLY C  59       7.258  30.328  46.732  1.00 84.07           N  
ATOM   4465  CA  GLY C  59       8.662  30.024  46.506  1.00 84.07           C  
ATOM   4466  C   GLY C  59       9.346  29.429  47.722  1.00 84.07           C  
ATOM   4467  O   GLY C  59      10.556  29.189  47.705  1.00 84.07           O  
ATOM   4468  N   ILE C  60       8.537  29.137  48.807  1.00 89.67           N  
ATOM   4469  CA  ILE C  60       9.097  28.479  49.982  1.00 89.67           C  
ATOM   4470  C   ILE C  60       9.581  27.080  49.609  1.00 89.67           C  
ATOM   4471  CB  ILE C  60       8.067  28.402  51.132  1.00 89.67           C  
ATOM   4472  O   ILE C  60      10.658  26.655  50.033  1.00 89.67           O  
ATOM   4473  CG1 ILE C  60       7.649  29.810  51.570  1.00 89.67           C  
ATOM   4474  CG2 ILE C  60       8.634  27.606  52.312  1.00 89.67           C  
ATOM   4475  CD1 ILE C  60       6.473  29.833  52.537  1.00 89.67           C  
ATOM   4476  N   LYS C  61       8.763  26.444  48.763  1.00 91.55           N  
ATOM   4477  CA  LYS C  61       9.149  25.164  48.175  1.00 91.55           C  
ATOM   4478  C   LYS C  61       9.271  25.271  46.657  1.00 91.55           C  
ATOM   4479  CB  LYS C  61       8.138  24.077  48.544  1.00 91.55           C  
ATOM   4480  O   LYS C  61       8.574  26.070  46.028  1.00 91.55           O  
ATOM   4481  CG  LYS C  61       8.143  23.702  50.019  1.00 91.55           C  
ATOM   4482  CD  LYS C  61       7.193  22.546  50.305  1.00 91.55           C  
ATOM   4483  CE  LYS C  61       7.218  22.153  51.776  1.00 91.55           C  
ATOM   4484  NZ  LYS C  61       6.265  21.040  52.068  1.00 91.55           N  
ATOM   4485  N   LYS C  62      10.287  24.548  46.140  1.00 87.57           N  
ATOM   4486  CA  LYS C  62      10.505  24.579  44.696  1.00 87.57           C  
ATOM   4487  C   LYS C  62      10.482  23.172  44.107  1.00 87.57           C  
ATOM   4488  CB  LYS C  62      11.833  25.263  44.368  1.00 87.57           C  
ATOM   4489  O   LYS C  62      10.961  22.223  44.732  1.00 87.57           O  
ATOM   4490  CG  LYS C  62      11.890  26.729  44.771  1.00 87.57           C  
ATOM   4491  CD  LYS C  62      13.234  27.354  44.418  1.00 87.57           C  
ATOM   4492  CE  LYS C  62      13.330  28.792  44.911  1.00 87.57           C  
ATOM   4493  NZ  LYS C  62      14.647  29.408  44.569  1.00 87.57           N  
ATOM   4494  N   ALA C  63       9.822  23.031  42.967  1.00 91.07           N  
ATOM   4495  CA  ALA C  63       9.879  21.751  42.265  1.00 91.07           C  
ATOM   4496  C   ALA C  63      11.316  21.388  41.902  1.00 91.07           C  
ATOM   4497  CB  ALA C  63       9.011  21.794  41.010  1.00 91.07           C  
ATOM   4498  O   ALA C  63      12.063  22.225  41.389  1.00 91.07           O  
ATOM   4499  N   PRO C  64      11.753  20.198  42.155  1.00 91.58           N  
ATOM   4500  CA  PRO C  64      13.148  19.799  41.959  1.00 91.58           C  
ATOM   4501  C   PRO C  64      13.505  19.603  40.488  1.00 91.58           C  
ATOM   4502  CB  PRO C  64      13.249  18.479  42.726  1.00 91.58           C  
ATOM   4503  O   PRO C  64      14.672  19.377  40.156  1.00 91.58           O  
ATOM   4504  CG  PRO C  64      11.871  17.902  42.676  1.00 91.58           C  
ATOM   4505  CD  PRO C  64      10.882  19.031  42.633  1.00 91.58           C  
ATOM   4506  N   ILE C  65      12.586  19.724  39.565  1.00 90.41           N  
ATOM   4507  CA  ILE C  65      12.795  19.499  38.139  1.00 90.41           C  
ATOM   4508  C   ILE C  65      11.834  20.370  37.333  1.00 90.41           C  
ATOM   4509  CB  ILE C  65      12.608  18.011  37.768  1.00 90.41           C  
ATOM   4510  O   ILE C  65      10.772  20.755  37.827  1.00 90.41           O  
ATOM   4511  CG1 ILE C  65      13.006  17.770  36.307  1.00 90.41           C  
ATOM   4512  CG2 ILE C  65      11.165  17.568  38.023  1.00 90.41           C  
ATOM   4513  CD1 ILE C  65      13.063  16.300  35.915  1.00 90.41           C  
ATOM   4514  N   GLN C  66      12.292  20.791  36.130  1.00 86.13           N  
ATOM   4515  CA  GLN C  66      11.360  21.529  35.284  1.00 86.13           C  
ATOM   4516  C   GLN C  66      10.106  20.708  35.002  1.00 86.13           C  
ATOM   4517  CB  GLN C  66      12.031  21.933  33.970  1.00 86.13           C  
ATOM   4518  O   GLN C  66      10.183  19.631  34.406  1.00 86.13           O  
ATOM   4519  CG  GLN C  66      11.260  22.985  33.185  1.00 86.13           C  
ATOM   4520  CD  GLN C  66      11.165  24.311  33.916  1.00 86.13           C  
ATOM   4521  NE2 GLN C  66       9.962  24.873  33.972  1.00 86.13           N  
ATOM   4522  OE1 GLN C  66      12.164  24.826  34.428  1.00 86.13           O  
ATOM   4523  N   THR C  67       8.928  21.233  35.395  1.00 91.24           N  
ATOM   4524  CA  THR C  67       7.675  20.487  35.360  1.00 91.24           C  
ATOM   4525  C   THR C  67       6.656  21.183  34.464  1.00 91.24           C  
ATOM   4526  CB  THR C  67       7.088  20.315  36.773  1.00 91.24           C  
ATOM   4527  O   THR C  67       6.395  22.378  34.623  1.00 91.24           O  
ATOM   4528  CG2 THR C  67       5.822  19.464  36.743  1.00 91.24           C  
ATOM   4529  OG1 THR C  67       8.058  19.679  37.614  1.00 91.24           O  
ATOM   4530  N   TYR C  68       6.156  20.417  33.512  1.00 91.27           N  
ATOM   4531  CA  TYR C  68       5.114  20.921  32.625  1.00 91.27           C  
ATOM   4532  C   TYR C  68       3.771  20.271  32.936  1.00 91.27           C  
ATOM   4533  CB  TYR C  68       5.488  20.674  31.161  1.00 91.27           C  
ATOM   4534  O   TYR C  68       3.683  19.048  33.070  1.00 91.27           O  
ATOM   4535  CG  TYR C  68       6.648  21.512  30.681  1.00 91.27           C  
ATOM   4536  CD1 TYR C  68       6.493  22.874  30.432  1.00 91.27           C  
ATOM   4537  CD2 TYR C  68       7.900  20.944  30.474  1.00 91.27           C  
ATOM   4538  CE1 TYR C  68       7.558  23.649  29.987  1.00 91.27           C  
ATOM   4539  CE2 TYR C  68       8.973  21.710  30.030  1.00 91.27           C  
ATOM   4540  OH  TYR C  68       9.851  23.823  29.350  1.00 91.27           O  
ATOM   4541  CZ  TYR C  68       8.793  23.060  29.790  1.00 91.27           C  
ATOM   4542  N   VAL C  69       2.751  21.105  33.007  1.00 94.34           N  
ATOM   4543  CA  VAL C  69       1.451  20.608  33.447  1.00 94.34           C  
ATOM   4544  C   VAL C  69       0.387  20.959  32.410  1.00 94.34           C  
ATOM   4545  CB  VAL C  69       1.061  21.183  34.827  1.00 94.34           C  
ATOM   4546  O   VAL C  69       0.468  22.001  31.755  1.00 94.34           O  
ATOM   4547  CG1 VAL C  69      -0.183  20.483  35.371  1.00 94.34           C  
ATOM   4548  CG2 VAL C  69       2.225  21.051  35.807  1.00 94.34           C  
ATOM   4549  N   LEU C  70      -0.626  20.044  32.230  1.00 95.29           N  
ATOM   4550  CA  LEU C  70      -1.793  20.343  31.408  1.00 95.29           C  
ATOM   4551  C   LEU C  70      -2.818  21.154  32.194  1.00 95.29           C  
ATOM   4552  CB  LEU C  70      -2.433  19.050  30.895  1.00 95.29           C  
ATOM   4553  O   LEU C  70      -2.714  21.275  33.417  1.00 95.29           O  
ATOM   4554  CG  LEU C  70      -1.631  18.261  29.859  1.00 95.29           C  
ATOM   4555  CD1 LEU C  70      -2.372  16.985  29.474  1.00 95.29           C  
ATOM   4556  CD2 LEU C  70      -1.357  19.118  28.628  1.00 95.29           C  
ATOM   4557  N   GLY C  71      -3.812  21.796  31.500  1.00 88.85           N  
ATOM   4558  CA  GLY C  71      -4.795  22.682  32.102  1.00 88.85           C  
ATOM   4559  C   GLY C  71      -5.858  21.945  32.894  1.00 88.85           C  
ATOM   4560  O   GLY C  71      -5.742  20.740  33.126  1.00 88.85           O  
ATOM   4561  N   ALA C  72      -6.839  22.672  33.237  1.00 92.53           N  
ATOM   4562  CA  ALA C  72      -7.901  22.192  34.118  1.00 92.53           C  
ATOM   4563  C   ALA C  72      -8.800  21.192  33.397  1.00 92.53           C  
ATOM   4564  CB  ALA C  72      -8.727  23.363  34.643  1.00 92.53           C  
ATOM   4565  O   ALA C  72      -9.007  21.294  32.186  1.00 92.53           O  
ATOM   4566  N   ASN C  73      -9.299  20.226  34.134  1.00 92.98           N  
ATOM   4567  CA  ASN C  73     -10.202  19.207  33.609  1.00 92.98           C  
ATOM   4568  C   ASN C  73     -11.596  19.327  34.218  1.00 92.98           C  
ATOM   4569  CB  ASN C  73      -9.634  17.808  33.855  1.00 92.98           C  
ATOM   4570  O   ASN C  73     -12.481  18.523  33.917  1.00 92.98           O  
ATOM   4571  CG  ASN C  73      -8.328  17.571  33.122  1.00 92.98           C  
ATOM   4572  ND2 ASN C  73      -7.373  16.944  33.798  1.00 92.98           N  
ATOM   4573  OD1 ASN C  73      -8.179  17.949  31.957  1.00 92.98           O  
ATOM   4574  N   ASN C  74     -11.744  20.306  35.173  1.00 90.78           N  
ATOM   4575  CA  ASN C  74     -13.036  20.557  35.803  1.00 90.78           C  
ATOM   4576  C   ASN C  74     -13.198  22.026  36.183  1.00 90.78           C  
ATOM   4577  CB  ASN C  74     -13.214  19.667  37.034  1.00 90.78           C  
ATOM   4578  O   ASN C  74     -12.233  22.791  36.149  1.00 90.78           O  
ATOM   4579  CG  ASN C  74     -12.104  19.847  38.051  1.00 90.78           C  
ATOM   4580  ND2 ASN C  74     -11.602  18.739  38.583  1.00 90.78           N  
ATOM   4581  OD1 ASN C  74     -11.702  20.973  38.356  1.00 90.78           O  
ATOM   4582  N   GLN C  75     -14.384  22.480  36.488  1.00 88.44           N  
ATOM   4583  CA  GLN C  75     -14.741  23.866  36.770  1.00 88.44           C  
ATOM   4584  C   GLN C  75     -14.043  24.368  38.032  1.00 88.44           C  
ATOM   4585  CB  GLN C  75     -16.256  24.012  36.915  1.00 88.44           C  
ATOM   4586  O   GLN C  75     -13.637  25.529  38.102  1.00 88.44           O  
ATOM   4587  CG  GLN C  75     -16.724  25.453  37.065  1.00 88.44           C  
ATOM   4588  CD  GLN C  75     -17.871  25.798  36.133  1.00 88.44           C  
ATOM   4589  NE2 GLN C  75     -18.086  27.090  35.910  1.00 88.44           N  
ATOM   4590  OE1 GLN C  75     -18.557  24.910  35.617  1.00 88.44           O  
ATOM   4591  N   GLU C  76     -13.778  23.546  39.008  1.00 88.00           N  
ATOM   4592  CA  GLU C  76     -13.224  23.921  40.306  1.00 88.00           C  
ATOM   4593  C   GLU C  76     -11.755  24.318  40.185  1.00 88.00           C  
ATOM   4594  CB  GLU C  76     -13.378  22.774  41.308  1.00 88.00           C  
ATOM   4595  O   GLU C  76     -11.274  25.170  40.935  1.00 88.00           O  
ATOM   4596  CG  GLU C  76     -14.825  22.438  41.640  1.00 88.00           C  
ATOM   4597  CD  GLU C  76     -14.966  21.236  42.560  1.00 88.00           C  
ATOM   4598  OE1 GLU C  76     -16.112  20.843  42.874  1.00 88.00           O  
ATOM   4599  OE2 GLU C  76     -13.921  20.684  42.972  1.00 88.00           O  
ATOM   4600  N   THR C  77     -11.056  23.822  39.209  1.00 90.49           N  
ATOM   4601  CA  THR C  77      -9.610  24.016  39.177  1.00 90.49           C  
ATOM   4602  C   THR C  77      -9.222  25.008  38.085  1.00 90.49           C  
ATOM   4603  CB  THR C  77      -8.873  22.683  38.950  1.00 90.49           C  
ATOM   4604  O   THR C  77      -8.051  25.373  37.958  1.00 90.49           O  
ATOM   4605  CG2 THR C  77      -9.084  21.731  40.123  1.00 90.49           C  
ATOM   4606  OG1 THR C  77      -9.367  22.068  37.754  1.00 90.49           O  
ATOM   4607  N   VAL C  78     -10.166  25.486  37.381  1.00 88.58           N  
ATOM   4608  CA  VAL C  78      -9.925  26.411  36.279  1.00 88.58           C  
ATOM   4609  C   VAL C  78      -9.294  27.695  36.812  1.00 88.58           C  
ATOM   4610  CB  VAL C  78     -11.228  26.735  35.515  1.00 88.58           C  
ATOM   4611  O   VAL C  78      -8.503  28.340  36.118  1.00 88.58           O  
ATOM   4612  CG1 VAL C  78     -11.008  27.887  34.536  1.00 88.58           C  
ATOM   4613  CG2 VAL C  78     -11.737  25.496  34.780  1.00 88.58           C  
ATOM   4614  N   LYS C  79      -9.500  28.044  38.031  1.00 87.79           N  
ATOM   4615  CA  LYS C  79      -9.048  29.280  38.662  1.00 87.79           C  
ATOM   4616  C   LYS C  79      -7.530  29.295  38.817  1.00 87.79           C  
ATOM   4617  CB  LYS C  79      -9.715  29.463  40.025  1.00 87.79           C  
ATOM   4618  O   LYS C  79      -6.918  30.362  38.897  1.00 87.79           O  
ATOM   4619  CG  LYS C  79      -9.398  28.359  41.023  1.00 87.79           C  
ATOM   4620  CD  LYS C  79     -10.133  28.568  42.341  1.00 87.79           C  
ATOM   4621  CE  LYS C  79      -9.852  27.440  43.324  1.00 87.79           C  
ATOM   4622  NZ  LYS C  79     -10.591  27.628  44.609  1.00 87.79           N  
ATOM   4623  N   TYR C  80      -6.976  28.161  38.816  1.00 88.78           N  
ATOM   4624  CA  TYR C  80      -5.535  28.089  39.032  1.00 88.78           C  
ATOM   4625  C   TYR C  80      -4.775  28.432  37.756  1.00 88.78           C  
ATOM   4626  CB  TYR C  80      -5.132  26.694  39.520  1.00 88.78           C  
ATOM   4627  O   TYR C  80      -3.575  28.713  37.797  1.00 88.78           O  
ATOM   4628  CG  TYR C  80      -5.640  26.366  40.903  1.00 88.78           C  
ATOM   4629  CD1 TYR C  80      -5.098  26.981  42.030  1.00 88.78           C  
ATOM   4630  CD2 TYR C  80      -6.661  25.439  41.087  1.00 88.78           C  
ATOM   4631  CE1 TYR C  80      -5.561  26.680  43.306  1.00 88.78           C  
ATOM   4632  CE2 TYR C  80      -7.131  25.130  42.359  1.00 88.78           C  
ATOM   4633  OH  TYR C  80      -7.039  25.453  44.722  1.00 88.78           O  
ATOM   4634  CZ  TYR C  80      -6.577  25.755  43.460  1.00 88.78           C  
ATOM   4635  N   PHE C  81      -5.466  28.348  36.605  1.00 87.09           N  
ATOM   4636  CA  PHE C  81      -4.827  28.580  35.315  1.00 87.09           C  
ATOM   4637  C   PHE C  81      -5.284  29.904  34.715  1.00 87.09           C  
ATOM   4638  CB  PHE C  81      -5.134  27.432  34.348  1.00 87.09           C  
ATOM   4639  O   PHE C  81      -6.313  29.963  34.039  1.00 87.09           O  
ATOM   4640  CG  PHE C  81      -4.722  26.079  34.863  1.00 87.09           C  
ATOM   4641  CD1 PHE C  81      -3.412  25.637  34.726  1.00 87.09           C  
ATOM   4642  CD2 PHE C  81      -5.647  25.249  35.484  1.00 87.09           C  
ATOM   4643  CE1 PHE C  81      -3.029  24.385  35.201  1.00 87.09           C  
ATOM   4644  CE2 PHE C  81      -5.271  23.997  35.961  1.00 87.09           C  
ATOM   4645  CZ  PHE C  81      -3.962  23.566  35.818  1.00 87.09           C  
ATOM   4646  N   GLN C  82      -4.587  30.960  34.807  1.00 75.16           N  
ATOM   4647  CA  GLN C  82      -5.001  32.334  34.541  1.00 75.16           C  
ATOM   4648  C   GLN C  82      -4.909  32.658  33.053  1.00 75.16           C  
ATOM   4649  CB  GLN C  82      -4.149  33.317  35.346  1.00 75.16           C  
ATOM   4650  O   GLN C  82      -5.794  33.314  32.500  1.00 75.16           O  
ATOM   4651  CG  GLN C  82      -4.337  33.203  36.853  1.00 75.16           C  
ATOM   4652  CD  GLN C  82      -3.473  34.179  37.628  1.00 75.16           C  
ATOM   4653  NE2 GLN C  82      -3.561  34.127  38.952  1.00 75.16           N  
ATOM   4654  OE1 GLN C  82      -2.731  34.973  37.040  1.00 75.16           O  
ATOM   4655  N   ASP C  83      -3.824  32.095  32.380  1.00 73.00           N  
ATOM   4656  CA  ASP C  83      -3.594  32.398  30.971  1.00 73.00           C  
ATOM   4657  C   ASP C  83      -3.829  31.167  30.099  1.00 73.00           C  
ATOM   4658  CB  ASP C  83      -2.174  32.929  30.761  1.00 73.00           C  
ATOM   4659  O   ASP C  83      -3.076  30.194  30.173  1.00 73.00           O  
ATOM   4660  CG  ASP C  83      -2.021  33.719  29.473  1.00 73.00           C  
ATOM   4661  OD1 ASP C  83      -2.929  33.669  28.615  1.00 73.00           O  
ATOM   4662  OD2 ASP C  83      -0.982  34.396  29.314  1.00 73.00           O  
ATOM   4663  N   ALA C  84      -4.774  31.299  29.268  1.00 70.26           N  
ATOM   4664  CA  ALA C  84      -5.170  30.180  28.418  1.00 70.26           C  
ATOM   4665  C   ALA C  84      -4.030  29.762  27.494  1.00 70.26           C  
ATOM   4666  CB  ALA C  84      -6.407  30.545  27.600  1.00 70.26           C  
ATOM   4667  O   ALA C  84      -3.974  28.614  27.047  1.00 70.26           O  
ATOM   4668  N   ASP C  85      -3.058  30.633  27.222  1.00 66.24           N  
ATOM   4669  CA  ASP C  85      -1.968  30.347  26.295  1.00 66.24           C  
ATOM   4670  C   ASP C  85      -0.759  29.771  27.029  1.00 66.24           C  
ATOM   4671  CB  ASP C  85      -1.567  31.611  25.531  1.00 66.24           C  
ATOM   4672  O   ASP C  85       0.276  29.500  26.415  1.00 66.24           O  
ATOM   4673  CG  ASP C  85      -2.643  32.090  24.573  1.00 66.24           C  
ATOM   4674  OD1 ASP C  85      -3.359  31.249  23.989  1.00 66.24           O  
ATOM   4675  OD2 ASP C  85      -2.774  33.321  24.397  1.00 66.24           O  
ATOM   4676  N   GLY C  86      -0.841  29.641  28.359  1.00 74.00           N  
ATOM   4677  CA  GLY C  86       0.253  29.100  29.150  1.00 74.00           C  
ATOM   4678  C   GLY C  86       0.928  30.139  30.025  1.00 74.00           C  
ATOM   4679  O   GLY C  86       0.961  31.322  29.679  1.00 74.00           O  
ATOM   4680  N   CYS C  87       1.387  29.704  31.217  1.00 74.93           N  
ATOM   4681  CA  CYS C  87       2.076  30.606  32.133  1.00 74.93           C  
ATOM   4682  C   CYS C  87       2.829  29.827  33.204  1.00 74.93           C  
ATOM   4683  CB  CYS C  87       1.083  31.565  32.790  1.00 74.93           C  
ATOM   4684  O   CYS C  87       2.602  28.628  33.380  1.00 74.93           O  
ATOM   4685  SG  CYS C  87      -0.123  30.745  33.856  1.00 74.93           S  
ATOM   4686  N   GLU C  88       3.757  30.462  33.774  1.00 79.29           N  
ATOM   4687  CA  GLU C  88       4.455  29.876  34.914  1.00 79.29           C  
ATOM   4688  C   GLU C  88       3.599  29.937  36.176  1.00 79.29           C  
ATOM   4689  CB  GLU C  88       5.791  30.587  35.150  1.00 79.29           C  
ATOM   4690  O   GLU C  88       3.199  31.020  36.610  1.00 79.29           O  
ATOM   4691  CG  GLU C  88       6.732  29.835  36.080  1.00 79.29           C  
ATOM   4692  CD  GLU C  88       8.085  30.509  36.237  1.00 79.29           C  
ATOM   4693  OE1 GLU C  88       8.970  29.943  36.919  1.00 79.29           O  
ATOM   4694  OE2 GLU C  88       8.262  31.613  35.675  1.00 79.29           O  
ATOM   4695  N   LEU C  89       3.252  28.816  36.762  1.00 87.69           N  
ATOM   4696  CA  LEU C  89       2.420  28.746  37.958  1.00 87.69           C  
ATOM   4697  C   LEU C  89       3.262  28.917  39.218  1.00 87.69           C  
ATOM   4698  CB  LEU C  89       1.668  27.413  38.010  1.00 87.69           C  
ATOM   4699  O   LEU C  89       2.815  29.532  40.189  1.00 87.69           O  
ATOM   4700  CG  LEU C  89       0.680  27.147  36.873  1.00 87.69           C  
ATOM   4701  CD1 LEU C  89       0.131  25.728  36.969  1.00 87.69           C  
ATOM   4702  CD2 LEU C  89      -0.453  28.168  36.899  1.00 87.69           C  
ATOM   4703  N   ALA C  90       4.440  28.387  39.252  1.00 86.83           N  
ATOM   4704  CA  ALA C  90       5.455  28.454  40.300  1.00 86.83           C  
ATOM   4705  C   ALA C  90       6.845  28.175  39.735  1.00 86.83           C  
ATOM   4706  CB  ALA C  90       5.131  27.467  41.418  1.00 86.83           C  
ATOM   4707  O   ALA C  90       6.985  27.816  38.563  1.00 86.83           O  
ATOM   4708  N   GLU C  91       7.821  28.391  40.534  1.00 80.01           N  
ATOM   4709  CA  GLU C  91       9.182  28.158  40.061  1.00 80.01           C  
ATOM   4710  C   GLU C  91       9.359  26.722  39.575  1.00 80.01           C  
ATOM   4711  CB  GLU C  91      10.196  28.467  41.166  1.00 80.01           C  
ATOM   4712  O   GLU C  91       9.120  25.773  40.325  1.00 80.01           O  
ATOM   4713  CG  GLU C  91      11.634  28.550  40.675  1.00 80.01           C  
ATOM   4714  CD  GLU C  91      12.615  28.970  41.759  1.00 80.01           C  
ATOM   4715  OE1 GLU C  91      13.842  28.845  41.548  1.00 80.01           O  
ATOM   4716  OE2 GLU C  91      12.151  29.426  42.828  1.00 80.01           O  
ATOM   4717  N   ASN C  92       9.674  26.463  38.297  1.00 82.70           N  
ATOM   4718  CA  ASN C  92       9.950  25.183  37.653  1.00 82.70           C  
ATOM   4719  C   ASN C  92       8.663  24.433  37.321  1.00 82.70           C  
ATOM   4720  CB  ASN C  92      10.854  24.321  38.537  1.00 82.70           C  
ATOM   4721  O   ASN C  92       8.695  23.237  37.025  1.00 82.70           O  
ATOM   4722  CG  ASN C  92      12.278  24.837  38.596  1.00 82.70           C  
ATOM   4723  ND2 ASN C  92      13.018  24.421  39.617  1.00 82.70           N  
ATOM   4724  OD1 ASN C  92      12.709  25.605  37.732  1.00 82.70           O  
ATOM   4725  N   ILE C  93       7.497  25.147  37.495  1.00 87.99           N  
ATOM   4726  CA  ILE C  93       6.211  24.553  37.147  1.00 87.99           C  
ATOM   4727  C   ILE C  93       5.489  25.441  36.137  1.00 87.99           C  
ATOM   4728  CB  ILE C  93       5.331  24.337  38.398  1.00 87.99           C  
ATOM   4729  O   ILE C  93       5.075  26.556  36.466  1.00 87.99           O  
ATOM   4730  CG1 ILE C  93       6.094  23.532  39.456  1.00 87.99           C  
ATOM   4731  CG2 ILE C  93       4.019  23.643  38.022  1.00 87.99           C  
ATOM   4732  CD1 ILE C  93       5.354  23.392  40.780  1.00 87.99           C  
ATOM   4733  N   THR C  94       5.343  24.918  34.942  1.00 86.09           N  
ATOM   4734  CA  THR C  94       4.792  25.728  33.862  1.00 86.09           C  
ATOM   4735  C   THR C  94       3.534  25.083  33.289  1.00 86.09           C  
ATOM   4736  CB  THR C  94       5.824  25.935  32.737  1.00 86.09           C  
ATOM   4737  O   THR C  94       3.522  23.885  32.998  1.00 86.09           O  
ATOM   4738  CG2 THR C  94       5.297  26.898  31.678  1.00 86.09           C  
ATOM   4739  OG1 THR C  94       7.030  26.470  33.296  1.00 86.09           O  
ATOM   4740  N   TYR C  95       2.485  25.798  33.238  1.00 88.49           N  
ATOM   4741  CA  TYR C  95       1.279  25.429  32.506  1.00 88.49           C  
ATOM   4742  C   TYR C  95       1.472  25.616  31.006  1.00 88.49           C  
ATOM   4743  CB  TYR C  95       0.084  26.259  32.985  1.00 88.49           C  
ATOM   4744  O   TYR C  95       1.722  26.730  30.539  1.00 88.49           O  
ATOM   4745  CG  TYR C  95      -1.144  26.110  32.120  1.00 88.49           C  
ATOM   4746  CD1 TYR C  95      -1.843  27.228  31.670  1.00 88.49           C  
ATOM   4747  CD2 TYR C  95      -1.609  24.852  31.751  1.00 88.49           C  
ATOM   4748  CE1 TYR C  95      -2.976  27.096  30.875  1.00 88.49           C  
ATOM   4749  CE2 TYR C  95      -2.741  24.708  30.955  1.00 88.49           C  
ATOM   4750  OH  TYR C  95      -4.538  25.698  29.735  1.00 88.49           O  
ATOM   4751  CZ  TYR C  95      -3.416  25.834  30.522  1.00 88.49           C  
ATOM   4752  N   LEU C  96       1.298  24.585  30.159  1.00 87.05           N  
ATOM   4753  CA  LEU C  96       1.624  24.586  28.737  1.00 87.05           C  
ATOM   4754  C   LEU C  96       0.592  25.382  27.944  1.00 87.05           C  
ATOM   4755  CB  LEU C  96       1.700  23.153  28.203  1.00 87.05           C  
ATOM   4756  O   LEU C  96       0.927  26.008  26.936  1.00 87.05           O  
ATOM   4757  CG  LEU C  96       2.953  22.358  28.574  1.00 87.05           C  
ATOM   4758  CD1 LEU C  96       2.778  20.890  28.199  1.00 87.05           C  
ATOM   4759  CD2 LEU C  96       4.182  22.947  27.892  1.00 87.05           C  
ATOM   4760  N   GLY C  97      -0.648  25.399  28.450  1.00 84.89           N  
ATOM   4761  CA  GLY C  97      -1.736  26.060  27.747  1.00 84.89           C  
ATOM   4762  C   GLY C  97      -2.865  25.118  27.375  1.00 84.89           C  
ATOM   4763  O   GLY C  97      -2.809  23.924  27.677  1.00 84.89           O  
ATOM   4764  N   ARG C  98      -3.797  25.690  26.725  1.00 84.92           N  
ATOM   4765  CA  ARG C  98      -4.980  24.920  26.356  1.00 84.92           C  
ATOM   4766  C   ARG C  98      -4.658  23.916  25.253  1.00 84.92           C  
ATOM   4767  CB  ARG C  98      -6.108  25.850  25.905  1.00 84.92           C  
ATOM   4768  O   ARG C  98      -5.103  22.768  25.303  1.00 84.92           O  
ATOM   4769  CG  ARG C  98      -7.500  25.266  26.092  1.00 84.92           C  
ATOM   4770  CD  ARG C  98      -8.586  26.271  25.735  1.00 84.92           C  
ATOM   4771  NE  ARG C  98      -9.830  25.996  26.449  1.00 84.92           N  
ATOM   4772  NH1 ARG C  98     -10.912  27.901  25.716  1.00 84.92           N  
ATOM   4773  NH2 ARG C  98     -11.986  26.431  27.110  1.00 84.92           N  
ATOM   4774  CZ  ARG C  98     -10.906  26.777  26.423  1.00 84.92           C  
ATOM   4775  N   LYS C  99      -4.009  24.337  24.206  1.00 88.44           N  
ATOM   4776  CA  LYS C  99      -3.554  23.505  23.096  1.00 88.44           C  
ATOM   4777  C   LYS C  99      -2.354  24.134  22.394  1.00 88.44           C  
ATOM   4778  CB  LYS C  99      -4.687  23.278  22.095  1.00 88.44           C  
ATOM   4779  O   LYS C  99      -2.214  25.358  22.369  1.00 88.44           O  
ATOM   4780  CG  LYS C  99      -5.090  24.526  21.323  1.00 88.44           C  
ATOM   4781  CD  LYS C  99      -6.178  24.224  20.300  1.00 88.44           C  
ATOM   4782  CE  LYS C  99      -6.600  25.477  19.545  1.00 88.44           C  
ATOM   4783  NZ  LYS C  99      -7.670  25.187  18.544  1.00 88.44           N  
ATOM   4784  N   GLY C 100      -1.349  23.205  21.977  1.00 85.98           N  
ATOM   4785  CA  GLY C 100      -0.224  23.770  21.249  1.00 85.98           C  
ATOM   4786  C   GLY C 100       0.935  22.802  21.099  1.00 85.98           C  
ATOM   4787  O   GLY C 100       0.768  21.593  21.273  1.00 85.98           O  
ATOM   4788  N   ILE C 101       2.052  23.350  20.595  1.00 81.90           N  
ATOM   4789  CA  ILE C 101       3.277  22.591  20.369  1.00 81.90           C  
ATOM   4790  C   ILE C 101       4.423  23.213  21.165  1.00 81.90           C  
ATOM   4791  CB  ILE C 101       3.637  22.532  18.868  1.00 81.90           C  
ATOM   4792  O   ILE C 101       4.648  24.424  21.097  1.00 81.90           O  
ATOM   4793  CG1 ILE C 101       2.455  21.991  18.056  1.00 81.90           C  
ATOM   4794  CG2 ILE C 101       4.890  21.680  18.646  1.00 81.90           C  
ATOM   4795  CD1 ILE C 101       2.593  22.189  16.553  1.00 81.90           C  
ATOM   4796  N   PHE C 102       5.008  22.378  21.954  1.00 78.57           N  
ATOM   4797  CA  PHE C 102       6.221  22.796  22.647  1.00 78.57           C  
ATOM   4798  C   PHE C 102       7.455  22.181  21.999  1.00 78.57           C  
ATOM   4799  CB  PHE C 102       6.156  22.409  24.128  1.00 78.57           C  
ATOM   4800  O   PHE C 102       7.573  20.956  21.916  1.00 78.57           O  
ATOM   4801  CG  PHE C 102       7.420  22.705  24.889  1.00 78.57           C  
ATOM   4802  CD1 PHE C 102       8.360  21.708  25.119  1.00 78.57           C  
ATOM   4803  CD2 PHE C 102       7.669  23.983  25.374  1.00 78.57           C  
ATOM   4804  CE1 PHE C 102       9.531  21.980  25.823  1.00 78.57           C  
ATOM   4805  CE2 PHE C 102       8.837  24.262  26.078  1.00 78.57           C  
ATOM   4806  CZ  PHE C 102       9.766  23.259  26.303  1.00 78.57           C  
ATOM   4807  N   THR C 103       8.422  23.019  21.552  1.00 72.81           N  
ATOM   4808  CA  THR C 103       9.676  22.541  20.981  1.00 72.81           C  
ATOM   4809  C   THR C 103      10.858  22.942  21.859  1.00 72.81           C  
ATOM   4810  CB  THR C 103       9.884  23.085  19.555  1.00 72.81           C  
ATOM   4811  O   THR C 103      11.154  24.130  22.005  1.00 72.81           O  
ATOM   4812  CG2 THR C 103      11.074  22.413  18.879  1.00 72.81           C  
ATOM   4813  OG1 THR C 103       8.705  22.837  18.779  1.00 72.81           O  
ATOM   4814  N   GLY C 104      11.448  21.916  22.459  1.00 65.84           N  
ATOM   4815  CA  GLY C 104      12.604  22.181  23.301  1.00 65.84           C  
ATOM   4816  C   GLY C 104      13.856  22.507  22.510  1.00 65.84           C  
ATOM   4817  O   GLY C 104      13.903  22.294  21.297  1.00 65.84           O  
ATOM   4818  N   SER C 105      14.885  23.010  23.115  1.00 63.18           N  
ATOM   4819  CA  SER C 105      16.155  23.349  22.481  1.00 63.18           C  
ATOM   4820  C   SER C 105      16.850  22.107  21.935  1.00 63.18           C  
ATOM   4821  CB  SER C 105      17.075  24.065  23.471  1.00 63.18           C  
ATOM   4822  O   SER C 105      17.620  22.191  20.975  1.00 63.18           O  
ATOM   4823  OG  SER C 105      17.144  23.355  24.696  1.00 63.18           O  
ATOM   4824  N   SER C 106      16.526  20.923  22.481  1.00 67.22           N  
ATOM   4825  CA  SER C 106      17.108  19.651  22.064  1.00 67.22           C  
ATOM   4826  C   SER C 106      16.457  19.139  20.784  1.00 67.22           C  
ATOM   4827  CB  SER C 106      16.965  18.607  23.172  1.00 67.22           C  
ATOM   4828  O   SER C 106      16.962  18.206  20.155  1.00 67.22           O  
ATOM   4829  OG  SER C 106      15.599  18.353  23.452  1.00 67.22           O  
ATOM   4830  N   GLY C 107      15.358  19.759  20.354  1.00 70.39           N  
ATOM   4831  CA  GLY C 107      14.592  19.313  19.202  1.00 70.39           C  
ATOM   4832  C   GLY C 107      13.381  18.479  19.576  1.00 70.39           C  
ATOM   4833  O   GLY C 107      12.612  18.066  18.706  1.00 70.39           O  
ATOM   4834  N   LEU C 108      13.150  18.292  20.922  1.00 82.03           N  
ATOM   4835  CA  LEU C 108      12.014  17.513  21.400  1.00 82.03           C  
ATOM   4836  C   LEU C 108      10.702  18.243  21.132  1.00 82.03           C  
ATOM   4837  CB  LEU C 108      12.154  17.224  22.897  1.00 82.03           C  
ATOM   4838  O   LEU C 108      10.546  19.406  21.511  1.00 82.03           O  
ATOM   4839  CG  LEU C 108      11.055  16.367  23.528  1.00 82.03           C  
ATOM   4840  CD1 LEU C 108      11.223  14.907  23.122  1.00 82.03           C  
ATOM   4841  CD2 LEU C 108      11.071  16.510  25.046  1.00 82.03           C  
ATOM   4842  N   GLN C 109       9.844  17.588  20.426  1.00 86.58           N  
ATOM   4843  CA  GLN C 109       8.554  18.190  20.107  1.00 86.58           C  
ATOM   4844  C   GLN C 109       7.431  17.544  20.914  1.00 86.58           C  
ATOM   4845  CB  GLN C 109       8.260  18.071  18.611  1.00 86.58           C  
ATOM   4846  O   GLN C 109       7.196  16.339  20.806  1.00 86.58           O  
ATOM   4847  CG  GLN C 109       7.293  19.125  18.089  1.00 86.58           C  
ATOM   4848  CD  GLN C 109       7.103  19.054  16.585  1.00 86.58           C  
ATOM   4849  NE2 GLN C 109       6.624  20.144  15.996  1.00 86.58           N  
ATOM   4850  OE1 GLN C 109       7.386  18.028  15.958  1.00 86.58           O  
ATOM   4851  N   ILE C 110       6.666  18.382  21.685  1.00 90.20           N  
ATOM   4852  CA  ILE C 110       5.555  17.922  22.511  1.00 90.20           C  
ATOM   4853  C   ILE C 110       4.270  18.630  22.088  1.00 90.20           C  
ATOM   4854  CB  ILE C 110       5.830  18.163  24.012  1.00 90.20           C  
ATOM   4855  O   ILE C 110       4.193  19.860  22.117  1.00 90.20           O  
ATOM   4856  CG1 ILE C 110       7.120  17.453  24.439  1.00 90.20           C  
ATOM   4857  CG2 ILE C 110       4.643  17.697  24.860  1.00 90.20           C  
ATOM   4858  CD1 ILE C 110       7.564  17.778  25.859  1.00 90.20           C  
ATOM   4859  N   VAL C 111       3.320  17.793  21.691  1.00 92.94           N  
ATOM   4860  CA  VAL C 111       1.995  18.333  21.406  1.00 92.94           C  
ATOM   4861  C   VAL C 111       1.072  18.095  22.599  1.00 92.94           C  
ATOM   4862  CB  VAL C 111       1.389  17.707  20.130  1.00 92.94           C  
ATOM   4863  O   VAL C 111       1.082  17.014  23.193  1.00 92.94           O  
ATOM   4864  CG1 VAL C 111      -0.016  18.250  19.876  1.00 92.94           C  
ATOM   4865  CG2 VAL C 111       2.292  17.971  18.926  1.00 92.94           C  
ATOM   4866  N   TYR C 112       0.322  19.167  22.998  1.00 92.93           N  
ATOM   4867  CA  TYR C 112      -0.500  19.025  24.194  1.00 92.93           C  
ATOM   4868  C   TYR C 112      -1.918  19.524  23.944  1.00 92.93           C  
ATOM   4869  CB  TYR C 112       0.123  19.789  25.368  1.00 92.93           C  
ATOM   4870  O   TYR C 112      -2.125  20.464  23.173  1.00 92.93           O  
ATOM   4871  CG  TYR C 112       0.374  21.248  25.077  1.00 92.93           C  
ATOM   4872  CD1 TYR C 112       1.593  21.675  24.555  1.00 92.93           C  
ATOM   4873  CD2 TYR C 112      -0.606  22.204  25.324  1.00 92.93           C  
ATOM   4874  CE1 TYR C 112       1.831  23.019  24.288  1.00 92.93           C  
ATOM   4875  CE2 TYR C 112      -0.380  23.551  25.060  1.00 92.93           C  
ATOM   4876  OH  TYR C 112       1.069  25.280  24.280  1.00 92.93           O  
ATOM   4877  CZ  TYR C 112       0.839  23.948  24.543  1.00 92.93           C  
ATOM   4878  N   LEU C 113      -2.856  18.867  24.442  1.00 95.11           N  
ATOM   4879  CA  LEU C 113      -4.273  19.214  24.453  1.00 95.11           C  
ATOM   4880  C   LEU C 113      -4.852  19.094  25.859  1.00 95.11           C  
ATOM   4881  CB  LEU C 113      -5.053  18.316  23.490  1.00 95.11           C  
ATOM   4882  O   LEU C 113      -5.056  17.986  26.358  1.00 95.11           O  
ATOM   4883  CG  LEU C 113      -6.538  18.637  23.314  1.00 95.11           C  
ATOM   4884  CD1 LEU C 113      -6.710  19.970  22.593  1.00 95.11           C  
ATOM   4885  CD2 LEU C 113      -7.242  17.518  22.554  1.00 95.11           C  
ATOM   4886  N   SER C 114      -5.191  20.266  26.424  1.00 92.59           N  
ATOM   4887  CA  SER C 114      -5.640  20.306  27.812  1.00 92.59           C  
ATOM   4888  C   SER C 114      -7.160  20.226  27.904  1.00 92.59           C  
ATOM   4889  CB  SER C 114      -5.145  21.579  28.499  1.00 92.59           C  
ATOM   4890  O   SER C 114      -7.866  20.649  26.986  1.00 92.59           O  
ATOM   4891  OG  SER C 114      -3.729  21.613  28.537  1.00 92.59           O  
ATOM   4892  N   GLY C 115      -7.763  19.649  28.954  1.00 94.46           N  
ATOM   4893  CA  GLY C 115      -9.187  19.654  29.248  1.00 94.46           C  
ATOM   4894  C   GLY C 115      -9.897  18.395  28.785  1.00 94.46           C  
ATOM   4895  O   GLY C 115      -9.251  17.417  28.402  1.00 94.46           O  
ATOM   4896  N   THR C 116     -11.185  18.393  28.975  1.00 94.09           N  
ATOM   4897  CA  THR C 116     -12.054  17.310  28.527  1.00 94.09           C  
ATOM   4898  C   THR C 116     -12.940  17.770  27.373  1.00 94.09           C  
ATOM   4899  CB  THR C 116     -12.934  16.786  29.677  1.00 94.09           C  
ATOM   4900  O   THR C 116     -13.102  18.971  27.149  1.00 94.09           O  
ATOM   4901  CG2 THR C 116     -12.084  16.160  30.778  1.00 94.09           C  
ATOM   4902  OG1 THR C 116     -13.685  17.875  30.229  1.00 94.09           O  
ATOM   4903  N   GLU C 117     -13.395  16.819  26.616  1.00 92.15           N  
ATOM   4904  CA  GLU C 117     -14.154  17.087  25.399  1.00 92.15           C  
ATOM   4905  C   GLU C 117     -15.498  17.735  25.718  1.00 92.15           C  
ATOM   4906  CB  GLU C 117     -14.367  15.797  24.602  1.00 92.15           C  
ATOM   4907  O   GLU C 117     -16.165  17.350  26.681  1.00 92.15           O  
ATOM   4908  CG  GLU C 117     -15.170  15.989  23.324  1.00 92.15           C  
ATOM   4909  CD  GLU C 117     -15.359  14.703  22.535  1.00 92.15           C  
ATOM   4910  OE1 GLU C 117     -16.197  14.679  21.605  1.00 92.15           O  
ATOM   4911  OE2 GLU C 117     -14.665  13.711  22.851  1.00 92.15           O  
ATOM   4912  N   SER C 118     -15.808  18.765  24.957  1.00 88.74           N  
ATOM   4913  CA  SER C 118     -17.121  19.390  25.080  1.00 88.74           C  
ATOM   4914  C   SER C 118     -17.637  19.865  23.726  1.00 88.74           C  
ATOM   4915  CB  SER C 118     -17.066  20.567  26.055  1.00 88.74           C  
ATOM   4916  O   SER C 118     -16.864  20.351  22.897  1.00 88.74           O  
ATOM   4917  OG  SER C 118     -18.316  21.232  26.112  1.00 88.74           O  
ATOM   4918  N   LEU C 119     -18.932  19.660  23.624  1.00 77.83           N  
ATOM   4919  CA  LEU C 119     -19.572  20.131  22.401  1.00 77.83           C  
ATOM   4920  C   LEU C 119     -20.329  21.431  22.650  1.00 77.83           C  
ATOM   4921  CB  LEU C 119     -20.527  19.068  21.852  1.00 77.83           C  
ATOM   4922  O   LEU C 119     -20.899  22.010  21.723  1.00 77.83           O  
ATOM   4923  CG  LEU C 119     -19.889  17.757  21.392  1.00 77.83           C  
ATOM   4924  CD1 LEU C 119     -20.943  16.658  21.299  1.00 77.83           C  
ATOM   4925  CD2 LEU C 119     -19.186  17.945  20.051  1.00 77.83           C  
ATOM   4926  N   ASN C 120     -20.274  21.952  23.880  1.00 73.15           N  
ATOM   4927  CA  ASN C 120     -21.006  23.156  24.258  1.00 73.15           C  
ATOM   4928  C   ASN C 120     -20.298  24.418  23.772  1.00 73.15           C  
ATOM   4929  CB  ASN C 120     -21.206  23.210  25.774  1.00 73.15           C  
ATOM   4930  O   ASN C 120     -19.067  24.466  23.729  1.00 73.15           O  
ATOM   4931  CG  ASN C 120     -22.068  22.076  26.290  1.00 73.15           C  
ATOM   4932  ND2 ASN C 120     -21.948  21.778  27.579  1.00 73.15           N  
ATOM   4933  OD1 ASN C 120     -22.835  21.470  25.537  1.00 73.15           O  
ATOM   4934  N   GLU C 121     -21.024  25.429  23.209  1.00 73.05           N  
ATOM   4935  CA  GLU C 121     -20.502  26.750  22.869  1.00 73.05           C  
ATOM   4936  C   GLU C 121     -21.082  27.824  23.785  1.00 73.05           C  
ATOM   4937  CB  GLU C 121     -20.802  27.087  21.407  1.00 73.05           C
[truncated: 270,460 more chars]
