# Supplementary material for: AI-guided pipeline for protein–protein interaction drug discovery identifies a SARS-CoV-2 inhibitor
Source: Mol Syst Biol. 2024 Mar 11;20(4):428–57. doi: 10.1038/s44320-024-00019-8 (PMC10987651; doi:10.1038/s44320-024-00019-8)
Supplement: Supplementary file 12 — Source Data Fig. 2 [file 44320_2024_19_MOESM12_ESM.zip › Source Data Figure EV3-EV4/ColabFold/NONO_BEST1_unrelaxed_rank_4_model_1.pdb]

MODEL     1                                                                     
ATOM      1  N   MET B   1     -78.223 -24.270  -9.043  1.00 20.61           N  
ATOM      2  CA  MET B   1     -76.858 -23.781  -9.218  1.00 20.61           C  
ATOM      3  C   MET B   1     -76.449 -23.824 -10.686  1.00 20.61           C  
ATOM      4  CB  MET B   1     -75.880 -24.603  -8.378  1.00 20.61           C  
ATOM      5  O   MET B   1     -75.706 -22.959 -11.154  1.00 20.61           O  
ATOM      6  CG  MET B   1     -75.734 -24.108  -6.948  1.00 20.61           C  
ATOM      7  SD  MET B   1     -74.224 -24.756  -6.131  1.00 20.61           S  
ATOM      8  CE  MET B   1     -74.134 -23.646  -4.698  1.00 20.61           C  
ATOM      9  N   GLN B   2     -75.078 -24.675 -10.909  1.00 26.81           N  
ATOM     10  CA  GLN B   2     -74.488 -24.422  -9.599  1.00 26.81           C  
ATOM     11  C   GLN B   2     -72.970 -24.302  -9.694  1.00 26.81           C  
ATOM     12  CB  GLN B   2     -74.867 -25.531  -8.616  1.00 26.81           C  
ATOM     13  O   GLN B   2     -72.355 -23.538  -8.947  1.00 26.81           O  
ATOM     14  CG  GLN B   2     -76.190 -25.294  -7.901  1.00 26.81           C  
ATOM     15  CD  GLN B   2     -76.294 -26.055  -6.592  1.00 26.81           C  
ATOM     16  NE2 GLN B   2     -77.456 -25.977  -5.952  1.00 26.81           N  
ATOM     17  OE1 GLN B   2     -75.339 -26.708  -6.161  1.00 26.81           O  
ATOM     18  N   SER B   3     -72.558 -25.362  -9.951  1.00 24.78           N  
ATOM     19  CA  SER B   3     -71.611 -24.609 -10.767  1.00 24.78           C  
ATOM     20  C   SER B   3     -72.180 -24.324 -12.153  1.00 24.78           C  
ATOM     21  CB  SER B   3     -70.290 -25.370 -10.896  1.00 24.78           C  
ATOM     22  O   SER B   3     -72.885 -25.158 -12.724  1.00 24.78           O  
ATOM     23  OG  SER B   3     -69.308 -24.568 -11.530  1.00 24.78           O  
ATOM     24  N   ASN B   4     -72.253 -23.373 -13.267  1.00 24.33           N  
ATOM     25  CA  ASN B   4     -73.519 -22.730 -13.606  1.00 24.33           C  
ATOM     26  C   ASN B   4     -74.649 -23.749 -13.731  1.00 24.33           C  
ATOM     27  CB  ASN B   4     -73.383 -21.927 -14.901  1.00 24.33           C  
ATOM     28  O   ASN B   4     -74.454 -24.834 -14.282  1.00 24.33           O  
ATOM     29  CG  ASN B   4     -73.138 -20.452 -14.650  1.00 24.33           C  
ATOM     30  ND2 ASN B   4     -72.734 -19.733 -15.691  1.00 24.33           N  
ATOM     31  OD1 ASN B   4     -73.310 -19.963 -13.531  1.00 24.33           O  
ATOM     32  N   LYS B   5     -76.439 -23.969 -13.277  1.00 26.15           N  
ATOM     33  CA  LYS B   5     -77.824 -24.098 -12.832  1.00 26.15           C  
ATOM     34  C   LYS B   5     -78.762 -24.319 -14.015  1.00 26.15           C  
ATOM     35  CB  LYS B   5     -78.254 -22.857 -12.047  1.00 26.15           C  
ATOM     36  O   LYS B   5     -79.934 -24.653 -13.830  1.00 26.15           O  
ATOM     37  CG  LYS B   5     -77.921 -22.918 -10.564  1.00 26.15           C  
ATOM     38  CD  LYS B   5     -78.492 -21.721  -9.814  1.00 26.15           C  
ATOM     39  CE  LYS B   5     -78.116 -21.753  -8.339  1.00 26.15           C  
ATOM     40  NZ  LYS B   5     -78.633 -20.557  -7.609  1.00 26.15           N  
ATOM     41  N   THR B   6     -78.332 -23.213 -15.080  1.00 23.25           N  
ATOM     42  CA  THR B   6     -79.642 -23.030 -15.694  1.00 23.25           C  
ATOM     43  C   THR B   6     -80.170 -24.352 -16.247  1.00 23.25           C  
ATOM     44  CB  THR B   6     -79.589 -21.984 -16.823  1.00 23.25           C  
ATOM     45  O   THR B   6     -80.978 -24.363 -17.177  1.00 23.25           O  
ATOM     46  CG2 THR B   6     -79.711 -20.569 -16.267  1.00 23.25           C  
ATOM     47  OG1 THR B   6     -78.344 -22.106 -17.521  1.00 23.25           O  
ATOM     48  N   PHE B   7     -79.083 -24.842 -15.617  1.00 31.08           N  
ATOM     49  CA  PHE B   7     -77.818 -24.320 -15.114  1.00 31.08           C  
ATOM     50  C   PHE B   7     -76.815 -24.147 -16.248  1.00 31.08           C  
ATOM     51  CB  PHE B   7     -77.242 -25.246 -14.039  1.00 31.08           C  
ATOM     52  O   PHE B   7     -75.694 -23.683 -16.027  1.00 31.08           O  
ATOM     53  CG  PHE B   7     -77.329 -24.687 -12.645  1.00 31.08           C  
ATOM     54  CD1 PHE B   7     -76.304 -23.901 -12.131  1.00 31.08           C  
ATOM     55  CD2 PHE B   7     -78.435 -24.947 -11.847  1.00 31.08           C  
ATOM     56  CE1 PHE B   7     -76.382 -23.381 -10.841  1.00 31.08           C  
ATOM     57  CE2 PHE B   7     -78.520 -24.431 -10.557  1.00 31.08           C  
ATOM     58  CZ  PHE B   7     -77.492 -23.650 -10.056  1.00 31.08           C  
ATOM     59  N   ASN B   8     -77.333 -24.193 -17.978  1.00 24.93           N  
ATOM     60  CA  ASN B   8     -78.470 -24.492 -18.841  1.00 24.93           C  
ATOM     61  C   ASN B   8     -78.665 -25.996 -19.010  1.00 24.93           C  
ATOM     62  CB  ASN B   8     -78.298 -23.822 -20.206  1.00 24.93           C  
ATOM     63  O   ASN B   8     -79.796 -26.468 -19.142  1.00 24.93           O  
ATOM     64  CG  ASN B   8     -79.158 -22.584 -20.361  1.00 24.93           C  
ATOM     65  ND2 ASN B   8     -78.820 -21.744 -21.333  1.00 24.93           N  
ATOM     66  OD1 ASN B   8     -80.119 -22.382 -19.613  1.00 24.93           O  
ATOM     67  N   LEU B   9     -77.281 -26.709 -19.864  1.00 16.84           N  
ATOM     68  CA  LEU B   9     -76.924 -26.157 -21.166  1.00 16.84           C  
ATOM     69  C   LEU B   9     -76.768 -27.266 -22.202  1.00 16.84           C  
ATOM     70  CB  LEU B   9     -75.629 -25.348 -21.068  1.00 16.84           C  
ATOM     71  O   LEU B   9     -77.075 -27.068 -23.380  1.00 16.84           O  
ATOM     72  CG  LEU B   9     -75.546 -24.093 -21.939  1.00 16.84           C  
ATOM     73  CD1 LEU B   9     -76.275 -22.933 -21.268  1.00 16.84           C  
ATOM     74  CD2 LEU B   9     -74.091 -23.729 -22.216  1.00 16.84           C  
ATOM     75  N   GLU B  10     -76.261 -27.603 -22.903  1.00 23.41           N  
ATOM     76  CA  GLU B  10     -76.744 -27.461 -24.273  1.00 23.41           C  
ATOM     77  C   GLU B  10     -78.009 -28.283 -24.500  1.00 23.41           C  
ATOM     78  CB  GLU B  10     -75.660 -27.878 -25.271  1.00 23.41           C  
ATOM     79  O   GLU B  10     -78.153 -29.377 -23.950  1.00 23.41           O  
ATOM     80  CG  GLU B  10     -75.404 -26.852 -26.365  1.00 23.41           C  
ATOM     81  CD  GLU B  10     -74.105 -27.090 -27.118  1.00 23.41           C  
ATOM     82  OE1 GLU B  10     -73.825 -26.356 -28.094  1.00 23.41           O  
ATOM     83  OE2 GLU B  10     -73.360 -28.018 -26.730  1.00 23.41           O  
ATOM     84  N   LYS B  11     -78.603 -28.013 -25.870  1.00 21.26           N  
ATOM     85  CA  LYS B  11     -78.967 -27.899 -27.279  1.00 21.26           C  
ATOM     86  C   LYS B  11     -78.512 -29.125 -28.065  1.00 21.26           C  
ATOM     87  CB  LYS B  11     -78.364 -26.632 -27.889  1.00 21.26           C  
ATOM     88  O   LYS B  11     -79.243 -29.625 -28.923  1.00 21.26           O  
ATOM     89  CG  LYS B  11     -79.397 -25.608 -28.334  1.00 21.26           C  
ATOM     90  CD  LYS B  11     -78.737 -24.361 -28.908  1.00 21.26           C  
ATOM     91  CE  LYS B  11     -79.769 -23.323 -29.327  1.00 21.26           C  
ATOM     92  NZ  LYS B  11     -79.125 -22.095 -29.883  1.00 21.26           N  
ATOM     93  N   GLN B  12     -77.097 -29.252 -28.577  1.00 17.78           N  
ATOM     94  CA  GLN B  12     -77.000 -29.364 -30.029  1.00 17.78           C  
ATOM     95  C   GLN B  12     -76.845 -30.820 -30.459  1.00 17.78           C  
ATOM     96  CB  GLN B  12     -75.828 -28.534 -30.555  1.00 17.78           C  
ATOM     97  O   GLN B  12     -77.469 -31.256 -31.428  1.00 17.78           O  
ATOM     98  CG  GLN B  12     -76.251 -27.253 -31.262  1.00 17.78           C  
ATOM     99  CD  GLN B  12     -75.078 -26.495 -31.854  1.00 17.78           C  
ATOM    100  NE2 GLN B  12     -75.333 -25.277 -32.319  1.00 17.78           N  
ATOM    101  OE1 GLN B  12     -73.951 -27.000 -31.893  1.00 17.78           O  
ATOM    102  N   ASN B  13     -75.892 -31.133 -31.184  1.00 24.09           N  
ATOM    103  CA  ASN B  13     -76.389 -31.563 -32.486  1.00 24.09           C  
ATOM    104  C   ASN B  13     -77.446 -32.655 -32.350  1.00 24.09           C  
ATOM    105  CB  ASN B  13     -75.236 -32.047 -33.368  1.00 24.09           C  
ATOM    106  O   ASN B  13     -77.338 -33.525 -31.485  1.00 24.09           O  
ATOM    107  CG  ASN B  13     -74.930 -31.092 -34.505  1.00 24.09           C  
ATOM    108  ND2 ASN B  13     -73.789 -31.291 -35.155  1.00 24.09           N  
ATOM    109  OD1 ASN B  13     -75.711 -30.183 -34.797  1.00 24.09           O  
ATOM    110  N   HIS B  14     -77.421 -33.453 -33.453  1.00 17.37           N  
ATOM    111  CA  HIS B  14     -77.420 -33.442 -34.911  1.00 17.37           C  
ATOM    112  C   HIS B  14     -77.304 -34.855 -35.473  1.00 17.37           C  
ATOM    113  CB  HIS B  14     -76.278 -32.572 -35.439  1.00 17.37           C  
ATOM    114  O   HIS B  14     -76.849 -35.767 -34.780  1.00 17.37           O  
ATOM    115  CG  HIS B  14     -76.614 -31.116 -35.505  1.00 17.37           C  
ATOM    116  CD2 HIS B  14     -76.114 -30.056 -34.826  1.00 17.37           C  
ATOM    117  ND1 HIS B  14     -77.579 -30.612 -36.350  1.00 17.37           N  
ATOM    118  CE1 HIS B  14     -77.656 -29.301 -36.189  1.00 17.37           C  
ATOM    119  NE2 HIS B  14     -76.778 -28.939 -35.270  1.00 17.37           N  
ATOM    120  N   THR B  15     -76.524 -35.023 -36.271  1.00 22.69           N  
ATOM    121  CA  THR B  15     -77.171 -35.557 -37.464  1.00 22.69           C  
ATOM    122  C   THR B  15     -77.733 -36.950 -37.196  1.00 22.69           C  
ATOM    123  CB  THR B  15     -76.192 -35.616 -38.652  1.00 22.69           C  
ATOM    124  O   THR B  15     -77.323 -37.619 -36.245  1.00 22.69           O  
ATOM    125  CG2 THR B  15     -76.569 -34.600 -39.725  1.00 22.69           C  
ATOM    126  OG1 THR B  15     -74.867 -35.333 -38.185  1.00 22.69           O  
ATOM    127  N   PRO B  16     -77.559 -37.667 -38.173  1.00 19.05           N  
ATOM    128  CA  PRO B  16     -78.233 -38.586 -39.093  1.00 19.05           C  
ATOM    129  C   PRO B  16     -77.890 -40.049 -38.822  1.00 19.05           C  
ATOM    130  CB  PRO B  16     -77.719 -38.149 -40.467  1.00 19.05           C  
ATOM    131  O   PRO B  16     -78.777 -40.907 -38.831  1.00 19.05           O  
ATOM    132  CG  PRO B  16     -76.576 -37.232 -40.173  1.00 19.05           C  
ATOM    133  CD  PRO B  16     -76.428 -37.116 -38.683  1.00 19.05           C  
ATOM    134  N   ARG B  17     -76.638 -40.340 -39.327  1.00 20.50           N  
ATOM    135  CA  ARG B  17     -76.463 -41.144 -40.532  1.00 20.50           C  
ATOM    136  C   ARG B  17     -76.574 -42.633 -40.218  1.00 20.50           C  
ATOM    137  CB  ARG B  17     -75.113 -40.846 -41.187  1.00 20.50           C  
ATOM    138  O   ARG B  17     -76.266 -43.062 -39.104  1.00 20.50           O  
ATOM    139  CG  ARG B  17     -75.199 -39.899 -42.373  1.00 20.50           C  
ATOM    140  CD  ARG B  17     -73.836 -39.667 -43.010  1.00 20.50           C  
ATOM    141  NE  ARG B  17     -73.922 -38.762 -44.153  1.00 20.50           N  
ATOM    142  NH1 ARG B  17     -71.662 -38.284 -44.208  1.00 20.50           N  
ATOM    143  NH2 ARG B  17     -73.079 -37.325 -45.734  1.00 20.50           N  
ATOM    144  CZ  ARG B  17     -72.888 -38.126 -44.696  1.00 20.50           C  
ATOM    145  N   LYS B  18     -76.067 -43.501 -41.428  1.00 18.47           N  
ATOM    146  CA  LYS B  18     -76.454 -44.265 -42.610  1.00 18.47           C  
ATOM    147  C   LYS B  18     -75.977 -45.711 -42.512  1.00 18.47           C  
ATOM    148  CB  LYS B  18     -75.894 -43.614 -43.876  1.00 18.47           C  
ATOM    149  O   LYS B  18     -76.735 -46.641 -42.796  1.00 18.47           O  
ATOM    150  CG  LYS B  18     -76.833 -42.605 -44.520  1.00 18.47           C  
ATOM    151  CD  LYS B  18     -76.271 -42.076 -45.834  1.00 18.47           C  
ATOM    152  CE  LYS B  18     -77.190 -41.035 -46.458  1.00 18.47           C  
ATOM    153  NZ  LYS B  18     -76.633 -40.500 -47.736  1.00 18.47           N  
ATOM    154  N   HIS B  19     -74.614 -45.829 -42.911  1.00 17.38           N  
ATOM    155  CA  HIS B  19     -74.171 -46.503 -44.127  1.00 17.38           C  
ATOM    156  C   HIS B  19     -73.797 -47.954 -43.847  1.00 17.38           C  
ATOM    157  CB  HIS B  19     -72.983 -45.764 -44.746  1.00 17.38           C  
ATOM    158  O   HIS B  19     -74.153 -48.851 -44.615  1.00 17.38           O  
ATOM    159  CG  HIS B  19     -73.266 -45.203 -46.103  1.00 17.38           C  
ATOM    160  CD2 HIS B  19     -72.656 -44.218 -46.802  1.00 17.38           C  
ATOM    161  ND1 HIS B  19     -74.293 -45.662 -46.898  1.00 17.38           N  
ATOM    162  CE1 HIS B  19     -74.302 -44.982 -48.032  1.00 17.38           C  
ATOM    163  NE2 HIS B  19     -73.318 -44.099 -47.999  1.00 17.38           N  
ATOM    164  N   HIS B  20     -72.432 -47.996 -43.894  1.00 19.34           N  
ATOM    165  CA  HIS B  20     -71.677 -48.620 -44.975  1.00 19.34           C  
ATOM    166  C   HIS B  20     -71.622 -50.134 -44.806  1.00 19.34           C  
ATOM    167  CB  HIS B  20     -70.260 -48.047 -45.039  1.00 19.34           C  
ATOM    168  O   HIS B  20     -71.534 -50.635 -43.683  1.00 19.34           O  
ATOM    169  CG  HIS B  20     -70.050 -47.092 -46.171  1.00 19.34           C  
ATOM    170  CD2 HIS B  20     -69.199 -47.135 -47.224  1.00 19.34           C  
ATOM    171  ND1 HIS B  20     -70.767 -45.923 -46.302  1.00 19.34           N  
ATOM    172  CE1 HIS B  20     -70.366 -45.286 -47.389  1.00 19.34           C  
ATOM    173  NE2 HIS B  20     -69.415 -46.001 -47.967  1.00 19.34           N  
ATOM    174  N   GLN B  21     -70.997 -50.492 -45.818  1.00 20.96           N  
ATOM    175  CA  GLN B  21     -71.231 -51.559 -46.786  1.00 20.96           C  
ATOM    176  C   GLN B  21     -70.866 -52.921 -46.203  1.00 20.96           C  
ATOM    177  CB  GLN B  21     -70.436 -51.306 -48.067  1.00 20.96           C  
ATOM    178  O   GLN B  21     -71.644 -53.872 -46.299  1.00 20.96           O  
ATOM    179  CG  GLN B  21     -71.283 -50.799 -49.227  1.00 20.96           C  
ATOM    180  CD  GLN B  21     -70.472 -50.567 -50.488  1.00 20.96           C  
ATOM    181  NE2 GLN B  21     -70.457 -49.326 -50.963  1.00 20.96           N  
ATOM    182  OE1 GLN B  21     -69.864 -51.495 -51.031  1.00 20.96           O  
ATOM    183  N   HIS B  22     -69.750 -53.354 -46.853  1.00 19.46           N  
ATOM    184  CA  HIS B  22     -69.820 -54.462 -47.799  1.00 19.46           C  
ATOM    185  C   HIS B  22     -69.686 -55.804 -47.088  1.00 19.46           C  
ATOM    186  CB  HIS B  22     -68.734 -54.323 -48.867  1.00 19.46           C  
ATOM    187  O   HIS B  22     -69.175 -55.870 -45.968  1.00 19.46           O  
ATOM    188  CG  HIS B  22     -69.264 -53.967 -50.219  1.00 19.46           C  
ATOM    189  CD2 HIS B  22     -69.434 -52.765 -50.819  1.00 19.46           C  
ATOM    190  ND1 HIS B  22     -69.695 -54.914 -51.123  1.00 19.46           N  
ATOM    191  CE1 HIS B  22     -70.108 -54.308 -52.223  1.00 19.46           C  
ATOM    192  NE2 HIS B  22     -69.960 -53.004 -52.065  1.00 19.46           N  
ATOM    193  N   HIS B  23     -68.916 -56.690 -47.806  1.00 18.97           N  
ATOM    194  CA  HIS B  23     -69.126 -57.850 -48.666  1.00 18.97           C  
ATOM    195  C   HIS B  23     -68.669 -59.133 -47.982  1.00 18.97           C  
ATOM    196  CB  HIS B  23     -68.390 -57.671 -49.995  1.00 18.97           C  
ATOM    197  O   HIS B  23     -69.381 -60.140 -48.000  1.00 18.97           O  
ATOM    198  CG  HIS B  23     -69.222 -58.007 -51.191  1.00 18.97           C  
ATOM    199  CD2 HIS B  23     -68.923 -58.699 -52.316  1.00 18.97           C  
ATOM    200  ND1 HIS B  23     -70.536 -57.612 -51.319  1.00 18.97           N  
ATOM    201  CE1 HIS B  23     -71.011 -58.048 -52.473  1.00 18.97           C  
ATOM    202  NE2 HIS B  23     -70.052 -58.711 -53.097  1.00 18.97           N  
ATOM    203  N   HIS B  24     -67.688 -59.690 -48.651  1.00 19.82           N  
ATOM    204  CA  HIS B  24     -67.707 -60.926 -49.425  1.00 19.82           C  
ATOM    205  C   HIS B  24     -67.157 -62.093 -48.612  1.00 19.82           C  
ATOM    206  CB  HIS B  24     -66.906 -60.762 -50.718  1.00 19.82           C  
ATOM    207  O   HIS B  24     -66.453 -61.888 -47.621  1.00 19.82           O  
ATOM    208  CG  HIS B  24     -67.722 -60.948 -51.957  1.00 19.82           C  
ATOM    209  CD2 HIS B  24     -67.391 -61.444 -53.173  1.00 19.82           C  
ATOM    210  ND1 HIS B  24     -69.053 -60.601 -52.031  1.00 19.82           N  
ATOM    211  CE1 HIS B  24     -69.507 -60.877 -53.242  1.00 19.82           C  
ATOM    212  NE2 HIS B  24     -68.519 -61.389 -53.955  1.00 19.82           N  
ATOM    213  N   GLN B  25     -66.265 -62.721 -49.217  1.00 20.13           N  
ATOM    214  CA  GLN B  25     -66.246 -64.047 -49.825  1.00 20.13           C  
ATOM    215  C   GLN B  25     -65.499 -65.045 -48.945  1.00 20.13           C  
ATOM    216  CB  GLN B  25     -65.608 -63.992 -51.214  1.00 20.13           C  
ATOM    217  O   GLN B  25     -65.968 -66.164 -48.730  1.00 20.13           O  
ATOM    218  CG  GLN B  25     -66.573 -64.313 -52.347  1.00 20.13           C  
ATOM    219  CD  GLN B  25     -65.963 -64.091 -53.719  1.00 20.13           C  
ATOM    220  NE2 GLN B  25     -66.469 -63.095 -54.439  1.00 20.13           N  
ATOM    221  OE1 GLN B  25     -65.045 -64.809 -54.128  1.00 20.13           O  
ATOM    222  N   GLN B  26     -64.239 -65.123 -49.223  1.00 21.25           N  
ATOM    223  CA  GLN B  26     -63.911 -66.220 -50.127  1.00 21.25           C  
ATOM    224  C   GLN B  26     -63.591 -67.495 -49.352  1.00 21.25           C  
ATOM    225  CB  GLN B  26     -62.733 -65.842 -51.026  1.00 21.25           C  
ATOM    226  O   GLN B  26     -63.280 -67.441 -48.160  1.00 21.25           O  
ATOM    227  CG  GLN B  26     -63.135 -65.487 -52.451  1.00 21.25           C  
ATOM    228  CD  GLN B  26     -61.955 -65.065 -53.306  1.00 21.25           C  
ATOM    229  NE2 GLN B  26     -62.166 -64.068 -54.158  1.00 21.25           N  
ATOM    230  OE1 GLN B  26     -60.862 -65.631 -53.201  1.00 21.25           O  
ATOM    231  N   GLN B  27     -62.621 -68.212 -49.968  1.00 21.01           N  
ATOM    232  CA  GLN B  27     -62.629 -69.512 -50.632  1.00 21.01           C  
ATOM    233  C   GLN B  27     -62.201 -70.621 -49.676  1.00 21.01           C  
ATOM    234  CB  GLN B  27     -61.716 -69.494 -51.859  1.00 21.01           C  
ATOM    235  O   GLN B  27     -61.698 -70.347 -48.585  1.00 21.01           O  
ATOM    236  CG  GLN B  27     -62.440 -69.179 -53.161  1.00 21.01           C  
ATOM    237  CD  GLN B  27     -61.513 -69.174 -54.362  1.00 21.01           C  
ATOM    238  NE2 GLN B  27     -61.886 -68.426 -55.395  1.00 21.01           N  
ATOM    239  OE1 GLN B  27     -60.471 -69.836 -54.361  1.00 21.01           O  
ATOM    240  N   HIS B  28     -61.194 -71.395 -50.184  1.00 18.55           N  
ATOM    241  CA  HIS B  28     -61.259 -72.783 -50.627  1.00 18.55           C  
ATOM    242  C   HIS B  28     -60.643 -73.721 -49.594  1.00 18.55           C  
ATOM    243  CB  HIS B  28     -60.554 -72.950 -51.974  1.00 18.55           C  
ATOM    244  O   HIS B  28     -61.197 -74.784 -49.304  1.00 18.55           O  
ATOM    245  CG  HIS B  28     -61.470 -73.354 -53.085  1.00 18.55           C  
ATOM    246  CD2 HIS B  28     -62.178 -72.612 -53.968  1.00 18.55           C  
ATOM    247  ND1 HIS B  28     -61.744 -74.672 -53.381  1.00 18.55           N  
ATOM    248  CE1 HIS B  28     -62.582 -74.722 -54.403  1.00 18.55           C  
ATOM    249  NE2 HIS B  28     -62.861 -73.486 -54.778  1.00 18.55           N  
ATOM    250  N   HIS B  29     -59.256 -73.577 -49.467  1.00 19.38           N  
ATOM    251  CA  HIS B  29     -58.558 -74.650 -50.166  1.00 19.38           C  
ATOM    252  C   HIS B  29     -58.492 -75.912 -49.312  1.00 19.38           C  
ATOM    253  CB  HIS B  29     -57.146 -74.207 -50.556  1.00 19.38           C  
ATOM    254  O   HIS B  29     -58.755 -77.013 -49.802  1.00 19.38           O  
ATOM    255  CG  HIS B  29     -56.891 -74.247 -52.029  1.00 19.38           C  
ATOM    256  CD2 HIS B  29     -56.070 -75.030 -52.768  1.00 19.38           C  
ATOM    257  ND1 HIS B  29     -57.521 -73.401 -52.917  1.00 19.38           N  
ATOM    258  CE1 HIS B  29     -57.098 -73.665 -54.142  1.00 19.38           C  
ATOM    259  NE2 HIS B  29     -56.217 -74.649 -54.079  1.00 19.38           N  
ATOM    260  N   GLN B  30     -57.268 -76.265 -48.837  1.00 18.06           N  
ATOM    261  CA  GLN B  30     -56.453 -77.383 -49.300  1.00 18.06           C  
ATOM    262  C   GLN B  30     -56.554 -78.570 -48.347  1.00 18.06           C  
ATOM    263  CB  GLN B  30     -54.992 -76.955 -49.453  1.00 18.06           C  
ATOM    264  O   GLN B  30     -56.775 -79.703 -48.779  1.00 18.06           O  
ATOM    265  CG  GLN B  30     -54.521 -76.882 -50.899  1.00 18.06           C  
ATOM    266  CD  GLN B  30     -53.113 -76.332 -51.030  1.00 18.06           C  
ATOM    267  NE2 GLN B  30     -53.004 -75.070 -51.430  1.00 18.06           N  
ATOM    268  OE1 GLN B  30     -52.131 -77.036 -50.773  1.00 18.06           O  
ATOM    269  N   GLN B  31     -55.396 -78.847 -47.775  1.00 17.35           N  
ATOM    270  CA  GLN B  31     -54.626 -80.015 -48.190  1.00 17.35           C  
ATOM    271  C   GLN B  31     -54.915 -81.212 -47.289  1.00 17.35           C  
ATOM    272  CB  GLN B  31     -53.129 -79.702 -48.185  1.00 17.35           C  
ATOM    273  O   GLN B  31     -55.590 -81.078 -46.266  1.00 17.35           O  
ATOM    274  CG  GLN B  31     -52.490 -79.732 -49.566  1.00 17.35           C  
ATOM    275  CD  GLN B  31     -51.084 -79.160 -49.575  1.00 17.35           C  
ATOM    276  NE2 GLN B  31     -50.739 -78.453 -50.645  1.00 17.35           N  
ATOM    277  OE1 GLN B  31     -50.316 -79.352 -48.627  1.00 17.35           O  
ATOM    278  N   GLN B  32     -53.804 -81.674 -46.685  1.00 16.98           N  
ATOM    279  CA  GLN B  32     -53.219 -82.964 -47.035  1.00 16.98           C  
ATOM    280  C   GLN B  32     -53.505 -84.008 -45.959  1.00 16.98           C  
ATOM    281  CB  GLN B  32     -51.710 -82.830 -47.249  1.00 16.98           C  
ATOM    282  O   GLN B  32     -53.844 -85.151 -46.270  1.00 16.98           O  
ATOM    283  CG  GLN B  32     -51.257 -83.167 -48.663  1.00 16.98           C  
ATOM    284  CD  GLN B  32     -49.799 -82.827 -48.909  1.00 16.98           C  
ATOM    285  NE2 GLN B  32     -49.480 -82.437 -50.138  1.00 16.98           N  
ATOM    286  OE1 GLN B  32     -48.966 -82.913 -48.001  1.00 16.98           O  
ATOM    287  N   GLN B  33     -53.091 -83.699 -44.773  1.00 16.98           N  
ATOM    288  CA  GLN B  33     -51.982 -84.578 -44.417  1.00 16.98           C  
ATOM    289  C   GLN B  33     -52.488 -85.940 -43.951  1.00 16.98           C  
ATOM    290  CB  GLN B  33     -51.117 -83.939 -43.331  1.00 16.98           C  
ATOM    291  O   GLN B  33     -53.654 -86.081 -43.577  1.00 16.98           O  
ATOM    292  CG  GLN B  33     -49.817 -83.340 -43.852  1.00 16.98           C  
ATOM    293  CD  GLN B  33     -49.011 -82.652 -42.767  1.00 16.98           C  
ATOM    294  NE2 GLN B  33     -48.328 -81.572 -43.130  1.00 16.98           N  
ATOM    295  OE1 GLN B  33     -49.002 -83.087 -41.611  1.00 16.98           O  
ATOM    296  N   GLN B  34     -51.634 -86.468 -42.983  1.00 17.17           N  
ATOM    297  CA  GLN B  34     -50.779 -87.645 -42.867  1.00 17.17           C  
ATOM    298  C   GLN B  34     -51.425 -88.709 -41.985  1.00 17.17           C  
ATOM    299  CB  GLN B  34     -49.409 -87.260 -42.306  1.00 17.17           C  
ATOM    300  O   GLN B  34     -52.079 -88.386 -40.991  1.00 17.17           O  
ATOM    301  CG  GLN B  34     -48.323 -87.136 -43.367  1.00 17.17           C  
ATOM    302  CD  GLN B  34     -46.990 -86.693 -42.794  1.00 17.17           C  
ATOM    303  NE2 GLN B  34     -46.142 -86.119 -43.640  1.00 17.17           N  
ATOM    304  OE1 GLN B  34     -46.725 -86.866 -41.600  1.00 17.17           O  
ATOM    305  N   GLN B  35     -50.862 -89.860 -42.280  1.00 20.01           N  
ATOM    306  CA  GLN B  35     -51.495 -91.170 -42.166  1.00 20.01           C  
ATOM    307  C   GLN B  35     -51.444 -91.683 -40.730  1.00 20.01           C  
ATOM    308  CB  GLN B  35     -50.825 -92.174 -43.106  1.00 20.01           C  
ATOM    309  O   GLN B  35     -52.459 -92.122 -40.185  1.00 20.01           O  
ATOM    310  CG  GLN B  35     -51.391 -92.165 -44.520  1.00 20.01           C  
ATOM    311  CD  GLN B  35     -51.285 -93.515 -45.204  1.00 20.01           C  
ATOM    312  NE2 GLN B  35     -52.070 -93.709 -46.258  1.00 20.01           N  
ATOM    313  OE1 GLN B  35     -50.502 -94.376 -44.789  1.00 20.01           O  
ATOM    314  N   PRO B  36     -50.156 -92.147 -40.306  1.00 21.20           N  
ATOM    315  CA  PRO B  36     -50.240 -93.605 -40.193  1.00 21.20           C  
ATOM    316  C   PRO B  36     -50.516 -94.071 -38.765  1.00 21.20           C  
ATOM    317  CB  PRO B  36     -48.861 -94.075 -40.664  1.00 21.20           C  
ATOM    318  O   PRO B  36     -50.480 -93.266 -37.831  1.00 21.20           O  
ATOM    319  CG  PRO B  36     -47.965 -92.897 -40.457  1.00 21.20           C  
ATOM    320  CD  PRO B  36     -48.814 -91.704 -40.123  1.00 21.20           C  
ATOM    321  N   PRO B  37     -49.446 -94.847 -38.237  1.00 22.25           N  
ATOM    322  CA  PRO B  37     -49.666 -96.253 -37.892  1.00 22.25           C  
ATOM    323  C   PRO B  37     -49.844 -96.472 -36.391  1.00 22.25           C  
ATOM    324  CB  PRO B  37     -48.396 -96.943 -38.397  1.00 22.25           C  
ATOM    325  O   PRO B  37     -49.611 -95.556 -35.598  1.00 22.25           O  
ATOM    326  CG  PRO B  37     -47.388 -95.847 -38.518  1.00 22.25           C  
ATOM    327  CD  PRO B  37     -48.100 -94.529 -38.409  1.00 22.25           C  
ATOM    328  N   PRO B  38     -49.010 -97.516 -35.908  1.00 23.25           N  
ATOM    329  CA  PRO B  38     -49.434 -98.742 -35.228  1.00 23.25           C  
ATOM    330  C   PRO B  38     -49.196 -98.694 -33.721  1.00 23.25           C  
ATOM    331  CB  PRO B  38     -48.572 -99.824 -35.883  1.00 23.25           C  
ATOM    332  O   PRO B  38     -50.145 -98.793 -32.939  1.00 23.25           O  
ATOM    333  CG  PRO B  38     -47.440 -99.080 -36.515  1.00 23.25           C  
ATOM    334  CD  PRO B  38     -47.759 -97.613 -36.486  1.00 23.25           C  
ATOM    335  N   PRO B  39     -48.096 -99.461 -33.164  1.00 23.39           N  
ATOM    336  CA  PRO B  39     -48.309-100.742 -32.485  1.00 23.39           C  
ATOM    337  C   PRO B  39     -48.022-100.670 -30.987  1.00 23.39           C  
ATOM    338  CB  PRO B  39     -47.323-101.680 -33.186  1.00 23.39           C  
ATOM    339  O   PRO B  39     -48.850-101.093 -30.176  1.00 23.39           O  
ATOM    340  CG  PRO B  39     -46.404-100.774 -33.940  1.00 23.39           C  
ATOM    341  CD  PRO B  39     -46.954 -99.378 -33.880  1.00 23.39           C  
ATOM    342  N   PRO B  40     -46.775-101.197 -30.523  1.00 24.20           N  
ATOM    343  CA  PRO B  40     -46.580-102.428 -29.753  1.00 24.20           C  
ATOM    344  C   PRO B  40     -46.353-102.164 -28.266  1.00 24.20           C  
ATOM    345  CB  PRO B  40     -45.337-103.050 -30.393  1.00 24.20           C  
ATOM    346  O   PRO B  40     -46.187-101.011 -27.858  1.00 24.20           O  
ATOM    347  CG  PRO B  40     -44.675-101.923 -31.117  1.00 24.20           C  
ATOM    348  CD  PRO B  40     -45.602-100.741 -31.110  1.00 24.20           C  
ATOM    349  N   ILE B  41     -45.173-102.794 -27.607  1.00 22.36           N  
ATOM    350  CA  ILE B  41     -45.047-103.889 -26.652  1.00 22.36           C  
ATOM    351  C   ILE B  41     -44.606-103.342 -25.296  1.00 22.36           C  
ATOM    352  CB  ILE B  41     -44.050-104.960 -27.147  1.00 22.36           C  
ATOM    353  O   ILE B  41     -44.474-102.128 -25.122  1.00 22.36           O  
ATOM    354  CG1 ILE B  41     -43.455-104.551 -28.500  1.00 22.36           C  
ATOM    355  CG2 ILE B  41     -44.731-106.329 -27.240  1.00 22.36           C  
ATOM    356  CD1 ILE B  41     -42.229-105.358 -28.906  1.00 22.36           C  
ATOM    357  N   PRO B  42     -43.334-103.676 -24.764  1.00 25.07           N  
ATOM    358  CA  PRO B  42     -43.027-104.708 -23.770  1.00 25.07           C  
ATOM    359  C   PRO B  42     -42.682-104.124 -22.402  1.00 25.07           C  
ATOM    360  CB  PRO B  42     -41.822-105.433 -24.375  1.00 25.07           C  
ATOM    361  O   PRO B  42     -42.574-102.904 -22.256  1.00 25.07           O  
ATOM    362  CG  PRO B  42     -41.271-104.480 -25.385  1.00 25.07           C  
ATOM    363  CD  PRO B  42     -42.183-103.290 -25.467  1.00 25.07           C  
ATOM    364  N   ALA B  43     -41.445-104.457 -21.765  1.00 23.24           N  
ATOM    365  CA  ALA B  43     -41.112-105.314 -20.630  1.00 23.24           C  
ATOM    366  C   ALA B  43     -40.644-104.487 -19.436  1.00 23.24           C  
ATOM    367  CB  ALA B  43     -40.040-106.327 -21.025  1.00 23.24           C  
ATOM    368  O   ALA B  43     -41.124-104.677 -18.315  1.00 23.24           O  
ATOM    369  N   ASN B  44     -39.297-104.070 -19.315  1.00 22.55           N  
ATOM    370  CA  ASN B  44     -38.250-104.604 -18.451  1.00 22.55           C  
ATOM    371  C   ASN B  44     -38.133-103.810 -17.154  1.00 22.55           C  
ATOM    372  CB  ASN B  44     -36.907-104.623 -19.185  1.00 22.55           C  
ATOM    373  O   ASN B  44     -38.581-102.664 -17.080  1.00 22.55           O  
ATOM    374  CG  ASN B  44     -36.138-105.911 -18.962  1.00 22.55           C  
ATOM    375  ND2 ASN B  44     -35.012-106.056 -19.651  1.00 22.55           N  
ATOM    376  OD1 ASN B  44     -36.552-106.768 -18.177  1.00 22.55           O  
ATOM    377  N   GLY B  45     -37.319-104.258 -16.146  1.00 24.11           N  
ATOM    378  CA  GLY B  45     -37.086-104.456 -14.724  1.00 24.11           C  
ATOM    379  C   GLY B  45     -36.396-103.278 -14.064  1.00 24.11           C  
ATOM    380  O   GLY B  45     -36.402-103.156 -12.837  1.00 24.11           O  
ATOM    381  N   GLN B  46     -35.453-102.602 -14.723  1.00 23.39           N  
ATOM    382  CA  GLN B  46     -34.144-102.442 -14.097  1.00 23.39           C  
ATOM    383  C   GLN B  46     -34.198-101.421 -12.964  1.00 23.39           C  
ATOM    384  CB  GLN B  46     -33.101-102.022 -15.133  1.00 23.39           C  
ATOM    385  O   GLN B  46     -35.023-100.506 -12.984  1.00 23.39           O  
ATOM    386  CG  GLN B  46     -32.309-103.185 -15.715  1.00 23.39           C  
ATOM    387  CD  GLN B  46     -31.299-102.744 -16.757  1.00 23.39           C  
ATOM    388  NE2 GLN B  46     -30.590-103.706 -17.340  1.00 23.39           N  
ATOM    389  OE1 GLN B  46     -31.157-101.550 -17.038  1.00 23.39           O  
ATOM    390  N   GLN B  47     -33.266-101.640 -11.989  1.00 25.62           N  
ATOM    391  CA  GLN B  47     -32.819-101.421 -10.618  1.00 25.62           C  
ATOM    392  C   GLN B  47     -32.273-100.008 -10.436  1.00 25.62           C  
ATOM    393  CB  GLN B  47     -31.756-102.449 -10.229  1.00 25.62           C  
ATOM    394  O   GLN B  47     -31.403 -99.571 -11.192  1.00 25.62           O  
ATOM    395  CG  GLN B  47     -32.227-103.460  -9.193  1.00 25.62           C  
ATOM    396  CD  GLN B  47     -31.180-104.512  -8.879  1.00 25.62           C  
ATOM    397  NE2 GLN B  47     -31.466-105.359  -7.896  1.00 25.62           N  
ATOM    398  OE1 GLN B  47     -30.122-104.563  -9.515  1.00 25.62           O  
ATOM    399  N   ALA B  48     -33.031 -99.142  -9.849  1.00 28.68           N  
ATOM    400  CA  ALA B  48     -32.961 -97.684  -9.789  1.00 28.68           C  
ATOM    401  C   ALA B  48     -31.787 -97.227  -8.927  1.00 28.68           C  
ATOM    402  CB  ALA B  48     -34.268 -97.110  -9.250  1.00 28.68           C  
ATOM    403  O   ALA B  48     -31.790 -96.109  -8.407  1.00 28.68           O  
ATOM    404  N   SER B  49     -30.669 -97.996  -8.987  1.00 27.63           N  
ATOM    405  CA  SER B  49     -29.716 -97.786  -7.901  1.00 27.63           C  
ATOM    406  C   SER B  49     -29.127 -96.381  -7.946  1.00 27.63           C  
ATOM    407  CB  SER B  49     -28.592 -98.821  -7.967  1.00 27.63           C  
ATOM    408  O   SER B  49     -28.838 -95.857  -9.024  1.00 27.63           O  
ATOM    409  OG  SER B  49     -27.968 -98.806  -9.240  1.00 27.63           O  
ATOM    410  N   SER B  50     -29.507 -95.501  -7.031  1.00 31.57           N  
ATOM    411  CA  SER B  50     -29.342 -94.071  -6.788  1.00 31.57           C  
ATOM    412  C   SER B  50     -27.876 -93.713  -6.573  1.00 31.57           C  
ATOM    413  CB  SER B  50     -30.166 -93.635  -5.576  1.00 31.57           C  
ATOM    414  O   SER B  50     -27.364 -93.814  -5.456  1.00 31.57           O  
ATOM    415  OG  SER B  50     -29.642 -94.195  -4.384  1.00 31.57           O  
ATOM    416  N   GLN B  51     -26.966 -94.108  -7.410  1.00 27.89           N  
ATOM    417  CA  GLN B  51     -25.528 -93.996  -7.188  1.00 27.89           C  
ATOM    418  C   GLN B  51     -25.090 -92.535  -7.148  1.00 27.89           C  
ATOM    419  CB  GLN B  51     -24.756 -94.746  -8.274  1.00 27.89           C  
ATOM    420  O   GLN B  51     -25.465 -91.744  -8.016  1.00 27.89           O  
ATOM    421  CG  GLN B  51     -24.535 -96.221  -7.964  1.00 27.89           C  
ATOM    422  CD  GLN B  51     -23.781 -96.945  -9.064  1.00 27.89           C  
ATOM    423  NE2 GLN B  51     -23.680 -98.264  -8.944  1.00 27.89           N  
ATOM    424  OE1 GLN B  51     -23.294 -96.323 -10.014  1.00 27.89           O  
ATOM    425  N   ASN B  52     -24.938 -91.938  -5.912  1.00 31.76           N  
ATOM    426  CA  ASN B  52     -24.370 -90.646  -5.540  1.00 31.76           C  
ATOM    427  C   ASN B  52     -23.077 -90.363  -6.299  1.00 31.76           C  
ATOM    428  CB  ASN B  52     -24.125 -90.582  -4.031  1.00 31.76           C  
ATOM    429  O   ASN B  52     -22.039 -90.960  -6.009  1.00 31.76           O  
ATOM    430  CG  ASN B  52     -25.034 -89.589  -3.333  1.00 31.76           C  
ATOM    431  ND2 ASN B  52     -24.964 -89.551  -2.008  1.00 31.76           N  
ATOM    432  OD1 ASN B  52     -25.792 -88.863  -3.980  1.00 31.76           O  
ATOM    433  N   GLU B  53     -23.072 -90.252  -7.558  1.00 31.91           N  
ATOM    434  CA  GLU B  53     -21.908 -90.105  -8.426  1.00 31.91           C  
ATOM    435  C   GLU B  53     -21.191 -88.783  -8.169  1.00 31.91           C  
ATOM    436  CB  GLU B  53     -22.318 -90.203  -9.897  1.00 31.91           C  
ATOM    437  O   GLU B  53     -21.778 -87.710  -8.330  1.00 31.91           O  
ATOM    438  CG  GLU B  53     -22.195 -91.604 -10.478  1.00 31.91           C  
ATOM    439  CD  GLU B  53     -22.368 -91.645 -11.988  1.00 31.91           C  
ATOM    440  OE1 GLU B  53     -22.139 -92.715 -12.597  1.00 31.91           O  
ATOM    441  OE2 GLU B  53     -22.735 -90.599 -12.568  1.00 31.91           O  
ATOM    442  N   GLY B  54     -20.371 -88.629  -7.036  1.00 34.91           N  
ATOM    443  CA  GLY B  54     -19.486 -87.527  -6.690  1.00 34.91           C  
ATOM    444  C   GLY B  54     -18.761 -86.946  -7.889  1.00 34.91           C  
ATOM    445  O   GLY B  54     -18.479 -87.658  -8.855  1.00 34.91           O  
ATOM    446  N   LEU B  55     -19.197 -85.833  -8.348  1.00 35.55           N  
ATOM    447  CA  LEU B  55     -18.646 -85.059  -9.455  1.00 35.55           C  
ATOM    448  C   LEU B  55     -17.125 -84.988  -9.364  1.00 35.55           C  
ATOM    449  CB  LEU B  55     -19.235 -83.646  -9.467  1.00 35.55           C  
ATOM    450  O   LEU B  55     -16.580 -84.498  -8.372  1.00 35.55           O  
ATOM    451  CG  LEU B  55     -20.647 -83.505 -10.037  1.00 35.55           C  
ATOM    452  CD1 LEU B  55     -21.336 -82.277  -9.451  1.00 35.55           C  
ATOM    453  CD2 LEU B  55     -20.604 -83.425 -11.559  1.00 35.55           C  
ATOM    454  N   THR B  56     -16.438 -86.087  -9.533  1.00 38.84           N  
ATOM    455  CA  THR B  56     -14.984 -86.018  -9.627  1.00 38.84           C  
ATOM    456  C   THR B  56     -14.558 -85.042 -10.720  1.00 38.84           C  
ATOM    457  CB  THR B  56     -14.376 -87.405  -9.908  1.00 38.84           C  
ATOM    458  O   THR B  56     -14.929 -85.204 -11.884  1.00 38.84           O  
ATOM    459  CG2 THR B  56     -13.262 -87.728  -8.919  1.00 38.84           C  
ATOM    460  OG1 THR B  56     -15.401 -88.400  -9.799  1.00 38.84           O  
ATOM    461  N   ILE B  57     -14.765 -83.752 -10.471  1.00 40.65           N  
ATOM    462  CA  ILE B  57     -14.211 -82.787 -11.416  1.00 40.65           C  
ATOM    463  C   ILE B  57     -12.855 -83.277 -11.919  1.00 40.65           C  
ATOM    464  CB  ILE B  57     -14.072 -81.387 -10.777  1.00 40.65           C  
ATOM    465  O   ILE B  57     -11.981 -83.628 -11.123  1.00 40.65           O  
ATOM    466  CG1 ILE B  57     -15.428 -80.905 -10.247  1.00 40.65           C  
ATOM    467  CG2 ILE B  57     -13.492 -80.390 -11.784  1.00 40.65           C  
ATOM    468  CD1 ILE B  57     -15.336 -79.706  -9.313  1.00 40.65           C  
ATOM    469  N   ASP B  58     -12.852 -84.004 -12.917  1.00 48.38           N  
ATOM    470  CA  ASP B  58     -11.611 -84.410 -13.568  1.00 48.38           C  
ATOM    471  C   ASP B  58     -10.629 -83.244 -13.654  1.00 48.38           C  
ATOM    472  CB  ASP B  58     -11.894 -84.964 -14.966  1.00 48.38           C  
ATOM    473  O   ASP B  58     -10.883 -82.262 -14.355  1.00 48.38           O  
ATOM    474  CG  ASP B  58     -11.117 -86.232 -15.270  1.00 48.38           C  
ATOM    475  OD1 ASP B  58     -10.191 -86.578 -14.506  1.00 48.38           O  
ATOM    476  OD2 ASP B  58     -11.433 -86.891 -16.285  1.00 48.38           O  
ATOM    477  N   LEU B  59      -9.810 -82.903 -12.687  1.00 47.23           N  
ATOM    478  CA  LEU B  59      -8.719 -81.939 -12.597  1.00 47.23           C  
ATOM    479  C   LEU B  59      -7.961 -81.850 -13.917  1.00 47.23           C  
ATOM    480  CB  LEU B  59      -7.757 -82.320 -11.468  1.00 47.23           C  
ATOM    481  O   LEU B  59      -7.339 -80.828 -14.214  1.00 47.23           O  
ATOM    482  CG  LEU B  59      -8.163 -81.890 -10.058  1.00 47.23           C  
ATOM    483  CD1 LEU B  59      -7.855 -82.998  -9.056  1.00 47.23           C  
ATOM    484  CD2 LEU B  59      -7.454 -80.597  -9.668  1.00 47.23           C  
ATOM    485  N   LYS B  60      -7.850 -82.935 -14.763  1.00 48.54           N  
ATOM    486  CA  LYS B  60      -7.072 -82.963 -15.998  1.00 48.54           C  
ATOM    487  C   LYS B  60      -7.663 -82.020 -17.042  1.00 48.54           C  
ATOM    488  CB  LYS B  60      -7.003 -84.385 -16.556  1.00 48.54           C  
ATOM    489  O   LYS B  60      -6.944 -81.506 -17.901  1.00 48.54           O  
ATOM    490  CG  LYS B  60      -6.003 -85.283 -15.843  1.00 48.54           C  
ATOM    491  CD  LYS B  60      -5.902 -86.648 -16.510  1.00 48.54           C  
ATOM    492  CE  LYS B  60      -4.939 -87.565 -15.767  1.00 48.54           C  
ATOM    493  NZ  LYS B  60      -4.868 -88.919 -16.394  1.00 48.54           N  
ATOM    494  N   ASN B  61      -8.993 -81.554 -16.969  1.00 56.73           N  
ATOM    495  CA  ASN B  61      -9.701 -80.779 -17.982  1.00 56.73           C  
ATOM    496  C   ASN B  61      -9.586 -79.280 -17.724  1.00 56.73           C  
ATOM    497  CB  ASN B  61     -11.172 -81.195 -18.045  1.00 56.73           C  
ATOM    498  O   ASN B  61     -10.296 -78.483 -18.339  1.00 56.73           O  
ATOM    499  CG  ASN B  61     -11.406 -82.377 -18.966  1.00 56.73           C  
ATOM    500  ND2 ASN B  61     -12.646 -82.848 -19.023  1.00 56.73           N  
ATOM    501  OD1 ASN B  61     -10.480 -82.862 -19.620  1.00 56.73           O  
ATOM    502  N   PHE B  62      -8.708 -78.813 -16.909  1.00 64.11           N  
ATOM    503  CA  PHE B  62      -8.673 -77.393 -16.581  1.00 64.11           C  
ATOM    504  C   PHE B  62      -7.678 -76.656 -17.470  1.00 64.11           C  
ATOM    505  CB  PHE B  62      -8.310 -77.189 -15.106  1.00 64.11           C  
ATOM    506  O   PHE B  62      -7.284 -75.528 -17.167  1.00 64.11           O  
ATOM    507  CG  PHE B  62      -9.489 -77.272 -14.174  1.00 64.11           C  
ATOM    508  CD1 PHE B  62     -10.311 -76.171 -13.972  1.00 64.11           C  
ATOM    509  CD2 PHE B  62      -9.774 -78.452 -13.500  1.00 64.11           C  
ATOM    510  CE1 PHE B  62     -11.403 -76.244 -13.110  1.00 64.11           C  
ATOM    511  CE2 PHE B  62     -10.863 -78.533 -12.637  1.00 64.11           C  
ATOM    512  CZ  PHE B  62     -11.675 -77.428 -12.442  1.00 64.11           C  
ATOM    513  N   ARG B  63      -7.359 -77.138 -18.648  1.00 69.28           N  
ATOM    514  CA  ARG B  63      -6.447 -76.435 -19.544  1.00 69.28           C  
ATOM    515  C   ARG B  63      -7.214 -75.556 -20.527  1.00 69.28           C  
ATOM    516  CB  ARG B  63      -5.569 -77.430 -20.306  1.00 69.28           C  
ATOM    517  O   ARG B  63      -8.084 -76.041 -21.253  1.00 69.28           O  
ATOM    518  CG  ARG B  63      -4.130 -77.482 -19.816  1.00 69.28           C  
ATOM    519  CD  ARG B  63      -3.304 -78.490 -20.602  1.00 69.28           C  
ATOM    520  NE  ARG B  63      -2.095 -77.884 -21.152  1.00 69.28           N  
ATOM    521  NH1 ARG B  63      -1.456 -79.751 -22.354  1.00 69.28           N  
ATOM    522  NH2 ARG B  63      -0.176 -77.850 -22.413  1.00 69.28           N  
ATOM    523  CZ  ARG B  63      -1.245 -78.496 -21.972  1.00 69.28           C  
ATOM    524  N   LYS B  64      -7.072 -74.203 -20.354  1.00 68.47           N  
ATOM    525  CA  LYS B  64      -7.643 -73.327 -21.373  1.00 68.47           C  
ATOM    526  C   LYS B  64      -7.031 -73.605 -22.743  1.00 68.47           C  
ATOM    527  CB  LYS B  64      -7.437 -71.859 -20.996  1.00 68.47           C  
ATOM    528  O   LYS B  64      -5.906 -74.100 -22.838  1.00 68.47           O  
ATOM    529  CG  LYS B  64      -8.255 -71.408 -19.795  1.00 68.47           C  
ATOM    530  CD  LYS B  64      -8.023 -69.935 -19.482  1.00 68.47           C  
ATOM    531  CE  LYS B  64      -8.742 -69.514 -18.208  1.00 68.47           C  
ATOM    532  NZ  LYS B  64      -8.491 -68.078 -17.879  1.00 68.47           N  
ATOM    533  N   PRO B  65      -7.856 -73.572 -23.822  1.00 70.25           N  
ATOM    534  CA  PRO B  65      -7.301 -73.792 -25.159  1.00 70.25           C  
ATOM    535  C   PRO B  65      -6.104 -72.892 -25.457  1.00 70.25           C  
ATOM    536  CB  PRO B  65      -8.474 -73.465 -26.086  1.00 70.25           C  
ATOM    537  O   PRO B  65      -6.192 -71.671 -25.305  1.00 70.25           O  
ATOM    538  CG  PRO B  65      -9.598 -73.108 -25.168  1.00 70.25           C  
ATOM    539  CD  PRO B  65      -9.086 -73.129 -23.757  1.00 70.25           C  
ATOM    540  N   GLY B  66      -5.029 -73.523 -25.735  1.00 69.55           N  
ATOM    541  CA  GLY B  66      -3.835 -72.789 -26.123  1.00 69.55           C  
ATOM    542  C   GLY B  66      -2.892 -72.528 -24.964  1.00 69.55           C  
ATOM    543  O   GLY B  66      -1.794 -72.002 -25.156  1.00 69.55           O  
ATOM    544  N   GLU B  67      -3.280 -72.896 -23.787  1.00 73.71           N  
ATOM    545  CA  GLU B  67      -2.445 -72.633 -22.619  1.00 73.71           C  
ATOM    546  C   GLU B  67      -1.297 -73.634 -22.526  1.00 73.71           C  
ATOM    547  CB  GLU B  67      -3.282 -72.672 -21.339  1.00 73.71           C  
ATOM    548  O   GLU B  67      -1.510 -74.843 -22.636  1.00 73.71           O  
ATOM    549  CG  GLU B  67      -2.557 -72.135 -20.113  1.00 73.71           C  
ATOM    550  CD  GLU B  67      -3.400 -72.182 -18.849  1.00 73.71           C  
ATOM    551  OE1 GLU B  67      -2.886 -71.832 -17.762  1.00 73.71           O  
ATOM    552  OE2 GLU B  67      -4.585 -72.572 -18.945  1.00 73.71           O  
ATOM    553  N   LYS B  68      -0.123 -73.036 -22.497  1.00 81.95           N  
ATOM    554  CA  LYS B  68       1.057 -73.881 -22.342  1.00 81.95           C  
ATOM    555  C   LYS B  68       1.123 -74.481 -20.941  1.00 81.95           C  
ATOM    556  CB  LYS B  68       2.330 -73.083 -22.631  1.00 81.95           C  
ATOM    557  O   LYS B  68       0.631 -73.886 -19.981  1.00 81.95           O  
ATOM    558  CG  LYS B  68       2.445 -72.601 -24.070  1.00 81.95           C  
ATOM    559  CD  LYS B  68       3.740 -71.833 -24.300  1.00 81.95           C  
ATOM    560  CE  LYS B  68       3.820 -71.283 -25.718  1.00 81.95           C  
ATOM    561  NZ  LYS B  68       5.055 -70.468 -25.927  1.00 81.95           N  
ATOM    562  N   THR B  69       1.599 -75.687 -20.891  1.00 83.71           N  
ATOM    563  CA  THR B  69       1.648 -76.394 -19.616  1.00 83.71           C  
ATOM    564  C   THR B  69       3.001 -76.194 -18.938  1.00 83.71           C  
ATOM    565  CB  THR B  69       1.381 -77.899 -19.800  1.00 83.71           C  
ATOM    566  O   THR B  69       3.992 -75.877 -19.600  1.00 83.71           O  
ATOM    567  CG2 THR B  69      -0.035 -78.148 -20.308  1.00 83.71           C  
ATOM    568  OG1 THR B  69       2.317 -78.432 -20.746  1.00 83.71           O  
ATOM    569  N   PHE B  70       3.061 -76.193 -17.638  1.00 84.55           N  
ATOM    570  CA  PHE B  70       4.253 -76.115 -16.802  1.00 84.55           C  
ATOM    571  C   PHE B  70       4.972 -74.787 -17.007  1.00 84.55           C  
ATOM    572  CB  PHE B  70       5.202 -77.278 -17.107  1.00 84.55           C  
ATOM    573  O   PHE B  70       6.195 -74.755 -17.163  1.00 84.55           O  
ATOM    574  CG  PHE B  70       4.601 -78.635 -16.854  1.00 84.55           C  
ATOM    575  CD1 PHE B  70       4.497 -79.134 -15.562  1.00 84.55           C  
ATOM    576  CD2 PHE B  70       4.139 -79.410 -17.910  1.00 84.55           C  
ATOM    577  CE1 PHE B  70       3.941 -80.389 -15.325  1.00 84.55           C  
ATOM    578  CE2 PHE B  70       3.583 -80.665 -17.681  1.00 84.55           C  
ATOM    579  CZ  PHE B  70       3.485 -81.153 -16.388  1.00 84.55           C  
ATOM    580  N   THR B  71       4.118 -73.733 -16.970  1.00 86.13           N  
ATOM    581  CA  THR B  71       4.667 -72.394 -17.154  1.00 86.13           C  
ATOM    582  C   THR B  71       5.183 -71.834 -15.832  1.00 86.13           C  
ATOM    583  CB  THR B  71       3.617 -71.436 -17.746  1.00 86.13           C  
ATOM    584  O   THR B  71       4.948 -72.417 -14.771  1.00 86.13           O  
ATOM    585  CG2 THR B  71       3.122 -71.932 -19.101  1.00 86.13           C  
ATOM    586  OG1 THR B  71       2.504 -71.343 -16.848  1.00 86.13           O  
ATOM    587  N   GLN B  72       5.907 -70.801 -15.844  1.00 84.15           N  
ATOM    588  CA  GLN B  72       6.427 -70.134 -14.655  1.00 84.15           C  
ATOM    589  C   GLN B  72       5.296 -69.562 -13.805  1.00 84.15           C  
ATOM    590  CB  GLN B  72       7.403 -69.023 -15.046  1.00 84.15           C  
ATOM    591  O   GLN B  72       5.457 -69.364 -12.599  1.00 84.15           O  
ATOM    592  CG  GLN B  72       8.790 -69.526 -15.419  1.00 84.15           C  
ATOM    593  CD  GLN B  72       9.755 -68.402 -15.746  1.00 84.15           C  
ATOM    594  NE2 GLN B  72      10.840 -68.733 -16.438  1.00 84.15           N  
ATOM    595  OE1 GLN B  72       9.526 -67.244 -15.381  1.00 84.15           O  
ATOM    596  N   ARG B  73       4.142 -69.309 -14.375  1.00 84.79           N  
ATOM    597  CA  ARG B  73       2.989 -68.761 -13.669  1.00 84.79           C  
ATOM    598  C   ARG B  73       2.356 -69.808 -12.759  1.00 84.79           C  
ATOM    599  CB  ARG B  73       1.951 -68.234 -14.663  1.00 84.79           C  
ATOM    600  O   ARG B  73       1.606 -69.468 -11.841  1.00 84.79           O  
ATOM    601  CG  ARG B  73       2.352 -66.935 -15.342  1.00 84.79           C  
ATOM    602  CD  ARG B  73       1.247 -66.407 -16.247  1.00 84.79           C  
ATOM    603  NE  ARG B  73       0.073 -65.997 -15.482  1.00 84.79           N  
ATOM    604  NH1 ARG B  73      -1.223 -65.519 -17.333  1.00 84.79           N  
ATOM    605  NH2 ARG B  73      -2.078 -65.235 -15.225  1.00 84.79           N  
ATOM    606  CZ  ARG B  73      -1.073 -65.585 -16.015  1.00 84.79           C  
ATOM    607  N   SER B  74       2.698 -71.015 -13.088  1.00 87.43           N  
ATOM    608  CA  SER B  74       2.134 -72.106 -12.300  1.00 87.43           C  
ATOM    609  C   SER B  74       3.119 -72.589 -11.240  1.00 87.43           C  
ATOM    610  CB  SER B  74       1.735 -73.272 -13.206  1.00 87.43           C  
ATOM    611  O   SER B  74       2.921 -73.646 -10.637  1.00 87.43           O  
ATOM    612  OG  SER B  74       2.746 -73.532 -14.165  1.00 87.43           O  
ATOM    613  N   ARG B  75       4.115 -71.779 -11.028  1.00 87.31           N  
ATOM    614  CA  ARG B  75       5.131 -72.127 -10.040  1.00 87.31           C  
ATOM    615  C   ARG B  75       4.731 -71.643  -8.650  1.00 87.31           C  
ATOM    616  CB  ARG B  75       6.486 -71.536 -10.432  1.00 87.31           C  
ATOM    617  O   ARG B  75       4.427 -70.464  -8.462  1.00 87.31           O  
ATOM    618  CG  ARG B  75       7.642 -72.024  -9.573  1.00 87.31           C  
ATOM    619  CD  ARG B  75       8.977 -71.477 -10.061  1.00 87.31           C  
ATOM    620  NE  ARG B  75      10.078 -71.896  -9.198  1.00 87.31           N  
ATOM    621  NH1 ARG B  75      11.115 -69.832  -9.171  1.00 87.31           N  
ATOM    622  NH2 ARG B  75      12.020 -71.590  -8.011  1.00 87.31           N  
ATOM    623  CZ  ARG B  75      11.069 -71.105  -8.795  1.00 87.31           C  
ATOM    624  N   LEU B  76       4.803 -72.483  -7.657  1.00 91.20           N  
ATOM    625  CA  LEU B  76       4.383 -72.138  -6.303  1.00 91.20           C  
ATOM    626  C   LEU B  76       5.566 -72.174  -5.342  1.00 91.20           C  
ATOM    627  CB  LEU B  76       3.289 -73.094  -5.821  1.00 91.20           C  
ATOM    628  O   LEU B  76       6.461 -73.011  -5.483  1.00 91.20           O  
ATOM    629  CG  LEU B  76       1.943 -73.003  -6.542  1.00 91.20           C  
ATOM    630  CD1 LEU B  76       1.044 -74.166  -6.135  1.00 91.20           C  
ATOM    631  CD2 LEU B  76       1.267 -71.669  -6.246  1.00 91.20           C  
ATOM    632  N   PHE B  77       5.560 -71.203  -4.490  1.00 88.56           N  
ATOM    633  CA  PHE B  77       6.496 -71.158  -3.372  1.00 88.56           C  
ATOM    634  C   PHE B  77       5.863 -71.737  -2.113  1.00 88.56           C  
ATOM    635  CB  PHE B  77       6.958 -69.720  -3.114  1.00 88.56           C  
ATOM    636  O   PHE B  77       4.777 -71.316  -1.707  1.00 88.56           O  
ATOM    637  CG  PHE B  77       7.833 -69.573  -1.899  1.00 88.56           C  
ATOM    638  CD1 PHE B  77       7.289 -69.213  -0.672  1.00 88.56           C  
ATOM    639  CD2 PHE B  77       9.202 -69.795  -1.983  1.00 88.56           C  
ATOM    640  CE1 PHE B  77       8.097 -69.076   0.454  1.00 88.56           C  
ATOM    641  CE2 PHE B  77      10.015 -69.660  -0.862  1.00 88.56           C  
ATOM    642  CZ  PHE B  77       9.461 -69.299   0.356  1.00 88.56           C  
ATOM    643  N   VAL B  78       6.511 -72.757  -1.542  1.00 89.56           N  
ATOM    644  CA  VAL B  78       5.998 -73.384  -0.328  1.00 89.56           C  
ATOM    645  C   VAL B  78       6.955 -73.121   0.833  1.00 89.56           C  
ATOM    646  CB  VAL B  78       5.793 -74.903  -0.516  1.00 89.56           C  
ATOM    647  O   VAL B  78       8.094 -73.596   0.826  1.00 89.56           O  
ATOM    648  CG1 VAL B  78       5.126 -75.515   0.715  1.00 89.56           C  
ATOM    649  CG2 VAL B  78       4.963 -75.178  -1.769  1.00 89.56           C  
ATOM    650  N   GLY B  79       6.452 -72.345   1.820  1.00 89.94           N  
ATOM    651  CA  GLY B  79       7.269 -72.002   2.973  1.00 89.94           C  
ATOM    652  C   GLY B  79       6.915 -72.800   4.214  1.00 89.94           C  
ATOM    653  O   GLY B  79       5.892 -73.488   4.245  1.00 89.94           O  
ATOM    654  N   ASN B  80       7.800 -72.860   5.235  1.00 87.29           N  
ATOM    655  CA  ASN B  80       7.643 -73.494   6.539  1.00 87.29           C  
ATOM    656  C   ASN B  80       7.569 -75.014   6.417  1.00 87.29           C  
ATOM    657  CB  ASN B  80       6.399 -72.958   7.251  1.00 87.29           C  
ATOM    658  O   ASN B  80       6.745 -75.654   7.073  1.00 87.29           O  
ATOM    659  CG  ASN B  80       6.602 -72.808   8.746  1.00 87.29           C  
ATOM    660  ND2 ASN B  80       5.512 -72.589   9.473  1.00 87.29           N  
ATOM    661  OD1 ASN B  80       7.728 -72.889   9.244  1.00 87.29           O  
ATOM    662  N   LEU B  81       8.458 -75.530   5.564  1.00 88.68           N  
ATOM    663  CA  LEU B  81       8.499 -76.973   5.356  1.00 88.68           C  
ATOM    664  C   LEU B  81       9.270 -77.662   6.476  1.00 88.68           C  
ATOM    665  CB  LEU B  81       9.137 -77.302   4.004  1.00 88.68           C  
ATOM    666  O   LEU B  81      10.263 -77.125   6.973  1.00 88.68           O  
ATOM    667  CG  LEU B  81       8.301 -76.983   2.763  1.00 88.68           C  
ATOM    668  CD1 LEU B  81       9.194 -76.892   1.531  1.00 88.68           C  
ATOM    669  CD2 LEU B  81       7.214 -78.033   2.566  1.00 88.68           C  
ATOM    670  N   PRO B  82       8.851 -78.777   6.951  1.00 86.73           N  
ATOM    671  CA  PRO B  82       9.613 -79.549   7.936  1.00 86.73           C  
ATOM    672  C   PRO B  82      10.981 -79.983   7.415  1.00 86.73           C  
ATOM    673  CB  PRO B  82       8.719 -80.763   8.201  1.00 86.73           C  
ATOM    674  O   PRO B  82      11.138 -80.235   6.217  1.00 86.73           O  
ATOM    675  CG  PRO B  82       7.398 -80.403   7.599  1.00 86.73           C  
ATOM    676  CD  PRO B  82       7.604 -79.263   6.644  1.00 86.73           C  
ATOM    677  N   PRO B  83      11.937 -79.996   8.245  1.00 82.72           N  
ATOM    678  CA  PRO B  83      13.308 -80.295   7.825  1.00 82.72           C  
ATOM    679  C   PRO B  83      13.455 -81.703   7.252  1.00 82.72           C  
ATOM    680  CB  PRO B  83      14.114 -80.144   9.117  1.00 82.72           C  
ATOM    681  O   PRO B  83      14.362 -81.958   6.455  1.00 82.72           O  
ATOM    682  CG  PRO B  83      13.089 -80.098  10.204  1.00 82.72           C  
ATOM    683  CD  PRO B  83      11.745 -79.851   9.581  1.00 82.72           C  
ATOM    684  N   ASP B  84      12.547 -82.555   7.519  1.00 84.38           N  
ATOM    685  CA  ASP B  84      12.672 -83.957   7.132  1.00 84.38           C  
ATOM    686  C   ASP B  84      11.859 -84.255   5.875  1.00 84.38           C  
ATOM    687  CB  ASP B  84      12.226 -84.871   8.276  1.00 84.38           C  
ATOM    688  O   ASP B  84      11.834 -85.392   5.400  1.00 84.38           O  
ATOM    689  CG  ASP B  84      13.019 -84.652   9.552  1.00 84.38           C  
ATOM    690  OD1 ASP B  84      14.231 -84.357   9.475  1.00 84.38           O  
ATOM    691  OD2 ASP B  84      12.426 -84.780  10.646  1.00 84.38           O  
ATOM    692  N   ILE B  85      11.404 -83.191   5.283  1.00 84.44           N  
ATOM    693  CA  ILE B  85      10.517 -83.445   4.152  1.00 84.44           C  
ATOM    694  C   ILE B  85      11.345 -83.763   2.909  1.00 84.44           C  
ATOM    695  CB  ILE B  85       9.587 -82.241   3.883  1.00 84.44           C  
ATOM    696  O   ILE B  85      12.373 -83.129   2.661  1.00 84.44           O  
ATOM    697  CG1 ILE B  85       8.364 -82.683   3.069  1.00 84.44           C  
ATOM    698  CG2 ILE B  85      10.346 -81.121   3.166  1.00 84.44           C  
ATOM    699  CD1 ILE B  85       7.168 -81.749   3.193  1.00 84.44           C  
ATOM    700  N   THR B  86      10.998 -84.821   2.207  1.00 86.58           N  
ATOM    701  CA  THR B  86      11.685 -85.227   0.986  1.00 86.58           C  
ATOM    702  C   THR B  86      10.952 -84.705  -0.246  1.00 86.58           C  
ATOM    703  CB  THR B  86      11.813 -86.759   0.901  1.00 86.58           C  
ATOM    704  O   THR B  86       9.792 -84.298  -0.159  1.00 86.58           O  
ATOM    705  CG2 THR B  86      12.698 -87.301   2.018  1.00 86.58           C  
ATOM    706  OG1 THR B  86      10.511 -87.348   1.010  1.00 86.58           O  
ATOM    707  N   GLU B  87      11.623 -84.608  -1.380  1.00 85.29           N  
ATOM    708  CA  GLU B  87      11.049 -84.185  -2.654  1.00 85.29           C  
ATOM    709  C   GLU B  87       9.855 -85.055  -3.037  1.00 85.29           C  
ATOM    710  CB  GLU B  87      12.107 -84.227  -3.760  1.00 85.29           C  
ATOM    711  O   GLU B  87       8.860 -84.554  -3.565  1.00 85.29           O  
ATOM    712  CG  GLU B  87      13.027 -83.015  -3.776  1.00 85.29           C  
ATOM    713  CD  GLU B  87      14.030 -83.039  -4.919  1.00 85.29           C  
ATOM    714  OE1 GLU B  87      14.881 -82.125  -4.998  1.00 85.29           O  
ATOM    715  OE2 GLU B  87      13.962 -83.978  -5.743  1.00 85.29           O  
ATOM    716  N   GLU B  88       9.857 -86.308  -2.716  1.00 86.06           N  
ATOM    717  CA  GLU B  88       8.786 -87.246  -3.039  1.00 86.06           C  
ATOM    718  C   GLU B  88       7.539 -86.968  -2.205  1.00 86.06           C  
ATOM    719  CB  GLU B  88       9.252 -88.689  -2.823  1.00 86.06           C  
ATOM    720  O   GLU B  88       6.418 -87.034  -2.715  1.00 86.06           O  
ATOM    721  CG  GLU B  88       9.931 -89.304  -4.038  1.00 86.06           C  
ATOM    722  CD  GLU B  88      11.369 -89.719  -3.776  1.00 86.06           C  
ATOM    723  OE1 GLU B  88      12.057 -90.160  -4.725  1.00 86.06           O  
ATOM    724  OE2 GLU B  88      11.813 -89.603  -2.611  1.00 86.06           O  
ATOM    725  N   GLU B  89       7.855 -86.617  -0.984  1.00 86.79           N  
ATOM    726  CA  GLU B  89       6.731 -86.290  -0.110  1.00 86.79           C  
ATOM    727  C   GLU B  89       6.037 -85.008  -0.561  1.00 86.79           C  
ATOM    728  CB  GLU B  89       7.201 -86.152   1.340  1.00 86.79           C  
ATOM    729  O   GLU B  89       4.808 -84.914  -0.520  1.00 86.79           O  
ATOM    730  CG  GLU B  89       7.408 -87.483   2.049  1.00 86.79           C  
ATOM    731  CD  GLU B  89       7.921 -87.331   3.472  1.00 86.79           C  
ATOM    732  OE1 GLU B  89       8.090 -88.357   4.169  1.00 86.79           O  
ATOM    733  OE2 GLU B  89       8.155 -86.177   3.894  1.00 86.79           O  
ATOM    734  N   MET B  90       6.930 -84.077  -0.944  1.00 87.21           N  
ATOM    735  CA  MET B  90       6.390 -82.828  -1.474  1.00 87.21           C  
ATOM    736  C   MET B  90       5.563 -83.082  -2.730  1.00 87.21           C  
ATOM    737  CB  MET B  90       7.519 -81.842  -1.782  1.00 87.21           C  
ATOM    738  O   MET B  90       4.473 -82.526  -2.883  1.00 87.21           O  
ATOM    739  CG  MET B  90       7.034 -80.445  -2.132  1.00 87.21           C  
ATOM    740  SD  MET B  90       8.339 -79.173  -1.913  1.00 87.21           S  
ATOM    741  CE  MET B  90       7.347 -77.809  -1.242  1.00 87.21           C  
ATOM    742  N   ARG B  91       5.988 -83.929  -3.526  1.00 87.81           N  
ATOM    743  CA  ARG B  91       5.274 -84.291  -4.746  1.00 87.81           C  
ATOM    744  C   ARG B  91       3.943 -84.961  -4.424  1.00 87.81           C  
ATOM    745  CB  ARG B  91       6.130 -85.217  -5.615  1.00 87.81           C  
ATOM    746  O   ARG B  91       2.930 -84.683  -5.070  1.00 87.81           O  
ATOM    747  CG  ARG B  91       5.786 -85.163  -7.095  1.00 87.81           C  
ATOM    748  CD  ARG B  91       6.713 -86.045  -7.921  1.00 87.81           C  
ATOM    749  NE  ARG B  91       7.026 -85.438  -9.211  1.00 87.81           N  
ATOM    750  NH1 ARG B  91       9.267 -85.995  -9.162  1.00 87.81           N  
ATOM    751  NH2 ARG B  91       8.405 -84.847 -10.950  1.00 87.81           N  
ATOM    752  CZ  ARG B  91       8.232 -85.428  -9.772  1.00 87.81           C  
ATOM    753  N   LYS B  92       3.935 -85.791  -3.442  1.00 86.77           N  
ATOM    754  CA  LYS B  92       2.733 -86.520  -3.047  1.00 86.77           C  
ATOM    755  C   LYS B  92       1.676 -85.574  -2.485  1.00 86.77           C  
ATOM    756  CB  LYS B  92       3.073 -87.598  -2.017  1.00 86.77           C  
ATOM    757  O   LYS B  92       0.479 -85.775  -2.697  1.00 86.77           O  
ATOM    758  CG  LYS B  92       3.445 -88.942  -2.627  1.00 86.77           C  
ATOM    759  CD  LYS B  92       3.720 -89.986  -1.552  1.00 86.77           C  
ATOM    760  CE  LYS B  92       4.219 -91.292  -2.156  1.00 86.77           C  
ATOM    761  NZ  LYS B  92       4.602 -92.278  -1.102  1.00 86.77           N  
ATOM    762  N   LEU B  93       2.279 -84.599  -1.760  1.00 85.51           N  
ATOM    763  CA  LEU B  93       1.381 -83.608  -1.176  1.00 85.51           C  
ATOM    764  C   LEU B  93       0.592 -82.883  -2.261  1.00 85.51           C  
ATOM    765  CB  LEU B  93       2.170 -82.596  -0.341  1.00 85.51           C  
ATOM    766  O   LEU B  93      -0.585 -82.567  -2.072  1.00 85.51           O  
ATOM    767  CG  LEU B  93       1.478 -82.069   0.917  1.00 85.51           C  
ATOM    768  CD1 LEU B  93       2.120 -82.665   2.165  1.00 85.51           C  
ATOM    769  CD2 LEU B  93       1.530 -80.545   0.958  1.00 85.51           C  
ATOM    770  N   PHE B  94       1.199 -82.667  -3.465  1.00 88.03           N  
ATOM    771  CA  PHE B  94       0.591 -81.867  -4.522  1.00 88.03           C  
ATOM    772  C   PHE B  94       0.021 -82.761  -5.618  1.00 88.03           C  
ATOM    773  CB  PHE B  94       1.614 -80.894  -5.118  1.00 88.03           C  
ATOM    774  O   PHE B  94      -0.602 -82.273  -6.562  1.00 88.03           O  
ATOM    775  CG  PHE B  94       1.851 -79.671  -4.274  1.00 88.03           C  
ATOM    776  CD1 PHE B  94       1.123 -78.507  -4.492  1.00 88.03           C  
ATOM    777  CD2 PHE B  94       2.801 -79.685  -3.261  1.00 88.03           C  
ATOM    778  CE1 PHE B  94       1.340 -77.374  -3.712  1.00 88.03           C  
ATOM    779  CE2 PHE B  94       3.024 -78.556  -2.478  1.00 88.03           C  
ATOM    780  CZ  PHE B  94       2.293 -77.401  -2.706  1.00 88.03           C  
ATOM    781  N   GLU B  95       0.187 -84.056  -5.542  1.00 82.67           N  
ATOM    782  CA  GLU B  95      -0.220 -85.013  -6.566  1.00 82.67           C  
ATOM    783  C   GLU B  95      -1.737 -85.036  -6.728  1.00 82.67           C  
ATOM    784  CB  GLU B  95       0.294 -86.414  -6.228  1.00 82.67           C  
ATOM    785  O   GLU B  95      -2.246 -85.253  -7.830  1.00 82.67           O  
ATOM    786  CG  GLU B  95       0.312 -87.367  -7.415  1.00 82.67           C  
ATOM    787  CD  GLU B  95       1.043 -88.668  -7.129  1.00 82.67           C  
ATOM    788  OE1 GLU B  95       1.239 -89.473  -8.067  1.00 82.67           O  
ATOM    789  OE2 GLU B  95       1.423 -88.885  -5.956  1.00 82.67           O  
ATOM    790  N   LYS B  96      -2.392 -84.803  -5.606  1.00 81.16           N  
ATOM    791  CA  LYS B  96      -3.851 -84.823  -5.627  1.00 81.16           C  
ATOM    792  C   LYS B  96      -4.404 -83.724  -6.530  1.00 81.16           C  
ATOM    793  CB  LYS B  96      -4.411 -84.670  -4.212  1.00 81.16           C  
ATOM    794  O   LYS B  96      -5.509 -83.847  -7.061  1.00 81.16           O  
ATOM    795  CG  LYS B  96      -4.076 -85.828  -3.284  1.00 81.16           C  
ATOM    796  CD  LYS B  96      -4.676 -85.627  -1.899  1.00 81.16           C  
ATOM    797  CE  LYS B  96      -4.286 -86.753  -0.951  1.00 81.16           C  
ATOM    798  NZ  LYS B  96      -4.930 -86.597   0.388  1.00 81.16           N  
ATOM    799  N   TYR B  97      -3.676 -82.745  -6.777  1.00 82.30           N  
ATOM    800  CA  TYR B  97      -4.200 -81.575  -7.473  1.00 82.30           C  
ATOM    801  C   TYR B  97      -3.755 -81.563  -8.931  1.00 82.30           C  
ATOM    802  CB  TYR B  97      -3.746 -80.288  -6.779  1.00 82.30           C  
ATOM    803  O   TYR B  97      -4.347 -80.869  -9.761  1.00 82.30           O  
ATOM    804  CG  TYR B  97      -4.146 -80.209  -5.325  1.00 82.30           C  
ATOM    805  CD1 TYR B  97      -5.458 -79.919  -4.959  1.00 82.30           C  
ATOM    806  CD2 TYR B  97      -3.213 -80.422  -4.316  1.00 82.30           C  
ATOM    807  CE1 TYR B  97      -5.831 -79.843  -3.621  1.00 82.30           C  
ATOM    808  CE2 TYR B  97      -3.574 -80.349  -2.975  1.00 82.30           C  
ATOM    809  OH  TYR B  97      -5.247 -79.986  -1.312  1.00 82.30           O  
ATOM    810  CZ  TYR B  97      -4.884 -80.060  -2.638  1.00 82.30           C  
ATOM    811  N   GLY B  98      -2.806 -82.376  -9.264  1.00 78.27           N  
ATOM    812  CA  GLY B  98      -2.325 -82.437 -10.635  1.00 78.27           C  
ATOM    813  C   GLY B  98      -0.910 -82.971 -10.747  1.00 78.27           C  
ATOM    814  O   GLY B  98      -0.278 -83.289  -9.738  1.00 78.27           O  
ATOM    815  N   LYS B  99      -0.493 -83.079 -12.100  1.00 81.62           N  
ATOM    816  CA  LYS B  99       0.865 -83.551 -12.356  1.00 81.62           C  
ATOM    817  C   LYS B  99       1.896 -82.497 -11.962  1.00 81.62           C  
ATOM    818  CB  LYS B  99       1.034 -83.925 -13.829  1.00 81.62           C  
ATOM    819  O   LYS B  99       1.738 -81.317 -12.280  1.00 81.62           O  
ATOM    820  CG  LYS B  99       0.339 -85.220 -14.223  1.00 81.62           C  
ATOM    821  CD  LYS B  99       0.610 -85.579 -15.679  1.00 81.62           C  
ATOM    822  CE  LYS B  99      -0.154 -86.828 -16.098  1.00 81.62           C  
ATOM    823  NZ  LYS B  99       0.092 -87.172 -17.531  1.00 81.62           N  
ATOM    824  N   ALA B 100       2.790 -82.924 -11.120  1.00 81.25           N  
ATOM    825  CA  ALA B 100       3.834 -82.013 -10.659  1.00 81.25           C  
ATOM    826  C   ALA B 100       5.064 -82.087 -11.559  1.00 81.25           C  
ATOM    827  CB  ALA B 100       4.216 -82.329  -9.215  1.00 81.25           C  
ATOM    828  O   ALA B 100       5.483 -83.175 -11.961  1.00 81.25           O  
ATOM    829  N   GLY B 101       5.334 -80.970 -12.090  1.00 78.56           N  
ATOM    830  CA  GLY B 101       6.575 -80.904 -12.845  1.00 78.56           C  
ATOM    831  C   GLY B 101       7.810 -80.923 -11.964  1.00 78.56           C  
ATOM    832  O   GLY B 101       7.976 -81.822 -11.138  1.00 78.56           O  
ATOM    833  N   GLU B 102       8.545 -79.898 -11.993  1.00 80.73           N  
ATOM    834  CA  GLU B 102       9.809 -79.723 -11.286  1.00 80.73           C  
ATOM    835  C   GLU B 102       9.578 -79.388  -9.815  1.00 80.73           C  
ATOM    836  CB  GLU B 102      10.649 -78.628 -11.948  1.00 80.73           C  
ATOM    837  O   GLU B 102       8.729 -78.556  -9.489  1.00 80.73           O  
ATOM    838  CG  GLU B 102      12.092 -78.583 -11.466  1.00 80.73           C  
ATOM    839  CD  GLU B 102      12.901 -77.461 -12.099  1.00 80.73           C  
ATOM    840  OE1 GLU B 102      14.058 -77.235 -11.677  1.00 80.73           O  
ATOM    841  OE2 GLU B 102      12.374 -76.803 -13.023  1.00 80.73           O  
ATOM    842  N   VAL B 103      10.227 -80.198  -8.918  1.00 87.00           N  
ATOM    843  CA  VAL B 103      10.128 -79.947  -7.484  1.00 87.00           C  
ATOM    844  C   VAL B 103      11.514 -79.655  -6.914  1.00 87.00           C  
ATOM    845  CB  VAL B 103       9.487 -81.141  -6.742  1.00 87.00           C  
ATOM    846  O   VAL B 103      12.482 -80.350  -7.231  1.00 87.00           O  
ATOM    847  CG1 VAL B 103       9.383 -80.853  -5.245  1.00 87.00           C  
ATOM    848  CG2 VAL B 103       8.111 -81.455  -7.326  1.00 87.00           C  
ATOM    849  N   PHE B 104      11.606 -78.544  -6.206  1.00 88.16           N  
ATOM    850  CA  PHE B 104      12.855 -78.165  -5.556  1.00 88.16           C  
ATOM    851  C   PHE B 104      12.630 -77.875  -4.077  1.00 88.16           C  
ATOM    852  CB  PHE B 104      13.470 -76.941  -6.243  1.00 88.16           C  
ATOM    853  O   PHE B 104      11.676 -77.184  -3.712  1.00 88.16           O  
ATOM    854  CG  PHE B 104      14.683 -76.396  -5.539  1.00 88.16           C  
ATOM    855  CD1 PHE B 104      14.580 -75.295  -4.698  1.00 88.16           C  
ATOM    856  CD2 PHE B 104      15.928 -76.985  -5.719  1.00 88.16           C  
ATOM    857  CE1 PHE B 104      15.702 -74.788  -4.045  1.00 88.16           C  
ATOM    858  CE2 PHE B 104      17.053 -76.485  -5.071  1.00 88.16           C  
ATOM    859  CZ  PHE B 104      16.938 -75.385  -4.235  1.00 88.16           C  
ATOM    860  N   ILE B 105      13.475 -78.414  -3.228  1.00 86.97           N  
ATOM    861  CA  ILE B 105      13.373 -78.149  -1.798  1.00 86.97           C  
ATOM    862  C   ILE B 105      14.715 -77.647  -1.269  1.00 86.97           C  
ATOM    863  CB  ILE B 105      12.927 -79.407  -1.019  1.00 86.97           C  
ATOM    864  O   ILE B 105      15.764 -78.217  -1.578  1.00 86.97           O  
ATOM    865  CG1 ILE B 105      11.570 -79.900  -1.534  1.00 86.97           C  
ATOM    866  CG2 ILE B 105      12.872 -79.121   0.484  1.00 86.97           C  
ATOM    867  CD1 ILE B 105      11.112 -81.212  -0.913  1.00 86.97           C  
ATOM    868  N   HIS B 106      14.684 -76.601  -0.588  1.00 85.84           N  
ATOM    869  CA  HIS B 106      15.838 -76.122   0.166  1.00 85.84           C  
ATOM    870  C   HIS B 106      15.740 -76.519   1.635  1.00 85.84           C  
ATOM    871  CB  HIS B 106      15.967 -74.603   0.040  1.00 85.84           C  
ATOM    872  O   HIS B 106      15.094 -75.829   2.427  1.00 85.84           O  
ATOM    873  CG  HIS B 106      17.368 -74.104   0.197  1.00 85.84           C  
ATOM    874  CD2 HIS B 106      18.178 -73.443  -0.663  1.00 85.84           C  
ATOM    875  ND1 HIS B 106      18.093 -74.275   1.357  1.00 85.84           N  
ATOM    876  CE1 HIS B 106      19.291 -73.737   1.203  1.00 85.84           C  
ATOM    877  NE2 HIS B 106      19.368 -73.225  -0.014  1.00 85.84           N  
ATOM    878  N   LYS B 107      16.343 -77.562   2.097  1.00 80.77           N  
ATOM    879  CA  LYS B 107      16.197 -78.190   3.407  1.00 80.77           C  
ATOM    880  C   LYS B 107      16.706 -77.273   4.515  1.00 80.77           C  
ATOM    881  CB  LYS B 107      16.941 -79.525   3.449  1.00 80.77           C  
ATOM    882  O   LYS B 107      16.115 -77.207   5.595  1.00 80.77           O  
ATOM    883  CG  LYS B 107      16.310 -80.612   2.590  1.00 80.77           C  
ATOM    884  CD  LYS B 107      17.028 -81.945   2.759  1.00 80.77           C  
ATOM    885  CE  LYS B 107      16.417 -83.026   1.879  1.00 80.77           C  
ATOM    886  NZ  LYS B 107      17.117 -84.335   2.042  1.00 80.77           N  
ATOM    887  N   ASP B 108      17.684 -76.484   4.263  1.00 78.82           N  
ATOM    888  CA  ASP B 108      18.300 -75.622   5.268  1.00 78.82           C  
ATOM    889  C   ASP B 108      17.378 -74.462   5.635  1.00 78.82           C  
ATOM    890  CB  ASP B 108      19.643 -75.088   4.766  1.00 78.82           C  
ATOM    891  O   ASP B 108      17.235 -74.124   6.812  1.00 78.82           O  
ATOM    892  CG  ASP B 108      20.668 -76.184   4.533  1.00 78.82           C  
ATOM    893  OD1 ASP B 108      20.634 -77.212   5.244  1.00 78.82           O  
ATOM    894  OD2 ASP B 108      21.517 -76.018   3.631  1.00 78.82           O  
ATOM    895  N   LYS B 109      16.734 -73.871   4.668  1.00 78.82           N  
ATOM    896  CA  LYS B 109      15.905 -72.693   4.907  1.00 78.82           C  
ATOM    897  C   LYS B 109      14.444 -73.082   5.112  1.00 78.82           C  
ATOM    898  CB  LYS B 109      16.027 -71.707   3.744  1.00 78.82           C  
ATOM    899  O   LYS B 109      13.635 -72.265   5.556  1.00 78.82           O  
ATOM    900  CG  LYS B 109      17.385 -71.027   3.649  1.00 78.82           C  
ATOM    901  CD  LYS B 109      17.376 -69.903   2.621  1.00 78.82           C  
ATOM    902  CE  LYS B 109      18.734 -69.221   2.525  1.00 78.82           C  
ATOM    903  NZ  LYS B 109      18.738 -68.135   1.501  1.00 78.82           N  
ATOM    904  N   GLY B 110      14.146 -74.286   4.801  1.00 84.76           N  
ATOM    905  CA  GLY B 110      12.824 -74.827   5.075  1.00 84.76           C  
ATOM    906  C   GLY B 110      11.771 -74.358   4.089  1.00 84.76           C  
ATOM    907  O   GLY B 110      10.650 -74.027   4.480  1.00 84.76           O  
ATOM    908  N   PHE B 111      12.101 -74.092   2.815  1.00 88.37           N  
ATOM    909  CA  PHE B 111      11.125 -73.749   1.788  1.00 88.37           C  
ATOM    910  C   PHE B 111      11.345 -74.582   0.531  1.00 88.37           C  
ATOM    911  CB  PHE B 111      11.202 -72.257   1.449  1.00 88.37           C  
ATOM    912  O   PHE B 111      12.372 -75.250   0.395  1.00 88.37           O  
ATOM    913  CG  PHE B 111      12.448 -71.868   0.701  1.00 88.37           C  
ATOM    914  CD1 PHE B 111      13.583 -71.449   1.384  1.00 88.37           C  
ATOM    915  CD2 PHE B 111      12.485 -71.921  -0.687  1.00 88.37           C  
ATOM    916  CE1 PHE B 111      14.739 -71.088   0.695  1.00 88.37           C  
ATOM    917  CE2 PHE B 111      13.636 -71.562  -1.383  1.00 88.37           C  
ATOM    918  CZ  PHE B 111      14.761 -71.145  -0.690  1.00 88.37           C  
ATOM    919  N   GLY B 112      10.420 -74.651  -0.382  1.00 89.11           N  
ATOM    920  CA  GLY B 112      10.523 -75.380  -1.636  1.00 89.11           C  
ATOM    921  C   GLY B 112       9.706 -74.762  -2.754  1.00 89.11           C  
ATOM    922  O   GLY B 112       8.908 -73.852  -2.518  1.00 89.11           O  
ATOM    923  N   PHE B 113      10.050 -75.142  -4.030  1.00 91.16           N  
ATOM    924  CA  PHE B 113       9.314 -74.709  -5.211  1.00 91.16           C  
ATOM    925  C   PHE B 113       8.710 -75.903  -5.941  1.00 91.16           C  
ATOM    926  CB  PHE B 113      10.227 -73.923  -6.158  1.00 91.16           C  
ATOM    927  O   PHE B 113       9.312 -76.977  -5.988  1.00 91.16           O  
ATOM    928  CG  PHE B 113      10.717 -72.620  -5.586  1.00 91.16           C  
ATOM    929  CD1 PHE B 113       9.916 -71.485  -5.620  1.00 91.16           C  
ATOM    930  CD2 PHE B 113      11.979 -72.530  -5.013  1.00 91.16           C  
ATOM    931  CE1 PHE B 113      10.367 -70.277  -5.091  1.00 91.16           C  
ATOM    932  CE2 PHE B 113      12.436 -71.327  -4.482  1.00 91.16           C  
ATOM    933  CZ  PHE B 113      11.629 -70.202  -4.524  1.00 91.16           C  
ATOM    934  N   ILE B 114       7.501 -75.741  -6.430  1.00 89.70           N  
ATOM    935  CA  ILE B 114       6.866 -76.792  -7.217  1.00 89.70           C  
ATOM    936  C   ILE B 114       6.091 -76.172  -8.377  1.00 89.70           C  
ATOM    937  CB  ILE B 114       5.928 -77.660  -6.349  1.00 89.70           C  
ATOM    938  O   ILE B 114       5.414 -75.155  -8.206  1.00 89.70           O  
ATOM    939  CG1 ILE B 114       5.378 -78.834  -7.167  1.00 89.70           C  
ATOM    940  CG2 ILE B 114       4.789 -76.813  -5.773  1.00 89.70           C  
ATOM    941  CD1 ILE B 114       4.815 -79.968  -6.321  1.00 89.70           C  
ATOM    942  N   ARG B 115       6.299 -76.809  -9.525  1.00 90.14           N  
ATOM    943  CA  ARG B 115       5.576 -76.346 -10.705  1.00 90.14           C  
ATOM    944  C   ARG B 115       4.467 -77.321 -11.086  1.00 90.14           C  
ATOM    945  CB  ARG B 115       6.534 -76.156 -11.882  1.00 90.14           C  
ATOM    946  O   ARG B 115       4.722 -78.509 -11.292  1.00 90.14           O  
ATOM    947  CG  ARG B 115       7.311 -74.849 -11.840  1.00 90.14           C  
ATOM    948  CD  ARG B 115       8.227 -74.699 -13.046  1.00 90.14           C  
ATOM    949  NE  ARG B 115       7.570 -73.984 -14.137  1.00 90.14           N  
ATOM    950  NH1 ARG B 115       9.528 -73.189 -15.071  1.00 90.14           N  
ATOM    951  NH2 ARG B 115       7.507 -72.671 -16.020  1.00 90.14           N  
ATOM    952  CZ  ARG B 115       8.203 -73.283 -15.073  1.00 90.14           C  
ATOM    953  N   LEU B 116       3.298 -76.817 -11.215  1.00 88.78           N  
ATOM    954  CA  LEU B 116       2.166 -77.652 -11.602  1.00 88.78           C  
ATOM    955  C   LEU B 116       1.867 -77.506 -13.090  1.00 88.78           C  
ATOM    956  CB  LEU B 116       0.926 -77.287 -10.782  1.00 88.78           C  
ATOM    957  O   LEU B 116       2.480 -76.682 -13.773  1.00 88.78           O  
ATOM    958  CG  LEU B 116       0.979 -77.614  -9.289  1.00 88.78           C  
ATOM    959  CD1 LEU B 116      -0.151 -76.906  -8.550  1.00 88.78           C  
ATOM    960  CD2 LEU B 116       0.908 -79.122  -9.069  1.00 88.78           C  
ATOM    961  N   GLU B 117       0.952 -78.271 -13.574  1.00 84.11           N  
ATOM    962  CA  GLU B 117       0.655 -78.328 -15.002  1.00 84.11           C  
ATOM    963  C   GLU B 117       0.003 -77.035 -15.483  1.00 84.11           C  
ATOM    964  CB  GLU B 117      -0.252 -79.522 -15.316  1.00 84.11           C  
ATOM    965  O   GLU B 117       0.417 -76.464 -16.494  1.00 84.11           O  
ATOM    966  CG  GLU B 117      -0.394 -79.812 -16.803  1.00 84.11           C  
ATOM    967  CD  GLU B 117      -1.264 -81.023 -17.098  1.00 84.11           C  
ATOM    968  OE1 GLU B 117      -1.381 -81.413 -18.281  1.00 84.11           O  
ATOM    969  OE2 GLU B 117      -1.836 -81.585 -16.137  1.00 84.11           O  
ATOM    970  N   THR B 118      -1.038 -76.635 -14.785  1.00 84.15           N  
ATOM    971  CA  THR B 118      -1.732 -75.419 -15.196  1.00 84.15           C  
ATOM    972  C   THR B 118      -1.810 -74.425 -14.041  1.00 84.15           C  
ATOM    973  CB  THR B 118      -3.151 -75.731 -15.705  1.00 84.15           C  
ATOM    974  O   THR B 118      -1.716 -74.811 -12.875  1.00 84.15           O  
ATOM    975  CG2 THR B 118      -3.107 -76.587 -16.967  1.00 84.15           C  
ATOM    976  OG1 THR B 118      -3.873 -76.436 -14.688  1.00 84.15           O  
ATOM    977  N   ARG B 119      -1.960 -73.130 -14.411  1.00 84.37           N  
ATOM    978  CA  ARG B 119      -2.104 -72.072 -13.416  1.00 84.37           C  
ATOM    979  C   ARG B 119      -3.334 -72.304 -12.544  1.00 84.37           C  
ATOM    980  CB  ARG B 119      -2.193 -70.704 -14.094  1.00 84.37           C  
ATOM    981  O   ARG B 119      -3.294 -72.080 -11.333  1.00 84.37           O  
ATOM    982  CG  ARG B 119      -2.482 -69.559 -13.137  1.00 84.37           C  
ATOM    983  CD  ARG B 119      -1.272 -69.226 -12.275  1.00 84.37           C  
ATOM    984  NE  ARG B 119      -1.514 -68.056 -11.435  1.00 84.37           N  
ATOM    985  NH1 ARG B 119       0.540 -68.133 -10.379  1.00 84.37           N  
ATOM    986  NH2 ARG B 119      -0.970 -66.494  -9.841  1.00 84.37           N  
ATOM    987  CZ  ARG B 119      -0.648 -67.564 -10.554  1.00 84.37           C  
ATOM    988  N   THR B 120      -4.343 -72.787 -13.144  1.00 83.93           N  
ATOM    989  CA  THR B 120      -5.579 -73.030 -12.409  1.00 83.93           C  
ATOM    990  C   THR B 120      -5.372 -74.099 -11.340  1.00 83.93           C  
ATOM    991  CB  THR B 120      -6.716 -73.459 -13.355  1.00 83.93           C  
ATOM    992  O   THR B 120      -5.814 -73.939 -10.201  1.00 83.93           O  
ATOM    993  CG2 THR B 120      -8.070 -73.383 -12.657  1.00 83.93           C  
ATOM    994  OG1 THR B 120      -6.730 -72.596 -14.498  1.00 83.93           O  
ATOM    995  N   LEU B 121      -4.719 -75.096 -11.687  1.00 84.47           N  
ATOM    996  CA  LEU B 121      -4.429 -76.160 -10.732  1.00 84.47           C  
ATOM    997  C   LEU B 121      -3.562 -75.643  -9.589  1.00 84.47           C  
ATOM    998  CB  LEU B 121      -3.730 -77.330 -11.429  1.00 84.47           C  
ATOM    999  O   LEU B 121      -3.757 -76.027  -8.433  1.00 84.47           O  
ATOM   1000  CG  LEU B 121      -4.585 -78.152 -12.395  1.00 84.47           C  
ATOM   1001  CD1 LEU B 121      -3.721 -79.169 -13.134  1.00 84.47           C  
ATOM   1002  CD2 LEU B 121      -5.718 -78.848 -11.648  1.00 84.47           C  
ATOM   1003  N   ALA B 122      -2.690 -74.800  -9.960  1.00 86.18           N  
ATOM   1004  CA  ALA B 122      -1.829 -74.197  -8.946  1.00 86.18           C  
ATOM   1005  C   ALA B 122      -2.637 -73.329  -7.986  1.00 86.18           C  
ATOM   1006  CB  ALA B 122      -0.728 -73.370  -9.607  1.00 86.18           C  
ATOM   1007  O   ALA B 122      -2.376 -73.319  -6.780  1.00 86.18           O  
ATOM   1008  N   GLU B 123      -3.626 -72.707  -8.494  1.00 86.08           N  
ATOM   1009  CA  GLU B 123      -4.489 -71.867  -7.668  1.00 86.08           C  
ATOM   1010  C   GLU B 123      -5.293 -72.706  -6.679  1.00 86.08           C  
ATOM   1011  CB  GLU B 123      -5.432 -71.039  -8.544  1.00 86.08           C  
ATOM   1012  O   GLU B 123      -5.419 -72.343  -5.508  1.00 86.08           O  
ATOM   1013  CG  GLU B 123      -4.841 -69.713  -9.002  1.00 86.08           C  
ATOM   1014  CD  GLU B 123      -5.762 -68.932  -9.924  1.00 86.08           C  
ATOM   1015  OE1 GLU B 123      -5.341 -67.878 -10.453  1.00 86.08           O  
ATOM   1016  OE2 GLU B 123      -6.916 -69.377 -10.120  1.00 86.08           O  
ATOM   1017  N   ILE B 124      -5.740 -73.760  -7.178  1.00 84.08           N  
ATOM   1018  CA  ILE B 124      -6.523 -74.655  -6.333  1.00 84.08           C  
ATOM   1019  C   ILE B 124      -5.636 -75.235  -5.234  1.00 84.08           C  
ATOM   1020  CB  ILE B 124      -7.166 -75.792  -7.158  1.00 84.08           C  
ATOM   1021  O   ILE B 124      -6.031 -75.277  -4.066  1.00 84.08           O  
ATOM   1022  CG1 ILE B 124      -8.139 -75.216  -8.193  1.00 84.08           C  
ATOM   1023  CG2 ILE B 124      -7.874 -76.792  -6.239  1.00 84.08           C  
ATOM   1024  CD1 ILE B 124      -8.667 -76.244  -9.185  1.00 84.08           C  
ATOM   1025  N   ALA B 125      -4.479 -75.583  -5.618  1.00 87.04           N  
ATOM   1026  CA  ALA B 125      -3.533 -76.131  -4.650  1.00 87.04           C  
ATOM   1027  C   ALA B 125      -3.192 -75.103  -3.574  1.00 87.04           C  
ATOM   1028  CB  ALA B 125      -2.263 -76.601  -5.354  1.00 87.04           C  
ATOM   1029  O   ALA B 125      -3.115 -75.438  -2.390  1.00 87.04           O  
ATOM   1030  N   LYS B 126      -2.957 -73.931  -3.943  1.00 88.14           N  
ATOM   1031  CA  LYS B 126      -2.638 -72.850  -3.014  1.00 88.14           C  
ATOM   1032  C   LYS B 126      -3.731 -72.689  -1.962  1.00 88.14           C  
ATOM   1033  CB  LYS B 126      -2.439 -71.535  -3.769  1.00 88.14           C  
ATOM   1034  O   LYS B 126      -3.441 -72.595  -0.768  1.00 88.14           O  
ATOM   1035  CG  LYS B 126      -2.153 -70.342  -2.869  1.00 88.14           C  
ATOM   1036  CD  LYS B 126      -2.209 -69.031  -3.643  1.00 88.14           C  
ATOM   1037  CE  LYS B 126      -2.155 -67.828  -2.711  1.00 88.14           C  
ATOM   1038  NZ  LYS B 126      -2.429 -66.552  -3.438  1.00 88.14           N  
ATOM   1039  N   VAL B 127      -4.989 -72.658  -2.374  1.00 85.96           N  
ATOM   1040  CA  VAL B 127      -6.120 -72.408  -1.487  1.00 85.96           C  
ATOM   1041  C   VAL B 127      -6.277 -73.571  -0.510  1.00 85.96           C  
ATOM   1042  CB  VAL B 127      -7.429 -72.199  -2.281  1.00 85.96           C  
ATOM   1043  O   VAL B 127      -6.542 -73.361   0.676  1.00 85.96           O  
ATOM   1044  CG1 VAL B 127      -8.627 -72.115  -1.336  1.00 85.96           C  
ATOM   1045  CG2 VAL B 127      -7.335 -70.941  -3.143  1.00 85.96           C  
ATOM   1046  N   GLU B 128      -5.950 -74.703  -0.956  1.00 85.73           N  
ATOM   1047  CA  GLU B 128      -6.178 -75.889  -0.136  1.00 85.73           C  
ATOM   1048  C   GLU B 128      -5.004 -76.143   0.805  1.00 85.73           C  
ATOM   1049  CB  GLU B 128      -6.419 -77.115  -1.019  1.00 85.73           C  
ATOM   1050  O   GLU B 128      -5.198 -76.537   1.957  1.00 85.73           O  
ATOM   1051  CG  GLU B 128      -7.887 -77.378  -1.320  1.00 85.73           C  
ATOM   1052  CD  GLU B 128      -8.199 -78.847  -1.555  1.00 85.73           C  
ATOM   1053  OE1 GLU B 128      -9.388 -79.194  -1.736  1.00 85.73           O  
ATOM   1054  OE2 GLU B 128      -7.246 -79.658  -1.556  1.00 85.73           O  
ATOM   1055  N   LEU B 129      -3.868 -75.897   0.426  1.00 88.57           N  
ATOM   1056  CA  LEU B 129      -2.682 -76.306   1.170  1.00 88.57           C  
ATOM   1057  C   LEU B 129      -2.171 -75.167   2.046  1.00 88.57           C  
ATOM   1058  CB  LEU B 129      -1.579 -76.763   0.212  1.00 88.57           C  
ATOM   1059  O   LEU B 129      -1.441 -75.401   3.013  1.00 88.57           O  
ATOM   1060  CG  LEU B 129      -1.816 -78.090  -0.510  1.00 88.57           C  
ATOM   1061  CD1 LEU B 129      -0.824 -78.254  -1.657  1.00 88.57           C  
ATOM   1062  CD2 LEU B 129      -1.709 -79.257   0.466  1.00 88.57           C  
ATOM   1063  N   ASP B 130      -2.626 -74.019   1.668  1.00 87.56           N  
ATOM   1064  CA  ASP B 130      -2.179 -72.885   2.471  1.00 87.56           C  
ATOM   1065  C   ASP B 130      -2.680 -72.998   3.909  1.00 87.56           C  
ATOM   1066  CB  ASP B 130      -2.652 -71.568   1.851  1.00 87.56           C  
ATOM   1067  O   ASP B 130      -3.875 -73.190   4.142  1.00 87.56           O  
ATOM   1068  CG  ASP B 130      -2.002 -70.349   2.481  1.00 87.56           C  
ATOM   1069  OD1 ASP B 130      -0.797 -70.400   2.807  1.00 87.56           O  
ATOM   1070  OD2 ASP B 130      -2.702 -69.328   2.654  1.00 87.56           O  
ATOM   1071  N   ASN B 131      -1.832 -73.000   4.980  1.00 86.03           N  
ATOM   1072  CA  ASN B 131      -2.098 -73.069   6.413  1.00 86.03           C  
ATOM   1073  C   ASN B 131      -2.423 -74.493   6.855  1.00 86.03           C  
ATOM   1074  CB  ASN B 131      -3.239 -72.123   6.794  1.00 86.03           C  
ATOM   1075  O   ASN B 131      -2.954 -74.703   7.947  1.00 86.03           O  
ATOM   1076  CG  ASN B 131      -2.808 -70.669   6.815  1.00 86.03           C  
ATOM   1077  ND2 ASN B 131      -3.746 -69.769   6.545  1.00 86.03           N  
ATOM   1078  OD1 ASN B 131      -1.642 -70.358   7.072  1.00 86.03           O  
ATOM   1079  N   MET B 132      -2.151 -75.451   5.957  1.00 87.23           N  
ATOM   1080  CA  MET B 132      -2.343 -76.854   6.313  1.00 87.23           C  
ATOM   1081  C   MET B 132      -1.258 -77.324   7.276  1.00 87.23           C  
ATOM   1082  CB  MET B 132      -2.347 -77.732   5.060  1.00 87.23           C  
ATOM   1083  O   MET B 132      -0.075 -77.051   7.066  1.00 87.23           O  
ATOM   1084  CG  MET B 132      -2.658 -79.194   5.337  1.00 87.23           C  
ATOM   1085  SD  MET B 132      -2.524 -80.238   3.834  1.00 87.23           S  
ATOM   1086  CE  MET B 132      -0.816 -80.827   4.004  1.00 87.23           C  
ATOM   1087  N   PRO B 133      -1.588 -77.911   8.354  1.00 89.71           N  
ATOM   1088  CA  PRO B 133      -0.601 -78.403   9.318  1.00 89.71           C  
ATOM   1089  C   PRO B 133       0.130 -79.651   8.829  1.00 89.71           C  
ATOM   1090  CB  PRO B 133      -1.444 -78.715  10.558  1.00 89.71           C  
ATOM   1091  O   PRO B 133      -0.504 -80.592   8.343  1.00 89.71           O  
ATOM   1092  CG  PRO B 133      -2.838 -78.874  10.042  1.00 89.71           C  
ATOM   1093  CD  PRO B 133      -2.939 -78.173   8.717  1.00 89.71           C  
ATOM   1094  N   LEU B 134       1.439 -79.566   8.748  1.00 86.84           N  
ATOM   1095  CA  LEU B 134       2.293 -80.692   8.389  1.00 86.84           C  
ATOM   1096  C   LEU B 134       3.389 -80.897   9.430  1.00 86.84           C  
ATOM   1097  CB  LEU B 134       2.919 -80.472   7.009  1.00 86.84           C  
ATOM   1098  O   LEU B 134       4.274 -80.052   9.581  1.00 86.84           O  
ATOM   1099  CG  LEU B 134       3.605 -81.683   6.375  1.00 86.84           C  
ATOM   1100  CD1 LEU B 134       2.589 -82.531   5.616  1.00 86.84           C  
ATOM   1101  CD2 LEU B 134       4.732 -81.236   5.451  1.00 86.84           C  
ATOM   1102  N   ARG B 135       3.311 -81.900  10.189  1.00 88.67           N  
ATOM   1103  CA  ARG B 135       4.271 -82.240  11.235  1.00 88.67           C  
ATOM   1104  C   ARG B 135       4.410 -81.101  12.240  1.00 88.67           C  
ATOM   1105  CB  ARG B 135       5.635 -82.572  10.627  1.00 88.67           C  
ATOM   1106  O   ARG B 135       5.524 -80.740  12.626  1.00 88.67           O  
ATOM   1107  CG  ARG B 135       5.650 -83.857   9.814  1.00 88.67           C  
ATOM   1108  CD  ARG B 135       7.020 -84.123   9.206  1.00 88.67           C  
ATOM   1109  NE  ARG B 135       6.981 -85.229   8.254  1.00 88.67           N  
ATOM   1110  NH1 ARG B 135       9.191 -85.026   7.611  1.00 88.67           N  
ATOM   1111  NH2 ARG B 135       7.868 -86.651   6.682  1.00 88.67           N  
ATOM   1112  CZ  ARG B 135       8.013 -85.633   7.518  1.00 88.67           C  
ATOM   1113  N   GLY B 136       3.331 -80.567  12.637  1.00 80.65           N  
ATOM   1114  CA  GLY B 136       3.289 -79.527  13.652  1.00 80.65           C  
ATOM   1115  C   GLY B 136       3.572 -78.142  13.100  1.00 80.65           C  
ATOM   1116  O   GLY B 136       3.510 -77.152  13.831  1.00 80.65           O  
ATOM   1117  N   LYS B 137       3.934 -78.034  11.904  1.00 85.45           N  
ATOM   1118  CA  LYS B 137       4.167 -76.730  11.290  1.00 85.45           C  
ATOM   1119  C   LYS B 137       3.079 -76.400  10.272  1.00 85.45           C  
ATOM   1120  CB  LYS B 137       5.541 -76.690  10.621  1.00 85.45           C  
ATOM   1121  O   LYS B 137       2.519 -77.298   9.640  1.00 85.45           O  
ATOM   1122  CG  LYS B 137       6.707 -76.781  11.595  1.00 85.45           C  
ATOM   1123  CD  LYS B 137       8.033 -76.480  10.909  1.00 85.45           C  
ATOM   1124  CE  LYS B 137       9.183 -76.441  11.906  1.00 85.45           C  
ATOM   1125  NZ  LYS B 137      10.492 -76.186  11.233  1.00 85.45           N  
ATOM   1126  N   GLN B 138       2.673 -75.125  10.108  1.00 87.36           N  
ATOM   1127  CA  GLN B 138       1.667 -74.684   9.147  1.00 87.36           C  
ATOM   1128  C   GLN B 138       2.311 -74.267   7.828  1.00 87.36           C  
ATOM   1129  CB  GLN B 138       0.847 -73.527   9.720  1.00 87.36           C  
ATOM   1130  O   GLN B 138       3.156 -73.369   7.801  1.00 87.36           O  
ATOM   1131  CG  GLN B 138      -0.009 -73.914  10.919  1.00 87.36           C  
ATOM   1132  CD  GLN B 138      -0.925 -72.793  11.372  1.00 87.36           C  
ATOM   1133  NE2 GLN B 138      -1.740 -73.067  12.385  1.00 87.36           N  
ATOM   1134  OE1 GLN B 138      -0.900 -71.690  10.818  1.00 87.36           O  
ATOM   1135  N   LEU B 139       1.912 -74.814   6.785  1.00 88.39           N  
ATOM   1136  CA  LEU B 139       2.470 -74.537   5.465  1.00 88.39           C  
ATOM   1137  C   LEU B 139       2.033 -73.164   4.968  1.00 88.39           C  
ATOM   1138  CB  LEU B 139       2.042 -75.615   4.465  1.00 88.39           C  
ATOM   1139  O   LEU B 139       0.898 -72.744   5.207  1.00 88.39           O  
ATOM   1140  CG  LEU B 139       2.678 -76.994   4.641  1.00 88.39           C  
ATOM   1141  CD1 LEU B 139       1.806 -78.067   3.997  1.00 88.39           C  
ATOM   1142  CD2 LEU B 139       4.083 -77.015   4.050  1.00 88.39           C  
ATOM   1143  N   ARG B 140       2.932 -72.434   4.316  1.00 85.96           N  
ATOM   1144  CA  ARG B 140       2.628 -71.185   3.625  1.00 85.96           C  
ATOM   1145  C   ARG B 140       2.891 -71.310   2.128  1.00 85.96           C  
ATOM   1146  CB  ARG B 140       3.451 -70.034   4.207  1.00 85.96           C  
ATOM   1147  O   ARG B 140       4.039 -71.449   1.703  1.00 85.96           O  
ATOM   1148  CG  ARG B 140       3.028 -69.621   5.608  1.00 85.96           C  
ATOM   1149  CD  ARG B 140       3.480 -68.206   5.940  1.00 85.96           C  
ATOM   1150  NE  ARG B 140       3.009 -67.784   7.256  1.00 85.96           N  
ATOM   1151  NH1 ARG B 140       3.759 -65.608   7.055  1.00 85.96           N  
ATOM   1152  NH2 ARG B 140       2.686 -66.284   8.965  1.00 85.96           N  
ATOM   1153  CZ  ARG B 140       3.153 -66.560   7.756  1.00 85.96           C  
ATOM   1154  N   VAL B 141       1.801 -71.309   1.440  1.00 86.49           N  
ATOM   1155  CA  VAL B 141       1.919 -71.514   0.000  1.00 86.49           C  
ATOM   1156  C   VAL B 141       1.541 -70.232  -0.738  1.00 86.49           C  
ATOM   1157  CB  VAL B 141       1.034 -72.686  -0.480  1.00 86.49           C  
ATOM   1158  O   VAL B 141       0.468 -69.669  -0.507  1.00 86.49           O  
ATOM   1159  CG1 VAL B 141       1.232 -72.935  -1.975  1.00 86.49           C  
ATOM   1160  CG2 VAL B 141       1.341 -73.950   0.320  1.00 86.49           C  
ATOM   1161  N   ARG B 142       2.381 -69.747  -1.654  1.00 86.77           N  
ATOM   1162  CA  ARG B 142       2.146 -68.578  -2.496  1.00 86.77           C  
ATOM   1163  C   ARG B 142       2.695 -68.796  -3.902  1.00 86.77           C  
ATOM   1164  CB  ARG B 142       2.778 -67.331  -1.874  1.00 86.77           C  
ATOM   1165  O   ARG B 142       3.492 -69.709  -4.128  1.00 86.77           O  
ATOM   1166  CG  ARG B 142       2.278 -67.021  -0.472  1.00 86.77           C  
ATOM   1167  CD  ARG B 142       2.979 -65.807   0.121  1.00 86.77           C  
ATOM   1168  NE  ARG B 142       2.462 -65.480   1.447  1.00 86.77           N  
ATOM   1169  NH1 ARG B 142       3.994 -63.801   1.858  1.00 86.77           N  
ATOM   1170  NH2 ARG B 142       2.409 -64.322   3.430  1.00 86.77           N  
ATOM   1171  CZ  ARG B 142       2.957 -64.535   2.242  1.00 86.77           C  
ATOM   1172  N   PHE B 143       2.155 -68.015  -4.744  1.00 87.08           N  
ATOM   1173  CA  PHE B 143       2.748 -68.058  -6.076  1.00 87.08           C  
ATOM   1174  C   PHE B 143       4.162 -67.489  -6.057  1.00 87.08           C  
ATOM   1175  CB  PHE B 143       1.884 -67.283  -7.076  1.00 87.08           C  
ATOM   1176  O   PHE B 143       4.421 -66.477  -5.403  1.00 87.08           O  
ATOM   1177  CG  PHE B 143       0.683 -68.049  -7.561  1.00 87.08           C  
ATOM   1178  CD1 PHE B 143       0.812 -69.023  -8.543  1.00 87.08           C  
ATOM   1179  CD2 PHE B 143      -0.577 -67.794  -7.034  1.00 87.08           C  
ATOM   1180  CE1 PHE B 143      -0.298 -69.734  -8.993  1.00 87.08           C  
ATOM   1181  CE2 PHE B 143      -1.691 -68.500  -7.479  1.00 87.08           C  
ATOM   1182  CZ  PHE B 143      -1.550 -69.469  -8.459  1.00 87.08           C  
ATOM   1183  N   ALA B 144       5.018 -68.238  -6.743  1.00 83.68           N  
ATOM   1184  CA  ALA B 144       6.385 -67.732  -6.833  1.00 83.68           C  
ATOM   1185  C   ALA B 144       6.459 -66.510  -7.744  1.00 83.68           C  
ATOM   1186  CB  ALA B 144       7.326 -68.825  -7.336  1.00 83.68           C  
ATOM   1187  O   ALA B 144       5.626 -66.344  -8.638  1.00 83.68           O  
ATOM   1188  N   CYS B 145       7.429 -65.653  -7.375  1.00 84.49           N  
ATOM   1189  CA  CYS B 145       7.652 -64.479  -8.213  1.00 84.49           C  
ATOM   1190  C   CYS B 145       8.041 -64.886  -9.629  1.00 84.49           C  
ATOM   1191  CB  CYS B 145       8.739 -63.590  -7.611  1.00 84.49           C  
ATOM   1192  O   CYS B 145       8.840 -65.804  -9.818  1.00 84.49           O  
ATOM   1193  SG  CYS B 145       8.808 -61.935  -8.332  1.00 84.49           S  
ATOM   1194  N   HIS B 146       7.338 -64.285 -10.553  1.00 84.89           N  
ATOM   1195  CA  HIS B 146       7.674 -64.524 -11.952  1.00 84.89           C  
ATOM   1196  C   HIS B 146       8.794 -63.599 -12.416  1.00 84.89           C  
ATOM   1197  CB  HIS B 146       6.441 -64.341 -12.838  1.00 84.89           C  
ATOM   1198  O   HIS B 146       8.532 -62.499 -12.908  1.00 84.89           O  
ATOM   1199  CG  HIS B 146       6.562 -64.996 -14.177  1.00 84.89           C  
ATOM   1200  CD2 HIS B 146       5.635 -65.599 -14.959  1.00 84.89           C  
ATOM   1201  ND1 HIS B 146       7.756 -65.081 -14.859  1.00 84.89           N  
ATOM   1202  CE1 HIS B 146       7.558 -65.709 -16.006  1.00 84.89           C  
ATOM   1203  NE2 HIS B 146       6.280 -66.035 -16.090  1.00 84.89           N  
ATOM   1204  N   SER B 147      10.064 -64.001 -12.350  1.00 84.98           N  
ATOM   1205  CA  SER B 147      11.216 -63.146 -12.618  1.00 84.98           C  
ATOM   1206  C   SER B 147      11.414 -62.938 -14.116  1.00 84.98           C  
ATOM   1207  CB  SER B 147      12.483 -63.745 -12.006  1.00 84.98           C  
ATOM   1208  O   SER B 147      12.106 -62.008 -14.533  1.00 84.98           O  
ATOM   1209  OG  SER B 147      12.674 -65.077 -12.449  1.00 84.98           O  
ATOM   1210  N   ALA B 148      10.842 -63.707 -14.924  1.00 91.57           N  
ATOM   1211  CA  ALA B 148      11.027 -63.603 -16.369  1.00 91.57           C  
ATOM   1212  C   ALA B 148       9.806 -62.972 -17.033  1.00 91.57           C  
ATOM   1213  CB  ALA B 148      11.305 -64.978 -16.970  1.00 91.57           C  
ATOM   1214  O   ALA B 148       9.504 -63.263 -18.193  1.00 91.57           O  
ATOM   1215  N   SER B 149       9.124 -62.103 -16.265  1.00 92.37           N  
ATOM   1216  CA  SER B 149       7.965 -61.393 -16.797  1.00 92.37           C  
ATOM   1217  C   SER B 149       8.289 -59.927 -17.063  1.00 92.37           C  
ATOM   1218  CB  SER B 149       6.783 -61.496 -15.832  1.00 92.37           C  
ATOM   1219  O   SER B 149       8.910 -59.262 -16.231  1.00 92.37           O  
ATOM   1220  OG  SER B 149       6.336 -62.836 -15.725  1.00 92.37           O  
ATOM   1221  N   LEU B 150       7.871 -59.399 -18.226  1.00 95.21           N  
ATOM   1222  CA  LEU B 150       8.172 -58.025 -18.612  1.00 95.21           C  
ATOM   1223  C   LEU B 150       6.894 -57.261 -18.944  1.00 95.21           C  
ATOM   1224  CB  LEU B 150       9.120 -58.001 -19.814  1.00 95.21           C  
ATOM   1225  O   LEU B 150       5.929 -57.844 -19.444  1.00 95.21           O  
ATOM   1226  CG  LEU B 150      10.477 -58.680 -19.620  1.00 95.21           C  
ATOM   1227  CD1 LEU B 150      11.234 -58.738 -20.943  1.00 95.21           C  
ATOM   1228  CD2 LEU B 150      11.295 -57.950 -18.561  1.00 95.21           C  
ATOM   1229  N   THR B 151       6.929 -56.002 -18.593  1.00 95.48           N  
ATOM   1230  CA  THR B 151       5.873 -55.092 -19.022  1.00 95.48           C  
ATOM   1231  C   THR B 151       6.300 -54.315 -20.264  1.00 95.48           C  
ATOM   1232  CB  THR B 151       5.495 -54.106 -17.901  1.00 95.48           C  
ATOM   1233  O   THR B 151       7.382 -53.725 -20.292  1.00 95.48           O  
ATOM   1234  CG2 THR B 151       4.248 -53.308 -18.268  1.00 95.48           C  
ATOM   1235  OG1 THR B 151       5.244 -54.836 -16.694  1.00 95.48           O  
ATOM   1236  N   VAL B 152       5.436 -54.363 -21.185  1.00 94.73           N  
ATOM   1237  CA  VAL B 152       5.726 -53.664 -22.432  1.00 94.73           C  
ATOM   1238  C   VAL B 152       4.783 -52.474 -22.590  1.00 94.73           C  
ATOM   1239  CB  VAL B 152       5.605 -54.606 -23.651  1.00 94.73           C  
ATOM   1240  O   VAL B 152       3.562 -52.625 -22.498  1.00 94.73           O  
ATOM   1241  CG1 VAL B 152       6.014 -53.884 -24.934  1.00 94.73           C  
ATOM   1242  CG2 VAL B 152       6.456 -55.857 -23.445  1.00 94.73           C  
ATOM   1243  N   ARG B 153       5.387 -51.289 -22.916  1.00 95.03           N  
ATOM   1244  CA  ARG B 153       4.590 -50.075 -23.059  1.00 95.03           C  
ATOM   1245  C   ARG B 153       4.747 -49.479 -24.454  1.00 95.03           C  
ATOM   1246  CB  ARG B 153       4.987 -49.043 -22.001  1.00 95.03           C  
ATOM   1247  O   ARG B 153       5.594 -49.922 -25.233  1.00 95.03           O  
ATOM   1248  CG  ARG B 153       4.716 -49.490 -20.573  1.00 95.03           C  
ATOM   1249  CD  ARG B 153       5.025 -48.389 -19.569  1.00 95.03           C  
ATOM   1250  NE  ARG B 153       4.724 -48.805 -18.202  1.00 95.03           N  
ATOM   1251  NH1 ARG B 153       5.749 -46.991 -17.204  1.00 95.03           N  
ATOM   1252  NH2 ARG B 153       4.750 -48.602 -15.915  1.00 95.03           N  
ATOM   1253  CZ  ARG B 153       5.075 -48.132 -17.110  1.00 95.03           C  
ATOM   1254  N   ASN B 154       3.928 -48.552 -24.773  1.00 91.28           N  
ATOM   1255  CA  ASN B 154       3.941 -47.809 -26.029  1.00 91.28           C  
ATOM   1256  C   ASN B 154       3.581 -48.702 -27.212  1.00 91.28           C  
ATOM   1257  CB  ASN B 154       5.307 -47.157 -26.252  1.00 91.28           C  
ATOM   1258  O   ASN B 154       4.182 -48.594 -28.283  1.00 91.28           O  
ATOM   1259  CG  ASN B 154       5.220 -45.883 -27.070  1.00 91.28           C  
ATOM   1260  ND2 ASN B 154       6.314 -45.527 -27.732  1.00 91.28           N  
ATOM   1261  OD1 ASN B 154       4.177 -45.224 -27.104  1.00 91.28           O  
ATOM   1262  N   LEU B 155       2.678 -49.564 -26.940  1.00 91.61           N  
ATOM   1263  CA  LEU B 155       2.229 -50.464 -27.997  1.00 91.61           C  
ATOM   1264  C   LEU B 155       1.294 -49.745 -28.963  1.00 91.61           C  
ATOM   1265  CB  LEU B 155       1.524 -51.685 -27.399  1.00 91.61           C  
ATOM   1266  O   LEU B 155       0.345 -49.083 -28.537  1.00 91.61           O  
ATOM   1267  CG  LEU B 155       2.414 -52.690 -26.666  1.00 91.61           C  
ATOM   1268  CD1 LEU B 155       1.562 -53.655 -25.849  1.00 91.61           C  
ATOM   1269  CD2 LEU B 155       3.291 -53.449 -27.656  1.00 91.61           C  
ATOM   1270  N   PRO B 156       1.569 -49.909 -30.263  1.00 87.71           N  
ATOM   1271  CA  PRO B 156       0.639 -49.346 -31.245  1.00 87.71           C  
ATOM   1272  C   PRO B 156      -0.737 -50.007 -31.201  1.00 87.71           C  
ATOM   1273  CB  PRO B 156       1.332 -49.618 -32.583  1.00 87.71           C  
ATOM   1274  O   PRO B 156      -0.893 -51.079 -30.610  1.00 87.71           O  
ATOM   1275  CG  PRO B 156       2.735 -49.982 -32.219  1.00 87.71           C  
ATOM   1276  CD  PRO B 156       2.738 -50.529 -30.820  1.00 87.71           C  
ATOM   1277  N   GLN B 157      -1.772 -49.457 -31.828  1.00 85.97           N  
ATOM   1278  CA  GLN B 157      -3.180 -49.825 -31.720  1.00 85.97           C  
ATOM   1279  C   GLN B 157      -3.438 -51.200 -32.329  1.00 85.97           C  
ATOM   1280  CB  GLN B 157      -4.063 -48.776 -32.397  1.00 85.97           C  
ATOM   1281  O   GLN B 157      -4.279 -51.955 -31.837  1.00 85.97           O  
ATOM   1282  CG  GLN B 157      -4.266 -47.515 -31.569  1.00 85.97           C  
ATOM   1283  CD  GLN B 157      -5.299 -46.579 -32.167  1.00 85.97           C  
ATOM   1284  NE2 GLN B 157      -5.574 -45.479 -31.475  1.00 85.97           N  
ATOM   1285  OE1 GLN B 157      -5.846 -46.843 -33.243  1.00 85.97           O  
ATOM   1286  N   TYR B 158      -2.634 -51.609 -33.265  1.00 88.71           N  
ATOM   1287  CA  TYR B 158      -2.959 -52.814 -34.019  1.00 88.71           C  
ATOM   1288  C   TYR B 158      -2.029 -53.961 -33.642  1.00 88.71           C  
ATOM   1289  CB  TYR B 158      -2.874 -52.546 -35.525  1.00 88.71           C  
ATOM   1290  O   TYR B 158      -1.760 -54.845 -34.460  1.00 88.71           O  
ATOM   1291  CG  TYR B 158      -3.878 -51.533 -36.019  1.00 88.71           C  
ATOM   1292  CD1 TYR B 158      -5.227 -51.860 -36.134  1.00 88.71           C  
ATOM   1293  CD2 TYR B 158      -3.480 -50.248 -36.371  1.00 88.71           C  
ATOM   1294  CE1 TYR B 158      -6.156 -50.930 -36.591  1.00 88.71           C  
ATOM   1295  CE2 TYR B 158      -4.400 -49.310 -36.829  1.00 88.71           C  
ATOM   1296  OH  TYR B 158      -6.648 -48.735 -37.387  1.00 88.71           O  
ATOM   1297  CZ  TYR B 158      -5.733 -49.660 -36.934  1.00 88.71           C  
ATOM   1298  N   VAL B 159      -1.665 -53.937 -32.464  1.00 90.89           N  
ATOM   1299  CA  VAL B 159      -0.840 -55.037 -31.974  1.00 90.89           C  
ATOM   1300  C   VAL B 159      -1.706 -56.025 -31.197  1.00 90.89           C  
ATOM   1301  CB  VAL B 159       0.316 -54.527 -31.085  1.00 90.89           C  
ATOM   1302  O   VAL B 159      -2.334 -55.660 -30.200  1.00 90.89           O  
ATOM   1303  CG1 VAL B 159       1.098 -55.698 -30.492  1.00 90.89           C  
ATOM   1304  CG2 VAL B 159       1.242 -53.614 -31.886  1.00 90.89           C  
ATOM   1305  N   SER B 160      -1.779 -57.272 -31.677  1.00 91.20           N  
ATOM   1306  CA  SER B 160      -2.545 -58.330 -31.027  1.00 91.20           C  
ATOM   1307  C   SER B 160      -1.653 -59.195 -30.142  1.00 91.20           C  
ATOM   1308  CB  SER B 160      -3.243 -59.204 -32.070  1.00 91.20           C  
ATOM   1309  O   SER B 160      -0.430 -59.042 -30.148  1.00 91.20           O  
ATOM   1310  OG  SER B 160      -2.295 -59.908 -32.853  1.00 91.20           O  
ATOM   1311  N   ASN B 161      -2.292 -60.084 -29.321  1.00 92.66           N  
ATOM   1312  CA  ASN B 161      -1.537 -60.996 -28.468  1.00 92.66           C  
ATOM   1313  C   ASN B 161      -0.581 -61.863 -29.281  1.00 92.66           C  
ATOM   1314  CB  ASN B 161      -2.486 -61.874 -27.650  1.00 92.66           C  
ATOM   1315  O   ASN B 161       0.557 -62.094 -28.869  1.00 92.66           O  
ATOM   1316  CG  ASN B 161      -3.329 -61.074 -26.675  1.00 92.66           C  
ATOM   1317  ND2 ASN B 161      -4.410 -61.676 -26.193  1.00 92.66           N  
ATOM   1318  OD1 ASN B 161      -3.011 -59.925 -26.359  1.00 92.66           O  
ATOM   1319  N   GLU B 162      -0.978 -62.304 -30.423  1.00 90.94           N  
ATOM   1320  CA  GLU B 162      -0.192 -63.190 -31.277  1.00 90.94           C  
ATOM   1321  C   GLU B 162       1.009 -62.461 -31.871  1.00 90.94           C  
ATOM   1322  CB  GLU B 162      -1.062 -63.769 -32.395  1.00 90.94           C  
ATOM   1323  O   GLU B 162       2.112 -63.011 -31.923  1.00 90.94           O  
ATOM   1324  CG  GLU B 162      -2.170 -64.687 -31.900  1.00 90.94           C  
ATOM   1325  CD  GLU B 162      -3.398 -63.936 -31.411  1.00 90.94           C  
ATOM   1326  OE1 GLU B 162      -4.358 -64.585 -30.938  1.00 90.94           O  
ATOM   1327  OE2 GLU B 162      -3.400 -62.688 -31.502  1.00 90.94           O  
ATOM   1328  N   LEU B 163       0.711 -61.174 -32.298  1.00 92.70           N  
ATOM   1329  CA  LEU B 163       1.809 -60.392 -32.855  1.00 92.70           C  
ATOM   1330  C   LEU B 163       2.863 -60.100 -31.792  1.00 92.70           C  
ATOM   1331  CB  LEU B 163       1.287 -59.080 -33.447  1.00 92.70           C  
ATOM   1332  O   LEU B 163       4.063 -60.162 -32.068  1.00 92.70           O  
ATOM   1333  CG  LEU B 163       2.324 -58.179 -34.119  1.00 92.70           C  
ATOM   1334  CD1 LEU B 163       2.950 -58.891 -35.313  1.00 92.70           C  
ATOM   1335  CD2 LEU B 163       1.689 -56.860 -34.549  1.00 92.70           C  
ATOM   1336  N   LEU B 164       2.322 -59.856 -30.589  1.00 93.51           N  
ATOM   1337  CA  LEU B 164       3.233 -59.576 -29.485  1.00 93.51           C  
ATOM   1338  C   LEU B 164       4.093 -60.795 -29.167  1.00 93.51           C  
ATOM   1339  CB  LEU B 164       2.452 -59.149 -28.240  1.00 93.51           C  
ATOM   1340  O   LEU B 164       5.302 -60.670 -28.959  1.00 93.51           O  
ATOM   1341  CG  LEU B 164       3.280 -58.614 -27.070  1.00 93.51           C  
ATOM   1342  CD1 LEU B 164       4.015 -57.342 -27.479  1.00 93.51           C  
ATOM   1343  CD2 LEU B 164       2.390 -58.358 -25.858  1.00 93.51           C  
ATOM   1344  N   GLU B 165       3.504 -61.942 -29.186  1.00 93.24           N  
ATOM   1345  CA  GLU B 165       4.220 -63.191 -28.948  1.00 93.24           C  
ATOM   1346  C   GLU B 165       5.242 -63.460 -30.049  1.00 93.24           C  
ATOM   1347  CB  GLU B 165       3.240 -64.362 -28.842  1.00 93.24           C  
ATOM   1348  O   GLU B 165       6.387 -63.818 -29.766  1.00 93.24           O  
ATOM   1349  CG  GLU B 165       3.903 -65.693 -28.520  1.00 93.24           C  
ATOM   1350  CD  GLU B 165       2.908 -66.820 -28.293  1.00 93.24           C  
ATOM   1351  OE1 GLU B 165       3.335 -67.990 -28.166  1.00 93.24           O  
ATOM   1352  OE2 GLU B 165       1.692 -66.530 -28.243  1.00 93.24           O  
ATOM   1353  N   GLU B 166       4.850 -63.253 -31.278  1.00 93.11           N  
ATOM   1354  CA  GLU B 166       5.741 -63.456 -32.416  1.00 93.11           C  
ATOM   1355  C   GLU B 166       6.927 -62.497 -32.367  1.00 93.11           C  
ATOM   1356  CB  GLU B 166       4.980 -63.283 -33.733  1.00 93.11           C  
ATOM   1357  O   GLU B 166       8.067 -62.898 -32.611  1.00 93.11           O  
ATOM   1358  CG  GLU B 166       5.795 -63.647 -34.967  1.00 93.11           C  
ATOM   1359  CD  GLU B 166       5.038 -63.438 -36.268  1.00 93.11           C  
ATOM   1360  OE1 GLU B 166       5.649 -63.567 -37.353  1.00 93.11           O  
ATOM   1361  OE2 GLU B 166       3.823 -63.143 -36.203  1.00 93.11           O  
ATOM   1362  N   ALA B 167       6.637 -61.275 -32.043  1.00 94.04           N  
ATOM   1363  CA  ALA B 167       7.670 -60.244 -32.014  1.00 94.04           C  
ATOM   1364  C   ALA B 167       8.715 -60.544 -30.943  1.00 94.04           C  
ATOM   1365  CB  ALA B 167       7.046 -58.871 -31.774  1.00 94.04           C  
ATOM   1366  O   ALA B 167       9.918 -60.428 -31.190  1.00 94.04           O  
ATOM   1367  N   PHE B 168       8.270 -60.963 -29.768  1.00 95.53           N  
ATOM   1368  CA  PHE B 168       9.181 -61.132 -28.642  1.00 95.53           C  
ATOM   1369  C   PHE B 168       9.772 -62.537 -28.629  1.00 95.53           C  
ATOM   1370  CB  PHE B 168       8.460 -60.854 -27.319  1.00 95.53           C  
ATOM   1371  O   PHE B 168      10.682 -62.826 -27.850  1.00 95.53           O  
ATOM   1372  CG  PHE B 168       8.461 -59.403 -26.920  1.00 95.53           C  
ATOM   1373  CD1 PHE B 168       9.425 -58.909 -26.049  1.00 95.53           C  
ATOM   1374  CD2 PHE B 168       7.499 -58.534 -27.416  1.00 95.53           C  
ATOM   1375  CE1 PHE B 168       9.429 -57.566 -25.678  1.00 95.53           C  
ATOM   1376  CE2 PHE B 168       7.496 -57.191 -27.049  1.00 95.53           C  
ATOM   1377  CZ  PHE B 168       8.461 -56.709 -26.180  1.00 95.53           C  
ATOM   1378  N   SER B 169       9.262 -63.378 -29.488  1.00 93.34           N  
ATOM   1379  CA  SER B 169       9.804 -64.726 -29.623  1.00 93.34           C  
ATOM   1380  C   SER B 169      11.227 -64.697 -30.169  1.00 93.34           C  
ATOM   1381  CB  SER B 169       8.916 -65.572 -30.537  1.00 93.34           C  
ATOM   1382  O   SER B 169      11.984 -65.654 -29.994  1.00 93.34           O  
ATOM   1383  OG  SER B 169       7.625 -65.736 -29.973  1.00 93.34           O  
ATOM   1384  N   VAL B 170      11.658 -63.589 -30.809  1.00 92.77           N  
ATOM   1385  CA  VAL B 170      12.996 -63.429 -31.368  1.00 92.77           C  
ATOM   1386  C   VAL B 170      14.032 -63.463 -30.247  1.00 92.77           C  
ATOM   1387  CB  VAL B 170      13.123 -62.116 -32.172  1.00 92.77           C  
ATOM   1388  O   VAL B 170      15.180 -63.857 -30.466  1.00 92.77           O  
ATOM   1389  CG1 VAL B 170      14.514 -61.993 -32.790  1.00 92.77           C  
ATOM   1390  CG2 VAL B 170      12.046 -62.046 -33.253  1.00 92.77           C  
ATOM   1391  N   PHE B 171      13.669 -63.096 -28.988  1.00 92.77           N  
ATOM   1392  CA  PHE B 171      14.609 -62.993 -27.878  1.00 92.77           C  
ATOM   1393  C   PHE B 171      14.691 -64.309 -27.113  1.00 92.77           C  
ATOM   1394  CB  PHE B 171      14.202 -61.860 -26.930  1.00 92.77           C  
ATOM   1395  O   PHE B 171      15.638 -64.536 -26.357  1.00 92.77           O  
ATOM   1396  CG  PHE B 171      14.092 -60.518 -27.601  1.00 92.77           C  
ATOM   1397  CD1 PHE B 171      15.228 -59.846 -28.035  1.00 92.77           C  
ATOM   1398  CD2 PHE B 171      12.850 -59.926 -27.798  1.00 92.77           C  
ATOM   1399  CE1 PHE B 171      15.129 -58.604 -28.656  1.00 92.77           C  
ATOM   1400  CE2 PHE B 171      12.744 -58.685 -28.418  1.00 92.77           C  
ATOM   1401  CZ  PHE B 171      13.884 -58.024 -28.845  1.00 92.77           C  
ATOM   1402  N   GLY B 172      13.654 -65.145 -27.253  1.00 91.95           N  
ATOM   1403  CA  GLY B 172      13.588 -66.423 -26.562  1.00 91.95           C  
ATOM   1404  C   GLY B 172      12.191 -67.015 -26.537  1.00 91.95           C  
ATOM   1405  O   GLY B 172      11.270 -66.473 -27.150  1.00 91.95           O  
ATOM   1406  N   GLN B 173      12.031 -68.145 -25.833  1.00 92.05           N  
ATOM   1407  CA  GLN B 173      10.743 -68.827 -25.764  1.00 92.05           C  
ATOM   1408  C   GLN B 173       9.766 -68.069 -24.869  1.00 92.05           C  
ATOM   1409  CB  GLN B 173      10.919 -70.258 -25.256  1.00 92.05           C  
ATOM   1410  O   GLN B 173      10.038 -67.856 -23.686  1.00 92.05           O  
ATOM   1411  CG  GLN B 173       9.730 -71.165 -25.545  1.00 92.05           C  
ATOM   1412  CD  GLN B 173       9.910 -72.565 -24.989  1.00 92.05           C  
ATOM   1413  NE2 GLN B 173       8.863 -73.378 -25.081  1.00 92.05           N  
ATOM   1414  OE1 GLN B 173      10.980 -72.912 -24.480  1.00 92.05           O  
ATOM   1415  N   VAL B 174       8.628 -67.685 -25.478  1.00 93.33           N  
ATOM   1416  CA  VAL B 174       7.598 -66.934 -24.769  1.00 93.33           C  
ATOM   1417  C   VAL B 174       6.497 -67.883 -24.299  1.00 93.33           C  
ATOM   1418  CB  VAL B 174       6.997 -65.819 -25.654  1.00 93.33           C  
ATOM   1419  O   VAL B 174       5.951 -68.652 -25.093  1.00 93.33           O  
ATOM   1420  CG1 VAL B 174       5.892 -65.073 -24.908  1.00 93.33           C  
ATOM   1421  CG2 VAL B 174       8.089 -64.850 -26.105  1.00 93.33           C  
ATOM   1422  N   GLU B 175       6.210 -67.843 -23.077  1.00 91.13           N  
ATOM   1423  CA  GLU B 175       5.166 -68.699 -22.522  1.00 91.13           C  
ATOM   1424  C   GLU B 175       3.789 -68.056 -22.670  1.00 91.13           C  
ATOM   1425  CB  GLU B 175       5.448 -69.005 -21.049  1.00 91.13           C  
ATOM   1426  O   GLU B 175       2.810 -68.738 -22.980  1.00 91.13           O  
ATOM   1427  CG  GLU B 175       6.616 -69.956 -20.832  1.00 91.13           C  
ATOM   1428  CD  GLU B 175       6.853 -70.290 -19.367  1.00 91.13           C  
ATOM   1429  OE1 GLU B 175       7.629 -71.228 -19.077  1.00 91.13           O  
ATOM   1430  OE2 GLU B 175       6.257 -69.608 -18.504  1.00 91.13           O  
ATOM   1431  N   ARG B 176       3.778 -66.732 -22.457  1.00 90.93           N  
ATOM   1432  CA  ARG B 176       2.506 -66.022 -22.542  1.00 90.93           C  
ATOM   1433  C   ARG B 176       2.719 -64.563 -22.932  1.00 90.93           C  
ATOM   1434  CB  ARG B 176       1.754 -66.104 -21.212  1.00 90.93           C  
ATOM   1435  O   ARG B 176       3.649 -63.915 -22.448  1.00 90.93           O  
ATOM   1436  CG  ARG B 176       0.340 -65.549 -21.268  1.00 90.93           C  
ATOM   1437  CD  ARG B 176      -0.381 -65.706 -19.937  1.00 90.93           C  
ATOM   1438  NE  ARG B 176      -1.592 -64.892 -19.881  1.00 90.93           N  
ATOM   1439  NH1 ARG B 176      -0.834 -63.511 -18.191  1.00 90.93           N  
ATOM   1440  NH2 ARG B 176      -2.920 -63.196 -19.086  1.00 90.93           N  
ATOM   1441  CZ  ARG B 176      -1.779 -63.868 -19.053  1.00 90.93           C  
ATOM   1442  N   ALA B 177       1.948 -64.050 -23.829  1.00 93.66           N  
ATOM   1443  CA  ALA B 177       1.931 -62.646 -24.229  1.00 93.66           C  
ATOM   1444  C   ALA B 177       0.503 -62.113 -24.299  1.00 93.66           C  
ATOM   1445  CB  ALA B 177       2.629 -62.467 -25.575  1.00 93.66           C  
ATOM   1446  O   ALA B 177      -0.322 -62.628 -25.057  1.00 93.66           O  
ATOM   1447  N   VAL B 178       0.291 -61.037 -23.505  1.00 94.20           N  
ATOM   1448  CA  VAL B 178      -1.073 -60.520 -23.465  1.00 94.20           C  
ATOM   1449  C   VAL B 178      -1.052 -58.997 -23.581  1.00 94.20           C  
ATOM   1450  CB  VAL B 178      -1.803 -60.945 -22.171  1.00 94.20           C  
ATOM   1451  O   VAL B 178      -0.271 -58.327 -22.902  1.00 94.20           O  
ATOM   1452  CG1 VAL B 178      -3.217 -60.367 -22.134  1.00 94.20           C  
ATOM   1453  CG2 VAL B 178      -1.843 -62.468 -22.058  1.00 94.20           C  
ATOM   1454  N   VAL B 179      -1.899 -58.482 -24.439  1.00 95.31           N  
ATOM   1455  CA  VAL B 179      -2.098 -57.040 -24.539  1.00 95.31           C  
ATOM   1456  C   VAL B 179      -3.226 -56.608 -23.604  1.00 95.31           C  
ATOM   1457  CB  VAL B 179      -2.414 -56.609 -25.989  1.00 95.31           C  
ATOM   1458  O   VAL B 179      -4.329 -57.156 -23.657  1.00 95.31           O  
ATOM   1459  CG1 VAL B 179      -2.668 -55.105 -26.062  1.00 95.31           C  
ATOM   1460  CG2 VAL B 179      -1.273 -57.008 -26.923  1.00 95.31           C  
ATOM   1461  N   ILE B 180      -2.948 -55.657 -22.805  1.00 93.46           N  
ATOM   1462  CA  ILE B 180      -3.926 -55.184 -21.831  1.00 93.46           C  
ATOM   1463  C   ILE B 180      -4.960 -54.300 -22.525  1.00 93.46           C  
ATOM   1464  CB  ILE B 180      -3.247 -54.410 -20.679  1.00 93.46           C  
ATOM   1465  O   ILE B 180      -4.604 -53.350 -23.226  1.00 93.46           O  
ATOM   1466  CG1 ILE B 180      -2.223 -55.302 -19.967  1.00 93.46           C  
ATOM   1467  CG2 ILE B 180      -4.293 -53.883 -19.692  1.00 93.46           C  
ATOM   1468  CD1 ILE B 180      -1.381 -54.571 -18.930  1.00 93.46           C  
ATOM   1469  N   VAL B 181      -6.186 -54.641 -22.322  1.00 92.16           N  
ATOM   1470  CA  VAL B 181      -7.266 -53.905 -22.970  1.00 92.16           C  
ATOM   1471  C   VAL B 181      -8.146 -53.240 -21.913  1.00 92.16           C  
ATOM   1472  CB  VAL B 181      -8.119 -54.825 -23.872  1.00 92.16           C  
ATOM   1473  O   VAL B 181      -8.170 -53.669 -20.758  1.00 92.16           O  
ATOM   1474  CG1 VAL B 181      -7.305 -55.315 -25.068  1.00 92.16           C  
ATOM   1475  CG2 VAL B 181      -8.659 -56.007 -23.069  1.00 92.16           C  
ATOM   1476  N   ASP B 182      -8.724 -52.190 -22.299  1.00 87.50           N  
ATOM   1477  CA  ASP B 182      -9.667 -51.512 -21.414  1.00 87.50           C  
ATOM   1478  C   ASP B 182     -11.000 -52.255 -21.361  1.00 87.50           C  
ATOM   1479  CB  ASP B 182      -9.887 -50.068 -21.869  1.00 87.50           C  
ATOM   1480  O   ASP B 182     -11.135 -53.341 -21.928  1.00 87.50           O  
ATOM   1481  CG  ASP B 182     -10.596 -49.970 -23.209  1.00 87.50           C  
ATOM   1482  OD1 ASP B 182     -11.035 -51.011 -23.744  1.00 87.50           O  
ATOM   1483  OD2 ASP B 182     -10.715 -48.842 -23.735  1.00 87.50           O  
ATOM   1484  N   ASP B 183     -12.046 -51.771 -20.719  1.00 85.87           N  
ATOM   1485  CA  ASP B 183     -13.346 -52.403 -20.517  1.00 85.87           C  
ATOM   1486  C   ASP B 183     -14.123 -52.493 -21.829  1.00 85.87           C  
ATOM   1487  CB  ASP B 183     -14.161 -51.635 -19.475  1.00 85.87           C  
ATOM   1488  O   ASP B 183     -14.993 -53.353 -21.984  1.00 85.87           O  
ATOM   1489  CG  ASP B 183     -14.170 -50.135 -19.717  1.00 85.87           C  
ATOM   1490  OD1 ASP B 183     -13.193 -49.603 -20.286  1.00 85.87           O  
ATOM   1491  OD2 ASP B 183     -15.163 -49.480 -19.332  1.00 85.87           O  
ATOM   1492  N   ARG B 184     -13.718 -51.602 -22.764  1.00 87.15           N  
ATOM   1493  CA  ARG B 184     -14.386 -51.610 -24.061  1.00 87.15           C  
ATOM   1494  C   ARG B 184     -13.647 -52.504 -25.052  1.00 87.15           C  
ATOM   1495  CB  ARG B 184     -14.497 -50.190 -24.618  1.00 87.15           C  
ATOM   1496  O   ARG B 184     -14.077 -52.659 -26.197  1.00 87.15           O  
ATOM   1497  CG  ARG B 184     -15.375 -49.268 -23.786  1.00 87.15           C  
ATOM   1498  CD  ARG B 184     -15.549 -47.907 -24.446  1.00 87.15           C  
ATOM   1499  NE  ARG B 184     -16.366 -47.014 -23.630  1.00 87.15           N  
ATOM   1500  NH1 ARG B 184     -16.299 -45.252 -25.124  1.00 87.15           N  
ATOM   1501  NH2 ARG B 184     -17.451 -45.047 -23.153  1.00 87.15           N  
ATOM   1502  CZ  ARG B 184     -16.703 -45.773 -23.971  1.00 87.15           C  
ATOM   1503  N   GLY B 185     -12.542 -53.022 -24.607  1.00 87.27           N  
ATOM   1504  CA  GLY B 185     -11.773 -53.920 -25.453  1.00 87.27           C  
ATOM   1505  C   GLY B 185     -10.740 -53.203 -26.301  1.00 87.27           C  
ATOM   1506  O   GLY B 185     -10.188 -53.783 -27.239  1.00 87.27           O  
ATOM   1507  N   ARG B 186     -10.497 -51.903 -26.046  1.00 89.12           N  
ATOM   1508  CA  ARG B 186      -9.476 -51.154 -26.771  1.00 89.12           C  
ATOM   1509  C   ARG B 186      -8.105 -51.330 -26.125  1.00 89.12           C  
ATOM   1510  CB  ARG B 186      -9.839 -49.669 -26.833  1.00 89.12           C  
ATOM   1511  O   ARG B 186      -7.993 -51.378 -24.898  1.00 89.12           O  
ATOM   1512  CG  ARG B 186     -11.115 -49.379 -27.607  1.00 89.12           C  
ATOM   1513  CD  ARG B 186     -11.419 -47.888 -27.657  1.00 89.12           C  
ATOM   1514  NE  ARG B 186     -12.684 -47.618 -28.333  1.00 89.12           N  
ATOM   1515  NH1 ARG B 186     -12.535 -45.321 -28.137  1.00 89.12           N  
ATOM   1516  NH2 ARG B 186     -14.346 -46.273 -29.171  1.00 89.12           N  
ATOM   1517  CZ  ARG B 186     -13.186 -46.404 -28.545  1.00 89.12           C  
ATOM   1518  N   PRO B 187      -7.188 -51.402 -26.925  1.00 87.21           N  
ATOM   1519  CA  PRO B 187      -5.845 -51.573 -26.368  1.00 87.21           C  
ATOM   1520  C   PRO B 187      -5.389 -50.370 -25.545  1.00 87.21           C  
ATOM   1521  CB  PRO B 187      -4.968 -51.750 -27.610  1.00 87.21           C  
ATOM   1522  O   PRO B 187      -5.596 -49.225 -25.954  1.00 87.21           O  
ATOM   1523  CG  PRO B 187      -5.809 -51.259 -28.744  1.00 87.21           C  
ATOM   1524  CD  PRO B 187      -7.238 -51.197 -28.286  1.00 87.21           C  
ATOM   1525  N   SER B 188      -4.820 -50.566 -24.415  1.00 89.43           N  
ATOM   1526  CA  SER B 188      -4.329 -49.526 -23.517  1.00 89.43           C  
ATOM   1527  C   SER B 188      -2.925 -49.076 -23.906  1.00 89.43           C  
ATOM   1528  CB  SER B 188      -4.331 -50.022 -22.070  1.00 89.43           C  
ATOM   1529  O   SER B 188      -2.482 -47.996 -23.510  1.00 89.43           O  
ATOM   1530  OG  SER B 188      -3.302 -50.975 -21.864  1.00 89.43           O  
ATOM   1531  N   GLY B 189      -2.327 -49.774 -24.782  1.00 90.58           N  
ATOM   1532  CA  GLY B 189      -0.948 -49.490 -25.144  1.00 90.58           C  
ATOM   1533  C   GLY B 189       0.060 -50.195 -24.256  1.00 90.58           C  
ATOM   1534  O   GLY B 189       1.269 -50.005 -24.407  1.00 90.58           O  
ATOM   1535  N   LYS B 190      -0.426 -51.004 -23.353  1.00 94.78           N  
ATOM   1536  CA  LYS B 190       0.422 -51.767 -22.442  1.00 94.78           C  
ATOM   1537  C   LYS B 190       0.240 -53.268 -22.649  1.00 94.78           C  
ATOM   1538  CB  LYS B 190       0.119 -51.398 -20.989  1.00 94.78           C  
ATOM   1539  O   LYS B 190      -0.828 -53.717 -23.070  1.00 94.78           O  
ATOM   1540  CG  LYS B 190       0.439 -49.952 -20.639  1.00 94.78           C  
ATOM   1541  CD  LYS B 190       0.131 -49.650 -19.178  1.00 94.78           C  
ATOM   1542  CE  LYS B 190       0.359 -48.181 -18.850  1.00 94.78           C  
ATOM   1543  NZ  LYS B 190       0.001 -47.867 -17.434  1.00 94.78           N  
ATOM   1544  N   GLY B 191       1.289 -53.996 -22.509  1.00 94.43           N  
ATOM   1545  CA  GLY B 191       1.225 -55.445 -22.610  1.00 94.43           C  
ATOM   1546  C   GLY B 191       2.159 -56.153 -21.648  1.00 94.43           C  
ATOM   1547  O   GLY B 191       3.039 -55.526 -21.054  1.00 94.43           O  
ATOM   1548  N   ILE B 192       1.884 -57.473 -21.490  1.00 95.67           N  
ATOM   1549  CA  ILE B 192       2.727 -58.293 -20.627  1.00 95.67           C  
ATOM   1550  C   ILE B 192       3.290 -59.470 -21.422  1.00 95.67           C  
ATOM   1551  CB  ILE B 192       1.948 -58.803 -19.394  1.00 95.67           C  
ATOM   1552  O   ILE B 192       2.556 -60.142 -22.150  1.00 95.67           O  
ATOM   1553  CG1 ILE B 192       1.371 -57.625 -18.602  1.00 95.67           C  
ATOM   1554  CG2 ILE B 192       2.846 -59.672 -18.508  1.00 95.67           C  
ATOM   1555  CD1 ILE B 192       0.366 -58.030 -17.532  1.00 95.67           C  
ATOM   1556  N   VAL B 193       4.546 -59.593 -21.267  1.00 95.08           N  
ATOM   1557  CA  VAL B 193       5.188 -60.732 -21.914  1.00 95.08           C  
ATOM   1558  C   VAL B 193       5.914 -61.578 -20.871  1.00 95.08           C  
ATOM   1559  CB  VAL B 193       6.176 -60.278 -23.013  1.00 95.08           C  
ATOM   1560  O   VAL B 193       6.761 -61.072 -20.132  1.00 95.08           O  
ATOM   1561  CG1 VAL B 193       6.891 -61.480 -23.626  1.00 95.08           C  
ATOM   1562  CG2 VAL B 193       5.444 -59.480 -24.091  1.00 95.08           C  
ATOM   1563  N   GLU B 194       5.613 -62.856 -20.917  1.00 94.48           N  
ATOM   1564  CA  GLU B 194       6.236 -63.784 -19.977  1.00 94.48           C  
ATOM   1565  C   GLU B 194       7.117 -64.796 -20.703  1.00 94.48           C  
ATOM   1566  CB  GLU B 194       5.170 -64.510 -19.152  1.00 94.48           C  
ATOM   1567  O   GLU B 194       6.627 -65.585 -21.514  1.00 94.48           O  
ATOM   1568  CG  GLU B 194       4.305 -63.582 -18.312  1.00 94.48           C  
ATOM   1569  CD  GLU B 194       3.168 -64.301 -17.603  1.00 94.48           C  
ATOM   1570  OE1 GLU B 194       2.420 -63.648 -16.840  1.00 94.48           O  
ATOM   1571  OE2 GLU B 194       3.024 -65.526 -17.812  1.00 94.48           O  
ATOM   1572  N   PHE B 195       8.404 -64.833 -20.299  1.00 93.52           N  
ATOM   1573  CA  PHE B 195       9.353 -65.747 -20.922  1.00 93.52           C  
ATOM   1574  C   PHE B 195       9.510 -67.015 -20.091  1.00 93.52           C  
ATOM   1575  CB  PHE B 195      10.714 -65.068 -21.105  1.00 93.52           C  
ATOM   1576  O   PHE B 195       9.146 -67.041 -18.914  1.00 93.52           O  
ATOM   1577  CG  PHE B 195      10.724 -64.005 -22.171  1.00 93.52           C  
ATOM   1578  CD1 PHE B 195      10.895 -64.343 -23.508  1.00 93.52           C  
ATOM   1579  CD2 PHE B 195      10.561 -62.667 -21.835  1.00 93.52           C  
ATOM   1580  CE1 PHE B 195      10.905 -63.361 -24.496  1.00 93.52           C  
ATOM   1581  CE2 PHE B 195      10.569 -61.681 -22.817  1.00 93.52           C  
ATOM   1582  CZ  PHE B 195      10.742 -62.030 -24.147  1.00 93.52           C  
ATOM   1583  N   SER B 196       9.959 -68.051 -20.682  1.00 88.68           N  
ATOM   1584  CA  SER B 196      10.193 -69.317 -19.994  1.00 88.68           C  
ATOM   1585  C   SER B 196      11.372 -69.215 -19.033  1.00 88.68           C  
ATOM   1586  CB  SER B 196      10.444 -70.437 -21.005  1.00 88.68           C  
ATOM   1587  O   SER B 196      11.383 -69.864 -17.985  1.00 88.68           O  
ATOM   1588  OG  SER B 196      11.587 -70.156 -21.793  1.00 88.68           O  
ATOM   1589  N   GLY B 197      12.350 -68.377 -19.440  1.00 88.85           N  
ATOM   1590  CA  GLY B 197      13.534 -68.250 -18.604  1.00 88.85           C  
ATOM   1591  C   GLY B 197      14.018 -66.819 -18.469  1.00 88.85           C  
ATOM   1592  O   GLY B 197      13.654 -65.957 -19.271  1.00 88.85           O  
ATOM   1593  N   LYS B 198      14.912 -66.565 -17.417  1.00 89.91           N  
ATOM   1594  CA  LYS B 198      15.430 -65.237 -17.102  1.00 89.91           C  
ATOM   1595  C   LYS B 198      16.369 -64.738 -18.196  1.00 89.91           C  
ATOM   1596  CB  LYS B 198      16.155 -65.249 -15.755  1.00 89.91           C  
ATOM   1597  O   LYS B 198      16.336 -63.561 -18.562  1.00 89.91           O  
ATOM   1598  CG  LYS B 198      15.244 -65.008 -14.560  1.00 89.91           C  
ATOM   1599  CD  LYS B 198      16.035 -64.943 -13.259  1.00 89.91           C  
ATOM   1600  CE  LYS B 198      15.117 -64.797 -12.053  1.00 89.91           C  
ATOM   1601  NZ  LYS B 198      15.885 -64.773 -10.772  1.00 89.91           N  
ATOM   1602  N   PRO B 199      17.114 -65.608 -18.797  1.00 90.64           N  
ATOM   1603  CA  PRO B 199      18.049 -65.119 -19.812  1.00 90.64           C  
ATOM   1604  C   PRO B 199      17.343 -64.493 -21.012  1.00 90.64           C  
ATOM   1605  CB  PRO B 199      18.814 -66.380 -20.224  1.00 90.64           C  
ATOM   1606  O   PRO B 199      17.798 -63.475 -21.539  1.00 90.64           O  
ATOM   1607  CG  PRO B 199      18.629 -67.328 -19.083  1.00 90.64           C  
ATOM   1608  CD  PRO B 199      17.346 -66.986 -18.381  1.00 90.64           C  
ATOM   1609  N   ALA B 200      16.240 -65.085 -21.373  1.00 91.47           N  
ATOM   1610  CA  ALA B 200      15.477 -64.534 -22.490  1.00 91.47           C  
ATOM   1611  C   ALA B 200      14.901 -63.165 -22.140  1.00 91.47           C  
ATOM   1612  CB  ALA B 200      14.358 -65.491 -22.894  1.00 91.47           C  
ATOM   1613  O   ALA B 200      14.939 -62.241 -22.956  1.00 91.47           O  
ATOM   1614  N   ALA B 201      14.435 -63.078 -20.965  1.00 93.76           N  
ATOM   1615  CA  ALA B 201      13.872 -61.811 -20.506  1.00 93.76           C  
ATOM   1616  C   ALA B 201      14.944 -60.728 -20.435  1.00 93.76           C  
ATOM   1617  CB  ALA B 201      13.207 -61.988 -19.142  1.00 93.76           C  
ATOM   1618  O   ALA B 201      14.711 -59.587 -20.841  1.00 93.76           O  
ATOM   1619  N   ARG B 202      16.079 -61.067 -20.005  1.00 94.36           N  
ATOM   1620  CA  ARG B 202      17.183 -60.118 -19.903  1.00 94.36           C  
ATOM   1621  C   ARG B 202      17.642 -59.661 -21.283  1.00 94.36           C  
ATOM   1622  CB  ARG B 202      18.355 -60.738 -19.139  1.00 94.36           C  
ATOM   1623  O   ARG B 202      17.948 -58.483 -21.483  1.00 94.36           O  
ATOM   1624  CG  ARG B 202      19.291 -59.717 -18.513  1.00 94.36           C  
ATOM   1625  CD  ARG B 202      20.214 -60.354 -17.483  1.00 94.36           C  
ATOM   1626  NE  ARG B 202      20.997 -59.352 -16.767  1.00 94.36           N  
ATOM   1627  NH1 ARG B 202      22.139 -60.877 -15.460  1.00 94.36           N  
ATOM   1628  NH2 ARG B 202      22.551 -58.633 -15.236  1.00 94.36           N  
ATOM   1629  CZ  ARG B 202      21.894 -59.623 -15.823  1.00 94.36           C  
ATOM   1630  N   LYS B 203      17.736 -60.560 -22.148  1.00 93.95           N  
ATOM   1631  CA  LYS B 203      18.112 -60.221 -23.518  1.00 93.95           C  
ATOM   1632  C   LYS B 203      17.130 -59.225 -24.127  1.00 93.95           C  
ATOM   1633  CB  LYS B 203      18.185 -61.481 -24.382  1.00 93.95           C  
ATOM   1634  O   LYS B 203      17.538 -58.260 -24.777  1.00 93.95           O  
ATOM   1635  CG  LYS B 203      18.911 -61.283 -25.705  1.00 93.95           C  
ATOM   1636  CD  LYS B 203      19.032 -62.590 -26.477  1.00 93.95           C  
ATOM   1637  CE  LYS B 203      19.698 -62.382 -27.830  1.00 93.95           C  
ATOM   1638  NZ  LYS B 203      19.816 -63.661 -28.593  1.00 93.95           N  
ATOM   1639  N   ALA B 204      15.915 -59.523 -23.883  1.00 94.01           N  
ATOM   1640  CA  ALA B 204      14.883 -58.620 -24.387  1.00 94.01           C  
ATOM   1641  C   ALA B 204      15.020 -57.231 -23.771  1.00 94.01           C  
ATOM   1642  CB  ALA B 204      13.495 -59.190 -24.106  1.00 94.01           C  
ATOM   1643  O   ALA B 204      14.931 -56.222 -24.473  1.00 94.01           O  
ATOM   1644  N   LEU B 205      15.257 -57.149 -22.555  1.00 94.47           N  
ATOM   1645  CA  LEU B 205      15.410 -55.886 -21.842  1.00 94.47           C  
ATOM   1646  C   LEU B 205      16.600 -55.098 -22.381  1.00 94.47           C  
ATOM   1647  CB  LEU B 205      15.586 -56.134 -20.341  1.00 94.47           C  
ATOM   1648  O   LEU B 205      16.485 -53.901 -22.654  1.00 94.47           O  
ATOM   1649  CG  LEU B 205      15.377 -54.927 -19.425  1.00 94.47           C  
ATOM   1650  CD1 LEU B 205      14.068 -55.067 -18.655  1.00 94.47           C  
ATOM   1651  CD2 LEU B 205      16.553 -54.774 -18.467  1.00 94.47           C  
ATOM   1652  N   ASP B 206      17.696 -55.739 -22.642  1.00 92.92           N  
ATOM   1653  CA  ASP B 206      18.924 -55.091 -23.092  1.00 92.92           C  
ATOM   1654  C   ASP B 206      18.787 -54.593 -24.529  1.00 92.92           C  
ATOM   1655  CB  ASP B 206      20.111 -56.050 -22.979  1.00 92.92           C  
ATOM   1656  O   ASP B 206      19.108 -53.440 -24.825  1.00 92.92           O  
ATOM   1657  CG  ASP B 206      20.518 -56.322 -21.541  1.00 92.92           C  
ATOM   1658  OD1 ASP B 206      20.138 -55.542 -20.642  1.00 92.92           O  
ATOM   1659  OD2 ASP B 206      21.229 -57.323 -21.307  1.00 92.92           O  
ATOM   1660  N   ARG B 207      18.240 -55.371 -25.320  1.00 92.57           N  
ATOM   1661  CA  ARG B 207      18.144 -55.023 -26.734  1.00 92.57           C  
ATOM   1662  C   ARG B 207      17.142 -53.894 -26.953  1.00 92.57           C  
ATOM   1663  CB  ARG B 207      17.746 -56.245 -27.564  1.00 92.57           C  
ATOM   1664  O   ARG B 207      17.371 -53.004 -27.775  1.00 92.57           O  
ATOM   1665  CG  ARG B 207      18.850 -57.282 -27.702  1.00 92.57           C  
ATOM   1666  CD  ARG B 207      19.926 -56.832 -28.679  1.00 92.57           C  
ATOM   1667  NE  ARG B 207      20.839 -57.922 -29.015  1.00 92.57           N  
ATOM   1668  NH1 ARG B 207      21.935 -56.765 -30.687  1.00 92.57           N  
ATOM   1669  NH2 ARG B 207      22.548 -58.916 -30.183  1.00 92.57           N  
ATOM   1670  CZ  ARG B 207      21.772 -57.865 -29.961  1.00 92.57           C  
ATOM   1671  N   CYS B 208      16.066 -54.003 -26.270  1.00 90.85           N  
ATOM   1672  CA  CYS B 208      15.047 -52.973 -26.435  1.00 90.85           C  
ATOM   1673  C   CYS B 208      15.501 -51.653 -25.823  1.00 90.85           C  
ATOM   1674  CB  CYS B 208      13.730 -53.414 -25.797  1.00 90.85           C  
ATOM   1675  O   CYS B 208      15.087 -50.582 -26.269  1.00 90.85           O  
ATOM   1676  SG  CYS B 208      12.912 -54.764 -26.676  1.00 90.85           S  
ATOM   1677  N   SER B 209      16.289 -51.738 -24.801  1.00 90.87           N  
ATOM   1678  CA  SER B 209      16.815 -50.520 -24.194  1.00 90.87           C  
ATOM   1679  C   SER B 209      17.873 -49.872 -25.082  1.00 90.87           C  
ATOM   1680  CB  SER B 209      17.409 -50.820 -22.817  1.00 90.87           C  
ATOM   1681  O   SER B 209      17.943 -48.645 -25.180  1.00 90.87           O  
ATOM   1682  OG  SER B 209      18.420 -51.809 -22.910  1.00 90.87           O  
ATOM   1683  N   GLU B 210      18.700 -50.606 -25.763  1.00 88.43           N  
ATOM   1684  CA  GLU B 210      19.779 -50.104 -26.610  1.00 88.43           C  
ATOM   1685  C   GLU B 210      19.264 -49.733 -27.998  1.00 88.43           C  
ATOM   1686  CB  GLU B 210      20.900 -51.140 -26.724  1.00 88.43           C  
ATOM   1687  O   GLU B 210      19.690 -48.732 -28.576  1.00 88.43           O  
ATOM   1688  CG  GLU B 210      21.650 -51.381 -25.422  1.00 88.43           C  
ATOM   1689  CD  GLU B 210      22.663 -52.511 -25.513  1.00 88.43           C  
ATOM   1690  OE1 GLU B 210      23.244 -52.891 -24.471  1.00 88.43           O  
ATOM   1691  OE2 GLU B 210      22.877 -53.021 -26.636  1.00 88.43           O  
ATOM   1692  N   GLY B 211      18.322 -50.459 -28.379  1.00 89.47           N  
ATOM   1693  CA  GLY B 211      17.809 -50.228 -29.720  1.00 89.47           C  
ATOM   1694  C   GLY B 211      16.361 -49.776 -29.736  1.00 89.47           C  
ATOM   1695  O   GLY B 211      15.771 -49.528 -28.682  1.00 89.47           O  
ATOM   1696  N   SER B 212      15.854 -49.458 -30.916  1.00 90.15           N  
ATOM   1697  CA  SER B 212      14.459 -49.088 -31.132  1.00 90.15           C  
ATOM   1698  C   SER B 212      13.680 -50.227 -31.782  1.00 90.15           C  
ATOM   1699  CB  SER B 212      14.365 -47.834 -32.002  1.00 90.15           C  
ATOM   1700  O   SER B 212      13.793 -50.454 -32.988  1.00 90.15           O  
ATOM   1701  OG  SER B 212      15.062 -46.754 -31.404  1.00 90.15           O  
ATOM   1702  N   PHE B 213      12.999 -50.885 -30.948  1.00 92.31           N  
ATOM   1703  CA  PHE B 213      12.247 -52.045 -31.413  1.00 92.31           C  
ATOM   1704  C   PHE B 213      10.861 -51.633 -31.896  1.00 92.31           C  
ATOM   1705  CB  PHE B 213      12.125 -53.090 -30.300  1.00 92.31           C  
ATOM   1706  O   PHE B 213      10.056 -51.115 -31.120  1.00 92.31           O  
ATOM   1707  CG  PHE B 213      11.640 -54.432 -30.778  1.00 92.31           C  
ATOM   1708  CD1 PHE B 213      10.493 -55.004 -30.241  1.00 92.31           C  
ATOM   1709  CD2 PHE B 213      12.332 -55.122 -31.765  1.00 92.31           C  
ATOM   1710  CE1 PHE B 213      10.042 -56.246 -30.681  1.00 92.31           C  
ATOM   1711  CE2 PHE B 213      11.887 -56.364 -32.210  1.00 92.31           C  
ATOM   1712  CZ  PHE B 213      10.742 -56.924 -31.666  1.00 92.31           C  
ATOM   1713  N   LEU B 214      10.598 -51.783 -33.186  1.00 93.25           N  
ATOM   1714  CA  LEU B 214       9.338 -51.399 -33.814  1.00 93.25           C  
ATOM   1715  C   LEU B 214       8.512 -52.629 -34.173  1.00 93.25           C  
ATOM   1716  CB  LEU B 214       9.599 -50.561 -35.068  1.00 93.25           C  
ATOM   1717  O   LEU B 214       9.021 -53.564 -34.795  1.00 93.25           O  
ATOM   1718  CG  LEU B 214      10.464 -49.313 -34.883  1.00 93.25           C  
ATOM   1719  CD1 LEU B 214      10.904 -48.767 -36.237  1.00 93.25           C  
ATOM   1720  CD2 LEU B 214       9.709 -48.251 -34.092  1.00 93.25           C  
ATOM   1721  N   LEU B 215       7.273 -52.643 -33.918  1.00 89.13           N  
ATOM   1722  CA  LEU B 215       6.443 -53.825 -34.123  1.00 89.13           C  
ATOM   1723  C   LEU B 215       5.594 -53.682 -35.381  1.00 89.13           C  
ATOM   1724  CB  LEU B 215       5.541 -54.063 -32.909  1.00 89.13           C  
ATOM   1725  O   LEU B 215       5.246 -54.679 -36.018  1.00 89.13           O  
ATOM   1726  CG  LEU B 215       6.247 -54.409 -31.597  1.00 89.13           C  
ATOM   1727  CD1 LEU B 215       5.248 -54.424 -30.445  1.00 89.13           C  
ATOM   1728  CD2 LEU B 215       6.959 -55.753 -31.711  1.00 89.13           C  
ATOM   1729  N   THR B 216       5.272 -52.495 -35.763  1.00 90.36           N  
ATOM   1730  CA  THR B 216       4.435 -52.240 -36.930  1.00 90.36           C  
ATOM   1731  C   THR B 216       5.108 -51.246 -37.872  1.00 90.36           C  
ATOM   1732  CB  THR B 216       3.051 -51.704 -36.518  1.00 90.36           C  
ATOM   1733  O   THR B 216       6.260 -50.863 -37.658  1.00 90.36           O  
ATOM   1734  CG2 THR B 216       2.306 -52.714 -35.652  1.00 90.36           C  
ATOM   1735  OG1 THR B 216       3.217 -50.488 -35.779  1.00 90.36           O  
ATOM   1736  N   THR B 217       4.340 -50.913 -38.855  1.00 82.07           N  
ATOM   1737  CA  THR B 217       4.866 -49.986 -39.851  1.00 82.07           C  
ATOM   1738  C   THR B 217       5.056 -48.596 -39.250  1.00 82.07           C  
ATOM   1739  CB  THR B 217       3.937 -49.896 -41.075  1.00 82.07           C  
ATOM   1740  O   THR B 217       5.959 -47.859 -39.650  1.00 82.07           O  
ATOM   1741  CG2 THR B 217       4.593 -49.112 -42.207  1.00 82.07           C  
ATOM   1742  OG1 THR B 217       3.634 -51.218 -41.537  1.00 82.07           O  
ATOM   1743  N   PHE B 218       4.261 -48.421 -38.207  1.00 80.97           N  
ATOM   1744  CA  PHE B 218       4.384 -47.139 -37.524  1.00 80.97           C  
ATOM   1745  C   PHE B 218       5.656 -47.091 -36.687  1.00 80.97           C  
ATOM   1746  CB  PHE B 218       3.161 -46.881 -36.637  1.00 80.97           C  
ATOM   1747  O   PHE B 218       5.906 -47.986 -35.877  1.00 80.97           O  
ATOM   1748  CG  PHE B 218       2.920 -45.425 -36.343  1.00 80.97           C  
ATOM   1749  CD1 PHE B 218       3.265 -44.884 -35.111  1.00 80.97           C  
ATOM   1750  CD2 PHE B 218       2.349 -44.597 -37.301  1.00 80.97           C  
ATOM   1751  CE1 PHE B 218       3.043 -43.537 -34.836  1.00 80.97           C  
ATOM   1752  CE2 PHE B 218       2.124 -43.250 -37.033  1.00 80.97           C  
ATOM   1753  CZ  PHE B 218       2.471 -42.722 -35.800  1.00 80.97           C  
ATOM   1754  N   PRO B 219       6.555 -46.085 -36.833  1.00 83.81           N  
ATOM   1755  CA  PRO B 219       7.865 -46.037 -36.179  1.00 83.81           C  
ATOM   1756  C   PRO B 219       7.778 -45.624 -34.711  1.00 83.81           C  
ATOM   1757  CB  PRO B 219       8.629 -44.991 -36.995  1.00 83.81           C  
ATOM   1758  O   PRO B 219       8.350 -44.604 -34.318  1.00 83.81           O  
ATOM   1759  CG  PRO B 219       7.569 -44.107 -37.570  1.00 83.81           C  
ATOM   1760  CD  PRO B 219       6.295 -44.895 -37.673  1.00 83.81           C  
ATOM   1761  N   ARG B 220       7.060 -46.369 -34.031  1.00 85.20           N  
ATOM   1762  CA  ARG B 220       6.956 -46.153 -32.591  1.00 85.20           C  
ATOM   1763  C   ARG B 220       7.676 -47.253 -31.819  1.00 85.20           C  
ATOM   1764  CB  ARG B 220       5.490 -46.084 -32.161  1.00 85.20           C  
ATOM   1765  O   ARG B 220       7.250 -48.410 -31.835  1.00 85.20           O  
ATOM   1766  CG  ARG B 220       5.291 -45.670 -30.712  1.00 85.20           C  
ATOM   1767  CD  ARG B 220       3.820 -45.464 -30.380  1.00 85.20           C  
ATOM   1768  NE  ARG B 220       3.625 -45.147 -28.968  1.00 85.20           N  
ATOM   1769  NH1 ARG B 220       1.323 -45.004 -29.106  1.00 85.20           N  
ATOM   1770  NH2 ARG B 220       2.380 -44.654 -27.102  1.00 85.20           N  
ATOM   1771  CZ  ARG B 220       2.443 -44.935 -28.395  1.00 85.20           C  
ATOM   1772  N   PRO B 221       8.676 -46.799 -31.127  1.00 89.34           N  
ATOM   1773  CA  PRO B 221       9.449 -47.814 -30.408  1.00 89.34           C  
ATOM   1774  C   PRO B 221       8.761 -48.281 -29.127  1.00 89.34           C  
ATOM   1775  CB  PRO B 221      10.763 -47.097 -30.091  1.00 89.34           C  
ATOM   1776  O   PRO B 221       8.118 -47.483 -28.440  1.00 89.34           O  
ATOM   1777  CG  PRO B 221      10.427 -45.641 -30.142  1.00 89.34           C  
ATOM   1778  CD  PRO B 221       9.218 -45.462 -31.015  1.00 89.34           C  
ATOM   1779  N   VAL B 222       8.940 -49.592 -28.834  1.00 92.91           N  
ATOM   1780  CA  VAL B 222       8.355 -50.136 -27.613  1.00 92.91           C  
ATOM   1781  C   VAL B 222       9.335 -49.977 -26.453  1.00 92.91           C  
ATOM   1782  CB  VAL B 222       7.967 -51.622 -27.783  1.00 92.91           C  
ATOM   1783  O   VAL B 222      10.551 -50.049 -26.646  1.00 92.91           O  
ATOM   1784  CG1 VAL B 222       7.317 -52.160 -26.509  1.00 92.91           C  
ATOM   1785  CG2 VAL B 222       7.031 -51.795 -28.977  1.00 92.91           C  
ATOM   1786  N   THR B 223       8.759 -49.759 -25.256  1.00 94.34           N  
ATOM   1787  CA  THR B 223       9.580 -49.710 -24.052  1.00 94.34           C  
ATOM   1788  C   THR B 223       9.299 -50.914 -23.157  1.00 94.34           C  
ATOM   1789  CB  THR B 223       9.336 -48.411 -23.261  1.00 94.34           C  
ATOM   1790  O   THR B 223       8.140 -51.274 -22.938  1.00 94.34           O  
ATOM   1791  CG2 THR B 223      10.026 -47.225 -23.926  1.00 94.34           C  
ATOM   1792  OG1 THR B 223       7.927 -48.156 -23.197  1.00 94.34           O  
ATOM   1793  N   VAL B 224      10.320 -51.499 -22.667  1.00 94.11           N  
ATOM   1794  CA  VAL B 224      10.172 -52.731 -21.899  1.00 94.11           C  
ATOM   1795  C   VAL B 224      10.742 -52.538 -20.496  1.00 94.11           C  
ATOM   1796  CB  VAL B 224      10.866 -53.921 -22.598  1.00 94.11           C  
ATOM   1797  O   VAL B 224      11.838 -51.997 -20.334  1.00 94.11           O  
ATOM   1798  CG1 VAL B 224      10.633 -55.215 -21.819  1.00 94.11           C  
ATOM   1799  CG2 VAL B 224      10.366 -54.062 -24.035  1.00 94.11           C  
ATOM   1800  N   GLU B 225      10.021 -52.988 -19.427  1.00 94.27           N  
ATOM   1801  CA  GLU B 225      10.446 -52.947 -18.031  1.00 94.27           C  
ATOM   1802  C   GLU B 225      10.094 -54.244 -17.308  1.00 94.27           C  
ATOM   1803  CB  GLU B 225       9.811 -51.754 -17.311  1.00 94.27           C  
ATOM   1804  O   GLU B 225       9.153 -54.941 -17.695  1.00 94.27           O  
ATOM   1805  CG  GLU B 225      10.231 -50.403 -17.871  1.00 94.27           C  
ATOM   1806  CD  GLU B 225       9.548 -49.231 -17.185  1.00 94.27           C  
ATOM   1807  OE1 GLU B 225       9.945 -48.069 -17.429  1.00 94.27           O  
ATOM   1808  OE2 GLU B 225       8.608 -49.476 -16.397  1.00 94.27           O  
ATOM   1809  N   PRO B 226      10.893 -54.488 -16.380  1.00 92.05           N  
ATOM   1810  CA  PRO B 226      10.525 -55.654 -15.574  1.00 92.05           C  
ATOM   1811  C   PRO B 226       9.168 -55.495 -14.891  1.00 92.05           C  
ATOM   1812  CB  PRO B 226      11.650 -55.738 -14.540  1.00 92.05           C  
ATOM   1813  O   PRO B 226       8.845 -54.411 -14.398  1.00 92.05           O  
ATOM   1814  CG  PRO B 226      12.729 -54.854 -15.077  1.00 92.05           C  
ATOM   1815  CD  PRO B 226      12.111 -53.869 -16.027  1.00 92.05           C  
ATOM   1816  N   MET B 227       8.373 -56.501 -14.910  1.00 90.35           N  
ATOM   1817  CA  MET B 227       7.030 -56.430 -14.342  1.00 90.35           C  
ATOM   1818  C   MET B 227       7.086 -56.380 -12.819  1.00 90.35           C  
ATOM   1819  CB  MET B 227       6.190 -57.625 -14.796  1.00 90.35           C  
ATOM   1820  O   MET B 227       7.781 -57.182 -12.192  1.00 90.35           O  
ATOM   1821  CG  MET B 227       4.736 -57.553 -14.359  1.00 90.35           C  
ATOM   1822  SD  MET B 227       3.750 -58.980 -14.959  1.00 90.35           S  
ATOM   1823  CE  MET B 227       4.301 -60.260 -13.797  1.00 90.35           C  
ATOM   1824  N   ASP B 228       6.340 -55.433 -12.275  1.00 82.01           N  
ATOM   1825  CA  ASP B 228       6.215 -55.371 -10.822  1.00 82.01           C  
ATOM   1826  C   ASP B 228       5.208 -56.401 -10.313  1.00 82.01           C  
ATOM   1827  CB  ASP B 228       5.801 -53.967 -10.378  1.00 82.01           C  
ATOM   1828  O   ASP B 228       4.051 -56.409 -10.740  1.00 82.01           O  
ATOM   1829  CG  ASP B 228       6.881 -52.927 -10.617  1.00 82.01           C  
ATOM   1830  OD1 ASP B 228       8.081 -53.276 -10.588  1.00 82.01           O  
ATOM   1831  OD2 ASP B 228       6.529 -51.747 -10.834  1.00 82.01           O  
ATOM   1832  N   GLN B 229       5.596 -57.242  -9.567  1.00 77.84           N  
ATOM   1833  CA  GLN B 229       4.683 -58.243  -9.027  1.00 77.84           C  
ATOM   1834  C   GLN B 229       4.097 -57.790  -7.693  1.00 77.84           C  
ATOM   1835  CB  GLN B 229       5.396 -59.586  -8.858  1.00 77.84           C  
ATOM   1836  O   GLN B 229       4.814 -57.694  -6.694  1.00 77.84           O  
ATOM   1837  CG  GLN B 229       5.827 -60.223 -10.172  1.00 77.84           C  
ATOM   1838  CD  GLN B 229       6.548 -61.543  -9.976  1.00 77.84           C  
ATOM   1839  NE2 GLN B 229       7.361 -61.926 -10.955  1.00 77.84           N  
ATOM   1840  OE1 GLN B 229       6.376 -62.213  -8.953  1.00 77.84           O  
ATOM   1841  N   LEU B 230       2.899 -57.396  -7.747  1.00 76.20           N  
ATOM   1842  CA  LEU B 230       2.201 -56.932  -6.553  1.00 76.20           C  
ATOM   1843  C   LEU B 230       1.201 -57.977  -6.069  1.00 76.20           C  
ATOM   1844  CB  LEU B 230       1.482 -55.610  -6.832  1.00 76.20           C  
ATOM   1845  O   LEU B 230       0.677 -58.758  -6.866  1.00 76.20           O  
ATOM   1846  CG  LEU B 230       2.351 -54.459  -7.339  1.00 76.20           C  
ATOM   1847  CD1 LEU B 230       1.510 -53.473  -8.142  1.00 76.20           C  
ATOM   1848  CD2 LEU B 230       3.042 -53.756  -6.175  1.00 76.20           C  
ATOM   1849  N   ASP B 231       1.160 -58.185  -4.778  1.00 73.95           N  
ATOM   1850  CA  ASP B 231       0.184 -59.119  -4.226  1.00 73.95           C  
ATOM   1851  C   ASP B 231      -1.178 -58.451  -4.052  1.00 73.95           C  
ATOM   1852  CB  ASP B 231       0.671 -59.677  -2.887  1.00 73.95           C  
ATOM   1853  O   ASP B 231      -1.491 -57.940  -2.974  1.00 73.95           O  
ATOM   1854  CG  ASP B 231      -0.149 -60.860  -2.404  1.00 73.95           C  
ATOM   1855  OD1 ASP B 231      -1.130 -61.239  -3.079  1.00 73.95           O  
ATOM   1856  OD2 ASP B 231       0.187 -61.416  -1.336  1.00 73.95           O  
ATOM   1857  N   ASP B 232      -1.962 -58.510  -5.021  1.00 71.73           N  
ATOM   1858  CA  ASP B 232      -3.259 -57.840  -4.973  1.00 71.73           C  
ATOM   1859  C   ASP B 232      -4.353 -58.796  -4.503  1.00 71.73           C  
ATOM   1860  CB  ASP B 232      -3.616 -57.264  -6.345  1.00 71.73           C  
ATOM   1861  O   ASP B 232      -5.486 -58.377  -4.257  1.00 71.73           O  
ATOM   1862  CG  ASP B 232      -3.477 -58.277  -7.468  1.00 71.73           C  
ATOM   1863  OD1 ASP B 232      -2.866 -59.346  -7.252  1.00 71.73           O  
ATOM   1864  OD2 ASP B 232      -3.980 -58.002  -8.578  1.00 71.73           O  
ATOM   1865  N   GLU B 233      -4.061 -59.930  -4.252  1.00 70.40           N  
ATOM   1866  CA  GLU B 233      -5.086 -60.893  -3.863  1.00 70.40           C  
ATOM   1867  C   GLU B 233      -5.172 -61.025  -2.345  1.00 70.40           C  
ATOM   1868  CB  GLU B 233      -4.808 -62.259  -4.495  1.00 70.40           C  
ATOM   1869  O   GLU B 233      -6.250 -60.883  -1.764  1.00 70.40           O  
ATOM   1870  CG  GLU B 233      -5.155 -62.334  -5.974  1.00 70.40           C  
ATOM   1871  CD  GLU B 233      -4.922 -63.711  -6.576  1.00 70.40           C  
ATOM   1872  OE1 GLU B 233      -5.187 -63.898  -7.786  1.00 70.40           O  
ATOM   1873  OE2 GLU B 233      -4.471 -64.610  -5.832  1.00 70.40           O  
ATOM   1874  N   GLU B 234      -4.124 -61.164  -1.713  1.00 69.00           N  
ATOM   1875  CA  GLU B 234      -4.138 -61.373  -0.268  1.00 69.00           C  
ATOM   1876  C   GLU B 234      -3.964 -60.055   0.481  1.00 69.00           C  
ATOM   1877  CB  GLU B 234      -3.043 -62.360   0.143  1.00 69.00           C  
ATOM   1878  O   GLU B 234      -4.518 -59.874   1.567  1.00 69.00           O  
ATOM   1879  CG  GLU B 234      -3.426 -63.250   1.317  1.00 69.00           C  
ATOM   1880  CD  GLU B 234      -2.544 -64.481   1.450  1.00 69.00           C  
ATOM   1881  OE1 GLU B 234      -2.821 -65.335   2.322  1.00 69.00           O  
ATOM   1882  OE2 GLU B 234      -1.568 -64.593   0.675  1.00 69.00           O  
ATOM   1883  N   GLY B 235      -3.354 -59.204  -0.179  1.00 77.88           N  
ATOM   1884  CA  GLY B 235      -3.038 -57.945   0.475  1.00 77.88           C  
ATOM   1885  C   GLY B 235      -2.332 -58.125   1.806  1.00 77.88           C  
ATOM   1886  O   GLY B 235      -1.431 -58.957   1.929  1.00 77.88           O  
ATOM   1887  N   LEU B 236      -2.600 -57.275   2.830  1.00 83.29           N  
ATOM   1888  CA  LEU B 236      -1.964 -57.307   4.143  1.00 83.29           C  
ATOM   1889  C   LEU B 236      -2.954 -57.750   5.215  1.00 83.29           C  
ATOM   1890  CB  LEU B 236      -1.393 -55.932   4.496  1.00 83.29           C  
ATOM   1891  O   LEU B 236      -3.624 -56.917   5.829  1.00 83.29           O  
ATOM   1892  CG  LEU B 236      -0.522 -55.861   5.751  1.00 83.29           C  
ATOM   1893  CD1 LEU B 236       0.790 -56.605   5.529  1.00 83.29           C  
ATOM   1894  CD2 LEU B 236      -0.260 -54.410   6.140  1.00 83.29           C  
ATOM   1895  N   PRO B 237      -3.069 -59.012   5.447  1.00 78.98           N  
ATOM   1896  CA  PRO B 237      -3.964 -59.502   6.498  1.00 78.98           C  
ATOM   1897  C   PRO B 237      -3.464 -59.168   7.901  1.00 78.98           C  
ATOM   1898  CB  PRO B 237      -3.980 -61.016   6.269  1.00 78.98           C  
ATOM   1899  O   PRO B 237      -2.262 -58.978   8.104  1.00 78.98           O  
ATOM   1900  CG  PRO B 237      -2.926 -61.257   5.237  1.00 78.98           C  
ATOM   1901  CD  PRO B 237      -2.391 -59.930   4.781  1.00 78.98           C  
ATOM   1902  N   GLU B 238      -4.372 -58.948   8.845  1.00 79.40           N  
ATOM   1903  CA  GLU B 238      -4.053 -58.585  10.222  1.00 79.40           C  
ATOM   1904  C   GLU B 238      -3.048 -59.559  10.832  1.00 79.40           C  
ATOM   1905  CB  GLU B 238      -5.324 -58.539  11.075  1.00 79.40           C  
ATOM   1906  O   GLU B 238      -2.181 -59.158  11.610  1.00 79.40           O  
ATOM   1907  CG  GLU B 238      -5.210 -57.645  12.301  1.00 79.40           C  
ATOM   1908  CD  GLU B 238      -5.258 -56.162  11.969  1.00 79.40           C  
ATOM   1909  OE1 GLU B 238      -5.008 -55.329  12.870  1.00 79.40           O  
ATOM   1910  OE2 GLU B 238      -5.550 -55.830  10.798  1.00 79.40           O  
ATOM   1911  N   LYS B 239      -3.156 -60.782  10.489  1.00 72.81           N  
ATOM   1912  CA  LYS B 239      -2.297 -61.830  11.033  1.00 72.81           C  
ATOM   1913  C   LYS B 239      -0.831 -61.566  10.703  1.00 72.81           C  
ATOM   1914  CB  LYS B 239      -2.717 -63.199  10.496  1.00 72.81           C  
ATOM   1915  O   LYS B 239       0.062 -61.972  11.451  1.00 72.81           O  
ATOM   1916  CG  LYS B 239      -4.116 -63.626  10.914  1.00 72.81           C  
ATOM   1917  CD  LYS B 239      -4.491 -64.975  10.316  1.00 72.81           C  
ATOM   1918  CE  LYS B 239      -5.924 -65.361  10.658  1.00 72.81           C  
ATOM   1919  NZ  LYS B 239      -6.315 -66.657  10.026  1.00 72.81           N  
ATOM   1920  N   LEU B 240      -0.599 -60.856   9.690  1.00 75.18           N  
ATOM   1921  CA  LEU B 240       0.767 -60.638   9.226  1.00 75.18           C  
ATOM   1922  C   LEU B 240       1.315 -59.316   9.753  1.00 75.18           C  
ATOM   1923  CB  LEU B 240       0.823 -60.654   7.697  1.00 75.18           C  
ATOM   1924  O   LEU B 240       2.517 -59.059   9.666  1.00 75.18           O  
ATOM   1925  CG  LEU B 240       0.762 -62.029   7.030  1.00 75.18           C  
ATOM   1926  CD1 LEU B 240      -0.011 -61.948   5.718  1.00 75.18           C  
ATOM   1927  CD2 LEU B 240       2.167 -62.573   6.797  1.00 75.18           C  
ATOM   1928  N   VAL B 241       0.513 -58.543  10.476  1.00 82.06           N  
ATOM   1929  CA  VAL B 241       0.949 -57.248  10.989  1.00 82.06           C  
ATOM   1930  C   VAL B 241       1.675 -57.437  12.319  1.00 82.06           C  
ATOM   1931  CB  VAL B 241      -0.239 -56.277  11.164  1.00 82.06           C  
ATOM   1932  O   VAL B 241       1.194 -58.153  13.200  1.00 82.06           O  
ATOM   1933  CG1 VAL B 241       0.229 -54.954  11.767  1.00 82.06           C  
ATOM   1934  CG2 VAL B 241      -0.937 -56.042   9.826  1.00 82.06           C  
ATOM   1935  N   ILE B 242       2.818 -56.809  12.392  1.00 83.12           N  
ATOM   1936  CA  ILE B 242       3.575 -56.874  13.638  1.00 83.12           C  
ATOM   1937  C   ILE B 242       2.913 -55.986  14.690  1.00 83.12           C  
ATOM   1938  CB  ILE B 242       5.046 -56.451  13.429  1.00 83.12           C  
ATOM   1939  O   ILE B 242       2.770 -54.778  14.490  1.00 83.12           O  
ATOM   1940  CG1 ILE B 242       5.684 -57.275  12.304  1.00 83.12           C  
ATOM   1941  CG2 ILE B 242       5.840 -56.594  14.730  1.00 83.12           C  
ATOM   1942  CD1 ILE B 242       7.002 -56.711  11.794  1.00 83.12           C  
ATOM   1943  N   LYS B 243       2.567 -56.419  15.721  1.00 86.51           N  
ATOM   1944  CA  LYS B 243       1.832 -55.702  16.758  1.00 86.51           C  
ATOM   1945  C   LYS B 243       2.782 -55.097  17.787  1.00 86.51           C  
ATOM   1946  CB  LYS B 243       0.835 -56.633  17.451  1.00 86.51           C  
ATOM   1947  O   LYS B 243       2.865 -55.574  18.920  1.00 86.51           O  
ATOM   1948  CG  LYS B 243      -0.234 -57.194  16.524  1.00 86.51           C  
ATOM   1949  CD  LYS B 243      -1.177 -58.134  17.264  1.00 86.51           C  
ATOM   1950  CE  LYS B 243      -2.206 -58.749  16.324  1.00 86.51           C  
ATOM   1951  NZ  LYS B 243      -3.103 -59.708  17.036  1.00 86.51           N  
ATOM   1952  N   ASN B 244       3.509 -54.021  17.394  1.00 84.98           N  
ATOM   1953  CA  ASN B 244       4.415 -53.321  18.299  1.00 84.98           C  
ATOM   1954  C   ASN B 244       3.699 -52.206  19.057  1.00 84.98           C  
ATOM   1955  CB  ASN B 244       5.612 -52.757  17.531  1.00 84.98           C  
ATOM   1956  O   ASN B 244       2.486 -52.036  18.920  1.00 84.98           O  
ATOM   1957  CG  ASN B 244       5.197 -51.917  16.339  1.00 84.98           C  
ATOM   1958  ND2 ASN B 244       6.173 -51.487  15.548  1.00 84.98           N  
ATOM   1959  OD1 ASN B 244       4.009 -51.656  16.131  1.00 84.98           O  
ATOM   1960  N   GLN B 245       4.457 -51.470  19.932  1.00 86.07           N  
ATOM   1961  CA  GLN B 245       3.903 -50.371  20.715  1.00 86.07           C  
ATOM   1962  C   GLN B 245       3.264 -49.319  19.813  1.00 86.07           C  
ATOM   1963  CB  GLN B 245       4.986 -49.730  21.584  1.00 86.07           C  
ATOM   1964  O   GLN B 245       2.214 -48.764  20.143  1.00 86.07           O  
ATOM   1965  CG  GLN B 245       4.656 -49.718  23.070  1.00 86.07           C  
ATOM   1966  CD  GLN B 245       5.770 -49.127  23.914  1.00 86.07           C  
ATOM   1967  NE2 GLN B 245       5.941 -49.653  25.122  1.00 86.07           N  
ATOM   1968  OE1 GLN B 245       6.471 -48.206  23.484  1.00 86.07           O  
ATOM   1969  N   GLN B 246       3.953 -49.037  18.713  1.00 86.74           N  
ATOM   1970  CA  GLN B 246       3.442 -48.059  17.758  1.00 86.74           C  
ATOM   1971  C   GLN B 246       2.095 -48.497  17.190  1.00 86.74           C  
ATOM   1972  CB  GLN B 246       4.444 -47.841  16.624  1.00 86.74           C  
ATOM   1973  O   GLN B 246       1.204 -47.670  16.984  1.00 86.74           O  
ATOM   1974  CG  GLN B 246       5.647 -46.995  17.020  1.00 86.74           C  
ATOM   1975  CD  GLN B 246       5.638 -45.622  16.373  1.00 86.74           C  
ATOM   1976  NE2 GLN B 246       6.362 -44.681  16.969  1.00 86.74           N  
ATOM   1977  OE1 GLN B 246       4.985 -45.410  15.346  1.00 86.74           O  
ATOM   1978  N   PHE B 247       1.981 -49.722  16.903  1.00 85.23           N  
ATOM   1979  CA  PHE B 247       0.729 -50.297  16.427  1.00 85.23           C  
ATOM   1980  C   PHE B 247      -0.402 -50.020  17.410  1.00 85.23           C  
ATOM   1981  CB  PHE B 247       0.878 -51.806  16.209  1.00 85.23           C  
ATOM   1982  O   PHE B 247      -1.470 -49.546  17.018  1.00 85.23           O  
ATOM   1983  CG  PHE B 247      -0.417 -52.503  15.889  1.00 85.23           C  
ATOM   1984  CD1 PHE B 247      -1.151 -53.129  16.888  1.00 85.23           C  
ATOM   1985  CD2 PHE B 247      -0.899 -52.533  14.587  1.00 85.23           C  
ATOM   1986  CE1 PHE B 247      -2.350 -53.775  16.595  1.00 85.23           C  
ATOM   1987  CE2 PHE B 247      -2.096 -53.177  14.285  1.00 85.23           C  
ATOM   1988  CZ  PHE B 247      -2.819 -53.798  15.291  1.00 85.23           C  
ATOM   1989  N   HIS B 248      -0.162 -50.197  18.575  1.00 87.79           N  
ATOM   1990  CA  HIS B 248      -1.194 -50.024  19.591  1.00 87.79           C  
ATOM   1991  C   HIS B 248      -1.508 -48.549  19.812  1.00 87.79           C  
ATOM   1992  CB  HIS B 248      -0.763 -50.673  20.908  1.00 87.79           C  
ATOM   1993  O   HIS B 248      -2.667 -48.181  20.017  1.00 87.79           O  
ATOM   1994  CG  HIS B 248      -0.691 -52.165  20.847  1.00 87.79           C  
ATOM   1995  CD2 HIS B 248       0.359 -53.010  20.970  1.00 87.79           C  
ATOM   1996  ND1 HIS B 248      -1.800 -52.955  20.631  1.00 87.79           N  
ATOM   1997  CE1 HIS B 248      -1.433 -54.226  20.626  1.00 87.79           C  
ATOM   1998  NE2 HIS B 248      -0.128 -54.287  20.829  1.00 87.79           N  
ATOM   1999  N   LYS B 249      -0.481 -47.738  19.732  1.00 87.07           N  
ATOM   2000  CA  LYS B 249      -0.673 -46.298  19.877  1.00 87.07           C  
ATOM   2001  C   LYS B 249      -1.558 -45.746  18.762  1.00 87.07           C  
ATOM   2002  CB  LYS B 249       0.674 -45.574  19.883  1.00 87.07           C  
ATOM   2003  O   LYS B 249      -2.468 -44.955  19.019  1.00 87.07           O  
ATOM   2004  CG  LYS B 249       0.588 -44.109  20.283  1.00 87.07           C  
ATOM   2005  CD  LYS B 249       1.967 -43.466  20.353  1.00 87.07           C  
ATOM   2006  CE  LYS B 249       1.877 -41.979  20.669  1.00 87.07           C  
ATOM   2007  NZ  LYS B 249       3.228 -41.353  20.777  1.00 87.07           N  
ATOM   2008  N   GLU B 250      -1.380 -46.300  17.617  1.00 83.93           N  
ATOM   2009  CA  GLU B 250      -2.107 -45.808  16.450  1.00 83.93           C  
ATOM   2010  C   GLU B 250      -3.544 -46.322  16.438  1.00 83.93           C  
ATOM   2011  CB  GLU B 250      -1.392 -46.216  15.159  1.00 83.93           C  
ATOM   2012  O   GLU B 250      -4.445 -45.651  15.930  1.00 83.93           O  
ATOM   2013  CG  GLU B 250      -0.259 -45.282  14.762  1.00 83.93           C  
ATOM   2014  CD  GLU B 250      -0.573 -44.448  13.530  1.00 83.93           C  
ATOM   2015  OE1 GLU B 250       0.192 -43.504  13.225  1.00 83.93           O  
ATOM   2016  OE2 GLU B 250      -1.591 -44.740  12.865  1.00 83.93           O  
ATOM   2017  N   ARG B 251      -3.715 -47.359  17.089  1.00 84.12           N  
ATOM   2018  CA  ARG B 251      -5.034 -47.983  17.053  1.00 84.12           C  
ATOM   2019  C   ARG B 251      -5.802 -47.716  18.343  1.00 84.12           C  
ATOM   2020  CB  ARG B 251      -4.909 -49.490  16.820  1.00 84.12           C  
ATOM   2021  O   ARG B 251      -6.799 -48.382  18.627  1.00 84.12           O  
ATOM   2022  CG  ARG B 251      -4.586 -49.867  15.383  1.00 84.12           C  
ATOM   2023  CD  ARG B 251      -5.015 -51.292  15.063  1.00 84.12           C  
ATOM   2024  NE  ARG B 251      -4.705 -51.652  13.683  1.00 84.12           N  
ATOM   2025  NH1 ARG B 251      -5.557 -53.794  13.831  1.00 84.12           N  
ATOM   2026  NH2 ARG B 251      -4.643 -53.052  11.864  1.00 84.12           N  
ATOM   2027  CZ  ARG B 251      -4.969 -52.832  13.129  1.00 84.12           C  
ATOM   2028  N   GLU B 252      -5.322 -46.774  19.046  1.00 83.99           N  
ATOM   2029  CA  GLU B 252      -6.004 -46.421  20.287  1.00 83.99           C  
ATOM   2030  C   GLU B 252      -7.379 -45.820  20.010  1.00 83.99           C  
ATOM   2031  CB  GLU B 252      -5.158 -45.443  21.106  1.00 83.99           C  
ATOM   2032  O   GLU B 252      -8.336 -46.083  20.741  1.00 83.99           O  
ATOM   2033  CG  GLU B 252      -4.229 -46.119  22.104  1.00 83.99           C  
ATOM   2034  CD  GLU B 252      -3.400 -45.136  22.914  1.00 83.99           C  
ATOM   2035  OE1 GLU B 252      -2.614 -45.576  23.784  1.00 83.99           O  
ATOM   2036  OE2 GLU B 252      -3.539 -43.914  22.679  1.00 83.99           O  
ATOM   2037  N   GLN B 253      -7.425 -45.119  18.917  1.00 84.19           N  
ATOM   2038  CA  GLN B 253      -8.710 -44.527  18.556  1.00 84.19           C  
ATOM   2039  C   GLN B 253      -9.380 -45.311  17.432  1.00 84.19           C  
ATOM   2040  CB  GLN B 253      -8.531 -43.065  18.143  1.00 84.19           C  
ATOM   2041  O   GLN B 253      -8.748 -45.618  16.419  1.00 84.19           O  
ATOM   2042  CG  GLN B 253      -8.296 -42.120  19.314  1.00 84.19           C  
ATOM   2043  CD  GLN B 253      -8.456 -40.661  18.931  1.00 84.19           C  
ATOM   2044  NE2 GLN B 253      -8.441 -39.781  19.926  1.00 84.19           N  
ATOM   2045  OE1 GLN B 253      -8.593 -40.326  17.749  1.00 84.19           O  
ATOM   2046  N   PRO B 254     -10.630 -45.727  17.554  1.00 79.56           N  
ATOM   2047  CA  PRO B 254     -11.350 -46.433  16.492  1.00 79.56           C  
ATOM   2048  C   PRO B 254     -11.628 -45.549  15.279  1.00 79.56           C  
ATOM   2049  CB  PRO B 254     -12.656 -46.854  17.171  1.00 79.56           C  
ATOM   2050  O   PRO B 254     -11.514 -44.323  15.364  1.00 79.56           O  
ATOM   2051  CG  PRO B 254     -12.816 -45.904  18.313  1.00 79.56           C  
ATOM   2052  CD  PRO B 254     -11.464 -45.360  18.674  1.00 79.56           C  
ATOM   2053  N   PRO B 255     -11.888 -46.258  14.242  1.00 87.23           N  
ATOM   2054  CA  PRO B 255     -12.243 -45.461  13.066  1.00 87.23           C  
ATOM   2055  C   PRO B 255     -13.434 -44.540  13.315  1.00 87.23           C  
ATOM   2056  CB  PRO B 255     -12.581 -46.519  12.012  1.00 87.23           C  
ATOM   2057  O   PRO B 255     -14.456 -44.977  13.850  1.00 87.23           O  
ATOM   2058  CG  PRO B 255     -11.965 -47.780  12.526  1.00 87.23           C  
ATOM   2059  CD  PRO B 255     -11.845 -47.679  14.019  1.00 87.23           C  
ATOM   2060  N   ARG B 256     -13.227 -43.146  13.002  1.00 88.95           N  
ATOM   2061  CA  ARG B 256     -14.271 -42.157  13.253  1.00 88.95           C  
ATOM   2062  C   ARG B 256     -14.227 -41.040  12.216  1.00 88.95           C  
ATOM   2063  CB  ARG B 256     -14.130 -41.572  14.660  1.00 88.95           C  
ATOM   2064  O   ARG B 256     -13.219 -40.861  11.530  1.00 88.95           O  
ATOM   2065  CG  ARG B 256     -12.813 -40.851  14.898  1.00 88.95           C  
ATOM   2066  CD  ARG B 256     -12.568 -40.598  16.379  1.00 88.95           C  
ATOM   2067  NE  ARG B 256     -11.360 -39.808  16.599  1.00 88.95           N  
ATOM   2068  NH1 ARG B 256      -9.949 -41.630  16.759  1.00 88.95           N  
ATOM   2069  NH2 ARG B 256      -9.113 -39.505  16.966  1.00 88.95           N  
ATOM   2070  CZ  ARG B 256     -10.143 -40.316  16.774  1.00 88.95           C  
ATOM   2071  N   PHE B 257     -15.334 -40.453  11.930  1.00 89.29           N  
ATOM   2072  CA  PHE B 257     -15.344 -39.231  11.134  1.00 89.29           C  
ATOM   2073  C   PHE B 257     -14.952 -38.028  11.984  1.00 89.29           C  
ATOM   2074  CB  PHE B 257     -16.725 -39.006  10.510  1.00 89.29           C  
ATOM   2075  O   PHE B 257     -15.410 -37.889  13.120  1.00 89.29           O  
ATOM   2076  CG  PHE B 257     -17.031 -39.930   9.363  1.00 89.29           C  
ATOM   2077  CD1 PHE B 257     -16.558 -39.656   8.086  1.00 89.29           C  
ATOM   2078  CD2 PHE B 257     -17.793 -41.074   9.562  1.00 89.29           C  
ATOM   2079  CE1 PHE B 257     -16.840 -40.510   7.022  1.00 89.29           C  
ATOM   2080  CE2 PHE B 257     -18.079 -41.932   8.504  1.00 89.29           C  
ATOM   2081  CZ  PHE B 257     -17.602 -41.648   7.235  1.00 89.29           C  
ATOM   2082  N   ALA B 258     -14.125 -37.273  11.431  1.00 84.48           N  
ATOM   2083  CA  ALA B 258     -13.682 -36.094  12.169  1.00 84.48           C  
ATOM   2084  C   ALA B 258     -14.824 -35.097  12.348  1.00 84.48           C  
ATOM   2085  CB  ALA B 258     -12.507 -35.430  11.456  1.00 84.48           C  
ATOM   2086  O   ALA B 258     -15.605 -34.867  11.422  1.00 84.48           O  
ATOM   2087  N   GLN B 259     -15.018 -34.483  13.486  1.00 85.99           N  
ATOM   2088  CA  GLN B 259     -16.053 -33.497  13.774  1.00 85.99           C  
ATOM   2089  C   GLN B 259     -15.671 -32.123  13.229  1.00 85.99           C  
ATOM   2090  CB  GLN B 259     -16.311 -33.411  15.279  1.00 85.99           C  
ATOM   2091  O   GLN B 259     -14.528 -31.687  13.377  1.00 85.99           O  
ATOM   2092  CG  GLN B 259     -16.928 -34.672  15.870  1.00 85.99           C  
ATOM   2093  CD  GLN B 259     -18.374 -34.867  15.454  1.00 85.99           C  
ATOM   2094  NE2 GLN B 259     -18.926 -36.036  15.762  1.00 85.99           N  
ATOM   2095  OE1 GLN B 259     -18.990 -33.975  14.862  1.00 85.99           O  
ATOM   2096  N   PRO B 260     -16.719 -31.534  12.577  1.00 84.79           N  
ATOM   2097  CA  PRO B 260     -16.434 -30.187  12.076  1.00 84.79           C  
ATOM   2098  C   PRO B 260     -16.052 -29.212  13.187  1.00 84.79           C  
ATOM   2099  CB  PRO B 260     -17.751 -29.772  11.414  1.00 84.79           C  
ATOM   2100  O   PRO B 260     -16.627 -29.258  14.278  1.00 84.79           O  
ATOM   2101  CG  PRO B 260     -18.504 -31.049  11.228  1.00 84.79           C  
ATOM   2102  CD  PRO B 260     -17.958 -32.069  12.185  1.00 84.79           C  
ATOM   2103  N   GLY B 261     -15.038 -28.466  13.035  1.00 82.23           N  
ATOM   2104  CA  GLY B 261     -14.511 -27.503  13.989  1.00 82.23           C  
ATOM   2105  C   GLY B 261     -13.383 -28.060  14.837  1.00 82.23           C  
ATOM   2106  O   GLY B 261     -12.755 -27.326  15.604  1.00 82.23           O  
ATOM   2107  N   SER B 262     -13.028 -29.261  14.697  1.00 76.52           N  
ATOM   2108  CA  SER B 262     -11.962 -29.920  15.445  1.00 76.52           C  
ATOM   2109  C   SER B 262     -10.627 -29.815  14.714  1.00 76.52           C  
ATOM   2110  CB  SER B 262     -12.306 -31.390  15.686  1.00 76.52           C  
ATOM   2111  O   SER B 262     -10.588 -29.477  13.529  1.00 76.52           O  
ATOM   2112  OG  SER B 262     -12.150 -32.145  14.497  1.00 76.52           O  
ATOM   2113  N   PHE B 263      -9.503 -29.977  15.522  1.00 86.30           N  
ATOM   2114  CA  PHE B 263      -8.162 -29.992  14.950  1.00 86.30           C  
ATOM   2115  C   PHE B 263      -8.040 -31.076  13.886  1.00 86.30           C  
ATOM   2116  CB  PHE B 263      -7.112 -30.211  16.044  1.00 86.30           C  
ATOM   2117  O   PHE B 263      -7.500 -30.833  12.804  1.00 86.30           O  
ATOM   2118  CG  PHE B 263      -5.710 -30.361  15.519  1.00 86.30           C  
ATOM   2119  CD1 PHE B 263      -5.150 -31.620  15.341  1.00 86.30           C  
ATOM   2120  CD2 PHE B 263      -4.951 -29.242  15.202  1.00 86.30           C  
ATOM   2121  CE1 PHE B 263      -3.853 -31.762  14.855  1.00 86.30           C  
ATOM   2122  CE2 PHE B 263      -3.654 -29.375  14.715  1.00 86.30           C  
ATOM   2123  CZ  PHE B 263      -3.106 -30.636  14.544  1.00 86.30           C  
ATOM   2124  N   GLU B 264      -8.581 -32.183  13.981  1.00 82.68           N  
ATOM   2125  CA  GLU B 264      -8.520 -33.313  13.058  1.00 82.68           C  
ATOM   2126  C   GLU B 264      -9.236 -32.995  11.749  1.00 82.68           C  
ATOM   2127  CB  GLU B 264      -9.126 -34.564  13.699  1.00 82.68           C  
ATOM   2128  O   GLU B 264      -8.742 -33.325  10.669  1.00 82.68           O  
ATOM   2129  CG  GLU B 264      -8.297 -35.132  14.842  1.00 82.68           C  
ATOM   2130  CD  GLU B 264      -8.912 -36.372  15.471  1.00 82.68           C  
ATOM   2131  OE1 GLU B 264      -8.256 -37.007  16.328  1.00 82.68           O  
ATOM   2132  OE2 GLU B 264     -10.059 -36.712  15.103  1.00 82.68           O  
ATOM   2133  N   TYR B 265     -10.283 -32.300  11.841  1.00 85.48           N  
ATOM   2134  CA  TYR B 265     -11.066 -31.937  10.666  1.00 85.48           C  
ATOM   2135  C   TYR B 265     -10.315 -30.935   9.798  1.00 85.48           C  
ATOM   2136  CB  TYR B 265     -12.421 -31.356  11.081  1.00 85.48           C  
ATOM   2137  O   TYR B 265     -10.242 -31.094   8.577  1.00 85.48           O  
ATOM   2138  CG  TYR B 265     -13.312 -31.000   9.916  1.00 85.48           C  
ATOM   2139  CD1 TYR B 265     -13.346 -29.702   9.411  1.00 85.48           C  
ATOM   2140  CD2 TYR B 265     -14.122 -31.959   9.318  1.00 85.48           C  
ATOM   2141  CE1 TYR B 265     -14.166 -29.369   8.338  1.00 85.48           C  
ATOM   2142  CE2 TYR B 265     -14.946 -31.638   8.245  1.00 85.48           C  
ATOM   2143  OH  TYR B 265     -15.775 -30.018   6.700  1.00 85.48           O  
ATOM   2144  CZ  TYR B 265     -14.961 -30.342   7.762  1.00 85.48           C  
ATOM   2145  N   GLU B 266      -9.760 -29.912  10.371  1.00 85.87           N  
ATOM   2146  CA  GLU B 266      -9.045 -28.886   9.618  1.00 85.87           C  
ATOM   2147  C   GLU B 266      -7.888 -29.488   8.826  1.00 85.87           C  
ATOM   2148  CB  GLU B 266      -8.527 -27.793  10.557  1.00 85.87           C  
ATOM   2149  O   GLU B 266      -7.718 -29.190   7.642  1.00 85.87           O  
ATOM   2150  CG  GLU B 266      -9.585 -26.777  10.961  1.00 85.87           C  
ATOM   2151  CD  GLU B 266      -9.034 -25.642  11.809  1.00 85.87           C  
ATOM   2152  OE1 GLU B 266      -9.823 -24.775  12.249  1.00 85.87           O  
ATOM   2153  OE2 GLU B 266      -7.804 -25.618  12.034  1.00 85.87           O  
ATOM   2154  N   TYR B 267      -7.119 -30.271   9.412  1.00 83.03           N  
ATOM   2155  CA  TYR B 267      -5.963 -30.841   8.729  1.00 83.03           C  
ATOM   2156  C   TYR B 267      -6.390 -31.920   7.741  1.00 83.03           C  
ATOM   2157  CB  TYR B 267      -4.973 -31.422   9.742  1.00 83.03           C  
ATOM   2158  O   TYR B 267      -5.729 -32.135   6.722  1.00 83.03           O  
ATOM   2159  CG  TYR B 267      -3.946 -30.428  10.227  1.00 83.03           C  
ATOM   2160  CD1 TYR B 267      -2.748 -30.243   9.540  1.00 83.03           C  
ATOM   2161  CD2 TYR B 267      -4.171 -29.672  11.373  1.00 83.03           C  
ATOM   2162  CE1 TYR B 267      -1.798 -29.329   9.984  1.00 83.03           C  
ATOM   2163  CE2 TYR B 267      -3.228 -28.756  11.826  1.00 83.03           C  
ATOM   2164  OH  TYR B 267      -1.110 -27.685  11.571  1.00 83.03           O  
ATOM   2165  CZ  TYR B 267      -2.047 -28.591  11.126  1.00 83.03           C  
ATOM   2166  N   ALA B 268      -7.418 -32.573   8.007  1.00 85.33           N  
ATOM   2167  CA  ALA B 268      -7.977 -33.502   7.029  1.00 85.33           C  
ATOM   2168  C   ALA B 268      -8.400 -32.771   5.758  1.00 85.33           C  
ATOM   2169  CB  ALA B 268      -9.164 -34.254   7.627  1.00 85.33           C  
ATOM   2170  O   ALA B 268      -8.146 -33.246   4.648  1.00 85.33           O  
ATOM   2171  N   MET B 269      -8.939 -31.650   5.927  1.00 87.07           N  
ATOM   2172  CA  MET B 269      -9.365 -30.860   4.775  1.00 87.07           C  
ATOM   2173  C   MET B 269      -8.162 -30.342   3.995  1.00 87.07           C  
ATOM   2174  CB  MET B 269     -10.243 -29.689   5.221  1.00 87.07           C  
ATOM   2175  O   MET B 269      -8.195 -30.277   2.765  1.00 87.07           O  
ATOM   2176  CG  MET B 269     -11.694 -30.070   5.468  1.00 87.07           C  
ATOM   2177  SD  MET B 269     -12.476 -30.844   4.000  1.00 87.07           S  
ATOM   2178  CE  MET B 269     -12.736 -29.377   2.964  1.00 87.07           C  
ATOM   2179  N   ARG B 270      -7.184 -29.945   4.743  1.00 84.31           N  
ATOM   2180  CA  ARG B 270      -5.969 -29.516   4.058  1.00 84.31           C  
ATOM   2181  C   ARG B 270      -5.357 -30.661   3.258  1.00 84.31           C  
ATOM   2182  CB  ARG B 270      -4.948 -28.975   5.062  1.00 84.31           C  
ATOM   2183  O   ARG B 270      -4.882 -30.459   2.139  1.00 84.31           O  
ATOM   2184  CG  ARG B 270      -5.280 -27.589   5.591  1.00 84.31           C  
ATOM   2185  CD  ARG B 270      -4.128 -27.002   6.395  1.00 84.31           C  
ATOM   2186  NE  ARG B 270      -4.452 -25.674   6.910  1.00 84.31           N  
ATOM   2187  NH1 ARG B 270      -2.401 -25.339   7.919  1.00 84.31           N  
ATOM   2188  NH2 ARG B 270      -4.022 -23.722   8.041  1.00 84.31           N  
ATOM   2189  CZ  ARG B 270      -3.624 -24.915   7.622  1.00 84.31           C  
ATOM   2190  N   TRP B 271      -5.385 -31.778   3.703  1.00 86.03           N  
ATOM   2191  CA  TRP B 271      -4.874 -32.951   3.003  1.00 86.03           C  
ATOM   2192  C   TRP B 271      -5.707 -33.250   1.761  1.00 86.03           C  
ATOM   2193  CB  TRP B 271      -4.863 -34.169   3.930  1.00 86.03           C  
ATOM   2194  O   TRP B 271      -5.160 -33.506   0.685  1.00 86.03           O  
ATOM   2195  CG  TRP B 271      -4.059 -35.323   3.411  1.00 86.03           C  
ATOM   2196  CD1 TRP B 271      -4.538 -36.498   2.900  1.00 86.03           C  
ATOM   2197  CD2 TRP B 271      -2.632 -35.414   3.356  1.00 86.03           C  
ATOM   2198  CE2 TRP B 271      -2.315 -36.673   2.799  1.00 86.03           C  
ATOM   2199  CE3 TRP B 271      -1.590 -34.553   3.723  1.00 86.03           C  
ATOM   2200  NE1 TRP B 271      -3.494 -37.314   2.530  1.00 86.03           N  
ATOM   2201  CH2 TRP B 271       0.004 -36.229   2.969  1.00 86.03           C  
ATOM   2202  CZ2 TRP B 271      -0.997 -37.091   2.601  1.00 86.03           C  
ATOM   2203  CZ3 TRP B 271      -0.279 -34.971   3.525  1.00 86.03           C  
ATOM   2204  N   LYS B 272      -6.870 -33.130   1.915  1.00 87.79           N  
ATOM   2205  CA  LYS B 272      -7.762 -33.313   0.773  1.00 87.79           C  
ATOM   2206  C   LYS B 272      -7.479 -32.282  -0.316  1.00 87.79           C  
ATOM   2207  CB  LYS B 272      -9.224 -33.222   1.214  1.00 87.79           C  
ATOM   2208  O   LYS B 272      -7.487 -32.610  -1.505  1.00 87.79           O  
ATOM   2209  CG  LYS B 272      -9.828 -34.554   1.632  1.00 87.79           C  
ATOM   2210  CD  LYS B 272     -11.310 -34.418   1.959  1.00 87.79           C  
ATOM   2211  CE  LYS B 272     -11.894 -35.728   2.469  1.00 87.79           C  
ATOM   2212  NZ  LYS B 272     -13.320 -35.574   2.885  1.00 87.79           N  
ATOM   2213  N   ALA B 273      -7.353 -31.125   0.190  1.00 85.58           N  
ATOM   2214  CA  ALA B 273      -7.040 -30.070  -0.769  1.00 85.58           C  
ATOM   2215  C   ALA B 273      -5.735 -30.365  -1.504  1.00 85.58           C  
ATOM   2216  CB  ALA B 273      -6.956 -28.718  -0.065  1.00 85.58           C  
ATOM   2217  O   ALA B 273      -5.629 -30.133  -2.711  1.00 85.58           O  
ATOM   2218  N   LEU B 274      -4.833 -30.855  -0.749  1.00 86.56           N  
ATOM   2219  CA  LEU B 274      -3.559 -31.218  -1.359  1.00 86.56           C  
ATOM   2220  C   LEU B 274      -3.746 -32.330  -2.387  1.00 86.56           C  
ATOM   2221  CB  LEU B 274      -2.558 -31.660  -0.288  1.00 86.56           C  
ATOM   2222  O   LEU B 274      -3.181 -32.270  -3.481  1.00 86.56           O  
ATOM   2223  CG  LEU B 274      -1.129 -31.927  -0.765  1.00 86.56           C  
ATOM   2224  CD1 LEU B 274      -0.331 -30.628  -0.800  1.00 86.56           C  
ATOM   2225  CD2 LEU B 274      -0.449 -32.954   0.133  1.00 86.56           C  
ATOM   2226  N   ILE B 275      -4.500 -33.304  -2.278  1.00 89.57           N  
ATOM   2227  CA  ILE B 275      -4.768 -34.413  -3.186  1.00 89.57           C  
ATOM   2228  C   ILE B 275      -5.451 -33.894  -4.449  1.00 89.57           C  
ATOM   2229  CB  ILE B 275      -5.638 -35.498  -2.513  1.00 89.57           C  
ATOM   2230  O   ILE B 275      -5.109 -34.302  -5.561  1.00 89.57           O  
ATOM   2231  CG1 ILE B 275      -4.864 -36.173  -1.375  1.00 89.57           C  
ATOM   2232  CG2 ILE B 275      -6.108 -36.529  -3.543  1.00 89.57           C  
ATOM   2233  CD1 ILE B 275      -5.711 -37.103  -0.516  1.00 89.57           C  
ATOM   2234  N   GLU B 276      -6.342 -32.964  -4.247  1.00 86.40           N  
ATOM   2235  CA  GLU B 276      -7.032 -32.377  -5.391  1.00 86.40           C  
ATOM   2236  C   GLU B 276      -6.070 -31.575  -6.264  1.00 86.40           C  
ATOM   2237  CB  GLU B 276      -8.185 -31.485  -4.925  1.00 86.40           C  
ATOM   2238  O   GLU B 276      -6.132 -31.647  -7.493  1.00 86.40           O  
ATOM   2239  CG  GLU B 276      -9.078 -30.993  -6.054  1.00 86.40           C  
ATOM   2240  CD  GLU B 276      -9.855 -32.109  -6.734  1.00 86.40           C  
ATOM   2241  OE1 GLU B 276     -10.364 -31.898  -7.859  1.00 86.40           O  
ATOM   2242  OE2 GLU B 276      -9.957 -33.204  -6.137  1.00 86.40           O  
ATOM   2243  N   MET B 277      -5.266 -30.904  -5.573  1.00 86.63           N  
ATOM   2244  CA  MET B 277      -4.265 -30.138  -6.310  1.00 86.63           C  
ATOM   2245  C   MET B 277      -3.332 -31.064  -7.082  1.00 86.63           C  
ATOM   2246  CB  MET B 277      -3.456 -29.254  -5.359  1.00 86.63           C  
ATOM   2247  O   MET B 277      -2.986 -30.786  -8.232  1.00 86.63           O  
ATOM   2248  CG  MET B 277      -2.494 -28.313  -6.066  1.00 86.63           C  
ATOM   2249  SD  MET B 277      -1.128 -27.755  -4.976  1.00 86.63           S  
ATOM   2250  CE  MET B 277      -2.007 -26.536  -3.959  1.00 86.63           C  
ATOM   2251  N   GLU B 278      -2.940 -32.101  -6.466  1.00 86.64           N  
ATOM   2252  CA  GLU B 278      -2.100 -33.087  -7.139  1.00 86.64           C  
ATOM   2253  C   GLU B 278      -2.803 -33.668  -8.363  1.00 86.64           C  
ATOM   2254  CB  GLU B 278      -1.708 -34.209  -6.175  1.00 86.64           C  
ATOM   2255  O   GLU B 278      -2.202 -33.786  -9.433  1.00 86.64           O  
ATOM   2256  CG  GLU B 278      -0.742 -35.223  -6.771  1.00 86.64           C  
ATOM   2257  CD  GLU B 278      -0.387 -36.348  -5.812  1.00 86.64           C  
ATOM   2258  OE1 GLU B 278       0.518 -37.153  -6.130  1.00 86.64           O  
ATOM   2259  OE2 GLU B 278      -1.018 -36.426  -4.734  1.00 86.64           O  
ATOM   2260  N   LYS B 279      -3.940 -33.944  -8.313  1.00 87.41           N  
ATOM   2261  CA  LYS B 279      -4.716 -34.480  -9.428  1.00 87.41           C  
ATOM   2262  C   LYS B 279      -4.797 -33.476 -10.574  1.00 87.41           C  
ATOM   2263  CB  LYS B 279      -6.123 -34.863  -8.967  1.00 87.41           C  
ATOM   2264  O   LYS B 279      -4.613 -33.839 -11.738  1.00 87.41           O  
ATOM   2265  CG  LYS B 279      -6.959 -35.550 -10.037  1.00 87.41           C  
ATOM   2266  CD  LYS B 279      -8.329 -35.950  -9.505  1.00 87.41           C  
ATOM   2267  CE  LYS B 279      -9.195 -36.567 -10.595  1.00 87.41           C  
ATOM   2268  NZ  LYS B 279     -10.512 -37.028 -10.061  1.00 87.41           N  
ATOM   2269  N   GLN B 280      -5.065 -32.238 -10.265  1.00 85.74           N  
ATOM   2270  CA  GLN B 280      -5.164 -31.198 -11.283  1.00 85.74           C  
ATOM   2271  C   GLN B 280      -3.844 -31.030 -12.029  1.00 85.74           C  
ATOM   2272  CB  GLN B 280      -5.584 -29.868 -10.653  1.00 85.74           C  
ATOM   2273  O   GLN B 280      -3.827 -30.937 -13.258  1.00 85.74           O  
ATOM   2274  CG  GLN B 280      -7.077 -29.765 -10.372  1.00 85.74           C  
ATOM   2275  CD  GLN B 280      -7.456 -28.466  -9.685  1.00 85.74           C  
ATOM   2276  NE2 GLN B 280      -8.743 -28.299  -9.403  1.00 85.74           N  
ATOM   2277  OE1 GLN B 280      -6.599 -27.621  -9.410  1.00 85.74           O  
ATOM   2278  N   GLN B 281      -2.870 -31.017 -11.174  1.00 84.06           N  
ATOM   2279  CA  GLN B 281      -1.559 -30.877 -11.799  1.00 84.06           C  
ATOM   2280  C   GLN B 281      -1.245 -32.075 -12.692  1.00 84.06           C  
ATOM   2281  CB  GLN B 281      -0.472 -30.714 -10.737  1.00 84.06           C  
ATOM   2282  O   GLN B 281      -0.736 -31.911 -13.803  1.00 84.06           O  
ATOM   2283  CG  GLN B 281      -0.404 -29.316 -10.136  1.00 84.06           C  
ATOM   2284  CD  GLN B 281       0.864 -29.082  -9.336  1.00 84.06           C  
ATOM   2285  NE2 GLN B 281       1.062 -27.848  -8.886  1.00 84.06           N  
ATOM   2286  OE1 GLN B 281       1.658 -30.004  -9.122  1.00 84.06           O  
ATOM   2287  N   GLN B 282      -1.596 -33.269 -12.242  1.00 86.83           N  
ATOM   2288  CA  GLN B 282      -1.353 -34.474 -13.028  1.00 86.83           C  
ATOM   2289  C   GLN B 282      -2.184 -34.472 -14.308  1.00 86.83           C  
ATOM   2290  CB  GLN B 282      -1.661 -35.725 -12.204  1.00 86.83           C  
ATOM   2291  O   GLN B 282      -1.680 -34.808 -15.382  1.00 86.83           O  
ATOM   2292  CG  GLN B 282      -1.153 -37.016 -12.832  1.00 86.83           C  
ATOM   2293  CD  GLN B 282       0.360 -37.061 -12.939  1.00 86.83           C  
ATOM   2294  NE2 GLN B 282       0.865 -37.839 -13.890  1.00 86.83           N  
ATOM   2295  OE1 GLN B 282       1.069 -36.401 -12.172  1.00 86.83           O  
ATOM   2296  N   ASP B 283      -3.316 -34.026 -14.268  1.00 85.45           N  
ATOM   2297  CA  ASP B 283      -4.182 -33.972 -15.442  1.00 85.45           C  
ATOM   2298  C   ASP B 283      -3.645 -32.984 -16.475  1.00 85.45           C  
ATOM   2299  CB  ASP B 283      -5.608 -33.589 -15.040  1.00 85.45           C  
ATOM   2300  O   ASP B 283      -3.692 -33.249 -17.678  1.00 85.45           O  
ATOM   2301  CG  ASP B 283      -6.330 -34.695 -14.292  1.00 85.45           C  
ATOM   2302  OD1 ASP B 283      -5.864 -35.855 -14.319  1.00 85.45           O  
ATOM   2303  OD2 ASP B 283      -7.376 -34.405 -13.672  1.00 85.45           O  
ATOM   2304  N   GLN B 284      -3.207 -31.934 -16.031  1.00 88.40           N  
ATOM   2305  CA  GLN B 284      -2.636 -30.950 -16.944  1.00 88.40           C  
ATOM   2306  C   GLN B 284      -1.405 -31.506 -17.654  1.00 88.40           C  
ATOM   2307  CB  GLN B 284      -2.275 -29.667 -16.194  1.00 88.40           C  
ATOM   2308  O   GLN B 284      -1.256 -31.346 -18.867  1.00 88.40           O  
ATOM   2309  CG  GLN B 284      -1.847 -28.522 -17.103  1.00 88.40           C  
ATOM   2310  CD  GLN B 284      -2.947 -28.083 -18.052  1.00 88.40           C  
ATOM   2311  NE2 GLN B 284      -2.558 -27.585 -19.220  1.00 88.40           N  
ATOM   2312  OE1 GLN B 284      -4.136 -28.192 -17.737  1.00 88.40           O  
ATOM   2313  N   VAL B 285      -0.636 -32.143 -16.844  1.00 86.01           N  
ATOM   2314  CA  VAL B 285       0.566 -32.728 -17.428  1.00 86.01           C  
ATOM   2315  C   VAL B 285       0.179 -33.809 -18.435  1.00 86.01           C  
ATOM   2316  CB  VAL B 285       1.495 -33.318 -16.343  1.00 86.01           C  
ATOM   2317  O   VAL B 285       0.733 -33.868 -19.535  1.00 86.01           O  
ATOM   2318  CG1 VAL B 285       2.639 -34.104 -16.980  1.00 86.01           C  
ATOM   2319  CG2 VAL B 285       2.039 -32.208 -15.446  1.00 86.01           C  
ATOM   2320  N   ASP B 286      -0.775 -34.674 -18.145  1.00 82.84           N  
ATOM   2321  CA  ASP B 286      -1.231 -35.726 -19.049  1.00 82.84           C  
ATOM   2322  C   ASP B 286      -1.787 -35.135 -20.343  1.00 82.84           C  
ATOM   2323  CB  ASP B 286      -2.290 -36.596 -18.370  1.00 82.84           C  
ATOM   2324  O   ASP B 286      -1.520 -35.649 -21.431  1.00 82.84           O  
ATOM   2325  CG  ASP B 286      -1.714 -37.505 -17.299  1.00 82.84           C  
ATOM   2326  OD1 ASP B 286      -0.490 -37.759 -17.308  1.00 82.84           O  
ATOM   2327  OD2 ASP B 286      -2.490 -37.973 -16.439  1.00 82.84           O  
ATOM   2328  N   ARG B 287      -2.430 -34.033 -20.327  1.00 87.05           N  
ATOM   2329  CA  ARG B 287      -2.973 -33.366 -21.506  1.00 87.05           C  
ATOM   2330  C   ARG B 287      -1.857 -32.795 -22.374  1.00 87.05           C  
ATOM   2331  CB  ARG B 287      -3.940 -32.253 -21.097  1.00 87.05           C  
ATOM   2332  O   ARG B 287      -1.881 -32.936 -23.598  1.00 87.05           O  
ATOM   2333  CG  ARG B 287      -5.337 -32.746 -20.754  1.00 87.05           C  
ATOM   2334  CD  ARG B 287      -6.310 -31.592 -20.556  1.00 87.05           C  
ATOM   2335  NE  ARG B 287      -6.315 -31.123 -19.173  1.00 87.05           N  
ATOM   2336  NH1 ARG B 287      -7.939 -29.513 -19.508  1.00 87.05           N  
ATOM   2337  NH2 ARG B 287      -7.013 -29.799 -17.430  1.00 87.05           N  
ATOM   2338  CZ  ARG B 287      -7.089 -30.146 -18.707  1.00 87.05           C  
ATOM   2339  N   ASN B 288      -0.983 -32.165 -21.681  1.00 87.13           N  
ATOM   2340  CA  ASN B 288       0.137 -31.587 -22.417  1.00 87.13           C  
ATOM   2341  C   ASN B 288       0.933 -32.658 -23.159  1.00 87.13           C  
ATOM   2342  CB  ASN B 288       1.052 -30.803 -21.475  1.00 87.13           C  
ATOM   2343  O   ASN B 288       1.302 -32.470 -24.319  1.00 87.13           O  
ATOM   2344  CG  ASN B 288       0.411 -29.526 -20.967  1.00 87.13           C  
ATOM   2345  ND2 ASN B 288       0.991 -28.946 -19.922  1.00 87.13           N  
ATOM   2346  OD1 ASN B 288      -0.598 -29.066 -21.508  1.00 87.13           O  
ATOM   2347  N   ILE B 289       1.072 -33.796 -22.483  1.00 85.29           N  
ATOM   2348  CA  ILE B 289       1.846 -34.874 -23.088  1.00 85.29           C  
ATOM   2349  C   ILE B 289       1.051 -35.502 -24.231  1.00 85.29           C  
ATOM   2350  CB  ILE B 289       2.228 -35.950 -22.047  1.00 85.29           C  
ATOM   2351  O   ILE B 289       1.604 -35.794 -25.293  1.00 85.29           O  
ATOM   2352  CG1 ILE B 289       3.229 -35.381 -21.034  1.00 85.29           C  
ATOM   2353  CG2 ILE B 289       2.795 -37.194 -22.738  1.00 85.29           C  
ATOM   2354  CD1 ILE B 289       3.551 -36.326 -19.885  1.00 85.29           C  
ATOM   2355  N   LYS B 290      -0.161 -35.711 -24.028  1.00 84.42           N  
ATOM   2356  CA  LYS B 290      -1.012 -36.240 -25.090  1.00 84.42           C  
ATOM   2357  C   LYS B 290      -0.996 -35.327 -26.313  1.00 84.42           C  
ATOM   2358  CB  LYS B 290      -2.446 -36.421 -24.590  1.00 84.42           C  
ATOM   2359  O   LYS B 290      -0.860 -35.798 -27.444  1.00 84.42           O  
ATOM   2360  CG  LYS B 290      -3.367 -37.108 -25.587  1.00 84.42           C  
ATOM   2361  CD  LYS B 290      -4.771 -37.282 -25.023  1.00 84.42           C  
ATOM   2362  CE  LYS B 290      -5.712 -37.907 -26.044  1.00 84.42           C  
ATOM   2363  NZ  LYS B 290      -7.091 -38.076 -25.497  1.00 84.42           N  
ATOM   2364  N   GLU B 291      -1.084 -34.048 -26.170  1.00 87.55           N  
ATOM   2365  CA  GLU B 291      -1.053 -33.087 -27.268  1.00 87.55           C  
ATOM   2366  C   GLU B 291       0.301 -33.097 -27.972  1.00 87.55           C  
ATOM   2367  CB  GLU B 291      -1.371 -31.678 -26.759  1.00 87.55           C  
ATOM   2368  O   GLU B 291       0.369 -33.018 -29.200  1.00 87.55           O  
ATOM   2369  CG  GLU B 291      -2.842 -31.457 -26.440  1.00 87.55           C  
ATOM   2370  CD  GLU B 291      -3.135 -30.072 -25.885  1.00 87.55           C  
ATOM   2371  OE1 GLU B 291      -4.300 -29.799 -25.518  1.00 87.55           O  
ATOM   2372  OE2 GLU B 291      -2.191 -29.253 -25.818  1.00 87.55           O  
ATOM   2373  N   ALA B 292       1.313 -33.194 -27.155  1.00 87.43           N  
ATOM   2374  CA  ALA B 292       2.654 -33.254 -27.732  1.00 87.43           C  
ATOM   2375  C   ALA B 292       2.833 -34.512 -28.576  1.00 87.43           C  
ATOM   2376  CB  ALA B 292       3.710 -33.202 -26.630  1.00 87.43           C  
ATOM   2377  O   ALA B 292       3.420 -34.462 -29.659  1.00 87.43           O  
ATOM   2378  N   ARG B 293       2.237 -35.631 -28.174  1.00 81.91           N  
ATOM   2379  CA  ARG B 293       2.320 -36.889 -28.909  1.00 81.91           C  
ATOM   2380  C   ARG B 293       1.533 -36.813 -30.213  1.00 81.91           C  
ATOM   2381  CB  ARG B 293       1.805 -38.048 -28.053  1.00 81.91           C  
ATOM   2382  O   ARG B 293       2.019 -37.241 -31.263  1.00 81.91           O  
ATOM   2383  CG  ARG B 293       2.248 -39.418 -28.540  1.00 81.91           C  
ATOM   2384  CD  ARG B 293       1.670 -40.535 -27.683  1.00 81.91           C  
ATOM   2385  NE  ARG B 293       2.697 -41.170 -26.861  1.00 81.91           N  
ATOM   2386  NH1 ARG B 293       1.329 -42.869 -26.099  1.00 81.91           N  
ATOM   2387  NH2 ARG B 293       3.515 -42.758 -25.417  1.00 81.91           N  
ATOM   2388  CZ  ARG B 293       2.511 -42.264 -26.128  1.00 81.91           C  
ATOM   2389  N   GLU B 294       0.413 -36.227 -30.159  1.00 84.22           N  
ATOM   2390  CA  GLU B 294      -0.412 -36.077 -31.354  1.00 84.22           C  
ATOM   2391  C   GLU B 294       0.254 -35.156 -32.373  1.00 84.22           C  
ATOM   2392  CB  GLU B 294      -1.798 -35.540 -30.987  1.00 84.22           C  
ATOM   2393  O   GLU B 294       0.216 -35.422 -33.576  1.00 84.22           O  
ATOM   2394  CG  GLU B 294      -2.686 -36.558 -30.286  1.00 84.22           C  
ATOM   2395  CD  GLU B 294      -4.014 -35.978 -29.826  1.00 84.22           C  
ATOM   2396  OE1 GLU B 294      -4.830 -36.724 -29.237  1.00 84.22           O  
ATOM   2397  OE2 GLU B 294      -4.241 -34.770 -30.056  1.00 84.22           O  
ATOM   2398  N   LYS B 295       0.794 -34.129 -31.861  1.00 87.35           N  
ATOM   2399  CA  LYS B 295       1.516 -33.226 -32.753  1.00 87.35           C  
ATOM   2400  C   LYS B 295       2.676 -33.942 -33.438  1.00 87.35           C  
ATOM   2401  CB  LYS B 295       2.031 -32.009 -31.984  1.00 87.35           C  
ATOM   2402  O   LYS B 295       2.897 -33.771 -34.638  1.00 87.35           O  
ATOM   2403  CG  LYS B 295       2.602 -30.912 -32.870  1.00 87.35           C  
ATOM   2404  CD  LYS B 295       3.023 -29.697 -32.055  1.00 87.35           C  
ATOM   2405  CE  LYS B 295       3.666 -28.630 -32.931  1.00 87.35           C  
ATOM   2406  NZ  LYS B 295       4.060 -27.427 -32.139  1.00 87.35           N  
ATOM   2407  N   LEU B 296       3.379 -34.685 -32.661  1.00 88.56           N  
ATOM   2408  CA  LEU B 296       4.498 -35.428 -33.230  1.00 88.56           C  
ATOM   2409  C   LEU B 296       4.007 -36.464 -34.236  1.00 88.56           C  
ATOM   2410  CB  LEU B 296       5.303 -36.116 -32.124  1.00 88.56           C  
ATOM   2411  O   LEU B 296       4.614 -36.643 -35.295  1.00 88.56           O  
ATOM   2412  CG  LEU B 296       6.576 -36.840 -32.563  1.00 88.56           C  
ATOM   2413  CD1 LEU B 296       7.623 -35.835 -33.031  1.00 88.56           C  
ATOM   2414  CD2 LEU B 296       7.122 -37.699 -31.428  1.00 88.56           C  
ATOM   2415  N   GLU B 297       2.908 -37.123 -33.975  1.00 83.30           N  
ATOM   2416  CA  GLU B 297       2.335 -38.097 -34.900  1.00 83.30           C  
ATOM   2417  C   GLU B 297       1.917 -37.434 -36.209  1.00 83.30           C  
ATOM   2418  CB  GLU B 297       1.137 -38.804 -34.262  1.00 83.30           C  
ATOM   2419  O   GLU B 297       2.128 -37.991 -37.288  1.00 83.30           O  
ATOM   2420  CG  GLU B 297       1.513 -40.027 -33.437  1.00 83.30           C  
ATOM   2421  CD  GLU B 297       0.312 -40.727 -32.821  1.00 83.30           C  
ATOM   2422  OE1 GLU B 297       0.500 -41.731 -32.098  1.00 83.30           O  
ATOM   2423  OE2 GLU B 297      -0.826 -40.268 -33.065  1.00 83.30           O  
ATOM   2424  N   MET B 298       1.409 -36.244 -36.181  1.00 85.52           N  
ATOM   2425  CA  MET B 298       0.998 -35.498 -37.367  1.00 85.52           C  
ATOM   2426  C   MET B 298       2.212 -35.058 -38.180  1.00 85.52           C  
ATOM   2427  CB  MET B 298       0.163 -34.279 -36.974  1.00 85.52           C  
ATOM   2428  O   MET B 298       2.196 -35.121 -39.410  1.00 85.52           O  
ATOM   2429  CG  MET B 298      -1.261 -34.618 -36.563  1.00 85.52           C  
ATOM   2430  SD  MET B 298      -2.286 -33.123 -36.277  1.00 85.52           S  
ATOM   2431  CE  MET B 298      -1.665 -32.617 -34.649  1.00 85.52           C  
ATOM   2432  N   GLU B 299       3.208 -34.651 -37.438  1.00 86.62           N  
ATOM   2433  CA  GLU B 299       4.442 -34.262 -38.113  1.00 86.62           C  
ATOM   2434  C   GLU B 299       5.082 -35.452 -38.823  1.00 86.62           C  
ATOM   2435  CB  GLU B 299       5.431 -33.651 -37.116  1.00 86.62           C  
ATOM   2436  O   GLU B 299       5.609 -35.312 -39.928  1.00 86.62           O  
ATOM   2437  CG  GLU B 299       6.622 -32.969 -37.772  1.00 86.62           C  
ATOM   2438  CD  GLU B 299       7.581 -32.344 -36.771  1.00 86.62           C  
ATOM   2439  OE1 GLU B 299       8.676 -31.894 -37.178  1.00 86.62           O  
ATOM   2440  OE2 GLU B 299       7.236 -32.306 -35.569  1.00 86.62           O  
ATOM   2441  N   MET B 300       4.997 -36.477 -38.189  1.00 77.73           N  
ATOM   2442  CA  MET B 300       5.572 -37.683 -38.777  1.00 77.73           C  
ATOM   2443  C   MET B 300       4.817 -38.087 -40.039  1.00 77.73           C  
ATOM   2444  CB  MET B 300       5.556 -38.833 -37.768  1.00 77.73           C  
ATOM   2445  O   MET B 300       5.429 -38.467 -41.039  1.00 77.73           O  
ATOM   2446  CG  MET B 300       6.611 -39.895 -38.033  1.00 77.73           C  
ATOM   2447  SD  MET B 300       6.348 -41.412 -37.034  1.00 77.73           S  
ATOM   2448  CE  MET B 300       7.615 -41.178 -35.757  1.00 77.73           C  
ATOM   2449  N   GLU B 301       3.493 -38.053 -39.976  1.00 83.28           N  
ATOM   2450  CA  GLU B 301       2.690 -38.378 -41.151  1.00 83.28           C  
ATOM   2451  C   GLU B 301       2.972 -37.411 -42.297  1.00 83.28           C  
ATOM   2452  CB  GLU B 301       1.199 -38.363 -40.804  1.00 83.28           C  
ATOM   2453  O   GLU B 301       3.076 -37.825 -43.454  1.00 83.28           O  
ATOM   2454  CG  GLU B 301       0.313 -38.987 -41.872  1.00 83.28           C  
ATOM   2455  CD  GLU B 301       0.599 -40.463 -42.101  1.00 83.28           C  
ATOM   2456  OE1 GLU B 301       0.263 -40.985 -43.189  1.00 83.28           O  
ATOM   2457  OE2 GLU B 301       1.163 -41.103 -41.186  1.00 83.28           O  
ATOM   2458  N   ALA B 302       3.098 -36.158 -42.029  1.00 87.97           N  
ATOM   2459  CA  ALA B 302       3.436 -35.154 -43.035  1.00 87.97           C  
ATOM   2460  C   ALA B 302       4.817 -35.415 -43.628  1.00 87.97           C  
ATOM   2461  CB  ALA B 302       3.376 -33.753 -42.430  1.00 87.97           C  
ATOM   2462  O   ALA B 302       5.011 -35.302 -44.841  1.00 87.97           O  
ATOM   2463  N   ALA B 303       5.686 -35.793 -42.712  1.00 86.11           N  
ATOM   2464  CA  ALA B 303       7.046 -36.075 -43.161  1.00 86.11           C  
ATOM   2465  C   ALA B 303       7.089 -37.332 -44.026  1.00 86.11           C  
ATOM   2466  CB  ALA B 303       7.982 -36.224 -41.964  1.00 86.11           C  
ATOM   2467  O   ALA B 303       7.830 -37.392 -45.009  1.00 86.11           O  
ATOM   2468  N   ARG B 304       6.305 -38.273 -43.722  1.00 83.32           N  
ATOM   2469  CA  ARG B 304       6.219 -39.482 -44.535  1.00 83.32           C  
ATOM   2470  C   ARG B 304       5.681 -39.169 -45.927  1.00 83.32           C  
ATOM   2471  CB  ARG B 304       5.332 -40.526 -43.853  1.00 83.32           C  
ATOM   2472  O   ARG B 304       6.222 -39.642 -46.928  1.00 83.32           O  
ATOM   2473  CG  ARG B 304       5.475 -41.926 -44.428  1.00 83.32           C  
ATOM   2474  CD  ARG B 304       4.447 -42.884 -43.843  1.00 83.32           C  
ATOM   2475  NE  ARG B 304       3.870 -43.748 -44.869  1.00 83.32           N  
ATOM   2476  NH1 ARG B 304       4.663 -45.715 -43.952  1.00 83.32           N  
ATOM   2477  NH2 ARG B 304       3.421 -45.762 -45.878  1.00 83.32           N  
ATOM   2478  CZ  ARG B 304       3.986 -45.073 -44.898  1.00 83.32           C  
ATOM   2479  N   HIS B 305       4.664 -38.413 -46.039  1.00 86.45           N  
ATOM   2480  CA  HIS B 305       4.087 -38.011 -47.317  1.00 86.45           C  
ATOM   2481  C   HIS B 305       5.085 -37.209 -48.145  1.00 86.45           C  
ATOM   2482  CB  HIS B 305       2.812 -37.194 -47.096  1.00 86.45           C  
ATOM   2483  O   HIS B 305       5.222 -37.435 -49.350  1.00 86.45           O  
ATOM   2484  CG  HIS B 305       1.986 -37.026 -48.331  1.00 86.45           C  
ATOM   2485  CD2 HIS B 305       0.781 -37.541 -48.671  1.00 86.45           C  
ATOM   2486  ND1 HIS B 305       2.386 -36.246 -49.394  1.00 86.45           N  
ATOM   2487  CE1 HIS B 305       1.460 -36.288 -50.337  1.00 86.45           C  
ATOM   2488  NE2 HIS B 305       0.476 -37.067 -49.923  1.00 86.45           N  
ATOM   2489  N   GLU B 306       5.732 -36.348 -47.444  1.00 85.42           N  
ATOM   2490  CA  GLU B 306       6.742 -35.547 -48.131  1.00 85.42           C  
ATOM   2491  C   GLU B 306       7.851 -36.428 -48.699  1.00 85.42           C  
ATOM   2492  CB  GLU B 306       7.334 -34.501 -47.183  1.00 85.42           C  
ATOM   2493  O   GLU B 306       8.318 -36.202 -49.817  1.00 85.42           O  
ATOM   2494  CG  GLU B 306       8.021 -33.345 -47.896  1.00 85.42           C  
ATOM   2495  CD  GLU B 306       8.415 -32.213 -46.961  1.00 85.42           C  
ATOM   2496  OE1 GLU B 306       8.909 -31.169 -47.446  1.00 85.42           O  
ATOM   2497  OE2 GLU B 306       8.229 -32.371 -45.734  1.00 85.42           O  
ATOM   2498  N   HIS B 307       8.254 -37.269 -47.846  1.00 83.96           N  
ATOM   2499  CA  HIS B 307       9.290 -38.191 -48.299  1.00 83.96           C  
ATOM   2500  C   HIS B 307       8.824 -38.992 -49.510  1.00 83.96           C  
ATOM   2501  CB  HIS B 307       9.695 -39.139 -47.168  1.00 83.96           C  
ATOM   2502  O   HIS B 307       9.576 -39.165 -50.472  1.00 83.96           O  
ATOM   2503  CG  HIS B 307      10.864 -40.009 -47.504  1.00 83.96           C  
ATOM   2504  CD2 HIS B 307      12.168 -39.708 -47.703  1.00 83.96           C  
ATOM   2505  ND1 HIS B 307      10.751 -41.372 -47.677  1.00 83.96           N  
ATOM   2506  CE1 HIS B 307      11.940 -41.873 -47.967  1.00 83.96           C  
ATOM   2507  NE2 HIS B 307      12.817 -40.884 -47.989  1.00 83.96           N  
ATOM   2508  N   GLN B 308       7.617 -39.440 -49.549  1.00 84.52           N  
ATOM   2509  CA  GLN B 308       7.059 -40.179 -50.677  1.00 84.52           C  
ATOM   2510  C   GLN B 308       6.980 -39.302 -51.923  1.00 84.52           C  
ATOM   2511  CB  GLN B 308       5.673 -40.724 -50.329  1.00 84.52           C  
ATOM   2512  O   GLN B 308       7.315 -39.746 -53.023  1.00 84.52           O  
ATOM   2513  CG  GLN B 308       5.116 -41.691 -51.364  1.00 84.52           C  
ATOM   2514  CD  GLN B 308       3.815 -42.336 -50.924  1.00 84.52           C  
ATOM   2515  NE2 GLN B 308       3.363 -43.334 -51.676  1.00 84.52           N  
ATOM   2516  OE1 GLN B 308       3.221 -41.942 -49.915  1.00 84.52           O  
ATOM   2517  N   VAL B 309       6.574 -38.101 -51.798  1.00 83.11           N  
ATOM   2518  CA  VAL B 309       6.462 -37.157 -52.905  1.00 83.11           C  
ATOM   2519  C   VAL B 309       7.848 -36.860 -53.473  1.00 83.11           C  
ATOM   2520  CB  VAL B 309       5.774 -35.845 -52.466  1.00 83.11           C  
ATOM   2521  O   VAL B 309       8.025 -36.791 -54.692  1.00 83.11           O  
ATOM   2522  CG1 VAL B 309       5.870 -34.790 -53.567  1.00 83.11           C  
ATOM   2523  CG2 VAL B 309       4.315 -36.106 -52.097  1.00 83.11           C  
ATOM   2524  N   MET B 310       8.759 -36.695 -52.608  1.00 86.39           N  
ATOM   2525  CA  MET B 310      10.132 -36.461 -53.048  1.00 86.39           C  
ATOM   2526  C   MET B 310      10.631 -37.616 -53.910  1.00 86.39           C  
ATOM   2527  CB  MET B 310      11.057 -36.268 -51.845  1.00 86.39           C  
ATOM   2528  O   MET B 310      11.265 -37.396 -54.943  1.00 86.39           O  
ATOM   2529  CG  MET B 310      12.449 -35.783 -52.214  1.00 86.39           C  
ATOM   2530  SD  MET B 310      13.722 -36.310 -51.002  1.00 86.39           S  
ATOM   2531  CE  MET B 310      13.370 -35.155 -49.646  1.00 86.39           C  
ATOM   2532  N   LEU B 311      10.386 -38.846 -53.456  1.00 88.74           N  
ATOM   2533  CA  LEU B 311      10.817 -40.014 -54.216  1.00 88.74           C  
ATOM   2534  C   LEU B 311      10.116 -40.071 -55.569  1.00 88.74           C  
ATOM   2535  CB  LEU B 311      10.539 -41.298 -53.430  1.00 88.74           C  
ATOM   2536  O   LEU B 311      10.743 -40.381 -56.585  1.00 88.74           O  
ATOM   2537  CG  LEU B 311      11.454 -41.573 -52.235  1.00 88.74           C  
ATOM   2538  CD1 LEU B 311      10.934 -42.761 -51.432  1.00 88.74           C  
ATOM   2539  CD2 LEU B 311      12.884 -41.822 -52.702  1.00 88.74           C  
ATOM   2540  N   MET B 312       8.893 -39.756 -55.633  1.00 82.30           N  
ATOM   2541  CA  MET B 312       8.156 -39.713 -56.893  1.00 82.30           C  
ATOM   2542  C   MET B 312       8.696 -38.615 -57.803  1.00 82.30           C  
ATOM   2543  CB  MET B 312       6.664 -39.492 -56.636  1.00 82.30           C  
ATOM   2544  O   MET B 312       8.800 -38.803 -59.016  1.00 82.30           O  
ATOM   2545  CG  MET B 312       5.883 -40.777 -56.416  1.00 82.30           C  
ATOM   2546  SD  MET B 312       4.068 -40.503 -56.402  1.00 82.30           S  
ATOM   2547  CE  MET B 312       3.696 -40.913 -54.674  1.00 82.30           C  
ATOM   2548  N   ARG B 313       8.909 -37.432 -57.256  1.00 80.56           N  
ATOM   2549  CA  ARG B 313       9.455 -36.310 -58.012  1.00 80.56           C  
ATOM   2550  C   ARG B 313      10.813 -36.661 -58.610  1.00 80.56           C  
ATOM   2551  CB  ARG B 313       9.580 -35.071 -57.121  1.00 80.56           C  
ATOM   2552  O   ARG B 313      11.085 -36.349 -59.771  1.00 80.56           O  
ATOM   2553  CG  ARG B 313       9.713 -33.768 -57.893  1.00 80.56           C  
ATOM   2554  CD  ARG B 313       9.817 -32.569 -56.962  1.00 80.56           C  
ATOM   2555  NE  ARG B 313      10.156 -31.349 -57.689  1.00 80.56           N  
ATOM   2556  NH1 ARG B 313       9.835 -29.939 -55.888  1.00 80.56           N  
ATOM   2557  NH2 ARG B 313      10.482 -29.087 -57.915  1.00 80.56           N  
ATOM   2558  CZ  ARG B 313      10.157 -30.128 -57.162  1.00 80.56           C  
ATOM   2559  N   GLN B 314      11.531 -37.351 -57.829  1.00 83.75           N  
ATOM   2560  CA  GLN B 314      12.840 -37.785 -58.307  1.00 83.75           C  
ATOM   2561  C   GLN B 314      12.704 -38.775 -59.460  1.00 83.75           C  
ATOM   2562  CB  GLN B 314      13.647 -38.412 -57.169  1.00 83.75           C  
ATOM   2563  O   GLN B 314      13.449 -38.702 -60.439  1.00 83.75           O  
ATOM   2564  CG  GLN B 314      15.152 -38.239 -57.315  1.00 83.75           C  
ATOM   2565  CD  GLN B 314      15.927 -38.834 -56.154  1.00 83.75           C  
ATOM   2566  NE2 GLN B 314      17.172 -38.401 -55.987  1.00 83.75           N  
ATOM   2567  OE1 GLN B 314      15.410 -39.676 -55.412  1.00 83.75           O  
ATOM   2568  N   ASP B 315      11.750 -39.628 -59.434  1.00 86.22           N  
ATOM   2569  CA  ASP B 315      11.505 -40.600 -60.496  1.00 86.22           C  
ATOM   2570  C   ASP B 315      11.012 -39.912 -61.767  1.00 86.22           C  
ATOM   2571  CB  ASP B 315      10.490 -41.649 -60.038  1.00 86.22           C  
ATOM   2572  O   ASP B 315      11.429 -40.266 -62.872  1.00 86.22           O  
ATOM   2573  CG  ASP B 315      10.583 -42.946 -60.822  1.00 86.22           C  
ATOM   2574  OD1 ASP B 315      11.710 -43.415 -61.093  1.00 86.22           O  
ATOM   2575  OD2 ASP B 315       9.521 -43.503 -61.175  1.00 86.22           O  
ATOM   2576  N   LEU B 316      10.121 -38.913 -61.597  1.00 86.88           N  
ATOM   2577  CA  LEU B 316       9.606 -38.165 -62.738  1.00 86.88           C  
ATOM   2578  C   LEU B 316      10.716 -37.364 -63.410  1.00 86.88           C  
ATOM   2579  CB  LEU B 316       8.478 -37.227 -62.300  1.00 86.88           C  
ATOM   2580  O   LEU B 316      10.784 -37.299 -64.640  1.00 86.88           O  
ATOM   2581  CG  LEU B 316       7.098 -37.862 -62.121  1.00 86.88           C  
ATOM   2582  CD1 LEU B 316       6.169 -36.910 -61.375  1.00 86.88           C  
ATOM   2583  CD2 LEU B 316       6.507 -38.245 -63.473  1.00 86.88           C  
ATOM   2584  N   MET B 317      11.557 -36.692 -62.560  1.00 83.68           N  
ATOM   2585  CA  MET B 317      12.678 -35.933 -63.108  1.00 83.68           C  
ATOM   2586  C   MET B 317      13.616 -36.840 -63.897  1.00 83.68           C  
ATOM   2587  CB  MET B 317      13.449 -35.229 -61.990  1.00 83.68           C  
ATOM   2588  O   MET B 317      14.131 -36.447 -64.945  1.00 83.68           O  
ATOM   2589  CG  MET B 317      12.889 -33.864 -61.625  1.00 83.68           C  
ATOM   2590  SD  MET B 317      13.258 -32.590 -62.894  1.00 83.68           S  
ATOM   2591  CE  MET B 317      14.923 -32.092 -62.371  1.00 83.68           C  
ATOM   2592  N   ARG B 318      13.826 -38.040 -63.487  1.00 86.16           N  
ATOM   2593  CA  ARG B 318      14.680 -39.004 -64.171  1.00 86.16           C  
ATOM   2594  C   ARG B 318      14.066 -39.434 -65.499  1.00 86.16           C  
ATOM   2595  CB  ARG B 318      14.926 -40.229 -63.286  1.00 86.16           C  
ATOM   2596  O   ARG B 318      14.761 -39.511 -66.515  1.00 86.16           O  
ATOM   2597  CG  ARG B 318      16.234 -40.946 -63.577  1.00 86.16           C  
ATOM   2598  CD  ARG B 318      16.411 -42.175 -62.695  1.00 86.16           C  
ATOM   2599  NE  ARG B 318      17.820 -42.522 -62.532  1.00 86.16           N  
ATOM   2600  NH1 ARG B 318      17.439 -44.222 -61.015  1.00 86.16           N  
ATOM   2601  NH2 ARG B 318      19.578 -43.718 -61.665  1.00 86.16           N  
ATOM   2602  CZ  ARG B 318      18.276 -43.487 -61.738  1.00 86.16           C  
ATOM   2603  N   ARG B 319      12.694 -39.661 -65.427  1.00 81.95           N  
ATOM   2604  CA  ARG B 319      11.989 -40.055 -66.642  1.00 81.95           C  
ATOM   2605  C   ARG B 319      11.931 -38.903 -67.640  1.00 81.95           C  
ATOM   2606  CB  ARG B 319      10.574 -40.533 -66.312  1.00 81.95           C  
ATOM   2607  O   ARG B 319      12.079 -39.111 -68.846  1.00 81.95           O  
ATOM   2608  CG  ARG B 319      10.416 -42.046 -66.324  1.00 81.95           C  
ATOM   2609  CD  ARG B 319       8.970 -42.464 -66.097  1.00 81.95           C  
ATOM   2610  NE  ARG B 319       8.880 -43.805 -65.526  1.00 81.95           N  
ATOM   2611  NH1 ARG B 319       6.571 -43.876 -65.531  1.00 81.95           N  
ATOM   2612  NH2 ARG B 319       7.776 -45.663 -64.750  1.00 81.95           N  
ATOM   2613  CZ  ARG B 319       7.743 -44.445 -65.270  1.00 81.95           C  
ATOM   2614  N   GLN B 320      11.658 -37.700 -67.072  1.00 81.49           N  
ATOM   2615  CA  GLN B 320      11.625 -36.520 -67.929  1.00 81.49           C  
ATOM   2616  C   GLN B 320      12.976 -36.289 -68.600  1.00 81.49           C  
ATOM   2617  CB  GLN B 320      11.220 -35.283 -67.124  1.00 81.49           C  
ATOM   2618  O   GLN B 320      13.037 -35.945 -69.782  1.00 81.49           O  
ATOM   2619  CG  GLN B 320       9.982 -34.578 -67.661  1.00 81.49           C  
ATOM   2620  CD  GLN B 320       9.689 -33.276 -66.941  1.00 81.49           C  
ATOM   2621  NE2 GLN B 320       8.599 -32.619 -67.322  1.00 81.49           N  
ATOM   2622  OE1 GLN B 320      10.436 -32.864 -66.048  1.00 81.49           O  
ATOM   2623  N   GLU B 321      14.073 -36.466 -67.987  1.00 81.27           N  
ATOM   2624  CA  GLU B 321      15.419 -36.305 -68.528  1.00 81.27           C  
ATOM   2625  C   GLU B 321      15.714 -37.355 -69.595  1.00 81.27           C  
ATOM   2626  CB  GLU B 321      16.462 -36.384 -67.410  1.00 81.27           C  
ATOM   2627  O   GLU B 321      16.355 -37.058 -70.606  1.00 81.27           O  
ATOM   2628  CG  GLU B 321      17.704 -35.543 -67.667  1.00 81.27           C  
ATOM   2629  CD  GLU B 321      18.457 -35.183 -66.396  1.00 81.27           C  
ATOM   2630  OE1 GLU B 321      19.477 -34.461 -66.480  1.00 81.27           O  
ATOM   2631  OE2 GLU B 321      18.025 -35.627 -65.309  1.00 81.27           O  
ATOM   2632  N   GLU B 322      15.146 -38.546 -69.347  1.00 84.08           N  
ATOM   2633  CA  GLU B 322      15.333 -39.605 -70.333  1.00 84.08           C  
ATOM   2634  C   GLU B 322      14.557 -39.311 -71.614  1.00 84.08           C  
ATOM   2635  CB  GLU B 322      14.905 -40.958 -69.758  1.00 84.08           C  
ATOM   2636  O   GLU B 322      15.056 -39.545 -72.716  1.00 84.08           O  
ATOM   2637  CG  GLU B 322      16.037 -41.970 -69.660  1.00 84.08           C  
ATOM   2638  CD  GLU B 322      15.620 -43.276 -69.001  1.00 84.08           C  
ATOM   2639  OE1 GLU B 322      16.468 -44.186 -68.867  1.00 84.08           O  
ATOM   2640  OE2 GLU B 322      14.434 -43.389 -68.617  1.00 84.08           O  
ATOM   2641  N   LEU B 323      13.257 -38.683 -71.355  1.00 88.11           N  
ATOM   2642  CA  LEU B 323      12.446 -38.317 -72.511  1.00 88.11           C  
ATOM   2643  C   LEU B 323      13.095 -37.178 -73.291  1.00 88.11           C  
ATOM   2644  CB  LEU B 323      11.037 -37.913 -72.071  1.00 88.11           C  
ATOM   2645  O   LEU B 323      13.076 -37.175 -74.524  1.00 88.11           O  
ATOM   2646  CG  LEU B 323      10.051 -39.055 -71.820  1.00 88.11           C  
ATOM   2647  CD1 LEU B 323       8.833 -38.545 -71.057  1.00 88.11           C  
ATOM   2648  CD2 LEU B 323       9.632 -39.699 -73.138  1.00 88.11           C  
ATOM   2649  N   ARG B 324      13.795 -36.165 -72.599  1.00 85.68           N  
ATOM   2650  CA  ARG B 324      14.451 -35.028 -73.237  1.00 85.68           C  
ATOM   2651  C   ARG B 324      15.660 -35.478 -74.050  1.00 85.68           C  
ATOM   2652  CB  ARG B 324      14.878 -33.996 -72.190  1.00 85.68           C  
ATOM   2653  O   ARG B 324      15.893 -34.981 -75.154  1.00 85.68           O  
ATOM   2654  CG  ARG B 324      14.956 -32.574 -72.723  1.00 85.68           C  
ATOM   2655  CD  ARG B 324      15.349 -31.586 -71.634  1.00 85.68           C  
ATOM   2656  NE  ARG B 324      14.539 -30.372 -71.690  1.00 85.68           N  
ATOM   2657  NH1 ARG B 324      15.152 -29.619 -69.594  1.00 85.68           N  
ATOM   2658  NH2 ARG B 324      13.695 -28.398 -70.875  1.00 85.68           N  
ATOM   2659  CZ  ARG B 324      14.464 -29.466 -70.719  1.00 85.68           C  
ATOM   2660  N   ARG B 325      16.338 -36.415 -73.456  1.00 85.86           N  
ATOM   2661  CA  ARG B 325      17.516 -36.926 -74.149  1.00 85.86           C  
ATOM   2662  C   ARG B 325      17.123 -37.671 -75.420  1.00 85.86           C  
ATOM   2663  CB  ARG B 325      18.324 -37.845 -73.231  1.00 85.86           C  
ATOM   2664  O   ARG B 325      17.765 -37.516 -76.461  1.00 85.86           O  
ATOM   2665  CG  ARG B 325      19.433 -37.136 -72.471  1.00 85.86           C  
ATOM   2666  CD  ARG B 325      20.301 -38.117 -71.694  1.00 85.86           C  
ATOM   2667  NE  ARG B 325      21.144 -37.434 -70.717  1.00 85.86           N  
ATOM   2668  NH1 ARG B 325      22.022 -39.371 -69.814  1.00 85.86           N  
ATOM   2669  NH2 ARG B 325      22.665 -37.327 -69.000  1.00 85.86           N  
ATOM   2670  CZ  ARG B 325      21.942 -38.045 -69.846  1.00 85.86           C  
ATOM   2671  N   MET B 326      16.063 -38.470 -75.214  1.00 80.86           N  
ATOM   2672  CA  MET B 326      15.601 -39.222 -76.377  1.00 80.86           C  
ATOM   2673  C   MET B 326      15.037 -38.287 -77.441  1.00 80.86           C  
ATOM   2674  CB  MET B 326      14.542 -40.248 -75.969  1.00 80.86           C  
ATOM   2675  O   MET B 326      15.231 -38.512 -78.637  1.00 80.86           O  
ATOM   2676  CG  MET B 326      14.418 -41.417 -76.932  1.00 80.86           C  
ATOM   2677  SD  MET B 326      13.034 -42.542 -76.499  1.00 80.86           S  
ATOM   2678  CE  MET B 326      13.931 -43.800 -75.547  1.00 80.86           C  
ATOM   2679  N   GLU B 327      14.234 -37.215 -76.972  1.00 84.77           N  
ATOM   2680  CA  GLU B 327      13.706 -36.215 -77.896  1.00 84.77           C  
ATOM   2681  C   GLU B 327      14.832 -35.482 -78.619  1.00 84.77           C  
ATOM   2682  CB  GLU B 327      12.817 -35.214 -77.154  1.00 84.77           C  
ATOM   2683  O   GLU B 327      14.737 -35.218 -79.819  1.00 84.77           O  
ATOM   2684  CG  GLU B 327      11.793 -34.524 -78.043  1.00 84.77           C  
ATOM   2685  CD  GLU B 327      10.897 -33.556 -77.287  1.00 84.77           C  
ATOM   2686  OE1 GLU B 327      10.078 -32.859 -77.928  1.00 84.77           O  
ATOM   2687  OE2 GLU B 327      11.015 -33.494 -76.043  1.00 84.77           O  
ATOM   2688  N   GLU B 328      15.913 -35.134 -77.965  1.00 84.90           N  
ATOM   2689  CA  GLU B 328      17.056 -34.452 -78.566  1.00 84.90           C  
ATOM   2690  C   GLU B 328      17.745 -35.337 -79.601  1.00 84.90           C  
ATOM   2691  CB  GLU B 328      18.056 -34.025 -77.489  1.00 84.90           C  
ATOM   2692  O   GLU B 328      18.148 -34.861 -80.664  1.00 84.90           O  
ATOM   2693  CG  GLU B 328      17.730 -32.686 -76.844  1.00 84.90           C  
ATOM   2694  CD  GLU B 328      18.714 -32.291 -75.753  1.00 84.90           C  
ATOM   2695  OE1 GLU B 328      18.552 -31.202 -75.156  1.00 84.90           O  
ATOM   2696  OE2 GLU B 328      19.654 -33.075 -75.495  1.00 84.90           O  
ATOM   2697  N   LEU B 329      17.828 -36.621 -79.338  1.00 86.59           N  
ATOM   2698  CA  LEU B 329      18.440 -37.553 -80.279  1.00 86.59           C  
ATOM   2699  C   LEU B 329      17.589 -37.692 -81.537  1.00 86.59           C  
ATOM   2700  CB  LEU B 329      18.634 -38.924 -79.626  1.00 86.59           C  
ATOM   2701  O   LEU B 329      18.120 -37.743 -82.648  1.00 86.59           O  
ATOM   2702  CG  LEU B 329      19.902 -39.103 -78.789  1.00 86.59           C  
ATOM   2703  CD1 LEU B 329      19.818 -40.386 -77.968  1.00 86.59           C  
ATOM   2704  CD2 LEU B 329      21.136 -39.115 -79.684  1.00 86.59           C  
ATOM   2705  N   HIS B 330      16.250 -37.690 -81.343  1.00 88.73           N  
ATOM   2706  CA  HIS B 330      15.326 -37.761 -82.469  1.00 88.73           C  
ATOM   2707  C   HIS B 330      15.415 -36.509 -83.334  1.00 88.73           C  
ATOM   2708  CB  HIS B 330      13.892 -37.958 -81.975  1.00 88.73           C  
ATOM   2709  O   HIS B 330      15.419 -36.597 -84.564  1.00 88.73           O  
ATOM   2710  CG  HIS B 330      12.899 -38.152 -83.077  1.00 88.73           C  
ATOM   2711  CD2 HIS B 330      11.838 -37.403 -83.459  1.00 88.73           C  
ATOM   2712  ND1 HIS B 330      12.938 -39.231 -83.932  1.00 88.73           N  
ATOM   2713  CE1 HIS B 330      11.942 -39.137 -84.796  1.00 88.73           C  
ATOM   2714  NE2 HIS B 330      11.259 -38.037 -84.531  1.00 88.73           N  
ATOM   2715  N   ASN B 331      15.419 -35.321 -82.664  1.00 86.62           N  
ATOM   2716  CA  ASN B 331      15.514 -34.062 -83.395  1.00 86.62           C  
ATOM   2717  C   ASN B 331      16.822 -33.965 -84.176  1.00 86.62           C  
ATOM   2718  CB  ASN B 331      15.376 -32.874 -82.440  1.00 86.62           C  
ATOM   2719  O   ASN B 331      16.844 -33.456 -85.298  1.00 86.62           O  
ATOM   2720  CG  ASN B 331      14.003 -32.236 -82.497  1.00 86.62           C  
ATOM   2721  ND2 ASN B 331      13.787 -31.219 -81.671  1.00 86.62           N  
ATOM   2722  OD1 ASN B 331      13.142 -32.653 -83.277  1.00 86.62           O  
ATOM   2723  N   GLN B 332      17.892 -34.390 -83.564  1.00 84.23           N  
ATOM   2724  CA  GLN B 332      19.179 -34.407 -84.251  1.00 84.23           C  
ATOM   2725  C   GLN B 332      19.142 -35.332 -85.464  1.00 84.23           C  
ATOM   2726  CB  GLN B 332      20.292 -34.840 -83.295  1.00 84.23           C  
ATOM   2727  O   GLN B 332      19.691 -35.003 -86.518  1.00 84.23           O  
ATOM   2728  CG  GLN B 332      20.926 -33.687 -82.527  1.00 84.23           C  
ATOM   2729  CD  GLN B 332      21.973 -34.150 -81.532  1.00 84.23           C  
ATOM   2730  NE2 GLN B 332      22.242 -33.323 -80.527  1.00 84.23           N  
ATOM   2731  OE1 GLN B 332      22.534 -35.242 -81.664  1.00 84.23           O  
ATOM   2732  N   GLU B 333      18.428 -36.458 -85.336  1.00 86.92           N  
ATOM   2733  CA  GLU B 333      18.288 -37.414 -86.431  1.00 86.92           C  
ATOM   2734  C   GLU B 333      17.434 -36.841 -87.558  1.00 86.92           C  
ATOM   2735  CB  GLU B 333      17.680 -38.725 -85.925  1.00 86.92           C  
ATOM   2736  O   GLU B 333      17.741 -37.033 -88.736  1.00 86.92           O  
ATOM   2737  CG  GLU B 333      17.854 -39.894 -86.885  1.00 86.92           C  
ATOM   2738  CD  GLU B 333      18.581 -41.076 -86.264  1.00 86.92           C  
ATOM   2739  OE1 GLU B 333      18.836 -42.074 -86.977  1.00 86.92           O  
ATOM   2740  OE2 GLU B 333      18.897 -41.005 -85.055  1.00 86.92           O  
ATOM   2741  N   VAL B 334      16.330 -36.058 -87.267  1.00 84.96           N  
ATOM   2742  CA  VAL B 334      15.444 -35.442 -88.250  1.00 84.96           C  
ATOM   2743  C   VAL B 334      16.188 -34.336 -88.994  1.00 84.96           C  
ATOM   2744  CB  VAL B 334      14.169 -34.874 -87.587  1.00 84.96           C  
ATOM   2745  O   VAL B 334      16.061 -34.206 -90.214  1.00 84.96           O  
ATOM   2746  CG1 VAL B 334      13.381 -34.019 -88.578  1.00 84.96           C  
ATOM   2747  CG2 VAL B 334      13.301 -36.007 -87.044  1.00 84.96           C  
ATOM   2748  N   GLN B 335      17.021 -33.537 -88.296  1.00 87.15           N  
ATOM   2749  CA  GLN B 335      17.799 -32.480 -88.934  1.00 87.15           C  
ATOM   2750  C   GLN B 335      18.854 -33.062 -89.870  1.00 87.15           C  
ATOM   2751  CB  GLN B 335      18.464 -31.593 -87.880  1.00 87.15           C  
ATOM   2752  O   GLN B 335      19.092 -32.527 -90.955  1.00 87.15           O  
ATOM   2753  CG  GLN B 335      17.580 -30.457 -87.385  1.00 87.15           C  
ATOM   2754  CD  GLN B 335      18.356 -29.397 -86.626  1.00 87.15           C  
ATOM   2755  NE2 GLN B 335      17.687 -28.298 -86.291  1.00 87.15           N  
ATOM   2756  OE1 GLN B 335      19.546 -29.565 -86.340  1.00 87.15           O  
ATOM   2757  N   LYS B 336      19.432 -34.168 -89.493  1.00 82.55           N  
ATOM   2758  CA  LYS B 336      20.409 -34.849 -90.337  1.00 82.55           C  
ATOM   2759  C   LYS B 336      19.753 -35.408 -91.597  1.00 82.55           C  
ATOM   2760  CB  LYS B 336      21.097 -35.974 -89.562  1.00 82.55           C  
ATOM   2761  O   LYS B 336      20.311 -35.305 -92.692  1.00 82.55           O  
ATOM   2762  CG  LYS B 336      22.487 -36.320 -90.076  1.00 82.55           C  
ATOM   2763  CD  LYS B 336      23.139 -37.410 -89.235  1.00 82.55           C  
ATOM   2764  CE  LYS B 336      24.487 -37.827 -89.806  1.00 82.55           C  
ATOM   2765  NZ  LYS B 336      25.142 -38.877 -88.970  1.00 82.55           N  
ATOM   2766  N   ARG B 337      18.500 -35.946 -91.464  1.00 81.76           N  
ATOM   2767  CA  ARG B 337      17.771 -36.485 -92.608  1.00 81.76           C  
ATOM   2768  C   ARG B 337      17.354 -35.373 -93.565  1.00 81.76           C  
ATOM   2769  CB  ARG B 337      16.540 -37.265 -92.143  1.00 81.76           C  
ATOM   2770  O   ARG B 337      17.417 -35.540 -94.785  1.00 81.76           O  
ATOM   2771  CG  ARG B 337      16.735 -38.773 -92.132  1.00 81.76           C  
ATOM   2772  CD  ARG B 337      15.456 -39.504 -91.746  1.00 81.76           C  
ATOM   2773  NE  ARG B 337      15.460 -40.885 -92.221  1.00 81.76           N  
ATOM   2774  NH1 ARG B 337      13.296 -41.338 -91.553  1.00 81.76           N  
ATOM   2775  NH2 ARG B 337      14.546 -42.960 -92.584  1.00 81.76           N  
ATOM   2776  CZ  ARG B 337      14.434 -41.725 -92.118  1.00 81.76           C  
ATOM   2777  N   LYS B 338      16.889 -34.259 -92.983  1.00 84.38           N  
ATOM   2778  CA  LYS B 338      16.479 -33.127 -93.810  1.00 84.38           C  
ATOM   2779  C   LYS B 338      17.664 -32.553 -94.581  1.00 84.38           C  
ATOM   2780  CB  LYS B 338      15.837 -32.039 -92.949  1.00 84.38           C  
ATOM   2781  O   LYS B 338      17.535 -32.204 -95.757  1.00 84.38           O  
ATOM   2782  CG  LYS B 338      15.117 -30.963 -93.749  1.00 84.38           C  
ATOM   2783  CD  LYS B 338      14.323 -30.030 -92.843  1.00 84.38           C  
ATOM   2784  CE  LYS B 338      13.622 -28.938 -93.639  1.00 84.38           C  
ATOM   2785  NZ  LYS B 338      12.817 -28.040 -92.759  1.00 84.38           N  
ATOM   2786  N   GLN B 339      18.860 -32.400 -93.961  1.00 81.04           N  
ATOM   2787  CA  GLN B 339      20.060 -31.882 -94.609  1.00 81.04           C  
ATOM   2788  C   GLN B 339      20.537 -32.820 -95.714  1.00 81.04           C  
ATOM   2789  CB  GLN B 339      21.175 -31.670 -93.583  1.00 81.04           C  
ATOM   2790  O   GLN B 339      20.960 -32.367 -96.780  1.00 81.04           O  
ATOM   2791  CG  GLN B 339      21.436 -30.206 -93.253  1.00 81.04           C  
ATOM   2792  CD  GLN B 339      22.473 -30.027 -92.160  1.00 81.04           C  
ATOM   2793  NE2 GLN B 339      22.361 -28.936 -91.410  1.00 81.04           N  
ATOM   2794  OE1 GLN B 339      23.367 -30.863 -91.991  1.00 81.04           O  
ATOM   2795  N   LEU B 340      20.386 -34.149 -95.518  1.00 82.00           N  
ATOM   2796  CA  LEU B 340      20.779 -35.133 -96.521  1.00 82.00           C  
ATOM   2797  C   LEU B 340      19.859 -35.068 -97.736  1.00 82.00           C  
ATOM   2798  CB  LEU B 340      20.759 -36.543 -95.926  1.00 82.00           C  
ATOM   2799  O   LEU B 340      20.317 -35.192 -98.874  1.00 82.00           O  
ATOM   2800  CG  LEU B 340      22.121 -37.181 -95.648  1.00 82.00           C  
ATOM   2801  CD1 LEU B 340      22.073 -37.989 -94.355  1.00 82.00           C  
ATOM   2802  CD2 LEU B 340      22.549 -38.059 -96.818  1.00 82.00           C  
ATOM   2803  N   GLU B 341      18.629 -34.844 -97.591  1.00 82.20           N  
ATOM   2804  CA  GLU B 341      17.658 -34.728 -98.675  1.00 82.20           C  
ATOM   2805  C   GLU B 341      17.888 -33.456 -99.487  1.00 82.20           C  
ATOM   2806  CB  GLU B 341      16.231 -34.749 -98.123  1.00 82.20           C  
ATOM   2807  O   GLU B 341      17.780 -33.469-100.715  1.00 82.20           O  
ATOM   2808  CG  GLU B 341      15.322 -35.760 -98.808  1.00 82.20           C  
ATOM   2809  CD  GLU B 341      13.901 -35.752 -98.267  1.00 82.20           C  
ATOM   2810  OE1 GLU B 341      13.035 -36.462 -98.826  1.00 82.20           O  
ATOM   2811  OE2 GLU B 341      13.652 -35.030 -97.276  1.00 82.20           O  
ATOM   2812  N   LEU B 342      18.247 -32.341 -98.788  1.00 84.40           N  
ATOM   2813  CA  LEU B 342      18.526 -31.085 -99.475  1.00 84.40           C  
ATOM   2814  C   LEU B 342      19.790 -31.197-100.320  1.00 84.40           C  
ATOM   2815  CB  LEU B 342      18.672 -29.943 -98.466  1.00 84.40           C  
ATOM   2816  O   LEU B 342      19.842 -30.680-101.439  1.00 84.40           O  
ATOM   2817  CG  LEU B 342      17.437 -29.067 -98.250  1.00 84.40           C  
ATOM   2818  CD1 LEU B 342      17.453 -28.464 -96.849  1.00 84.40           C  
ATOM   2819  CD2 LEU B 342      17.366 -27.972 -99.308  1.00 84.40           C  
ATOM   2820  N   ARG B 343      20.773 -31.872 -99.872  1.00 76.68           N  
ATOM   2821  CA  ARG B 343      22.014 -32.094-100.607  1.00 76.68           C  
ATOM   2822  C   ARG B 343      21.770 -32.946-101.848  1.00 76.68           C  
ATOM   2823  CB  ARG B 343      23.058 -32.762 -99.710  1.00 76.68           C  
ATOM   2824  O   ARG B 343      22.333 -32.679-102.912  1.00 76.68           O  
ATOM   2825  CG  ARG B 343      24.476 -32.260 -99.937  1.00 76.68           C  
ATOM   2826  CD  ARG B 343      25.465 -32.914 -98.982  1.00 76.68           C  
ATOM   2827  NE  ARG B 343      26.766 -32.252 -99.017  1.00 76.68           N  
ATOM   2828  NH1 ARG B 343      27.823 -33.804 -97.671  1.00 76.68           N  
ATOM   2829  NH2 ARG B 343      28.988 -32.009 -98.492  1.00 76.68           N  
ATOM   2830  CZ  ARG B 343      27.856 -32.690 -98.393  1.00 76.68           C  
ATOM   2831  N   GLN B 344      20.836 -33.922-101.702  1.00 80.88           N  
ATOM   2832  CA  GLN B 344      20.518 -34.801-102.823  1.00 80.88           C  
ATOM   2833  C   GLN B 344      19.722 -34.061-103.893  1.00 80.88           C  
ATOM   2834  CB  GLN B 344      19.737 -36.025-102.341  1.00 80.88           C  
ATOM   2835  O   GLN B 344      19.940 -34.265-105.089  1.00 80.88           O  
ATOM   2836  CG  GLN B 344      20.555 -37.309-102.325  1.00 80.88           C  
ATOM   2837  CD  GLN B 344      19.793 -38.484-101.741  1.00 80.88           C  
ATOM   2838  NE2 GLN B 344      20.507 -39.564-101.443  1.00 80.88           N  
ATOM   2839  OE1 GLN B 344      18.574 -38.420-101.557  1.00 80.88           O  
ATOM   2840  N   GLU B 345      18.832 -33.148-103.560  1.00 77.89           N  
ATOM   2841  CA  GLU B 345      18.031 -32.366-104.496  1.00 77.89           C  
ATOM   2842  C   GLU B 345      18.888 -31.343-105.235  1.00 77.89           C  
ATOM   2843  CB  GLU B 345      16.884 -31.662-103.766  1.00 77.89           C  
ATOM   2844  O   GLU B 345      18.699 -31.114-106.431  1.00 77.89           O  
ATOM   2845  CG  GLU B 345      15.588 -31.609-104.561  1.00 77.89           C  
ATOM   2846  CD  GLU B 345      14.347 -31.770-103.698  1.00 77.89           C  
ATOM   2847  OE1 GLU B 345      13.225 -31.813-104.251  1.00 77.89           O  
ATOM   2848  OE2 GLU B 345      14.498 -31.853-102.459  1.00 77.89           O  
ATOM   2849  N   GLU B 346      19.838 -30.782-104.558  1.00 78.37           N  
ATOM   2850  CA  GLU B 346      20.753 -29.824-105.173  1.00 78.37           C  
ATOM   2851  C   GLU B 346      21.654 -30.503-106.201  1.00 78.37           C  
ATOM   2852  CB  GLU B 346      21.603 -29.131-104.105  1.00 78.37           C  
ATOM   2853  O   GLU B 346      21.936 -29.934-107.258  1.00 78.37           O  
ATOM   2854  CG  GLU B 346      21.574 -27.611-104.187  1.00 78.37           C  
ATOM   2855  CD  GLU B 346      22.348 -26.935-103.067  1.00 78.37           C  
ATOM   2856  OE1 GLU B 346      22.471 -25.689-103.080  1.00 78.37           O  
ATOM   2857  OE2 GLU B 346      22.837 -27.657-102.170  1.00 78.37           O  
ATOM   2858  N   GLU B 347      22.030 -31.840-105.876  1.00 77.27           N  
ATOM   2859  CA  GLU B 347      22.854 -32.613-106.800  1.00 77.27           C  
ATOM   2860  C   GLU B 347      22.061 -33.017-108.040  1.00 77.27           C  
ATOM   2861  CB  GLU B 347      23.417 -33.857-106.107  1.00 77.27           C  
ATOM   2862  O   GLU B 347      22.597 -33.025-109.150  1.00 77.27           O  
ATOM   2863  CG  GLU B 347      24.888 -33.740-105.734  1.00 77.27           C  
ATOM   2864  CD  GLU B 347      25.426 -34.972-105.024  1.00 77.27           C  
ATOM   2865  OE1 GLU B 347      26.634 -35.004-104.696  1.00 77.27           O  
ATOM   2866  OE2 GLU B 347      24.634 -35.913-104.795  1.00 77.27           O  
ATOM   2867  N   ARG B 348      20.721 -33.213-107.910  1.00 75.62           N  
ATOM   2868  CA  ARG B 348      19.839 -33.548-109.023  1.00 75.62           C  
ATOM   2869  C   ARG B 348      19.612 -32.339-109.925  1.00 75.62           C  
ATOM   2870  CB  ARG B 348      18.498 -34.076-108.507  1.00 75.62           C  
ATOM   2871  O   ARG B 348      19.636 -32.460-111.151  1.00 75.62           O  
ATOM   2872  CG  ARG B 348      17.656 -34.763-109.570  1.00 75.62           C  
ATOM   2873  CD  ARG B 348      16.326 -35.248-109.009  1.00 75.62           C  
ATOM   2874  NE  ARG B 348      15.260 -34.276-109.235  1.00 75.62           N  
ATOM   2875  NH1 ARG B 348      13.713 -35.354-107.901  1.00 75.62           N  
ATOM   2876  NH2 ARG B 348      13.149 -33.409-108.975  1.00 75.62           N  
ATOM   2877  CZ  ARG B 348      14.043 -34.349-108.703  1.00 75.62           C  
ATOM   2878  N   ARG B 349      19.489 -31.135-109.363  1.00 75.24           N  
ATOM   2879  CA  ARG B 349      19.285 -29.904-110.119  1.00 75.24           C  
ATOM   2880  C   ARG B 349      20.537 -29.531-110.906  1.00 75.24           C  
ATOM   2881  CB  ARG B 349      18.893 -28.757-109.184  1.00 75.24           C  
ATOM   2882  O   ARG B 349      20.446 -29.095-112.056  1.00 75.24           O  
ATOM   2883  CG  ARG B 349      17.796 -27.861-109.735  1.00 75.24           C  
ATOM   2884  CD  ARG B 349      17.435 -26.748-108.761  1.00 75.24           C  
ATOM   2885  NE  ARG B 349      16.702 -25.671-109.421  1.00 75.24           N  
ATOM   2886  NH1 ARG B 349      16.231 -24.520-107.474  1.00 75.24           N  
ATOM   2887  NH2 ARG B 349      15.502 -23.714-109.492  1.00 75.24           N  
ATOM   2888  CZ  ARG B 349      16.146 -24.637-108.794  1.00 75.24           C  
ATOM   2889  N   ARG B 350      21.687 -29.716-110.271  1.00 72.97           N  
ATOM   2890  CA  ARG B 350      22.948 -29.396-110.932  1.00 72.97           C  
ATOM   2891  C   ARG B 350      23.196 -30.325-112.116  1.00 72.97           C  
ATOM   2892  CB  ARG B 350      24.112 -29.486-109.943  1.00 72.97           C  
ATOM   2893  O   ARG B 350      23.664 -29.886-113.169  1.00 72.97           O  
ATOM   2894  CG  ARG B 350      24.971 -28.233-109.886  1.00 72.97           C  
ATOM   2895  CD  ARG B 350      26.111 -28.375-108.888  1.00 72.97           C  
ATOM   2896  NE  ARG B 350      26.948 -27.179-108.852  1.00 72.97           N  
ATOM   2897  NH1 ARG B 350      28.547 -28.089-107.454  1.00 72.97           N  
ATOM   2898  NH2 ARG B 350      28.769 -25.935-108.209  1.00 72.97           N  
ATOM   2899  CZ  ARG B 350      28.086 -27.070-108.172  1.00 72.97           C  
ATOM   2900  N   ARG B 351      22.827 -31.639-111.980  1.00 73.74           N  
ATOM   2901  CA  ARG B 351      23.022 -32.622-113.041  1.00 73.74           C  
ATOM   2902  C   ARG B 351      22.094 -32.346-114.219  1.00 73.74           C  
ATOM   2903  CB  ARG B 351      22.789 -34.038-112.511  1.00 73.74           C  
ATOM   2904  O   ARG B 351      22.497 -32.479-115.377  1.00 73.74           O  
ATOM   2905  CG  ARG B 351      24.053 -34.876-112.416  1.00 73.74           C  
ATOM   2906  CD  ARG B 351      23.748 -36.317-112.032  1.00 73.74           C  
ATOM   2907  NE  ARG B 351      24.828 -36.907-111.246  1.00 73.74           N  
ATOM   2908  NH1 ARG B 351      23.717 -38.886-110.819  1.00 73.74           N  
ATOM   2909  NH2 ARG B 351      25.829 -38.551-109.994  1.00 73.74           N  
ATOM   2910  CZ  ARG B 351      24.789 -38.113-110.688  1.00 73.74           C  
ATOM   2911  N   GLU B 352      20.859 -31.980-113.873  1.00 76.83           N  
ATOM   2912  CA  GLU B 352      19.886 -31.681-114.919  1.00 76.83           C  
ATOM   2913  C   GLU B 352      20.269 -30.418-115.684  1.00 76.83           C  
ATOM   2914  CB  GLU B 352      18.484 -31.529-114.322  1.00 76.83           C  
ATOM   2915  O   GLU B 352      20.102 -30.350-116.904  1.00 76.83           O  
ATOM   2916  CG  GLU B 352      17.533 -32.659-114.690  1.00 76.83           C  
ATOM   2917  CD  GLU B 352      16.182 -32.555-114.001  1.00 76.83           C  
ATOM   2918  OE1 GLU B 352      15.327 -33.447-114.203  1.00 76.83           O  
ATOM   2919  OE2 GLU B 352      15.976 -31.572-113.255  1.00 76.83           O  
ATOM   2920  N   GLU B 353      20.822 -29.411-114.907  1.00 76.08           N  
ATOM   2921  CA  GLU B 353      21.266 -28.179-115.551  1.00 76.08           C  
ATOM   2922  C   GLU B 353      22.472 -28.431-116.451  1.00 76.08           C  
ATOM   2923  CB  GLU B 353      21.604 -27.116-114.503  1.00 76.08           C  
ATOM   2924  O   GLU B 353      22.583 -27.842-117.528  1.00 76.08           O  
ATOM   2925  CG  GLU B 353      20.542 -26.035-114.358  1.00 76.08           C  
ATOM   2926  CD  GLU B 353      20.879 -25.001-113.295  1.00 76.08           C  
ATOM   2927  OE1 GLU B 353      20.103 -24.035-113.121  1.00 76.08           O  
ATOM   2928  OE2 GLU B 353      21.928 -25.159-112.632  1.00 76.08           O  
ATOM   2929  N   GLU B 354      23.364 -29.338-115.969  1.00 74.29           N  
ATOM   2930  CA  GLU B 354      24.535 -29.698-116.763  1.00 74.29           C  
ATOM   2931  C   GLU B 354      24.134 -30.452-118.028  1.00 74.29           C  
ATOM   2932  CB  GLU B 354      25.508 -30.542-115.935  1.00 74.29           C  
ATOM   2933  O   GLU B 354      24.718 -30.243-119.093  1.00 74.29           O  
ATOM   2934  CG  GLU B 354      26.749 -29.785-115.484  1.00 74.29           C  
ATOM   2935  CD  GLU B 354      27.684 -30.622-114.628  1.00 74.29           C  
ATOM   2936  OE1 GLU B 354      28.763 -30.120-114.237  1.00 74.29           O  
ATOM   2937  OE2 GLU B 354      27.337 -31.791-114.345  1.00 74.29           O  
ATOM   2938  N   MET B 355      23.007 -31.239-117.806  1.00 75.05           N  
ATOM   2939  CA  MET B 355      22.518 -31.980-118.965  1.00 75.05           C  
ATOM   2940  C   MET B 355      21.890 -31.038-119.988  1.00 75.05           C  
ATOM   2941  CB  MET B 355      21.501 -33.040-118.537  1.00 75.05           C  
ATOM   2942  O   MET B 355      22.069 -31.216-121.194  1.00 75.05           O  
ATOM   2943  CG  MET B 355      21.637 -34.357-119.284  1.00 75.05           C  
ATOM   2944  SD  MET B 355      20.116 -35.378-119.191  1.00 75.05           S  
ATOM   2945  CE  MET B 355      20.365 -36.177-117.581  1.00 75.05           C  
ATOM   2946  N   ARG B 356      21.156 -29.971-119.475  1.00 72.73           N  
ATOM   2947  CA  ARG B 356      20.514 -29.001-120.356  1.00 72.73           C  
ATOM   2948  C   ARG B 356      21.552 -28.165-121.099  1.00 72.73           C  
ATOM   2949  CB  ARG B 356      19.579 -28.088-119.561  1.00 72.73           C  
ATOM   2950  O   ARG B 356      21.406 -27.905-122.295  1.00 72.73           O  
ATOM   2951  CG  ARG B 356      18.537 -27.381-120.412  1.00 72.73           C  
ATOM   2952  CD  ARG B 356      17.650 -26.469-119.576  1.00 72.73           C  
ATOM   2953  NE  ARG B 356      18.213 -25.127-119.461  1.00 72.73           N  
ATOM   2954  NH1 ARG B 356      16.250 -24.141-118.744  1.00 72.73           N  
ATOM   2955  NH2 ARG B 356      18.146 -22.878-118.999  1.00 72.73           N  
ATOM   2956  CZ  ARG B 356      17.535 -24.052-119.068  1.00 72.73           C  
ATOM   2957  N   ARG B 357      22.589 -27.817-120.403  1.00 71.70           N  
ATOM   2958  CA  ARG B 357      23.653 -27.031-121.018  1.00 71.70           C  
ATOM   2959  C   ARG B 357      24.377 -27.834-122.093  1.00 71.70           C  
ATOM   2960  CB  ARG B 357      24.650 -26.554-119.960  1.00 71.70           C  
ATOM   2961  O   ARG B 357      24.732 -27.296-123.144  1.00 71.70           O  
ATOM   2962  CG  ARG B 357      24.937 -25.062-120.011  1.00 71.70           C  
ATOM   2963  CD  ARG B 357      25.929 -24.641-118.935  1.00 71.70           C  
ATOM   2964  NE  ARG B 357      26.256 -23.222-119.029  1.00 71.70           N  
ATOM   2965  NH1 ARG B 357      27.692 -23.220-117.219  1.00 71.70           N  
ATOM   2966  NH2 ARG B 357      27.312 -21.285-118.388  1.00 71.70           N  
ATOM   2967  CZ  ARG B 357      27.086 -22.579-118.212  1.00 71.70           C  
ATOM   2968  N   GLN B 358      24.472 -29.155-121.818  1.00 69.55           N  
ATOM   2969  CA  GLN B 358      25.155 -30.032-122.762  1.00 69.55           C  
ATOM   2970  C   GLN B 358      24.324 -30.235-124.026  1.00 69.55           C  
ATOM   2971  CB  GLN B 358      25.463 -31.383-122.115  1.00 69.55           C  
ATOM   2972  O   GLN B 358      24.864 -30.254-125.134  1.00 69.55           O  
ATOM   2973  CG  GLN B 358      26.941 -31.750-122.131  1.00 69.55           C  
ATOM   2974  CD  GLN B 358      27.229 -33.057-121.415  1.00 69.55           C  
ATOM   2975  NE2 GLN B 358      28.446 -33.194-120.900  1.00 69.55           N  
ATOM   2976  OE1 GLN B 358      26.365 -33.935-121.326  1.00 69.55           O  
ATOM   2977  N   GLN B 359      23.012 -30.350-123.803  1.00 73.22           N  
ATOM   2978  CA  GLN B 359      22.111 -30.546-124.934  1.00 73.22           C  
ATOM   2979  C   GLN B 359      22.072 -29.309-125.826  1.00 73.22           C  
ATOM   2980  CB  GLN B 359      20.702 -30.886-124.445  1.00 73.22           C  
ATOM   2981  O   GLN B 359      22.065 -29.422-127.054  1.00 73.22           O  
ATOM   2982  CG  GLN B 359      19.850 -31.608-125.481  1.00 73.22           C  
ATOM   2983  CD  GLN B 359      18.648 -32.303-124.870  1.00 73.22           C  
ATOM   2984  NE2 GLN B 359      18.288 -33.458-125.419  1.00 73.22           N  
ATOM   2985  OE1 GLN B 359      18.048 -31.806-123.911  1.00 73.22           O  
ATOM   2986  N   GLU B 360      22.083 -28.056-125.232  1.00 68.60           N  
ATOM   2987  CA  GLU B 360      21.999 -26.794-125.960  1.00 68.60           C  
ATOM   2988  C   GLU B 360      23.266 -26.539-126.772  1.00 68.60           C  
ATOM   2989  CB  GLU B 360      21.751 -25.632-124.994  1.00 68.60           C  
ATOM   2990  O   GLU B 360      23.199 -26.032-127.894  1.00 68.60           O  
ATOM   2991  CG  GLU B 360      20.403 -24.952-125.183  1.00 68.60           C  
ATOM   2992  CD  GLU B 360      20.118 -23.883-124.141  1.00 68.60           C  
ATOM   2993  OE1 GLU B 360      19.027 -23.270-124.181  1.00 68.60           O  
ATOM   2994  OE2 GLU B 360      20.994 -23.655-123.276  1.00 68.60           O  
ATOM   2995  N   GLU B 361      24.486 -26.927-126.168  1.00 62.49           N  
ATOM   2996  CA  GLU B 361      25.768 -26.742-126.841  1.00 62.49           C  
ATOM   2997  C   GLU B 361      25.875 -27.627-128.079  1.00 62.49           C  
ATOM   2998  CB  GLU B 361      26.925 -27.036-125.882  1.00 62.49           C  
ATOM   2999  O   GLU B 361      26.426 -27.211-129.100  1.00 62.49           O  
ATOM   3000  CG  GLU B 361      28.033 -25.994-125.917  1.00 62.49           C  
ATOM   3001  CD  GLU B 361      29.153 -26.274-124.927  1.00 62.49           C  
ATOM   3002  OE1 GLU B 361      30.181 -25.560-124.955  1.00 62.49           O  
ATOM   3003  OE2 GLU B 361      29.001 -27.217-124.118  1.00 62.49           O  
ATOM   3004  N   MET B 362      25.297 -28.883-127.788  1.00 56.50           N  
ATOM   3005  CA  MET B 362      25.385 -29.817-128.906  1.00 56.50           C  
ATOM   3006  C   MET B 362      24.553 -29.331-130.088  1.00 56.50           C  
ATOM   3007  CB  MET B 362      24.923 -31.212-128.480  1.00 56.50           C  
ATOM   3008  O   MET B 362      24.906 -29.574-131.243  1.00 56.50           O  
ATOM   3009  CG  MET B 362      25.716 -32.341-129.118  1.00 56.50           C  
ATOM   3010  SD  MET B 362      24.915 -33.977-128.891  1.00 56.50           S  
ATOM   3011  CE  MET B 362      26.249 -34.871-128.045  1.00 56.50           C  
ATOM   3012  N   MET B 363      23.392 -28.647-129.728  1.00 56.38           N  
ATOM   3013  CA  MET B 363      22.576 -28.141-130.828  1.00 56.38           C  
ATOM   3014  C   MET B 363      23.307 -27.038-131.586  1.00 56.38           C  
ATOM   3015  CB  MET B 363      21.235 -27.620-130.308  1.00 56.38           C  
ATOM   3016  O   MET B 363      23.133 -26.891-132.797  1.00 56.38           O  
ATOM   3017  CG  MET B 363      20.031 -28.180-131.047  1.00 56.38           C  
ATOM   3018  SD  MET B 363      18.590 -27.044-131.007  1.00 56.38           S  
ATOM   3019  CE  MET B 363      17.321 -28.161-130.348  1.00 56.38           C  
ATOM   3020  N   ARG B 364      24.070 -26.264-130.840  1.00 47.85           N  
ATOM   3021  CA  ARG B 364      24.795 -25.147-131.436  1.00 47.85           C  
ATOM   3022  C   ARG B 364      25.869 -25.643-132.398  1.00 47.85           C  
ATOM   3023  CB  ARG B 364      25.428 -24.274-130.350  1.00 47.85           C  
ATOM   3024  O   ARG B 364      26.074 -25.058-133.464  1.00 47.85           O  
ATOM   3025  CG  ARG B 364      25.141 -22.790-130.507  1.00 47.85           C  
ATOM   3026  CD  ARG B 364      25.739 -21.976-129.368  1.00 47.85           C  
ATOM   3027  NE  ARG B 364      25.956 -20.585-129.756  1.00 47.85           N  
ATOM   3028  NH1 ARG B 364      27.036 -19.992-127.801  1.00 47.85           N  
ATOM   3029  NH2 ARG B 364      26.711 -18.437-129.454  1.00 47.85           N  
ATOM   3030  CZ  ARG B 364      26.567 -19.675-129.003  1.00 47.85           C  
ATOM   3031  N   ARG B 365      26.616 -26.606-131.940  1.00 42.24           N  
ATOM   3032  CA  ARG B 365      27.883 -26.858-132.619  1.00 42.24           C  
ATOM   3033  C   ARG B 365      27.652 -27.403-134.024  1.00 42.24           C  
ATOM   3034  CB  ARG B 365      28.740 -27.835-131.812  1.00 42.24           C  
ATOM   3035  O   ARG B 365      28.328 -26.997-134.972  1.00 42.24           O  
ATOM   3036  CG  ARG B 365      29.935 -27.188-131.129  1.00 42.24           C  
ATOM   3037  CD  ARG B 365      30.785 -28.211-130.391  1.00 42.24           C  
ATOM   3038  NE  ARG B 365      31.939 -27.590-129.748  1.00 42.24           N  
ATOM   3039  NH1 ARG B 365      32.976 -29.584-129.213  1.00 42.24           N  
ATOM   3040  NH2 ARG B 365      33.953 -27.590-128.643  1.00 42.24           N  
ATOM   3041  CZ  ARG B 365      32.953 -28.256-129.203  1.00 42.24           C  
ATOM   3042  N   GLN B 366      27.258 -28.685-134.206  1.00 42.30           N  
ATOM   3043  CA  GLN B 366      27.508 -29.361-135.475  1.00 42.30           C  
ATOM   3044  C   GLN B 366      26.666 -28.756-136.595  1.00 42.30           C  
ATOM   3045  CB  GLN B 366      27.219 -30.858-135.352  1.00 42.30           C  
ATOM   3046  O   GLN B 366      25.437 -28.848-136.575  1.00 42.30           O  
ATOM   3047  CG  GLN B 366      28.089 -31.728-136.250  1.00 42.30           C  
ATOM   3048  CD  GLN B 366      27.914 -33.210-135.979  1.00 42.30           C  
ATOM   3049  NE2 GLN B 366      28.986 -33.976-136.155  1.00 42.30           N  
ATOM   3050  OE1 GLN B 366      26.825 -33.664-135.614  1.00 42.30           O  
ATOM   3051  N   GLN B 367      26.061 -27.470-136.431  1.00 39.71           N  
ATOM   3052  CA  GLN B 367      25.665 -26.686-137.596  1.00 39.71           C  
ATOM   3053  C   GLN B 367      26.807 -26.582-138.603  1.00 39.71           C  
ATOM   3054  CB  GLN B 367      25.210 -25.288-137.173  1.00 39.71           C  
ATOM   3055  O   GLN B 367      26.578 -26.621-139.814  1.00 39.71           O  
ATOM   3056  CG  GLN B 367      23.871 -24.871-137.768  1.00 39.71           C  
ATOM   3057  CD  GLN B 367      23.408 -23.513-137.277  1.00 39.71           C  
ATOM   3058  NE2 GLN B 367      22.116 -23.240-137.419  1.00 39.71           N  
ATOM   3059  OE1 GLN B 367      24.206 -22.715-136.774  1.00 39.71           O  
ATOM   3060  N   GLU B 368      27.986 -26.129-138.056  1.00 34.97           N  
ATOM   3061  CA  GLU B 368      28.985 -25.469-138.892  1.00 34.97           C  
ATOM   3062  C   GLU B 368      29.563 -26.432-139.926  1.00 34.97           C  
ATOM   3063  CB  GLU B 368      30.107 -24.885-138.031  1.00 34.97           C  
ATOM   3064  O   GLU B 368      29.970 -26.014-141.012  1.00 34.97           O  
ATOM   3065  CG  GLU B 368      30.076 -23.367-137.926  1.00 34.97           C  
ATOM   3066  CD  GLU B 368      31.261 -22.794-137.165  1.00 34.97           C  
ATOM   3067  OE1 GLU B 368      31.409 -21.552-137.119  1.00 34.97           O  
ATOM   3068  OE2 GLU B 368      32.048 -23.594-136.611  1.00 34.97           O  
ATOM   3069  N   GLY B 369      29.945 -27.545-139.409  1.00 28.66           N  
ATOM   3070  CA  GLY B 369      31.182 -27.947-140.060  1.00 28.66           C  
ATOM   3071  C   GLY B 369      30.993 -28.328-141.517  1.00 28.66           C  
ATOM   3072  O   GLY B 369      31.725 -27.853-142.388  1.00 28.66           O  
ATOM   3073  N   PHE B 370      30.902 -29.521-141.864  1.00 30.96           N  
ATOM   3074  CA  PHE B 370      31.761 -30.308-142.741  1.00 30.96           C  
ATOM   3075  C   PHE B 370      31.245 -30.277-144.174  1.00 30.96           C  
ATOM   3076  CB  PHE B 370      31.855 -31.755-142.247  1.00 30.96           C  
ATOM   3077  O   PHE B 370      30.035 -30.207-144.402  1.00 30.96           O  
ATOM   3078  CG  PHE B 370      33.224 -32.361-142.400  1.00 30.96           C  
ATOM   3079  CD1 PHE B 370      33.551 -33.097-143.531  1.00 30.96           C  
ATOM   3080  CD2 PHE B 370      34.185 -32.193-141.410  1.00 30.96           C  
ATOM   3081  CE1 PHE B 370      34.818 -33.659-143.675  1.00 30.96           C  
ATOM   3082  CE2 PHE B 370      35.452 -32.751-141.547  1.00 30.96           C  
ATOM   3083  CZ  PHE B 370      35.767 -33.485-142.680  1.00 30.96           C  
ATOM   3084  N   LYS B 371      32.283 -30.223-145.068  1.00 26.88           N  
ATOM   3085  CA  LYS B 371      32.885 -30.000-146.380  1.00 26.88           C  
ATOM   3086  C   LYS B 371      32.129 -30.758-147.467  1.00 26.88           C  
ATOM   3087  CB  LYS B 371      34.355 -30.420-146.375  1.00 26.88           C  
ATOM   3088  O   LYS B 371      31.794 -30.190-148.509  1.00 26.88           O  
ATOM   3089  CG  LYS B 371      35.305 -29.358-146.909  1.00 26.88           C  
ATOM   3090  CD  LYS B 371      36.761 -29.751-146.696  1.00 26.88           C  
ATOM   3091  CE  LYS B 371      37.712 -28.695-147.244  1.00 26.88           C  
ATOM   3092  NZ  LYS B 371      39.136 -29.016-146.929  1.00 26.88           N  
ATOM   3093  N   GLY B 372      32.863 -31.711-147.797  1.00 26.39           N  
ATOM   3094  CA  GLY B 372      33.396 -32.029-149.112  1.00 26.39           C  
ATOM   3095  C   GLY B 372      32.385 -32.707-150.017  1.00 26.39           C  
ATOM   3096  O   GLY B 372      31.321 -33.130-149.561  1.00 26.39           O  
ATOM   3097  N   THR B 373      32.809 -32.594-151.257  1.00 27.18           N  
ATOM   3098  CA  THR B 373      32.296 -32.617-152.622  1.00 27.18           C  
ATOM   3099  C   THR B 373      31.771 -34.005-152.978  1.00 27.18           C  
ATOM   3100  CB  THR B 373      33.379 -32.200-153.633  1.00 27.18           C  
ATOM   3101  O   THR B 373      30.672 -34.138-153.521  1.00 27.18           O  
ATOM   3102  CG2 THR B 373      32.756 -31.636-154.906  1.00 27.18           C  
ATOM   3103  OG1 THR B 373      34.217 -31.199-153.041  1.00 27.18           O  
ATOM   3104  N   PHE B 374      32.810 -35.002-153.025  1.00 24.96           N  
ATOM   3105  CA  PHE B 374      33.146 -35.628-154.298  1.00 24.96           C  
ATOM   3106  C   PHE B 374      32.202 -36.786-154.598  1.00 24.96           C  
ATOM   3107  CB  PHE B 374      34.596 -36.121-154.290  1.00 24.96           C  
ATOM   3108  O   PHE B 374      31.641 -37.390-153.682  1.00 24.96           O  
ATOM   3109  CG  PHE B 374      35.581 -35.120-154.832  1.00 24.96           C  
ATOM   3110  CD1 PHE B 374      35.882 -35.084-156.188  1.00 24.96           C  
ATOM   3111  CD2 PHE B 374      36.206 -34.215-153.985  1.00 24.96           C  
ATOM   3112  CE1 PHE B 374      36.793 -34.159-156.692  1.00 24.96           C  
ATOM   3113  CE2 PHE B 374      37.118 -33.287-154.481  1.00 24.96           C  
ATOM   3114  CZ  PHE B 374      37.410 -33.262-155.835  1.00 24.96           C  
ATOM   3115  N   PRO B 375      32.029 -36.844-155.970  1.00 27.42           N  
ATOM   3116  CA  PRO B 375      30.941 -37.478-156.718  1.00 27.42           C  
ATOM   3117  C   PRO B 375      30.838 -38.978-156.453  1.00 27.42           C  
ATOM   3118  CB  PRO B 375      31.312 -37.205-158.178  1.00 27.42           C  
ATOM   3119  O   PRO B 375      29.733 -39.509-156.315  1.00 27.42           O  
ATOM   3120  CG  PRO B 375      32.750 -36.800-158.138  1.00 27.42           C  
ATOM   3121  CD  PRO B 375      33.183 -36.719-156.702  1.00 27.42           C  
ATOM   3122  N   ASP B 376      32.097 -39.708-156.733  1.00 23.71           N  
ATOM   3123  CA  ASP B 376      32.254 -40.643-157.843  1.00 23.71           C  
ATOM   3124  C   ASP B 376      31.730 -42.029-157.473  1.00 23.71           C  
ATOM   3125  CB  ASP B 376      33.722 -40.732-158.266  1.00 23.71           C  
ATOM   3126  O   ASP B 376      30.986 -42.642-158.241  1.00 23.71           O  
ATOM   3127  CG  ASP B 376      33.913 -40.639-159.769  1.00 23.71           C  
ATOM   3128  OD1 ASP B 376      32.940 -40.859-160.522  1.00 23.71           O  
ATOM   3129  OD2 ASP B 376      35.047 -40.347-160.205  1.00 23.71           O  
ATOM   3130  N   ALA B 377      32.705 -42.826-156.825  1.00 22.83           N  
ATOM   3131  CA  ALA B 377      33.436 -43.985-157.330  1.00 22.83           C  
ATOM   3132  C   ALA B 377      32.627 -45.266-157.147  1.00 22.83           C  
ATOM   3133  CB  ALA B 377      34.787 -44.108-156.630  1.00 22.83           C  
ATOM   3134  O   ALA B 377      31.643 -45.286-156.403  1.00 22.83           O  
ATOM   3135  N   ARG B 378      33.134 -46.213-156.255  1.00 21.93           N  
ATOM   3136  CA  ARG B 378      33.971 -47.393-156.444  1.00 21.93           C  
ATOM   3137  C   ARG B 378      33.160 -48.673-156.268  1.00 21.93           C  
ATOM   3138  CB  ARG B 378      35.148 -47.380-155.466  1.00 21.93           C  
ATOM   3139  O   ARG B 378      33.265 -49.596-157.078  1.00 21.93           O  
ATOM   3140  CG  ARG B 378      36.510 -47.389-156.141  1.00 21.93           C  
ATOM   3141  CD  ARG B 378      37.644 -47.395-155.125  1.00 21.93           C  
ATOM   3142  NE  ARG B 378      38.951 -47.380-155.775  1.00 21.93           N  
ATOM   3143  NH1 ARG B 378      40.156 -47.209-153.812  1.00 21.93           N  
ATOM   3144  NH2 ARG B 378      41.245 -47.288-155.827  1.00 21.93           N  
ATOM   3145  CZ  ARG B 378      40.114 -47.292-155.136  1.00 21.93           C  
ATOM   3146  N   GLU B 379      33.347 -49.476-155.172  1.00 24.60           N  
ATOM   3147  CA  GLU B 379      34.401 -50.478-155.047  1.00 24.60           C  
ATOM   3148  C   GLU B 379      33.873 -51.876-155.355  1.00 24.60           C  
ATOM   3149  CB  GLU B 379      35.012 -50.445-153.643  1.00 24.60           C  
ATOM   3150  O   GLU B 379      32.670 -52.128-155.252  1.00 24.60           O  
ATOM   3151  CG  GLU B 379      36.421 -49.871-153.599  1.00 24.60           C  
ATOM   3152  CD  GLU B 379      37.007 -49.828-152.197  1.00 24.60           C  
ATOM   3153  OE1 GLU B 379      38.198 -49.472-152.048  1.00 24.60           O  
ATOM   3154  OE2 GLU B 379      36.271 -50.155-151.240  1.00 24.60           O  
ATOM   3155  N   GLN B 380      34.780 -53.089-155.204  1.00 22.52           N  
ATOM   3156  CA  GLN B 380      35.169 -54.464-155.497  1.00 22.52           C  
ATOM   3157  C   GLN B 380      34.222 -55.458-154.831  1.00 22.52           C  
ATOM   3158  CB  GLN B 380      36.607 -54.724-155.043  1.00 22.52           C  
ATOM   3159  O   GLN B 380      33.807 -56.439-155.451  1.00 22.52           O  
ATOM   3160  CG  GLN B 380      37.498 -55.311-156.130  1.00 22.52           C  
ATOM   3161  CD  GLN B 380      38.943 -55.454-155.690  1.00 22.52           C  
ATOM   3162  NE2 GLN B 380      39.843 -55.611-156.654  1.00 22.52           N  
ATOM   3163  OE1 GLN B 380      39.247 -55.423-154.493  1.00 22.52           O  
ATOM   3164  N   GLU B 381      34.011 -55.414-153.578  1.00 20.86           N  
ATOM   3165  CA  GLU B 381      34.669 -56.404-152.730  1.00 20.86           C  
ATOM   3166  C   GLU B 381      33.885 -57.714-152.701  1.00 20.86           C  
ATOM   3167  CB  GLU B 381      34.843 -55.864-151.308  1.00 20.86           C  
ATOM   3168  O   GLU B 381      32.683 -57.730-152.971  1.00 20.86           O  
ATOM   3169  CG  GLU B 381      36.275 -55.929-150.797  1.00 20.86           C  
ATOM   3170  CD  GLU B 381      36.461 -55.255-149.447  1.00 20.86           C  
ATOM   3171  OE1 GLU B 381      37.595 -55.261-148.917  1.00 20.86           O  
ATOM   3172  OE2 GLU B 381      35.464 -54.717-148.915  1.00 20.86           O  
ATOM   3173  N   ILE B 382      33.650 -58.369-151.481  1.00 22.80           N  
ATOM   3174  CA  ILE B 382      34.399 -59.383-150.748  1.00 22.80           C  
ATOM   3175  C   ILE B 382      33.718 -60.741-150.905  1.00 22.80           C  
ATOM   3176  CB  ILE B 382      34.530 -59.018-149.252  1.00 22.80           C  
ATOM   3177  O   ILE B 382      32.534 -60.814-151.240  1.00 22.80           O  
ATOM   3178  CG1 ILE B 382      35.376 -57.751-149.084  1.00 22.80           C  
ATOM   3179  CG2 ILE B 382      35.129 -60.186-148.462  1.00 22.80           C  
ATOM   3180  CD1 ILE B 382      35.394 -57.203-147.663  1.00 22.80           C  
ATOM   3181  N   ARG B 383      33.806 -61.729-149.834  1.00 18.62           N  
ATOM   3182  CA  ARG B 383      34.331 -63.051-149.508  1.00 18.62           C  
ATOM   3183  C   ARG B 383      33.233 -64.107-149.569  1.00 18.62           C  
ATOM   3184  CB  ARG B 383      34.977 -63.046-148.121  1.00 18.62           C  
ATOM   3185  O   ARG B 383      33.438 -65.194-150.114  1.00 18.62           O  
ATOM   3186  CG  ARG B 383      36.252 -63.870-148.032  1.00 18.62           C  
ATOM   3187  CD  ARG B 383      36.867 -63.809-146.641  1.00 18.62           C  
ATOM   3188  NE  ARG B 383      37.932 -62.813-146.566  1.00 18.62           N  
ATOM   3189  NH1 ARG B 383      38.532 -63.316-144.392  1.00 18.62           N  
ATOM   3190  NH2 ARG B 383      39.639 -61.670-145.539  1.00 18.62           N  
ATOM   3191  CZ  ARG B 383      38.699 -62.602-145.499  1.00 18.62           C  
ATOM   3192  N   MET B 384      32.020 -64.023-149.067  1.00 17.94           N  
ATOM   3193  CA  MET B 384      31.874 -64.895-147.905  1.00 17.94           C  
ATOM   3194  C   MET B 384      31.609 -66.334-148.335  1.00 17.94           C  
ATOM   3195  CB  MET B 384      30.742 -64.403-147.002  1.00 17.94           C  
ATOM   3196  O   MET B 384      30.891 -66.574-149.307  1.00 17.94           O  
ATOM   3197  CG  MET B 384      31.221 -63.616-145.793  1.00 17.94           C  
ATOM   3198  SD  MET B 384      31.325 -64.647-144.279  1.00 17.94           S  
ATOM   3199  CE  MET B 384      31.570 -63.356-143.028  1.00 17.94           C  
ATOM   3200  N   GLY B 385      32.231 -67.433-147.417  1.00 18.47           N  
ATOM   3201  CA  GLY B 385      32.730 -68.795-147.325  1.00 18.47           C  
ATOM   3202  C   GLY B 385      31.640 -69.841-147.466  1.00 18.47           C  
ATOM   3203  O   GLY B 385      31.743 -70.744-148.299  1.00 18.47           O  
ATOM   3204  N   GLN B 386      31.207 -70.246-146.229  1.00 18.24           N  
ATOM   3205  CA  GLN B 386      31.475 -71.580-145.701  1.00 18.24           C  
ATOM   3206  C   GLN B 386      30.356 -72.551-146.066  1.00 18.24           C  
ATOM   3207  CB  GLN B 386      31.652 -71.531-144.182  1.00 18.24           C  
ATOM   3208  O   GLN B 386      30.620 -73.682-146.482  1.00 18.24           O  
ATOM   3209  CG  GLN B 386      32.910 -72.230-143.687  1.00 18.24           C  
ATOM   3210  CD  GLN B 386      33.169 -71.996-142.210  1.00 18.24           C  
ATOM   3211  NE2 GLN B 386      34.368 -72.346-141.756  1.00 18.24           N  
ATOM   3212  OE1 GLN B 386      32.300 -71.504-141.484  1.00 18.24           O  
ATOM   3213  N   MET B 387      29.244 -72.253-145.714  1.00 18.80           N  
ATOM   3214  CA  MET B 387      28.772 -73.082-144.609  1.00 18.80           C  
ATOM   3215  C   MET B 387      28.442 -74.491-145.088  1.00 18.80           C  
ATOM   3216  CB  MET B 387      27.544 -72.452-143.950  1.00 18.80           C  
ATOM   3217  O   MET B 387      27.895 -74.669-146.178  1.00 18.80           O  
ATOM   3218  CG  MET B 387      27.858 -71.681-142.678  1.00 18.80           C  
ATOM   3219  SD  MET B 387      26.736 -72.121-141.294  1.00 18.80           S  
ATOM   3220  CE  MET B 387      26.963 -70.673-140.225  1.00 18.80           C  
ATOM   3221  N   ALA B 388      28.716 -75.525-144.148  1.00 17.92           N  
ATOM   3222  CA  ALA B 388      29.243 -76.868-143.919  1.00 17.92           C  
ATOM   3223  C   ALA B 388      28.126 -77.907-143.941  1.00 17.92           C  
ATOM   3224  CB  ALA B 388      29.992 -76.926-142.590  1.00 17.92           C  
ATOM   3225  O   ALA B 388      28.314 -79.020-144.439  1.00 17.92           O  
ATOM   3226  N   MET B 389      26.994 -77.509-143.694  1.00 19.56           N  
ATOM   3227  CA  MET B 389      26.427 -78.222-142.553  1.00 19.56           C  
ATOM   3228  C   MET B 389      26.229 -79.699-142.879  1.00 19.56           C  
ATOM   3229  CB  MET B 389      25.096 -77.596-142.135  1.00 19.56           C  
ATOM   3230  O   MET B 389      25.822 -80.045-143.989  1.00 19.56           O  
ATOM   3231  CG  MET B 389      25.219 -76.601-140.992  1.00 19.56           C  
ATOM   3232  SD  MET B 389      25.214 -77.414-139.347  1.00 19.56           S  
ATOM   3233  CE  MET B 389      24.435 -76.114-138.350  1.00 19.56           C  
ATOM   3234  N   GLY B 390      26.016 -80.506-141.723  1.00 20.75           N  
ATOM   3235  CA  GLY B 390      26.573 -81.722-141.153  1.00 20.75           C  
ATOM   3236  C   GLY B 390      25.736 -82.954-141.443  1.00 20.75           C  
ATOM   3237  O   GLY B 390      24.651 -82.853-142.020  1.00 20.75           O  
ATOM   3238  N   GLY B 391      25.787 -83.849-140.324  1.00 21.71           N  
ATOM   3239  CA  GLY B 391      26.160 -85.254-140.266  1.00 21.71           C  
ATOM   3240  C   GLY B 391      24.971 -86.191-140.356  1.00 21.71           C  
ATOM   3241  O   GLY B 391      24.192 -86.125-141.310  1.00 21.71           O  
ATOM   3242  N   ALA B 392      24.490 -86.691-138.911  1.00 20.02           N  
ATOM   3243  CA  ALA B 392      24.763 -88.053-138.461  1.00 20.02           C  
ATOM   3244  C   ALA B 392      23.482 -88.882-138.414  1.00 20.02           C  
ATOM   3245  CB  ALA B 392      25.432 -88.036-137.089  1.00 20.02           C  
ATOM   3246  O   ALA B 392      23.463 -90.032-138.859  1.00 20.02           O  
ATOM   3247  N   MET B 393      22.300 -88.618-138.127  1.00 18.93           N  
ATOM   3248  CA  MET B 393      21.968 -89.043-136.770  1.00 18.93           C  
ATOM   3249  C   MET B 393      21.857 -90.562-136.688  1.00 18.93           C  
ATOM   3250  CB  MET B 393      20.660 -88.397-136.309  1.00 18.93           C  
ATOM   3251  O   MET B 393      21.151 -91.181-137.486  1.00 18.93           O  
ATOM   3252  CG  MET B 393      20.807 -87.538-135.064  1.00 18.93           C  
ATOM   3253  SD  MET B 393      19.220 -87.318-134.170  1.00 18.93           S  
ATOM   3254  CE  MET B 393      19.691 -86.018-132.995  1.00 18.93           C  
ATOM   3255  N   GLY B 394      22.240 -90.941-135.533  1.00 20.81           N  
ATOM   3256  CA  GLY B 394      22.625 -92.341-135.454  1.00 20.81           C  
ATOM   3257  C   GLY B 394      21.446 -93.275-135.255  1.00 20.81           C  
ATOM   3258  O   GLY B 394      21.325 -94.287-135.948  1.00 20.81           O  
ATOM   3259  N   ILE B 395      20.441 -93.227-134.426  1.00 20.58           N  
ATOM   3260  CA  ILE B 395      20.610 -93.438-132.993  1.00 20.58           C  
ATOM   3261  C   ILE B 395      20.586 -94.934-132.685  1.00 20.58           C  
ATOM   3262  CB  ILE B 395      19.518 -92.706-132.181  1.00 20.58           C  
ATOM   3263  O   ILE B 395      20.115 -95.733-133.498  1.00 20.58           O  
ATOM   3264  CG1 ILE B 395      19.566 -91.200-132.459  1.00 20.58           C  
ATOM   3265  CG2 ILE B 395      19.675 -92.993-130.684  1.00 20.58           C  
ATOM   3266  CD1 ILE B 395      18.482 -90.404-131.744  1.00 20.58           C  
ATOM   3267  N   ASN B 396      19.918 -95.203-131.462  1.00 18.05           N  
ATOM   3268  CA  ASN B 396      20.441 -96.026-130.377  1.00 18.05           C  
ATOM   3269  C   ASN B 396      20.096 -97.499-130.575  1.00 18.05           C  
ATOM   3270  CB  ASN B 396      19.912 -95.533-129.028  1.00 18.05           C  
ATOM   3271  O   ASN B 396      20.989 -98.333-130.737  1.00 18.05           O  
ATOM   3272  CG  ASN B 396      20.875 -94.591-128.332  1.00 18.05           C  
ATOM   3273  ND2 ASN B 396      20.413 -93.956-127.262  1.00 18.05           N  
ATOM   3274  OD1 ASN B 396      22.024 -94.435-128.754  1.00 18.05           O  
ATOM   3275  N   ASN B 397      19.109 -98.038-129.677  1.00 18.27           N  
ATOM   3276  CA  ASN B 397      19.458 -98.820-128.496  1.00 18.27           C  
ATOM   3277  C   ASN B 397      19.245-100.313-128.729  1.00 18.27           C  
ATOM   3278  CB  ASN B 397      18.651 -98.352-127.283  1.00 18.27           C  
ATOM   3279  O   ASN B 397      20.149-101.118-128.498  1.00 18.27           O  
ATOM   3280  CG  ASN B 397      19.479 -98.303-126.014  1.00 18.27           C  
ATOM   3281  ND2 ASN B 397      18.818 -98.093-124.882  1.00 18.27           N  
ATOM   3282  OD1 ASN B 397      20.703 -98.453-126.051  1.00 18.27           O  
ATOM   3283  N   ARG B 398      18.148-100.841-128.207  1.00 19.24           N  
ATOM   3284  CA  ARG B 398      18.255-101.414-126.869  1.00 19.24           C  
ATOM   3285  C   ARG B 398      18.552-102.908-126.936  1.00 19.24           C  
ATOM   3286  CB  ARG B 398      16.970-101.170-126.075  1.00 19.24           C  
ATOM   3287  O   ARG B 398      19.460-103.397-126.260  1.00 19.24           O  
ATOM   3288  CG  ARG B 398      17.207-100.748-124.634  1.00 19.24           C  
ATOM   3289  CD  ARG B 398      15.912-100.341-123.945  1.00 19.24           C  
ATOM   3290  NE  ARG B 398      16.153 -99.390-122.864  1.00 19.24           N  
ATOM   3291  NH1 ARG B 398      13.967 -98.650-122.749  1.00 19.24           N  
ATOM   3292  NH2 ARG B 398      15.552 -97.779-121.341  1.00 19.24           N  
ATOM   3293  CZ  ARG B 398      15.223 -98.608-122.320  1.00 19.24           C  
ATOM   3294  N   GLY B 399      17.537-103.736-126.562  1.00 15.21           N  
ATOM   3295  CA  GLY B 399      17.360-104.743-125.528  1.00 15.21           C  
ATOM   3296  C   GLY B 399      17.499-106.162-126.045  1.00 15.21           C  
ATOM   3297  O   GLY B 399      17.120-106.454-127.181  1.00 15.21           O  
ATOM   3298  N   ALA B 400      18.251-106.869-125.352  1.00 19.34           N  
ATOM   3299  CA  ALA B 400      19.021-108.057-125.713  1.00 19.34           C  
ATOM   3300  C   ALA B 400      18.121-109.287-125.803  1.00 19.34           C  
ATOM   3301  CB  ALA B 400      20.140-108.293-124.702  1.00 19.34           C  
ATOM   3302  O   ALA B 400      18.257-110.097-126.722  1.00 19.34           O  
ATOM   3303  N   MET B 401      17.200-109.718-124.981  1.00 17.35           N  
ATOM   3304  CA  MET B 401      17.936-110.471-123.969  1.00 17.35           C  
ATOM   3305  C   MET B 401      17.982-111.954-124.321  1.00 17.35           C  
ATOM   3306  CB  MET B 401      17.303-110.280-122.589  1.00 17.35           C  
ATOM   3307  O   MET B 401      19.048-112.571-124.289  1.00 17.35           O  
ATOM   3308  CG  MET B 401      17.866-109.100-121.814  1.00 17.35           C  
ATOM   3309  SD  MET B 401      19.412-109.520-120.919  1.00 17.35           S  
ATOM   3310  CE  MET B 401      19.073-108.743-119.315  1.00 17.35           C  
ATOM   3311  N   PRO B 402      16.790-112.689-123.966  1.00 15.94           N  
ATOM   3312  CA  PRO B 402      16.987-113.698-122.922  1.00 15.94           C  
ATOM   3313  C   PRO B 402      17.237-115.093-123.490  1.00 15.94           C  
ATOM   3314  CB  PRO B 402      15.673-113.655-122.138  1.00 15.94           C  
ATOM   3315  O   PRO B 402      16.544-115.520-124.417  1.00 15.94           O  
ATOM   3316  CG  PRO B 402      14.767-112.793-122.957  1.00 15.94           C  
ATOM   3317  CD  PRO B 402      15.514-112.344-124.181  1.00 15.94           C  
ATOM   3318  N   PRO B 403      18.372-115.783-123.168  1.00 20.12           N  
ATOM   3319  CA  PRO B 403      19.049-117.016-123.575  1.00 20.12           C  
ATOM   3320  C   PRO B 403      18.314-118.273-123.115  1.00 20.12           C  
ATOM   3321  CB  PRO B 403      20.419-116.906-122.900  1.00 20.12           C  
ATOM   3322  O   PRO B 403      18.219-119.247-123.865  1.00 20.12           O  
ATOM   3323  CG  PRO B 403      20.243-115.859-121.848  1.00 20.12           C  
ATOM   3324  CD  PRO B 403      18.852-115.303-121.956  1.00 20.12           C  
ATOM   3325  N   ALA B 404      17.736-118.527-121.836  1.00 19.98           N  
ATOM   3326  CA  ALA B 404      18.610-118.979-120.756  1.00 19.98           C  
ATOM   3327  C   ALA B 404      18.468-120.482-120.529  1.00 19.98           C  
ATOM   3328  CB  ALA B 404      18.303-118.218-119.469  1.00 19.98           C  
ATOM   3329  O   ALA B 404      17.378-121.038-120.680  1.00 19.98           O  
ATOM   3330  N   PRO B 405      19.474-121.324-119.795  1.00 21.17           N  
ATOM   3331  CA  PRO B 405      20.411-122.405-120.106  1.00 21.17           C  
ATOM   3332  C   PRO B 405      19.919-123.769-119.626  1.00 21.17           C  
ATOM   3333  CB  PRO B 405      21.685-121.992-119.363  1.00 21.17           C  
ATOM   3334  O   PRO B 405      19.913-124.733-120.395  1.00 21.17           O  
ATOM   3335  CG  PRO B 405      21.222-121.029-118.318  1.00 21.17           C  
ATOM   3336  CD  PRO B 405      19.755-120.777-118.518  1.00 21.17           C  
ATOM   3337  N   VAL B 406      20.300-124.301-118.127  1.00 19.98           N  
ATOM   3338  CA  VAL B 406      21.643-124.756-117.783  1.00 19.98           C  
ATOM   3339  C   VAL B 406      21.577-126.164-117.196  1.00 19.98           C  
ATOM   3340  CB  VAL B 406      22.329-123.795-116.786  1.00 19.98           C  
ATOM   3341  O   VAL B 406      20.520-126.604-116.739  1.00 19.98           O  
ATOM   3342  CG1 VAL B 406      22.969-122.619-117.523  1.00 19.98           C  
ATOM   3343  CG2 VAL B 406      21.325-123.296-115.749  1.00 19.98           C  
ATOM   3344  N   PRO B 407      22.685-126.661-116.193  1.00 20.92           N  
ATOM   3345  CA  PRO B 407      23.978-127.349-116.183  1.00 20.92           C  
ATOM   3346  C   PRO B 407      23.980-128.590-115.293  1.00 20.92           C  
ATOM   3347  CB  PRO B 407      24.939-126.288-115.643  1.00 20.92           C  
ATOM   3348  O   PRO B 407      24.344-129.678-115.745  1.00 20.92           O  
ATOM   3349  CG  PRO B 407      24.058-125.168-115.192  1.00 20.92           C  
ATOM   3350  CD  PRO B 407      22.628-125.560-115.434  1.00 20.92           C  
ATOM   3351  N   ALA B 408      24.927-128.658-114.085  1.00 19.99           N  
ATOM   3352  CA  ALA B 408      26.352-128.967-114.001  1.00 19.99           C  
ATOM   3353  C   ALA B 408      26.601-130.169-113.095  1.00 19.99           C  
ATOM   3354  CB  ALA B 408      27.131-127.755-113.497  1.00 19.99           C  
ATOM   3355  O   ALA B 408      27.322-131.098-113.468  1.00 19.99           O  
ATOM   3356  N   GLY B 409      27.381-129.917-111.694  1.00 19.31           N  
ATOM   3357  CA  GLY B 409      28.765-129.852-111.251  1.00 19.31           C  
ATOM   3358  C   GLY B 409      29.157-131.005-110.346  1.00 19.31           C  
ATOM   3359  O   GLY B 409      30.149-131.692-110.601  1.00 19.31           O  
ATOM   3360  N   THR B 410      29.340-130.724-108.839  1.00 19.05           N  
ATOM   3361  CA  THR B 410      30.534-130.348-108.091  1.00 19.05           C  
ATOM   3362  C   THR B 410      31.217-131.582-107.507  1.00 19.05           C  
ATOM   3363  CB  THR B 410      30.196-129.362-106.958  1.00 19.05           C  
ATOM   3364  O   THR B 410      32.432-131.745-107.636  1.00 19.05           O  
ATOM   3365  CG2 THR B 410      29.948-127.960-107.505  1.00 19.05           C  
ATOM   3366  OG1 THR B 410      29.019-129.812-106.276  1.00 19.05           O  
ATOM   3367  N   PRO B 411      31.233-131.735-106.088  1.00 20.74           N  
ATOM   3368  CA  PRO B 411      32.174-131.374-105.025  1.00 20.74           C  
ATOM   3369  C   PRO B 411      32.944-132.577-104.485  1.00 20.74           C  
ATOM   3370  CB  PRO B 411      31.271-130.774-103.944  1.00 20.74           C  
ATOM   3371  O   PRO B 411      32.435-133.701-104.507  1.00 20.74           O  
ATOM   3372  CG  PRO B 411      29.894-131.237-104.296  1.00 20.74           C  
ATOM   3373  CD  PRO B 411      29.961-131.986-105.596  1.00 20.74           C  
ATOM   3374  N   ALA B 412      34.301-132.544-103.599  1.00 21.26           N  
ATOM   3375  CA  ALA B 412      35.754-132.434-103.503  1.00 21.26           C  
ATOM   3376  C   ALA B 412      36.326-133.512-102.586  1.00 21.26           C  
ATOM   3377  CB  ALA B 412      36.151-131.048-103.001  1.00 21.26           C  
ATOM   3378  O   ALA B 412      35.592-134.376-102.101  1.00 21.26           O  
ATOM   3379  N   PRO B 413      37.290-133.046-101.381  1.00 19.56           N  
ATOM   3380  CA  PRO B 413      38.738-132.895-101.215  1.00 19.56           C  
ATOM   3381  C   PRO B 413      39.330-133.915-100.246  1.00 19.56           C  
ATOM   3382  CB  PRO B 413      38.883-131.473-100.667  1.00 19.56           C  
ATOM   3383  O   PRO B 413      40.359-134.529-100.542  1.00 19.56           O  
ATOM   3384  CG  PRO B 413      37.513-131.102-100.197  1.00 19.56           C  
ATOM   3385  CD  PRO B 413      36.573-132.221-100.541  1.00 19.56           C  
ATOM   3386  N   PRO B 414      39.459-133.502 -98.843  1.00 20.48           N  
ATOM   3387  CA  PRO B 414      40.682-133.033 -98.186  1.00 20.48           C  
ATOM   3388  C   PRO B 414      41.517-134.175 -97.610  1.00 20.48           C  
ATOM   3389  CB  PRO B 414      40.158-132.124 -97.072  1.00 20.48           C  
ATOM   3390  O   PRO B 414      41.019-135.292 -97.455  1.00 20.48           O  
ATOM   3391  CG  PRO B 414      38.764-132.598 -96.816  1.00 20.48           C  
ATOM   3392  CD  PRO B 414      38.402-133.607 -97.869  1.00 20.48           C  
ATOM   3393  N   GLY B 415      42.388-133.651 -96.664  1.00 23.67           N  
ATOM   3394  CA  GLY B 415      43.492-133.565 -95.721  1.00 23.67           C  
ATOM   3395  C   GLY B 415      43.485-134.678 -94.691  1.00 23.67           C  
ATOM   3396  O   GLY B 415      42.441-135.274 -94.420  1.00 23.67           O  
ATOM   3397  N   PRO B 416      43.845-134.492 -93.461  1.00 22.84           N  
ATOM   3398  CA  PRO B 416      45.178-133.904 -93.311  1.00 22.84           C  
ATOM   3399  C   PRO B 416      45.828-134.247 -91.973  1.00 22.84           C  
ATOM   3400  CB  PRO B 416      44.915-132.400 -93.421  1.00 22.84           C  
ATOM   3401  O   PRO B 416      47.022-134.551 -91.922  1.00 22.84           O  
ATOM   3402  CG  PRO B 416      43.427-132.277 -93.499  1.00 22.84           C  
ATOM   3403  CD  PRO B 416      42.831-133.654 -93.439  1.00 22.84           C  
ATOM   3404  N   ALA B 417      45.889-133.379 -90.461  1.00 20.14           N  
ATOM   3405  CA  ALA B 417      46.770-132.214 -90.450  1.00 20.14           C  
ATOM   3406  C   ALA B 417      47.755-132.282 -89.286  1.00 20.14           C  
ATOM   3407  CB  ALA B 417      45.952-130.928 -90.376  1.00 20.14           C  
ATOM   3408  O   ALA B 417      47.503-132.965 -88.291  1.00 20.14           O  
ATOM   3409  N   THR B 418      48.733-131.238 -89.276  1.00 19.61           N  
ATOM   3410  CA  THR B 418      50.036-131.139 -88.626  1.00 19.61           C  
ATOM   3411  C   THR B 418      49.877-130.836 -87.139  1.00 19.61           C  
ATOM   3412  CB  THR B 418      50.907-130.054 -89.284  1.00 19.61           C  
ATOM   3413  O   THR B 418      50.516-131.471 -86.298  1.00 19.61           O  
ATOM   3414  CG2 THR B 418      51.468-130.533 -90.619  1.00 19.61           C  
ATOM   3415  OG1 THR B 418      50.114-128.881 -89.504  1.00 19.61           O  
ATOM   3416  N   MET B 419      49.219-129.535 -86.536  1.00 17.52           N  
ATOM   3417  CA  MET B 419      49.988-128.327 -86.253  1.00 17.52           C  
ATOM   3418  C   MET B 419      50.468-128.314 -84.805  1.00 17.52           C  
ATOM   3419  CB  MET B 419      49.152-127.078 -86.538  1.00 17.52           C  
ATOM   3420  O   MET B 419      49.672-128.491 -83.881  1.00 17.52           O  
ATOM   3421  CG  MET B 419      49.120-126.683 -88.006  1.00 17.52           C  
ATOM   3422  SD  MET B 419      50.084-125.159 -88.344  1.00 17.52           S  
ATOM   3423  CE  MET B 419      48.824-124.164 -89.189  1.00 17.52           C  
ATOM   3424  N   MET B 420      51.692-128.342 -84.646  1.00 16.64           N  
ATOM   3425  CA  MET B 420      52.667-127.755 -83.731  1.00 16.64           C  
ATOM   3426  C   MET B 420      52.248-126.347 -83.320  1.00 16.64           C  
ATOM   3427  CB  MET B 420      54.055-127.722 -84.372  1.00 16.64           C  
ATOM   3428  O   MET B 420      51.408-125.729 -83.976  1.00 16.64           O  
ATOM   3429  CG  MET B 420      54.766-129.066 -84.367  1.00 16.64           C  
ATOM   3430  SD  MET B 420      55.551-129.439 -82.751  1.00 16.64           S  
ATOM   3431  CE  MET B 420      57.212-128.768 -83.040  1.00 16.64           C  
ATOM   3432  N   PRO B 421      52.724-125.097 -83.878  1.00 18.45           N  
ATOM   3433  CA  PRO B 421      53.755-124.632 -82.947  1.00 18.45           C  
ATOM   3434  C   PRO B 421      53.460-123.243 -82.385  1.00 18.45           C  
ATOM   3435  CB  PRO B 421      55.023-124.616 -83.805  1.00 18.45           C  
ATOM   3436  O   PRO B 421      54.107-122.810 -81.429  1.00 18.45           O  
ATOM   3437  CG  PRO B 421      54.533-124.739 -85.212  1.00 18.45           C  
ATOM   3438  CD  PRO B 421      53.033-124.799 -85.192  1.00 18.45           C  
ATOM   3439  N   ASP B 422      52.523-121.990 -82.863  1.00 18.91           N  
ATOM   3440  CA  ASP B 422      53.349-121.213 -83.783  1.00 18.91           C  
ATOM   3441  C   ASP B 422      54.139-120.139 -83.039  1.00 18.91           C  
ATOM   3442  CB  ASP B 422      52.483-120.572 -84.869  1.00 18.91           C  
ATOM   3443  O   ASP B 422      55.329-119.946 -83.297  1.00 18.91           O  
ATOM   3444  CG  ASP B 422      53.297-120.025 -86.029  1.00 18.91           C  
ATOM   3445  OD1 ASP B 422      54.441-120.481 -86.240  1.00 18.91           O  
ATOM   3446  OD2 ASP B 422      52.790-119.128 -86.737  1.00 18.91           O  
ATOM   3447  N   GLY B 423      53.724-118.359 -82.484  1.00 18.86           N  
ATOM   3448  CA  GLY B 423      53.311-117.301 -83.392  1.00 18.86           C  
ATOM   3449  C   GLY B 423      54.145-116.041 -83.261  1.00 18.86           C  
ATOM   3450  O   GLY B 423      54.877-115.874 -82.283  1.00 18.86           O  
ATOM   3451  N   THR B 424      53.646-114.338 -83.324  1.00 18.86           N  
ATOM   3452  CA  THR B 424      53.608-113.461 -84.489  1.00 18.86           C  
ATOM   3453  C   THR B 424      54.501-112.242 -84.278  1.00 18.86           C  
ATOM   3454  CB  THR B 424      52.171-113.002 -84.796  1.00 18.86           C  
ATOM   3455  O   THR B 424      54.853-111.912 -83.144  1.00 18.86           O  
ATOM   3456  CG2 THR B 424      51.292-114.179 -85.204  1.00 18.86           C  
ATOM   3457  OG1 THR B 424      51.613-112.386 -83.629  1.00 18.86           O  
ATOM   3458  N   LEU B 425      54.142-110.620 -84.592  1.00 19.70           N  
ATOM   3459  CA  LEU B 425      54.415-109.926 -85.845  1.00 19.70           C  
ATOM   3460  C   LEU B 425      55.378-108.764 -85.625  1.00 19.70           C  
ATOM   3461  CB  LEU B 425      53.114-109.414 -86.469  1.00 19.70           C  
ATOM   3462  O   LEU B 425      55.580-108.327 -84.490  1.00 19.70           O  
ATOM   3463  CG  LEU B 425      52.264-110.448 -87.209  1.00 19.70           C  
ATOM   3464  CD1 LEU B 425      50.801-110.017 -87.226  1.00 19.70           C  
ATOM   3465  CD2 LEU B 425      52.784-110.651 -88.628  1.00 19.70           C  
ATOM   3466  N   GLY B 426      55.021-107.237 -86.135  1.00 19.63           N  
ATOM   3467  CA  GLY B 426      55.404-106.443 -87.291  1.00 19.63           C  
ATOM   3468  C   GLY B 426      56.233-105.225 -86.930  1.00 19.63           C  
ATOM   3469  O   GLY B 426      57.304-105.005 -87.501  1.00 19.63           O  
ATOM   3470  N   LEU B 427      55.708-103.705 -87.166  1.00 19.54           N  
ATOM   3471  CA  LEU B 427      55.760-103.142 -88.511  1.00 19.54           C  
ATOM   3472  C   LEU B 427      56.856-102.088 -88.617  1.00 19.54           C  
ATOM   3473  CB  LEU B 427      54.408-102.529 -88.888  1.00 19.54           C  
ATOM   3474  O   LEU B 427      57.642-102.097 -89.567  1.00 19.54           O  
ATOM   3475  CG  LEU B 427      53.397-103.470 -89.545  1.00 19.54           C  
ATOM   3476  CD1 LEU B 427      52.030-103.322 -88.886  1.00 19.54           C  
ATOM   3477  CD2 LEU B 427      53.307-103.197 -91.043  1.00 19.54           C  
ATOM   3478  N   THR B 428      56.299-100.739 -88.457  1.00 19.16           N  
ATOM   3479  CA  THR B 428      55.997 -99.788 -89.521  1.00 19.16           C  
ATOM   3480  C   THR B 428      57.222 -98.939 -89.851  1.00 19.16           C  
ATOM   3481  CB  THR B 428      54.823 -98.870 -89.134  1.00 19.16           C  
ATOM   3482  O   THR B 428      57.515 -98.691 -91.022  1.00 19.16           O  
ATOM   3483  CG2 THR B 428      53.486 -99.498 -89.515  1.00 19.16           C  
ATOM   3484  OG1 THR B 428      54.847 -98.645 -87.719  1.00 19.16           O  
ATOM   3485  N   PRO B 429      57.161 -97.610 -89.141  1.00 22.26           N  
ATOM   3486  CA  PRO B 429      56.939 -96.163 -89.093  1.00 22.26           C  
ATOM   3487  C   PRO B 429      58.235 -95.371 -88.934  1.00 22.26           C  
ATOM   3488  CB  PRO B 429      56.037 -95.986 -87.869  1.00 22.26           C  
ATOM   3489  O   PRO B 429      59.151 -95.814 -88.238  1.00 22.26           O  
ATOM   3490  CG  PRO B 429      56.124 -97.287 -87.139  1.00 22.26           C  
ATOM   3491  CD  PRO B 429      56.950 -98.238 -87.956  1.00 22.26           C  
ATOM   3492  N   PRO B 430      58.215 -93.849 -88.874  1.00 20.31           N  
ATOM   3493  CA  PRO B 430      57.655 -92.998 -89.927  1.00 20.31           C  
ATOM   3494  C   PRO B 430      58.725 -92.214 -90.683  1.00 20.31           C  
ATOM   3495  CB  PRO B 430      56.726 -92.053 -89.160  1.00 20.31           C  
ATOM   3496  O   PRO B 430      59.847 -92.063 -90.194  1.00 20.31           O  
ATOM   3497  CG  PRO B 430      57.182 -92.139 -87.739  1.00 20.31           C  
ATOM   3498  CD  PRO B 430      58.200 -93.238 -87.631  1.00 20.31           C  
ATOM   3499  N   THR B 431      58.316 -90.955 -91.164  1.00 18.68           N  
ATOM   3500  CA  THR B 431      58.607 -90.203 -92.380  1.00 18.68           C  
ATOM   3501  C   THR B 431      59.872 -89.366 -92.209  1.00 18.68           C  
ATOM   3502  CB  THR B 431      57.431 -89.287 -92.765  1.00 18.68           C  
ATOM   3503  O   THR B 431      60.341 -89.162 -91.087  1.00 18.68           O  
ATOM   3504  CG2 THR B 431      56.384 -90.047 -93.572  1.00 18.68           C  
ATOM   3505  OG1 THR B 431      56.821 -88.775 -91.574  1.00 18.68           O  
ATOM   3506  N   THR B 432      59.719 -87.735 -92.610  1.00 18.91           N  
ATOM   3507  CA  THR B 432      60.050 -87.153 -93.906  1.00 18.91           C  
ATOM   3508  C   THR B 432      61.424 -86.491 -93.867  1.00 18.91           C  
ATOM   3509  CB  THR B 432      58.993 -86.122 -94.343  1.00 18.91           C  
ATOM   3510  O   THR B 432      62.244 -86.696 -94.764  1.00 18.91           O  
ATOM   3511  CG2 THR B 432      58.574 -86.344 -95.792  1.00 18.91           C  
ATOM   3512  OG1 THR B 432      57.840 -86.243 -93.500  1.00 18.91           O  
ATOM   3513  N   GLU B 433      61.376 -84.805 -94.105  1.00 18.88           N  
ATOM   3514  CA  GLU B 433      61.430 -83.940 -95.280  1.00 18.88           C  
ATOM   3515  C   GLU B 433      62.866 -83.533 -95.600  1.00 18.88           C  
ATOM   3516  CB  GLU B 433      60.565 -82.694 -95.071  1.00 18.88           C  
ATOM   3517  O   GLU B 433      63.753 -83.646 -94.752  1.00 18.88           O  
ATOM   3518  CG  GLU B 433      59.088 -82.916 -95.362  1.00 18.88           C  
ATOM   3519  CD  GLU B 433      58.310 -81.621 -95.536  1.00 18.88           C  
ATOM   3520  OE1 GLU B 433      57.119 -81.675 -95.919  1.00 18.88           O  
ATOM   3521  OE2 GLU B 433      58.896 -80.544 -95.289  1.00 18.88           O  
ATOM   3522  N   ARG B 434      62.870 -82.061 -96.465  1.00 18.30           N  
ATOM   3523  CA  ARG B 434      63.461 -81.554 -97.700  1.00 18.30           C  
ATOM   3524  C   ARG B 434      64.878 -81.044 -97.459  1.00 18.30           C  
ATOM   3525  CB  ARG B 434      62.597 -80.439 -98.292  1.00 18.30           C  
ATOM   3526  O   ARG B 434      65.779 -81.296 -98.262  1.00 18.30           O  
ATOM   3527  CG  ARG B 434      62.470 -80.497 -99.806  1.00 18.30           C  
ATOM   3528  CD  ARG B 434      61.562 -79.397-100.338  1.00 18.30           C  
ATOM   3529  NE  ARG B 434      60.606 -79.913-101.315  1.00 18.30           N  
ATOM   3530  NH1 ARG B 434      59.824 -77.835-101.954  1.00 18.30           N  
ATOM   3531  NH2 ARG B 434      58.971 -79.732-102.918  1.00 18.30           N  
ATOM   3532  CZ  ARG B 434      59.803 -79.159-102.060  1.00 18.30           C  
ATOM   3533  N   PHE B 435      64.625 -79.446 -97.079  1.00 17.58           N  
ATOM   3534  CA  PHE B 435      65.231 -78.162 -97.412  1.00 17.58           C  
ATOM   3535  C   PHE B 435      66.747 -78.226 -97.271  1.00 17.58           C  
ATOM   3536  CB  PHE B 435      64.668 -77.052 -96.519  1.00 17.58           C  
ATOM   3537  O   PHE B 435      67.270 -79.015 -96.481  1.00 17.58           O  
ATOM   3538  CG  PHE B 435      63.968 -75.958 -97.279  1.00 17.58           C  
ATOM   3539  CD1 PHE B 435      64.669 -74.842 -97.721  1.00 17.58           C  
ATOM   3540  CD2 PHE B 435      62.609 -76.045 -97.551  1.00 17.58           C  
ATOM   3541  CE1 PHE B 435      64.024 -73.828 -98.424  1.00 17.58           C  
ATOM   3542  CE2 PHE B 435      61.958 -75.035 -98.253  1.00 17.58           C  
ATOM   3543  CZ  PHE B 435      62.667 -73.927 -98.688  1.00 17.58           C  
ATOM   3544  N   GLY B 436      67.218 -76.808 -97.507  1.00 15.54           N  
ATOM   3545  CA  GLY B 436      68.221 -75.888 -98.020  1.00 15.54           C  
ATOM   3546  C   GLY B 436      69.374 -75.667 -97.059  1.00 15.54           C  
ATOM   3547  O   GLY B 436      70.539 -75.724 -97.457  1.00 15.54           O  
ATOM   3548  N   GLN B 437      69.161 -74.287 -96.525  1.00 21.53           N  
ATOM   3549  CA  GLN B 437      70.158 -73.231 -96.670  1.00 21.53           C  
ATOM   3550  C   GLN B 437      71.475 -73.624 -96.006  1.00 21.53           C  
ATOM   3551  CB  GLN B 437      69.641 -71.920 -96.077  1.00 21.53           C  
ATOM   3552  O   GLN B 437      71.483 -74.123 -94.879  1.00 21.53           O  
ATOM   3553  CG  GLN B 437      69.847 -70.712 -96.982  1.00 21.53           C  
ATOM   3554  CD  GLN B 437      69.210 -69.450 -96.431  1.00 21.53           C  
ATOM   3555  NE2 GLN B 437      68.871 -68.521 -97.318  1.00 21.53           N  
ATOM   3556  OE1 GLN B 437      69.022 -69.312 -95.218  1.00 21.53           O  
ATOM   3557  N   ALA B 438      72.411 -72.650 -96.303  1.00 17.97           N  
ATOM   3558  CA  ALA B 438      73.527 -72.140 -97.095  1.00 17.97           C  
ATOM   3559  C   ALA B 438      74.583 -71.493 -96.202  1.00 17.97           C  
ATOM   3560  CB  ALA B 438      73.029 -71.139 -98.134  1.00 17.97           C  
ATOM   3561  O   ALA B 438      75.780 -71.743 -96.365  1.00 17.97           O  
ATOM   3562  N   ALA B 439      74.379 -70.076 -96.227  1.00 18.73           N  
ATOM   3563  CA  ALA B 439      75.601 -69.480 -96.760  1.00 18.73           C  
ATOM   3564  C   ALA B 439      76.664 -69.344 -95.673  1.00 18.73           C  
ATOM   3565  CB  ALA B 439      75.302 -68.118 -97.380  1.00 18.73           C  
ATOM   3566  O   ALA B 439      77.829 -69.686 -95.889  1.00 18.73           O  
ATOM   3567  N   THR B 440      76.574 -67.985 -95.457  1.00 20.23           N  
ATOM   3568  CA  THR B 440      77.796 -67.218 -95.670  1.00 20.23           C  
ATOM   3569  C   THR B 440      78.797 -67.473 -94.546  1.00 20.23           C  
ATOM   3570  CB  THR B 440      77.500 -65.710 -95.764  1.00 20.23           C  
ATOM   3571  O   THR B 440      79.986 -67.675 -94.802  1.00 20.23           O  
ATOM   3572  CG2 THR B 440      76.884 -65.353 -97.113  1.00 20.23           C  
ATOM   3573  OG1 THR B 440      76.587 -65.342 -94.722  1.00 20.23           O  
ATOM   3574  N   MET B 441      78.962 -66.331 -93.954  1.00 18.15           N  
ATOM   3575  CA  MET B 441      80.037 -65.375 -94.205  1.00 18.15           C  
ATOM   3576  C   MET B 441      81.170 -65.553 -93.200  1.00 18.15           C  
ATOM   3577  CB  MET B 441      79.507 -63.941 -94.148  1.00 18.15           C  
ATOM   3578  O   MET B 441      82.343 -65.568 -93.576  1.00 18.15           O  
ATOM   3579  CG  MET B 441      79.137 -63.370 -95.508  1.00 18.15           C  
ATOM   3580  SD  MET B 441      79.934 -61.750 -95.830  1.00 18.15           S  
ATOM   3581  CE  MET B 441      78.723 -61.018 -96.967  1.00 18.15           C  
ATOM   3582  N   GLU B 442      81.391 -64.409 -92.811  1.00 19.60           N  
ATOM   3583  CA  GLU B 442      82.498 -63.465 -92.687  1.00 19.60           C  
ATOM   3584  C   GLU B 442      83.310 -63.729 -91.422  1.00 19.60           C  
ATOM   3585  CB  GLU B 442      81.979 -62.025 -92.688  1.00 19.60           C  
ATOM   3586  O   GLU B 442      82.821 -64.366 -90.487  1.00 19.60           O  
ATOM   3587  CG  GLU B 442      82.582 -61.154 -93.780  1.00 19.60           C  
ATOM   3588  CD  GLU B 442      82.095 -59.714 -93.737  1.00 19.60           C  
ATOM   3589  OE1 GLU B 442      82.675 -58.856 -94.441  1.00 19.60           O  
ATOM   3590  OE2 GLU B 442      81.127 -59.442 -92.993  1.00 19.60           O  
ATOM   3591  N   GLY B 443      83.554 -62.506 -90.703  1.00 16.22           N  
ATOM   3592  CA  GLY B 443      84.620 -61.534 -90.521  1.00 16.22           C  
ATOM   3593  C   GLY B 443      85.183 -61.522 -89.113  1.00 16.22           C  
ATOM   3594  O   GLY B 443      86.402 -61.521 -88.926  1.00 16.22           O  
ATOM   3595  N   ILE B 444      84.815 -60.471 -88.510  1.00 17.21           N  
ATOM   3596  CA  ILE B 444      85.686 -59.351 -88.173  1.00 17.21           C  
ATOM   3597  C   ILE B 444      86.435 -59.653 -86.877  1.00 17.21           C  
ATOM   3598  CB  ILE B 444      84.888 -58.035 -88.037  1.00 17.21           C  
ATOM   3599  O   ILE B 444      86.586 -60.816 -86.496  1.00 17.21           O  
ATOM   3600  CG1 ILE B 444      84.262 -57.649 -89.382  1.00 17.21           C  
ATOM   3601  CG2 ILE B 444      85.785 -56.912 -87.508  1.00 17.21           C  
ATOM   3602  CD1 ILE B 444      83.201 -56.562 -89.282  1.00 17.21           C  
ATOM   3603  N   GLY B 445      86.585 -58.416 -86.064  1.00 16.75           N  
ATOM   3604  CA  GLY B 445      87.549 -57.440 -85.582  1.00 16.75           C  
ATOM   3605  C   GLY B 445      88.021 -57.716 -84.167  1.00 16.75           C  
ATOM   3606  O   GLY B 445      87.479 -58.588 -83.485  1.00 16.75           O  
ATOM   3607  N   ALA B 446      88.210 -56.459 -83.367  1.00 16.63           N  
ATOM   3608  CA  ALA B 446      89.194 -55.564 -82.763  1.00 16.63           C  
ATOM   3609  C   ALA B 446      89.293 -55.792 -81.258  1.00 16.63           C  
ATOM   3610  CB  ALA B 446      88.840 -54.108 -83.057  1.00 16.63           C  
ATOM   3611  O   ALA B 446      88.375 -56.343 -80.646  1.00 16.63           O  
ATOM   3612  N   ILE B 447      89.552 -54.421 -80.487  1.00 15.79           N  
ATOM   3613  CA  ILE B 447      90.595 -53.838 -79.650  1.00 15.79           C  
ATOM   3614  C   ILE B 447      90.121 -53.783 -78.199  1.00 15.79           C  
ATOM   3615  CB  ILE B 447      90.989 -52.426 -80.139  1.00 15.79           C  
ATOM   3616  O   ILE B 447      90.850 -54.178 -77.287  1.00 15.79           O  
ATOM   3617  CG1 ILE B 447      91.322 -52.453 -81.635  1.00 15.79           C  
ATOM   3618  CG2 ILE B 447      92.167 -51.882 -79.325  1.00 15.79           C  
ATOM   3619  CD1 ILE B 447      91.556 -51.076 -82.242  1.00 15.79           C  
ATOM   3620  N   GLY B 448      89.681 -52.554 -77.632  1.00 15.31           N  
ATOM   3621  CA  GLY B 448      90.671 -51.592 -77.176  1.00 15.31           C  
ATOM   3622  C   GLY B 448      90.767 -51.505 -75.664  1.00 15.31           C  
ATOM   3623  O   GLY B 448      89.886 -51.992 -74.952  1.00 15.31           O  
ATOM   3624  N   GLY B 449      91.324 -50.081 -75.103  1.00 15.88           N  
ATOM   3625  CA  GLY B 449      92.342 -49.851 -74.091  1.00 15.88           C  
ATOM   3626  C   GLY B 449      91.775 -49.740 -72.688  1.00 15.88           C  
ATOM   3627  O   GLY B 449      92.146 -50.510 -71.800  1.00 15.88           O  
ATOM   3628  N   THR B 450      91.961 -48.397 -72.086  1.00 16.86           N  
ATOM   3629  CA  THR B 450      92.898 -48.036 -71.027  1.00 16.86           C  
ATOM   3630  C   THR B 450      92.180 -47.917 -69.686  1.00 16.86           C  
ATOM   3631  CB  THR B 450      93.618 -46.713 -71.346  1.00 16.86           C  
ATOM   3632  O   THR B 450      92.611 -48.503 -68.691  1.00 16.86           O  
ATOM   3633  CG2 THR B 450      94.863 -46.954 -72.193  1.00 16.86           C  
ATOM   3634  OG1 THR B 450      92.725 -45.851 -72.063  1.00 16.86           O  
ATOM   3635  N   PRO B 451      92.280 -46.584 -69.038  1.00 16.59           N  
ATOM   3636  CA  PRO B 451      93.020 -46.197 -67.834  1.00 16.59           C  
ATOM   3637  C   PRO B 451      92.104 -45.879 -66.655  1.00 16.59           C  
ATOM   3638  CB  PRO B 451      93.790 -44.951 -68.279  1.00 16.59           C  
ATOM   3639  O   PRO B 451      92.337 -46.357 -65.541  1.00 16.59           O  
ATOM   3640  CG  PRO B 451      93.145 -44.542 -69.564  1.00 16.59           C  
ATOM   3641  CD  PRO B 451      92.099 -45.560 -69.918  1.00 16.59           C  
ATOM   3642  N   PRO B 452      91.574 -44.573 -66.523  1.00 17.51           N  
ATOM   3643  CA  PRO B 452      92.323 -43.660 -65.657  1.00 17.51           C  
ATOM   3644  C   PRO B 452      91.585 -43.338 -64.360  1.00 17.51           C  
ATOM   3645  CB  PRO B 452      92.483 -42.406 -66.520  1.00 17.51           C  
ATOM   3646  O   PRO B 452      92.192 -43.325 -63.286  1.00 17.51           O  
ATOM   3647  CG  PRO B 452      91.482 -42.568 -67.618  1.00 17.51           C  
ATOM   3648  CD  PRO B 452      90.831 -43.914 -67.475  1.00 17.51           C  
ATOM   3649  N   ALA B 453      90.445 -42.377 -64.326  1.00 17.40           N  
ATOM   3650  CA  ALA B 453      90.814 -40.994 -64.034  1.00 17.40           C  
ATOM   3651  C   ALA B 453      90.721 -40.706 -62.538  1.00 17.40           C  
ATOM   3652  CB  ALA B 453      89.925 -40.030 -64.815  1.00 17.40           C  
ATOM   3653  O   ALA B 453      90.023 -41.412 -61.806  1.00 17.40           O  
ATOM   3654  N   PHE B 454      91.126 -39.391 -62.020  1.00 16.70           N  
ATOM   3655  CA  PHE B 454      91.762 -38.626 -60.954  1.00 16.70           C  
ATOM   3656  C   PHE B 454      90.721 -38.078 -59.985  1.00 16.70           C  
ATOM   3657  CB  PHE B 454      92.592 -37.477 -61.536  1.00 16.70           C  
ATOM   3658  O   PHE B 454      91.033 -37.790 -58.828  1.00 16.70           O  
ATOM   3659  CG  PHE B 454      94.056 -37.795 -61.673  1.00 16.70           C  
ATOM   3660  CD1 PHE B 454      94.930 -37.580 -60.615  1.00 16.70           C  
ATOM   3661  CD2 PHE B 454      94.559 -38.310 -62.861  1.00 16.70           C  
ATOM   3662  CE1 PHE B 454      96.286 -37.873 -60.739  1.00 16.70           C  
ATOM   3663  CE2 PHE B 454      95.913 -38.606 -62.992  1.00 16.70           C  
ATOM   3664  CZ  PHE B 454      96.775 -38.386 -61.930  1.00 16.70           C  
ATOM   3665  N   ASN B 455      89.374 -38.119 -60.158  1.00 16.83           N  
ATOM   3666  CA  ASN B 455      88.809 -36.774 -60.135  1.00 16.83           C  
ATOM   3667  C   ASN B 455      89.102 -36.065 -58.816  1.00 16.83           C  
ATOM   3668  CB  ASN B 455      87.301 -36.821 -60.389  1.00 16.83           C  
ATOM   3669  O   ASN B 455      89.310 -36.716 -57.790  1.00 16.83           O  
ATOM   3670  CG  ASN B 455      86.946 -36.579 -61.843  1.00 16.83           C  
ATOM   3671  ND2 ASN B 455      85.737 -36.968 -62.231  1.00 16.83           N  
ATOM   3672  OD1 ASN B 455      87.751 -36.047 -62.611  1.00 16.83           O  
ATOM   3673  N   ARG B 456      88.690 -34.736 -58.480  1.00 17.15           N  
ATOM   3674  CA  ARG B 456      89.116 -33.362 -58.239  1.00 17.15           C  
ATOM   3675  C   ARG B 456      88.908 -32.972 -56.779  1.00 17.15           C  
ATOM   3676  CB  ARG B 456      88.358 -32.396 -59.152  1.00 17.15           C  
ATOM   3677  O   ARG B 456      89.780 -32.354 -56.166  1.00 17.15           O  
ATOM   3678  CG  ARG B 456      89.027 -31.038 -59.303  1.00 17.15           C  
ATOM   3679  CD  ARG B 456      88.356 -30.196 -60.379  1.00 17.15           C  
ATOM   3680  NE  ARG B 456      89.330 -29.652 -61.322  1.00 17.15           N  
ATOM   3681  NH1 ARG B 456      87.754 -28.719 -62.730  1.00 17.15           N  
ATOM   3682  NH2 ARG B 456      89.987 -28.514 -63.205  1.00 17.15           N  
ATOM   3683  CZ  ARG B 456      89.021 -28.963 -62.417  1.00 17.15           C  
ATOM   3684  N   ALA B 457      87.653 -33.159 -56.123  1.00 16.28           N  
ATOM   3685  CA  ALA B 457      86.945 -31.908 -55.860  1.00 16.28           C  
ATOM   3686  C   ALA B 457      87.589 -31.147 -54.704  1.00 16.28           C  
ATOM   3687  CB  ALA B 457      85.474 -32.182 -55.558  1.00 16.28           C  
ATOM   3688  O   ALA B 457      88.324 -31.729 -53.902  1.00 16.28           O  
ATOM   3689  N   ALA B 458      86.742 -30.675 -53.684  1.00 15.88           N  
ATOM   3690  CA  ALA B 458      86.437 -29.280 -53.379  1.00 15.88           C  
ATOM   3691  C   ALA B 458      87.249 -28.790 -52.184  1.00 15.88           C  
ATOM   3692  CB  ALA B 458      84.944 -29.108 -53.110  1.00 15.88           C  
ATOM   3693  O   ALA B 458      87.443 -29.526 -51.213  1.00 15.88           O  
ATOM   3694  N   PRO B 459      87.682 -27.468 -52.017  1.00 19.98           N  
ATOM   3695  CA  PRO B 459      88.790 -26.601 -51.610  1.00 19.98           C  
ATOM   3696  C   PRO B 459      88.540 -25.917 -50.267  1.00 19.98           C  
ATOM   3697  CB  PRO B 459      88.867 -25.572 -52.740  1.00 19.98           C  
ATOM   3698  O   PRO B 459      89.453 -25.813 -49.444  1.00 19.98           O  
ATOM   3699  CG  PRO B 459      87.692 -25.875 -53.613  1.00 19.98           C  
ATOM   3700  CD  PRO B 459      86.921 -27.007 -52.999  1.00 19.98           C  
ATOM   3701  N   GLY B 460      87.309 -25.313 -49.958  1.00 17.98           N  
ATOM   3702  CA  GLY B 460      87.541 -23.891 -49.762  1.00 17.98           C  
ATOM   3703  C   GLY B 460      88.185 -23.570 -48.426  1.00 17.98           C  
ATOM   3704  O   GLY B 460      88.183 -24.400 -47.515  1.00 17.98           O  
ATOM   3705  N   ALA B 461      88.630 -22.236 -48.104  1.00 22.46           N  
ATOM   3706  CA  ALA B 461      89.753 -21.530 -47.494  1.00 22.46           C  
ATOM   3707  C   ALA B 461      89.367 -20.958 -46.133  1.00 22.46           C  
ATOM   3708  CB  ALA B 461      90.244 -20.416 -48.416  1.00 22.46           C  
ATOM   3709  O   ALA B 461      90.032 -21.225 -45.129  1.00 22.46           O  
ATOM   3710  N   GLU B 462      89.110 -19.540 -45.942  1.00 22.87           N  
ATOM   3711  CA  GLU B 462      89.989 -18.605 -45.246  1.00 22.87           C  
ATOM   3712  C   GLU B 462      89.397 -18.187 -43.903  1.00 22.87           C  
ATOM   3713  CB  GLU B 462      90.253 -17.370 -46.111  1.00 22.87           C  
ATOM   3714  O   GLU B 462      88.202 -18.367 -43.662  1.00 22.87           O  
ATOM   3715  CG  GLU B 462      91.731 -17.070 -46.319  1.00 22.87           C  
ATOM   3716  CD  GLU B 462      91.980 -15.932 -47.295  1.00 22.87           C  
ATOM   3717  OE1 GLU B 462      93.158 -15.576 -47.525  1.00 22.87           O  
ATOM   3718  OE2 GLU B 462      90.989 -15.390 -47.834  1.00 22.87           O  
ATOM   3719  N   PHE B 463      89.635 -16.822 -43.323  1.00 26.35           N  
ATOM   3720  CA  PHE B 463      90.400 -16.254 -42.220  1.00 26.35           C  
ATOM   3721  C   PHE B 463      89.497 -15.450 -41.292  1.00 26.35           C  
ATOM   3722  CB  PHE B 463      91.531 -15.366 -42.749  1.00 26.35           C  
ATOM   3723  O   PHE B 463      89.944 -14.958 -40.254  1.00 26.35           O  
ATOM   3724  CG  PHE B 463      92.891 -15.735 -42.219  1.00 26.35           C  
ATOM   3725  CD1 PHE B 463      93.396 -15.124 -41.078  1.00 26.35           C  
ATOM   3726  CD2 PHE B 463      93.663 -16.693 -42.862  1.00 26.35           C  
ATOM   3727  CE1 PHE B 463      94.654 -15.463 -40.585  1.00 26.35           C  
ATOM   3728  CE2 PHE B 463      94.921 -17.038 -42.376  1.00 26.35           C  
ATOM   3729  CZ  PHE B 463      95.415 -16.421 -41.238  1.00 26.35           C  
ATOM   3730  N   ALA B 464      88.235 -15.356 -41.178  1.00 25.99           N  
ATOM   3731  CA  ALA B 464      87.685 -14.007 -41.281  1.00 25.99           C  
ATOM   3732  C   ALA B 464      87.803 -13.264 -39.953  1.00 25.99           C  
ATOM   3733  CB  ALA B 464      86.227 -14.059 -41.730  1.00 25.99           C  
ATOM   3734  O   ALA B 464      87.867 -13.885 -38.890  1.00 25.99           O  
ATOM   3735  N   PRO B 465      87.585 -11.908 -39.733  1.00 29.79           N  
ATOM   3736  CA  PRO B 465      88.298 -10.738 -39.215  1.00 29.79           C  
ATOM   3737  C   PRO B 465      87.992 -10.465 -37.744  1.00 29.79           C  
ATOM   3738  CB  PRO B 465      87.790  -9.596 -40.099  1.00 29.79           C  
ATOM   3739  O   PRO B 465      88.910 -10.245 -36.949  1.00 29.79           O  
ATOM   3740  CG  PRO B 465      86.640 -10.180 -40.854  1.00 29.79           C  
ATOM   3741  CD  PRO B 465      86.524 -11.635 -40.498  1.00 29.79           C  
ATOM   3742  N   ASN B 466      86.965  -9.707 -37.342  1.00 24.09           N  
ATOM   3743  CA  ASN B 466      87.272  -8.466 -36.640  1.00 24.09           C  
ATOM   3744  C   ASN B 466      87.543  -8.712 -35.158  1.00 24.09           C  
ATOM   3745  CB  ASN B 466      86.135  -7.457 -36.811  1.00 24.09           C  
ATOM   3746  O   ASN B 466      87.197  -9.769 -34.627  1.00 24.09           O  
ATOM   3747  CG  ASN B 466      86.534  -6.266 -37.661  1.00 24.09           C  
ATOM   3748  ND2 ASN B 466      85.549  -5.484 -38.086  1.00 24.09           N  
ATOM   3749  OD1 ASN B 466      87.718  -6.052 -37.934  1.00 24.09           O  
ATOM   3750  N   LYS B 467      87.338  -7.700 -34.168  1.00 27.81           N  
ATOM   3751  CA  LYS B 467      88.019  -6.885 -33.166  1.00 27.81           C  
ATOM   3752  C   LYS B 467      87.709  -7.375 -31.755  1.00 27.81           C  
ATOM   3753  CB  LYS B 467      87.622  -5.415 -33.310  1.00 27.81           C  
ATOM   3754  O   LYS B 467      86.780  -8.160 -31.555  1.00 27.81           O  
ATOM   3755  CG  LYS B 467      88.630  -4.573 -34.077  1.00 27.81           C  
ATOM   3756  CD  LYS B 467      88.217  -3.107 -34.119  1.00 27.81           C  
ATOM   3757  CE  LYS B 467      89.204  -2.270 -34.923  1.00 27.81           C  
ATOM   3758  NZ  LYS B 467      88.794  -0.835 -34.981  1.00 27.81           N  
ATOM   3759  N   ARG B 468      87.556  -6.428 -30.565  1.00 28.00           N  
ATOM   3760  CA  ARG B 468      88.417  -5.939 -29.494  1.00 28.00           C  
ATOM   3761  C   ARG B 468      87.867  -6.332 -28.127  1.00 28.00           C  
ATOM   3762  CB  ARG B 468      88.572  -4.419 -29.579  1.00 28.00           C  
ATOM   3763  O   ARG B 468      88.577  -6.930 -27.315  1.00 28.00           O  
ATOM   3764  CG  ARG B 468      89.626  -3.962 -30.574  1.00 28.00           C  
ATOM   3765  CD  ARG B 468      90.058  -2.524 -30.318  1.00 28.00           C  
ATOM   3766  NE  ARG B 468      91.089  -2.095 -31.259  1.00 28.00           N  
ATOM   3767  NH1 ARG B 468      91.363  -0.001 -30.323  1.00 28.00           N  
ATOM   3768  NH2 ARG B 468      92.611  -0.621 -32.144  1.00 28.00           N  
ATOM   3769  CZ  ARG B 468      91.685  -0.907 -31.240  1.00 28.00           C  
ATOM   3770  N   ARG B 469      87.248  -5.317 -27.242  1.00 28.29           N  
ATOM   3771  CA  ARG B 469      87.780  -4.742 -26.011  1.00 28.29           C  
ATOM   3772  C   ARG B 469      87.236  -5.470 -24.787  1.00 28.29           C  
ATOM   3773  CB  ARG B 469      87.447  -3.251 -25.926  1.00 28.29           C  
ATOM   3774  O   ARG B 469      86.270  -6.229 -24.888  1.00 28.29           O  
ATOM   3775  CG  ARG B 469      88.550  -2.343 -26.445  1.00 28.29           C  
ATOM   3776  CD  ARG B 469      88.258  -0.877 -26.153  1.00 28.29           C  
ATOM   3777  NE  ARG B 469      89.177   0.007 -26.863  1.00 28.29           N  
ATOM   3778  NH1 ARG B 469      88.579   1.908 -25.693  1.00 28.29           N  
ATOM   3779  NH2 ARG B 469      90.175   2.021 -27.334  1.00 28.29           N  
ATOM   3780  CZ  ARG B 469      89.308   1.310 -26.629  1.00 28.29           C  
ATOM   3781  N   ARG B 470      86.771  -4.706 -23.626  1.00 26.23           N  
ATOM   3782  CA  ARG B 470      87.417  -4.569 -22.325  1.00 26.23           C  
ATOM   3783  C   ARG B 470      86.808  -5.528 -21.308  1.00 26.23           C  
ATOM   3784  CB  ARG B 470      87.307  -3.129 -21.819  1.00 26.23           C  
ATOM   3785  O   ARG B 470      85.756  -6.120 -21.558  1.00 26.23           O  
ATOM   3786  CG  ARG B 470      88.547  -2.288 -22.079  1.00 26.23           C  
ATOM   3787  CD  ARG B 470      88.446  -0.917 -21.425  1.00 26.23           C  
ATOM   3788  NE  ARG B 470      89.558  -0.053 -21.811  1.00 26.23           N  
ATOM   3789  NH1 ARG B 470      88.860   1.755 -20.552  1.00 26.23           N  
ATOM   3790  NH2 ARG B 470      90.777   1.894 -21.802  1.00 26.23           N  
ATOM   3791  CZ  ARG B 470      89.729   1.197 -21.387  1.00 26.23           C  
ATOM   3792  N   TYR B 471      86.348  -4.810 -19.984  1.00 17.47           N  
ATOM   3793  CA  TYR B 471      86.404  -5.217 -18.584  1.00 17.47           C  
ATOM   3794  C   TYR B 471      85.148  -5.983 -18.188  1.00 17.47           C  
ATOM   3795  CB  TYR B 471      86.579  -3.995 -17.677  1.00 17.47           C  
ATOM   3796  O   TYR B 471      84.054  -5.689 -18.675  1.00 17.47           O  
ATOM   3797  CG  TYR B 471      88.021  -3.643 -17.404  1.00 17.47           C  
ATOM   3798  CD1 TYR B 471      88.719  -4.243 -16.358  1.00 17.47           C  
ATOM   3799  CD2 TYR B 471      88.688  -2.709 -18.190  1.00 17.47           C  
ATOM   3800  CE1 TYR B 471      90.048  -3.920 -16.102  1.00 17.47           C  
ATOM   3801  CE2 TYR B 471      90.016  -2.378 -17.942  1.00 17.47           C  
ATOM   3802  OH  TYR B 471      92.002  -2.665 -16.649  1.00 17.47           O  
ATOM   3803  CZ  TYR B 471      90.687  -2.988 -16.898  1.00 17.47           C  
TER    3804      TYR B 471                                                      
ATOM   3805  N   MET C   1      -4.585  34.117   5.563  1.00 40.14           N  
ATOM   3806  CA  MET C   1      -5.837  33.460   5.196  1.00 40.14           C  
ATOM   3807  C   MET C   1      -5.728  32.815   3.819  1.00 40.14           C  
ATOM   3808  CB  MET C   1      -6.994  34.460   5.215  1.00 40.14           C  
ATOM   3809  O   MET C   1      -5.143  33.393   2.901  1.00 40.14           O  
ATOM   3810  CG  MET C   1      -8.110  34.086   6.178  1.00 40.14           C  
ATOM   3811  SD  MET C   1      -9.586  35.161   5.994  1.00 40.14           S  
ATOM   3812  CE  MET C   1     -10.711  34.364   7.174  1.00 40.14           C  
ATOM   3813  N   THR C   2      -5.815  31.458   3.927  1.00 51.29           N  
ATOM   3814  CA  THR C   2      -5.995  30.742   2.669  1.00 51.29           C  
ATOM   3815  C   THR C   2      -7.020  31.449   1.786  1.00 51.29           C  
ATOM   3816  CB  THR C   2      -6.439  29.288   2.913  1.00 51.29           C  
ATOM   3817  O   THR C   2      -8.004  31.998   2.286  1.00 51.29           O  
ATOM   3818  CG2 THR C   2      -5.262  28.418   3.341  1.00 51.29           C  
ATOM   3819  OG1 THR C   2      -7.435  29.265   3.942  1.00 51.29           O  
ATOM   3820  N   ILE C   3      -6.519  32.033   0.879  1.00 59.55           N  
ATOM   3821  CA  ILE C   3      -7.437  32.644  -0.077  1.00 59.55           C  
ATOM   3822  C   ILE C   3      -8.590  31.686  -0.368  1.00 59.55           C  
ATOM   3823  CB  ILE C   3      -6.715  33.028  -1.388  1.00 59.55           C  
ATOM   3824  O   ILE C   3      -8.368  30.539  -0.762  1.00 59.55           O  
ATOM   3825  CG1 ILE C   3      -5.552  33.983  -1.096  1.00 59.55           C  
ATOM   3826  CG2 ILE C   3      -7.699  33.651  -2.383  1.00 59.55           C  
ATOM   3827  CD1 ILE C   3      -4.633  34.221  -2.287  1.00 59.55           C  
ATOM   3828  N   THR C   4      -9.660  31.936   0.314  1.00 57.37           N  
ATOM   3829  CA  THR C   4     -10.834  31.092   0.120  1.00 57.37           C  
ATOM   3830  C   THR C   4     -11.570  31.476  -1.160  1.00 57.37           C  
ATOM   3831  CB  THR C   4     -11.797  31.191   1.318  1.00 57.37           C  
ATOM   3832  O   THR C   4     -11.815  32.658  -1.411  1.00 57.37           O  
ATOM   3833  CG2 THR C   4     -11.234  30.468   2.537  1.00 57.37           C  
ATOM   3834  OG1 THR C   4     -12.001  32.571   1.647  1.00 57.37           O  
ATOM   3835  N   TYR C   5     -11.537  30.633  -1.983  1.00 64.87           N  
ATOM   3836  CA  TYR C   5     -12.251  30.848  -3.236  1.00 64.87           C  
ATOM   3837  C   TYR C   5     -13.515  29.999  -3.297  1.00 64.87           C  
ATOM   3838  CB  TYR C   5     -11.349  30.528  -4.431  1.00 64.87           C  
ATOM   3839  O   TYR C   5     -14.137  29.876  -4.354  1.00 64.87           O  
ATOM   3840  CG  TYR C   5     -10.735  29.150  -4.377  1.00 64.87           C  
ATOM   3841  CD1 TYR C   5      -9.519  28.933  -3.734  1.00 64.87           C  
ATOM   3842  CD2 TYR C   5     -11.370  28.063  -4.969  1.00 64.87           C  
ATOM   3843  CE1 TYR C   5      -8.949  27.665  -3.682  1.00 64.87           C  
ATOM   3844  CE2 TYR C   5     -10.809  26.791  -4.924  1.00 64.87           C  
ATOM   3845  OH  TYR C   5      -9.041  25.345  -4.231  1.00 64.87           O  
ATOM   3846  CZ  TYR C   5      -9.600  26.602  -4.279  1.00 64.87           C  
ATOM   3847  N   THR C   6     -13.951  29.494  -2.172  1.00 67.09           N  
ATOM   3848  CA  THR C   6     -15.062  28.549  -2.145  1.00 67.09           C  
ATOM   3849  C   THR C   6     -16.365  29.234  -2.549  1.00 67.09           C  
ATOM   3850  CB  THR C   6     -15.223  27.917  -0.750  1.00 67.09           C  
ATOM   3851  O   THR C   6     -17.193  28.642  -3.244  1.00 67.09           O  
ATOM   3852  CG2 THR C   6     -14.356  26.670  -0.608  1.00 67.09           C  
ATOM   3853  OG1 THR C   6     -14.838  28.870   0.248  1.00 67.09           O  
ATOM   3854  N   SER C   7     -16.451  30.420  -2.130  1.00 67.34           N  
ATOM   3855  CA  SER C   7     -17.690  31.130  -2.430  1.00 67.34           C  
ATOM   3856  C   SER C   7     -17.818  31.411  -3.923  1.00 67.34           C  
ATOM   3857  CB  SER C   7     -17.760  32.442  -1.648  1.00 67.34           C  
ATOM   3858  O   SER C   7     -18.928  31.471  -4.456  1.00 67.34           O  
ATOM   3859  OG  SER C   7     -16.767  33.348  -2.097  1.00 67.34           O  
ATOM   3860  N   GLN C   8     -16.714  31.537  -4.584  1.00 65.99           N  
ATOM   3861  CA  GLN C   8     -16.709  31.839  -6.011  1.00 65.99           C  
ATOM   3862  C   GLN C   8     -17.013  30.593  -6.838  1.00 65.99           C  
ATOM   3863  CB  GLN C   8     -15.363  32.432  -6.430  1.00 65.99           C  
ATOM   3864  O   GLN C   8     -17.541  30.692  -7.948  1.00 65.99           O  
ATOM   3865  CG  GLN C   8     -15.094  33.816  -5.855  1.00 65.99           C  
ATOM   3866  CD  GLN C   8     -13.737  34.365  -6.254  1.00 65.99           C  
ATOM   3867  NE2 GLN C   8     -13.066  35.026  -5.318  1.00 65.99           N  
ATOM   3868  OE1 GLN C   8     -13.296  34.195  -7.395  1.00 65.99           O  
ATOM   3869  N   VAL C   9     -16.809  29.389  -6.174  1.00 72.20           N  
ATOM   3870  CA  VAL C   9     -16.972  28.137  -6.906  1.00 72.20           C  
ATOM   3871  C   VAL C   9     -18.175  27.372  -6.360  1.00 72.20           C  
ATOM   3872  CB  VAL C   9     -15.702  27.262  -6.824  1.00 72.20           C  
ATOM   3873  O   VAL C   9     -18.294  26.162  -6.564  1.00 72.20           O  
ATOM   3874  CG1 VAL C   9     -15.847  26.016  -7.696  1.00 72.20           C  
ATOM   3875  CG2 VAL C   9     -14.472  28.067  -7.239  1.00 72.20           C  
ATOM   3876  N   ALA C  10     -19.006  27.987  -5.618  1.00 70.09           N  
ATOM   3877  CA  ALA C  10     -20.131  27.292  -4.999  1.00 70.09           C  
ATOM   3878  C   ALA C  10     -21.072  26.721  -6.057  1.00 70.09           C  
ATOM   3879  CB  ALA C  10     -20.892  28.234  -4.069  1.00 70.09           C  
ATOM   3880  O   ALA C  10     -21.591  25.613  -5.901  1.00 70.09           O  
ATOM   3881  N   ASN C  11     -21.073  27.376  -7.142  1.00 69.95           N  
ATOM   3882  CA  ASN C  11     -21.902  26.882  -8.236  1.00 69.95           C  
ATOM   3883  C   ASN C  11     -21.079  26.638  -9.497  1.00 69.95           C  
ATOM   3884  CB  ASN C  11     -23.045  27.857  -8.527  1.00 69.95           C  
ATOM   3885  O   ASN C  11     -20.204  27.437  -9.836  1.00 69.95           O  
ATOM   3886  CG  ASN C  11     -24.063  27.916  -7.405  1.00 69.95           C  
ATOM   3887  ND2 ASN C  11     -24.789  29.024  -7.322  1.00 69.95           N  
ATOM   3888  OD1 ASN C  11     -24.195  26.974  -6.620  1.00 69.95           O  
ATOM   3889  N   ALA C  12     -21.230  25.355 -10.012  1.00 75.66           N  
ATOM   3890  CA  ALA C  12     -20.484  25.052 -11.231  1.00 75.66           C  
ATOM   3891  C   ALA C  12     -20.974  25.902 -12.399  1.00 75.66           C  
ATOM   3892  CB  ALA C  12     -20.600  23.568 -11.571  1.00 75.66           C  
ATOM   3893  O   ALA C  12     -22.156  25.867 -12.748  1.00 75.66           O  
ATOM   3894  N   ARG C  13     -20.471  26.949 -12.597  1.00 71.31           N  
ATOM   3895  CA  ARG C  13     -20.786  27.738 -13.783  1.00 71.31           C  
ATOM   3896  C   ARG C  13     -19.668  27.644 -14.816  1.00 71.31           C  
ATOM   3897  CB  ARG C  13     -21.029  29.201 -13.407  1.00 71.31           C  
ATOM   3898  O   ARG C  13     -18.546  27.252 -14.490  1.00 71.31           O  
ATOM   3899  CG  ARG C  13     -22.409  29.466 -12.825  1.00 71.31           C  
ATOM   3900  CD  ARG C  13     -22.600  30.935 -12.472  1.00 71.31           C  
ATOM   3901  NE  ARG C  13     -23.810  31.147 -11.684  1.00 71.31           N  
ATOM   3902  NH1 ARG C  13     -23.198  33.242 -10.927  1.00 71.31           N  
ATOM   3903  NH2 ARG C  13     -25.200  32.327 -10.287  1.00 71.31           N  
ATOM   3904  CZ  ARG C  13     -24.067  32.238 -10.968  1.00 71.31           C  
ATOM   3905  N   LEU C  14     -20.100  27.624 -16.062  1.00 77.81           N  
ATOM   3906  CA  LEU C  14     -19.095  27.645 -17.119  1.00 77.81           C  
ATOM   3907  C   LEU C  14     -18.129  28.809 -16.927  1.00 77.81           C  
ATOM   3908  CB  LEU C  14     -19.763  27.742 -18.493  1.00 77.81           C  
ATOM   3909  O   LEU C  14     -18.555  29.956 -16.773  1.00 77.81           O  
ATOM   3910  CG  LEU C  14     -20.144  26.418 -19.157  1.00 77.81           C  
ATOM   3911  CD1 LEU C  14     -21.379  26.600 -20.034  1.00 77.81           C  
ATOM   3912  CD2 LEU C  14     -18.977  25.874 -19.973  1.00 77.81           C  
ATOM   3913  N   GLY C  15     -16.945  28.449 -16.538  1.00 75.31           N  
ATOM   3914  CA  GLY C  15     -15.871  29.425 -16.454  1.00 75.31           C  
ATOM   3915  C   GLY C  15     -15.533  29.818 -15.028  1.00 75.31           C  
ATOM   3916  O   GLY C  15     -14.818  30.796 -14.801  1.00 75.31           O  
ATOM   3917  N   SER C  16     -16.212  29.248 -14.062  1.00 75.29           N  
ATOM   3918  CA  SER C  16     -15.916  29.593 -12.676  1.00 75.29           C  
ATOM   3919  C   SER C  16     -14.448  29.342 -12.345  1.00 75.29           C  
ATOM   3920  CB  SER C  16     -16.805  28.793 -11.723  1.00 75.29           C  
ATOM   3921  O   SER C  16     -13.774  30.214 -11.793  1.00 75.29           O  
ATOM   3922  OG  SER C  16     -16.569  27.402 -11.862  1.00 75.29           O  
ATOM   3923  N   PHE C  17     -14.027  28.160 -12.815  1.00 75.91           N  
ATOM   3924  CA  PHE C  17     -12.630  27.845 -12.544  1.00 75.91           C  
ATOM   3925  C   PHE C  17     -11.705  28.714 -13.388  1.00 75.91           C  
ATOM   3926  CB  PHE C  17     -12.349  26.364 -12.813  1.00 75.91           C  
ATOM   3927  O   PHE C  17     -10.615  29.082 -12.945  1.00 75.91           O  
ATOM   3928  CG  PHE C  17     -12.550  25.479 -11.612  1.00 75.91           C  
ATOM   3929  CD1 PHE C  17     -11.674  25.536 -10.536  1.00 75.91           C  
ATOM   3930  CD2 PHE C  17     -13.616  24.591 -11.561  1.00 75.91           C  
ATOM   3931  CE1 PHE C  17     -11.858  24.719  -9.423  1.00 75.91           C  
ATOM   3932  CE2 PHE C  17     -13.807  23.771 -10.452  1.00 75.91           C  
ATOM   3933  CZ  PHE C  17     -12.925  23.836  -9.384  1.00 75.91           C  
ATOM   3934  N   SER C  18     -12.088  29.158 -14.506  1.00 76.98           N  
ATOM   3935  CA  SER C  18     -11.289  30.023 -15.368  1.00 76.98           C  
ATOM   3936  C   SER C  18     -11.101  31.402 -14.745  1.00 76.98           C  
ATOM   3937  CB  SER C  18     -11.944  30.160 -16.743  1.00 76.98           C  
ATOM   3938  O   SER C  18     -10.032  32.003 -14.869  1.00 76.98           O  
ATOM   3939  OG  SER C  18     -13.299  30.558 -16.618  1.00 76.98           O  
ATOM   3940  N   ARG C  19     -12.121  31.714 -14.013  1.00 75.55           N  
ATOM   3941  CA  ARG C  19     -12.022  33.005 -13.339  1.00 75.55           C  
ATOM   3942  C   ARG C  19     -10.961  32.972 -12.245  1.00 75.55           C  
ATOM   3943  CB  ARG C  19     -13.374  33.407 -12.746  1.00 75.55           C  
ATOM   3944  O   ARG C  19     -10.275  33.968 -12.008  1.00 75.55           O  
ATOM   3945  CG  ARG C  19     -14.095  34.490 -13.532  1.00 75.55           C  
ATOM   3946  CD  ARG C  19     -15.417  34.874 -12.883  1.00 75.55           C  
ATOM   3947  NE  ARG C  19     -16.196  35.768 -13.735  1.00 75.55           N  
ATOM   3948  NH1 ARG C  19     -18.036  35.830 -12.339  1.00 75.55           N  
ATOM   3949  NH2 ARG C  19     -18.041  37.012 -14.302  1.00 75.55           N  
ATOM   3950  CZ  ARG C  19     -17.423  36.201 -13.457  1.00 75.55           C  
ATOM   3951  N   LEU C  20     -10.782  31.860 -11.765  1.00 76.23           N  
ATOM   3952  CA  LEU C  20      -9.805  31.709 -10.692  1.00 76.23           C  
ATOM   3953  C   LEU C  20      -8.383  31.804 -11.235  1.00 76.23           C  
ATOM   3954  CB  LEU C  20     -10.001  30.372  -9.973  1.00 76.23           C  
ATOM   3955  O   LEU C  20      -7.462  32.188 -10.510  1.00 76.23           O  
ATOM   3956  CG  LEU C  20     -11.200  30.280  -9.027  1.00 76.23           C  
ATOM   3957  CD1 LEU C  20     -11.430  28.834  -8.602  1.00 76.23           C  
ATOM   3958  CD2 LEU C  20     -10.991  31.175  -7.810  1.00 76.23           C  
ATOM   3959  N   LEU C  21      -8.240  31.538 -12.524  1.00 77.77           N  
ATOM   3960  CA  LEU C  21      -6.919  31.567 -13.142  1.00 77.77           C  
ATOM   3961  C   LEU C  21      -6.372  32.990 -13.190  1.00 77.77           C  
ATOM   3962  CB  LEU C  21      -6.975  30.982 -14.556  1.00 77.77           C  
ATOM   3963  O   LEU C  21      -5.156  33.191 -13.230  1.00 77.77           O  
ATOM   3964  CG  LEU C  21      -7.076  29.459 -14.656  1.00 77.77           C  
ATOM   3965  CD1 LEU C  21      -7.456  29.045 -16.073  1.00 77.77           C  
ATOM   3966  CD2 LEU C  21      -5.763  28.807 -14.236  1.00 77.77           C  
ATOM   3967  N   LEU C  22      -7.269  33.899 -12.943  1.00 77.04           N  
ATOM   3968  CA  LEU C  22      -6.857  35.294 -13.054  1.00 77.04           C  
ATOM   3969  C   LEU C  22      -6.521  35.872 -11.683  1.00 77.04           C  
ATOM   3970  CB  LEU C  22      -7.958  36.127 -13.716  1.00 77.04           C  
ATOM   3971  O   LEU C  22      -6.014  36.992 -11.585  1.00 77.04           O  
ATOM   3972  CG  LEU C  22      -8.236  35.833 -15.191  1.00 77.04           C  
ATOM   3973  CD1 LEU C  22      -9.543  36.489 -15.625  1.00 77.04           C  
ATOM   3974  CD2 LEU C  22      -7.078  36.311 -16.059  1.00 77.04           C  
ATOM   3975  N   CYS C  23      -6.729  35.045 -10.673  1.00 72.36           N  
ATOM   3976  CA  CYS C  23      -6.425  35.528  -9.331  1.00 72.36           C  
ATOM   3977  C   CYS C  23      -4.920  35.600  -9.105  1.00 72.36           C  
ATOM   3978  CB  CYS C  23      -7.066  34.625  -8.278  1.00 72.36           C  
ATOM   3979  O   CYS C  23      -4.192  34.664  -9.442  1.00 72.36           O  
ATOM   3980  SG  CYS C  23      -8.809  34.987  -7.971  1.00 72.36           S  
ATOM   3981  N   TRP C  24      -4.418  36.776  -8.513  1.00 71.34           N  
ATOM   3982  CA  TRP C  24      -2.991  37.002  -8.303  1.00 71.34           C  
ATOM   3983  C   TRP C  24      -2.555  36.495  -6.933  1.00 71.34           C  
ATOM   3984  CB  TRP C  24      -2.657  38.490  -8.441  1.00 71.34           C  
ATOM   3985  O   TRP C  24      -1.511  35.851  -6.806  1.00 71.34           O  
ATOM   3986  CG  TRP C  24      -1.196  38.801  -8.308  1.00 71.34           C  
ATOM   3987  CD1 TRP C  24      -0.546  39.241  -7.189  1.00 71.34           C  
ATOM   3988  CD2 TRP C  24      -0.204  38.699  -9.335  1.00 71.34           C  
ATOM   3989  CE2 TRP C  24       1.027  39.093  -8.766  1.00 71.34           C  
ATOM   3990  CE3 TRP C  24      -0.238  38.312 -10.681  1.00 71.34           C  
ATOM   3991  NE1 TRP C  24       0.792  39.418  -7.458  1.00 71.34           N  
ATOM   3992  CH2 TRP C  24       2.156  38.727 -10.814  1.00 71.34           C  
ATOM   3993  CZ2 TRP C  24       2.216  39.110  -9.499  1.00 71.34           C  
ATOM   3994  CZ3 TRP C  24       0.947  38.330 -11.409  1.00 71.34           C  
ATOM   3995  N   ARG C  25      -3.308  36.753  -5.942  1.00 68.12           N  
ATOM   3996  CA  ARG C  25      -2.920  36.332  -4.600  1.00 68.12           C  
ATOM   3997  C   ARG C  25      -3.066  34.824  -4.434  1.00 68.12           C  
ATOM   3998  CB  ARG C  25      -3.757  37.059  -3.545  1.00 68.12           C  
ATOM   3999  O   ARG C  25      -4.134  34.266  -4.698  1.00 68.12           O  
ATOM   4000  CG  ARG C  25      -3.249  38.451  -3.206  1.00 68.12           C  
ATOM   4001  CD  ARG C  25      -4.043  39.081  -2.071  1.00 68.12           C  
ATOM   4002  NE  ARG C  25      -3.520  40.396  -1.712  1.00 68.12           N  
ATOM   4003  NH1 ARG C  25      -5.178  40.864  -0.172  1.00 68.12           N  
ATOM   4004  NH2 ARG C  25      -3.512  42.388  -0.568  1.00 68.12           N  
ATOM   4005  CZ  ARG C  25      -4.071  41.213  -0.819  1.00 68.12           C  
ATOM   4006  N   GLY C  26      -2.010  34.180  -4.069  1.00 66.81           N  
ATOM   4007  CA  GLY C  26      -2.004  32.738  -3.882  1.00 66.81           C  
ATOM   4008  C   GLY C  26      -1.860  31.968  -5.181  1.00 66.81           C  
ATOM   4009  O   GLY C  26      -1.938  30.738  -5.192  1.00 66.81           O  
ATOM   4010  N   SER C  27      -1.701  32.793  -6.207  1.00 75.09           N  
ATOM   4011  CA  SER C  27      -1.661  32.154  -7.519  1.00 75.09           C  
ATOM   4012  C   SER C  27      -0.254  31.674  -7.857  1.00 75.09           C  
ATOM   4013  CB  SER C  27      -2.154  33.117  -8.600  1.00 75.09           C  
ATOM   4014  O   SER C  27       0.728  32.178  -7.308  1.00 75.09           O  
ATOM   4015  OG  SER C  27      -1.903  32.593  -9.893  1.00 75.09           O  
ATOM   4016  N   ILE C  28      -0.283  30.721  -8.663  1.00 76.88           N  
ATOM   4017  CA  ILE C  28       0.943  30.082  -9.129  1.00 76.88           C  
ATOM   4018  C   ILE C  28       1.790  31.092  -9.900  1.00 76.88           C  
ATOM   4019  CB  ILE C  28       0.639  28.851 -10.013  1.00 76.88           C  
ATOM   4020  O   ILE C  28       3.020  31.069  -9.821  1.00 76.88           O  
ATOM   4021  CG1 ILE C  28       0.071  27.710  -9.162  1.00 76.88           C  
ATOM   4022  CG2 ILE C  28       1.896  28.402 -10.763  1.00 76.88           C  
ATOM   4023  CD1 ILE C  28      -0.611  26.615  -9.970  1.00 76.88           C  
ATOM   4024  N   TYR C  29       1.166  32.092 -10.420  1.00 76.40           N  
ATOM   4025  CA  TYR C  29       1.865  33.057 -11.262  1.00 76.40           C  
ATOM   4026  C   TYR C  29       2.789  33.938 -10.430  1.00 76.40           C  
ATOM   4027  CB  TYR C  29       0.863  33.926 -12.028  1.00 76.40           C  
ATOM   4028  O   TYR C  29       3.910  34.240 -10.847  1.00 76.40           O  
ATOM   4029  CG  TYR C  29      -0.116  33.135 -12.861  1.00 76.40           C  
ATOM   4030  CD1 TYR C  29       0.305  32.437 -13.990  1.00 76.40           C  
ATOM   4031  CD2 TYR C  29      -1.463  33.084 -12.520  1.00 76.40           C  
ATOM   4032  CE1 TYR C  29      -0.593  31.708 -14.762  1.00 76.40           C  
ATOM   4033  CE2 TYR C  29      -2.371  32.358 -13.285  1.00 76.40           C  
ATOM   4034  OH  TYR C  29      -2.822  30.954 -15.162  1.00 76.40           O  
ATOM   4035  CZ  TYR C  29      -1.927  31.674 -14.401  1.00 76.40           C  
ATOM   4036  N   LYS C  30       2.298  34.293  -9.360  1.00 77.17           N  
ATOM   4037  CA  LYS C  30       3.107  35.126  -8.476  1.00 77.17           C  
ATOM   4038  C   LYS C  30       4.374  34.395  -8.039  1.00 77.17           C  
ATOM   4039  CB  LYS C  30       2.298  35.552  -7.250  1.00 77.17           C  
ATOM   4040  O   LYS C  30       5.447  34.997  -7.958  1.00 77.17           O  
ATOM   4041  CG  LYS C  30       2.993  36.588  -6.379  1.00 77.17           C  
ATOM   4042  CD  LYS C  30       2.129  36.989  -5.190  1.00 77.17           C  
ATOM   4043  CE  LYS C  30       2.891  37.883  -4.221  1.00 77.17           C  
ATOM   4044  NZ  LYS C  30       2.024  38.345  -3.096  1.00 77.17           N  
ATOM   4045  N   LEU C  31       4.254  33.119  -7.960  1.00 81.27           N  
ATOM   4046  CA  LEU C  31       5.358  32.325  -7.433  1.00 81.27           C  
ATOM   4047  C   LEU C  31       6.361  31.992  -8.532  1.00 81.27           C  
ATOM   4048  CB  LEU C  31       4.834  31.035  -6.796  1.00 81.27           C  
ATOM   4049  O   LEU C  31       7.566  31.928  -8.279  1.00 81.27           O  
ATOM   4050  CG  LEU C  31       4.197  31.171  -5.412  1.00 81.27           C  
ATOM   4051  CD1 LEU C  31       3.280  29.986  -5.132  1.00 81.27           C  
ATOM   4052  CD2 LEU C  31       5.273  31.287  -4.338  1.00 81.27           C  
ATOM   4053  N   LEU C  32       5.897  31.917  -9.717  1.00 88.48           N  
ATOM   4054  CA  LEU C  32       6.700  31.359 -10.799  1.00 88.48           C  
ATOM   4055  C   LEU C  32       7.262  32.466 -11.685  1.00 88.48           C  
ATOM   4056  CB  LEU C  32       5.866  30.390 -11.641  1.00 88.48           C  
ATOM   4057  O   LEU C  32       8.182  32.229 -12.473  1.00 88.48           O  
ATOM   4058  CG  LEU C  32       6.645  29.435 -12.546  1.00 88.48           C  
ATOM   4059  CD1 LEU C  32       6.724  28.050 -11.912  1.00 88.48           C  
ATOM   4060  CD2 LEU C  32       6.000  29.361 -13.926  1.00 88.48           C  
ATOM   4061  N   TYR C  33       6.829  33.739 -11.481  1.00 84.19           N  
ATOM   4062  CA  TYR C  33       7.139  34.801 -12.432  1.00 84.19           C  
ATOM   4063  C   TYR C  33       8.643  35.029 -12.523  1.00 84.19           C  
ATOM   4064  CB  TYR C  33       6.437  36.102 -12.032  1.00 84.19           C  
ATOM   4065  O   TYR C  33       9.193  35.157 -13.619  1.00 84.19           O  
ATOM   4066  CG  TYR C  33       6.826  37.288 -12.882  1.00 84.19           C  
ATOM   4067  CD1 TYR C  33       7.742  38.230 -12.420  1.00 84.19           C  
ATOM   4068  CD2 TYR C  33       6.279  37.468 -14.148  1.00 84.19           C  
ATOM   4069  CE1 TYR C  33       8.102  39.325 -13.199  1.00 84.19           C  
ATOM   4070  CE2 TYR C  33       6.632  38.559 -14.936  1.00 84.19           C  
ATOM   4071  OH  TYR C  33       7.896  40.562 -15.229  1.00 84.19           O  
ATOM   4072  CZ  TYR C  33       7.543  39.480 -14.453  1.00 84.19           C  
ATOM   4073  N   GLY C  34       9.309  35.027 -11.448  1.00 88.89           N  
ATOM   4074  CA  GLY C  34      10.746  35.249 -11.457  1.00 88.89           C  
ATOM   4075  C   GLY C  34      11.509  34.186 -12.225  1.00 88.89           C  
ATOM   4076  O   GLY C  34      12.268  34.502 -13.143  1.00 88.89           O  
ATOM   4077  N   GLU C  35      11.227  32.924 -11.947  1.00 89.95           N  
ATOM   4078  CA  GLU C  35      11.908  31.810 -12.600  1.00 89.95           C  
ATOM   4079  C   GLU C  35      11.558  31.744 -14.084  1.00 89.95           C  
ATOM   4080  CB  GLU C  35      11.553  30.487 -11.917  1.00 89.95           C  
ATOM   4081  O   GLU C  35      12.417  31.447 -14.917  1.00 89.95           O  
ATOM   4082  CG  GLU C  35      12.119  30.350 -10.511  1.00 89.95           C  
ATOM   4083  CD  GLU C  35      11.680  29.076  -9.808  1.00 89.95           C  
ATOM   4084  OE1 GLU C  35      12.233  28.753  -8.733  1.00 89.95           O  
ATOM   4085  OE2 GLU C  35      10.775  28.393 -10.338  1.00 89.95           O  
ATOM   4086  N   PHE C  36      10.356  31.980 -14.344  1.00 90.86           N  
ATOM   4087  CA  PHE C  36       9.908  31.947 -15.731  1.00 90.86           C  
ATOM   4088  C   PHE C  36      10.597  33.033 -16.548  1.00 90.86           C  
ATOM   4089  CB  PHE C  36       8.387  32.114 -15.811  1.00 90.86           C  
ATOM   4090  O   PHE C  36      11.037  32.786 -17.673  1.00 90.86           O  
ATOM   4091  CG  PHE C  36       7.836  31.998 -17.207  1.00 90.86           C  
ATOM   4092  CD1 PHE C  36       7.308  33.108 -17.855  1.00 90.86           C  
ATOM   4093  CD2 PHE C  36       7.847  30.779 -17.871  1.00 90.86           C  
ATOM   4094  CE1 PHE C  36       6.797  33.003 -19.147  1.00 90.86           C  
ATOM   4095  CE2 PHE C  36       7.339  30.666 -19.162  1.00 90.86           C  
ATOM   4096  CZ  PHE C  36       6.813  31.780 -19.797  1.00 90.86           C  
ATOM   4097  N   LEU C  37      10.790  34.201 -16.031  1.00 90.96           N  
ATOM   4098  CA  LEU C  37      11.459  35.299 -16.720  1.00 90.96           C  
ATOM   4099  C   LEU C  37      12.922  34.962 -16.987  1.00 90.96           C  
ATOM   4100  CB  LEU C  37      11.363  36.586 -15.897  1.00 90.96           C  
ATOM   4101  O   LEU C  37      13.433  35.214 -18.081  1.00 90.96           O  
ATOM   4102  CG  LEU C  37      10.407  37.658 -16.423  1.00 90.96           C  
ATOM   4103  CD1 LEU C  37       9.877  38.508 -15.273  1.00 90.96           C  
ATOM   4104  CD2 LEU C  37      11.102  38.530 -17.464  1.00 90.96           C  
ATOM   4105  N   ILE C  38      13.498  34.407 -16.037  1.00 92.65           N  
ATOM   4106  CA  ILE C  38      14.887  33.991 -16.201  1.00 92.65           C  
ATOM   4107  C   ILE C  38      14.985  32.952 -17.316  1.00 92.65           C  
ATOM   4108  CB  ILE C  38      15.466  33.424 -14.886  1.00 92.65           C  
ATOM   4109  O   ILE C  38      15.857  33.044 -18.184  1.00 92.65           O  
ATOM   4110  CG1 ILE C  38      15.520  34.516 -13.811  1.00 92.65           C  
ATOM   4111  CG2 ILE C  38      16.853  32.820 -15.124  1.00 92.65           C  
ATOM   4112  CD1 ILE C  38      15.846  33.997 -12.418  1.00 92.65           C  
ATOM   4113  N   PHE C  39      14.141  32.039 -17.262  1.00 92.16           N  
ATOM   4114  CA  PHE C  39      14.127  30.996 -18.281  1.00 92.16           C  
ATOM   4115  C   PHE C  39      13.927  31.595 -19.667  1.00 92.16           C  
ATOM   4116  CB  PHE C  39      13.027  29.971 -17.987  1.00 92.16           C  
ATOM   4117  O   PHE C  39      14.647  31.253 -20.607  1.00 92.16           O  
ATOM   4118  CG  PHE C  39      12.925  28.879 -19.017  1.00 92.16           C  
ATOM   4119  CD1 PHE C  39      11.951  28.926 -20.007  1.00 92.16           C  
ATOM   4120  CD2 PHE C  39      13.803  27.803 -18.995  1.00 92.16           C  
ATOM   4121  CE1 PHE C  39      11.854  27.916 -20.962  1.00 92.16           C  
ATOM   4122  CE2 PHE C  39      13.713  26.790 -19.946  1.00 92.16           C  
ATOM   4123  CZ  PHE C  39      12.737  26.848 -20.928  1.00 92.16           C  
ATOM   4124  N   LEU C  40      12.942  32.498 -19.786  1.00 88.45           N  
ATOM   4125  CA  LEU C  40      12.630  33.140 -21.058  1.00 88.45           C  
ATOM   4126  C   LEU C  40      13.826  33.930 -21.576  1.00 88.45           C  
ATOM   4127  CB  LEU C  40      11.418  34.064 -20.909  1.00 88.45           C  
ATOM   4128  O   LEU C  40      14.169  33.843 -22.758  1.00 88.45           O  
ATOM   4129  CG  LEU C  40      10.566  34.272 -22.162  1.00 88.45           C  
ATOM   4130  CD1 LEU C  40       9.087  34.096 -21.832  1.00 88.45           C  
ATOM   4131  CD2 LEU C  40      10.825  35.650 -22.762  1.00 88.45           C  
ATOM   4132  N   LEU C  41      14.454  34.643 -20.733  1.00 92.19           N  
ATOM   4133  CA  LEU C  41      15.632  35.420 -21.105  1.00 92.19           C  
ATOM   4134  C   LEU C  41      16.745  34.510 -21.613  1.00 92.19           C  
ATOM   4135  CB  LEU C  41      16.131  36.241 -19.914  1.00 92.19           C  
ATOM   4136  O   LEU C  41      17.320  34.759 -22.675  1.00 92.19           O  
ATOM   4137  CG  LEU C  41      17.260  37.233 -20.199  1.00 92.19           C  
ATOM   4138  CD1 LEU C  41      16.759  38.665 -20.044  1.00 92.19           C  
ATOM   4139  CD2 LEU C  41      18.446  36.973 -19.277  1.00 92.19           C  
ATOM   4140  N   CYS C  42      16.936  33.440 -20.892  1.00 92.29           N  
ATOM   4141  CA  CYS C  42      17.972  32.494 -21.292  1.00 92.29           C  
ATOM   4142  C   CYS C  42      17.635  31.851 -22.633  1.00 92.29           C  
ATOM   4143  CB  CYS C  42      18.149  31.412 -20.228  1.00 92.29           C  
ATOM   4144  O   CYS C  42      18.498  31.736 -23.504  1.00 92.29           O  
ATOM   4145  SG  CYS C  42      18.946  32.000 -18.717  1.00 92.29           S  
ATOM   4146  N   TYR C  43      16.440  31.492 -22.789  1.00 90.14           N  
ATOM   4147  CA  TYR C  43      16.005  30.848 -24.024  1.00 90.14           C  
ATOM   4148  C   TYR C  43      16.263  31.746 -25.228  1.00 90.14           C  
ATOM   4149  CB  TYR C  43      14.518  30.489 -23.948  1.00 90.14           C  
ATOM   4150  O   TYR C  43      16.834  31.305 -26.228  1.00 90.14           O  
ATOM   4151  CG  TYR C  43      13.996  29.803 -25.187  1.00 90.14           C  
ATOM   4152  CD1 TYR C  43      13.370  30.530 -26.198  1.00 90.14           C  
ATOM   4153  CD2 TYR C  43      14.126  28.428 -25.349  1.00 90.14           C  
ATOM   4154  CE1 TYR C  43      12.885  29.902 -27.340  1.00 90.14           C  
ATOM   4155  CE2 TYR C  43      13.644  27.790 -26.488  1.00 90.14           C  
ATOM   4156  OH  TYR C  43      12.549  27.907 -28.605  1.00 90.14           O  
ATOM   4157  CZ  TYR C  43      13.027  28.534 -27.476  1.00 90.14           C  
ATOM   4158  N   TYR C  44      15.993  33.004 -25.224  1.00 88.98           N  
ATOM   4159  CA  TYR C  44      16.096  33.914 -26.359  1.00 88.98           C  
ATOM   4160  C   TYR C  44      17.541  34.347 -26.582  1.00 88.98           C  
ATOM   4161  CB  TYR C  44      15.210  35.144 -26.144  1.00 88.98           C  
ATOM   4162  O   TYR C  44      17.953  34.597 -27.717  1.00 88.98           O  
ATOM   4163  CG  TYR C  44      13.748  34.896 -26.423  1.00 88.98           C  
ATOM   4164  CD1 TYR C  44      13.295  34.669 -27.721  1.00 88.98           C  
ATOM   4165  CD2 TYR C  44      12.816  34.888 -25.391  1.00 88.98           C  
ATOM   4166  CE1 TYR C  44      11.948  34.441 -27.983  1.00 88.98           C  
ATOM   4167  CE2 TYR C  44      11.467  34.661 -25.641  1.00 88.98           C  
ATOM   4168  OH  TYR C  44       9.708  34.213 -27.192  1.00 88.98           O  
ATOM   4169  CZ  TYR C  44      11.043  34.438 -26.938  1.00 88.98           C  
ATOM   4170  N   ILE C  45      18.244  34.408 -25.491  1.00 90.88           N  
ATOM   4171  CA  ILE C  45      19.667  34.699 -25.636  1.00 90.88           C  
ATOM   4172  C   ILE C  45      20.337  33.598 -26.454  1.00 90.88           C  
ATOM   4173  CB  ILE C  45      20.358  34.841 -24.261  1.00 90.88           C  
ATOM   4174  O   ILE C  45      21.093  33.882 -27.387  1.00 90.88           O  
ATOM   4175  CG1 ILE C  45      19.875  36.111 -23.550  1.00 90.88           C  
ATOM   4176  CG2 ILE C  45      21.881  34.848 -24.421  1.00 90.88           C  
ATOM   4177  CD1 ILE C  45      20.371  36.244 -22.117  1.00 90.88           C  
ATOM   4178  N   ILE C  46      20.041  32.333 -26.157  1.00 88.88           N  
ATOM   4179  CA  ILE C  46      20.617  31.206 -26.883  1.00 88.88           C  
ATOM   4180  C   ILE C  46      20.144  31.230 -28.334  1.00 88.88           C  
ATOM   4181  CB  ILE C  46      20.248  29.859 -26.221  1.00 88.88           C  
ATOM   4182  O   ILE C  46      20.929  30.987 -29.254  1.00 88.88           O  
ATOM   4183  CG1 ILE C  46      20.883  29.756 -24.830  1.00 88.88           C  
ATOM   4184  CG2 ILE C  46      20.677  28.686 -27.108  1.00 88.88           C  
ATOM   4185  CD1 ILE C  46      20.437  28.537 -24.034  1.00 88.88           C  
ATOM   4186  N   ARG C  47      18.931  31.524 -28.557  1.00 85.93           N  
ATOM   4187  CA  ARG C  47      18.401  31.623 -29.913  1.00 85.93           C  
ATOM   4188  C   ARG C  47      19.142  32.688 -30.715  1.00 85.93           C  
ATOM   4189  CB  ARG C  47      16.903  31.937 -29.884  1.00 85.93           C  
ATOM   4190  O   ARG C  47      19.503  32.462 -31.872  1.00 85.93           O  
ATOM   4191  CG  ARG C  47      16.248  31.942 -31.256  1.00 85.93           C  
ATOM   4192  CD  ARG C  47      14.755  32.224 -31.166  1.00 85.93           C  
ATOM   4193  NE  ARG C  47      14.149  32.346 -32.489  1.00 85.93           N  
ATOM   4194  NH1 ARG C  47      12.024  32.794 -31.703  1.00 85.93           N  
ATOM   4195  NH2 ARG C  47      12.420  32.702 -33.958  1.00 85.93           N  
ATOM   4196  CZ  ARG C  47      12.866  32.614 -32.714  1.00 85.93           C  
ATOM   4197  N   PHE C  48      19.396  33.790 -30.079  1.00 86.31           N  
ATOM   4198  CA  PHE C  48      20.071  34.896 -30.749  1.00 86.31           C  
ATOM   4199  C   PHE C  48      21.513  34.530 -31.078  1.00 86.31           C  
ATOM   4200  CB  PHE C  48      20.034  36.156 -29.878  1.00 86.31           C  
ATOM   4201  O   PHE C  48      21.995  34.811 -32.177  1.00 86.31           O  
ATOM   4202  CG  PHE C  48      20.440  37.408 -30.606  1.00 86.31           C  
ATOM   4203  CD1 PHE C  48      21.733  37.905 -30.495  1.00 86.31           C  
ATOM   4204  CD2 PHE C  48      19.528  38.090 -31.401  1.00 86.31           C  
ATOM   4205  CE1 PHE C  48      22.112  39.065 -31.168  1.00 86.31           C  
ATOM   4206  CE2 PHE C  48      19.899  39.249 -32.077  1.00 86.31           C  
ATOM   4207  CZ  PHE C  48      21.191  39.735 -31.958  1.00 86.31           C  
ATOM   4208  N   ILE C  49      22.147  33.906 -30.113  1.00 86.40           N  
ATOM   4209  CA  ILE C  49      23.528  33.489 -30.331  1.00 86.40           C  
ATOM   4210  C   ILE C  49      23.590  32.497 -31.491  1.00 86.40           C  
ATOM   4211  CB  ILE C  49      24.137  32.863 -29.057  1.00 86.40           C  
ATOM   4212  O   ILE C  49      24.468  32.592 -32.351  1.00 86.40           O  
ATOM   4213  CG1 ILE C  49      24.250  33.914 -27.947  1.00 86.40           C  
ATOM   4214  CG2 ILE C  49      25.503  32.240 -29.362  1.00 86.40           C  
ATOM   4215  CD1 ILE C  49      24.711  33.355 -26.608  1.00 86.40           C  
ATOM   4216  N   TYR C  50      22.687  31.600 -31.624  1.00 82.76           N  
ATOM   4217  CA  TYR C  50      22.639  30.592 -32.678  1.00 82.76           C  
ATOM   4218  C   TYR C  50      22.422  31.238 -34.041  1.00 82.76           C  
ATOM   4219  CB  TYR C  50      21.528  29.576 -32.398  1.00 82.76           C  
ATOM   4220  O   TYR C  50      23.130  30.927 -35.002  1.00 82.76           O  
ATOM   4221  CG  TYR C  50      21.220  28.676 -33.570  1.00 82.76           C  
ATOM   4222  CD1 TYR C  50      20.013  28.782 -34.258  1.00 82.76           C  
ATOM   4223  CD2 TYR C  50      22.134  27.716 -33.991  1.00 82.76           C  
ATOM   4224  CE1 TYR C  50      19.725  27.953 -35.337  1.00 82.76           C  
ATOM   4225  CE2 TYR C  50      21.857  26.882 -35.069  1.00 82.76           C  
ATOM   4226  OH  TYR C  50      20.371  26.185 -36.802  1.00 82.76           O  
ATOM   4227  CZ  TYR C  50      20.651  27.008 -35.735  1.00 82.76           C  
ATOM   4228  N   ARG C  51      21.634  32.261 -34.285  1.00 79.56           N  
ATOM   4229  CA  ARG C  51      21.248  32.818 -35.577  1.00 79.56           C  
ATOM   4230  C   ARG C  51      22.210  33.921 -36.007  1.00 79.56           C  
ATOM   4231  CB  ARG C  51      19.819  33.361 -35.523  1.00 79.56           C  
ATOM   4232  O   ARG C  51      22.535  34.041 -37.190  1.00 79.56           O  
ATOM   4233  CG  ARG C  51      18.748  32.282 -35.545  1.00 79.56           C  
ATOM   4234  CD  ARG C  51      17.568  32.675 -36.422  1.00 79.56           C  
ATOM   4235  NE  ARG C  51      16.482  31.703 -36.332  1.00 79.56           N  
ATOM   4236  NH1 ARG C  51      15.118  32.777 -37.856  1.00 79.56           N  
ATOM   4237  NH2 ARG C  51      14.422  30.835 -36.858  1.00 79.56           N  
ATOM   4238  CZ  ARG C  51      15.343  31.774 -37.016  1.00 79.56           C  
ATOM   4239  N   LEU C  52      22.703  34.624 -35.026  1.00 83.28           N  
ATOM   4240  CA  LEU C  52      23.446  35.811 -35.435  1.00 83.28           C  
ATOM   4241  C   LEU C  52      24.946  35.605 -35.248  1.00 83.28           C  
ATOM   4242  CB  LEU C  52      22.985  37.034 -34.638  1.00 83.28           C  
ATOM   4243  O   LEU C  52      25.749  36.110 -36.035  1.00 83.28           O  
ATOM   4244  CG  LEU C  52      21.560  37.521 -34.908  1.00 83.28           C  
ATOM   4245  CD1 LEU C  52      21.100  38.458 -33.796  1.00 83.28           C  
ATOM   4246  CD2 LEU C  52      21.480  38.213 -36.265  1.00 83.28           C  
ATOM   4247  N   ALA C  53      25.433  34.951 -34.207  1.00 83.26           N  
ATOM   4248  CA  ALA C  53      26.834  34.975 -33.795  1.00 83.26           C  
ATOM   4249  C   ALA C  53      27.583  33.757 -34.327  1.00 83.26           C  
ATOM   4250  CB  ALA C  53      26.940  35.038 -32.273  1.00 83.26           C  
ATOM   4251  O   ALA C  53      28.785  33.827 -34.595  1.00 83.26           O  
ATOM   4252  N   LEU C  54      26.903  32.655 -34.660  1.00 79.58           N  
ATOM   4253  CA  LEU C  54      27.617  31.414 -34.941  1.00 79.58           C  
ATOM   4254  C   LEU C  54      27.887  31.268 -36.434  1.00 79.58           C  
ATOM   4255  CB  LEU C  54      26.817  30.210 -34.435  1.00 79.58           C  
ATOM   4256  O   LEU C  54      27.048  31.634 -37.260  1.00 79.58           O  
ATOM   4257  CG  LEU C  54      26.922  29.907 -32.939  1.00 79.58           C  
ATOM   4258  CD1 LEU C  54      25.635  29.258 -32.439  1.00 79.58           C  
ATOM   4259  CD2 LEU C  54      28.123  29.011 -32.658  1.00 79.58           C  
ATOM   4260  N   THR C  55      29.164  30.929 -36.725  1.00 82.57           N  
ATOM   4261  CA  THR C  55      29.577  30.607 -38.086  1.00 82.57           C  
ATOM   4262  C   THR C  55      28.864  29.354 -38.586  1.00 82.57           C  
ATOM   4263  CB  THR C  55      31.101  30.403 -38.173  1.00 82.57           C  
ATOM   4264  O   THR C  55      28.290  28.603 -37.795  1.00 82.57           O  
ATOM   4265  CG2 THR C  55      31.825  31.733 -38.348  1.00 82.57           C  
ATOM   4266  OG1 THR C  55      31.563  29.775 -36.971  1.00 82.57           O  
ATOM   4267  N   GLU C  56      28.869  29.047 -39.783  1.00 80.08           N  
ATOM   4268  CA  GLU C  56      28.161  27.925 -40.393  1.00 80.08           C  
ATOM   4269  C   GLU C  56      28.612  26.596 -39.794  1.00 80.08           C  
ATOM   4270  CB  GLU C  56      28.372  27.917 -41.909  1.00 80.08           C  
ATOM   4271  O   GLU C  56      27.790  25.714 -39.538  1.00 80.08           O  
ATOM   4272  CG  GLU C  56      27.170  28.411 -42.700  1.00 80.08           C  
ATOM   4273  CD  GLU C  56      27.405  28.427 -44.202  1.00 80.08           C  
ATOM   4274  OE1 GLU C  56      26.503  28.862 -44.953  1.00 80.08           O  
ATOM   4275  OE2 GLU C  56      28.500  27.999 -44.632  1.00 80.08           O  
ATOM   4276  N   GLU C  57      29.926  26.428 -39.587  1.00 79.29           N  
ATOM   4277  CA  GLU C  57      30.423  25.186 -39.002  1.00 79.29           C  
ATOM   4278  C   GLU C  57      29.960  25.034 -37.555  1.00 79.29           C  
ATOM   4279  CB  GLU C  57      31.951  25.131 -39.073  1.00 79.29           C  
ATOM   4280  O   GLU C  57      29.591  23.939 -37.128  1.00 79.29           O  
ATOM   4281  CG  GLU C  57      32.487  23.973 -39.902  1.00 79.29           C  
ATOM   4282  CD  GLU C  57      34.002  23.972 -40.024  1.00 79.29           C  
ATOM   4283  OE1 GLU C  57      34.558  23.063 -40.682  1.00 79.29           O  
ATOM   4284  OE2 GLU C  57      34.639  24.888 -39.458  1.00 79.29           O  
ATOM   4285  N   GLN C  58      29.974  26.058 -36.858  1.00 81.11           N  
ATOM   4286  CA  GLN C  58      29.555  26.071 -35.460  1.00 81.11           C  
ATOM   4287  C   GLN C  58      28.053  25.835 -35.334  1.00 81.11           C  
ATOM   4288  CB  GLN C  58      29.935  27.396 -34.798  1.00 81.11           C  
ATOM   4289  O   GLN C  58      27.599  25.181 -34.392  1.00 81.11           O  
ATOM   4290  CG  GLN C  58      31.432  27.564 -34.573  1.00 81.11           C  
ATOM   4291  CD  GLN C  58      31.793  28.930 -34.020  1.00 81.11           C  
ATOM   4292  NE2 GLN C  58      33.027  29.071 -33.546  1.00 81.11           N  
ATOM   4293  OE1 GLN C  58      30.971  29.851 -34.019  1.00 81.11           O  
ATOM   4294  N   GLN C  59      27.364  26.290 -36.292  1.00 80.42           N  
ATOM   4295  CA  GLN C  59      25.920  26.078 -36.306  1.00 80.42           C  
ATOM   4296  C   GLN C  59      25.583  24.596 -36.440  1.00 80.42           C  
ATOM   4297  CB  GLN C  59      25.272  26.868 -37.444  1.00 80.42           C  
ATOM   4298  O   GLN C  59      24.661  24.102 -35.788  1.00 80.42           O  
ATOM   4299  CG  GLN C  59      25.034  28.336 -37.116  1.00 80.42           C  
ATOM   4300  CD  GLN C  59      24.349  29.086 -38.243  1.00 80.42           C  
ATOM   4301  NE2 GLN C  59      24.016  30.349 -37.998  1.00 80.42           N  
ATOM   4302  OE1 GLN C  59      24.122  28.535 -39.325  1.00 80.42           O  
ATOM   4303  N   LEU C  60      26.422  23.957 -37.270  1.00 81.75           N  
ATOM   4304  CA  LEU C  60      26.197  22.529 -37.463  1.00 81.75           C  
ATOM   4305  C   LEU C  60      26.459  21.758 -36.174  1.00 81.75           C  
ATOM   4306  CB  LEU C  60      27.091  21.992 -38.584  1.00 81.75           C  
ATOM   4307  O   LEU C  60      25.712  20.838 -35.832  1.00 81.75           O  
ATOM   4308  CG  LEU C  60      26.387  21.225 -39.704  1.00 81.75           C  
ATOM   4309  CD1 LEU C  60      26.845  21.738 -41.066  1.00 81.75           C  
ATOM   4310  CD2 LEU C  60      26.648  19.729 -39.575  1.00 81.75           C  
ATOM   4311  N   MET C  61      27.476  22.164 -35.449  1.00 79.68           N  
ATOM   4312  CA  MET C  61      27.779  21.526 -34.171  1.00 79.68           C  
ATOM   4313  C   MET C  61      26.665  21.777 -33.160  1.00 79.68           C  
ATOM   4314  CB  MET C  61      29.111  22.035 -33.618  1.00 79.68           C  
ATOM   4315  O   MET C  61      26.288  20.875 -32.409  1.00 79.68           O  
ATOM   4316  CG  MET C  61      30.328  21.460 -34.325  1.00 79.68           C  
ATOM   4317  SD  MET C  61      30.443  19.636 -34.155  1.00 79.68           S  
ATOM   4318  CE  MET C  61      31.145  19.513 -32.487  1.00 79.68           C  
ATOM   4319  N   PHE C  62      26.190  22.978 -33.158  1.00 84.10           N  
ATOM   4320  CA  PHE C  62      25.091  23.331 -32.266  1.00 84.10           C  
ATOM   4321  C   PHE C  62      23.843  22.521 -32.598  1.00 84.10           C  
ATOM   4322  CB  PHE C  62      24.784  24.829 -32.355  1.00 84.10           C  
ATOM   4323  O   PHE C  62      23.134  22.066 -31.698  1.00 84.10           O  
ATOM   4324  CG  PHE C  62      23.684  25.279 -31.432  1.00 84.10           C  
ATOM   4325  CD1 PHE C  62      22.409  25.534 -31.921  1.00 84.10           C  
ATOM   4326  CD2 PHE C  62      23.926  25.448 -30.075  1.00 84.10           C  
ATOM   4327  CE1 PHE C  62      21.389  25.951 -31.069  1.00 84.10           C  
ATOM   4328  CE2 PHE C  62      22.912  25.865 -29.218  1.00 84.10           C  
ATOM   4329  CZ  PHE C  62      21.644  26.117 -29.717  1.00 84.10           C  
ATOM   4330  N   GLU C  63      23.619  22.313 -33.845  1.00 79.89           N  
ATOM   4331  CA  GLU C  63      22.466  21.530 -34.277  1.00 79.89           C  
ATOM   4332  C   GLU C  63      22.582  20.078 -33.821  1.00 79.89           C  
ATOM   4333  CB  GLU C  63      22.312  21.593 -35.799  1.00 79.89           C  
ATOM   4334  O   GLU C  63      21.597  19.478 -33.385  1.00 79.89           O  
ATOM   4335  CG  GLU C  63      21.829  22.941 -36.313  1.00 79.89           C  
ATOM   4336  CD  GLU C  63      21.777  23.021 -37.830  1.00 79.89           C  
ATOM   4337  OE1 GLU C  63      21.446  24.101 -38.370  1.00 79.89           O  
ATOM   4338  OE2 GLU C  63      22.069  21.995 -38.485  1.00 79.89           O  
ATOM   4339  N   LYS C  64      23.731  19.579 -33.928  1.00 81.35           N  
ATOM   4340  CA  LYS C  64      23.945  18.217 -33.445  1.00 81.35           C  
ATOM   4341  C   LYS C  64      23.713  18.126 -31.940  1.00 81.35           C  
ATOM   4342  CB  LYS C  64      25.357  17.741 -33.788  1.00 81.35           C  
ATOM   4343  O   LYS C  64      23.119  17.160 -31.455  1.00 81.35           O  
ATOM   4344  CG  LYS C  64      25.550  17.380 -35.253  1.00 81.35           C  
ATOM   4345  CD  LYS C  64      26.951  16.845 -35.518  1.00 81.35           C  
ATOM   4346  CE  LYS C  64      27.178  16.575 -36.999  1.00 81.35           C  
ATOM   4347  NZ  LYS C  64      28.580  16.142 -37.275  1.00 81.35           N  
ATOM   4348  N   LEU C  65      24.116  19.180 -31.249  1.00 83.17           N  
ATOM   4349  CA  LEU C  65      23.928  19.251 -29.804  1.00 83.17           C  
ATOM   4350  C   LEU C  65      22.447  19.325 -29.451  1.00 83.17           C  
ATOM   4351  CB  LEU C  65      24.664  20.463 -29.226  1.00 83.17           C  
ATOM   4352  O   LEU C  65      21.988  18.641 -28.533  1.00 83.17           O  
ATOM   4353  CG  LEU C  65      24.588  20.642 -27.709  1.00 83.17           C  
ATOM   4354  CD1 LEU C  65      25.319  19.505 -27.004  1.00 83.17           C  
ATOM   4355  CD2 LEU C  65      25.167  21.992 -27.301  1.00 83.17           C  
ATOM   4356  N   THR C  66      21.793  20.170 -30.101  1.00 82.50           N  
ATOM   4357  CA  THR C  66      20.360  20.313 -29.863  1.00 82.50           C  
ATOM   4358  C   THR C  66      19.642  18.984 -30.073  1.00 82.50           C  
ATOM   4359  CB  THR C  66      19.746  21.383 -30.785  1.00 82.50           C  
ATOM   4360  O   THR C  66      18.797  18.594 -29.264  1.00 82.50           O  
ATOM   4361  CG2 THR C  66      18.299  21.675 -30.401  1.00 82.50           C  
ATOM   4362  OG1 THR C  66      20.509  22.591 -30.680  1.00 82.50           O  
ATOM   4363  N   LEU C  67      19.989  18.236 -31.117  1.00 79.49           N  
ATOM   4364  CA  LEU C  67      19.371  16.944 -31.393  1.00 79.49           C  
ATOM   4365  C   LEU C  67      19.719  15.931 -30.307  1.00 79.49           C  
ATOM   4366  CB  LEU C  67      19.817  16.417 -32.760  1.00 79.49           C  
ATOM   4367  O   LEU C  67      18.868  15.140 -29.894  1.00 79.49           O  
ATOM   4368  CG  LEU C  67      19.240  17.132 -33.983  1.00 79.49           C  
ATOM   4369  CD1 LEU C  67      19.977  16.699 -35.246  1.00 79.49           C  
ATOM   4370  CD2 LEU C  67      17.745  16.855 -34.108  1.00 79.49           C  
ATOM   4371  N   TYR C  68      20.929  16.095 -29.887  1.00 77.40           N  
ATOM   4372  CA  TYR C  68      21.356  15.222 -28.799  1.00 77.40           C  
ATOM   4373  C   TYR C  68      20.565  15.507 -27.528  1.00 77.40           C  
ATOM   4374  CB  TYR C  68      22.855  15.391 -28.530  1.00 77.40           C  
ATOM   4375  O   TYR C  68      20.047  14.586 -26.892  1.00 77.40           O  
ATOM   4376  CG  TYR C  68      23.388  14.467 -27.462  1.00 77.40           C  
ATOM   4377  CD1 TYR C  68      23.628  14.930 -26.170  1.00 77.40           C  
ATOM   4378  CD2 TYR C  68      23.653  13.131 -27.742  1.00 77.40           C  
ATOM   4379  CE1 TYR C  68      24.121  14.083 -25.183  1.00 77.40           C  
ATOM   4380  CE2 TYR C  68      24.146  12.275 -26.763  1.00 77.40           C  
ATOM   4381  OH  TYR C  68      24.864  11.916 -24.515  1.00 77.40           O  
ATOM   4382  CZ  TYR C  68      24.376  12.759 -25.488  1.00 77.40           C  
ATOM   4383  N   CYS C  69      20.416  16.733 -27.119  1.00 79.67           N  
ATOM   4384  CA  CYS C  69      19.688  17.141 -25.923  1.00 79.67           C  
ATOM   4385  C   CYS C  69      18.206  16.805 -26.045  1.00 79.67           C  
ATOM   4386  CB  CYS C  69      19.861  18.639 -25.675  1.00 79.67           C  
ATOM   4387  O   CYS C  69      17.582  16.373 -25.074  1.00 79.67           O  
ATOM   4388  SG  CYS C  69      21.500  19.092 -25.067  1.00 79.67           S  
ATOM   4389  N   ASP C  70      17.649  16.960 -27.181  1.00 78.53           N  
ATOM   4390  CA  ASP C  70      16.239  16.650 -27.398  1.00 78.53           C  
ATOM   4391  C   ASP C  70      15.967  15.161 -27.195  1.00 78.53           C  
ATOM   4392  CB  ASP C  70      15.804  17.077 -28.801  1.00 78.53           C  
ATOM   4393  O   ASP C  70      14.936  14.783 -26.634  1.00 78.53           O  
ATOM   4394  CG  ASP C  70      14.296  17.095 -28.975  1.00 78.53           C  
ATOM   4395  OD1 ASP C  70      13.586  17.625 -28.093  1.00 78.53           O  
ATOM   4396  OD2 ASP C  70      13.812  16.571 -30.002  1.00 78.53           O  
ATOM   4397  N   SER C  71      16.871  14.359 -27.575  1.00 75.36           N  
ATOM   4398  CA  SER C  71      16.717  12.919 -27.397  1.00 75.36           C  
ATOM   4399  C   SER C  71      16.841  12.528 -25.928  1.00 75.36           C  
ATOM   4400  CB  SER C  71      17.756  12.162 -28.224  1.00 75.36           C  
ATOM   4401  O   SER C  71      16.130  11.639 -25.454  1.00 75.36           O  
ATOM   4402  OG  SER C  71      19.059  12.367 -27.706  1.00 75.36           O  
ATOM   4403  N   TYR C  72      17.631  13.192 -25.219  1.00 71.33           N  
ATOM   4404  CA  TYR C  72      17.892  12.880 -23.818  1.00 71.33           C  
ATOM   4405  C   TYR C  72      16.747  13.353 -22.931  1.00 71.33           C  
ATOM   4406  CB  TYR C  72      19.206  13.521 -23.360  1.00 71.33           C  
ATOM   4407  O   TYR C  72      16.476  12.756 -21.886  1.00 71.33           O  
ATOM   4408  CG  TYR C  72      19.827  12.842 -22.164  1.00 71.33           C  
ATOM   4409  CD1 TYR C  72      19.619  13.331 -20.876  1.00 71.33           C  
ATOM   4410  CD2 TYR C  72      20.624  11.713 -22.319  1.00 71.33           C  
ATOM   4411  CE1 TYR C  72      20.192  12.710 -19.770  1.00 71.33           C  
ATOM   4412  CE2 TYR C  72      21.201  11.084 -21.220  1.00 71.33           C  
ATOM   4413  OH  TYR C  72      21.549  10.971 -18.862  1.00 71.33           O  
ATOM   4414  CZ  TYR C  72      20.979  11.589 -19.952  1.00 71.33           C  
ATOM   4415  N   ILE C  73      16.037  14.382 -23.310  1.00 76.34           N  
ATOM   4416  CA  ILE C  73      14.941  14.934 -22.521  1.00 76.34           C  
ATOM   4417  C   ILE C  73      13.879  13.861 -22.291  1.00 76.34           C  
ATOM   4418  CB  ILE C  73      14.315  16.168 -23.209  1.00 76.34           C  
ATOM   4419  O   ILE C  73      13.289  13.784 -21.211  1.00 76.34           O  
ATOM   4420  CG1 ILE C  73      15.303  17.340 -23.205  1.00 76.34           C  
ATOM   4421  CG2 ILE C  73      13.000  16.557 -22.528  1.00 76.34           C  
ATOM   4422  CD1 ILE C  73      14.875  18.514 -24.075  1.00 76.34           C  
ATOM   4423  N   GLN C  74      13.787  12.932 -23.142  1.00 73.88           N  
ATOM   4424  CA  GLN C  74      12.754  11.906 -23.049  1.00 73.88           C  
ATOM   4425  C   GLN C  74      13.136  10.830 -22.037  1.00 73.88           C  
ATOM   4426  CB  GLN C  74      12.500  11.272 -24.418  1.00 73.88           C  
ATOM   4427  O   GLN C  74      12.270  10.125 -21.514  1.00 73.88           O  
ATOM   4428  CG  GLN C  74      11.876  12.224 -25.430  1.00 73.88           C  
ATOM   4429  CD  GLN C  74      11.456  11.526 -26.709  1.00 73.88           C  
ATOM   4430  NE2 GLN C  74      10.828  12.272 -27.612  1.00 73.88           N  
ATOM   4431  OE1 GLN C  74      11.694  10.327 -26.886  1.00 73.88           O  
ATOM   4432  N   LEU C  75      14.317  10.932 -21.572  1.00 72.47           N  
ATOM   4433  CA  LEU C  75      14.802   9.876 -20.691  1.00 72.47           C  
ATOM   4434  C   LEU C  75      14.615  10.261 -19.227  1.00 72.47           C  
ATOM   4435  CB  LEU C  75      16.279   9.582 -20.968  1.00 72.47           C  
ATOM   4436  O   LEU C  75      14.608   9.396 -18.349  1.00 72.47           O  
ATOM   4437  CG  LEU C  75      16.581   8.747 -22.213  1.00 72.47           C  
ATOM   4438  CD1 LEU C  75      17.789   9.316 -22.952  1.00 72.47           C  
ATOM   4439  CD2 LEU C  75      16.817   7.289 -21.836  1.00 72.47           C  
ATOM   4440  N   ILE C  76      14.292  11.430 -18.907  1.00 77.09           N  
ATOM   4441  CA  ILE C  76      14.125  11.850 -17.520  1.00 77.09           C  
ATOM   4442  C   ILE C  76      12.651  11.769 -17.130  1.00 77.09           C  
ATOM   4443  CB  ILE C  76      14.662  13.281 -17.293  1.00 77.09           C  
ATOM   4444  O   ILE C  76      11.827  12.536 -17.634  1.00 77.09           O  
ATOM   4445  CG1 ILE C  76      16.138  13.368 -17.699  1.00 77.09           C  
ATOM   4446  CG2 ILE C  76      14.469  13.706 -15.835  1.00 77.09           C  
ATOM   4447  CD1 ILE C  76      16.688  14.787 -17.733  1.00 77.09           C  
ATOM   4448  N   PRO C  77      12.320  10.847 -16.105  1.00 81.29           N  
ATOM   4449  CA  PRO C  77      10.921  10.754 -15.682  1.00 81.29           C  
ATOM   4450  C   PRO C  77      10.518  11.874 -14.725  1.00 81.29           C  
ATOM   4451  CB  PRO C  77      10.853   9.392 -14.986  1.00 81.29           C  
ATOM   4452  O   PRO C  77      10.260  11.621 -13.546  1.00 81.29           O  
ATOM   4453  CG  PRO C  77      12.239   9.150 -14.483  1.00 81.29           C  
ATOM   4454  CD  PRO C  77      13.201   9.908 -15.352  1.00 81.29           C  
ATOM   4455  N   ILE C  78      10.397  12.991 -15.144  1.00 88.27           N  
ATOM   4456  CA  ILE C  78      10.186  14.182 -14.328  1.00 88.27           C  
ATOM   4457  C   ILE C  78       8.810  14.118 -13.669  1.00 88.27           C  
ATOM   4458  CB  ILE C  78      10.318  15.473 -15.167  1.00 88.27           C  
ATOM   4459  O   ILE C  78       8.655  14.490 -12.503  1.00 88.27           O  
ATOM   4460  CG1 ILE C  78      11.756  15.636 -15.672  1.00 88.27           C  
ATOM   4461  CG2 ILE C  78       9.882  16.694 -14.352  1.00 88.27           C  
ATOM   4462  CD1 ILE C  78      11.916  16.694 -16.755  1.00 88.27           C  
ATOM   4463  N   SER C  79       7.825  13.563 -14.337  1.00 83.01           N  
ATOM   4464  CA  SER C  79       6.463  13.499 -13.817  1.00 83.01           C  
ATOM   4465  C   SER C  79       6.372  12.561 -12.618  1.00 83.01           C  
ATOM   4466  CB  SER C  79       5.493  13.042 -14.908  1.00 83.01           C  
ATOM   4467  O   SER C  79       5.711  12.875 -11.626  1.00 83.01           O  
ATOM   4468  OG  SER C  79       5.875  11.777 -15.422  1.00 83.01           O  
ATOM   4469  N   PHE C  80       7.182  11.437 -12.703  1.00 85.37           N  
ATOM   4470  CA  PHE C  80       7.186  10.465 -11.617  1.00 85.37           C  
ATOM   4471  C   PHE C  80       7.862  11.040 -10.378  1.00 85.37           C  
ATOM   4472  CB  PHE C  80       7.892   9.176 -12.049  1.00 85.37           C  
ATOM   4473  O   PHE C  80       7.303  10.993  -9.280  1.00 85.37           O  
ATOM   4474  CG  PHE C  80       8.052   8.170 -10.941  1.00 85.37           C  
ATOM   4475  CD1 PHE C  80       9.276   8.002 -10.306  1.00 85.37           C  
ATOM   4476  CD2 PHE C  80       6.976   7.391 -10.535  1.00 85.37           C  
ATOM   4477  CE1 PHE C  80       9.426   7.072  -9.281  1.00 85.37           C  
ATOM   4478  CE2 PHE C  80       7.118   6.459  -9.511  1.00 85.37           C  
ATOM   4479  CZ  PHE C  80       8.345   6.300  -8.886  1.00 85.37           C  
ATOM   4480  N   VAL C  81       9.030  11.628 -10.512  1.00 89.09           N  
ATOM   4481  CA  VAL C  81       9.807  12.165  -9.400  1.00 89.09           C  
ATOM   4482  C   VAL C  81       9.044  13.313  -8.743  1.00 89.09           C  
ATOM   4483  CB  VAL C  81      11.201  12.646  -9.861  1.00 89.09           C  
ATOM   4484  O   VAL C  81       8.905  13.354  -7.518  1.00 89.09           O  
ATOM   4485  CG1 VAL C  81      11.957  13.299  -8.705  1.00 89.09           C  
ATOM   4486  CG2 VAL C  81      12.003  11.482 -10.439  1.00 89.09           C  
ATOM   4487  N   LEU C  82       8.471  14.140  -9.509  1.00 90.80           N  
ATOM   4488  CA  LEU C  82       7.720  15.282  -8.999  1.00 90.80           C  
ATOM   4489  C   LEU C  82       6.424  14.829  -8.336  1.00 90.80           C  
ATOM   4490  CB  LEU C  82       7.411  16.268 -10.129  1.00 90.80           C  
ATOM   4491  O   LEU C  82       6.061  15.327  -7.268  1.00 90.80           O  
ATOM   4492  CG  LEU C  82       6.856  17.630  -9.708  1.00 90.80           C  
ATOM   4493  CD1 LEU C  82       7.905  18.410  -8.923  1.00 90.80           C  
ATOM   4494  CD2 LEU C  82       6.396  18.421 -10.928  1.00 90.80           C  
ATOM   4495  N   GLY C  83       5.742  13.923  -8.917  1.00 87.35           N  
ATOM   4496  CA  GLY C  83       4.527  13.374  -8.337  1.00 87.35           C  
ATOM   4497  C   GLY C  83       4.750  12.735  -6.979  1.00 87.35           C  
ATOM   4498  O   GLY C  83       4.000  12.992  -6.036  1.00 87.35           O  
ATOM   4499  N   PHE C  84       5.827  11.965  -6.927  1.00 89.10           N  
ATOM   4500  CA  PHE C  84       6.187  11.324  -5.667  1.00 89.10           C  
ATOM   4501  C   PHE C  84       6.486  12.366  -4.596  1.00 89.10           C  
ATOM   4502  CB  PHE C  84       7.397  10.405  -5.857  1.00 89.10           C  
ATOM   4503  O   PHE C  84       5.958  12.290  -3.485  1.00 89.10           O  
ATOM   4504  CG  PHE C  84       7.915   9.810  -4.575  1.00 89.10           C  
ATOM   4505  CD1 PHE C  84       9.044  10.332  -3.957  1.00 89.10           C  
ATOM   4506  CD2 PHE C  84       7.271   8.728  -3.989  1.00 89.10           C  
ATOM   4507  CE1 PHE C  84       9.525   9.784  -2.770  1.00 89.10           C  
ATOM   4508  CE2 PHE C  84       7.746   8.174  -2.803  1.00 89.10           C  
ATOM   4509  CZ  PHE C  84       8.874   8.703  -2.196  1.00 89.10           C  
ATOM   4510  N   TYR C  85       7.203  13.348  -4.912  1.00 93.25           N  
ATOM   4511  CA  TYR C  85       7.628  14.380  -3.973  1.00 93.25           C  
ATOM   4512  C   TYR C  85       6.438  15.199  -3.487  1.00 93.25           C  
ATOM   4513  CB  TYR C  85       8.666  15.301  -4.620  1.00 93.25           C  
ATOM   4514  O   TYR C  85       6.249  15.377  -2.281  1.00 93.25           O  
ATOM   4515  CG  TYR C  85       9.090  16.451  -3.738  1.00 93.25           C  
ATOM   4516  CD1 TYR C  85       8.735  17.761  -4.050  1.00 93.25           C  
ATOM   4517  CD2 TYR C  85       9.848  16.230  -2.593  1.00 93.25           C  
ATOM   4518  CE1 TYR C  85       9.125  18.824  -3.242  1.00 93.25           C  
ATOM   4519  CE2 TYR C  85      10.244  17.285  -1.778  1.00 93.25           C  
ATOM   4520  OH  TYR C  85      10.266  19.625  -1.307  1.00 93.25           O  
ATOM   4521  CZ  TYR C  85       9.877  18.577  -2.110  1.00 93.25           C  
ATOM   4522  N   VAL C  86       5.614  15.688  -4.384  1.00 92.85           N  
ATOM   4523  CA  VAL C  86       4.479  16.540  -4.042  1.00 92.85           C  
ATOM   4524  C   VAL C  86       3.502  15.769  -3.158  1.00 92.85           C  
ATOM   4525  CB  VAL C  86       3.759  17.060  -5.306  1.00 92.85           C  
ATOM   4526  O   VAL C  86       2.960  16.318  -2.196  1.00 92.85           O  
ATOM   4527  CG1 VAL C  86       2.460  17.772  -4.933  1.00 92.85           C  
ATOM   4528  CG2 VAL C  86       4.676  17.992  -6.096  1.00 92.85           C  
ATOM   4529  N   THR C  87       3.299  14.515  -3.436  1.00 88.77           N  
ATOM   4530  CA  THR C  87       2.407  13.688  -2.631  1.00 88.77           C  
ATOM   4531  C   THR C  87       2.931  13.558  -1.204  1.00 88.77           C  
ATOM   4532  CB  THR C  87       2.236  12.288  -3.248  1.00 88.77           C  
ATOM   4533  O   THR C  87       2.161  13.639  -0.245  1.00 88.77           O  
ATOM   4534  CG2 THR C  87       1.300  11.427  -2.406  1.00 88.77           C  
ATOM   4535  OG1 THR C  87       1.691  12.416  -4.567  1.00 88.77           O  
ATOM   4536  N   LEU C  88       4.200  13.383  -1.109  1.00 90.66           N  
ATOM   4537  CA  LEU C  88       4.819  13.295   0.209  1.00 90.66           C  
ATOM   4538  C   LEU C  88       4.614  14.587   0.993  1.00 90.66           C  
ATOM   4539  CB  LEU C  88       6.315  12.996   0.079  1.00 90.66           C  
ATOM   4540  O   LEU C  88       4.223  14.552   2.162  1.00 90.66           O  
ATOM   4541  CG  LEU C  88       6.692  11.546  -0.229  1.00 90.66           C  
ATOM   4542  CD1 LEU C  88       8.186  11.435  -0.511  1.00 90.66           C  
ATOM   4543  CD2 LEU C  88       6.290  10.632   0.923  1.00 90.66           C  
ATOM   4544  N   VAL C  89       4.746  15.667   0.361  1.00 94.00           N  
ATOM   4545  CA  VAL C  89       4.657  16.972   1.007  1.00 94.00           C  
ATOM   4546  C   VAL C  89       3.213  17.245   1.424  1.00 94.00           C  
ATOM   4547  CB  VAL C  89       5.166  18.100   0.081  1.00 94.00           C  
ATOM   4548  O   VAL C  89       2.957  17.683   2.548  1.00 94.00           O  
ATOM   4549  CG1 VAL C  89       4.848  19.471   0.674  1.00 94.00           C  
ATOM   4550  CG2 VAL C  89       6.668  17.953  -0.160  1.00 94.00           C  
ATOM   4551  N   VAL C  90       2.234  16.935   0.553  1.00 92.12           N  
ATOM   4552  CA  VAL C  90       0.827  17.207   0.832  1.00 92.12           C  
ATOM   4553  C   VAL C  90       0.346  16.318   1.977  1.00 92.12           C  
ATOM   4554  CB  VAL C  90      -0.052  16.987  -0.419  1.00 92.12           C  
ATOM   4555  O   VAL C  90      -0.402  16.768   2.848  1.00 92.12           O  
ATOM   4556  CG1 VAL C  90      -1.535  17.036  -0.053  1.00 92.12           C  
ATOM   4557  CG2 VAL C  90       0.272  18.029  -1.489  1.00 92.12           C  
ATOM   4558  N   THR C  91       0.812  15.152   2.029  1.00 89.83           N  
ATOM   4559  CA  THR C  91       0.436  14.247   3.110  1.00 89.83           C  
ATOM   4560  C   THR C  91       0.951  14.763   4.451  1.00 89.83           C  
ATOM   4561  CB  THR C  91       0.977  12.827   2.862  1.00 89.83           C  
ATOM   4562  O   THR C  91       0.214  14.780   5.439  1.00 89.83           O  
ATOM   4563  CG2 THR C  91       0.544  11.873   3.971  1.00 89.83           C  
ATOM   4564  OG1 THR C  91       0.477  12.343   1.609  1.00 89.83           O  
ATOM   4565  N   ARG C  92       2.155  15.100   4.426  1.00 92.53           N  
ATOM   4566  CA  ARG C  92       2.734  15.662   5.641  1.00 92.53           C  
ATOM   4567  C   ARG C  92       1.995  16.927   6.066  1.00 92.53           C  
ATOM   4568  CB  ARG C  92       4.220  15.968   5.439  1.00 92.53           C  
ATOM   4569  O   ARG C  92       1.710  17.117   7.250  1.00 92.53           O  
ATOM   4570  CG  ARG C  92       4.942  16.387   6.710  1.00 92.53           C  
ATOM   4571  CD  ARG C  92       6.415  16.672   6.453  1.00 92.53           C  
ATOM   4572  NE  ARG C  92       7.019  17.415   7.555  1.00 92.53           N  
ATOM   4573  NH1 ARG C  92       7.930  15.556   8.582  1.00 92.53           N  
ATOM   4574  NH2 ARG C  92       8.230  17.638   9.494  1.00 92.53           N  
ATOM   4575  CZ  ARG C  92       7.725  16.868   8.541  1.00 92.53           C  
ATOM   4576  N   TRP C  93       1.669  17.743   5.064  1.00 93.04           N  
ATOM   4577  CA  TRP C  93       0.931  18.976   5.316  1.00 93.04           C  
ATOM   4578  C   TRP C  93      -0.415  18.681   5.970  1.00 93.04           C  
ATOM   4579  CB  TRP C  93       0.720  19.752   4.013  1.00 93.04           C  
ATOM   4580  O   TRP C  93      -0.772  19.300   6.975  1.00 93.04           O  
ATOM   4581  CG  TRP C  93       0.024  21.068   4.194  1.00 93.04           C  
ATOM   4582  CD1 TRP C  93       0.606  22.281   4.440  1.00 93.04           C  
ATOM   4583  CD2 TRP C  93      -1.387  21.302   4.147  1.00 93.04           C  
ATOM   4584  CE2 TRP C  93      -1.590  22.681   4.373  1.00 93.04           C  
ATOM   4585  CE3 TRP C  93      -2.500  20.478   3.935  1.00 93.04           C  
ATOM   4586  NE1 TRP C  93      -0.359  23.255   4.549  1.00 93.04           N  
ATOM   4587  CH2 TRP C  93      -3.935  22.427   4.183  1.00 93.04           C  
ATOM   4588  CZ2 TRP C  93      -2.863  23.255   4.393  1.00 93.04           C  
ATOM   4589  CZ3 TRP C  93      -3.767  21.051   3.955  1.00 93.04           C  
ATOM   4590  N   TRP C  94      -1.141  17.691   5.471  1.00 90.92           N  
ATOM   4591  CA  TRP C  94      -2.451  17.317   5.994  1.00 90.92           C  
ATOM   4592  C   TRP C  94      -2.329  16.732   7.397  1.00 90.92           C  
ATOM   4593  CB  TRP C  94      -3.134  16.309   5.065  1.00 90.92           C  
ATOM   4594  O   TRP C  94      -3.130  17.048   8.280  1.00 90.92           O  
ATOM   4595  CG  TRP C  94      -4.577  16.064   5.388  1.00 90.92           C  
ATOM   4596  CD1 TRP C  94      -5.119  14.935   5.937  1.00 90.92           C  
ATOM   4597  CD2 TRP C  94      -5.665  16.969   5.177  1.00 90.92           C  
ATOM   4598  CE2 TRP C  94      -6.839  16.323   5.622  1.00 90.92           C  
ATOM   4599  CE3 TRP C  94      -5.761  18.266   4.655  1.00 90.92           C  
ATOM   4600  NE1 TRP C  94      -6.479  15.084   6.080  1.00 90.92           N  
ATOM   4601  CH2 TRP C  94      -8.161  18.199   5.046  1.00 90.92           C  
ATOM   4602  CZ2 TRP C  94      -8.096  16.930   5.561  1.00 90.92           C  
ATOM   4603  CZ3 TRP C  94      -7.012  18.869   4.595  1.00 90.92           C  
ATOM   4604  N   ASN C  95      -1.303  16.029   7.655  1.00 89.80           N  
ATOM   4605  CA  ASN C  95      -1.087  15.438   8.971  1.00 89.80           C  
ATOM   4606  C   ASN C  95      -0.796  16.504  10.023  1.00 89.80           C  
ATOM   4607  CB  ASN C  95       0.050  14.416   8.921  1.00 89.80           C  
ATOM   4608  O   ASN C  95      -1.267  16.408  11.158  1.00 89.80           O  
ATOM   4609  CG  ASN C  95      -0.346  13.135   8.214  1.00 89.80           C  
ATOM   4610  ND2 ASN C  95       0.639  12.425   7.676  1.00 89.80           N  
ATOM   4611  OD1 ASN C  95      -1.528  12.786   8.152  1.00 89.80           O  
ATOM   4612  N   GLN C  96      -0.076  17.467   9.640  1.00 93.15           N  
ATOM   4613  CA  GLN C  96       0.189  18.575  10.552  1.00 93.15           C  
ATOM   4614  C   GLN C  96      -1.090  19.342  10.872  1.00 93.15           C  
ATOM   4615  CB  GLN C  96       1.234  19.521   9.958  1.00 93.15           C  
ATOM   4616  O   GLN C  96      -1.328  19.709  12.025  1.00 93.15           O  
ATOM   4617  CG  GLN C  96       2.639  18.936   9.914  1.00 93.15           C  
ATOM   4618  CD  GLN C  96       3.647  19.877   9.282  1.00 93.15           C  
ATOM   4619  NE2 GLN C  96       4.834  19.960   9.874  1.00 93.15           N  
ATOM   4620  OE1 GLN C  96       3.362  20.523   8.269  1.00 93.15           O  
ATOM   4621  N   TYR C  97      -1.960  19.513   9.854  1.00 92.50           N  
ATOM   4622  CA  TYR C  97      -3.230  20.198  10.067  1.00 92.50           C  
ATOM   4623  C   TYR C  97      -4.116  19.416  11.030  1.00 92.50           C  
ATOM   4624  CB  TYR C  97      -3.960  20.403   8.736  1.00 92.50           C  
ATOM   4625  O   TYR C  97      -4.737  19.998  11.922  1.00 92.50           O  
ATOM   4626  CG  TYR C  97      -5.307  21.068   8.879  1.00 92.50           C  
ATOM   4627  CD1 TYR C  97      -6.484  20.328   8.795  1.00 92.50           C  
ATOM   4628  CD2 TYR C  97      -5.406  22.438   9.097  1.00 92.50           C  
ATOM   4629  CE1 TYR C  97      -7.728  20.937   8.924  1.00 92.50           C  
ATOM   4630  CE2 TYR C  97      -6.645  23.058   9.228  1.00 92.50           C  
ATOM   4631  OH  TYR C  97      -9.027  22.908   9.269  1.00 92.50           O  
ATOM   4632  CZ  TYR C  97      -7.798  22.300   9.141  1.00 92.50           C  
ATOM   4633  N   GLU C  98      -4.075  18.113  10.882  1.00 91.71           N  
ATOM   4634  CA  GLU C  98      -4.917  17.259  11.715  1.00 91.71           C  
ATOM   4635  C   GLU C  98      -4.428  17.244  13.160  1.00 91.71           C  
ATOM   4636  CB  GLU C  98      -4.957  15.834  11.157  1.00 91.71           C  
ATOM   4637  O   GLU C  98      -5.190  16.924  14.075  1.00 91.71           O  
ATOM   4638  CG  GLU C  98      -5.879  15.668   9.958  1.00 91.71           C  
ATOM   4639  CD  GLU C  98      -5.963  14.234   9.460  1.00 91.71           C  
ATOM   4640  OE1 GLU C  98      -6.770  13.956   8.544  1.00 91.71           O  
ATOM   4641  OE2 GLU C  98      -5.216  13.382   9.990  1.00 91.71           O  
ATOM   4642  N   ASN C  99      -3.183  17.688  13.349  1.00 93.66           N  
ATOM   4643  CA  ASN C  99      -2.627  17.642  14.697  1.00 93.66           C  
ATOM   4644  C   ASN C  99      -2.637  19.019  15.356  1.00 93.66           C  
ATOM   4645  CB  ASN C  99      -1.206  17.076  14.672  1.00 93.66           C  
ATOM   4646  O   ASN C  99      -2.056  19.203  16.427  1.00 93.66           O  
ATOM   4647  CG  ASN C  99      -1.180  15.571  14.485  1.00 93.66           C  
ATOM   4648  ND2 ASN C  99      -0.542  15.119  13.411  1.00 93.66           N  
ATOM   4649  OD1 ASN C  99      -1.729  14.823  15.297  1.00 93.66           O  
ATOM   4650  N   LEU C 100      -3.224  19.959  14.682  1.00 93.93           N  
ATOM   4651  CA  LEU C 100      -3.424  21.232  15.365  1.00 93.93           C  
ATOM   4652  C   LEU C 100      -4.348  21.064  16.567  1.00 93.93           C  
ATOM   4653  CB  LEU C 100      -4.005  22.272  14.403  1.00 93.93           C  
ATOM   4654  O   LEU C 100      -5.448  20.523  16.439  1.00 93.93           O  
ATOM   4655  CG  LEU C 100      -3.123  23.485  14.104  1.00 93.93           C  
ATOM   4656  CD1 LEU C 100      -2.675  23.469  12.646  1.00 93.93           C  
ATOM   4657  CD2 LEU C 100      -3.865  24.778  14.426  1.00 93.93           C  
ATOM   4658  N   PRO C 101      -3.782  21.534  17.641  1.00 89.02           N  
ATOM   4659  CA  PRO C 101      -4.551  21.261  18.857  1.00 89.02           C  
ATOM   4660  C   PRO C 101      -5.760  22.182  19.009  1.00 89.02           C  
ATOM   4661  CB  PRO C 101      -3.537  21.501  19.978  1.00 89.02           C  
ATOM   4662  O   PRO C 101      -5.606  23.405  19.061  1.00 89.02           O  
ATOM   4663  CG  PRO C 101      -2.509  22.404  19.376  1.00 89.02           C  
ATOM   4664  CD  PRO C 101      -2.525  22.218  17.886  1.00 89.02           C  
ATOM   4665  N   TRP C 102      -6.964  21.591  19.083  1.00 93.62           N  
ATOM   4666  CA  TRP C 102      -8.203  22.316  19.340  1.00 93.62           C  
ATOM   4667  C   TRP C 102      -8.760  21.973  20.718  1.00 93.62           C  
ATOM   4668  CB  TRP C 102      -9.245  22.002  18.263  1.00 93.62           C  
ATOM   4669  O   TRP C 102      -9.076  20.814  20.996  1.00 93.62           O  
ATOM   4670  CG  TRP C 102      -8.800  22.334  16.870  1.00 93.62           C  
ATOM   4671  CD1 TRP C 102      -8.263  21.477  15.950  1.00 93.62           C  
ATOM   4672  CD2 TRP C 102      -8.848  23.619  16.242  1.00 93.62           C  
ATOM   4673  CE2 TRP C 102      -8.325  23.466  14.939  1.00 93.62           C  
ATOM   4674  CE3 TRP C 102      -9.285  24.885  16.654  1.00 93.62           C  
ATOM   4675  NE1 TRP C 102      -7.976  22.152  14.786  1.00 93.62           N  
ATOM   4676  CH2 TRP C 102      -8.661  25.762  14.472  1.00 93.62           C  
ATOM   4677  CZ2 TRP C 102      -8.227  24.535  14.044  1.00 93.62           C  
ATOM   4678  CZ3 TRP C 102      -9.187  25.947  15.762  1.00 93.62           C  
ATOM   4679  N   PRO C 103      -8.911  22.956  21.549  1.00 95.03           N  
ATOM   4680  CA  PRO C 103      -9.310  22.676  22.930  1.00 95.03           C  
ATOM   4681  C   PRO C 103     -10.818  22.490  23.082  1.00 95.03           C  
ATOM   4682  CB  PRO C 103      -8.833  23.915  23.692  1.00 95.03           C  
ATOM   4683  O   PRO C 103     -11.319  22.370  24.203  1.00 95.03           O  
ATOM   4684  CG  PRO C 103      -8.881  25.023  22.690  1.00 95.03           C  
ATOM   4685  CD  PRO C 103      -8.642  24.442  21.326  1.00 95.03           C  
ATOM   4686  N   ASP C 104     -11.627  22.371  22.124  1.00 94.05           N  
ATOM   4687  CA  ASP C 104     -13.086  22.388  22.156  1.00 94.05           C  
ATOM   4688  C   ASP C 104     -13.631  21.223  22.978  1.00 94.05           C  
ATOM   4689  CB  ASP C 104     -13.655  22.342  20.736  1.00 94.05           C  
ATOM   4690  O   ASP C 104     -14.492  21.413  23.840  1.00 94.05           O  
ATOM   4691  CG  ASP C 104     -13.173  23.489  19.866  1.00 94.05           C  
ATOM   4692  OD1 ASP C 104     -11.945  23.651  19.695  1.00 94.05           O  
ATOM   4693  OD2 ASP C 104     -14.028  24.240  19.350  1.00 94.05           O  
ATOM   4694  N   ARG C 105     -13.124  20.037  22.713  1.00 95.77           N  
ATOM   4695  CA  ARG C 105     -13.597  18.874  23.456  1.00 95.77           C  
ATOM   4696  C   ARG C 105     -13.210  18.970  24.928  1.00 95.77           C  
ATOM   4697  CB  ARG C 105     -13.038  17.585  22.851  1.00 95.77           C  
ATOM   4698  O   ARG C 105     -14.019  18.672  25.809  1.00 95.77           O  
ATOM   4699  CG  ARG C 105     -13.640  17.226  21.502  1.00 95.77           C  
ATOM   4700  CD  ARG C 105     -13.092  15.908  20.972  1.00 95.77           C  
ATOM   4701  NE  ARG C 105     -13.504  15.669  19.592  1.00 95.77           N  
ATOM   4702  NH1 ARG C 105     -12.603  13.545  19.473  1.00 95.77           N  
ATOM   4703  NH2 ARG C 105     -13.682  14.441  17.660  1.00 95.77           N  
ATOM   4704  CZ  ARG C 105     -13.262  14.552  18.911  1.00 95.77           C  
ATOM   4705  N   LEU C 106     -12.056  19.444  25.147  1.00 96.31           N  
ATOM   4706  CA  LEU C 106     -11.539  19.551  26.507  1.00 96.31           C  
ATOM   4707  C   LEU C 106     -12.296  20.617  27.294  1.00 96.31           C  
ATOM   4708  CB  LEU C 106     -10.044  19.879  26.488  1.00 96.31           C  
ATOM   4709  O   LEU C 106     -12.645  20.404  28.457  1.00 96.31           O  
ATOM   4710  CG  LEU C 106      -9.332  19.877  27.842  1.00 96.31           C  
ATOM   4711  CD1 LEU C 106      -9.379  18.485  28.464  1.00 96.31           C  
ATOM   4712  CD2 LEU C 106      -7.891  20.352  27.690  1.00 96.31           C  
ATOM   4713  N   MET C 107     -12.555  21.699  26.662  1.00 95.71           N  
ATOM   4714  CA  MET C 107     -13.250  22.778  27.359  1.00 95.71           C  
ATOM   4715  C   MET C 107     -14.649  22.341  27.779  1.00 95.71           C  
ATOM   4716  CB  MET C 107     -13.334  24.023  26.475  1.00 95.71           C  
ATOM   4717  O   MET C 107     -15.131  22.730  28.845  1.00 95.71           O  
ATOM   4718  CG  MET C 107     -14.227  23.851  25.256  1.00 95.71           C  
ATOM   4719  SD  MET C 107     -14.344  25.380  24.248  1.00 95.71           S  
ATOM   4720  CE  MET C 107     -12.753  25.312  23.378  1.00 95.71           C  
ATOM   4721  N   SER C 108     -15.399  21.552  26.938  1.00 95.45           N  
ATOM   4722  CA  SER C 108     -16.717  21.025  27.274  1.00 95.45           C  
ATOM   4723  C   SER C 108     -16.650  20.096  28.482  1.00 95.45           C  
ATOM   4724  CB  SER C 108     -17.317  20.280  26.080  1.00 95.45           C  
ATOM   4725  O   SER C 108     -17.522  20.138  29.353  1.00 95.45           O  
ATOM   4726  OG  SER C 108     -17.536  21.164  24.994  1.00 95.45           O  
ATOM   4727  N   LEU C 109     -15.596  19.339  28.516  1.00 95.06           N  
ATOM   4728  CA  LEU C 109     -15.425  18.403  29.622  1.00 95.06           C  
ATOM   4729  C   LEU C 109     -15.134  19.144  30.922  1.00 95.06           C  
ATOM   4730  CB  LEU C 109     -14.295  17.416  29.319  1.00 95.06           C  
ATOM   4731  O   LEU C 109     -15.718  18.833  31.963  1.00 95.06           O  
ATOM   4732  CG  LEU C 109     -14.549  16.421  28.186  1.00 95.06           C  
ATOM   4733  CD1 LEU C 109     -13.300  15.586  27.923  1.00 95.06           C  
ATOM   4734  CD2 LEU C 109     -15.738  15.524  28.517  1.00 95.06           C  
ATOM   4735  N   VAL C 110     -14.283  20.141  30.854  1.00 96.71           N  
ATOM   4736  CA  VAL C 110     -13.936  20.916  32.041  1.00 96.71           C  
ATOM   4737  C   VAL C 110     -15.175  21.632  32.572  1.00 96.71           C  
ATOM   4738  CB  VAL C 110     -12.815  21.937  31.744  1.00 96.71           C  
ATOM   4739  O   VAL C 110     -15.441  21.616  33.776  1.00 96.71           O  
ATOM   4740  CG1 VAL C 110     -12.641  22.903  32.915  1.00 96.71           C  
ATOM   4741  CG2 VAL C 110     -11.503  21.217  31.442  1.00 96.71           C  
ATOM   4742  N   SER C 111     -15.934  22.226  31.723  1.00 94.39           N  
ATOM   4743  CA  SER C 111     -17.139  22.947  32.119  1.00 94.39           C  
ATOM   4744  C   SER C 111     -18.172  22.005  32.728  1.00 94.39           C  
ATOM   4745  CB  SER C 111     -17.746  23.676  30.920  1.00 94.39           C  
ATOM   4746  O   SER C 111     -18.829  22.348  33.713  1.00 94.39           O  
ATOM   4747  OG  SER C 111     -18.932  24.358  31.292  1.00 94.39           O  
ATOM   4748  N   GLY C 112     -18.300  20.806  32.215  1.00 92.05           N  
ATOM   4749  CA  GLY C 112     -19.316  19.865  32.656  1.00 92.05           C  
ATOM   4750  C   GLY C 112     -18.897  19.060  33.872  1.00 92.05           C  
ATOM   4751  O   GLY C 112     -19.724  18.747  34.731  1.00 92.05           O  
ATOM   4752  N   PHE C 113     -17.628  18.752  33.968  1.00 91.84           N  
ATOM   4753  CA  PHE C 113     -17.174  17.819  34.992  1.00 91.84           C  
ATOM   4754  C   PHE C 113     -16.792  18.559  36.268  1.00 91.84           C  
ATOM   4755  CB  PHE C 113     -15.983  16.999  34.484  1.00 91.84           C  
ATOM   4756  O   PHE C 113     -16.986  18.045  37.372  1.00 91.84           O  
ATOM   4757  CG  PHE C 113     -16.334  16.040  33.379  1.00 91.84           C  
ATOM   4758  CD1 PHE C 113     -17.662  15.768  33.070  1.00 91.84           C  
ATOM   4759  CD2 PHE C 113     -15.336  15.410  32.648  1.00 91.84           C  
ATOM   4760  CE1 PHE C 113     -17.989  14.881  32.048  1.00 91.84           C  
ATOM   4761  CE2 PHE C 113     -15.656  14.522  31.624  1.00 91.84           C  
ATOM   4762  CZ  PHE C 113     -16.983  14.258  31.327  1.00 91.84           C  
ATOM   4763  N   VAL C 114     -16.170  19.780  36.161  1.00 94.53           N  
ATOM   4764  CA  VAL C 114     -15.749  20.526  37.342  1.00 94.53           C  
ATOM   4765  C   VAL C 114     -16.922  21.341  37.883  1.00 94.53           C  
ATOM   4766  CB  VAL C 114     -14.554  21.454  37.031  1.00 94.53           C  
ATOM   4767  O   VAL C 114     -17.360  22.305  37.251  1.00 94.53           O  
ATOM   4768  CG1 VAL C 114     -14.118  22.211  38.284  1.00 94.53           C  
ATOM   4769  CG2 VAL C 114     -13.389  20.649  36.457  1.00 94.53           C  
ATOM   4770  N   GLU C 115     -17.361  20.991  39.097  1.00 90.83           N  
ATOM   4771  CA  GLU C 115     -18.575  21.563  39.673  1.00 90.83           C  
ATOM   4772  C   GLU C 115     -18.256  22.775  40.543  1.00 90.83           C  
ATOM   4773  CB  GLU C 115     -19.329  20.512  40.491  1.00 90.83           C  
ATOM   4774  O   GLU C 115     -17.123  22.935  41.002  1.00 90.83           O  
ATOM   4775  CG  GLU C 115     -19.901  19.376  39.656  1.00 90.83           C  
ATOM   4776  CD  GLU C 115     -20.640  18.336  40.483  1.00 90.83           C  
ATOM   4777  OE1 GLU C 115     -21.161  17.356  39.902  1.00 90.83           O  
ATOM   4778  OE2 GLU C 115     -20.699  18.502  41.722  1.00 90.83           O  
ATOM   4779  N   GLY C 116     -19.229  23.697  40.657  1.00 86.78           N  
ATOM   4780  CA  GLY C 116     -19.109  24.814  41.580  1.00 86.78           C  
ATOM   4781  C   GLY C 116     -19.240  26.165  40.902  1.00 86.78           C  
ATOM   4782  O   GLY C 116     -18.458  26.496  40.009  1.00 86.78           O  
ATOM   4783  N   LYS C 117     -20.252  26.820  41.324  1.00 87.56           N  
ATOM   4784  CA  LYS C 117     -20.436  28.174  40.812  1.00 87.56           C  
ATOM   4785  C   LYS C 117     -19.714  29.196  41.686  1.00 87.56           C  
ATOM   4786  CB  LYS C 117     -21.924  28.518  40.726  1.00 87.56           C  
ATOM   4787  O   LYS C 117     -19.765  30.398  41.416  1.00 87.56           O  
ATOM   4788  CG  LYS C 117     -22.666  27.783  39.619  1.00 87.56           C  
ATOM   4789  CD  LYS C 117     -24.107  28.262  39.499  1.00 87.56           C  
ATOM   4790  CE  LYS C 117     -24.851  27.526  38.392  1.00 87.56           C  
ATOM   4791  NZ  LYS C 117     -26.263  27.996  38.268  1.00 87.56           N  
ATOM   4792  N   ASP C 118     -19.047  28.654  42.689  1.00 90.88           N  
ATOM   4793  CA  ASP C 118     -18.328  29.520  43.618  1.00 90.88           C  
ATOM   4794  C   ASP C 118     -17.019  30.015  43.006  1.00 90.88           C  
ATOM   4795  CB  ASP C 118     -18.050  28.786  44.931  1.00 90.88           C  
ATOM   4796  O   ASP C 118     -16.636  29.585  41.916  1.00 90.88           O  
ATOM   4797  CG  ASP C 118     -17.282  27.491  44.736  1.00 90.88           C  
ATOM   4798  OD1 ASP C 118     -17.561  26.757  43.763  1.00 90.88           O  
ATOM   4799  OD2 ASP C 118     -16.392  27.200  45.564  1.00 90.88           O  
ATOM   4800  N   GLU C 119     -16.409  30.838  43.621  1.00 92.98           N  
ATOM   4801  CA  GLU C 119     -15.173  31.452  43.143  1.00 92.98           C  
ATOM   4802  C   GLU C 119     -14.072  30.411  42.967  1.00 92.98           C  
ATOM   4803  CB  GLU C 119     -14.711  32.549  44.105  1.00 92.98           C  
ATOM   4804  O   GLU C 119     -13.305  30.467  42.003  1.00 92.98           O  
ATOM   4805  CG  GLU C 119     -13.581  33.410  43.559  1.00 92.98           C  
ATOM   4806  CD  GLU C 119     -13.234  34.586  44.457  1.00 92.98           C  
ATOM   4807  OE1 GLU C 119     -12.327  35.373  44.104  1.00 92.98           O  
ATOM   4808  OE2 GLU C 119     -13.875  34.721  45.524  1.00 92.98           O  
ATOM   4809  N   GLN C 120     -14.115  29.465  43.880  1.00 91.79           N  
ATOM   4810  CA  GLN C 120     -13.099  28.421  43.793  1.00 91.79           C  
ATOM   4811  C   GLN C 120     -13.315  27.545  42.563  1.00 91.79           C  
ATOM   4812  CB  GLN C 120     -13.104  27.561  45.058  1.00 91.79           C  
ATOM   4813  O   GLN C 120     -12.356  27.181  41.878  1.00 91.79           O  
ATOM   4814  CG  GLN C 120     -11.875  26.674  45.203  1.00 91.79           C  
ATOM   4815  CD  GLN C 120     -10.589  27.469  45.334  1.00 91.79           C  
ATOM   4816  NE2 GLN C 120      -9.502  26.786  45.676  1.00 91.79           N  
ATOM   4817  OE1 GLN C 120     -10.573  28.686  45.128  1.00 91.79           O  
ATOM   4818  N   GLY C 121     -14.597  27.212  42.376  1.00 92.65           N  
ATOM   4819  CA  GLY C 121     -14.921  26.449  41.181  1.00 92.65           C  
ATOM   4820  C   GLY C 121     -14.575  27.177  39.896  1.00 92.65           C  
ATOM   4821  O   GLY C 121     -14.033  26.579  38.964  1.00 92.65           O  
ATOM   4822  N   ARG C 122     -14.816  28.446  39.923  1.00 94.05           N  
ATOM   4823  CA  ARG C 122     -14.500  29.286  38.772  1.00 94.05           C  
ATOM   4824  C   ARG C 122     -12.994  29.361  38.547  1.00 94.05           C  
ATOM   4825  CB  ARG C 122     -15.073  30.693  38.960  1.00 94.05           C  
ATOM   4826  O   ARG C 122     -12.523  29.224  37.416  1.00 94.05           O  
ATOM   4827  CG  ARG C 122     -14.947  31.577  37.730  1.00 94.05           C  
ATOM   4828  CD  ARG C 122     -15.596  32.938  37.945  1.00 94.05           C  
ATOM   4829  NE  ARG C 122     -15.237  33.879  36.888  1.00 94.05           N  
ATOM   4830  NH1 ARG C 122     -15.070  35.708  38.289  1.00 94.05           N  
ATOM   4831  NH2 ARG C 122     -14.677  35.940  36.043  1.00 94.05           N  
ATOM   4832  CZ  ARG C 122     -14.995  35.174  37.076  1.00 94.05           C  
ATOM   4833  N   LEU C 123     -12.245  29.519  39.558  1.00 95.36           N  
ATOM   4834  CA  LEU C 123     -10.790  29.591  39.494  1.00 95.36           C  
ATOM   4835  C   LEU C 123     -10.204  28.289  38.958  1.00 95.36           C  
ATOM   4836  CB  LEU C 123     -10.207  29.895  40.877  1.00 95.36           C  
ATOM   4837  O   LEU C 123      -9.305  28.309  38.114  1.00 95.36           O  
ATOM   4838  CG  LEU C 123      -8.694  30.114  40.942  1.00 95.36           C  
ATOM   4839  CD1 LEU C 123      -8.305  31.362  40.156  1.00 95.36           C  
ATOM   4840  CD2 LEU C 123      -8.231  30.222  42.391  1.00 95.36           C  
ATOM   4841  N   LEU C 124     -10.769  27.192  39.382  1.00 95.85           N  
ATOM   4842  CA  LEU C 124     -10.289  25.883  38.955  1.00 95.85           C  
ATOM   4843  C   LEU C 124     -10.520  25.679  37.462  1.00 95.85           C  
ATOM   4844  CB  LEU C 124     -10.983  24.772  39.747  1.00 95.85           C  
ATOM   4845  O   LEU C 124      -9.594  25.326  36.728  1.00 95.85           O  
ATOM   4846  CG  LEU C 124     -10.404  23.365  39.593  1.00 95.85           C  
ATOM   4847  CD1 LEU C 124      -9.267  23.148  40.585  1.00 95.85           C  
ATOM   4848  CD2 LEU C 124     -11.493  22.314  39.782  1.00 95.85           C  
ATOM   4849  N   ARG C 125     -11.715  25.943  37.006  1.00 96.83           N  
ATOM   4850  CA  ARG C 125     -12.063  25.754  35.601  1.00 96.83           C  
ATOM   4851  C   ARG C 125     -11.216  26.650  34.703  1.00 96.83           C  
ATOM   4852  CB  ARG C 125     -13.549  26.037  35.371  1.00 96.83           C  
ATOM   4853  O   ARG C 125     -10.669  26.190  33.698  1.00 96.83           O  
ATOM   4854  CG  ARG C 125     -14.476  25.018  36.014  1.00 96.83           C  
ATOM   4855  CD  ARG C 125     -15.907  25.163  35.515  1.00 96.83           C  
ATOM   4856  NE  ARG C 125     -16.474  26.460  35.874  1.00 96.83           N  
ATOM   4857  NH1 ARG C 125     -17.413  25.733  37.855  1.00 96.83           N  
ATOM   4858  NH2 ARG C 125     -17.646  27.919  37.205  1.00 96.83           N  
ATOM   4859  CZ  ARG C 125     -17.176  26.701  36.977  1.00 96.83           C  
ATOM   4860  N   ARG C 126     -11.074  27.908  35.081  1.00 96.22           N  
ATOM   4861  CA  ARG C 126     -10.324  28.874  34.285  1.00 96.22           C  
ATOM   4862  C   ARG C 126      -8.841  28.521  34.248  1.00 96.22           C  
ATOM   4863  CB  ARG C 126     -10.513  30.288  34.838  1.00 96.22           C  
ATOM   4864  O   ARG C 126      -8.190  28.660  33.210  1.00 96.22           O  
ATOM   4865  CG  ARG C 126     -11.872  30.894  34.530  1.00 96.22           C  
ATOM   4866  CD  ARG C 126     -12.011  32.294  35.113  1.00 96.22           C  
ATOM   4867  NE  ARG C 126     -11.094  33.236  34.478  1.00 96.22           N  
ATOM   4868  NH1 ARG C 126     -12.562  33.858  32.807  1.00 96.22           N  
ATOM   4869  NH2 ARG C 126     -10.467  34.784  32.903  1.00 96.22           N  
ATOM   4870  CZ  ARG C 126     -11.376  33.957  33.397  1.00 96.22           C  
ATOM   4871  N   THR C 127      -8.329  28.078  35.338  1.00 97.07           N  
ATOM   4872  CA  THR C 127      -6.916  27.721  35.413  1.00 97.07           C  
ATOM   4873  C   THR C 127      -6.630  26.472  34.585  1.00 97.07           C  
ATOM   4874  CB  THR C 127      -6.476  27.486  36.870  1.00 97.07           C  
ATOM   4875  O   THR C 127      -5.623  26.408  33.876  1.00 97.07           O  
ATOM   4876  CG2 THR C 127      -4.972  27.253  36.959  1.00 97.07           C  
ATOM   4877  OG1 THR C 127      -6.819  28.633  37.658  1.00 97.07           O  
ATOM   4878  N   LEU C 128      -7.552  25.504  34.607  1.00 97.49           N  
ATOM   4879  CA  LEU C 128      -7.365  24.279  33.838  1.00 97.49           C  
ATOM   4880  C   LEU C 128      -7.257  24.584  32.347  1.00 97.49           C  
ATOM   4881  CB  LEU C 128      -8.520  23.306  34.089  1.00 97.49           C  
ATOM   4882  O   LEU C 128      -6.309  24.151  31.688  1.00 97.49           O  
ATOM   4883  CG  LEU C 128      -8.478  22.529  35.406  1.00 97.49           C  
ATOM   4884  CD1 LEU C 128      -9.800  21.805  35.636  1.00 97.49           C  
ATOM   4885  CD2 LEU C 128      -7.315  21.543  35.409  1.00 97.49           C  
ATOM   4886  N   ILE C 129      -8.172  25.315  31.809  1.00 96.97           N  
ATOM   4887  CA  ILE C 129      -8.192  25.611  30.380  1.00 96.97           C  
ATOM   4888  C   ILE C 129      -7.037  26.547  30.031  1.00 96.97           C  
ATOM   4889  CB  ILE C 129      -9.538  26.237  29.951  1.00 96.97           C  
ATOM   4890  O   ILE C 129      -6.468  26.460  28.940  1.00 96.97           O  
ATOM   4891  CG1 ILE C 129      -9.878  25.838  28.511  1.00 96.97           C  
ATOM   4892  CG2 ILE C 129      -9.497  27.761  30.102  1.00 96.97           C  
ATOM   4893  CD1 ILE C 129     -10.046  24.338  28.308  1.00 96.97           C  
ATOM   4894  N   ARG C 130      -6.679  27.449  30.952  1.00 97.12           N  
ATOM   4895  CA  ARG C 130      -5.526  28.317  30.738  1.00 97.12           C  
ATOM   4896  C   ARG C 130      -4.247  27.500  30.581  1.00 97.12           C  
ATOM   4897  CB  ARG C 130      -5.376  29.307  31.894  1.00 97.12           C  
ATOM   4898  O   ARG C 130      -3.432  27.776  29.699  1.00 97.12           O  
ATOM   4899  CG  ARG C 130      -4.351  30.401  31.640  1.00 97.12           C  
ATOM   4900  CD  ARG C 130      -4.454  31.520  32.666  1.00 97.12           C  
ATOM   4901  NE  ARG C 130      -4.408  31.005  34.032  1.00 97.12           N  
ATOM   4902  NH1 ARG C 130      -2.104  31.042  34.189  1.00 97.12           N  
ATOM   4903  NH2 ARG C 130      -3.367  30.318  35.960  1.00 97.12           N  
ATOM   4904  CZ  ARG C 130      -3.293  30.790  34.724  1.00 97.12           C  
ATOM   4905  N   TYR C 131      -4.063  26.473  31.377  1.00 97.56           N  
ATOM   4906  CA  TYR C 131      -2.905  25.595  31.262  1.00 97.56           C  
ATOM   4907  C   TYR C 131      -2.884  24.894  29.909  1.00 97.56           C  
ATOM   4908  CB  TYR C 131      -2.903  24.556  32.388  1.00 97.56           C  
ATOM   4909  O   TYR C 131      -1.826  24.754  29.291  1.00 97.56           O  
ATOM   4910  CG  TYR C 131      -2.457  25.107  33.721  1.00 97.56           C  
ATOM   4911  CD1 TYR C 131      -1.789  26.327  33.805  1.00 97.56           C  
ATOM   4912  CD2 TYR C 131      -2.703  24.410  34.899  1.00 97.56           C  
ATOM   4913  CE1 TYR C 131      -1.375  26.838  35.030  1.00 97.56           C  
ATOM   4914  CE2 TYR C 131      -2.294  24.911  36.130  1.00 97.56           C  
ATOM   4915  OH  TYR C 131      -1.224  26.625  37.402  1.00 97.56           O  
ATOM   4916  CZ  TYR C 131      -1.632  26.124  36.186  1.00 97.56           C  
ATOM   4917  N   ALA C 132      -4.061  24.457  29.474  1.00 97.40           N  
ATOM   4918  CA  ALA C 132      -4.143  23.823  28.161  1.00 97.40           C  
ATOM   4919  C   ALA C 132      -3.717  24.788  27.058  1.00 97.40           C  
ATOM   4920  CB  ALA C 132      -5.560  23.316  27.903  1.00 97.40           C  
ATOM   4921  O   ALA C 132      -2.953  24.419  26.164  1.00 97.40           O  
ATOM   4922  N   ASN C 133      -4.195  26.008  27.139  1.00 97.65           N  
ATOM   4923  CA  ASN C 133      -3.838  27.020  26.150  1.00 97.65           C  
ATOM   4924  C   ASN C 133      -2.366  27.407  26.250  1.00 97.65           C  
ATOM   4925  CB  ASN C 133      -4.725  28.257  26.304  1.00 97.65           C  
ATOM   4926  O   ASN C 133      -1.729  27.709  25.239  1.00 97.65           O  
ATOM   4927  CG  ASN C 133      -6.101  28.069  25.696  1.00 97.65           C  
ATOM   4928  ND2 ASN C 133      -7.138  28.349  26.477  1.00 97.65           N  
ATOM   4929  OD1 ASN C 133      -6.231  27.675  24.534  1.00 97.65           O  
ATOM   4930  N   LEU C 134      -1.873  27.400  27.450  1.00 97.23           N  
ATOM   4931  CA  LEU C 134      -0.451  27.666  27.635  1.00 97.23           C  
ATOM   4932  C   LEU C 134       0.396  26.604  26.941  1.00 97.23           C  
ATOM   4933  CB  LEU C 134      -0.105  27.718  29.125  1.00 97.23           C  
ATOM   4934  O   LEU C 134       1.360  26.930  26.245  1.00 97.23           O  
ATOM   4935  CG  LEU C 134       1.363  27.973  29.472  1.00 97.23           C  
ATOM   4936  CD1 LEU C 134       1.825  29.300  28.880  1.00 97.23           C  
ATOM   4937  CD2 LEU C 134       1.566  27.957  30.984  1.00 97.23           C
[truncated: 295,894 more chars]
