# Supplementary material for: AI-guided pipeline for protein–protein interaction drug discovery identifies a SARS-CoV-2 inhibitor
Source: Mol Syst Biol. 2024 Mar 11;20(4):428–57. doi: 10.1038/s44320-024-00019-8 (PMC10987651; doi:10.1038/s44320-024-00019-8)
Supplement: Supplementary file 12 — Source Data Fig. 2 [file 44320_2024_19_MOESM12_ESM.zip › Source Data Figure EV3-EV4/ColabFold/CBLB_GRB2_unrelaxed_rank_4_model_1.pdb]

MODEL     1                                                                     
ATOM      1  N   MET B   1     -62.648 -87.524 -50.032  1.00 18.77           N  
ATOM      2  CA  MET B   1     -61.414 -87.175 -49.333  1.00 18.77           C  
ATOM      3  C   MET B   1     -61.631 -85.981 -48.410  1.00 18.77           C  
ATOM      4  CB  MET B   1     -60.299 -86.867 -50.333  1.00 18.77           C  
ATOM      5  O   MET B   1     -62.175 -84.958 -48.828  1.00 18.77           O  
ATOM      6  CG  MET B   1     -59.260 -87.970 -50.452  1.00 18.77           C  
ATOM      7  SD  MET B   1     -57.876 -87.515 -51.568  1.00 18.77           S  
ATOM      8  CE  MET B   1     -57.522 -89.131 -52.314  1.00 18.77           C  
ATOM      9  N   ALA B   2     -61.397 -85.819 -47.006  1.00 22.04           N  
ATOM     10  CA  ALA B   2     -62.696 -85.943 -46.350  1.00 22.04           C  
ATOM     11  C   ALA B   2     -63.410 -84.596 -46.288  1.00 22.04           C  
ATOM     12  CB  ALA B   2     -62.530 -86.519 -44.947  1.00 22.04           C  
ATOM     13  O   ALA B   2     -64.566 -84.479 -46.700  1.00 22.04           O  
ATOM     14  N   ASN B   3     -63.101 -83.728 -45.187  1.00 20.94           N  
ATOM     15  CA  ASN B   3     -63.842 -83.525 -43.946  1.00 20.94           C  
ATOM     16  C   ASN B   3     -64.367 -82.096 -43.835  1.00 20.94           C  
ATOM     17  CB  ASN B   3     -62.968 -83.865 -42.737  1.00 20.94           C  
ATOM     18  O   ASN B   3     -63.728 -81.156 -44.311  1.00 20.94           O  
ATOM     19  CG  ASN B   3     -63.459 -85.088 -41.987  1.00 20.94           C  
ATOM     20  ND2 ASN B   3     -62.685 -85.531 -41.004  1.00 20.94           N  
ATOM     21  OD1 ASN B   3     -64.525 -85.630 -42.290  1.00 20.94           O  
ATOM     22  N   SER B   4     -65.664 -81.840 -43.329  1.00 23.36           N  
ATOM     23  CA  SER B   4     -66.439 -80.708 -43.826  1.00 23.36           C  
ATOM     24  C   SER B   4     -65.778 -79.383 -43.460  1.00 23.36           C  
ATOM     25  CB  SER B   4     -67.863 -80.747 -43.271  1.00 23.36           C  
ATOM     26  O   SER B   4     -66.098 -78.343 -44.039  1.00 23.36           O  
ATOM     27  OG  SER B   4     -67.857 -80.620 -41.860  1.00 23.36           O  
ATOM     28  N   MET B   5     -64.616 -79.069 -42.450  1.00 21.96           N  
ATOM     29  CA  MET B   5     -65.221 -78.884 -41.134  1.00 21.96           C  
ATOM     30  C   MET B   5     -65.379 -77.401 -40.812  1.00 21.96           C  
ATOM     31  CB  MET B   5     -64.380 -79.566 -40.054  1.00 21.96           C  
ATOM     32  O   MET B   5     -64.558 -76.581 -41.225  1.00 21.96           O  
ATOM     33  CG  MET B   5     -64.588 -81.070 -39.974  1.00 21.96           C  
ATOM     34  SD  MET B   5     -64.635 -81.683 -38.245  1.00 21.96           S  
ATOM     35  CE  MET B   5     -64.494 -83.468 -38.535  1.00 21.96           C  
ATOM     36  N   ASN B   6     -66.398 -76.818 -40.099  1.00 20.74           N  
ATOM     37  CA  ASN B   6     -66.943 -75.465 -40.067  1.00 20.74           C  
ATOM     38  C   ASN B   6     -65.964 -74.480 -39.435  1.00 20.74           C  
ATOM     39  CB  ASN B   6     -68.277 -75.442 -39.317  1.00 20.74           C  
ATOM     40  O   ASN B   6     -66.168 -73.266 -39.500  1.00 20.74           O  
ATOM     41  CG  ASN B   6     -69.468 -75.331 -40.248  1.00 20.74           C  
ATOM     42  ND2 ASN B   6     -70.666 -75.292 -39.676  1.00 20.74           N  
ATOM     43  OD1 ASN B   6     -69.314 -75.282 -41.471  1.00 20.74           O  
ATOM     44  N   GLY B   7     -64.710 -74.778 -38.747  1.00 21.44           N  
ATOM     45  CA  GLY B   7     -65.075 -74.285 -37.429  1.00 21.44           C  
ATOM     46  C   GLY B   7     -65.311 -72.787 -37.396  1.00 21.44           C  
ATOM     47  O   GLY B   7     -65.079 -72.095 -38.389  1.00 21.44           O  
ATOM     48  N   ARG B   8     -65.269 -72.144 -36.192  1.00 23.65           N  
ATOM     49  CA  ARG B   8     -66.180 -71.134 -35.663  1.00 23.65           C  
ATOM     50  C   ARG B   8     -65.839 -69.750 -36.206  1.00 23.65           C  
ATOM     51  CB  ARG B   8     -66.139 -71.121 -34.134  1.00 23.65           C  
ATOM     52  O   ARG B   8     -66.717 -69.035 -36.693  1.00 23.65           O  
ATOM     53  CG  ARG B   8     -67.352 -71.764 -33.480  1.00 23.65           C  
ATOM     54  CD  ARG B   8     -67.285 -71.680 -31.961  1.00 23.65           C  
ATOM     55  NE  ARG B   8     -68.481 -72.240 -31.337  1.00 23.65           N  
ATOM     56  NH1 ARG B   8     -67.946 -71.538 -29.202  1.00 23.65           N  
ATOM     57  NH2 ARG B   8     -69.883 -72.705 -29.579  1.00 23.65           N  
ATOM     58  CZ  ARG B   8     -68.767 -72.160 -30.041  1.00 23.65           C  
ATOM     59  N   ASN B   9     -64.652 -69.119 -35.716  1.00 21.00           N  
ATOM     60  CA  ASN B   9     -64.844 -68.214 -34.589  1.00 21.00           C  
ATOM     61  C   ASN B   9     -64.711 -66.754 -35.013  1.00 21.00           C  
ATOM     62  CB  ASN B   9     -63.852 -68.534 -33.469  1.00 21.00           C  
ATOM     63  O   ASN B   9     -64.009 -66.444 -35.977  1.00 21.00           O  
ATOM     64  CG  ASN B   9     -64.529 -68.727 -32.126  1.00 21.00           C  
ATOM     65  ND2 ASN B   9     -63.768 -69.185 -31.139  1.00 21.00           N  
ATOM     66  OD1 ASN B   9     -65.726 -68.468 -31.978  1.00 21.00           O  
ATOM     67  N   PRO B  10     -65.003 -65.695 -34.185  1.00 24.36           N  
ATOM     68  CA  PRO B  10     -65.754 -64.464 -34.441  1.00 24.36           C  
ATOM     69  C   PRO B  10     -64.901 -63.377 -35.092  1.00 24.36           C  
ATOM     70  CB  PRO B  10     -66.212 -64.034 -33.045  1.00 24.36           C  
ATOM     71  O   PRO B  10     -65.307 -62.788 -36.097  1.00 24.36           O  
ATOM     72  CG  PRO B  10     -65.373 -64.836 -32.103  1.00 24.36           C  
ATOM     73  CD  PRO B  10     -64.464 -65.719 -32.909  1.00 24.36           C  
ATOM     74  N   GLY B  11     -63.860 -62.756 -34.304  1.00 22.51           N  
ATOM     75  CA  GLY B  11     -64.008 -61.484 -33.616  1.00 22.51           C  
ATOM     76  C   GLY B  11     -63.305 -60.339 -34.320  1.00 22.51           C  
ATOM     77  O   GLY B  11     -62.664 -60.539 -35.354  1.00 22.51           O  
ATOM     78  N   GLY B  12     -62.508 -59.330 -33.454  1.00 19.90           N  
ATOM     79  CA  GLY B  12     -62.376 -57.984 -32.919  1.00 19.90           C  
ATOM     80  C   GLY B  12     -61.032 -57.350 -33.224  1.00 19.90           C  
ATOM     81  O   GLY B  12     -59.990 -57.855 -32.799  1.00 19.90           O  
ATOM     82  N   ARG B  13     -60.554 -56.789 -34.226  1.00 24.25           N  
ATOM     83  CA  ARG B  13     -59.107 -56.805 -34.417  1.00 24.25           C  
ATOM     84  C   ARG B  13     -58.408 -55.937 -33.376  1.00 24.25           C  
ATOM     85  CB  ARG B  13     -58.745 -56.329 -35.825  1.00 24.25           C  
ATOM     86  O   ARG B  13     -57.310 -55.433 -33.618  1.00 24.25           O  
ATOM     87  CG  ARG B  13     -58.586 -57.455 -36.834  1.00 24.25           C  
ATOM     88  CD  ARG B  13     -58.116 -56.937 -38.187  1.00 24.25           C  
ATOM     89  NE  ARG B  13     -57.831 -58.030 -39.112  1.00 24.25           N  
ATOM     90  NH1 ARG B  13     -56.754 -56.706 -40.670  1.00 24.25           N  
ATOM     91  NH2 ARG B  13     -56.984 -58.957 -41.036  1.00 24.25           N  
ATOM     92  CZ  ARG B  13     -57.190 -57.895 -40.271  1.00 24.25           C  
ATOM     93  N   GLY B  14     -58.751 -55.793 -32.150  1.00 19.97           N  
ATOM     94  CA  GLY B  14     -58.735 -54.437 -31.626  1.00 19.97           C  
ATOM     95  C   GLY B  14     -57.335 -53.891 -31.424  1.00 19.97           C  
ATOM     96  O   GLY B  14     -57.063 -52.731 -31.740  1.00 19.97           O  
ATOM     97  N   GLY B  15     -56.514 -54.432 -30.537  1.00 21.66           N  
ATOM     98  CA  GLY B  15     -56.210 -53.587 -29.393  1.00 21.66           C  
ATOM     99  C   GLY B  15     -55.136 -52.555 -29.682  1.00 21.66           C  
ATOM    100  O   GLY B  15     -54.595 -52.508 -30.788  1.00 21.66           O  
ATOM    101  N   ASN B  16     -54.068 -52.359 -28.735  1.00 22.23           N  
ATOM    102  CA  ASN B  16     -53.586 -51.218 -27.964  1.00 22.23           C  
ATOM    103  C   ASN B  16     -52.426 -50.517 -28.666  1.00 22.23           C  
ATOM    104  CB  ASN B  16     -53.169 -51.658 -26.559  1.00 22.23           C  
ATOM    105  O   ASN B  16     -51.673 -51.148 -29.410  1.00 22.23           O  
ATOM    106  CG  ASN B  16     -53.964 -50.965 -25.470  1.00 22.23           C  
ATOM    107  ND2 ASN B  16     -53.902 -51.502 -24.258  1.00 22.23           N  
ATOM    108  OD1 ASN B  16     -54.629 -49.955 -25.717  1.00 22.23           O  
ATOM    109  N   PRO B  17     -52.206 -49.186 -28.335  1.00 22.81           N  
ATOM    110  CA  PRO B  17     -51.652 -47.991 -28.977  1.00 22.81           C  
ATOM    111  C   PRO B  17     -50.125 -47.971 -28.969  1.00 22.81           C  
ATOM    112  CB  PRO B  17     -52.217 -46.844 -28.135  1.00 22.81           C  
ATOM    113  O   PRO B  17     -49.505 -47.477 -29.914  1.00 22.81           O  
ATOM    114  CG  PRO B  17     -52.949 -47.515 -27.018  1.00 22.81           C  
ATOM    115  CD  PRO B  17     -52.820 -49.002 -27.188  1.00 22.81           C  
ATOM    116  N   ARG B  18     -49.430 -48.456 -27.843  1.00 23.49           N  
ATOM    117  CA  ARG B  18     -48.781 -47.395 -27.079  1.00 23.49           C  
ATOM    118  C   ARG B  18     -47.368 -47.138 -27.592  1.00 23.49           C  
ATOM    119  CB  ARG B  18     -48.742 -47.750 -25.591  1.00 23.49           C  
ATOM    120  O   ARG B  18     -46.579 -46.455 -26.936  1.00 23.49           O  
ATOM    121  CG  ARG B  18     -50.081 -47.596 -24.887  1.00 23.49           C  
ATOM    122  CD  ARG B  18     -49.944 -47.748 -23.378  1.00 23.49           C  
ATOM    123  NE  ARG B  18     -51.210 -47.499 -22.694  1.00 23.49           N  
ATOM    124  NH1 ARG B  18     -50.392 -47.935 -20.579  1.00 23.49           N  
ATOM    125  NH2 ARG B  18     -52.588 -47.344 -20.863  1.00 23.49           N  
ATOM    126  CZ  ARG B  18     -51.394 -47.593 -21.380  1.00 23.49           C  
ATOM    127  N   LYS B  19     -46.851 -47.544 -28.610  1.00 22.96           N  
ATOM    128  CA  LYS B  19     -45.434 -47.887 -28.531  1.00 22.96           C  
ATOM    129  C   LYS B  19     -44.575 -46.638 -28.355  1.00 22.96           C  
ATOM    130  CB  LYS B  19     -44.996 -48.652 -29.781  1.00 22.96           C  
ATOM    131  O   LYS B  19     -44.222 -45.978 -29.335  1.00 22.96           O  
ATOM    132  CG  LYS B  19     -45.228 -50.154 -29.701  1.00 22.96           C  
ATOM    133  CD  LYS B  19     -44.634 -50.876 -30.903  1.00 22.96           C  
ATOM    134  CE  LYS B  19     -44.932 -52.369 -30.863  1.00 22.96           C  
ATOM    135  NZ  LYS B  19     -44.336 -53.085 -32.030  1.00 22.96           N  
ATOM    136  N   GLY B  20     -44.836 -45.751 -27.320  1.00 21.99           N  
ATOM    137  CA  GLY B  20     -44.498 -44.362 -27.591  1.00 21.99           C  
ATOM    138  C   GLY B  20     -43.034 -44.161 -27.936  1.00 21.99           C  
ATOM    139  O   GLY B  20     -42.251 -45.112 -27.919  1.00 21.99           O  
ATOM    140  N   ARG B  21     -42.459 -42.854 -27.810  1.00 22.96           N  
ATOM    141  CA  ARG B  21     -41.618 -41.891 -28.512  1.00 22.96           C  
ATOM    142  C   ARG B  21     -40.185 -41.933 -27.992  1.00 22.96           C  
ATOM    143  CB  ARG B  21     -42.186 -40.477 -28.371  1.00 22.96           C  
ATOM    144  O   ARG B  21     -39.332 -41.167 -28.445  1.00 22.96           O  
ATOM    145  CG  ARG B  21     -43.161 -40.092 -29.472  1.00 22.96           C  
ATOM    146  CD  ARG B  21     -43.565 -38.627 -29.380  1.00 22.96           C  
ATOM    147  NE  ARG B  21     -44.700 -38.326 -30.248  1.00 22.96           N  
ATOM    148  NH1 ARG B  21     -44.611 -36.041 -29.918  1.00 22.96           N  
ATOM    149  NH2 ARG B  21     -46.210 -36.944 -31.290  1.00 22.96           N  
ATOM    150  CZ  ARG B  21     -45.171 -37.104 -30.483  1.00 22.96           C  
ATOM    151  N   ILE B  22     -39.867 -42.837 -26.992  1.00 23.46           N  
ATOM    152  CA  ILE B  22     -39.116 -42.238 -25.894  1.00 23.46           C  
ATOM    153  C   ILE B  22     -37.678 -41.974 -26.336  1.00 23.46           C  
ATOM    154  CB  ILE B  22     -39.134 -43.139 -24.639  1.00 23.46           C  
ATOM    155  O   ILE B  22     -36.820 -41.642 -25.514  1.00 23.46           O  
ATOM    156  CG1 ILE B  22     -40.527 -43.135 -23.999  1.00 23.46           C  
ATOM    157  CG2 ILE B  22     -38.069 -42.688 -23.635  1.00 23.46           C  
ATOM    158  CD1 ILE B  22     -40.733 -44.226 -22.958  1.00 23.46           C  
ATOM    159  N   LEU B  23     -37.212 -42.369 -27.497  1.00 23.44           N  
ATOM    160  CA  LEU B  23     -35.803 -42.747 -27.506  1.00 23.44           C  
ATOM    161  C   LEU B  23     -34.917 -41.550 -27.183  1.00 23.44           C  
ATOM    162  CB  LEU B  23     -35.415 -43.334 -28.866  1.00 23.44           C  
ATOM    163  O   LEU B  23     -33.781 -41.716 -26.732  1.00 23.44           O  
ATOM    164  CG  LEU B  23     -35.965 -44.724 -29.187  1.00 23.44           C  
ATOM    165  CD1 LEU B  23     -35.687 -45.080 -30.644  1.00 23.44           C  
ATOM    166  CD2 LEU B  23     -35.362 -45.767 -28.252  1.00 23.44           C  
ATOM    167  N   GLY B  24     -35.217 -40.273 -27.678  1.00 21.84           N  
ATOM    168  CA  GLY B  24     -34.312 -39.286 -28.246  1.00 21.84           C  
ATOM    169  C   GLY B  24     -33.529 -38.520 -27.196  1.00 21.84           C  
ATOM    170  O   GLY B  24     -32.560 -37.830 -27.517  1.00 21.84           O  
ATOM    171  N   ILE B  25     -33.953 -38.491 -25.887  1.00 25.80           N  
ATOM    172  CA  ILE B  25     -33.874 -37.291 -25.061  1.00 25.80           C  
ATOM    173  C   ILE B  25     -32.470 -37.159 -24.477  1.00 25.80           C  
ATOM    174  CB  ILE B  25     -34.926 -37.313 -23.930  1.00 25.80           C  
ATOM    175  O   ILE B  25     -32.130 -36.130 -23.887  1.00 25.80           O  
ATOM    176  CG1 ILE B  25     -36.342 -37.319 -24.517  1.00 25.80           C  
ATOM    177  CG2 ILE B  25     -34.729 -36.124 -22.986  1.00 25.80           C  
ATOM    178  CD1 ILE B  25     -37.437 -37.568 -23.489  1.00 25.80           C  
ATOM    179  N   ILE B  26     -31.651 -38.199 -24.410  1.00 23.61           N  
ATOM    180  CA  ILE B  26     -30.750 -38.191 -23.263  1.00 23.61           C  
ATOM    181  C   ILE B  26     -29.756 -37.039 -23.397  1.00 23.61           C  
ATOM    182  CB  ILE B  26     -29.999 -39.534 -23.125  1.00 23.61           C  
ATOM    183  O   ILE B  26     -29.504 -36.314 -22.432  1.00 23.61           O  
ATOM    184  CG1 ILE B  26     -30.991 -40.679 -22.890  1.00 23.61           C  
ATOM    185  CG2 ILE B  26     -28.968 -39.462 -21.995  1.00 23.61           C  
ATOM    186  CD1 ILE B  26     -30.376 -42.066 -23.014  1.00 23.61           C  
ATOM    187  N   ASP B  27     -28.953 -37.092 -24.549  1.00 23.26           N  
ATOM    188  CA  ASP B  27     -27.595 -36.561 -24.616  1.00 23.26           C  
ATOM    189  C   ASP B  27     -27.595 -35.038 -24.505  1.00 23.26           C  
ATOM    190  CB  ASP B  27     -26.913 -36.993 -25.916  1.00 23.26           C  
ATOM    191  O   ASP B  27     -26.625 -34.445 -24.027  1.00 23.26           O  
ATOM    192  CG  ASP B  27     -25.912 -38.117 -25.715  1.00 23.26           C  
ATOM    193  OD1 ASP B  27     -25.519 -38.385 -24.559  1.00 23.26           O  
ATOM    194  OD2 ASP B  27     -25.511 -38.739 -26.722  1.00 23.26           O  
ATOM    195  N   ALA B  28     -28.673 -34.354 -25.028  1.00 22.70           N  
ATOM    196  CA  ALA B  28     -28.610 -32.960 -25.459  1.00 22.70           C  
ATOM    197  C   ALA B  28     -28.520 -32.019 -24.261  1.00 22.70           C  
ATOM    198  CB  ALA B  28     -29.825 -32.612 -26.315  1.00 22.70           C  
ATOM    199  O   ALA B  28     -28.277 -30.821 -24.422  1.00 22.70           O  
ATOM    200  N   ILE B  29     -28.908 -32.456 -23.074  1.00 25.39           N  
ATOM    201  CA  ILE B  29     -29.307 -31.407 -22.141  1.00 25.39           C  
ATOM    202  C   ILE B  29     -28.090 -30.570 -21.754  1.00 25.39           C  
ATOM    203  CB  ILE B  29     -29.975 -31.998 -20.880  1.00 25.39           C  
ATOM    204  O   ILE B  29     -28.223 -29.398 -21.396  1.00 25.39           O  
ATOM    205  CG1 ILE B  29     -31.273 -32.724 -21.253  1.00 25.39           C  
ATOM    206  CG2 ILE B  29     -30.239 -30.900 -19.845  1.00 25.39           C  
ATOM    207  CD1 ILE B  29     -31.886 -33.521 -20.110  1.00 25.39           C  
ATOM    208  N   GLN B  30     -26.922 -31.267 -21.706  1.00 23.90           N  
ATOM    209  CA  GLN B  30     -25.930 -30.633 -20.843  1.00 23.90           C  
ATOM    210  C   GLN B  30     -25.593 -29.228 -21.333  1.00 23.90           C  
ATOM    211  CB  GLN B  30     -24.661 -31.483 -20.771  1.00 23.90           C  
ATOM    212  O   GLN B  30     -25.358 -28.324 -20.528  1.00 23.90           O  
ATOM    213  CG  GLN B  30     -24.561 -32.334 -19.512  1.00 23.90           C  
ATOM    214  CD  GLN B  30     -23.352 -33.251 -19.518  1.00 23.90           C  
ATOM    215  NE2 GLN B  30     -23.099 -33.905 -18.389  1.00 23.90           N  
ATOM    216  OE1 GLN B  30     -22.653 -33.372 -20.529  1.00 23.90           O  
ATOM    217  N   ASP B  31     -25.384 -29.132 -22.686  1.00 25.25           N  
ATOM    218  CA  ASP B  31     -24.645 -27.993 -23.222  1.00 25.25           C  
ATOM    219  C   ASP B  31     -25.432 -26.696 -23.047  1.00 25.25           C  
ATOM    220  CB  ASP B  31     -24.317 -28.213 -24.701  1.00 25.25           C  
ATOM    221  O   ASP B  31     -24.912 -25.608 -23.305  1.00 25.25           O  
ATOM    222  CG  ASP B  31     -22.957 -28.854 -24.917  1.00 25.25           C  
ATOM    223  OD1 ASP B  31     -22.133 -28.869 -23.978  1.00 25.25           O  
ATOM    224  OD2 ASP B  31     -22.707 -29.347 -26.038  1.00 25.25           O  
ATOM    225  N   ALA B  32     -26.760 -26.831 -22.988  1.00 25.89           N  
ATOM    226  CA  ALA B  32     -27.420 -25.585 -23.372  1.00 25.89           C  
ATOM    227  C   ALA B  32     -27.195 -24.500 -22.322  1.00 25.89           C  
ATOM    228  CB  ALA B  32     -28.914 -25.816 -23.582  1.00 25.89           C  
ATOM    229  O   ALA B  32     -27.681 -23.376 -22.469  1.00 25.89           O  
ATOM    230  N   VAL B  33     -27.023 -25.014 -21.089  1.00 27.18           N  
ATOM    231  CA  VAL B  33     -27.162 -23.971 -20.078  1.00 27.18           C  
ATOM    232  C   VAL B  33     -26.034 -22.952 -20.229  1.00 27.18           C  
ATOM    233  CB  VAL B  33     -27.161 -24.560 -18.650  1.00 27.18           C  
ATOM    234  O   VAL B  33     -24.855 -23.311 -20.189  1.00 27.18           O  
ATOM    235  CG1 VAL B  33     -27.763 -23.568 -17.657  1.00 27.18           C  
ATOM    236  CG2 VAL B  33     -27.923 -25.883 -18.619  1.00 27.18           C  
ATOM    237  N   GLY B  34     -26.156 -22.073 -21.143  1.00 27.36           N  
ATOM    238  CA  GLY B  34     -25.243 -20.973 -21.407  1.00 27.36           C  
ATOM    239  C   GLY B  34     -24.685 -20.345 -20.144  1.00 27.36           C  
ATOM    240  O   GLY B  34     -25.131 -20.660 -19.038  1.00 27.36           O  
ATOM    241  N   PRO B  35     -23.356 -20.095 -20.107  1.00 30.60           N  
ATOM    242  CA  PRO B  35     -22.728 -19.501 -18.925  1.00 30.60           C  
ATOM    243  C   PRO B  35     -23.583 -18.407 -18.290  1.00 30.60           C  
ATOM    244  CB  PRO B  35     -21.421 -18.923 -19.474  1.00 30.60           C  
ATOM    245  O   PRO B  35     -24.445 -17.828 -18.955  1.00 30.60           O  
ATOM    246  CG  PRO B  35     -21.540 -19.049 -20.958  1.00 30.60           C  
ATOM    247  CD  PRO B  35     -22.826 -19.759 -21.274  1.00 30.60           C  
ATOM    248  N   PRO B  36     -23.870 -18.491 -17.005  1.00 31.59           N  
ATOM    249  CA  PRO B  36     -24.567 -17.356 -16.396  1.00 31.59           C  
ATOM    250  C   PRO B  36     -24.142 -16.015 -16.990  1.00 31.59           C  
ATOM    251  CB  PRO B  36     -24.170 -17.450 -14.920  1.00 31.59           C  
ATOM    252  O   PRO B  36     -22.979 -15.841 -17.361  1.00 31.59           O  
ATOM    253  CG  PRO B  36     -23.105 -18.497 -14.877  1.00 31.59           C  
ATOM    254  CD  PRO B  36     -22.955 -19.083 -16.251  1.00 31.59           C  
ATOM    255  N   LYS B  37     -24.952 -15.401 -17.803  1.00 34.63           N  
ATOM    256  CA  LYS B  37     -24.797 -14.046 -18.326  1.00 34.63           C  
ATOM    257  C   LYS B  37     -24.225 -13.110 -17.265  1.00 34.63           C  
ATOM    258  CB  LYS B  37     -26.137 -13.509 -18.831  1.00 34.63           C  
ATOM    259  O   LYS B  37     -24.741 -13.041 -16.147  1.00 34.63           O  
ATOM    260  CG  LYS B  37     -26.476 -13.929 -20.253  1.00 34.63           C  
ATOM    261  CD  LYS B  37     -27.761 -13.271 -20.740  1.00 34.63           C  
ATOM    262  CE  LYS B  37     -28.139 -13.746 -22.136  1.00 34.63           C  
ATOM    263  NZ  LYS B  37     -29.421 -13.136 -22.600  1.00 34.63           N  
ATOM    264  N   GLN B  38     -22.933 -13.007 -17.131  1.00 38.99           N  
ATOM    265  CA  GLN B  38     -22.304 -12.000 -16.284  1.00 38.99           C  
ATOM    266  C   GLN B  38     -23.026 -10.660 -16.393  1.00 38.99           C  
ATOM    267  CB  GLN B  38     -20.829 -11.832 -16.652  1.00 38.99           C  
ATOM    268  O   GLN B  38     -23.291 -10.179 -17.497  1.00 38.99           O  
ATOM    269  CG  GLN B  38     -19.886 -12.689 -15.818  1.00 38.99           C  
ATOM    270  CD  GLN B  38     -18.460 -12.668 -16.337  1.00 38.99           C  
ATOM    271  NE2 GLN B  38     -17.644 -13.605 -15.866  1.00 38.99           N  
ATOM    272  OE1 GLN B  38     -18.096 -11.819 -17.157  1.00 38.99           O  
ATOM    273  N   ALA B  39     -23.921 -10.273 -15.410  1.00 42.17           N  
ATOM    274  CA  ALA B  39     -24.582  -8.971 -15.358  1.00 42.17           C  
ATOM    275  C   ALA B  39     -23.623  -7.853 -15.755  1.00 42.17           C  
ATOM    276  CB  ALA B  39     -25.143  -8.715 -13.961  1.00 42.17           C  
ATOM    277  O   ALA B  39     -22.418  -7.942 -15.506  1.00 42.17           O  
ATOM    278  N   ALA B  40     -23.879  -7.188 -16.787  1.00 48.42           N  
ATOM    279  CA  ALA B  40     -23.216  -5.957 -17.211  1.00 48.42           C  
ATOM    280  C   ALA B  40     -22.886  -5.072 -16.013  1.00 48.42           C  
ATOM    281  CB  ALA B  40     -24.090  -5.198 -18.206  1.00 48.42           C  
ATOM    282  O   ALA B  40     -23.674  -4.975 -15.069  1.00 48.42           O  
ATOM    283  N   ALA B  41     -21.640  -5.002 -15.728  1.00 64.50           N  
ATOM    284  CA  ALA B  41     -21.211  -4.005 -14.750  1.00 64.50           C  
ATOM    285  C   ALA B  41     -21.654  -2.605 -15.165  1.00 64.50           C  
ATOM    286  CB  ALA B  41     -19.695  -4.050 -14.575  1.00 64.50           C  
ATOM    287  O   ALA B  41     -20.845  -1.808 -15.645  1.00 64.50           O  
ATOM    288  N   ASP B  42     -22.961  -2.454 -15.270  1.00 76.46           N  
ATOM    289  CA  ASP B  42     -23.514  -1.138 -15.575  1.00 76.46           C  
ATOM    290  C   ASP B  42     -23.676  -0.304 -14.306  1.00 76.46           C  
ATOM    291  CB  ASP B  42     -24.859  -1.274 -16.291  1.00 76.46           C  
ATOM    292  O   ASP B  42     -23.266  -0.725 -13.223  1.00 76.46           O  
ATOM    293  CG  ASP B  42     -25.892  -2.031 -15.475  1.00 76.46           C  
ATOM    294  OD1 ASP B  42     -25.610  -2.383 -14.310  1.00 76.46           O  
ATOM    295  OD2 ASP B  42     -26.998  -2.279 -16.003  1.00 76.46           O  
ATOM    296  N   ARG B  43     -24.063   0.911 -14.468  1.00 80.01           N  
ATOM    297  CA  ARG B  43     -24.230   1.851 -13.364  1.00 80.01           C  
ATOM    298  C   ARG B  43     -25.128   1.266 -12.278  1.00 80.01           C  
ATOM    299  CB  ARG B  43     -24.811   3.174 -13.867  1.00 80.01           C  
ATOM    300  O   ARG B  43     -24.836   1.397 -11.088  1.00 80.01           O  
ATOM    301  CG  ARG B  43     -24.484   4.366 -12.982  1.00 80.01           C  
ATOM    302  CD  ARG B  43     -24.929   5.677 -13.614  1.00 80.01           C  
ATOM    303  NE  ARG B  43     -24.579   6.824 -12.781  1.00 80.01           N  
ATOM    304  NH1 ARG B  43     -24.944   8.398 -14.433  1.00 80.01           N  
ATOM    305  NH2 ARG B  43     -24.257   9.056 -12.347  1.00 80.01           N  
ATOM    306  CZ  ARG B  43     -24.594   8.090 -13.189  1.00 80.01           C  
ATOM    307  N   ARG B  44     -26.128   0.529 -12.696  1.00 85.79           N  
ATOM    308  CA  ARG B  44     -27.059  -0.058 -11.738  1.00 85.79           C  
ATOM    309  C   ARG B  44     -26.374  -1.127 -10.893  1.00 85.79           C  
ATOM    310  CB  ARG B  44     -28.268  -0.656 -12.459  1.00 85.79           C  
ATOM    311  O   ARG B  44     -26.570  -1.185  -9.677  1.00 85.79           O  
ATOM    312  CG  ARG B  44     -29.325   0.368 -12.843  1.00 85.79           C  
ATOM    313  CD  ARG B  44     -30.543  -0.289 -13.476  1.00 85.79           C  
ATOM    314  NE  ARG B  44     -31.441   0.698 -14.069  1.00 85.79           N  
ATOM    315  NH1 ARG B  44     -33.020  -0.844 -14.753  1.00 85.79           N  
ATOM    316  NH2 ARG B  44     -33.337   1.388 -15.167  1.00 85.79           N  
ATOM    317  CZ  ARG B  44     -32.597   0.412 -14.661  1.00 85.79           C  
ATOM    318  N   THR B  45     -25.585  -1.937 -11.485  1.00 88.79           N  
ATOM    319  CA  THR B  45     -24.886  -3.003 -10.776  1.00 88.79           C  
ATOM    320  C   THR B  45     -23.873  -2.425  -9.792  1.00 88.79           C  
ATOM    321  CB  THR B  45     -24.169  -3.950 -11.757  1.00 88.79           C  
ATOM    322  O   THR B  45     -23.727  -2.928  -8.676  1.00 88.79           O  
ATOM    323  CG2 THR B  45     -23.583  -5.155 -11.030  1.00 88.79           C  
ATOM    324  OG1 THR B  45     -25.106  -4.408 -12.740  1.00 88.79           O  
ATOM    325  N   VAL B  46     -23.193  -1.421 -10.168  1.00 89.49           N  
ATOM    326  CA  VAL B  46     -22.223  -0.758  -9.303  1.00 89.49           C  
ATOM    327  C   VAL B  46     -22.939  -0.130  -8.109  1.00 89.49           C  
ATOM    328  CB  VAL B  46     -21.422   0.318 -10.069  1.00 89.49           C  
ATOM    329  O   VAL B  46     -22.456  -0.209  -6.977  1.00 89.49           O  
ATOM    330  CG1 VAL B  46     -20.513   1.095  -9.118  1.00 89.49           C  
ATOM    331  CG2 VAL B  46     -20.605  -0.323 -11.190  1.00 89.49           C  
ATOM    332  N   GLU B  47     -24.123   0.443  -8.321  1.00 87.85           N  
ATOM    333  CA  GLU B  47     -24.914   1.026  -7.242  1.00 87.85           C  
ATOM    334  C   GLU B  47     -25.354  -0.040  -6.242  1.00 87.85           C  
ATOM    335  CB  GLU B  47     -26.137   1.755  -7.804  1.00 87.85           C  
ATOM    336  O   GLU B  47     -25.312   0.183  -5.030  1.00 87.85           O  
ATOM    337  CG  GLU B  47     -25.813   3.100  -8.439  1.00 87.85           C  
ATOM    338  CD  GLU B  47     -27.030   3.795  -9.027  1.00 87.85           C  
ATOM    339  OE1 GLU B  47     -26.885   4.910  -9.578  1.00 87.85           O  
ATOM    340  OE2 GLU B  47     -28.138   3.220  -8.936  1.00 87.85           O  
ATOM    341  N   LYS B  48     -25.816  -1.194  -6.826  1.00 92.17           N  
ATOM    342  CA  LYS B  48     -26.172  -2.306  -5.950  1.00 92.17           C  
ATOM    343  C   LYS B  48     -24.989  -2.722  -5.081  1.00 92.17           C  
ATOM    344  CB  LYS B  48     -26.665  -3.500  -6.770  1.00 92.17           C  
ATOM    345  O   LYS B  48     -25.154  -3.005  -3.892  1.00 92.17           O  
ATOM    346  CG  LYS B  48     -27.274  -4.616  -5.935  1.00 92.17           C  
ATOM    347  CD  LYS B  48     -27.781  -5.755  -6.809  1.00 92.17           C  
ATOM    348  CE  LYS B  48     -28.274  -6.928  -5.971  1.00 92.17           C  
ATOM    349  NZ  LYS B  48     -28.767  -8.050  -6.824  1.00 92.17           N  
ATOM    350  N   THR B  49     -23.825  -2.789  -5.642  1.00 92.89           N  
ATOM    351  CA  THR B  49     -22.612  -3.135  -4.910  1.00 92.89           C  
ATOM    352  C   THR B  49     -22.332  -2.112  -3.812  1.00 92.89           C  
ATOM    353  CB  THR B  49     -21.397  -3.226  -5.853  1.00 92.89           C  
ATOM    354  O   THR B  49     -21.943  -2.478  -2.701  1.00 92.89           O  
ATOM    355  CG2 THR B  49     -20.154  -3.693  -5.104  1.00 92.89           C  
ATOM    356  OG1 THR B  49     -21.686  -4.154  -6.905  1.00 92.89           O  
ATOM    357  N   TRP B  50     -22.609  -0.867  -4.086  1.00 88.94           N  
ATOM    358  CA  TRP B  50     -22.446   0.197  -3.101  1.00 88.94           C  
ATOM    359  C   TRP B  50     -23.325  -0.051  -1.880  1.00 88.94           C  
ATOM    360  CB  TRP B  50     -22.781   1.558  -3.720  1.00 88.94           C  
ATOM    361  O   TRP B  50     -22.863   0.060  -0.742  1.00 88.94           O  
ATOM    362  CG  TRP B  50     -21.592   2.284  -4.274  1.00 88.94           C  
ATOM    363  CD1 TRP B  50     -20.304   2.223  -3.821  1.00 88.94           C  
ATOM    364  CD2 TRP B  50     -21.584   3.187  -5.384  1.00 88.94           C  
ATOM    365  CE2 TRP B  50     -20.255   3.635  -5.549  1.00 88.94           C  
ATOM    366  CE3 TRP B  50     -22.573   3.659  -6.258  1.00 88.94           C  
ATOM    367  NE1 TRP B  50     -19.495   3.033  -4.583  1.00 88.94           N  
ATOM    368  CH2 TRP B  50     -20.876   4.982  -7.394  1.00 88.94           C  
ATOM    369  CZ2 TRP B  50     -19.890   4.535  -6.553  1.00 88.94           C  
ATOM    370  CZ3 TRP B  50     -22.207   4.555  -7.256  1.00 88.94           C  
ATOM    371  N   LYS B  51     -24.562  -0.428  -2.167  1.00 90.86           N  
ATOM    372  CA  LYS B  51     -25.498  -0.669  -1.072  1.00 90.86           C  
ATOM    373  C   LYS B  51     -25.025  -1.820  -0.189  1.00 90.86           C  
ATOM    374  CB  LYS B  51     -26.896  -0.966  -1.616  1.00 90.86           C  
ATOM    375  O   LYS B  51     -25.104  -1.740   1.038  1.00 90.86           O  
ATOM    376  CG  LYS B  51     -27.608   0.250  -2.192  1.00 90.86           C  
ATOM    377  CD  LYS B  51     -29.008  -0.100  -2.678  1.00 90.86           C  
ATOM    378  CE  LYS B  51     -29.690   1.096  -3.329  1.00 90.86           C  
ATOM    379  NZ  LYS B  51     -31.002   0.722  -3.938  1.00 90.86           N  
ATOM    380  N   LEU B  52     -24.550  -2.817  -0.840  1.00 94.60           N  
ATOM    381  CA  LEU B  52     -24.043  -3.959  -0.086  1.00 94.60           C  
ATOM    382  C   LEU B  52     -22.838  -3.560   0.759  1.00 94.60           C  
ATOM    383  CB  LEU B  52     -23.663  -5.100  -1.033  1.00 94.60           C  
ATOM    384  O   LEU B  52     -22.761  -3.907   1.940  1.00 94.60           O  
ATOM    385  CG  LEU B  52     -24.820  -5.820  -1.727  1.00 94.60           C  
ATOM    386  CD1 LEU B  52     -24.291  -6.739  -2.823  1.00 94.60           C  
ATOM    387  CD2 LEU B  52     -25.645  -6.607  -0.715  1.00 94.60           C  
ATOM    388  N   MET B  53     -21.834  -2.847   0.200  1.00 92.79           N  
ATOM    389  CA  MET B  53     -20.660  -2.369   0.925  1.00 92.79           C  
ATOM    390  C   MET B  53     -21.068  -1.482   2.096  1.00 92.79           C  
ATOM    391  CB  MET B  53     -19.725  -1.601  -0.011  1.00 92.79           C  
ATOM    392  O   MET B  53     -20.523  -1.607   3.194  1.00 92.79           O  
ATOM    393  CG  MET B  53     -18.952  -2.491  -0.971  1.00 92.79           C  
ATOM    394  SD  MET B  53     -17.636  -1.581  -1.869  1.00 92.79           S  
ATOM    395  CE  MET B  53     -18.634  -0.314  -2.701  1.00 92.79           C  
ATOM    396  N   ASP B  54     -22.073  -0.614   1.819  1.00 85.58           N  
ATOM    397  CA  ASP B  54     -22.576   0.266   2.870  1.00 85.58           C  
ATOM    398  C   ASP B  54     -23.132  -0.541   4.041  1.00 85.58           C  
ATOM    399  CB  ASP B  54     -23.653   1.201   2.317  1.00 85.58           C  
ATOM    400  O   ASP B  54     -22.878  -0.215   5.203  1.00 85.58           O  
ATOM    401  CG  ASP B  54     -24.052   2.291   3.297  1.00 85.58           C  
ATOM    402  OD1 ASP B  54     -23.180   3.080   3.719  1.00 85.58           O  
ATOM    403  OD2 ASP B  54     -25.249   2.358   3.652  1.00 85.58           O  
ATOM    404  N   LYS B  55     -23.887  -1.575   3.695  1.00 92.69           N  
ATOM    405  CA  LYS B  55     -24.430  -2.437   4.741  1.00 92.69           C  
ATOM    406  C   LYS B  55     -23.314  -3.082   5.557  1.00 92.69           C  
ATOM    407  CB  LYS B  55     -25.327  -3.517   4.134  1.00 92.69           C  
ATOM    408  O   LYS B  55     -23.391  -3.141   6.786  1.00 92.69           O  
ATOM    409  CG  LYS B  55     -26.176  -4.261   5.154  1.00 92.69           C  
ATOM    410  CD  LYS B  55     -27.200  -5.164   4.477  1.00 92.69           C  
ATOM    411  CE  LYS B  55     -28.044  -5.916   5.497  1.00 92.69           C  
ATOM    412  NZ  LYS B  55     -29.070  -6.779   4.838  1.00 92.69           N  
ATOM    413  N   VAL B  56     -22.257  -3.531   4.912  1.00 94.82           N  
ATOM    414  CA  VAL B  56     -21.125  -4.141   5.600  1.00 94.82           C  
ATOM    415  C   VAL B  56     -20.475  -3.120   6.531  1.00 94.82           C  
ATOM    416  CB  VAL B  56     -20.082  -4.691   4.601  1.00 94.82           C  
ATOM    417  O   VAL B  56     -20.187  -3.423   7.692  1.00 94.82           O  
ATOM    418  CG1 VAL B  56     -18.827  -5.161   5.334  1.00 94.82           C  
ATOM    419  CG2 VAL B  56     -20.681  -5.829   3.777  1.00 94.82           C  
ATOM    420  N   VAL B  57     -20.269  -1.932   6.033  1.00 87.22           N  
ATOM    421  CA  VAL B  57     -19.648  -0.870   6.819  1.00 87.22           C  
ATOM    422  C   VAL B  57     -20.492  -0.584   8.059  1.00 87.22           C  
ATOM    423  CB  VAL B  57     -19.467   0.420   5.987  1.00 87.22           C  
ATOM    424  O   VAL B  57     -19.964  -0.497   9.170  1.00 87.22           O  
ATOM    425  CG1 VAL B  57     -19.096   1.596   6.889  1.00 87.22           C  
ATOM    426  CG2 VAL B  57     -18.406   0.214   4.908  1.00 87.22           C  
ATOM    427  N   ARG B  58     -21.791  -0.525   7.968  1.00 86.99           N  
ATOM    428  CA  ARG B  58     -22.680  -0.250   9.092  1.00 86.99           C  
ATOM    429  C   ARG B  58     -22.601  -1.359  10.137  1.00 86.99           C  
ATOM    430  CB  ARG B  58     -24.123  -0.088   8.609  1.00 86.99           C  
ATOM    431  O   ARG B  58     -22.550  -1.085  11.338  1.00 86.99           O  
ATOM    432  CG  ARG B  58     -24.389   1.228   7.896  1.00 86.99           C  
ATOM    433  CD  ARG B  58     -25.857   1.382   7.524  1.00 86.99           C  
ATOM    434  NE  ARG B  58     -26.072   2.518   6.632  1.00 86.99           N  
ATOM    435  NH1 ARG B  58     -28.369   2.286   6.553  1.00 86.99           N  
ATOM    436  NH2 ARG B  58     -27.340   3.968   5.382  1.00 86.99           N  
ATOM    437  CZ  ARG B  58     -27.260   2.921   6.191  1.00 86.99           C  
ATOM    438  N   LEU B  59     -22.570  -2.544   9.615  1.00 92.62           N  
ATOM    439  CA  LEU B  59     -22.466  -3.678  10.527  1.00 92.62           C  
ATOM    440  C   LEU B  59     -21.145  -3.644  11.288  1.00 92.62           C  
ATOM    441  CB  LEU B  59     -22.593  -4.997   9.759  1.00 92.62           C  
ATOM    442  O   LEU B  59     -21.111  -3.904  12.493  1.00 92.62           O  
ATOM    443  CG  LEU B  59     -23.979  -5.327   9.202  1.00 92.62           C  
ATOM    444  CD1 LEU B  59     -23.890  -6.481   8.210  1.00 92.62           C  
ATOM    445  CD2 LEU B  59     -24.945  -5.660  10.334  1.00 92.62           C  
ATOM    446  N   CYS B  60     -20.139  -3.229  10.665  1.00 90.78           N  
ATOM    447  CA  CYS B  60     -18.803  -3.234  11.251  1.00 90.78           C  
ATOM    448  C   CYS B  60     -18.606  -2.034  12.170  1.00 90.78           C  
ATOM    449  CB  CYS B  60     -17.737  -3.229  10.156  1.00 90.78           C  
ATOM    450  O   CYS B  60     -17.663  -2.002  12.962  1.00 90.78           O  
ATOM    451  SG  CYS B  60     -17.592  -4.799   9.275  1.00 90.78           S  
ATOM    452  N   GLN B  61     -19.447  -1.072  12.075  1.00 82.85           N  
ATOM    453  CA  GLN B  61     -19.355   0.118  12.914  1.00 82.85           C  
ATOM    454  C   GLN B  61     -19.955  -0.134  14.294  1.00 82.85           C  
ATOM    455  CB  GLN B  61     -20.055   1.302  12.245  1.00 82.85           C  
ATOM    456  O   GLN B  61     -19.826   0.698  15.195  1.00 82.85           O  
ATOM    457  CG  GLN B  61     -19.252   1.935  11.117  1.00 82.85           C  
ATOM    458  CD  GLN B  61     -20.015   3.029  10.395  1.00 82.85           C  
ATOM    459  NE2 GLN B  61     -19.291   3.888   9.685  1.00 82.85           N  
ATOM    460  OE1 GLN B  61     -21.246   3.102  10.474  1.00 82.85           O  
ATOM    461  N   ASN B  62     -20.580  -1.276  14.440  1.00 86.15           N  
ATOM    462  CA  ASN B  62     -21.096  -1.609  15.764  1.00 86.15           C  
ATOM    463  C   ASN B  62     -19.990  -1.595  16.816  1.00 86.15           C  
ATOM    464  CB  ASN B  62     -21.792  -2.971  15.742  1.00 86.15           C  
ATOM    465  O   ASN B  62     -19.016  -2.342  16.708  1.00 86.15           O  
ATOM    466  CG  ASN B  62     -22.565  -3.252  17.016  1.00 86.15           C  
ATOM    467  ND2 ASN B  62     -23.668  -3.981  16.891  1.00 86.15           N  
ATOM    468  OD1 ASN B  62     -22.176  -2.816  18.102  1.00 86.15           O  
ATOM    469  N   PRO B  63     -20.104  -0.803  17.868  1.00 82.53           N  
ATOM    470  CA  PRO B  63     -19.065  -0.642  18.888  1.00 82.53           C  
ATOM    471  C   PRO B  63     -18.749  -1.945  19.619  1.00 82.53           C  
ATOM    472  CB  PRO B  63     -19.669   0.388  19.846  1.00 82.53           C  
ATOM    473  O   PRO B  63     -17.634  -2.124  20.116  1.00 82.53           O  
ATOM    474  CG  PRO B  63     -21.100   0.502  19.432  1.00 82.53           C  
ATOM    475  CD  PRO B  63     -21.259  -0.137  18.082  1.00 82.53           C  
ATOM    476  N   LYS B  64     -19.697  -2.846  19.709  1.00 90.23           N  
ATOM    477  CA  LYS B  64     -19.492  -4.117  20.398  1.00 90.23           C  
ATOM    478  C   LYS B  64     -18.448  -4.969  19.681  1.00 90.23           C  
ATOM    479  CB  LYS B  64     -20.810  -4.887  20.508  1.00 90.23           C  
ATOM    480  O   LYS B  64     -17.844  -5.857  20.285  1.00 90.23           O  
ATOM    481  CG  LYS B  64     -21.785  -4.303  21.519  1.00 90.23           C  
ATOM    482  CD  LYS B  64     -23.037  -5.161  21.648  1.00 90.23           C  
ATOM    483  CE  LYS B  64     -24.015  -4.577  22.659  1.00 90.23           C  
ATOM    484  NZ  LYS B  64     -25.254  -5.403  22.773  1.00 90.23           N  
ATOM    485  N   LEU B  65     -18.173  -4.663  18.450  1.00 90.06           N  
ATOM    486  CA  LEU B  65     -17.212  -5.432  17.667  1.00 90.06           C  
ATOM    487  C   LEU B  65     -15.784  -5.126  18.107  1.00 90.06           C  
ATOM    488  CB  LEU B  65     -17.373  -5.133  16.174  1.00 90.06           C  
ATOM    489  O   LEU B  65     -14.916  -6.000  18.064  1.00 90.06           O  
ATOM    490  CG  LEU B  65     -18.246  -6.105  15.379  1.00 90.06           C  
ATOM    491  CD1 LEU B  65     -19.209  -5.337  14.478  1.00 90.06           C  
ATOM    492  CD2 LEU B  65     -17.379  -7.053  14.558  1.00 90.06           C  
ATOM    493  N   GLN B  66     -15.557  -3.872  18.591  1.00 84.92           N  
ATOM    494  CA  GLN B  66     -14.256  -3.433  19.085  1.00 84.92           C  
ATOM    495  C   GLN B  66     -13.158  -3.705  18.062  1.00 84.92           C  
ATOM    496  CB  GLN B  66     -13.923  -4.123  20.409  1.00 84.92           C  
ATOM    497  O   GLN B  66     -12.131  -4.303  18.389  1.00 84.92           O  
ATOM    498  CG  GLN B  66     -14.867  -3.759  21.547  1.00 84.92           C  
ATOM    499  CD  GLN B  66     -14.521  -4.465  22.845  1.00 84.92           C  
ATOM    500  NE2 GLN B  66     -15.236  -4.127  23.913  1.00 84.92           N  
ATOM    501  OE1 GLN B  66     -13.620  -5.309  22.887  1.00 84.92           O  
ATOM    502  N   LEU B  67     -13.388  -3.348  16.823  1.00 81.12           N  
ATOM    503  CA  LEU B  67     -12.393  -3.531  15.772  1.00 81.12           C  
ATOM    504  C   LEU B  67     -11.195  -2.613  15.991  1.00 81.12           C  
ATOM    505  CB  LEU B  67     -13.011  -3.263  14.396  1.00 81.12           C  
ATOM    506  O   LEU B  67     -11.361  -1.417  16.238  1.00 81.12           O  
ATOM    507  CG  LEU B  67     -14.004  -4.308  13.884  1.00 81.12           C  
ATOM    508  CD1 LEU B  67     -14.613  -3.855  12.561  1.00 81.12           C  
ATOM    509  CD2 LEU B  67     -13.323  -5.663  13.729  1.00 81.12           C  
ATOM    510  N   LYS B  68     -10.042  -3.154  15.932  1.00 69.79           N  
ATOM    511  CA  LYS B  68      -8.825  -2.362  16.079  1.00 69.79           C  
ATOM    512  C   LYS B  68      -8.520  -1.580  14.804  1.00 69.79           C  
ATOM    513  CB  LYS B  68      -7.640  -3.260  16.439  1.00 69.79           C  
ATOM    514  O   LYS B  68      -8.664  -2.105  13.699  1.00 69.79           O  
ATOM    515  CG  LYS B  68      -7.717  -3.854  17.838  1.00 69.79           C  
ATOM    516  CD  LYS B  68      -6.476  -4.676  18.165  1.00 69.79           C  
ATOM    517  CE  LYS B  68      -6.584  -5.332  19.534  1.00 69.79           C  
ATOM    518  NZ  LYS B  68      -5.406  -6.202  19.826  1.00 69.79           N  
ATOM    519  N   ASN B  69      -8.125  -0.336  14.959  1.00 64.41           N  
ATOM    520  CA  ASN B  69      -7.818   0.528  13.824  1.00 64.41           C  
ATOM    521  C   ASN B  69      -6.406   0.284  13.301  1.00 64.41           C  
ATOM    522  CB  ASN B  69      -7.996   1.999  14.206  1.00 64.41           C  
ATOM    523  O   ASN B  69      -5.527   1.135  13.452  1.00 64.41           O  
ATOM    524  CG  ASN B  69      -7.998   2.919  13.000  1.00 64.41           C  
ATOM    525  ND2 ASN B  69      -8.250   4.202  13.233  1.00 64.41           N  
ATOM    526  OD1 ASN B  69      -7.776   2.480  11.869  1.00 64.41           O  
ATOM    527  N   SER B  70      -6.158  -0.892  12.853  1.00 64.30           N  
ATOM    528  CA  SER B  70      -4.878  -1.267  12.261  1.00 64.30           C  
ATOM    529  C   SER B  70      -5.070  -1.912  10.892  1.00 64.30           C  
ATOM    530  CB  SER B  70      -4.120  -2.223  13.182  1.00 64.30           C  
ATOM    531  O   SER B  70      -6.074  -2.586  10.654  1.00 64.30           O  
ATOM    532  OG  SER B  70      -4.836  -3.434  13.350  1.00 64.30           O  
ATOM    533  N   PRO B  71      -4.198  -1.663  10.105  1.00 70.11           N  
ATOM    534  CA  PRO B  71      -4.327  -2.259   8.773  1.00 70.11           C  
ATOM    535  C   PRO B  71      -4.194  -3.780   8.791  1.00 70.11           C  
ATOM    536  CB  PRO B  71      -3.179  -1.619   7.988  1.00 70.11           C  
ATOM    537  O   PRO B  71      -3.363  -4.321   9.526  1.00 70.11           O  
ATOM    538  CG  PRO B  71      -2.793  -0.417   8.788  1.00 70.11           C  
ATOM    539  CD  PRO B  71      -3.177  -0.654  10.221  1.00 70.11           C  
ATOM    540  N   PRO B  72      -4.993  -4.378   7.975  1.00 79.16           N  
ATOM    541  CA  PRO B  72      -6.096  -3.892   7.143  1.00 79.16           C  
ATOM    542  C   PRO B  72      -7.331  -3.518   7.960  1.00 79.16           C  
ATOM    543  CB  PRO B  72      -6.390  -5.076   6.220  1.00 79.16           C  
ATOM    544  O   PRO B  72      -7.714  -4.250   8.876  1.00 79.16           O  
ATOM    545  CG  PRO B  72      -5.923  -6.277   6.978  1.00 79.16           C  
ATOM    546  CD  PRO B  72      -4.801  -5.861   7.886  1.00 79.16           C  
ATOM    547  N   TYR B  73      -7.819  -2.402   7.756  1.00 82.10           N  
ATOM    548  CA  TYR B  73      -8.975  -1.877   8.474  1.00 82.10           C  
ATOM    549  C   TYR B  73     -10.166  -1.705   7.539  1.00 82.10           C  
ATOM    550  CB  TYR B  73      -8.634  -0.538   9.136  1.00 82.10           C  
ATOM    551  O   TYR B  73     -10.199  -0.774   6.731  1.00 82.10           O  
ATOM    552  CG  TYR B  73      -9.699  -0.041  10.084  1.00 82.10           C  
ATOM    553  CD1 TYR B  73     -10.238   1.236   9.948  1.00 82.10           C  
ATOM    554  CD2 TYR B  73     -10.167  -0.847  11.116  1.00 82.10           C  
ATOM    555  CE1 TYR B  73     -11.218   1.700  10.820  1.00 82.10           C  
ATOM    556  CE2 TYR B  73     -11.147  -0.394  11.994  1.00 82.10           C  
ATOM    557  OH  TYR B  73     -12.635   1.332  12.703  1.00 82.10           O  
ATOM    558  CZ  TYR B  73     -11.665   0.878  11.837  1.00 82.10           C  
ATOM    559  N   ILE B  74     -11.117  -2.662   7.712  1.00 89.94           N  
ATOM    560  CA  ILE B  74     -12.226  -2.797   6.774  1.00 89.94           C  
ATOM    561  C   ILE B  74     -12.987  -1.476   6.682  1.00 89.94           C  
ATOM    562  CB  ILE B  74     -13.182  -3.938   7.188  1.00 89.94           C  
ATOM    563  O   ILE B  74     -13.503  -1.122   5.619  1.00 89.94           O  
ATOM    564  CG1 ILE B  74     -14.121  -4.294   6.030  1.00 89.94           C  
ATOM    565  CG2 ILE B  74     -13.977  -3.549   8.438  1.00 89.94           C  
ATOM    566  CD1 ILE B  74     -14.790  -5.655   6.172  1.00 89.94           C  
ATOM    567  N   LEU B  75     -13.039  -0.692   7.733  1.00 85.36           N  
ATOM    568  CA  LEU B  75     -13.777   0.566   7.769  1.00 85.36           C  
ATOM    569  C   LEU B  75     -13.023   1.659   7.020  1.00 85.36           C  
ATOM    570  CB  LEU B  75     -14.025   1.000   9.216  1.00 85.36           C  
ATOM    571  O   LEU B  75     -13.563   2.744   6.788  1.00 85.36           O  
ATOM    572  CG  LEU B  75     -14.963   0.115  10.039  1.00 85.36           C  
ATOM    573  CD1 LEU B  75     -15.068   0.638  11.467  1.00 85.36           C  
ATOM    574  CD2 LEU B  75     -16.340   0.045   9.387  1.00 85.36           C  
ATOM    575  N   ASP B  76     -11.853   1.444   6.667  1.00 75.02           N  
ATOM    576  CA  ASP B  76     -11.109   2.301   5.748  1.00 75.02           C  
ATOM    577  C   ASP B  76     -11.139   1.739   4.328  1.00 75.02           C  
ATOM    578  CB  ASP B  76      -9.663   2.464   6.219  1.00 75.02           C  
ATOM    579  O   ASP B  76     -11.288   2.489   3.361  1.00 75.02           O  
ATOM    580  CG  ASP B  76      -9.537   3.334   7.457  1.00 75.02           C  
ATOM    581  OD1 ASP B  76     -10.494   4.066   7.788  1.00 75.02           O  
ATOM    582  OD2 ASP B  76      -8.469   3.289   8.106  1.00 75.02           O  
ATOM    583  N   ILE B  77     -11.051   0.494   4.228  1.00 87.55           N  
ATOM    584  CA  ILE B  77     -10.860  -0.207   2.963  1.00 87.55           C  
ATOM    585  C   ILE B  77     -12.100  -0.041   2.088  1.00 87.55           C  
ATOM    586  CB  ILE B  77     -10.559  -1.706   3.187  1.00 87.55           C  
ATOM    587  O   ILE B  77     -11.997   0.349   0.922  1.00 87.55           O  
ATOM    588  CG1 ILE B  77      -9.171  -1.884   3.815  1.00 87.55           C  
ATOM    589  CG2 ILE B  77     -10.668  -2.482   1.872  1.00 87.55           C  
ATOM    590  CD1 ILE B  77      -8.931  -3.267   4.403  1.00 87.55           C  
ATOM    591  N   LEU B  78     -13.285  -0.308   2.630  1.00 89.07           N  
ATOM    592  CA  LEU B  78     -14.508  -0.295   1.835  1.00 89.07           C  
ATOM    593  C   LEU B  78     -14.841   1.120   1.372  1.00 89.07           C  
ATOM    594  CB  LEU B  78     -15.677  -0.870   2.640  1.00 89.07           C  
ATOM    595  O   LEU B  78     -15.164   1.335   0.202  1.00 89.07           O  
ATOM    596  CG  LEU B  78     -15.694  -2.388   2.821  1.00 89.07           C  
ATOM    597  CD1 LEU B  78     -16.921  -2.813   3.619  1.00 89.07           C  
ATOM    598  CD2 LEU B  78     -15.661  -3.089   1.467  1.00 89.07           C  
ATOM    599  N   PRO B  79     -14.737   2.101   2.259  1.00 81.87           N  
ATOM    600  CA  PRO B  79     -14.939   3.465   1.766  1.00 81.87           C  
ATOM    601  C   PRO B  79     -13.935   3.858   0.685  1.00 81.87           C  
ATOM    602  CB  PRO B  79     -14.755   4.323   3.021  1.00 81.87           C  
ATOM    603  O   PRO B  79     -14.298   4.522  -0.288  1.00 81.87           O  
ATOM    604  CG  PRO B  79     -15.156   3.435   4.154  1.00 81.87           C  
ATOM    605  CD  PRO B  79     -14.710   2.035   3.843  1.00 81.87           C  
ATOM    606  N   ASP B  80     -12.663   3.456   0.852  1.00 81.00           N  
ATOM    607  CA  ASP B  80     -11.665   3.731  -0.178  1.00 81.00           C  
ATOM    608  C   ASP B  80     -12.028   3.043  -1.492  1.00 81.00           C  
ATOM    609  CB  ASP B  80     -10.278   3.281   0.285  1.00 81.00           C  
ATOM    610  O   ASP B  80     -11.808   3.598  -2.571  1.00 81.00           O  
ATOM    611  CG  ASP B  80      -9.643   4.242   1.275  1.00 81.00           C  
ATOM    612  OD1 ASP B  80     -10.225   5.315   1.543  1.00 81.00           O  
ATOM    613  OD2 ASP B  80      -8.548   3.924   1.789  1.00 81.00           O  
ATOM    614  N   THR B  81     -12.528   1.828  -1.361  1.00 89.04           N  
ATOM    615  CA  THR B  81     -12.984   1.117  -2.551  1.00 89.04           C  
ATOM    616  C   THR B  81     -14.112   1.881  -3.238  1.00 89.04           C  
ATOM    617  CB  THR B  81     -13.461  -0.305  -2.203  1.00 89.04           C  
ATOM    618  O   THR B  81     -14.095   2.058  -4.458  1.00 89.04           O  
ATOM    619  CG2 THR B  81     -13.868  -1.070  -3.458  1.00 89.04           C  
ATOM    620  OG1 THR B  81     -12.400  -1.012  -1.549  1.00 89.04           O  
ATOM    621  N   TYR B  82     -15.050   2.317  -2.434  1.00 82.01           N  
ATOM    622  CA  TYR B  82     -16.153   3.124  -2.943  1.00 82.01           C  
ATOM    623  C   TYR B  82     -15.636   4.347  -3.690  1.00 82.01           C  
ATOM    624  CB  TYR B  82     -17.072   3.561  -1.798  1.00 82.01           C  
ATOM    625  O   TYR B  82     -16.037   4.604  -4.827  1.00 82.01           O  
ATOM    626  CG  TYR B  82     -18.167   4.508  -2.226  1.00 82.01           C  
ATOM    627  CD1 TYR B  82     -18.000   5.887  -2.127  1.00 82.01           C  
ATOM    628  CD2 TYR B  82     -19.370   4.026  -2.729  1.00 82.01           C  
ATOM    629  CE1 TYR B  82     -19.007   6.764  -2.518  1.00 82.01           C  
ATOM    630  CE2 TYR B  82     -20.384   4.893  -3.123  1.00 82.01           C  
ATOM    631  OH  TYR B  82     -21.193   7.121  -3.404  1.00 82.01           O  
ATOM    632  CZ  TYR B  82     -20.193   6.258  -3.015  1.00 82.01           C  
ATOM    633  N   GLN B  83     -14.746   5.104  -3.083  1.00 79.49           N  
ATOM    634  CA  GLN B  83     -14.211   6.328  -3.672  1.00 79.49           C  
ATOM    635  C   GLN B  83     -13.481   6.035  -4.980  1.00 79.49           C  
ATOM    636  CB  GLN B  83     -13.270   7.029  -2.691  1.00 79.49           C  
ATOM    637  O   GLN B  83     -13.612   6.784  -5.951  1.00 79.49           O  
ATOM    638  CG  GLN B  83     -13.984   7.690  -1.520  1.00 79.49           C  
ATOM    639  CD  GLN B  83     -14.921   8.801  -1.955  1.00 79.49           C  
ATOM    640  NE2 GLN B  83     -15.911   9.102  -1.121  1.00 79.49           N  
ATOM    641  OE1 GLN B  83     -14.757   9.383  -3.032  1.00 79.49           O  
ATOM    642  N   HIS B  84     -12.763   4.948  -5.002  1.00 85.78           N  
ATOM    643  CA  HIS B  84     -12.018   4.623  -6.213  1.00 85.78           C  
ATOM    644  C   HIS B  84     -12.955   4.219  -7.346  1.00 85.78           C  
ATOM    645  CB  HIS B  84     -11.013   3.503  -5.939  1.00 85.78           C  
ATOM    646  O   HIS B  84     -12.737   4.593  -8.501  1.00 85.78           O  
ATOM    647  CG  HIS B  84      -9.923   3.411  -6.959  1.00 85.78           C  
ATOM    648  CD2 HIS B  84      -9.628   2.446  -7.861  1.00 85.78           C  
ATOM    649  ND1 HIS B  84      -8.977   4.399  -7.127  1.00 85.78           N  
ATOM    650  CE1 HIS B  84      -8.146   4.045  -8.093  1.00 85.78           C  
ATOM    651  NE2 HIS B  84      -8.519   2.863  -8.555  1.00 85.78           N  
ATOM    652  N   LEU B  85     -14.001   3.496  -6.986  1.00 89.64           N  
ATOM    653  CA  LEU B  85     -15.005   3.145  -7.985  1.00 89.64           C  
ATOM    654  C   LEU B  85     -15.690   4.394  -8.528  1.00 89.64           C  
ATOM    655  CB  LEU B  85     -16.047   2.196  -7.387  1.00 89.64           C  
ATOM    656  O   LEU B  85     -15.950   4.492  -9.730  1.00 89.64           O  
ATOM    657  CG  LEU B  85     -15.589   0.759  -7.135  1.00 89.64           C  
ATOM    658  CD1 LEU B  85     -16.687  -0.031  -6.429  1.00 89.64           C  
ATOM    659  CD2 LEU B  85     -15.197   0.085  -8.446  1.00 89.64           C  
ATOM    660  N   ARG B  86     -15.981   5.345  -7.680  1.00 80.06           N  
ATOM    661  CA  ARG B  86     -16.551   6.612  -8.127  1.00 80.06           C  
ATOM    662  C   ARG B  86     -15.613   7.322  -9.098  1.00 80.06           C  
ATOM    663  CB  ARG B  86     -16.851   7.518  -6.932  1.00 80.06           C  
ATOM    664  O   ARG B  86     -16.059   7.888 -10.098  1.00 80.06           O  
ATOM    665  CG  ARG B  86     -17.831   8.639  -7.239  1.00 80.06           C  
ATOM    666  CD  ARG B  86     -18.100   9.505  -6.016  1.00 80.06           C  
ATOM    667  NE  ARG B  86     -18.754  10.759  -6.377  1.00 80.06           N  
ATOM    668  NH1 ARG B  86     -18.649  11.665  -4.254  1.00 80.06           N  
ATOM    669  NH2 ARG B  86     -19.602  12.854  -5.967  1.00 80.06           N  
ATOM    670  CZ  ARG B  86     -19.000  11.757  -5.532  1.00 80.06           C  
ATOM    671  N   LEU B  87     -14.325   7.323  -8.705  1.00 79.71           N  
ATOM    672  CA  LEU B  87     -13.321   7.915  -9.583  1.00 79.71           C  
ATOM    673  C   LEU B  87     -13.341   7.251 -10.956  1.00 79.71           C  
ATOM    674  CB  LEU B  87     -11.926   7.790  -8.964  1.00 79.71           C  
ATOM    675  O   LEU B  87     -13.331   7.936 -11.982  1.00 79.71           O  
ATOM    676  CG  LEU B  87     -10.765   8.343  -9.791  1.00 79.71           C  
ATOM    677  CD1 LEU B  87     -10.911   9.851  -9.968  1.00 79.71           C  
ATOM    678  CD2 LEU B  87      -9.431   8.004  -9.135  1.00 79.71           C  
ATOM    679  N   ILE B  88     -13.457   5.983 -11.001  1.00 89.20           N  
ATOM    680  CA  ILE B  88     -13.501   5.243 -12.258  1.00 89.20           C  
ATOM    681  C   ILE B  88     -14.732   5.660 -13.059  1.00 89.20           C  
ATOM    682  CB  ILE B  88     -13.512   3.717 -12.015  1.00 89.20           C  
ATOM    683  O   ILE B  88     -14.625   6.003 -14.239  1.00 89.20           O  
ATOM    684  CG1 ILE B  88     -12.187   3.267 -11.389  1.00 89.20           C  
ATOM    685  CG2 ILE B  88     -13.784   2.964 -13.321  1.00 89.20           C  
ATOM    686  CD1 ILE B  88     -12.180   1.815 -10.931  1.00 89.20           C  
ATOM    687  N   LEU B  89     -15.886   5.683 -12.430  1.00 86.21           N  
ATOM    688  CA  LEU B  89     -17.137   6.011 -13.105  1.00 86.21           C  
ATOM    689  C   LEU B  89     -17.110   7.442 -13.634  1.00 86.21           C  
ATOM    690  CB  LEU B  89     -18.323   5.829 -12.154  1.00 86.21           C  
ATOM    691  O   LEU B  89     -17.683   7.729 -14.687  1.00 86.21           O  
ATOM    692  CG  LEU B  89     -18.672   4.389 -11.774  1.00 86.21           C  
ATOM    693  CD1 LEU B  89     -19.798   4.370 -10.746  1.00 86.21           C  
ATOM    694  CD2 LEU B  89     -19.058   3.587 -13.012  1.00 86.21           C  
ATOM    695  N   SER B  90     -16.432   8.329 -12.900  1.00 79.43           N  
ATOM    696  CA  SER B  90     -16.349   9.724 -13.321  1.00 79.43           C  
ATOM    697  C   SER B  90     -15.550   9.865 -14.613  1.00 79.43           C  
ATOM    698  CB  SER B  90     -15.714  10.579 -12.223  1.00 79.43           C  
ATOM    699  O   SER B  90     -15.806  10.769 -15.411  1.00 79.43           O  
ATOM    700  OG  SER B  90     -14.317  10.353 -12.155  1.00 79.43           O  
ATOM    701  N   LYS B  91     -14.621   8.942 -14.846  1.00 85.21           N  
ATOM    702  CA  LYS B  91     -13.818   8.978 -16.065  1.00 85.21           C  
ATOM    703  C   LYS B  91     -14.574   8.364 -17.239  1.00 85.21           C  
ATOM    704  CB  LYS B  91     -12.491   8.248 -15.857  1.00 85.21           C  
ATOM    705  O   LYS B  91     -14.213   8.579 -18.398  1.00 85.21           O  
ATOM    706  CG  LYS B  91     -11.583   8.897 -14.823  1.00 85.21           C  
ATOM    707  CD  LYS B  91     -11.118  10.276 -15.274  1.00 85.21           C  
ATOM    708  CE  LYS B  91     -10.180  10.911 -14.256  1.00 85.21           C  
ATOM    709  NZ  LYS B  91      -9.767  12.287 -14.667  1.00 85.21           N  
ATOM    710  N   TYR B  92     -15.613   7.613 -16.856  1.00 87.37           N  
ATOM    711  CA  TYR B  92     -16.430   6.968 -17.877  1.00 87.37           C  
ATOM    712  C   TYR B  92     -17.849   7.524 -17.872  1.00 87.37           C  
ATOM    713  CB  TYR B  92     -16.463   5.452 -17.662  1.00 87.37           C  
ATOM    714  O   TYR B  92     -18.820   6.764 -17.852  1.00 87.37           O  
ATOM    715  CG  TYR B  92     -15.124   4.782 -17.854  1.00 87.37           C  
ATOM    716  CD1 TYR B  92     -14.775   4.219 -19.080  1.00 87.37           C  
ATOM    717  CD2 TYR B  92     -14.206   4.710 -16.812  1.00 87.37           C  
ATOM    718  CE1 TYR B  92     -13.543   3.599 -19.261  1.00 87.37           C  
ATOM    719  CE2 TYR B  92     -12.972   4.093 -16.982  1.00 87.37           C  
ATOM    720  OH  TYR B  92     -11.429   2.929 -18.383  1.00 87.37           O  
ATOM    721  CZ  TYR B  92     -12.649   3.541 -18.209  1.00 87.37           C  
ATOM    722  N   ASP B  93     -18.056   8.875 -17.837  1.00 78.06           N  
ATOM    723  CA  ASP B  93     -19.327   9.563 -17.628  1.00 78.06           C  
ATOM    724  C   ASP B  93     -20.127   9.646 -18.926  1.00 78.06           C  
ATOM    725  CB  ASP B  93     -19.091  10.966 -17.065  1.00 78.06           C  
ATOM    726  O   ASP B  93     -21.355   9.749 -18.899  1.00 78.06           O  
ATOM    727  CG  ASP B  93     -18.286  11.853 -18.000  1.00 78.06           C  
ATOM    728  OD1 ASP B  93     -17.809  11.362 -19.046  1.00 78.06           O  
ATOM    729  OD2 ASP B  93     -18.126  13.052 -17.686  1.00 78.06           O  
ATOM    730  N   ASP B  94     -19.453   9.489 -20.102  1.00 79.94           N  
ATOM    731  CA  ASP B  94     -20.161   9.453 -21.378  1.00 79.94           C  
ATOM    732  C   ASP B  94     -20.710   8.056 -21.662  1.00 79.94           C  
ATOM    733  CB  ASP B  94     -19.241   9.897 -22.516  1.00 79.94           C  
ATOM    734  O   ASP B  94     -20.126   7.056 -21.238  1.00 79.94           O  
ATOM    735  CG  ASP B  94     -18.821  11.353 -22.405  1.00 79.94           C  
ATOM    736  OD1 ASP B  94     -19.611  12.178 -21.898  1.00 79.94           O  
ATOM    737  OD2 ASP B  94     -17.692  11.677 -22.831  1.00 79.94           O  
ATOM    738  N   ASN B  95     -21.984   7.942 -22.146  1.00 76.66           N  
ATOM    739  CA  ASN B  95     -22.663   6.667 -22.352  1.00 76.66           C  
ATOM    740  C   ASN B  95     -21.805   5.700 -23.163  1.00 76.66           C  
ATOM    741  CB  ASN B  95     -24.013   6.883 -23.040  1.00 76.66           C  
ATOM    742  O   ASN B  95     -21.801   4.496 -22.899  1.00 76.66           O  
ATOM    743  CG  ASN B  95     -25.041   7.515 -22.122  1.00 76.66           C  
ATOM    744  ND2 ASN B  95     -26.038   8.168 -22.708  1.00 76.66           N  
ATOM    745  OD1 ASN B  95     -24.940   7.418 -20.896  1.00 76.66           O  
ATOM    746  N   GLN B  96     -21.087   6.263 -24.133  1.00 80.65           N  
ATOM    747  CA  GLN B  96     -20.224   5.404 -24.937  1.00 80.65           C  
ATOM    748  C   GLN B  96     -19.091   4.822 -24.098  1.00 80.65           C  
ATOM    749  CB  GLN B  96     -19.653   6.179 -26.126  1.00 80.65           C  
ATOM    750  O   GLN B  96     -18.798   3.628 -24.184  1.00 80.65           O  
ATOM    751  CG  GLN B  96     -19.827   5.470 -27.463  1.00 80.65           C  
ATOM    752  CD  GLN B  96     -19.431   6.338 -28.643  1.00 80.65           C  
ATOM    753  NE2 GLN B  96     -19.524   5.781 -29.846  1.00 80.65           N  
ATOM    754  OE1 GLN B  96     -19.046   7.500 -28.475  1.00 80.65           O  
ATOM    755  N   LYS B  97     -18.462   5.574 -23.245  1.00 85.20           N  
ATOM    756  CA  LYS B  97     -17.357   5.151 -22.389  1.00 85.20           C  
ATOM    757  C   LYS B  97     -17.836   4.180 -21.313  1.00 85.20           C  
ATOM    758  CB  LYS B  97     -16.685   6.362 -21.741  1.00 85.20           C  
ATOM    759  O   LYS B  97     -17.128   3.234 -20.964  1.00 85.20           O  
ATOM    760  CG  LYS B  97     -15.837   7.186 -22.698  1.00 85.20           C  
ATOM    761  CD  LYS B  97     -15.101   8.305 -21.972  1.00 85.20           C  
ATOM    762  CE  LYS B  97     -14.259   9.136 -22.931  1.00 85.20           C  
ATOM    763  NZ  LYS B  97     -13.557  10.251 -22.228  1.00 85.20           N  
ATOM    764  N   LEU B  98     -18.996   4.399 -20.834  1.00 86.79           N  
ATOM    765  CA  LEU B  98     -19.577   3.515 -19.829  1.00 86.79           C  
ATOM    766  C   LEU B  98     -19.824   2.125 -20.405  1.00 86.79           C  
ATOM    767  CB  LEU B  98     -20.888   4.099 -19.295  1.00 86.79           C  
ATOM    768  O   LEU B  98     -19.635   1.120 -19.716  1.00 86.79           O  
ATOM    769  CG  LEU B  98     -21.510   3.384 -18.095  1.00 86.79           C  
ATOM    770  CD1 LEU B  98     -20.610   3.519 -16.872  1.00 86.79           C  
ATOM    771  CD2 LEU B  98     -22.902   3.936 -17.805  1.00 86.79           C  
ATOM    772  N   ALA B  99     -20.315   2.184 -21.640  1.00 89.01           N  
ATOM    773  CA  ALA B  99     -20.511   0.906 -22.319  1.00 89.01           C  
ATOM    774  C   ALA B  99     -19.193   0.147 -22.450  1.00 89.01           C  
ATOM    775  CB  ALA B  99     -21.134   1.125 -23.696  1.00 89.01           C  
ATOM    776  O   ALA B  99     -19.151  -1.072 -22.267  1.00 89.01           O  
ATOM    777  N   GLN B 100     -18.126   0.890 -22.743  1.00 90.68           N  
ATOM    778  CA  GLN B 100     -16.800   0.289 -22.835  1.00 90.68           C  
ATOM    779  C   GLN B 100     -16.379  -0.323 -21.502  1.00 90.68           C  
ATOM    780  CB  GLN B 100     -15.770   1.327 -23.284  1.00 90.68           C  
ATOM    781  O   GLN B 100     -15.832  -1.427 -21.465  1.00 90.68           O  
ATOM    782  CG  GLN B 100     -15.883   1.711 -24.754  1.00 90.68           C  
ATOM    783  CD  GLN B 100     -14.894   2.787 -25.158  1.00 90.68           C  
ATOM    784  NE2 GLN B 100     -14.909   3.159 -26.433  1.00 90.68           N  
ATOM    785  OE1 GLN B 100     -14.123   3.282 -24.330  1.00 90.68           O  
ATOM    786  N   LEU B 101     -16.597   0.380 -20.453  1.00 92.15           N  
ATOM    787  CA  LEU B 101     -16.279  -0.098 -19.112  1.00 92.15           C  
ATOM    788  C   LEU B 101     -17.074  -1.356 -18.781  1.00 92.15           C  
ATOM    789  CB  LEU B 101     -16.566   0.989 -18.073  1.00 92.15           C  
ATOM    790  O   LEU B 101     -16.527  -2.315 -18.230  1.00 92.15           O  
ATOM    791  CG  LEU B 101     -16.202   0.656 -16.625  1.00 92.15           C  
ATOM    792  CD1 LEU B 101     -14.695   0.469 -16.487  1.00 92.15           C  
ATOM    793  CD2 LEU B 101     -16.699   1.749 -15.684  1.00 92.15           C  
ATOM    794  N   SER B 102     -18.350  -1.387 -19.213  1.00 91.01           N  
ATOM    795  CA  SER B 102     -19.237  -2.508 -18.919  1.00 91.01           C  
ATOM    796  C   SER B 102     -18.801  -3.767 -19.661  1.00 91.01           C  
ATOM    797  CB  SER B 102     -20.680  -2.162 -19.290  1.00 91.01           C  
ATOM    798  O   SER B 102     -19.094  -4.883 -19.226  1.00 91.01           O  
ATOM    799  OG  SER B 102     -20.811  -1.986 -20.690  1.00 91.01           O  
ATOM    800  N   GLU B 103     -18.099  -3.584 -20.735  1.00 93.25           N  
ATOM    801  CA  GLU B 103     -17.646  -4.720 -21.531  1.00 93.25           C  
ATOM    802  C   GLU B 103     -16.245  -5.161 -21.119  1.00 93.25           C  
ATOM    803  CB  GLU B 103     -17.672  -4.375 -23.023  1.00 93.25           C  
ATOM    804  O   GLU B 103     -15.735  -6.168 -21.612  1.00 93.25           O  
ATOM    805  CG  GLU B 103     -19.073  -4.278 -23.608  1.00 93.25           C  
ATOM    806  CD  GLU B 103     -19.086  -3.845 -25.065  1.00 93.25           C  
ATOM    807  OE1 GLU B 103     -20.186  -3.689 -25.642  1.00 93.25           O  
ATOM    808  OE2 GLU B 103     -17.987  -3.660 -25.635  1.00 93.25           O  
ATOM    809  N   ASN B 104     -15.612  -4.349 -20.264  1.00 94.41           N  
ATOM    810  CA  ASN B 104     -14.285  -4.709 -19.777  1.00 94.41           C  
ATOM    811  C   ASN B 104     -14.330  -5.951 -18.891  1.00 94.41           C  
ATOM    812  CB  ASN B 104     -13.655  -3.539 -19.018  1.00 94.41           C  
ATOM    813  O   ASN B 104     -14.952  -5.938 -17.828  1.00 94.41           O  
ATOM    814  CG  ASN B 104     -12.228  -3.820 -18.590  1.00 94.41           C  
ATOM    815  ND2 ASN B 104     -11.278  -3.122 -19.200  1.00 94.41           N  
ATOM    816  OD1 ASN B 104     -11.982  -4.659 -17.720  1.00 94.41           O  
ATOM    817  N   GLU B 105     -13.738  -7.015 -19.322  1.00 96.39           N  
ATOM    818  CA  GLU B 105     -13.813  -8.324 -18.680  1.00 96.39           C  
ATOM    819  C   GLU B 105     -13.337  -8.256 -17.231  1.00 96.39           C  
ATOM    820  CB  GLU B 105     -12.987  -9.352 -19.457  1.00 96.39           C  
ATOM    821  O   GLU B 105     -13.977  -8.812 -16.336  1.00 96.39           O  
ATOM    822  CG  GLU B 105     -13.136 -10.776 -18.942  1.00 96.39           C  
ATOM    823  CD  GLU B 105     -12.296 -11.783 -19.711  1.00 96.39           C  
ATOM    824  OE1 GLU B 105     -12.452 -13.004 -19.483  1.00 96.39           O  
ATOM    825  OE2 GLU B 105     -11.475 -11.348 -20.549  1.00 96.39           O  
ATOM    826  N   TYR B 106     -12.206  -7.634 -16.983  1.00 97.55           N  
ATOM    827  CA  TYR B 106     -11.682  -7.530 -15.626  1.00 97.55           C  
ATOM    828  C   TYR B 106     -12.688  -6.852 -14.704  1.00 97.55           C  
ATOM    829  CB  TYR B 106     -10.361  -6.754 -15.617  1.00 97.55           C  
ATOM    830  O   TYR B 106     -12.985  -7.359 -13.619  1.00 97.55           O  
ATOM    831  CG  TYR B 106      -9.874  -6.401 -14.233  1.00 97.55           C  
ATOM    832  CD1 TYR B 106     -10.153  -5.156 -13.672  1.00 97.55           C  
ATOM    833  CD2 TYR B 106      -9.134  -7.309 -13.483  1.00 97.55           C  
ATOM    834  CE1 TYR B 106      -9.704  -4.825 -12.397  1.00 97.55           C  
ATOM    835  CE2 TYR B 106      -8.681  -6.989 -12.208  1.00 97.55           C  
ATOM    836  OH  TYR B 106      -8.524  -5.424 -10.412  1.00 97.55           O  
ATOM    837  CZ  TYR B 106      -8.971  -5.747 -11.674  1.00 97.55           C  
ATOM    838  N   PHE B 107     -13.165  -5.683 -15.177  1.00 97.43           N  
ATOM    839  CA  PHE B 107     -14.072  -4.894 -14.352  1.00 97.43           C  
ATOM    840  C   PHE B 107     -15.322  -5.693 -14.003  1.00 97.43           C  
ATOM    841  CB  PHE B 107     -14.462  -3.597 -15.068  1.00 97.43           C  
ATOM    842  O   PHE B 107     -15.784  -5.666 -12.861  1.00 97.43           O  
ATOM    843  CG  PHE B 107     -15.189  -2.614 -14.191  1.00 97.43           C  
ATOM    844  CD1 PHE B 107     -16.535  -2.339 -14.399  1.00 97.43           C  
ATOM    845  CD2 PHE B 107     -14.525  -1.964 -13.158  1.00 97.43           C  
ATOM    846  CE1 PHE B 107     -17.210  -1.429 -13.588  1.00 97.43           C  
ATOM    847  CE2 PHE B 107     -15.193  -1.054 -12.344  1.00 97.43           C  
ATOM    848  CZ  PHE B 107     -16.535  -0.787 -12.561  1.00 97.43           C  
ATOM    849  N   LYS B 108     -15.878  -6.453 -14.907  1.00 96.44           N  
ATOM    850  CA  LYS B 108     -17.046  -7.297 -14.673  1.00 96.44           C  
ATOM    851  C   LYS B 108     -16.769  -8.331 -13.585  1.00 96.44           C  
ATOM    852  CB  LYS B 108     -17.471  -7.997 -15.965  1.00 96.44           C  
ATOM    853  O   LYS B 108     -17.560  -8.486 -12.652  1.00 96.44           O  
ATOM    854  CG  LYS B 108     -18.101  -7.070 -16.993  1.00 96.44           C  
ATOM    855  CD  LYS B 108     -18.477  -7.819 -18.265  1.00 96.44           C  
ATOM    856  CE  LYS B 108     -19.035  -6.878 -19.324  1.00 96.44           C  
ATOM    857  NZ  LYS B 108     -19.371  -7.602 -20.587  1.00 96.44           N  
ATOM    858  N   ILE B 109     -15.705  -8.989 -13.700  1.00 97.39           N  
ATOM    859  CA  ILE B 109     -15.327 -10.030 -12.750  1.00 97.39           C  
ATOM    860  C   ILE B 109     -15.069  -9.408 -11.379  1.00 97.39           C  
ATOM    861  CB  ILE B 109     -14.080 -10.807 -13.229  1.00 97.39           C  
ATOM    862  O   ILE B 109     -15.482  -9.956 -10.355  1.00 97.39           O  
ATOM    863  CG1 ILE B 109     -14.410 -11.622 -14.485  1.00 97.39           C  
ATOM    864  CG2 ILE B 109     -13.545 -11.710 -12.114  1.00 97.39           C  
ATOM    865  CD1 ILE B 109     -13.185 -12.148 -15.221  1.00 97.39           C  
ATOM    866  N   TYR B 110     -14.408  -8.241 -11.376  1.00 97.68           N  
ATOM    867  CA  TYR B 110     -14.104  -7.546 -10.131  1.00 97.68           C  
ATOM    868  C   TYR B 110     -15.381  -7.179  -9.385  1.00 97.68           C  
ATOM    869  CB  TYR B 110     -13.279  -6.285 -10.406  1.00 97.68           C  
ATOM    870  O   TYR B 110     -15.518  -7.470  -8.194  1.00 97.68           O  
ATOM    871  CG  TYR B 110     -12.968  -5.480  -9.168  1.00 97.68           C  
ATOM    872  CD1 TYR B 110     -13.791  -4.429  -8.771  1.00 97.68           C  
ATOM    873  CD2 TYR B 110     -11.850  -5.769  -8.392  1.00 97.68           C  
ATOM    874  CE1 TYR B 110     -13.508  -3.683  -7.632  1.00 97.68           C  
ATOM    875  CE2 TYR B 110     -11.557  -5.030  -7.251  1.00 97.68           C  
ATOM    876  OH  TYR B 110     -12.105  -3.256  -5.750  1.00 97.68           O  
ATOM    877  CZ  TYR B 110     -12.390  -3.991  -6.879  1.00 97.68           C  
ATOM    878  N   ILE B 111     -16.343  -6.550 -10.077  1.00 97.38           N  
ATOM    879  CA  ILE B 111     -17.589  -6.106  -9.462  1.00 97.38           C  
ATOM    880  C   ILE B 111     -18.372  -7.313  -8.952  1.00 97.38           C  
ATOM    881  CB  ILE B 111     -18.448  -5.288 -10.452  1.00 97.38           C  
ATOM    882  O   ILE B 111     -18.895  -7.296  -7.835  1.00 97.38           O  
ATOM    883  CG1 ILE B 111     -17.779  -3.943 -10.756  1.00 97.38           C  
ATOM    884  CG2 ILE B 111     -19.862  -5.085  -9.900  1.00 97.38           C  
ATOM    885  CD1 ILE B 111     -17.599  -3.052  -9.534  1.00 97.38           C  
ATOM    886  N   ASP B 112     -18.436  -8.340  -9.740  1.00 96.60           N  
ATOM    887  CA  ASP B 112     -19.119  -9.557  -9.313  1.00 96.60           C  
ATOM    888  C   ASP B 112     -18.493 -10.122  -8.041  1.00 96.60           C  
ATOM    889  CB  ASP B 112     -19.089 -10.608 -10.426  1.00 96.60           C  
ATOM    890  O   ASP B 112     -19.203 -10.490  -7.103  1.00 96.60           O  
ATOM    891  CG  ASP B 112     -19.868 -11.864 -10.077  1.00 96.60           C  
ATOM    892  OD1 ASP B 112     -21.101 -11.786  -9.892  1.00 96.60           O  
ATOM    893  OD2 ASP B 112     -19.241 -12.941  -9.982  1.00 96.60           O  
ATOM    894  N   SER B 113     -17.174 -10.232  -8.048  1.00 97.89           N  
ATOM    895  CA  SER B 113     -16.450 -10.734  -6.884  1.00 97.89           C  
ATOM    896  C   SER B 113     -16.690  -9.854  -5.662  1.00 97.89           C  
ATOM    897  CB  SER B 113     -14.951 -10.815  -7.179  1.00 97.89           C  
ATOM    898  O   SER B 113     -16.910 -10.361  -4.560  1.00 97.89           O  
ATOM    899  OG  SER B 113     -14.255 -11.391  -6.087  1.00 97.89           O  
ATOM    900  N   LEU B 114     -16.611  -8.532  -5.841  1.00 97.61           N  
ATOM    901  CA  LEU B 114     -16.856  -7.583  -4.760  1.00 97.61           C  
ATOM    902  C   LEU B 114     -18.252  -7.774  -4.176  1.00 97.61           C  
ATOM    903  CB  LEU B 114     -16.692  -6.146  -5.260  1.00 97.61           C  
ATOM    904  O   LEU B 114     -18.421  -7.791  -2.954  1.00 97.61           O  
ATOM    905  CG  LEU B 114     -16.771  -5.046  -4.201  1.00 97.61           C  
ATOM    906  CD1 LEU B 114     -15.721  -5.275  -3.119  1.00 97.61           C  
ATOM    907  CD2 LEU B 114     -16.597  -3.673  -4.840  1.00 97.61           C  
ATOM    908  N   MET B 115     -19.236  -7.955  -5.013  1.00 96.88           N  
ATOM    909  CA  MET B 115     -20.608  -8.182  -4.568  1.00 96.88           C  
ATOM    910  C   MET B 115     -20.712  -9.470  -3.758  1.00 96.88           C  
ATOM    911  CB  MET B 115     -21.560  -8.238  -5.764  1.00 96.88           C  
ATOM    912  O   MET B 115     -21.276  -9.476  -2.663  1.00 96.88           O  
ATOM    913  CG  MET B 115     -21.930  -6.871  -6.318  1.00 96.88           C  
ATOM    914  SD  MET B 115     -23.140  -6.974  -7.693  1.00 96.88           S  
ATOM    915  CE  MET B 115     -24.472  -7.898  -6.879  1.00 96.88           C  
ATOM    916  N   LYS B 116     -20.174 -10.537  -4.231  1.00 96.87           N  
ATOM    917  CA  LYS B 116     -20.227 -11.835  -3.564  1.00 96.87           C  
ATOM    918  C   LYS B 116     -19.573 -11.771  -2.186  1.00 96.87           C  
ATOM    919  CB  LYS B 116     -19.547 -12.906  -4.418  1.00 96.87           C  
ATOM    920  O   LYS B 116     -20.122 -12.282  -1.208  1.00 96.87           O  
ATOM    921  CG  LYS B 116     -20.369 -13.357  -5.615  1.00 96.87           C  
ATOM    922  CD  LYS B 116     -19.631 -14.406  -6.438  1.00 96.87           C  
ATOM    923  CE  LYS B 116     -20.433 -14.823  -7.663  1.00 96.87           C  
ATOM    924  NZ  LYS B 116     -19.652 -15.733  -8.553  1.00 96.87           N  
ATOM    925  N   LYS B 117     -18.398 -11.124  -2.109  1.00 97.08           N  
ATOM    926  CA  LYS B 117     -17.696 -11.012  -0.834  1.00 97.08           C  
ATOM    927  C   LYS B 117     -18.474 -10.142   0.148  1.00 97.08           C  
ATOM    928  CB  LYS B 117     -16.293 -10.441  -1.042  1.00 97.08           C  
ATOM    929  O   LYS B 117     -18.496 -10.419   1.349  1.00 97.08           O  
ATOM    930  CG  LYS B 117     -15.317 -11.415  -1.686  1.00 97.08           C  
ATOM    931  CD  LYS B 117     -14.001 -10.735  -2.043  1.00 97.08           C  
ATOM    932  CE  LYS B 117     -13.008 -11.719  -2.646  1.00 97.08           C  
ATOM    933  NZ  LYS B 117     -12.442 -11.215  -3.933  1.00 97.08           N  
ATOM    934  N   SER B 118     -19.051  -9.073  -0.397  1.00 96.63           N  
ATOM    935  CA  SER B 118     -19.888  -8.236   0.457  1.00 96.63           C  
ATOM    936  C   SER B 118     -21.069  -9.024   1.016  1.00 96.63           C  
ATOM    937  CB  SER B 118     -20.396  -7.019  -0.316  1.00 96.63           C  
ATOM    938  O   SER B 118     -21.365  -8.945   2.210  1.00 96.63           O  
ATOM    939  OG  SER B 118     -19.317  -6.197  -0.727  1.00 96.63           O  
ATOM    940  N   LYS B 119     -21.725  -9.837   0.168  1.00 97.15           N  
ATOM    941  CA  LYS B 119     -22.832 -10.676   0.617  1.00 97.15           C  
ATOM    942  C   LYS B 119     -22.365 -11.691   1.657  1.00 97.15           C  
ATOM    943  CB  LYS B 119     -23.473 -11.398  -0.568  1.00 97.15           C  
ATOM    944  O   LYS B 119     -23.055 -11.932   2.650  1.00 97.15           O  
ATOM    945  CG  LYS B 119     -24.328 -10.501  -1.451  1.00 97.15           C  
ATOM    946  CD  LYS B 119     -24.929 -11.273  -2.618  1.00 97.15           C  
ATOM    947  CE  LYS B 119     -25.743 -10.365  -3.530  1.00 97.15           C  
ATOM    948  NZ  LYS B 119     -26.245 -11.094  -4.733  1.00 97.15           N  
ATOM    949  N   ARG B 120     -21.278 -12.195   1.434  1.00 96.55           N  
ATOM    950  CA  ARG B 120     -20.713 -13.145   2.386  1.00 96.55           C  
ATOM    951  C   ARG B 120     -20.476 -12.487   3.741  1.00 96.55           C  
ATOM    952  CB  ARG B 120     -19.404 -13.729   1.851  1.00 96.55           C  
ATOM    953  O   ARG B 120     -20.761 -13.081   4.783  1.00 96.55           O  
ATOM    954  CG  ARG B 120     -18.837 -14.854   2.702  1.00 96.55           C  
ATOM    955  CD  ARG B 120     -17.613 -15.488   2.056  1.00 96.55           C  
ATOM    956  NE  ARG B 120     -17.036 -16.529   2.902  1.00 96.55           N  
ATOM    957  NH1 ARG B 120     -15.230 -16.940   1.521  1.00 96.55           N  
ATOM    958  NH2 ARG B 120     -15.481 -18.122   3.469  1.00 96.55           N  
ATOM    959  CZ  ARG B 120     -15.917 -17.195   2.629  1.00 96.55           C  
ATOM    960  N   ALA B 121     -19.892 -11.291   3.741  1.00 96.60           N  
ATOM    961  CA  ALA B 121     -19.661 -10.564   4.986  1.00 96.60           C  
ATOM    962  C   ALA B 121     -20.969 -10.327   5.734  1.00 96.60           C  
ATOM    963  CB  ALA B 121     -18.964  -9.235   4.704  1.00 96.60           C  
ATOM    964  O   ALA B 121     -21.040 -10.519   6.950  1.00 96.60           O  
ATOM    965  N   ILE B 122     -21.983  -9.916   4.976  1.00 96.63           N  
ATOM    966  CA  ILE B 122     -23.293  -9.670   5.569  1.00 96.63           C  
ATOM    967  C   ILE B 122     -23.840 -10.964   6.167  1.00 96.63           C  
ATOM    968  CB  ILE B 122     -24.284  -9.097   4.531  1.00 96.63           C  
ATOM    969  O   ILE B 122     -24.331 -10.973   7.298  1.00 96.63           O  
ATOM    970  CG1 ILE B 122     -23.833  -7.707   4.072  1.00 96.63           C  
ATOM    971  CG2 ILE B 122     -25.702  -9.050   5.108  1.00 96.63           C  
ATOM    972  CD1 ILE B 122     -24.589  -7.179   2.860  1.00 96.63           C  
ATOM    973  N   ARG B 123     -23.731 -12.048   5.433  1.00 96.65           N  
ATOM    974  CA  ARG B 123     -24.186 -13.352   5.903  1.00 96.65           C  
ATOM    975  C   ARG B 123     -23.461 -13.758   7.182  1.00 96.65           C  
ATOM    976  CB  ARG B 123     -23.977 -14.416   4.822  1.00 96.65           C  
ATOM    977  O   ARG B 123     -24.062 -14.344   8.083  1.00 96.65           O  
ATOM    978  CG  ARG B 123     -24.708 -15.721   5.093  1.00 96.65           C  
ATOM    979  CD  ARG B 123     -24.431 -16.757   4.013  1.00 96.65           C  
ATOM    980  NE  ARG B 123     -25.220 -16.507   2.810  1.00 96.65           N  
ATOM    981  NH1 ARG B 123     -24.125 -18.075   1.515  1.00 96.65           N  
ATOM    982  NH2 ARG B 123     -25.830 -16.832   0.620  1.00 96.65           N  
ATOM    983  CZ  ARG B 123     -25.057 -17.138   1.651  1.00 96.65           C  
ATOM    984  N   LEU B 124     -22.217 -13.481   7.230  1.00 94.94           N  
ATOM    985  CA  LEU B 124     -21.422 -13.791   8.413  1.00 94.94           C  
ATOM    986  C   LEU B 124     -22.028 -13.152   9.658  1.00 94.94           C  
ATOM    987  CB  LEU B 124     -19.980 -13.314   8.231  1.00 94.94           C  
ATOM    988  O   LEU B 124     -22.123 -13.793  10.707  1.00 94.94           O  
ATOM    989  CG  LEU B 124     -18.968 -13.800   9.269  1.00 94.94           C  
ATOM    990  CD1 LEU B 124     -18.802 -15.313   9.179  1.00 94.94           C  
ATOM    991  CD2 LEU B 124     -17.627 -13.098   9.080  1.00 94.94           C  
ATOM    992  N   PHE B 125     -22.437 -11.907   9.567  1.00 95.28           N  
ATOM    993  CA  PHE B 125     -23.043 -11.210  10.695  1.00 95.28           C  
ATOM    994  C   PHE B 125     -24.418 -11.786  11.012  1.00 95.28           C  
ATOM    995  CB  PHE B 125     -23.156  -9.710  10.404  1.00 95.28           C  
ATOM    996  O   PHE B 125     -24.801 -11.884  12.180  1.00 95.28           O  
ATOM    997  CG  PHE B 125     -21.890  -8.943  10.672  1.00 95.28           C  
ATOM    998  CD1 PHE B 125     -21.628  -8.426  11.935  1.00 95.28           C  
ATOM    999  CD2 PHE B 125     -20.961  -8.738   9.660  1.00 95.28           C  
ATOM   1000  CE1 PHE B 125     -20.456  -7.715  12.186  1.00 95.28           C  
ATOM   1001  CE2 PHE B 125     -19.788  -8.028   9.903  1.00 95.28           C  
ATOM   1002  CZ  PHE B 125     -19.538  -7.517  11.166  1.00 95.28           C  
ATOM   1003  N   LYS B 126     -25.188 -12.207   9.938  1.00 95.36           N  
ATOM   1004  CA  LYS B 126     -26.521 -12.774  10.127  1.00 95.36           C  
ATOM   1005  C   LYS B 126     -26.448 -14.127  10.828  1.00 95.36           C  
ATOM   1006  CB  LYS B 126     -27.239 -12.917   8.784  1.00 95.36           C  
ATOM   1007  O   LYS B 126     -27.203 -14.387  11.767  1.00 95.36           O  
ATOM   1008  CG  LYS B 126     -27.727 -11.599   8.200  1.00 95.36           C  
ATOM   1009  CD  LYS B 126     -28.511 -11.815   6.912  1.00 95.36           C  
ATOM   1010  CE  LYS B 126     -28.996 -10.497   6.324  1.00 95.36           C  
ATOM   1011  NZ  LYS B 126     -29.727 -10.700   5.037  1.00 95.36           N  
ATOM   1012  N   GLU B 127     -25.479 -14.935  10.464  1.00 94.79           N  
ATOM   1013  CA  GLU B 127     -25.340 -16.285  11.003  1.00 94.79           C  
ATOM   1014  C   GLU B 127     -24.536 -16.282  12.300  1.00 94.79           C  
ATOM   1015  CB  GLU B 127     -24.678 -17.208   9.977  1.00 94.79           C  
ATOM   1016  O   GLU B 127     -24.834 -17.043  13.223  1.00 94.79           O  
ATOM   1017  CG  GLU B 127     -25.511 -17.432   8.723  1.00 94.79           C  
ATOM   1018  CD  GLU B 127     -24.768 -18.193   7.637  1.00 94.79           C  
ATOM   1019  OE1 GLU B 127     -25.342 -18.408   6.545  1.00 94.79           O  
ATOM   1020  OE2 GLU B 127     -23.603 -18.579   7.880  1.00 94.79           O  
ATOM   1021  N   GLY B 128     -23.579 -15.424  12.393  1.00 92.39           N  
ATOM   1022  CA  GLY B 128     -22.698 -15.384  13.549  1.00 92.39           C  
ATOM   1023  C   GLY B 128     -23.318 -14.693  14.749  1.00 92.39           C  
ATOM   1024  O   GLY B 128     -23.026 -15.044  15.894  1.00 92.39           O  
ATOM   1025  N   LYS B 129     -24.175 -13.689  14.588  1.00 93.07           N  
ATOM   1026  CA  LYS B 129     -24.881 -12.908  15.600  1.00 93.07           C  
ATOM   1027  C   LYS B 129     -23.952 -12.526  16.748  1.00 93.07           C  
ATOM   1028  CB  LYS B 129     -26.084 -13.687  16.136  1.00 93.07           C  
ATOM   1029  O   LYS B 129     -22.976 -11.800  16.548  1.00 93.07           O  
ATOM   1030  CG  LYS B 129     -27.148 -13.979  15.089  1.00 93.07           C  
ATOM   1031  CD  LYS B 129     -28.341 -14.710  15.693  1.00 93.07           C  
ATOM   1032  CE  LYS B 129     -29.405 -15.007  14.646  1.00 93.07           C  
ATOM   1033  NZ  LYS B 129     -30.537 -15.798  15.215  1.00 93.07           N  
ATOM   1034  N   GLU B 130     -24.146 -13.171  17.960  1.00 92.54           N  
ATOM   1035  CA  GLU B 130     -23.401 -12.786  19.155  1.00 92.54           C  
ATOM   1036  C   GLU B 130     -21.950 -13.250  19.075  1.00 92.54           C  
ATOM   1037  CB  GLU B 130     -24.067 -13.355  20.410  1.00 92.54           C  
ATOM   1038  O   GLU B 130     -21.059 -12.620  19.649  1.00 92.54           O  
ATOM   1039  CG  GLU B 130     -25.398 -12.701  20.751  1.00 92.54           C  
ATOM   1040  CD  GLU B 130     -25.269 -11.229  21.109  1.00 92.54           C  
ATOM   1041  OE1 GLU B 130     -26.242 -10.468  20.905  1.00 92.54           O  
ATOM   1042  OE2 GLU B 130     -24.187 -10.834  21.596  1.00 92.54           O  
ATOM   1043  N   ARG B 131     -21.704 -14.260  18.295  1.00 93.46           N  
ATOM   1044  CA  ARG B 131     -20.350 -14.788  18.156  1.00 93.46           C  
ATOM   1045  C   ARG B 131     -19.437 -13.780  17.466  1.00 93.46           C  
ATOM   1046  CB  ARG B 131     -20.364 -16.104  17.375  1.00 93.46           C  
ATOM   1047  O   ARG B 131     -18.217 -13.821  17.638  1.00 93.46           O  
ATOM   1048  CG  ARG B 131     -20.999 -17.261  18.129  1.00 93.46           C  
ATOM   1049  CD  ARG B 131     -20.859 -18.573  17.369  1.00 93.46           C  
ATOM   1050  NE  ARG B 131     -21.792 -18.648  16.248  1.00 93.46           N  
ATOM   1051  NH1 ARG B 131     -21.058 -20.710  15.508  1.00 93.46           N  
ATOM   1052  NH2 ARG B 131     -22.750 -19.627  14.405  1.00 93.46           N  
ATOM   1053  CZ  ARG B 131     -21.864 -19.662  15.389  1.00 93.46           C  
ATOM   1054  N   MET B 132     -20.023 -12.880  16.716  1.00 93.73           N  
ATOM   1055  CA  MET B 132     -19.270 -11.846  16.011  1.00 93.73           C  
ATOM   1056  C   MET B 132     -18.580 -10.908  16.996  1.00 93.73           C  
ATOM   1057  CB  MET B 132     -20.190 -11.048  15.085  1.00 93.73           C  
ATOM   1058  O   MET B 132     -17.568 -10.289  16.665  1.00 93.73           O  
ATOM   1059  CG  MET B 132     -20.571 -11.787  13.813  1.00 93.73           C  
ATOM   1060  SD  MET B 132     -19.107 -12.292  12.828  1.00 93.73           S  
ATOM   1061  CE  MET B 132     -18.505 -10.666  12.293  1.00 93.73           C  
ATOM   1062  N   TYR B 133     -19.097 -10.881  18.219  1.00 91.81           N  
ATOM   1063  CA  TYR B 133     -18.595  -9.930  19.205  1.00 91.81           C  
ATOM   1064  C   TYR B 133     -17.566 -10.585  20.119  1.00 91.81           C  
ATOM   1065  CB  TYR B 133     -19.747  -9.361  20.039  1.00 91.81           C  
ATOM   1066  O   TYR B 133     -17.000  -9.929  20.996  1.00 91.81           O  
ATOM   1067  CG  TYR B 133     -20.872  -8.790  19.210  1.00 91.81           C  
ATOM   1068  CD1 TYR B 133     -20.670  -7.672  18.404  1.00 91.81           C  
ATOM   1069  CD2 TYR B 133     -22.137  -9.365  19.233  1.00 91.81           C  
ATOM   1070  CE1 TYR B 133     -21.704  -7.140  17.640  1.00 91.81           C  
ATOM   1071  CE2 TYR B 133     -23.179  -8.842  18.473  1.00 91.81           C  
ATOM   1072  OH  TYR B 133     -23.980  -7.210  16.927  1.00 91.81           O  
ATOM   1073  CZ  TYR B 133     -22.953  -7.732  17.681  1.00 91.81           C  
ATOM   1074  N   GLU B 134     -17.348 -11.868  19.850  1.00 91.03           N  
ATOM   1075  CA  GLU B 134     -16.275 -12.585  20.532  1.00 91.03           C  
ATOM   1076  C   GLU B 134     -14.992 -12.578  19.706  1.00 91.03           C  
ATOM   1077  CB  GLU B 134     -16.698 -14.025  20.834  1.00 91.03           C  
ATOM   1078  O   GLU B 134     -14.910 -13.245  18.672  1.00 91.03           O  
ATOM   1079  CG  GLU B 134     -17.908 -14.132  21.750  1.00 91.03           C  
ATOM   1080  CD  GLU B 134     -18.467 -15.543  21.845  1.00 91.03           C  
ATOM   1081  OE1 GLU B 134     -19.621 -15.709  22.302  1.00 91.03           O  
ATOM   1082  OE2 GLU B 134     -17.745 -16.489  21.459  1.00 91.03           O  
ATOM   1083  N   GLU B 135     -13.966 -12.016  20.119  1.00 82.90           N  
ATOM   1084  CA  GLU B 135     -12.742 -11.741  19.372  1.00 82.90           C  
ATOM   1085  C   GLU B 135     -12.065 -13.035  18.927  1.00 82.90           C  
ATOM   1086  CB  GLU B 135     -11.775 -10.903  20.211  1.00 82.90           C  
ATOM   1087  O   GLU B 135     -11.487 -13.097  17.841  1.00 82.90           O  
ATOM   1088  CG  GLU B 135     -10.622 -10.312  19.414  1.00 82.90           C  
ATOM   1089  CD  GLU B 135      -9.790  -9.318  20.209  1.00 82.90           C  
ATOM   1090  OE1 GLU B 135      -8.810  -8.769  19.657  1.00 82.90           O  
ATOM   1091  OE2 GLU B 135     -10.122  -9.086  21.393  1.00 82.90           O  
ATOM   1092  N   GLN B 136     -12.265 -14.069  19.644  1.00 83.10           N  
ATOM   1093  CA  GLN B 136     -11.548 -15.302  19.340  1.00 83.10           C  
ATOM   1094  C   GLN B 136     -12.446 -16.294  18.606  1.00 83.10           C  
ATOM   1095  CB  GLN B 136     -11.002 -15.936  20.620  1.00 83.10           C  
ATOM   1096  O   GLN B 136     -12.022 -17.407  18.288  1.00 83.10           O  
ATOM   1097  CG  GLN B 136     -10.023 -15.048  21.377  1.00 83.10           C  
ATOM   1098  CD  GLN B 136      -8.713 -14.854  20.637  1.00 83.10           C  
ATOM   1099  NE2 GLN B 136      -8.056 -13.725  20.880  1.00 83.10           N  
ATOM   1100  OE1 GLN B 136      -8.294 -15.712  19.853  1.00 83.10           O  
ATOM   1101  N   SER B 137     -13.632 -15.892  18.263  1.00 88.68           N  
ATOM   1102  CA  SER B 137     -14.569 -16.780  17.584  1.00 88.68           C  
ATOM   1103  C   SER B 137     -14.144 -17.035  16.142  1.00 88.68           C  
ATOM   1104  CB  SER B 137     -15.981 -16.193  17.611  1.00 88.68           C  
ATOM   1105  O   SER B 137     -13.388 -16.251  15.564  1.00 88.68           O  
ATOM   1106  OG  SER B 137     -16.085 -15.093  16.723  1.00 88.68           O  
ATOM   1107  N   GLN B 138     -14.560 -18.145  15.598  1.00 88.10           N  
ATOM   1108  CA  GLN B 138     -14.286 -18.470  14.203  1.00 88.10           C  
ATOM   1109  C   GLN B 138     -14.910 -17.441  13.265  1.00 88.10           C  
ATOM   1110  CB  GLN B 138     -14.804 -19.870  13.866  1.00 88.10           C  
ATOM   1111  O   GLN B 138     -14.311 -17.071  12.253  1.00 88.10           O  
ATOM   1112  CG  GLN B 138     -14.375 -20.370  12.493  1.00 88.10           C  
ATOM   1113  CD  GLN B 138     -12.868 -20.452  12.342  1.00 88.10           C  
ATOM   1114  NE2 GLN B 138     -12.381 -20.236  11.125  1.00 88.10           N  
ATOM   1115  OE1 GLN B 138     -12.147 -20.707  13.312  1.00 88.10           O  
ATOM   1116  N   ASP B 139     -16.030 -16.981  13.578  1.00 90.14           N  
ATOM   1117  CA  ASP B 139     -16.709 -15.975  12.766  1.00 90.14           C  
ATOM   1118  C   ASP B 139     -15.891 -14.688  12.688  1.00 90.14           C  
ATOM   1119  CB  ASP B 139     -18.100 -15.680  13.331  1.00 90.14           C  
ATOM   1120  O   ASP B 139     -15.792 -14.073  11.624  1.00 90.14           O  
ATOM   1121  CG  ASP B 139     -19.038 -16.871  13.249  1.00 90.14           C  
ATOM   1122  OD1 ASP B 139     -19.577 -17.149  12.156  1.00 90.14           O  
ATOM   1123  OD2 ASP B 139     -19.243 -17.536  14.287  1.00 90.14           O  
ATOM   1124  N   ARG B 140     -15.277 -14.350  13.849  1.00 90.72           N  
ATOM   1125  CA  ARG B 140     -14.429 -13.162  13.862  1.00 90.72           C  
ATOM   1126  C   ARG B 140     -13.187 -13.365  13.002  1.00 90.72           C  
ATOM   1127  CB  ARG B 140     -14.023 -12.807  15.294  1.00 90.72           C  
ATOM   1128  O   ARG B 140     -12.748 -12.445  12.308  1.00 90.72           O  
ATOM   1129  CG  ARG B 140     -15.075 -12.017  16.056  1.00 90.72           C  
ATOM   1130  CD  ARG B 140     -15.577 -10.826  15.251  1.00 90.72           C  
ATOM   1131  NE  ARG B 140     -14.648  -9.701  15.315  1.00 90.72           N  
ATOM   1132  NH1 ARG B 140     -15.683  -8.680  17.110  1.00 90.72           N  
ATOM   1133  NH2 ARG B 140     -13.821  -7.734  16.165  1.00 90.72           N  
ATOM   1134  CZ  ARG B 140     -14.720  -8.708  16.197  1.00 90.72           C  
ATOM   1135  N   ARG B 141     -12.656 -14.520  13.047  1.00 87.14           N  
ATOM   1136  CA  ARG B 141     -11.506 -14.841  12.208  1.00 87.14           C  
ATOM   1137  C   ARG B 141     -11.866 -14.759  10.729  1.00 87.14           C  
ATOM   1138  CB  ARG B 141     -10.971 -16.236  12.540  1.00 87.14           C  
ATOM   1139  O   ARG B 141     -11.077 -14.270   9.918  1.00 87.14           O  
ATOM   1140  CG  ARG B 141     -10.178 -16.299  13.836  1.00 87.14           C  
ATOM   1141  CD  ARG B 141      -9.395 -17.599  13.956  1.00 87.14           C  
ATOM   1142  NE  ARG B 141     -10.278 -18.741  14.179  1.00 87.14           N  
ATOM   1143  NH1 ARG B 141     -10.009 -18.763  16.473  1.00 87.14           N  
ATOM   1144  NH2 ARG B 141     -11.366 -20.306  15.459  1.00 87.14           N  
ATOM   1145  CZ  ARG B 141     -10.549 -19.268  15.370  1.00 87.14           C  
ATOM   1146  N   ASN B 142     -13.022 -15.223  10.348  1.00 90.39           N  
ATOM   1147  CA  ASN B 142     -13.485 -15.151   8.967  1.00 90.39           C  
ATOM   1148  C   ASN B 142     -13.660 -13.706   8.508  1.00 90.39           C  
ATOM   1149  CB  ASN B 142     -14.794 -15.924   8.799  1.00 90.39           C  
ATOM   1150  O   ASN B 142     -13.386 -13.380   7.352  1.00 90.39           O  
ATOM   1151  CG  ASN B 142     -14.598 -17.426   8.864  1.00 90.39           C  
ATOM   1152  ND2 ASN B 142     -15.644 -18.144   9.256  1.00 90.39           N  
ATOM   1153  OD1 ASN B 142     -13.515 -17.937   8.566  1.00 90.39           O  
ATOM   1154  N   LEU B 143     -14.109 -12.884   9.445  1.00 93.86           N  
ATOM   1155  CA  LEU B 143     -14.224 -11.467   9.119  1.00 93.86           C  
ATOM   1156  C   LEU B 143     -12.852 -10.855   8.859  1.00 93.86           C  
ATOM   1157  CB  LEU B 143     -14.927 -10.711  10.250  1.00 93.86           C  
ATOM   1158  O   LEU B 143     -12.689 -10.052   7.937  1.00 93.86           O  
ATOM   1159  CG  LEU B 143     -15.148  -9.214  10.030  1.00 93.86           C  
ATOM   1160  CD1 LEU B 143     -16.087  -8.984   8.850  1.00 93.86           C  
ATOM   1161  CD2 LEU B 143     -15.701  -8.564  11.294  1.00 93.86           C  
ATOM   1162  N   THR B 144     -11.912 -11.233   9.724  1.00 89.44           N  
ATOM   1163  CA  THR B 144     -10.548 -10.750   9.538  1.00 89.44           C  
ATOM   1164  C   THR B 144     -10.002 -11.181   8.180  1.00 89.44           C  
ATOM   1165  CB  THR B 144      -9.618 -11.259  10.654  1.00 89.44           C  
ATOM   1166  O   THR B 144      -9.391 -10.381   7.468  1.00 89.44           O  
ATOM   1167  CG2 THR B 144      -8.203 -10.719  10.480  1.00 89.44           C  
ATOM   1168  OG1 THR B 144     -10.127 -10.834  11.924  1.00 89.44           O  
ATOM   1169  N   LYS B 145     -10.193 -12.437   7.813  1.00 88.34           N  
ATOM   1170  CA  LYS B 145      -9.774 -12.934   6.506  1.00 88.34           C  
ATOM   1171  C   LYS B 145     -10.433 -12.144   5.379  1.00 88.34           C  
ATOM   1172  CB  LYS B 145     -10.105 -14.421   6.366  1.00 88.34           C  
ATOM   1173  O   LYS B 145      -9.771 -11.762   4.412  1.00 88.34           O  
ATOM   1174  CG  LYS B 145      -9.500 -15.076   5.133  1.00 88.34           C  
ATOM   1175  CD  LYS B 145      -9.803 -16.568   5.087  1.00 88.34           C  
ATOM   1176  CE  LYS B 145      -9.281 -17.207   3.807  1.00 88.34           C  
ATOM   1177  NZ  LYS B 145      -9.570 -18.671   3.761  1.00 88.34           N  
ATOM   1178  N   LEU B 146     -11.702 -11.902   5.512  1.00 93.94           N  
ATOM   1179  CA  LEU B 146     -12.428 -11.135   4.505  1.00 93.94           C  
ATOM   1180  C   LEU B 146     -11.879  -9.716   4.404  1.00 93.94           C  
ATOM   1181  CB  LEU B 146     -13.922 -11.095   4.836  1.00 93.94           C  
ATOM   1182  O   LEU B 146     -11.793  -9.156   3.308  1.00 93.94           O  
ATOM   1183  CG  LEU B 146     -14.754 -12.287   4.360  1.00 93.94           C  
ATOM   1184  CD1 LEU B 146     -16.159 -12.223   4.950  1.00 93.94           C  
ATOM   1185  CD2 LEU B 146     -14.810 -12.326   2.836  1.00 93.94           C  
ATOM   1186  N   SER B 147     -11.580  -9.163   5.541  1.00 93.81           N  
ATOM   1187  CA  SER B 147     -10.985  -7.831   5.531  1.00 93.81           C  
ATOM   1188  C   SER B 147      -9.699  -7.807   4.712  1.00 93.81           C  
ATOM   1189  CB  SER B 147     -10.700  -7.360   6.958  1.00 93.81           C  
ATOM   1190  O   SER B 147      -9.465  -6.873   3.941  1.00 93.81           O  
ATOM   1191  OG  SER B 147     -11.908  -7.115   7.657  1.00 93.81           O  
ATOM   1192  N   LEU B 148      -8.870  -8.843   4.904  1.00 92.72           N  
ATOM   1193  CA  LEU B 148      -7.633  -8.965   4.140  1.00 92.72           C  
ATOM   1194  C   LEU B 148      -7.927  -9.114   2.651  1.00 92.72           C  
ATOM   1195  CB  LEU B 148      -6.814 -10.160   4.633  1.00 92.72           C  
ATOM   1196  O   LEU B 148      -7.275  -8.478   1.819  1.00 92.72           O  
ATOM   1197  CG  LEU B 148      -6.006  -9.947   5.914  1.00 92.72           C  
ATOM   1198  CD1 LEU B 148      -5.663 -11.288   6.554  1.00 92.72           C  
ATOM   1199  CD2 LEU B 148      -4.741  -9.148   5.622  1.00 92.72           C  
ATOM   1200  N   ILE B 149      -8.908  -9.884   2.264  1.00 94.30           N  
ATOM   1201  CA  ILE B 149      -9.298 -10.087   0.873  1.00 94.30           C  
ATOM   1202  C   ILE B 149      -9.746  -8.760   0.264  1.00 94.30           C  
ATOM   1203  CB  ILE B 149     -10.422 -11.140   0.749  1.00 94.30           C  
ATOM   1204  O   ILE B 149      -9.321  -8.401  -0.836  1.00 94.30           O  
ATOM   1205  CG1 ILE B 149      -9.899 -12.527   1.140  1.00 94.30           C  
ATOM   1206  CG2 ILE B 149     -10.997 -11.151  -0.670  1.00 94.30           C  
ATOM   1207  CD1 ILE B 149     -10.981 -13.595   1.226  1.00 94.30           C  
ATOM   1208  N   PHE B 150     -10.603  -7.990   1.012  1.00 97.08           N  
ATOM   1209  CA  PHE B 150     -11.025  -6.674   0.545  1.00 97.08           C  
ATOM   1210  C   PHE B 150      -9.821  -5.766   0.324  1.00 97.08           C  
ATOM   1211  CB  PHE B 150     -11.991  -6.032   1.545  1.00 97.08           C  
ATOM   1212  O   PHE B 150      -9.778  -5.010  -0.648  1.00 97.08           O  
ATOM   1213  CG  PHE B 150     -13.409  -6.521   1.419  1.00 97.08           C  
ATOM   1214  CD1 PHE B 150     -14.074  -6.462   0.200  1.00 97.08           C  
ATOM   1215  CD2 PHE B 150     -14.077  -7.040   2.520  1.00 97.08           C  
ATOM   1216  CE1 PHE B 150     -15.386  -6.914   0.081  1.00 97.08           C  
ATOM   1217  CE2 PHE B 150     -15.389  -7.493   2.408  1.00 97.08           C  
ATOM   1218  CZ  PHE B 150     -16.041  -7.428   1.188  1.00 97.08           C  
ATOM   1219  N   SER B 151      -8.925  -5.858   1.195  1.00 93.07           N  
ATOM   1220  CA  SER B 151      -7.713  -5.055   1.073  1.00 93.07           C  
ATOM   1221  C   SER B 151      -6.958  -5.384  -0.211  1.00 93.07           C  
ATOM   1222  CB  SER B 151      -6.801  -5.273   2.281  1.00 93.07           C  
ATOM   1223  O   SER B 151      -6.523  -4.483  -0.930  1.00 93.07           O  
ATOM   1224  OG  SER B 151      -5.585  -4.560   2.129  1.00 93.07           O  
ATOM   1225  N   HIS B 152      -6.806  -6.677  -0.484  1.00 94.25           N  
ATOM   1226  CA  HIS B 152      -6.140  -7.100  -1.711  1.00 94.25           C  
ATOM   1227  C   HIS B 152      -6.919  -6.652  -2.943  1.00 94.25           C  
ATOM   1228  CB  HIS B 152      -5.961  -8.619  -1.727  1.00 94.25           C  
ATOM   1229  O   HIS B 152      -6.327  -6.219  -3.934  1.00 94.25           O  
ATOM   1230  CG  HIS B 152      -5.026  -9.123  -0.674  1.00 94.25           C  
ATOM   1231  CD2 HIS B 152      -5.091 -10.216   0.123  1.00 94.25           C  
ATOM   1232  ND1 HIS B 152      -3.858  -8.472  -0.341  1.00 94.25           N  
ATOM   1233  CE1 HIS B 152      -3.242  -9.145   0.616  1.00 94.25           C  
ATOM   1234  NE2 HIS B 152      -3.970 -10.208   0.916  1.00 94.25           N  
ATOM   1235  N   MET B 153      -8.210  -6.729  -2.876  1.00 97.82           N  
ATOM   1236  CA  MET B 153      -9.053  -6.291  -3.985  1.00 97.82           C  
ATOM   1237  C   MET B 153      -8.874  -4.800  -4.249  1.00 97.82           C  
ATOM   1238  CB  MET B 153     -10.524  -6.599  -3.698  1.00 97.82           C  
ATOM   1239  O   MET B 153      -8.799  -4.374  -5.403  1.00 97.82           O  
ATOM   1240  CG  MET B 153     -10.862  -8.080  -3.755  1.00 97.82           C  
ATOM   1241  SD  MET B 153     -12.643  -8.406  -3.451  1.00 97.82           S  
ATOM   1242  CE  MET B 153     -13.357  -7.726  -4.975  1.00 97.82           C  
ATOM   1243  N   LEU B 154      -8.819  -4.041  -3.148  1.00 94.11           N  
ATOM   1244  CA  LEU B 154      -8.604  -2.605  -3.292  1.00 94.11           C  
ATOM   1245  C   LEU B 154      -7.251  -2.321  -3.936  1.00 94.11           C  
ATOM   1246  CB  LEU B 154      -8.691  -1.911  -1.931  1.00 94.11           C  
ATOM   1247  O   LEU B 154      -7.158  -1.517  -4.866  1.00 94.11           O  
ATOM   1248  CG  LEU B 154      -8.394  -0.410  -1.915  1.00 94.11           C  
ATOM   1249  CD1 LEU B 154      -9.360   0.331  -2.834  1.00 94.11           C  
ATOM   1250  CD2 LEU B 154      -8.474   0.136  -0.494  1.00 94.11           C  
ATOM   1251  N   ALA B 155      -6.217  -3.020  -3.471  1.00 91.43           N  
ATOM   1252  CA  ALA B 155      -4.884  -2.835  -4.038  1.00 91.43           C  
ATOM   1253  C   ALA B 155      -4.871  -3.163  -5.528  1.00 91.43           C  
ATOM   1254  CB  ALA B 155      -3.866  -3.699  -3.297  1.00 91.43           C  
ATOM   1255  O   ALA B 155      -4.262  -2.443  -6.324  1.00 91.43           O  
ATOM   1256  N   GLU B 156      -5.550  -4.213  -5.871  1.00 97.21           N  
ATOM   1257  CA  GLU B 156      -5.570  -4.667  -7.258  1.00 97.21           C  
ATOM   1258  C   GLU B 156      -6.269  -3.654  -8.160  1.00 97.21           C  
ATOM   1259  CB  GLU B 156      -6.256  -6.031  -7.368  1.00 97.21           C  
ATOM   1260  O   GLU B 156      -5.744  -3.287  -9.214  1.00 97.21           O  
ATOM   1261  CG  GLU B 156      -6.238  -6.617  -8.772  1.00 97.21           C  
ATOM   1262  CD  GLU B 156      -6.811  -8.024  -8.842  1.00 97.21           C  
ATOM   1263  OE1 GLU B 156      -6.299  -8.849  -9.633  1.00 97.21           O  
ATOM   1264  OE2 GLU B 156      -7.781  -8.303  -8.102  1.00 97.21           O  
ATOM   1265  N   ILE B 157      -7.418  -3.196  -7.713  1.00 97.09           N  
ATOM   1266  CA  ILE B 157      -8.175  -2.288  -8.568  1.00 97.09           C  
ATOM   1267  C   ILE B 157      -7.421  -0.969  -8.715  1.00 97.09           C  
ATOM   1268  CB  ILE B 157      -9.593  -2.035  -8.008  1.00 97.09           C  
ATOM   1269  O   ILE B 157      -7.475  -0.330  -9.769  1.00 97.09           O  
ATOM   1270  CG1 ILE B 157     -10.473  -1.362  -9.067  1.00 97.09           C  
ATOM   1271  CG2 ILE B 157      -9.527  -1.189  -6.733  1.00 97.09           C  
ATOM   1272  CD1 ILE B 157     -10.853  -2.274 -10.226  1.00 97.09           C  
ATOM   1273  N   LYS B 158      -6.726  -0.499  -7.755  1.00 92.28           N  
ATOM   1274  CA  LYS B 158      -5.917   0.712  -7.857  1.00 92.28           C  
ATOM   1275  C   LYS B 158      -4.757   0.519  -8.829  1.00 92.28           C  
ATOM   1276  CB  LYS B 158      -5.387   1.122  -6.483  1.00 92.28           C  
ATOM   1277  O   LYS B 158      -4.372   1.451  -9.538  1.00 92.28           O  
ATOM   1278  CG  LYS B 158      -6.426   1.786  -5.591  1.00 92.28           C  
ATOM   1279  CD  LYS B 158      -5.826   2.216  -4.259  1.00 92.28           C  
ATOM   1280  CE  LYS B 158      -6.819   3.022  -3.432  1.00 92.28           C  
ATOM   1281  NZ  LYS B 158      -6.251   3.406  -2.105  1.00 92.28           N  
ATOM   1282  N   ALA B 159      -4.266  -0.700  -8.837  1.00 91.42           N  
ATOM   1283  CA  ALA B 159      -3.150  -1.000  -9.731  1.00 91.42           C  
ATOM   1284  C   ALA B 159      -3.621  -1.109 -11.178  1.00 91.42           C  
ATOM   1285  CB  ALA B 159      -2.457  -2.291  -9.301  1.00 91.42           C  
ATOM   1286  O   ALA B 159      -2.934  -0.654 -12.096  1.00 91.42           O  
ATOM   1287  N   ILE B 160      -4.759  -1.670 -11.387  1.00 97.64           N  
ATOM   1288  CA  ILE B 160      -5.275  -1.912 -12.730  1.00 97.64           C  
ATOM   1289  C   ILE B 160      -5.911  -0.636 -13.277  1.00 97.64           C  
ATOM   1290  CB  ILE B 160      -6.300  -3.069 -12.741  1.00 97.64           C  
ATOM   1291  O   ILE B 160      -5.827  -0.357 -14.475  1.00 97.64           O  
ATOM   1292  CG1 ILE B 160      -5.636  -4.375 -12.292  1.00 97.64           C  
ATOM   1293  CG2 ILE B 160      -6.927  -3.221 -14.130  1.00 97.64           C  
ATOM   1294  CD1 ILE B 160      -4.484  -4.821 -13.182  1.00 97.64           C  
ATOM   1295  N   PHE B 161      -6.621   0.142 -12.484  1.00 95.82           N  
ATOM   1296  CA  PHE B 161      -7.186   1.445 -12.816  1.00 95.82           C  
ATOM   1297  C   PHE B 161      -6.485   2.553 -12.040  1.00 95.82           C  
ATOM   1298  CB  PHE B 161      -8.690   1.471 -12.525  1.00 95.82           C  
ATOM   1299  O   PHE B 161      -7.108   3.239 -11.228  1.00 95.82           O  
ATOM   1300  CG  PHE B 161      -9.511   0.675 -13.504  1.00 95.82           C  
ATOM   1301  CD1 PHE B 161     -10.108   1.294 -14.596  1.00 95.82           C  
ATOM   1302  CD2 PHE B 161      -9.687  -0.691 -13.331  1.00 95.82           C  
ATOM   1303  CE1 PHE B 161     -10.869   0.560 -15.503  1.00 95.82           C  
ATOM   1304  CE2 PHE B 161     -10.446  -1.431 -14.234  1.00 95.82           C  
ATOM   1305  CZ  PHE B 161     -11.037  -0.803 -15.318  1.00 95.82           C  
ATOM   1306  N   PRO B 162      -5.246   2.703 -12.478  1.00 85.93           N  
ATOM   1307  CA  PRO B 162      -4.601   3.806 -11.761  1.00 85.93           C  
ATOM   1308  C   PRO B 162      -5.228   5.162 -12.077  1.00 85.93           C  
ATOM   1309  CB  PRO B 162      -3.152   3.747 -12.253  1.00 85.93           C  
ATOM   1310  O   PRO B 162      -5.531   5.451 -13.237  1.00 85.93           O  
ATOM   1311  CG  PRO B 162      -3.233   3.108 -13.602  1.00 85.93           C  
ATOM   1312  CD  PRO B 162      -4.397   2.160 -13.612  1.00 85.93           C  
ATOM   1313  N   ASN B 163      -5.671   6.018 -11.106  1.00 77.89           N  
ATOM   1314  CA  ASN B 163      -6.305   7.324 -11.254  1.00 77.89           C  
ATOM   1315  C   ASN B 163      -7.677   7.210 -11.911  1.00 77.89           C  
ATOM   1316  CB  ASN B 163      -5.408   8.268 -12.058  1.00 77.89           C  
ATOM   1317  O   ASN B 163      -8.082   8.092 -12.670  1.00 77.89           O  
ATOM   1318  CG  ASN B 163      -4.058   8.488 -11.405  1.00 77.89           C  
ATOM   1319  ND2 ASN B 163      -3.010   8.557 -12.218  1.00 77.89           N  
ATOM   1320  OD1 ASN B 163      -3.956   8.593 -10.180  1.00 77.89           O  
ATOM   1321  N   GLY B 164      -8.194   5.991 -12.045  1.00 85.10           N  
ATOM   1322  CA  GLY B 164      -9.548   5.754 -12.520  1.00 85.10           C  
ATOM   1323  C   GLY B 164      -9.602   5.309 -13.969  1.00 85.10           C  
ATOM   1324  O   GLY B 164     -10.686   5.112 -14.523  1.00 85.10           O  
ATOM   1325  N   GLN B 165      -8.540   5.242 -14.689  1.00 90.95           N  
ATOM   1326  CA  GLN B 165      -8.493   4.811 -16.082  1.00 90.95           C  
ATOM   1327  C   GLN B 165      -7.915   3.404 -16.203  1.00 90.95           C  
ATOM   1328  CB  GLN B 165      -7.671   5.790 -16.921  1.00 90.95           C  
ATOM   1329  O   GLN B 165      -6.922   3.077 -15.550  1.00 90.95           O  
ATOM   1330  CG  GLN B 165      -8.354   7.132 -17.145  1.00 90.95           C  
ATOM   1331  CD  GLN B 165      -7.532   8.073 -18.006  1.00 90.95           C  
ATOM   1332  NE2 GLN B 165      -8.044   9.281 -18.220  1.00 90.95           N  
ATOM   1333  OE1 GLN B 165      -6.446   7.718 -18.474  1.00 90.95           O  
ATOM   1334  N   PHE B 166      -8.486   2.623 -17.081  1.00 95.45           N  
ATOM   1335  CA  PHE B 166      -8.058   1.237 -17.226  1.00 95.45           C  
ATOM   1336  C   PHE B 166      -6.660   1.162 -17.828  1.00 95.45           C  
ATOM   1337  CB  PHE B 166      -9.047   0.455 -18.097  1.00 95.45           C  
ATOM   1338  O   PHE B 166      -6.408   1.719 -18.898  1.00 95.45           O  
ATOM   1339  CG  PHE B 166      -8.667  -0.986 -18.304  1.00 95.45           C  
ATOM   1340  CD1 PHE B 166      -8.194  -1.425 -19.534  1.00 95.45           C  
ATOM   1341  CD2 PHE B 166      -8.782  -1.902 -17.266  1.00 95.45           C  
ATOM   1342  CE1 PHE B 166      -7.842  -2.758 -19.729  1.00 95.45           C  
ATOM   1343  CE2 PHE B 166      -8.431  -3.236 -17.453  1.00 95.45           C  
ATOM   1344  CZ  PHE B 166      -7.962  -3.663 -18.685  1.00 95.45           C  
ATOM   1345  N   GLN B 167      -5.719   0.499 -17.201  1.00 93.48           N  
ATOM   1346  CA  GLN B 167      -4.359   0.287 -17.685  1.00 93.48           C  
ATOM   1347  C   GLN B 167      -3.932  -1.167 -17.506  1.00 93.48           C  
ATOM   1348  CB  GLN B 167      -3.381   1.215 -16.962  1.00 93.48           C  
ATOM   1349  O   GLN B 167      -2.739  -1.462 -17.417  1.00 93.48           O  
ATOM   1350  CG  GLN B 167      -3.578   2.689 -17.286  1.00 93.48           C  
ATOM   1351  CD  GLN B 167      -2.484   3.568 -16.708  1.00 93.48           C  
ATOM   1352  NE2 GLN B 167      -2.713   4.877 -16.708  1.00 93.48           N  
ATOM   1353  OE1 GLN B 167      -1.443   3.075 -16.264  1.00 93.48           O  
ATOM   1354  N   GLY B 168      -4.844  -2.060 -17.322  1.00 93.49           N  
ATOM   1355  CA  GLY B 168      -4.552  -3.468 -17.108  1.00 93.49           C  
ATOM   1356  C   GLY B 168      -3.797  -4.103 -18.260  1.00 93.49           C  
ATOM   1357  O   GLY B 168      -2.941  -4.965 -18.049  1.00 93.49           O  
ATOM   1358  N   ASP B 169      -4.052  -3.659 -19.455  1.00 91.43           N  
ATOM   1359  CA  ASP B 169      -3.397  -4.211 -20.637  1.00 91.43           C  
ATOM   1360  C   ASP B 169      -1.940  -3.761 -20.717  1.00 91.43           C  
ATOM   1361  CB  ASP B 169      -4.146  -3.801 -21.907  1.00 91.43           C  
ATOM   1362  O   ASP B 169      -1.125  -4.395 -21.390  1.00 91.43           O  
ATOM   1363  CG  ASP B 169      -4.416  -2.308 -21.979  1.00 91.43           C  
ATOM   1364  OD1 ASP B 169      -4.352  -1.625 -20.934  1.00 91.43           O  
ATOM   1365  OD2 ASP B 169      -4.699  -1.811 -23.091  1.00 91.43           O  
ATOM   1366  N   ASN B 170      -1.660  -2.699 -19.982  1.00 90.07           N  
ATOM   1367  CA  ASN B 170      -0.300  -2.169 -19.973  1.00 90.07           C  
ATOM   1368  C   ASN B 170       0.380  -2.395 -18.626  1.00 90.07           C  
ATOM   1369  CB  ASN B 170      -0.302  -0.679 -20.324  1.00 90.07           C  
ATOM   1370  O   ASN B 170       1.401  -1.771 -18.329  1.00 90.07           O  
ATOM   1371  CG  ASN B 170      -0.756  -0.415 -21.746  1.00 90.07           C  
ATOM   1372  ND2 ASN B 170      -1.396   0.728 -21.962  1.00 90.07           N  
ATOM   1373  OD1 ASN B 170      -0.532  -1.232 -22.644  1.00 90.07           O  
ATOM   1374  N   PHE B 171      -0.261  -3.182 -17.886  1.00 93.13           N  
ATOM   1375  CA  PHE B 171       0.345  -3.485 -16.595  1.00 93.13           C  
ATOM   1376  C   PHE B 171       1.706  -4.146 -16.777  1.00 93.13           C  
ATOM   1377  CB  PHE B 171      -0.573  -4.390 -15.768  1.00 93.13           C  
ATOM   1378  O   PHE B 171       1.834  -5.118 -17.525  1.00 93.13           O  
ATOM   1379  CG  PHE B 171      -0.079  -4.639 -14.368  1.00 93.13           C  
ATOM   1380  CD1 PHE B 171       0.779  -5.698 -14.097  1.00 93.13           C  
ATOM   1381  CD2 PHE B 171      -0.473  -3.813 -13.323  1.00 93.13           C  
ATOM   1382  CE1 PHE B 171       1.237  -5.931 -12.802  1.00 93.13           C  
ATOM   1383  CE2 PHE B 171      -0.019  -4.040 -12.027  1.00 93.13           C  
ATOM   1384  CZ  PHE B 171       0.836  -5.100 -11.768  1.00 93.13           C  
ATOM   1385  N   ARG B 172       2.750  -3.623 -16.122  1.00 90.23           N  
ATOM   1386  CA  ARG B 172       4.099  -4.152 -16.297  1.00 90.23           C  
ATOM   1387  C   ARG B 172       4.436  -5.163 -15.206  1.00 90.23           C  
ATOM   1388  CB  ARG B 172       5.126  -3.018 -16.296  1.00 90.23           C  
ATOM   1389  O   ARG B 172       4.602  -4.795 -14.041  1.00 90.23           O  
ATOM   1390  CG  ARG B 172       6.505  -3.436 -16.783  1.00 90.23           C  
ATOM   1391  CD  ARG B 172       7.480  -2.267 -16.785  1.00 90.23           C  
ATOM   1392  NE  ARG B 172       8.867  -2.723 -16.824  1.00 90.23           N  
ATOM   1393  NH1 ARG B 172       9.781  -0.629 -16.483  1.00 90.23           N  
ATOM   1394  NH2 ARG B 172      11.146  -2.453 -16.732  1.00 90.23           N  
ATOM   1395  CZ  ARG B 172       9.928  -1.934 -16.680  1.00 90.23           C  
ATOM   1396  N   ILE B 173       4.604  -6.396 -15.581  1.00 94.10           N  
ATOM   1397  CA  ILE B 173       5.067  -7.424 -14.656  1.00 94.10           C  
ATOM   1398  C   ILE B 173       6.538  -7.192 -14.320  1.00 94.10           C  
ATOM   1399  CB  ILE B 173       4.868  -8.841 -15.239  1.00 94.10           C  
ATOM   1400  O   ILE B 173       7.357  -6.967 -15.214  1.00 94.10           O  
ATOM   1401  CG1 ILE B 173       3.381  -9.105 -15.505  1.00 94.10           C  
ATOM   1402  CG2 ILE B 173       5.453  -9.900 -14.300  1.00 94.10           C  
ATOM   1403  CD1 ILE B 173       3.106 -10.405 -16.248  1.00 94.10           C  
ATOM   1404  N   THR B 174       6.933  -7.310 -13.119  1.00 90.29           N  
ATOM   1405  CA  THR B 174       8.235  -6.911 -12.595  1.00 90.29           C  
ATOM   1406  C   THR B 174       9.336  -7.821 -13.133  1.00 90.29           C  
ATOM   1407  CB  THR B 174       8.250  -6.938 -11.056  1.00 90.29           C  
ATOM   1408  O   THR B 174      10.377  -7.343 -13.588  1.00 90.29           O  
ATOM   1409  CG2 THR B 174       9.587  -6.448 -10.510  1.00 90.29           C  
ATOM   1410  OG1 THR B 174       7.205  -6.093 -10.559  1.00 90.29           O  
ATOM   1411  N   LYS B 175       9.129  -9.121 -13.113  1.00 91.39           N  
ATOM   1412  CA  LYS B 175      10.134 -10.083 -13.558  1.00 91.39           C  
ATOM   1413  C   LYS B 175       9.984 -10.384 -15.047  1.00 91.39           C  
ATOM   1414  CB  LYS B 175      10.035 -11.377 -12.749  1.00 91.39           C  
ATOM   1415  O   LYS B 175       8.919 -10.814 -15.494  1.00 91.39           O  
ATOM   1416  CG  LYS B 175      10.193 -11.182 -11.248  1.00 91.39           C  
ATOM   1417  CD  LYS B 175      11.562 -10.612 -10.899  1.00 91.39           C  
ATOM   1418  CE  LYS B 175      11.726 -10.429  -9.397  1.00 91.39           C  
ATOM   1419  NZ  LYS B 175      13.047  -9.822  -9.054  1.00 91.39           N  
ATOM   1420  N   ALA B 176      11.032 -10.257 -15.788  1.00 88.76           N  
ATOM   1421  CA  ALA B 176      11.020 -10.330 -17.247  1.00 88.76           C  
ATOM   1422  C   ALA B 176      10.536 -11.696 -17.724  1.00 88.76           C  
ATOM   1423  CB  ALA B 176      12.410 -10.036 -17.806  1.00 88.76           C  
ATOM   1424  O   ALA B 176       9.695 -11.786 -18.621  1.00 88.76           O  
ATOM   1425  N   ASP B 177      11.047 -12.748 -17.121  1.00 92.81           N  
ATOM   1426  CA  ASP B 177      10.657 -14.097 -17.520  1.00 92.81           C  
ATOM   1427  C   ASP B 177       9.165 -14.327 -17.292  1.00 92.81           C  
ATOM   1428  CB  ASP B 177      11.473 -15.141 -16.753  1.00 92.81           C  
ATOM   1429  O   ASP B 177       8.490 -14.933 -18.128  1.00 92.81           O  
ATOM   1430  CG  ASP B 177      12.946 -15.130 -17.122  1.00 92.81           C  
ATOM   1431  OD1 ASP B 177      13.280 -14.839 -18.291  1.00 92.81           O  
ATOM   1432  OD2 ASP B 177      13.780 -15.417 -16.236  1.00 92.81           O  
ATOM   1433  N   ALA B 178       8.713 -13.826 -16.214  1.00 95.48           N  
ATOM   1434  CA  ALA B 178       7.289 -13.937 -15.909  1.00 95.48           C  
ATOM   1435  C   ALA B 178       6.453 -13.115 -16.887  1.00 95.48           C  
ATOM   1436  CB  ALA B 178       7.015 -13.490 -14.475  1.00 95.48           C  
ATOM   1437  O   ALA B 178       5.385 -13.553 -17.320  1.00 95.48           O  
ATOM   1438  N   ALA B 179       7.000 -11.974 -17.245  1.00 94.23           N  
ATOM   1439  CA  ALA B 179       6.325 -11.127 -18.225  1.00 94.23           C  
ATOM   1440  C   ALA B 179       6.208 -11.834 -19.573  1.00 94.23           C  
ATOM   1441  CB  ALA B 179       7.068  -9.803 -18.385  1.00 94.23           C  
ATOM   1442  O   ALA B 179       5.151 -11.804 -20.207  1.00 94.23           O  
ATOM   1443  N   GLU B 180       7.263 -12.487 -19.959  1.00 95.99           N  
ATOM   1444  CA  GLU B 180       7.269 -13.233 -21.214  1.00 95.99           C  
ATOM   1445  C   GLU B 180       6.267 -14.383 -21.177  1.00 95.99           C  
ATOM   1446  CB  GLU B 180       8.671 -13.766 -21.516  1.00 95.99           C  
ATOM   1447  O   GLU B 180       5.543 -14.615 -22.148  1.00 95.99           O  
ATOM   1448  CG  GLU B 180       8.820 -14.348 -22.914  1.00 95.99           C  
ATOM   1449  CD  GLU B 180      10.225 -14.848 -23.210  1.00 95.99           C  
ATOM   1450  OE1 GLU B 180      10.455 -15.392 -24.314  1.00 95.99           O  
ATOM   1451  OE2 GLU B 180      11.102 -14.694 -22.331  1.00 95.99           O  
ATOM   1452  N   PHE B 181       6.243 -15.049 -20.116  1.00 97.74           N  
ATOM   1453  CA  PHE B 181       5.285 -16.134 -19.942  1.00 97.74           C  
ATOM   1454  C   PHE B 181       3.858 -15.630 -20.118  1.00 97.74           C  
ATOM   1455  CB  PHE B 181       5.447 -16.781 -18.562  1.00 97.74           C  
ATOM   1456  O   PHE B 181       3.079 -16.208 -20.879  1.00 97.74           O  
ATOM   1457  CG  PHE B 181       4.327 -17.716 -18.195  1.00 97.74           C  
ATOM   1458  CD1 PHE B 181       3.247 -17.268 -17.446  1.00 97.74           C  
ATOM   1459  CD2 PHE B 181       4.356 -19.044 -18.599  1.00 97.74           C  
ATOM   1460  CE1 PHE B 181       2.208 -18.132 -17.104  1.00 97.74           C  
ATOM   1461  CE2 PHE B 181       3.322 -19.913 -18.262  1.00 97.74           C  
ATOM   1462  CZ  PHE B 181       2.250 -19.455 -17.513  1.00 97.74           C  
ATOM   1463  N   TRP B 182       3.518 -14.577 -19.402  1.00 98.34           N  
ATOM   1464  CA  TRP B 182       2.161 -14.042 -19.457  1.00 98.34           C  
ATOM   1465  C   TRP B 182       1.810 -13.593 -20.871  1.00 98.34           C  
ATOM   1466  CB  TRP B 182       2.004 -12.872 -18.482  1.00 98.34           C  
ATOM   1467  O   TRP B 182       0.749 -13.941 -21.395  1.00 98.34           O  
ATOM   1468  CG  TRP B 182       0.583 -12.442 -18.271  1.00 98.34           C  
ATOM   1469  CD1 TRP B 182      -0.139 -11.576 -19.043  1.00 98.34           C  
ATOM   1470  CD2 TRP B 182      -0.286 -12.856 -17.212  1.00 98.34           C  
ATOM   1471  CE2 TRP B 182      -1.522 -12.201 -17.406  1.00 98.34           C  
ATOM   1472  CE3 TRP B 182      -0.140 -13.719 -16.118  1.00 98.34           C  
ATOM   1473  NE1 TRP B 182      -1.406 -11.427 -18.529  1.00 98.34           N  
ATOM   1474  CH2 TRP B 182      -2.437 -13.232 -15.482  1.00 98.34           C  
ATOM   1475  CZ2 TRP B 182      -2.607 -12.383 -16.545  1.00 98.34           C  
ATOM   1476  CZ3 TRP B 182      -1.220 -13.899 -15.262  1.00 98.34           C  
ATOM   1477  N   ARG B 183       2.643 -12.876 -21.516  1.00 97.36           N  
ATOM   1478  CA  ARG B 183       2.415 -12.378 -22.868  1.00 97.36           C  
ATOM   1479  C   ARG B 183       2.225 -13.529 -23.851  1.00 97.36           C  
ATOM   1480  CB  ARG B 183       3.577 -11.491 -23.319  1.00 97.36           C  
ATOM   1481  O   ARG B 183       1.315 -13.499 -24.682  1.00 97.36           O  
ATOM   1482  CG  ARG B 183       3.311 -10.737 -24.612  1.00 97.36           C  
ATOM   1483  CD  ARG B 183       4.525  -9.931 -25.055  1.00 97.36           C  
ATOM   1484  NE  ARG B 183       5.341  -9.518 -23.917  1.00 97.36           N  
ATOM   1485  NH1 ARG B 183       7.285  -9.265 -25.140  1.00 97.36           N  
ATOM   1486  NH2 ARG B 183       7.281  -8.846 -22.886  1.00 97.36           N  
ATOM   1487  CZ  ARG B 183       6.634  -9.211 -23.984  1.00 97.36           C  
ATOM   1488  N   LYS B 184       3.031 -14.504 -23.760  1.00 97.84           N  
ATOM   1489  CA  LYS B 184       2.990 -15.654 -24.658  1.00 97.84           C  
ATOM   1490  C   LYS B 184       1.664 -16.400 -24.537  1.00 97.84           C  
ATOM   1491  CB  LYS B 184       4.154 -16.604 -24.369  1.00 97.84           C  
ATOM   1492  O   LYS B 184       1.040 -16.735 -25.546  1.00 97.84           O  
ATOM   1493  CG  LYS B 184       4.186 -17.834 -25.263  1.00 97.84           C  
ATOM   1494  CD  LYS B 184       5.338 -18.761 -24.897  1.00 97.84           C  
ATOM   1495  CE  LYS B 184       5.294 -20.054 -25.701  1.00 97.84           C  
ATOM   1496  NZ  LYS B 184       6.412 -20.973 -25.333  1.00 97.84           N  
ATOM   1497  N   PHE B 185       1.238 -16.611 -23.338  1.00 98.07           N  
ATOM   1498  CA  PHE B 185       0.097 -17.498 -23.142  1.00 98.07           C  
ATOM   1499  C   PHE B 185      -1.204 -16.705 -23.102  1.00 98.07           C  
ATOM   1500  CB  PHE B 185       0.259 -18.306 -21.851  1.00 98.07           C  
ATOM   1501  O   PHE B 185      -2.257 -17.211 -23.497  1.00 98.07           O  
ATOM   1502  CG  PHE B 185       1.197 -19.476 -21.980  1.00 98.07           C  
ATOM   1503  CD1 PHE B 185       0.764 -20.674 -22.534  1.00 98.07           C  
ATOM   1504  CD2 PHE B 185       2.514 -19.377 -21.549  1.00 98.07           C  
ATOM   1505  CE1 PHE B 185       1.630 -21.759 -22.655  1.00 98.07           C  
ATOM   1506  CE2 PHE B 185       3.385 -20.456 -21.667  1.00 98.07           C  
ATOM   1507  CZ  PHE B 185       2.941 -21.646 -22.219  1.00 98.07           C  
ATOM   1508  N   PHE B 186      -1.203 -15.435 -22.623  1.00 97.75           N  
ATOM   1509  CA  PHE B 186      -2.467 -14.755 -22.367  1.00 97.75           C  
ATOM   1510  C   PHE B 186      -2.528 -13.428 -23.114  1.00 97.75           C  
ATOM   1511  CB  PHE B 186      -2.659 -14.521 -20.865  1.00 97.75           C  
ATOM   1512  O   PHE B 186      -3.566 -12.763 -23.124  1.00 97.75           O  
ATOM   1513  CG  PHE B 186      -2.473 -15.759 -20.030  1.00 97.75           C  
ATOM   1514  CD1 PHE B 186      -3.273 -16.877 -20.232  1.00 97.75           C  
ATOM   1515  CD2 PHE B 186      -1.497 -15.805 -19.043  1.00 97.75           C  
ATOM   1516  CE1 PHE B 186      -3.103 -18.025 -19.460  1.00 97.75           C  
ATOM   1517  CE2 PHE B 186      -1.322 -16.948 -18.268  1.00 97.75           C  
ATOM   1518  CZ  PHE B 186      -2.126 -18.056 -18.477  1.00 97.75           C  
ATOM   1519  N   GLY B 187      -1.437 -13.012 -23.791  1.00 96.08           N  
ATOM   1520  CA  GLY B 187      -1.413 -11.759 -24.528  1.00 96.08           C  
ATOM   1521  C   GLY B 187      -1.650 -10.545 -23.649  1.00 96.08           C  
ATOM   1522  O   GLY B 187      -0.957 -10.352 -22.648  1.00 96.08           O  
ATOM   1523  N   ASP B 188      -2.770  -9.833 -23.996  1.00 94.67           N  
ATOM   1524  CA  ASP B 188      -3.035  -8.589 -23.280  1.00 94.67           C  
ATOM   1525  C   ASP B 188      -4.148  -8.774 -22.251  1.00 94.67           C  
ATOM   1526  CB  ASP B 188      -3.405  -7.474 -24.260  1.00 94.67           C  
ATOM   1527  O   ASP B 188      -4.680  -7.796 -21.722  1.00 94.67           O  
ATOM   1528  CG  ASP B 188      -4.591  -7.827 -25.141  1.00 94.67           C  
ATOM   1529  OD1 ASP B 188      -4.892  -9.030 -25.304  1.00 94.67           O  
ATOM   1530  OD2 ASP B 188      -5.228  -6.896 -25.678  1.00 94.67           O  
ATOM   1531  N   LYS B 189      -4.522  -9.998 -22.035  1.00 97.73           N  
ATOM   1532  CA  LYS B 189      -5.550 -10.245 -21.029  1.00 97.73           C  
ATOM   1533  C   LYS B 189      -5.074  -9.826 -19.641  1.00 97.73           C  
ATOM   1534  CB  LYS B 189      -5.950 -11.722 -21.022  1.00 97.73           C  
ATOM   1535  O   LYS B 189      -3.905 -10.014 -19.298  1.00 97.73           O  
ATOM   1536  CG  LYS B 189      -6.742 -12.154 -22.248  1.00 97.73           C  
ATOM   1537  CD  LYS B 189      -7.254 -13.582 -22.107  1.00 97.73           C  
ATOM   1538  CE  LYS B 189      -8.101 -13.994 -23.304  1.00 97.73           C  
ATOM   1539  NZ  LYS B 189      -8.639 -15.378 -23.151  1.00 97.73           N  
ATOM   1540  N   THR B 190      -5.952  -9.290 -18.904  1.00 98.32           N  
ATOM   1541  CA  THR B 190      -5.606  -8.788 -17.579  1.00 98.32           C  
ATOM   1542  C   THR B 190      -5.907  -9.834 -16.509  1.00 98.32           C  
ATOM   1543  CB  THR B 190      -6.367  -7.489 -17.258  1.00 98.32           C  
ATOM   1544  O   THR B 190      -5.262  -9.858 -15.458  1.00 98.32           O  
ATOM   1545  CG2 THR B 190      -5.940  -6.920 -15.909  1.00 98.32           C  
ATOM   1546  OG1 THR B 190      -6.099  -6.520 -18.279  1.00 98.32           O  
ATOM   1547  N   ILE B 191      -6.901 -10.684 -16.825  1.00 98.67           N  
ATOM   1548  CA  ILE B 191      -7.357 -11.677 -15.858  1.00 98.67           C  
ATOM   1549  C   ILE B 191      -7.794 -12.945 -16.588  1.00 98.67           C  
ATOM   1550  CB  ILE B 191      -8.514 -11.132 -14.991  1.00 98.67           C  
ATOM   1551  O   ILE B 191      -8.365 -12.875 -17.679  1.00 98.67           O  
ATOM   1552  CG1 ILE B 191      -8.778 -12.067 -13.804  1.00 98.67           C  
ATOM   1553  CG2 ILE B 191      -9.779 -10.947 -15.833  1.00 98.67           C  
ATOM   1554  CD1 ILE B 191      -9.635 -11.448 -12.708  1.00 98.67           C  
ATOM   1555  N   VAL B 192      -7.465 -14.103 -16.000  1.00 98.66           N  
ATOM   1556  CA  VAL B 192      -7.813 -15.372 -16.631  1.00 98.66           C  
ATOM   1557  C   VAL B 192      -8.368 -16.335 -15.584  1.00 98.66           C  
ATOM   1558  CB  VAL B 192      -6.596 -16.003 -17.344  1.00 98.66           C  
ATOM   1559  O   VAL B 192      -7.989 -16.274 -14.412  1.00 98.66           O  
ATOM   1560  CG1 VAL B 192      -6.149 -15.136 -18.520  1.00 98.66           C  
ATOM   1561  CG2 VAL B 192      -5.446 -16.205 -16.358  1.00 98.66           C  
ATOM   1562  N   PRO B 193      -9.209 -17.221 -15.969  1.00 97.53           N  
ATOM   1563  CA  PRO B 193      -9.689 -18.237 -15.029  1.00 97.53           C  
ATOM   1564  C   PRO B 193      -8.570 -19.143 -14.519  1.00 97.53           C  
ATOM   1565  CB  PRO B 193     -10.701 -19.033 -15.857  1.00 97.53           C  
ATOM   1566  O   PRO B 193      -7.622 -19.433 -15.252  1.00 97.53           O  
ATOM   1567  CG  PRO B 193     -11.049 -18.136 -17.001  1.00 97.53           C  
ATOM   1568  CD  PRO B 193      -9.857 -17.277 -17.313  1.00 97.53           C  
ATOM   1569  N   TRP B 194      -8.655 -19.561 -13.320  1.00 94.60           N  
ATOM   1570  CA  TRP B 194      -7.634 -20.396 -12.695  1.00 94.60           C  
ATOM   1571  C   TRP B 194      -7.359 -21.639 -13.535  1.00 94.60           C  
ATOM   1572  CB  TRP B 194      -8.062 -20.803 -11.282  1.00 94.60           C  
ATOM   1573  O   TRP B 194      -6.202 -22.007 -13.749  1.00 94.60           O  
ATOM   1574  CG  TRP B 194      -7.256 -21.925 -10.702  1.00 94.60           C  
ATOM   1575  CD1 TRP B 194      -7.671 -23.208 -10.477  1.00 94.60           C  
ATOM   1576  CD2 TRP B 194      -5.894 -21.862 -10.266  1.00 94.60           C  
ATOM   1577  CE2 TRP B 194      -5.548 -23.146  -9.789  1.00 94.60           C  
ATOM   1578  CE3 TRP B 194      -4.932 -20.844 -10.234  1.00 94.60           C  
ATOM   1579  NE1 TRP B 194      -6.649 -23.947  -9.929  1.00 94.60           N  
ATOM   1580  CH2 TRP B 194      -3.356 -22.424  -9.264  1.00 94.60           C  
ATOM   1581  CZ2 TRP B 194      -4.279 -23.438  -9.285  1.00 94.60           C  
ATOM   1582  CZ3 TRP B 194      -3.669 -21.137  -9.732  1.00 94.60           C  
ATOM   1583  N   LYS B 195      -8.370 -22.333 -14.029  1.00 95.60           N  
ATOM   1584  CA  LYS B 195      -8.218 -23.575 -14.780  1.00 95.60           C  
ATOM   1585  C   LYS B 195      -7.299 -23.382 -15.983  1.00 95.60           C  
ATOM   1586  CB  LYS B 195      -9.581 -24.094 -15.241  1.00 95.60           C  
ATOM   1587  O   LYS B 195      -6.417 -24.206 -16.235  1.00 95.60           O  
ATOM   1588  CG  LYS B 195     -10.427 -24.689 -14.125  1.00 95.60           C  
ATOM   1589  CD  LYS B 195     -11.733 -25.264 -14.659  1.00 95.60           C  
ATOM   1590  CE  LYS B 195     -12.609 -25.801 -13.535  1.00 95.60           C  
ATOM   1591  NZ  LYS B 195     -13.908 -26.329 -14.049  1.00 95.60           N  
ATOM   1592  N   VAL B 196      -7.536 -22.224 -16.681  1.00 97.87           N  
ATOM   1593  CA  VAL B 196      -6.723 -21.912 -17.852  1.00 97.87           C  
ATOM   1594  C   VAL B 196      -5.301 -21.565 -17.416  1.00 97.87           C  
ATOM   1595  CB  VAL B 196      -7.328 -20.749 -18.670  1.00 97.87           C  
ATOM   1596  O   VAL B 196      -4.330 -22.040 -18.009  1.00 97.87           O  
ATOM   1597  CG1 VAL B 196      -6.414 -20.376 -19.835  1.00 97.87           C  
ATOM   1598  CG2 VAL B 196      -8.720 -21.123 -19.176  1.00 97.87           C  
ATOM   1599  N   PHE B 197      -5.163 -20.793 -16.421  1.00 98.40           N  
ATOM   1600  CA  PHE B 197      -3.857 -20.397 -15.907  1.00 98.40           C  
ATOM   1601  C   PHE B 197      -3.050 -21.618 -15.481  1.00 98.40           C  
ATOM   1602  CB  PHE B 197      -4.013 -19.432 -14.728  1.00 98.40           C  
ATOM   1603  O   PHE B 197      -1.886 -21.763 -15.860  1.00 98.40           O  
ATOM   1604  CG  PHE B 197      -2.707 -19.027 -14.099  1.00 98.40           C  
ATOM   1605  CD1 PHE B 197      -2.228 -19.686 -12.973  1.00 98.40           C  
ATOM   1606  CD2 PHE B 197      -1.958 -17.987 -14.633  1.00 98.40           C  
ATOM   1607  CE1 PHE B 197      -1.019 -19.313 -12.389  1.00 98.40           C  
ATOM   1608  CE2 PHE B 197      -0.750 -17.609 -14.055  1.00 98.40           C  
ATOM   1609  CZ  PHE B 197      -0.283 -18.272 -12.932  1.00 98.40           C  
ATOM   1610  N   ARG B 198      -3.657 -22.446 -14.718  1.00 95.24           N  
ATOM   1611  CA  ARG B 198      -2.999 -23.642 -14.203  1.00 95.24           C  
ATOM   1612  C   ARG B 198      -2.447 -24.495 -15.340  1.00 95.24           C  
ATOM   1613  CB  ARG B 198      -3.969 -24.466 -13.353  1.00 95.24           C  
ATOM   1614  O   ARG B 198      -1.311 -24.970 -15.272  1.00 95.24           O  
ATOM   1615  CG  ARG B 198      -3.393 -25.787 -12.868  1.00 95.24           C  
ATOM   1616  CD  ARG B 198      -4.458 -26.661 -12.220  1.00 95.24           C  
ATOM   1617  NE  ARG B 198      -3.950 -27.998 -11.923  1.00 95.24           N  
ATOM   1618  NH1 ARG B 198      -6.031 -28.933 -11.558  1.00 95.24           N  
ATOM   1619  NH2 ARG B 198      -4.142 -30.217 -11.363  1.00 95.24           N  
ATOM   1620  CZ  ARG B 198      -4.709 -29.046 -11.616  1.00 95.24           C  
ATOM   1621  N   GLN B 199      -3.260 -24.728 -16.392  1.00 96.29           N  
ATOM   1622  CA  GLN B 199      -2.847 -25.533 -17.536  1.00 96.29           C  
ATOM   1623  C   GLN B 199      -1.623 -24.930 -18.220  1.00 96.29           C  
ATOM   1624  CB  GLN B 199      -3.994 -25.670 -18.539  1.00 96.29           C  
ATOM   1625  O   GLN B 199      -0.666 -25.642 -18.532  1.00 96.29           O  
ATOM   1626  CG  GLN B 199      -3.731 -26.691 -19.638  1.00 96.29           C  
ATOM   1627  CD  GLN B 199      -4.925 -26.888 -20.553  1.00 96.29           C  
ATOM   1628  NE2 GLN B 199      -4.836 -27.874 -21.439  1.00 96.29           N  
ATOM   1629  OE1 GLN B 199      -5.919 -26.160 -20.464  1.00 96.29           O  
ATOM   1630  N   CYS B 200      -1.681 -23.617 -18.377  1.00 97.81           N  
ATOM   1631  CA  CYS B 200      -0.578 -22.936 -19.046  1.00 97.81           C  
ATOM   1632  C   CYS B 200       0.680 -22.960 -18.185  1.00 97.81           C  
ATOM   1633  CB  CYS B 200      -0.957 -21.491 -19.369  1.00 97.81           C  
ATOM   1634  O   CYS B 200       1.778 -23.197 -18.691  1.00 97.81           O  
ATOM   1635  SG  CYS B 200      -2.242 -21.340 -20.629  1.00 97.81           S  
ATOM   1636  N   LEU B 201       0.551 -22.724 -16.906  1.00 98.27           N  
ATOM   1637  CA  LEU B 201       1.702 -22.765 -16.010  1.00 98.27           C  
ATOM   1638  C   LEU B 201       2.315 -24.161 -15.975  1.00 98.27           C  
ATOM   1639  CB  LEU B 201       1.298 -22.336 -14.597  1.00 98.27           C  
ATOM   1640  O   LEU B 201       3.538 -24.306 -15.926  1.00 98.27           O  
ATOM   1641  CG  LEU B 201       2.434 -22.184 -13.584  1.00 98.27           C  
ATOM   1642  CD1 LEU B 201       3.361 -21.045 -13.995  1.00 98.27           C  
ATOM   1643  CD2 LEU B 201       1.874 -21.946 -12.185  1.00 98.27           C  
ATOM   1644  N   HIS B 202       1.455 -25.159 -15.972  1.00 95.24           N  
ATOM   1645  CA  HIS B 202       1.887 -26.551 -15.951  1.00 95.24           C  
ATOM   1646  C   HIS B 202       2.779 -26.870 -17.146  1.00 95.24           C  
ATOM   1647  CB  HIS B 202       0.677 -27.488 -15.935  1.00 95.24           C  
ATOM   1648  O   HIS B 202       3.653 -27.736 -17.060  1.00 95.24           O  
ATOM   1649  CG  HIS B 202       1.038 -28.931 -15.786  1.00 95.24           C  
ATOM   1650  CD2 HIS B 202       1.153 -29.918 -16.706  1.00 95.24           C  
ATOM   1651  ND1 HIS B 202       1.327 -29.505 -14.567  1.00 95.24           N  
ATOM   1652  CE1 HIS B 202       1.606 -30.785 -14.744  1.00 95.24           C  
ATOM   1653  NE2 HIS B 202       1.507 -31.062 -16.033  1.00 95.24           N  
ATOM   1654  N   GLU B 203       2.602 -26.174 -18.315  1.00 96.51           N  
ATOM   1655  CA  GLU B 203       3.408 -26.397 -19.512  1.00 96.51           C  
ATOM   1656  C   GLU B 203       4.859 -25.980 -19.287  1.00 96.51           C  
ATOM   1657  CB  GLU B 203       2.822 -25.637 -20.705  1.00 96.51           C  
ATOM   1658  O   GLU B 203       5.774 -26.554 -19.880  1.00 96.51           O  
ATOM   1659  CG  GLU B 203       1.472 -26.165 -21.167  1.00 96.51           C  
ATOM   1660  CD  GLU B 203       1.553 -27.541 -21.808  1.00 96.51           C  
ATOM   1661  OE1 GLU B 203       0.599 -28.338 -21.658  1.00 96.51           O  
ATOM   1662  OE2 GLU B 203       2.580 -27.826 -22.464  1.00 96.51           O  
ATOM   1663  N   VAL B 204       5.060 -25.041 -18.344  1.00 95.97           N  
ATOM   1664  CA  VAL B 204       6.400 -24.517 -18.105  1.00 95.97           C  
ATOM   1665  C   VAL B 204       6.926 -25.032 -16.767  1.00 95.97           C  
ATOM   1666  CB  VAL B 204       6.418 -22.972 -18.126  1.00 95.97           C  
ATOM   1667  O   VAL B 204       8.116 -25.326 -16.632  1.00 95.97           O  
ATOM   1668  CG1 VAL B 204       7.837 -22.445 -17.924  1.00 95.97           C  
ATOM   1669  CG2 VAL B 204       5.831 -22.450 -19.436  1.00 95.97           C  
ATOM   1670  N   HIS B 205       6.120 -25.081 -15.785  1.00 96.14           N  
ATOM   1671  CA  HIS B 205       6.433 -25.625 -14.469  1.00 96.14           C  
ATOM   1672  C   HIS B 205       5.482 -26.759 -14.101  1.00 96.14           C  
ATOM   1673  CB  HIS B 205       6.376 -24.526 -13.407  1.00 96.14           C  
ATOM   1674  O   HIS B 205       4.313 -26.518 -13.789  1.00 96.14           O  
ATOM   1675  CG  HIS B 205       7.372 -23.431 -13.622  1.00 96.14           C  
ATOM   1676  CD2 HIS B 205       7.223 -22.175 -14.104  1.00 96.14           C  
ATOM   1677  ND1 HIS B 205       8.711 -23.576 -13.330  1.00 96.14           N  
ATOM   1678  CE1 HIS B 205       9.344 -22.452 -13.623  1.00 96.14           C  
ATOM   1679  NE2 HIS B 205       8.463 -21.586 -14.094  1.00 96.14           N  
ATOM   1680  N   GLN B 206       5.968 -27.944 -14.068  1.00 93.13           N  
ATOM   1681  CA  GLN B 206       5.139 -29.121 -13.835  1.00 93.13           C  
ATOM   1682  C   GLN B 206       4.495 -29.076 -12.452  1.00 93.13           C  
ATOM   1683  CB  GLN B 206       5.965 -30.399 -13.989  1.00 93.13           C  
ATOM   1684  O   GLN B 206       5.185 -28.897 -11.447  1.00 93.13           O  
ATOM   1685  CG  GLN B 206       6.297 -30.747 -15.434  1.00 93.13           C  
ATOM   1686  CD  GLN B 206       7.053 -32.056 -15.564  1.00 93.13           C  
ATOM   1687  NE2 GLN B 206       7.411 -32.415 -16.792  1.00 93.13           N  
ATOM   1688  OE1 GLN B 206       7.314 -32.739 -14.568  1.00 93.13           O  
ATOM   1689  N   ILE B 207       3.267 -29.237 -12.411  1.00 86.96           N  
ATOM   1690  CA  ILE B 207       2.502 -29.358 -11.175  1.00 86.96           C  
ATOM   1691  C   ILE B 207       2.152 -30.823 -10.925  1.00 86.96           C  
ATOM   1692  CB  ILE B 207       1.218 -28.500 -11.219  1.00 86.96           C  
ATOM   1693  O   ILE B 207       1.421 -31.435 -11.707  1.00 86.96           O  
ATOM   1694  CG1 ILE B 207       1.565 -27.032 -11.495  1.00 86.96           C  
ATOM   1695  CG2 ILE B 207       0.429 -28.640  -9.913  1.00 86.96           C  
ATOM   1696  CD1 ILE B 207       0.363 -26.169 -11.854  1.00 86.96           C  
ATOM   1697  N   SER B 208       2.537 -31.416  -9.873  1.00 85.81           N  
ATOM   1698  CA  SER B 208       2.635 -32.853  -9.636  1.00 85.81           C  
ATOM   1699  C   SER B 208       1.276 -33.448  -9.280  1.00 85.81           C  
ATOM   1700  CB  SER B 208       3.636 -33.145  -8.518  1.00 85.81           C  
ATOM   1701  O   SER B 208       0.997 -34.605  -9.600  1.00 85.81           O  
ATOM   1702  OG  SER B 208       3.275 -32.465  -7.328  1.00 85.81           O  
ATOM   1703  N   SER B 209       0.389 -32.690  -8.538  1.00 81.99           N  
ATOM   1704  CA  SER B 209      -0.855 -33.286  -8.062  1.00 81.99           C  
ATOM   1705  C   SER B 209      -1.968 -32.247  -7.977  1.00 81.99           C  
ATOM   1706  CB  SER B 209      -0.649 -33.937  -6.693  1.00 81.99           C  
ATOM   1707  O   SER B 209      -1.710 -31.045  -8.063  1.00 81.99           O  
ATOM   1708  OG  SER B 209      -0.492 -32.951  -5.687  1.00 81.99           O  
ATOM   1709  N   GLY B 210      -3.098 -32.743  -7.845  1.00 81.22           N  
ATOM   1710  CA  GLY B 210      -4.233 -31.865  -7.613  1.00 81.22           C  
ATOM   1711  C   GLY B 210      -4.151 -31.119  -6.294  1.00 81.22           C  
ATOM   1712  O   GLY B 210      -4.569 -29.963  -6.202  1.00 81.22           O  
ATOM   1713  N   LEU B 211      -3.593 -31.705  -5.318  1.00 81.29           N  
ATOM   1714  CA  LEU B 211      -3.416 -31.062  -4.020  1.00 81.29           C  
ATOM   1715  C   LEU B 211      -2.420 -29.912  -4.115  1.00 81.29           C  
ATOM   1716  CB  LEU B 211      -2.941 -32.080  -2.979  1.00 81.29           C  
ATOM   1717  O   LEU B 211      -2.616 -28.862  -3.498  1.00 81.29           O  
ATOM   1718  CG  LEU B 211      -3.966 -33.126  -2.538  1.00 81.29           C  
ATOM   1719  CD1 LEU B 211      -3.308 -34.162  -1.631  1.00 81.29           C  
ATOM   1720  CD2 LEU B 211      -5.142 -32.460  -1.832  1.00 81.29           C  
ATOM   1721  N   GLU B 212      -1.373 -30.202  -4.858  1.00 83.99           N  
ATOM   1722  CA  GLU B 212      -0.407 -29.131  -5.080  1.00 83.99           C  
ATOM   1723  C   GLU B 212      -1.051 -27.947  -5.796  1.00 83.99           C  
ATOM   1724  CB  GLU B 212       0.790 -29.644  -5.884  1.00 83.99           C  
ATOM   1725  O   GLU B 212      -0.808 -26.792  -5.439  1.00 83.99           O  
ATOM   1726  CG  GLU B 212       1.900 -28.617  -6.056  1.00 83.99           C  
ATOM   1727  CD  GLU B 212       3.069 -29.131  -6.882  1.00 83.99           C  
ATOM   1728  OE1 GLU B 212       4.161 -28.519  -6.835  1.00 83.99           O  
ATOM   1729  OE2 GLU B 212       2.891 -30.152  -7.583  1.00 83.99           O  
ATOM   1730  N   ALA B 213      -1.912 -28.318  -6.717  1.00 84.91           N  
ATOM   1731  CA  ALA B 213      -2.600 -27.281  -7.482  1.00 84.91           C  
ATOM   1732  C   ALA B 213      -3.514 -26.452  -6.584  1.00 84.91           C  
ATOM   1733  CB  ALA B 213      -3.402 -27.904  -8.622  1.00 84.91           C  
ATOM   1734  O   ALA B 213      -3.558 -25.225  -6.695  1.00 84.91           O  
ATOM   1735  N   MET B 214      -4.198 -27.085  -5.710  1.00 83.43           N  
ATOM   1736  CA  MET B 214      -5.092 -26.390  -4.788  1.00 83.43           C  
ATOM   1737  C   MET B 214      -4.307 -25.466  -3.863  1.00 83.43           C  
ATOM   1738  CB  MET B 214      -5.900 -27.393  -3.963  1.00 83.43           C  
ATOM   1739  O   MET B 214      -4.722 -24.332  -3.614  1.00 83.43           O  
ATOM   1740  CG  MET B 214      -7.057 -26.769  -3.201  1.00 83.43           C  
ATOM   1741  SD  MET B 214      -7.974 -27.994  -2.188  1.00 83.43           S  
ATOM   1742  CE  MET B 214      -8.826 -28.918  -3.496  1.00 83.43           C  
ATOM   1743  N   ALA B 215      -3.173 -25.959  -3.323  1.00 85.39           N  
ATOM   1744  CA  ALA B 215      -2.320 -25.151  -2.457  1.00 85.39           C  
ATOM   1745  C   ALA B 215      -1.763 -23.944  -3.207  1.00 85.39           C  
ATOM   1746  CB  ALA B 215      -1.180 -25.996  -1.894  1.00 85.39           C  
ATOM   1747  O   ALA B 215      -1.723 -22.835  -2.669  1.00 85.39           O  
ATOM   1748  N   LEU B 216      -1.397 -24.240  -4.463  1.00 92.58           N  
ATOM   1749  CA  LEU B 216      -0.862 -23.170  -5.298  1.00 92.58           C  
ATOM   1750  C   LEU B 216      -1.915 -22.094  -5.544  1.00 92.58           C  
ATOM   1751  CB  LEU B 216      -0.366 -23.729  -6.634  1.00 92.58           C  
ATOM   1752  O   LEU B 216      -1.628 -20.900  -5.428  1.00 92.58           O  
ATOM   1753  CG  LEU B 216       0.314 -22.733  -7.575  1.00 92.58           C  
ATOM   1754  CD1 LEU B 216       1.553 -22.139  -6.913  1.00 92.58           C  
ATOM   1755  CD2 LEU B 216       0.678 -23.407  -8.894  1.00 92.58           C  
ATOM   1756  N   LYS B 217      -3.131 -22.505  -5.839  1.00 90.89           N  
ATOM   1757  CA  LYS B 217      -4.223 -21.564  -6.070  1.00 90.89           C  
ATOM   1758  C   LYS B 217      -4.450 -20.673  -4.852  1.00 90.89           C  
ATOM   1759  CB  LYS B 217      -5.511 -22.311  -6.420  1.00 90.89           C  
ATOM   1760  O   LYS B 217      -4.620 -19.460  -4.986  1.00 90.89           O  
ATOM   1761  CG  LYS B 217      -6.688 -21.401  -6.738  1.00 90.89           C  
ATOM   1762  CD  LYS B 217      -7.950 -22.202  -7.032  1.00 90.89           C  
ATOM   1763  CE  LYS B 217      -9.160 -21.295  -7.213  1.00 90.89           C  
ATOM   1764  NZ  LYS B 217     -10.420 -22.078  -7.382  1.00 90.89           N  
ATOM   1765  N   SER B 218      -4.425 -21.290  -3.662  1.00 87.79           N  
ATOM   1766  CA  SER B 218      -4.671 -20.559  -2.423  1.00 87.79           C  
ATOM   1767  C   SER B 218      -3.582 -19.523  -2.167  1.00 87.79           C  
ATOM   1768  CB  SER B 218      -4.758 -21.523  -1.239  1.00 87.79           C  
ATOM   1769  O   SER B 218      -3.802 -18.549  -1.445  1.00 87.79           O  
ATOM   1770  OG  SER B 218      -3.487 -22.081  -0.950  1.00 87.79           O  
ATOM   1771  N   THR B 219      -2.418 -19.706  -2.780  1.00 91.16           N  
ATOM   1772  CA  THR B 219      -1.297 -18.791  -2.590  1.00 91.16           C  
ATOM   1773  C   THR B 219      -1.349 -17.655  -3.607  1.00 91.16           C  
ATOM   1774  CB  THR B 219       0.050 -19.527  -2.706  1.00 91.16           C  
ATOM   1775  O   THR B 219      -1.107 -16.496  -3.263  1.00 91.16           O  
ATOM   1776  CG2 THR B 219       1.218 -18.581  -2.447  1.00 91.16           C  
ATOM   1777  OG1 THR B 219       0.091 -20.592  -1.747  1.00 91.16           O  
ATOM   1778  N   ILE B 220      -1.745 -17.972  -4.808  1.00 97.15           N  
ATOM   1779  CA  ILE B 220      -1.670 -16.987  -5.881  1.00 97.15           C  
ATOM   1780  C   ILE B 220      -2.967 -16.182  -5.935  1.00 97.15           C  
ATOM   1781  CB  ILE B 220      -1.399 -17.658  -7.247  1.00 97.15           C  
ATOM   1782  O   ILE B 220      -2.941 -14.963  -6.117  1.00 97.15           O  
ATOM   1783  CG1 ILE B 220      -0.007 -18.300  -7.259  1.00 97.15           C  
ATOM   1784  CG2 ILE B 220      -1.545 -16.644  -8.385  1.00 97.15           C  
ATOM   1785  CD1 ILE B 220       0.303 -19.081  -8.529  1.00 97.15           C  
ATOM   1786  N   ASP B 221      -4.113 -16.846  -5.739  1.00 96.24           N  
ATOM   1787  CA  ASP B 221      -5.427 -16.217  -5.835  1.00 96.24           C  
ATOM   1788  C   ASP B 221      -5.761 -15.446  -4.560  1.00 96.24           C  
ATOM   1789  CB  ASP B 221      -6.506 -17.265  -6.114  1.00 96.24           C  
ATOM   1790  O   ASP B 221      -6.553 -15.910  -3.737  1.00 96.24           O  
ATOM   1791  CG  ASP B 221      -7.872 -16.655  -6.372  1.00 96.24           C  
ATOM   1792  OD1 ASP B 221      -7.976 -15.415  -6.483  1.00 96.24           O  
ATOM   1793  OD2 ASP B 221      -8.855 -17.422  -6.462  1.00 96.24           O  
ATOM   1794  N   LEU B 222      -5.272 -14.249  -4.400  1.00 95.72           N  
ATOM   1795  CA  LEU B 222      -5.379 -13.449  -3.185  1.00 95.72           C  
ATOM   1796  C   LEU B 222      -6.803 -12.936  -2.996  1.00 95.72           C  
ATOM   1797  CB  LEU B 222      -4.402 -12.272  -3.230  1.00 95.72           C  
ATOM   1798  O   LEU B 222      -7.205 -12.606  -1.878  1.00 95.72           O  
ATOM   1799  CG  LEU B 222      -2.915 -12.627  -3.281  1.00 95.72           C  
ATOM   1800  CD1 LEU B 222      -2.071 -11.361  -3.387  1.00 95.72           C  
ATOM   1801  CD2 LEU B 222      -2.517 -13.439  -2.053  1.00 95.72           C  
ATOM   1802  N   THR B 223      -7.595 -12.887  -4.068  1.00 96.64           N  
ATOM   1803  CA  THR B 223      -8.942 -12.333  -3.999  1.00 96.64           C  
ATOM   1804  C   THR B 223      -9.978 -13.446  -3.864  1.00 96.64           C  
ATOM   1805  CB  THR B 223      -9.260 -11.479  -5.240  1.00 96.64           C  
ATOM   1806  O   THR B 223     -11.167 -13.175  -3.679  1.00 96.64           O  
ATOM   1807  CG2 THR B 223      -8.239 -10.360  -5.414  1.00 96.64           C  
ATOM   1808  OG1 THR B 223      -9.241 -12.314  -6.405  1.00 96.64           O  
ATOM   1809  N   CYS B 224      -9.585 -14.694  -4.088  1.00 94.33           N  
ATOM   1810  CA  CYS B 224     -10.384 -15.898  -3.892  1.00 94.33           C  
ATOM   1811  C   CYS B 224     -11.606 -15.897  -4.802  1.00 94.33           C  
ATOM   1812  CB  CYS B 224     -10.824 -16.019  -2.433  1.00 94.33           C  
ATOM   1813  O   CYS B 224     -12.726 -16.137  -4.346  1.00 94.33           O  
ATOM   1814  SG  CYS B 224      -9.450 -16.086  -1.262  1.00 94.33           S  
ATOM   1815  N   ASN B 225     -11.409 -15.661  -6.058  1.00 97.29           N  
ATOM   1816  CA  ASN B 225     -12.531 -15.611  -6.989  1.00 97.29           C  
ATOM   1817  C   ASN B 225     -12.357 -16.608  -8.131  1.00 97.29           C  
ATOM   1818  CB  ASN B 225     -12.706 -14.195  -7.543  1.00 97.29           C  
ATOM   1819  O   ASN B 225     -13.043 -16.517  -9.151  1.00 97.29           O  
ATOM   1820  CG  ASN B 225     -11.481 -13.704  -8.289  1.00 97.29           C  
ATOM   1821  ND2 ASN B 225     -11.491 -12.433  -8.674  1.00 97.29           N  
ATOM   1822  OD1 ASN B 225     -10.534 -14.460  -8.518  1.00 97.29           O  
ATOM   1823  N   ASP B 226     -11.303 -17.493  -8.053  1.00 94.88           N  
ATOM   1824  CA  ASP B 226     -11.037 -18.584  -8.986  1.00 94.88           C  
ATOM   1825  C   ASP B 226     -10.508 -18.053 -10.316  1.00 94.88           C  
ATOM   1826  CB  ASP B 226     -12.302 -19.414  -9.216  1.00 94.88           C  
ATOM   1827  O   ASP B 226     -10.604 -18.729 -11.343  1.00 94.88           O  
ATOM   1828  CG  ASP B 226     -12.741 -20.180  -7.981  1.00 94.88           C  
ATOM   1829  OD1 ASP B 226     -11.876 -20.717  -7.256  1.00 94.88           O  
ATOM   1830  OD2 ASP B 226     -13.964 -20.250  -7.732  1.00 94.88           O  
ATOM   1831  N   TYR B 227     -10.118 -16.792 -10.322  1.00 98.17           N  
ATOM   1832  CA  TYR B 227      -9.396 -16.166 -11.424  1.00 98.17           C  
ATOM   1833  C   TYR B 227      -8.001 -15.736 -10.986  1.00 98.17           C  
ATOM   1834  CB  TYR B 227     -10.171 -14.957 -11.958  1.00 98.17           C  
ATOM   1835  O   TYR B 227      -7.734 -15.595  -9.790  1.00 98.17           O  
ATOM   1836  CG  TYR B 227     -11.456 -15.323 -12.660  1.00 98.17           C  
ATOM   1837  CD1 TYR B 227     -11.511 -15.418 -14.049  1.00 98.17           C  
ATOM   1838  CD2 TYR B 227     -12.617 -15.573 -11.937  1.00 98.17           C  
ATOM   1839  CE1 TYR B 227     -12.693 -15.752 -14.700  1.00 98.17           C  
ATOM   1840  CE2 TYR B 227     -13.805 -15.908 -12.578  1.00 98.17           C  
ATOM   1841  OH  TYR B 227     -15.007 -16.327 -14.598  1.00 98.17           O  
ATOM   1842  CZ  TYR B 227     -13.833 -15.996 -13.958  1.00 98.17           C  
ATOM   1843  N   ILE B 228      -7.094 -15.588 -11.888  1.00 98.77           N  
ATOM   1844  CA  ILE B 228      -5.769 -15.036 -11.626  1.00 98.77           C  
ATOM   1845  C   ILE B 228      -5.553 -13.788 -12.478  1.00 98.77           C  
ATOM   1846  CB  ILE B 228      -4.659 -16.074 -11.906  1.00 98.77           C  
ATOM   1847  O   ILE B 228      -5.617 -13.849 -13.709  1.00 98.77           O  
ATOM   1848  CG1 ILE B 228      -4.914 -17.357 -11.105  1.00 98.77           C  
ATOM   1849  CG2 ILE B 228      -3.281 -15.491 -11.582  1.00 98.77           C  
ATOM   1850  CD1 ILE B 228      -4.985 -17.142  -9.599  1.00 98.77           C  
ATOM   1851  N   SER B 229      -5.317 -12.664 -11.824  1.00 98.81           N  
ATOM   1852  CA  SER B 229      -5.044 -11.428 -12.551  1.00 98.81           C  
ATOM   1853  C   SER B 229      -3.547 -11.231 -12.764  1.00 98.81           C  
ATOM   1854  CB  SER B 229      -5.623 -10.227 -11.803  1.00 98.81           C  
ATOM   1855  O   SER B 229      -2.730 -11.872 -12.099  1.00 98.81           O  
ATOM   1856  OG  SER B 229      -4.858  -9.939 -10.645  1.00 98.81           O  
ATOM   1857  N   VAL B 230      -3.241 -10.385 -13.726  1.00 98.39           N  
ATOM   1858  CA  VAL B 230      -1.848 -10.053 -14.001  1.00 98.39           C  
ATOM   1859  C   VAL B 230      -1.203  -9.455 -12.753  1.00 98.39           C  
ATOM   1860  CB  VAL B 230      -1.721  -9.071 -15.188  1.00 98.39           C  
ATOM   1861  O   VAL B 230      -0.016  -9.670 -12.496  1.00 98.39           O  
ATOM   1862  CG1 VAL B 230      -2.348  -7.722 -14.842  1.00 98.39           C  
ATOM   1863  CG2 VAL B 230      -0.256  -8.898 -15.583  1.00 98.39           C  
ATOM   1864  N   PHE B 231      -1.959  -8.748 -11.952  1.00 97.76           N  
ATOM   1865  CA  PHE B 231      -1.518  -8.153 -10.696  1.00 97.76           C  
ATOM   1866  C   PHE B 231      -1.141  -9.232  -9.688  1.00 97.76           C  
ATOM   1867  CB  PHE B 231      -2.610  -7.250 -10.115  1.00 97.76           C  
ATOM   1868  O   PHE B 231      -0.041  -9.213  -9.132  1.00 97.76           O  
ATOM   1869  CG  PHE B 231      -2.270  -6.678  -8.765  1.00 97.76           C  
ATOM   1870  CD1 PHE B 231      -2.823  -7.214  -7.609  1.00 97.76           C  
ATOM   1871  CD2 PHE B 231      -1.397  -5.603  -8.653  1.00 97.76           C  
ATOM   1872  CE1 PHE B 231      -2.510  -6.687  -6.358  1.00 97.76           C  
ATOM   1873  CE2 PHE B 231      -1.080  -5.071  -7.407  1.00 97.76           C  
ATOM   1874  CZ  PHE B 231      -1.638  -5.614  -6.260  1.00 97.76           C  
ATOM   1875  N   GLU B 232      -1.971 -10.241  -9.460  1.00 98.17           N  
ATOM   1876  CA  GLU B 232      -1.704 -11.334  -8.531  1.00 98.17           C  
ATOM   1877  C   GLU B 232      -0.504 -12.162  -8.982  1.00 98.17           C  
ATOM   1878  CB  GLU B 232      -2.937 -12.230  -8.387  1.00 98.17           C  
ATOM   1879  O   GLU B 232       0.325 -12.561  -8.161  1.00 98.17           O  
ATOM   1880  CG  GLU B 232      -4.089 -11.576  -7.638  1.00 98.17           C  
ATOM   1881  CD  GLU B 232      -5.337 -12.442  -7.581  1.00 98.17           C  
ATOM   1882  OE1 GLU B 232      -5.915 -12.604  -6.483  1.00 98.17           O  
ATOM   1883  OE2 GLU B 232      -5.740 -12.964  -8.645  1.00 98.17           O  
ATOM   1884  N   PHE B 233      -0.457 -12.348 -10.249  1.00 98.49           N  
ATOM   1885  CA  PHE B 233       0.660 -13.105 -10.801  1.00 98.49           C  
ATOM   1886  C   PHE B 233       1.978 -12.378 -10.562  1.00 98.49           C  
ATOM   1887  CB  PHE B 233       0.458 -13.349 -12.300  1.00 98.49           C  
ATOM   1888  O   PHE B 233       2.982 -13.000 -10.211  1.00 98.49           O  
ATOM   1889  CG  PHE B 233       1.563 -14.147 -12.939  1.00 98.49           C  
ATOM   1890  CD1 PHE B 233       2.345 -13.594 -13.946  1.00 98.49           C  
ATOM   1891  CD2 PHE B 233       1.818 -15.450 -12.532  1.00 98.49           C  
ATOM   1892  CE1 PHE B 233       3.368 -14.331 -14.539  1.00 98.49           C  
ATOM   1893  CE2 PHE B 233       2.839 -16.192 -13.121  1.00 98.49           C  
ATOM   1894  CZ  PHE B 233       3.612 -15.631 -14.125  1.00 98.49           C  
ATOM   1895  N   ASP B 234       1.987 -11.074 -10.762  1.00 97.34           N  
ATOM   1896  CA  ASP B 234       3.177 -10.269 -10.503  1.00 97.34           C  
ATOM   1897  C   ASP B 234       3.621 -10.397  -9.047  1.00 97.34           C  
ATOM   1898  CB  ASP B 234       2.918  -8.801 -10.846  1.00 97.34           C  
ATOM   1899  O   ASP B 234       4.806 -10.590  -8.769  1.00 97.34           O  
ATOM   1900  CG  ASP B 234       4.123  -7.911 -10.597  1.00 97.34           C  
ATOM   1901  OD1 ASP B 234       5.186  -8.138 -11.213  1.00 97.34           O  
ATOM   1902  OD2 ASP B 234       4.009  -6.977  -9.774  1.00 97.34           O  
ATOM   1903  N   ILE B 235       2.692 -10.330  -8.131  1.00 96.02           N  
ATOM   1904  CA  ILE B 235       2.989 -10.471  -6.709  1.00 96.02           C  
ATOM   1905  C   ILE B 235       3.629 -11.833  -6.448  1.00 96.02           C  
ATOM   1906  CB  ILE B 235       1.718 -10.302  -5.847  1.00 96.02           C  
ATOM   1907  O   ILE B 235       4.684 -11.919  -5.816  1.00 96.02           O  
ATOM   1908  CG1 ILE B 235       1.215  -8.855  -5.916  1.00 96.02           C  
ATOM   1909  CG2 ILE B 235       1.989 -10.719  -4.398  1.00 96.02           C  
ATOM   1910  CD1 ILE B 235      -0.104  -8.624  -5.191  1.00 96.02           C  
ATOM   1911  N   PHE B 236       3.021 -12.857  -6.995  1.00 97.53           N  
ATOM   1912  CA  PHE B 236       3.482 -14.226  -6.792  1.00 97.53           C  
ATOM   1913  C   PHE B 236       4.917 -14.392  -7.279  1.00 97.53           C  
ATOM   1914  CB  PHE B 236       2.564 -15.217  -7.515  1.00 97.53           C  
ATOM   1915  O   PHE B 236       5.764 -14.923  -6.558  1.00 97.53           O  
ATOM   1916  CG  PHE B 236       3.039 -16.643  -7.449  1.00 97.53           C  
ATOM   1917  CD1 PHE B 236       3.747 -17.205  -8.504  1.00 97.53           C  
ATOM   1918  CD2 PHE B 236       2.776 -17.423  -6.330  1.00 97.53           C  
ATOM   1919  CE1 PHE B 236       4.188 -18.525  -8.445  1.00 97.53           C  
ATOM   1920  CE2 PHE B 236       3.213 -18.743  -6.264  1.00 97.53           C  
ATOM   1921  CZ  PHE B 236       3.918 -19.292  -7.322  1.00 97.53           C  
ATOM   1922  N   THR B 237       5.231 -13.891  -8.428  1.00 96.50           N  
ATOM   1923  CA  THR B 237       6.547 -14.083  -9.028  1.00 96.50           C  
ATOM   1924  C   THR B 237       7.609 -13.296  -8.266  1.00 96.50           C  
ATOM   1925  CB  THR B 237       6.553 -13.659 -10.509  1.00 96.50           C  
ATOM   1926  O   THR B 237       8.753 -13.741  -8.147  1.00 96.50           O  
ATOM   1927  CG2 THR B 237       5.637 -14.551 -11.340  1.00 96.50           C  
ATOM   1928  OG1 THR B 237       6.104 -12.302 -10.613  1.00 96.50           O  
ATOM   1929  N   ARG B 238       7.269 -12.221  -7.691  1.00 93.73           N  
ATOM   1930  CA  ARG B 238       8.209 -11.453  -6.881  1.00 93.73           C  
ATOM   1931  C   ARG B 238       8.514 -12.170  -5.570  1.00 93.73           C  
ATOM   1932  CB  ARG B 238       7.657 -10.055  -6.597  1.00 93.73           C  
ATOM   1933  O   ARG B 238       9.658 -12.175  -5.111  1.00 93.73           O  
ATOM   1934  CG  ARG B 238       7.712  -9.116  -7.791  1.00 93.73           C  
ATOM   1935  CD  ARG B 238       7.315  -7.697  -7.412  1.00 93.73           C  
ATOM   1936  NE  ARG B 238       5.880  -7.585  -7.169  1.00 93.73           N  
ATOM   1937  NH1 ARG B 238       6.075  -5.982  -5.516  1.00 93.73           N  
ATOM   1938  NH2 ARG B 238       4.006  -6.751  -6.134  1.00 93.73           N  
ATOM   1939  CZ  ARG B 238       5.324  -6.773  -6.274  1.00 93.73           C  
ATOM   1940  N   LEU B 239       7.597 -12.784  -5.038  1.00 94.61           N  
ATOM   1941  CA  LEU B 239       7.744 -13.437  -3.742  1.00 94.61           C  
ATOM   1942  C   LEU B 239       8.597 -14.696  -3.861  1.00 94.61           C  
ATOM   1943  CB  LEU B 239       6.372 -13.790  -3.161  1.00 94.61           C  
ATOM   1944  O   LEU B 239       9.397 -14.995  -2.972  1.00 94.61           O  
ATOM   1945  CG  LEU B 239       5.535 -12.620  -2.640  1.00 94.61           C  
ATOM   1946  CD1 LEU B 239       4.120 -13.085  -2.313  1.00 94.61           C  
ATOM   1947  CD2 LEU B 239       6.194 -11.995  -1.415  1.00 94.61           C  
ATOM   1948  N   PHE B 240       8.478 -15.381  -5.000  1.00 94.44           N  
ATOM   1949  CA  PHE B 240       9.057 -16.719  -5.032  1.00 94.44           C  
ATOM   1950  C   PHE B 240      10.112 -16.827  -6.126  1.00 94.44           C  
ATOM   1951  CB  PHE B 240       7.967 -17.773  -5.248  1.00 94.44           C  
ATOM   1952  O   PHE B 240      10.507 -17.930  -6.509  1.00 94.44           O  
ATOM   1953  CG  PHE B 240       6.970 -17.855  -4.124  1.00 94.44           C  
ATOM   1954  CD1 PHE B 240       7.308 -18.458  -2.919  1.00 94.44           C  
ATOM   1955  CD2 PHE B 240       5.693 -17.328  -4.273  1.00 94.44           C  
ATOM   1956  CE1 PHE B 240       6.386 -18.535  -1.877  1.00 94.44           C  
ATOM   1957  CE2 PHE B 240       4.767 -17.401  -3.236  1.00 94.44           C  
ATOM   1958  CZ  PHE B 240       5.116 -18.006  -2.039  1.00 94.44           C  
ATOM   1959  N   GLN B 241      10.560 -15.722  -6.722  1.00 90.24           N  
ATOM   1960  CA  GLN B 241      11.649 -15.703  -7.693  1.00 90.24           C  
ATOM   1961  C   GLN B 241      12.880 -16.426  -7.153  1.00 90.24           C  
ATOM   1962  CB  GLN B 241      12.009 -14.266  -8.071  1.00 90.24           C  
ATOM   1963  O   GLN B 241      13.063 -16.528  -5.939  1.00 90.24           O  
ATOM   1964  CG  GLN B 241      12.558 -13.444  -6.912  1.00 90.24           C  
ATOM   1965  CD  GLN B 241      14.017 -13.072  -7.097  1.00 90.24           C  
ATOM   1966  NE2 GLN B 241      14.542 -12.260  -6.185  1.00 90.24           N  
ATOM   1967  OE1 GLN B 241      14.668 -13.511  -8.050  1.00 90.24           O  
ATOM   1968  N   PRO B 242      13.671 -17.001  -8.160  1.00 87.78           N  
ATOM   1969  CA  PRO B 242      13.710 -16.791  -9.609  1.00 87.78           C  
ATOM   1970  C   PRO B 242      12.736 -17.694 -10.363  1.00 87.78           C  
ATOM   1971  CB  PRO B 242      15.158 -17.126  -9.975  1.00 87.78           C  
ATOM   1972  O   PRO B 242      12.270 -18.698  -9.817  1.00 87.78           O  
ATOM   1973  CG  PRO B 242      15.591 -18.122  -8.948  1.00 87.78           C  
ATOM   1974  CD  PRO B 242      14.858 -17.838  -7.669  1.00 87.78           C  
ATOM   1975  N   TRP B 243      12.443 -17.411 -11.664  1.00 91.50           N  
ATOM   1976  CA  TRP B 243      11.411 -18.027 -12.491  1.00 91.50           C  
ATOM   1977  C   TRP B 243      11.696 -19.510 -12.704  1.00 91.50           C  
ATOM   1978  CB  TRP B 243      11.309 -17.314 -13.843  1.00 91.50           C  
ATOM   1979  O   TRP B 243      10.791 -20.342 -12.610  1.00 91.50           O  
ATOM   1980  CG  TRP B 243      10.311 -17.926 -14.780  1.00 91.50           C  
ATOM   1981  CD1 TRP B 243      10.577 -18.636 -15.917  1.00 91.50           C  
ATOM   1982  CD2 TRP B 243       8.886 -17.876 -14.661  1.00 91.50           C  
ATOM   1983  CE2 TRP B 243       8.350 -18.579 -15.763  1.00 91.50           C  
ATOM   1984  CE3 TRP B 243       8.009 -17.306 -13.729  1.00 91.50           C  
ATOM   1985  NE1 TRP B 243       9.402 -19.032 -16.513  1.00 91.50           N  
ATOM   1986  CH2 TRP B 243       6.139 -18.159 -15.030  1.00 91.50           C  
ATOM   1987  CZ2 TRP B 243       6.975 -18.727 -15.957  1.00 91.50           C  
ATOM   1988  CZ3 TRP B 243       6.641 -17.454 -13.924  1.00 91.50           C  
ATOM   1989  N   GLY B 244      12.946 -19.916 -12.938  1.00 91.20           N  
ATOM   1990  CA  GLY B 244      13.305 -21.288 -13.261  1.00 91.20           C  
ATOM   1991  C   GLY B 244      12.996 -22.265 -12.142  1.00 91.20           C  
ATOM   1992  O   GLY B 244      12.701 -23.435 -12.396  1.00 91.20           O  
ATOM   1993  N   SER B 245      12.986 -21.810 -10.943  1.00 91.55           N  
ATOM   1994  CA  SER B 245      12.737 -22.667  -9.789  1.00 91.55           C  
ATOM   1995  C   SER B 245      11.608 -22.116  -8.924  1.00 91.55           C  
ATOM   1996  CB  SER B 245      14.006 -22.818  -8.949  1.00 91.55           C  
ATOM   1997  O   SER B 245      11.597 -22.314  -7.707  1.00 91.55           O  
ATOM   1998  OG  SER B 245      14.488 -21.552  -8.534  1.00 91.55           O  
ATOM   1999  N   ILE B 246      10.734 -21.404  -9.478  1.00 95.02           N  
ATOM   2000  CA  ILE B 246       9.738 -20.621  -8.754  1.00 95.02           C  
ATOM   2001  C   ILE B 246       8.842 -21.551  -7.940  1.00 95.02           C  
ATOM   2002  CB  ILE B 246       8.886 -19.763  -9.716  1.00 95.02           C  
ATOM   2003  O   ILE B 246       8.531 -21.265  -6.781  1.00 95.02           O  
ATOM   2004  CG1 ILE B 246       8.131 -18.679  -8.938  1.00 95.02           C  
ATOM   2005  CG2 ILE B 246       7.917 -20.643 -10.510  1.00 95.02           C  
ATOM   2006  CD1 ILE B 246       7.595 -17.551  -9.809  1.00 95.02           C  
ATOM   2007  N   LEU B 247       8.349 -22.710  -8.483  1.00 94.28           N  
ATOM   2008  CA  LEU B 247       7.455 -23.603  -7.755  1.00 94.28           C  
ATOM   2009  C   LEU B 247       8.209 -24.358  -6.666  1.00 94.28           C  
ATOM   2010  CB  LEU B 247       6.791 -24.595  -8.714  1.00 94.28           C  
ATOM   2011  O   LEU B 247       7.652 -24.645  -5.604  1.00 94.28           O  
ATOM   2012  CG  LEU B 247       5.750 -24.017  -9.674  1.00 94.28           C  
ATOM   2013  CD1 LEU B 247       5.020 -25.140 -10.403  1.00 94.28           C  
ATOM   2014  CD2 LEU B 247       4.763 -23.130  -8.923  1.00 94.28           C  
ATOM   2015  N   ARG B 248       9.435 -24.658  -6.971  1.00 91.67           N  
ATOM   2016  CA  ARG B 248      10.252 -25.270  -5.928  1.00 91.67           C  
ATOM   2017  C   ARG B 248      10.427 -24.323  -4.745  1.00 91.67           C  
ATOM   2018  CB  ARG B 248      11.620 -25.673  -6.482  1.00 91.67           C  
ATOM   2019  O   ARG B 248      10.273 -24.729  -3.591  1.00 91.67           O  
ATOM   2020  CG  ARG B 248      12.492 -26.422  -5.487  1.00 91.67           C  
ATOM   2021  CD  ARG B 248      13.844 -26.787  -6.084  1.00 91.67           C  
ATOM   2022  NE  ARG B 248      14.733 -27.375  -5.087  1.00 91.67           N  
ATOM   2023  NH1 ARG B 248      16.466 -27.769  -6.562  1.00 91.67           N  
ATOM   2024  NH2 ARG B 248      16.681 -28.345  -4.353  1.00 91.67           N  
ATOM   2025  CZ  ARG B 248      15.958 -27.828  -5.336  1.00 91.67           C  
ATOM   2026  N   ASN B 249      10.785 -23.083  -5.039  1.00 93.33           N  
ATOM   2027  CA  ASN B 249      10.902 -22.075  -3.991  1.00 93.33           C  
ATOM   2028  C   ASN B 249       9.590 -21.900  -3.232  1.00 93.33           C  
ATOM   2029  CB  ASN B 249      11.358 -20.738  -4.580  1.00 93.33           C  
ATOM   2030  O   ASN B 249       9.581 -21.862  -2.000  1.00 93.33           O  
ATOM   2031  CG  ASN B 249      12.825 -20.738  -4.960  1.00 93.33           C  
ATOM   2032  ND2 ASN B 249      13.300 -19.617  -5.491  1.00 93.33           N  
ATOM   2033  OD1 ASN B 249      13.527 -21.736  -4.779  1.00 93.33           O  
ATOM   2034  N   TRP B 250       8.511 -21.763  -3.986  1.00 94.69           N  
ATOM   2035  CA  TRP B 250       7.189 -21.660  -3.376  1.00 94.69           C  
ATOM   2036  C   TRP B 250       6.924 -22.842  -2.450  1.00 94.69           C  
ATOM   2037  CB  TRP B 250       6.104 -21.586  -4.454  1.00 94.69           C  
ATOM   2038  O   TRP B 250       6.496 -22.659  -1.308  1.00 94.69           O  
ATOM   2039  CG  TRP B 250       4.722 -21.871  -3.947  1.00 94.69           C  
ATOM   2040  CD1 TRP B 250       3.935 -21.047  -3.192  1.00 94.69           C  
ATOM   2041  CD2 TRP B 250       3.966 -23.067  -4.157  1.00 94.69           C  
ATOM   2042  CE2 TRP B 250       2.727 -22.899  -3.499  1.00 94.69           C  
ATOM   2043  CE3 TRP B 250       4.215 -24.266  -4.838  1.00 94.69           C  
ATOM   2044  NE1 TRP B 250       2.734 -21.659  -2.919  1.00 94.69           N  
ATOM   2045  CH2 TRP B 250       2.009 -25.050  -4.177  1.00 94.69           C  
ATOM   2046  CZ2 TRP B 250       1.739 -23.887  -3.503  1.00 94.69           C  
ATOM   2047  CZ3 TRP B 250       3.231 -25.248  -4.841  1.00 94.69           C  
ATOM   2048  N   ASN B 251       7.166 -24.029  -2.906  1.00 90.00           N  
ATOM   2049  CA  ASN B 251       6.933 -25.232  -2.113  1.00 90.00           C  
ATOM   2050  C   ASN B 251       7.735 -25.211  -0.814  1.00 90.00           C  
ATOM   2051  CB  ASN B 251       7.270 -26.484  -2.924  1.00 90.00           C  
ATOM   2052  O   ASN B 251       7.191 -25.475   0.260  1.00 90.00           O  
ATOM   2053  CG  ASN B 251       6.811 -27.760  -2.247  1.00 90.00           C  
ATOM   2054  ND2 ASN B 251       5.742 -28.355  -2.764  1.00 90.00           N  
ATOM   2055  OD1 ASN B 251       7.411 -28.208  -1.266  1.00 90.00           O  
ATOM   2056  N   PHE B 252       8.958 -24.801  -0.876  1.00 91.67           N  
ATOM   2057  CA  PHE B 252       9.844 -24.815   0.282  1.00 91.67           C  
ATOM   2058  C   PHE B 252       9.443 -23.739   1.283  1.00 91.67           C  
ATOM   2059  CB  PHE B 252      11.300 -24.614  -0.150  1.00 91.67           C  
ATOM   2060  O   PHE B 252       9.415 -23.986   2.491  1.00 91.67           O  
ATOM   2061  CG  PHE B 252      12.078 -25.896  -0.277  1.00 91.67           C  
ATOM   2062  CD1 PHE B 252      12.661 -26.485   0.838  1.00 91.67           C  
ATOM   2063  CD2 PHE B 252      12.227 -26.512  -1.513  1.00 91.67           C  
ATOM   2064  CE1 PHE B 252      13.381 -27.672   0.723  1.00 91.67           C  
ATOM   2065  CE2 PHE B 252      12.945 -27.698  -1.635  1.00 91.67           C  
ATOM   2066  CZ  PHE B 252      13.523 -28.276  -0.516  1.00 91.67           C  
ATOM   2067  N   LEU B 253       9.050 -22.596   0.819  1.00 94.81           N  
ATOM   2068  CA  LEU B 253       8.834 -21.443   1.685  1.00 94.81           C  
ATOM   2069  C   LEU B 253       7.396 -21.403   2.190  1.00 94.81           C  
ATOM   2070  CB  LEU B 253       9.163 -20.145   0.942  1.00 94.81           C  
ATOM   2071  O   LEU B 253       7.154 -21.131   3.368  1.00 94.81           O  
ATOM   2072  CG  LEU B 253      10.635 -19.916   0.596  1.00 94.81           C  
ATOM   2073  CD1 LEU B 253      10.788 -18.668  -0.266  1.00 94.81           C  
ATOM   2074  CD2 LEU B 253      11.471 -19.800   1.867  1.00 94.81           C  
ATOM   2075  N   ALA B 254       6.437 -21.782   1.315  1.00 92.21           N  
ATOM   2076  CA  ALA B 254       5.045 -21.496   1.652  1.00 92.21           C  
ATOM   2077  C   ALA B 254       4.271 -22.783   1.921  1.00 92.21           C  
ATOM   2078  CB  ALA B 254       4.379 -20.702   0.532  1.00 92.21           C  
ATOM   2079  O   ALA B 254       3.122 -22.742   2.368  1.00 92.21           O  
ATOM   2080  N   VAL B 255       4.912 -23.911   1.689  1.00 87.01           N  
ATOM   2081  CA  VAL B 255       4.207 -25.165   1.932  1.00 87.01           C  
ATOM   2082  C   VAL B 255       4.914 -25.951   3.034  1.00 87.01           C  
ATOM   2083  CB  VAL B 255       4.108 -26.019   0.648  1.00 87.01           C  
ATOM   2084  O   VAL B 255       4.292 -26.341   4.024  1.00 87.01           O  
ATOM   2085  CG1 VAL B 255       3.440 -27.361   0.942  1.00 87.01           C  
ATOM   2086  CG2 VAL B 255       3.343 -25.263  -0.437  1.00 87.01           C  
ATOM   2087  N   THR B 256       6.200 -25.966   3.026  1.00 87.52           N  
ATOM   2088  CA  THR B 256       6.898 -26.905   3.898  1.00 87.52           C  
ATOM   2089  C   THR B 256       7.566 -26.171   5.057  1.00 87.52           C  
ATOM   2090  CB  THR B 256       7.954 -27.711   3.120  1.00 87.52           C  
ATOM   2091  O   THR B 256       7.765 -26.745   6.130  1.00 87.52           O  
ATOM   2092  CG2 THR B 256       7.308 -28.547   2.020  1.00 87.52           C  
ATOM   2093  OG1 THR B 256       8.895 -26.807   2.527  1.00 87.52           O  
ATOM   2094  N   HIS B 257       7.887 -24.862   4.937  1.00 92.67           N  
ATOM   2095  CA  HIS B 257       8.630 -24.156   5.975  1.00 92.67           C  
ATOM   2096  C   HIS B 257       7.769 -23.933   7.214  1.00 92.67           C  
ATOM   2097  CB  HIS B 257       9.147 -22.817   5.447  1.00 92.67           C  
ATOM   2098  O   HIS B 257       6.668 -23.387   7.120  1.00 92.67           O  
ATOM   2099  CG  HIS B 257      10.231 -22.219   6.287  1.00 92.67           C  
ATOM   2100  CD2 HIS B 257      11.545 -22.021   6.033  1.00 92.67           C  
ATOM   2101  ND1 HIS B 257      10.008 -21.745   7.562  1.00 92.67           N  
ATOM   2102  CE1 HIS B 257      11.143 -21.280   8.056  1.00 92.67           C  
ATOM   2103  NE2 HIS B 257      12.091 -21.435   7.149  1.00 92.67           N  
ATOM   2104  N   PRO B 258       8.182 -24.245   8.394  1.00 92.11           N  
ATOM   2105  CA  PRO B 258       7.394 -24.160   9.626  1.00 92.11           C  
ATOM   2106  C   PRO B 258       7.106 -22.720  10.044  1.00 92.11           C  
ATOM   2107  CB  PRO B 258       8.277 -24.863  10.659  1.00 92.11           C  
ATOM   2108  O   PRO B 258       6.168 -22.470  10.805  1.00 92.11           O  
ATOM   2109  CG  PRO B 258       9.630 -24.923  10.027  1.00 92.11           C  
ATOM   2110  CD  PRO B 258       9.471 -24.758   8.543  1.00 92.11           C  
ATOM   2111  N   GLY B 259       7.923 -21.839   9.529  1.00 96.06           N  
ATOM   2112  CA  GLY B 259       7.782 -20.455   9.952  1.00 96.06           C  
ATOM   2113  C   GLY B 259       6.772 -19.680   9.128  1.00 96.06           C  
ATOM   2114  O   GLY B 259       6.423 -18.547   9.468  1.00 96.06           O  
ATOM   2115  N   TYR B 260       6.232 -20.306   8.025  1.00 93.78           N  
ATOM   2116  CA  TYR B 260       5.305 -19.605   7.143  1.00 93.78           C  
ATOM   2117  C   TYR B 260       3.897 -19.598   7.726  1.00 93.78           C  
ATOM   2118  CB  TYR B 260       5.292 -20.251   5.754  1.00 93.78           C  
ATOM   2119  O   TYR B 260       3.405 -20.630   8.189  1.00 93.78           O  
ATOM   2120  CG  TYR B 260       4.246 -19.678   4.829  1.00 93.78           C  
ATOM   2121  CD1 TYR B 260       3.106 -20.406   4.498  1.00 93.78           C  
ATOM   2122  CD2 TYR B 260       4.397 -18.408   4.282  1.00 93.78           C  
ATOM   2123  CE1 TYR B 260       2.140 -19.883   3.644  1.00 93.78           C  
ATOM   2124  CE2 TYR B 260       3.438 -17.875   3.427  1.00 93.78           C  
ATOM   2125  OH  TYR B 260       1.363 -18.095   2.268  1.00 93.78           O  
ATOM   2126  CZ  TYR B 260       2.315 -18.618   3.115  1.00 93.78           C  
ATOM   2127  N   MET B 261       3.259 -18.402   7.702  1.00 89.15           N  
ATOM   2128  CA  MET B 261       1.861 -18.243   8.090  1.00 89.15           C  
ATOM   2129  C   MET B 261       1.120 -17.350   7.101  1.00 89.15           C  
ATOM   2130  CB  MET B 261       1.756 -17.659   9.500  1.00 89.15           C  
ATOM   2131  O   MET B 261       1.521 -16.209   6.865  1.00 89.15           O  
ATOM   2132  CG  MET B 261       2.434 -18.505  10.566  1.00 89.15           C  
ATOM   2133  SD  MET B 261       1.521 -20.058  10.916  1.00 89.15           S  
ATOM   2134  CE  MET B 261       2.546 -20.739  12.249  1.00 89.15           C  
ATOM   2135  N   ALA B 262      -0.029 -17.842   6.584  1.00 82.59           N  
ATOM   2136  CA  ALA B 262      -0.784 -17.064   5.605  1.00 82.59           C  
ATOM   2137  C   ALA B 262      -1.840 -16.200   6.289  1.00 82.59           C  
ATOM   2138  CB  ALA B 262      -1.438 -17.988   4.581  1.00 82.59           C  
ATOM   2139  O   ALA B 262      -2.356 -16.562   7.348  1.00 82.59           O  
ATOM   2140  N   PHE B 263      -2.155 -15.056   5.846  1.00 80.73           N  
ATOM   2141  CA  PHE B 263      -3.279 -14.197   6.201  1.00 80.73           C  
ATOM   2142  C   PHE B 263      -3.212 -13.798   7.670  1.00 80.73           C  
ATOM   2143  CB  PHE B 263      -4.608 -14.901   5.909  1.00 80.73           C  
ATOM   2144  O   PHE B 263      -4.198 -13.924   8.399  1.00 80.73           O  
ATOM   2145  CG  PHE B 263      -4.916 -15.032   4.442  1.00 80.73           C  
ATOM   2146  CD1 PHE B 263      -5.451 -13.964   3.731  1.00 80.73           C  
ATOM   2147  CD2 PHE B 263      -4.670 -16.223   3.772  1.00 80.73           C  
ATOM   2148  CE1 PHE B 263      -5.737 -14.082   2.373  1.00 80.73           C  
ATOM   2149  CE2 PHE B 263      -4.953 -16.349   2.415  1.00 80.73           C  
ATOM   2150  CZ  PHE B 263      -5.487 -15.277   1.718  1.00 80.73           C  
ATOM   2151  N   LEU B 264      -2.100 -13.351   8.102  1.00 84.88           N  
ATOM   2152  CA  LEU B 264      -1.967 -12.866   9.472  1.00 84.88           C  
ATOM   2153  C   LEU B 264      -1.724 -11.361   9.494  1.00 84.88           C  
ATOM   2154  CB  LEU B 264      -0.824 -13.590  10.188  1.00 84.88           C  
ATOM   2155  O   LEU B 264      -1.018 -10.829   8.634  1.00 84.88           O  
ATOM   2156  CG  LEU B 264      -1.111 -15.019  10.652  1.00 84.88           C  
ATOM   2157  CD1 LEU B 264       0.165 -15.674  11.170  1.00 84.88           C  
ATOM   2158  CD2 LEU B 264      -2.195 -15.025  11.724  1.00 84.88           C  
ATOM   2159  N   THR B 265      -2.373 -10.776  10.419  1.00 79.62           N  
ATOM   2160  CA  THR B 265      -2.031  -9.386  10.700  1.00 79.62           C  
ATOM   2161  C   THR B 265      -0.825  -9.303  11.631  1.00 79.62           C  
ATOM   2162  CB  THR B 265      -3.220  -8.635  11.328  1.00 79.62           C  
ATOM   2163  O   THR B 265      -0.400 -10.313  12.196  1.00 79.62           O  
ATOM   2164  CG2 THR B 265      -4.484  -8.811  10.493  1.00 79.62           C  
ATOM   2165  OG1 THR B 265      -3.456  -9.143  12.646  1.00 79.62           O  
ATOM   2166  N   TYR B 266      -0.252  -8.139  11.733  1.00 76.71           N  
ATOM   2167  CA  TYR B 266       0.888  -7.969  12.627  1.00 76.71           C  
ATOM   2168  C   TYR B 266       0.496  -8.260  14.071  1.00 76.71           C  
ATOM   2169  CB  TYR B 266       1.453  -6.550  12.515  1.00 76.71           C  
ATOM   2170  O   TYR B 266       1.261  -8.878  14.816  1.00 76.71           O  
ATOM   2171  CG  TYR B 266       2.643  -6.298  13.409  1.00 76.71           C  
ATOM   2172  CD1 TYR B 266       2.606  -5.306  14.387  1.00 76.71           C  
ATOM   2173  CD2 TYR B 266       3.805  -7.050  13.278  1.00 76.71           C  
ATOM   2174  CE1 TYR B 266       3.701  -5.069  15.212  1.00 76.71           C  
ATOM   2175  CE2 TYR B 266       4.906  -6.821  14.097  1.00 76.71           C  
ATOM   2176  OH  TYR B 266       5.931  -5.600  15.874  1.00 76.71           O  
ATOM   2177  CZ  TYR B 266       4.844  -5.831  15.060  1.00 76.71           C  
ATOM   2178  N   ASP B 267      -0.657  -7.852  14.523  1.00 79.30           N  
ATOM   2179  CA  ASP B 267      -1.122  -8.129  15.878  1.00 79.30           C  
ATOM   2180  C   ASP B 267      -1.207  -9.632  16.134  1.00 79.30           C  
ATOM   2181  CB  ASP B 267      -2.485  -7.476  16.121  1.00 79.30           C  
ATOM   2182  O   ASP B 267      -0.892 -10.099  17.230  1.00 79.30           O  
ATOM   2183  CG  ASP B 267      -2.403  -5.965  16.257  1.00 79.30           C  
ATOM   2184  OD1 ASP B 267      -1.347  -5.447  16.680  1.00 79.30           O  
ATOM   2185  OD2 ASP B 267      -3.404  -5.288  15.940  1.00 79.30           O  
ATOM   2186  N   GLU B 268      -1.619 -10.338  15.144  1.00 85.26           N  
ATOM   2187  CA  GLU B 268      -1.687 -11.791  15.265  1.00 85.26           C  
ATOM   2188  C   GLU B 268      -0.292 -12.406  15.325  1.00 85.26           C  
ATOM   2189  CB  GLU B 268      -2.477 -12.391  14.098  1.00 85.26           C  
ATOM   2190  O   GLU B 268      -0.077 -13.403  16.017  1.00 85.26           O  
ATOM   2191  CG  GLU B 268      -3.970 -12.101  14.153  1.00 85.26           C  
ATOM   2192  CD  GLU B 268      -4.719 -12.573  12.917  1.00 85.26           C  
ATOM   2193  OE1 GLU B 268      -5.921 -12.906  13.025  1.00 85.26           O  
ATOM   2194  OE2 GLU B 268      -4.098 -12.611  11.831  1.00 85.26           O  
ATOM   2195  N   VAL B 269       0.614 -11.824  14.629  1.00 89.08           N  
ATOM   2196  CA  VAL B 269       2.002 -12.271  14.684  1.00 89.08           C  
ATOM   2197  C   VAL B 269       2.553 -12.075  16.095  1.00 89.08           C  
ATOM   2198  CB  VAL B 269       2.881 -11.520  13.659  1.00 89.08           C  
ATOM   2199  O   VAL B 269       3.138 -12.995  16.672  1.00 89.08           O  
ATOM   2200  CG1 VAL B 269       4.362 -11.808  13.904  1.00 89.08           C  
ATOM   2201  CG2 VAL B 269       2.488 -11.905  12.235  1.00 89.08           C  
ATOM   2202  N   LYS B 270       2.326 -10.937  16.590  1.00 86.81           N  
ATOM   2203  CA  LYS B 270       2.780 -10.647  17.947  1.00 86.81           C  
ATOM   2204  C   LYS B 270       2.179 -11.628  18.949  1.00 86.81           C  
ATOM   2205  CB  LYS B 270       2.422  -9.212  18.338  1.00 86.81           C  
ATOM   2206  O   LYS B 270       2.887 -12.156  19.810  1.00 86.81           O  
ATOM   2207  CG  LYS B 270       3.344  -8.159  17.742  1.00 86.81           C  
ATOM   2208  CD  LYS B 270       3.033  -6.771  18.287  1.00 86.81           C  
ATOM   2209  CE  LYS B 270       3.899  -5.705  17.630  1.00 86.81           C  
ATOM   2210  NZ  LYS B 270       3.562  -4.336  18.123  1.00 86.81           N  
ATOM   2211  N   ALA B 271       0.881 -11.832  18.795  1.00 86.89           N  
ATOM   2212  CA  ALA B 271       0.178 -12.745  19.693  1.00 86.89           C  
ATOM   2213  C   ALA B 271       0.766 -14.151  19.615  1.00 86.89           C  
ATOM   2214  CB  ALA B 271      -1.312 -12.775  19.362  1.00 86.89           C  
ATOM   2215  O   ALA B 271       0.963 -14.806  20.641  1.00 86.89           O  
ATOM   2216  N   ARG B 272       1.075 -14.593  18.484  1.00 91.69           N  
ATOM   2217  CA  ARG B 272       1.612 -15.935  18.285  1.00 91.69           C  
ATOM   2218  C   ARG B 272       3.030 -16.045  18.835  1.00 91.69           C  
ATOM   2219  CB  ARG B 272       1.596 -16.306  16.800  1.00 91.69           C  
ATOM   2220  O   ARG B 272       3.367 -17.022  19.508  1.00 91.69           O  
ATOM   2221  CG  ARG B 272       2.040 -17.733  16.517  1.00 91.69           C  
ATOM   2222  CD  ARG B 272       1.662 -18.171  15.109  1.00 91.69           C  
ATOM   2223  NE  ARG B 272       2.055 -19.554  14.851  1.00 91.69           N  
ATOM   2224  NH1 ARG B 272      -0.085 -20.410  15.013  1.00 91.69           N  
ATOM   2225  NH2 ARG B 272       1.681 -21.802  14.569  1.00 91.69           N  
ATOM   2226  CZ  ARG B 272       1.216 -20.585  14.812  1.00 91.69           C  
ATOM   2227  N   LEU B 273       3.853 -15.065  18.596  1.00 94.39           N  
ATOM   2228  CA  LEU B 273       5.252 -15.097  19.005  1.00 94.39           C  
ATOM   2229  C   LEU B 273       5.390 -14.803  20.495  1.00 94.39           C  
ATOM   2230  CB  LEU B 273       6.071 -14.087  18.195  1.00 94.39           C  
ATOM   2231  O   LEU B 273       6.427 -15.094  21.095  1.00 94.39           O  
ATOM   2232  CG  LEU B 273       6.398 -14.480  16.754  1.00 94.39           C  
ATOM   2233  CD1 LEU B 273       7.144 -13.349  16.053  1.00 94.39           C  
ATOM   2234  CD2 LEU B 273       7.216 -15.767  16.722  1.00 94.39           C  
ATOM   2235  N   GLN B 274       4.350 -14.209  21.071  1.00 94.56           N  
ATOM   2236  CA  GLN B 274       4.371 -13.919  22.501  1.00 94.56           C  
ATOM   2237  C   GLN B 274       4.621 -15.184  23.316  1.00 94.56           C  
ATOM   2238  CB  GLN B 274       3.059 -13.265  22.936  1.00 94.56           C  
ATOM   2239  O   GLN B 274       5.282 -15.139  24.356  1.00 94.56           O  
ATOM   2240  CG  GLN B 274       3.061 -12.784  24.381  1.00 94.56           C  
ATOM   2241  CD  GLN B 274       4.108 -11.717  24.643  1.00 94.56           C  
ATOM   2242  NE2 GLN B 274       4.635 -11.690  25.863  1.00 94.56           N  
ATOM   2243  OE1 GLN B 274       4.442 -10.925  23.757  1.00 94.56           O  
ATOM   2244  N   LYS B 275       4.161 -16.333  22.806  1.00 93.84           N  
ATOM   2245  CA  LYS B 275       4.373 -17.620  23.461  1.00 93.84           C  
ATOM   2246  C   LYS B 275       5.859 -17.961  23.537  1.00 93.84           C  
ATOM   2247  CB  LYS B 275       3.619 -18.728  22.725  1.00 93.84           C  
ATOM   2248  O   LYS B 275       6.274 -18.768  24.370  1.00 93.84           O  
ATOM   2249  CG  LYS B 275       2.109 -18.539  22.701  1.00 93.84           C  
ATOM   2250  CD  LYS B 275       1.423 -19.618  21.873  1.00 93.84           C  
ATOM   2251  CE  LYS B 275      -0.071 -19.356  21.739  1.00 93.84           C  
ATOM   2252  NZ  LYS B 275      -0.733 -20.365  20.859  1.00 93.84           N  
ATOM   2253  N   TYR B 276       6.647 -17.349  22.733  1.00 94.86           N  
ATOM   2254  CA  TYR B 276       8.068 -17.663  22.641  1.00 94.86           C  
ATOM   2255  C   TYR B 276       8.918 -16.470  23.062  1.00 94.86           C  
ATOM   2256  CB  TYR B 276       8.434 -18.087  21.215  1.00 94.86           C  
ATOM   2257  O   TYR B 276      10.070 -16.340  22.639  1.00 94.86           O  
ATOM   2258  CG  TYR B 276       7.516 -19.138  20.640  1.00 94.86           C  
ATOM   2259  CD1 TYR B 276       7.379 -20.382  21.252  1.00 94.86           C  
ATOM   2260  CD2 TYR B 276       6.784 -18.890  19.484  1.00 94.86           C  
ATOM   2261  CE1 TYR B 276       6.536 -21.355  20.725  1.00 94.86           C  
ATOM   2262  CE2 TYR B 276       5.937 -19.855  18.948  1.00 94.86           C  
ATOM   2263  OH  TYR B 276       4.983 -22.041  19.049  1.00 94.86           O  
ATOM   2264  CZ  TYR B 276       5.820 -21.082  19.575  1.00 94.86           C  
ATOM   2265  N   SER B 277       8.354 -15.600  23.871  1.00 91.21           N  
ATOM   2266  CA  SER B 277       9.034 -14.371  24.267  1.00 91.21           C  
ATOM   2267  C   SER B 277      10.322 -14.672  25.025  1.00 91.21           C  
ATOM   2268  CB  SER B 277       8.116 -13.504  25.130  1.00 91.21           C  
ATOM   2269  O   SER B 277      11.236 -13.845  25.059  1.00 91.21           O  
ATOM   2270  OG  SER B 277       7.691 -14.212  26.282  1.00 91.21           O  
ATOM   2271  N   THR B 278      10.438 -15.822  25.597  1.00 95.61           N  
ATOM   2272  CA  THR B 278      11.628 -16.215  26.344  1.00 95.61           C  
ATOM   2273  C   THR B 278      12.582 -17.013  25.460  1.00 95.61           C  
ATOM   2274  CB  THR B 278      11.258 -17.046  27.586  1.00 95.61           C  
ATOM   2275  O   THR B 278      13.604 -17.514  25.934  1.00 95.61           O  
ATOM   2276  CG2 THR B 278      10.430 -16.226  28.570  1.00 95.61           C  
ATOM   2277  OG1 THR B 278      10.500 -18.192  27.179  1.00 95.61           O  
ATOM   2278  N   LYS B 279      12.298 -17.186  24.157  1.00 96.49           N  
ATOM   2279  CA  LYS B 279      13.131 -17.902  23.195  1.00 96.49           C  
ATOM   2280  C   LYS B 279      13.559 -16.987  22.051  1.00 96.49           C  
ATOM   2281  CB  LYS B 279      12.388 -19.119  22.642  1.00 96.49           C  
ATOM   2282  O   LYS B 279      13.048 -17.099  20.935  1.00 96.49           O  
ATOM   2283  CG  LYS B 279      13.290 -20.139  21.963  1.00 96.49           C  
ATOM   2284  CD  LYS B 279      12.515 -21.384  21.552  1.00 96.49           C  
ATOM   2285  CE  LYS B 279      13.421 -22.418  20.897  1.00 96.49           C  
ATOM   2286  NZ  LYS B 279      12.662 -23.631  20.470  1.00 96.49           N  
ATOM   2287  N   PRO B 280      14.570 -16.168  22.360  1.00 89.23           N  
ATOM   2288  CA  PRO B 280      15.033 -15.224  21.340  1.00 89.23           C  
ATOM   2289  C   PRO B 280      15.472 -15.917  20.051  1.00 89.23           C  
ATOM   2290  CB  PRO B 280      16.217 -14.528  22.015  1.00 89.23           C  
ATOM   2291  O   PRO B 280      16.119 -16.966  20.100  1.00 89.23           O  
ATOM   2292  CG  PRO B 280      16.007 -14.750  23.479  1.00 89.23           C  
ATOM   2293  CD  PRO B 280      15.248 -16.033  23.662  1.00 89.23           C  
ATOM   2294  N   GLY B 281      15.064 -15.402  18.953  1.00 91.93           N  
ATOM   2295  CA  GLY B 281      15.381 -15.973  17.653  1.00 91.93           C  
ATOM   2296  C   GLY B 281      14.203 -16.677  17.008  1.00 91.93           C  
ATOM   2297  O   GLY B 281      14.259 -17.040  15.831  1.00 91.93           O  
ATOM   2298  N   SER B 282      13.119 -16.820  17.807  1.00 96.91           N  
ATOM   2299  CA  SER B 282      11.900 -17.370  17.223  1.00 96.91           C  
ATOM   2300  C   SER B 282      11.309 -16.423  16.184  1.00 96.91           C  
ATOM   2301  CB  SER B 282      10.865 -17.654  18.313  1.00 96.91           C  
ATOM   2302  O   SER B 282      11.354 -15.203  16.351  1.00 96.91           O  
ATOM   2303  OG  SER B 282      11.355 -18.612  19.234  1.00 96.91           O  
ATOM   2304  N   TYR B 283      10.843 -17.052  15.043  1.00 95.95           N  
ATOM   2305  CA  TYR B 283      10.377 -16.155  13.992  1.00 95.95           C  
ATOM   2306  C   TYR B 283       9.238 -16.787  13.201  1.00 95.95           C  
ATOM   2307  CB  TYR B 283      11.527 -15.788  13.049  1.00 95.95           C  
ATOM   2308  O   TYR B 283       9.051 -18.006  13.236  1.00 95.95           O  
ATOM   2309  CG  TYR B 283      11.982 -16.930  12.174  1.00 95.95           C  
ATOM   2310  CD1 TYR B 283      12.919 -17.853  12.632  1.00 95.95           C  
ATOM   2311  CD2 TYR B 283      11.478 -17.087  10.887  1.00 95.95           C  
ATOM   2312  CE1 TYR B 283      13.344 -18.906  11.828  1.00 95.95           C  
ATOM   2313  CE2 TYR B 283      11.895 -18.136  10.075  1.00 95.95           C  
ATOM   2314  OH  TYR B 283      13.243 -20.080   9.753  1.00 95.95           O  
ATOM   2315  CZ  TYR B 283      12.827 -19.040  10.553  1.00 95.95           C  
ATOM   2316  N   ILE B 284       8.439 -16.019  12.609  1.00 96.65           N  
ATOM   2317  CA  ILE B 284       7.436 -16.398  11.619  1.00 96.65           C  
ATOM   2318  C   ILE B 284       7.457 -15.407  10.458  1.00 96.65           C  
ATOM   2319  CB  ILE B 284       6.024 -16.465  12.242  1.00 96.65           C  
ATOM   2320  O   ILE B 284       7.906 -14.269  10.613  1.00 96.65           O  
ATOM   2321  CG1 ILE B 284       5.623 -15.096  12.803  1.00 96.65           C  
ATOM   2322  CG2 ILE B 284       5.964 -17.541  13.330  1.00 96.65           C  
ATOM   2323  CD1 ILE B 284       4.160 -14.999  13.214  1.00 96.65           C  
ATOM   2324  N   PHE B 285       7.124 -15.811   9.289  1.00 95.80           N  
ATOM   2325  CA  PHE B 285       7.058 -14.886   8.164  1.00 95.80           C  
ATOM   2326  C   PHE B 285       5.778 -15.096   7.365  1.00 95.80           C  
ATOM   2327  CB  PHE B 285       8.279 -15.056   7.254  1.00 95.80           C  
ATOM   2328  O   PHE B 285       5.173 -16.169   7.422  1.00 95.80           O  
ATOM   2329  CG  PHE B 285       8.451 -16.454   6.725  1.00 95.80           C  
ATOM   2330  CD1 PHE B 285       9.216 -17.386   7.418  1.00 95.80           C  
ATOM   2331  CD2 PHE B 285       7.849 -16.838   5.534  1.00 95.80           C  
ATOM   2332  CE1 PHE B 285       9.377 -18.680   6.930  1.00 95.80           C  
ATOM   2333  CE2 PHE B 285       8.006 -18.130   5.040  1.00 95.80           C  
ATOM   2334  CZ  PHE B 285       8.771 -19.049   5.740  1.00 95.80           C  
ATOM   2335  N   ARG B 286       5.330 -14.034   6.645  1.00 93.86           N  
ATOM   2336  CA  ARG B 286       4.087 -13.999   5.880  1.00 93.86           C  
ATOM   2337  C   ARG B 286       4.179 -12.999   4.732  1.00 93.86           C  
ATOM   2338  CB  ARG B 286       2.907 -13.647   6.788  1.00 93.86           C  
ATOM   2339  O   ARG B 286       5.103 -12.185   4.683  1.00 93.86           O  
ATOM   2340  CG  ARG B 286       3.051 -12.308   7.495  1.00 93.86           C  
ATOM   2341  CD  ARG B 286       1.727 -11.559   7.558  1.00 93.86           C  
ATOM   2342  NE  ARG B 286       1.852 -10.306   8.298  1.00 93.86           N  
ATOM   2343  NH1 ARG B 286       1.407  -8.949   6.482  1.00 93.86           N  
ATOM   2344  NH2 ARG B 286       1.833  -8.021   8.534  1.00 93.86           N  
ATOM   2345  CZ  ARG B 286       1.697  -9.095   7.769  1.00 93.86           C  
ATOM   2346  N   LEU B 287       3.200 -13.094   3.905  1.00 91.14           N  
ATOM   2347  CA  LEU B 287       3.072 -12.057   2.888  1.00 91.14           C  
ATOM   2348  C   LEU B 287       2.593 -10.746   3.504  1.00 91.14           C  
ATOM   2349  CB  LEU B 287       2.103 -12.501   1.789  1.00 91.14           C  
ATOM   2350  O   LEU B 287       1.632 -10.734   4.277  1.00 91.14           O  
ATOM   2351  CG  LEU B 287       2.550 -13.684   0.929  1.00 91.14           C  
ATOM   2352  CD1 LEU B 287       2.156 -15.000   1.591  1.00 91.14           C  
ATOM   2353  CD2 LEU B 287       1.952 -13.584  -0.471  1.00 91.14           C  
ATOM   2354  N   SER B 288       3.248  -9.665   3.141  1.00 84.16           N  
ATOM   2355  CA  SER B 288       2.870  -8.369   3.694  1.00 84.16           C  
ATOM   2356  C   SER B 288       1.531  -7.898   3.135  1.00 84.16           C  
ATOM   2357  CB  SER B 288       3.949  -7.326   3.403  1.00 84.16           C  
ATOM   2358  O   SER B 288       1.288  -7.994   1.930  1.00 84.16           O  
ATOM   2359  OG  SER B 288       3.517  -6.033   3.793  1.00 84.16           O  
ATOM   2360  N   CYS B 289       0.663  -7.436   3.947  1.00 80.02           N  
ATOM   2361  CA  CYS B 289      -0.643  -6.957   3.511  1.00 80.02           C  
ATOM   2362  C   CYS B 289      -0.586  -5.480   3.140  1.00 80.02           C  
ATOM   2363  CB  CYS B 289      -1.688  -7.178   4.604  1.00 80.02           C  
ATOM   2364  O   CYS B 289      -1.487  -4.967   2.474  1.00 80.02           O  
ATOM   2365  SG  CYS B 289      -1.278  -6.383   6.174  1.00 80.02           S  
ATOM   2366  N   THR B 290       0.455  -4.828   3.574  1.00 68.43           N  
ATOM   2367  CA  THR B 290       0.588  -3.397   3.322  1.00 68.43           C  
ATOM   2368  C   THR B 290       1.583  -3.136   2.196  1.00 68.43           C  
ATOM   2369  CB  THR B 290       1.036  -2.646   4.590  1.00 68.43           C  
ATOM   2370  O   THR B 290       1.531  -2.091   1.544  1.00 68.43           O  
ATOM   2371  CG2 THR B 290      -0.023  -2.734   5.684  1.00 68.43           C  
ATOM   2372  OG1 THR B 290       2.256  -3.222   5.074  1.00 68.43           O  
ATOM   2373  N   ARG B 291       2.522  -4.086   1.970  1.00 77.62           N  
ATOM   2374  CA  ARG B 291       3.470  -4.018   0.862  1.00 77.62           C  
ATOM   2375  C   ARG B 291       3.416  -5.286   0.017  1.00 77.62           C  
ATOM   2376  CB  ARG B 291       4.892  -3.796   1.383  1.00 77.62           C  
ATOM   2377  O   ARG B 291       4.315  -6.127   0.091  1.00 77.62           O  
ATOM   2378  CG  ARG B 291       5.061  -2.514   2.183  1.00 77.62           C  
ATOM   2379  CD  ARG B 291       6.521  -2.254   2.528  1.00 77.62           C  
ATOM   2380  NE  ARG B 291       6.675  -1.058   3.351  1.00 77.62           N  
ATOM   2381  NH1 ARG B 291       8.838  -0.616   2.670  1.00 77.62           N  
ATOM   2382  NH2 ARG B 291       7.804   0.760   4.184  1.00 77.62           N  
ATOM   2383  CZ  ARG B 291       7.772  -0.307   3.400  1.00 77.62           C  
ATOM   2384  N   LEU B 292       2.368  -5.354  -0.801  1.00 87.05           N  
ATOM   2385  CA  LEU B 292       2.117  -6.554  -1.593  1.00 87.05           C  
ATOM   2386  C   LEU B 292       3.325  -6.896  -2.458  1.00 87.05           C  
ATOM   2387  CB  LEU B 292       0.880  -6.365  -2.475  1.00 87.05           C  
ATOM   2388  O   LEU B 292       3.931  -6.010  -3.064  1.00 87.05           O  
ATOM   2389  CG  LEU B 292      -0.470  -6.360  -1.757  1.00 87.05           C  
ATOM   2390  CD1 LEU B 292      -1.585  -5.985  -2.728  1.00 87.05           C  
ATOM   2391  CD2 LEU B 292      -0.743  -7.718  -1.120  1.00 87.05           C  
ATOM   2392  N   GLY B 293       3.712  -8.138  -2.431  1.00 88.78           N  
ATOM   2393  CA  GLY B 293       4.870  -8.603  -3.178  1.00 88.78           C  
ATOM   2394  C   GLY B 293       6.129  -8.687  -2.336  1.00 88.78           C  
ATOM   2395  O   GLY B 293       7.201  -9.022  -2.845  1.00 88.78           O  
ATOM   2396  N   GLN B 294       6.002  -8.325  -1.094  1.00 85.82           N  
ATOM   2397  CA  GLN B 294       7.115  -8.401  -0.153  1.00 85.82           C  
ATOM   2398  C   GLN B 294       6.785  -9.326   1.015  1.00 85.82           C  
ATOM   2399  CB  GLN B 294       7.477  -7.008   0.365  1.00 85.82           C  
ATOM   2400  O   GLN B 294       5.615  -9.620   1.269  1.00 85.82           O  
ATOM   2401  CG  GLN B 294       7.967  -6.057  -0.718  1.00 85.82           C  
ATOM   2402  CD  GLN B 294       8.469  -4.739  -0.159  1.00 85.82           C  
ATOM   2403  NE2 GLN B 294       9.333  -4.066  -0.911  1.00 85.82           N  
ATOM   2404  OE1 GLN B 294       8.083  -4.329   0.940  1.00 85.82           O  
ATOM   2405  N   TRP B 295       7.808  -9.807   1.666  1.00 89.87           N  
ATOM   2406  CA  TRP B 295       7.651 -10.636   2.856  1.00 89.87           C  
ATOM   2407  C   TRP B 295       7.767  -9.796   4.124  1.00 89.87           C  
ATOM   2408  CB  TRP B 295       8.696 -11.756   2.873  1.00 89.87           C  
ATOM   2409  O   TRP B 295       8.478  -8.789   4.146  1.00 89.87           O  
ATOM   2410  CG  TRP B 295       8.480 -12.805   1.824  1.00 89.87           C  
ATOM   2411  CD1 TRP B 295       9.093 -12.890   0.605  1.00 89.87           C  
ATOM   2412  CD2 TRP B 295       7.584 -13.918   1.901  1.00 89.87           C  
ATOM   2413  CE2 TRP B 295       7.707 -14.637   0.692  1.00 89.87           C  
ATOM   2414  CE3 TRP B 295       6.690 -14.378   2.877  1.00 89.87           C  
ATOM   2415  NE1 TRP B 295       8.632 -13.989  -0.081  1.00 89.87           N  
ATOM   2416  CH2 TRP B 295       6.099 -16.221   1.403  1.00 89.87           C  
ATOM   2417  CZ2 TRP B 295       6.966 -15.793   0.432  1.00 89.87           C  
ATOM   2418  CZ3 TRP B 295       5.954 -15.529   2.617  1.00 89.87           C  
ATOM   2419  N   ALA B 296       7.047 -10.141   5.123  1.00 86.07           N  
ATOM   2420  CA  ALA B 296       7.209  -9.592   6.467  1.00 86.07           C  
ATOM   2421  C   ALA B 296       7.655 -10.670   7.450  1.00 86.07           C  
ATOM   2422  CB  ALA B 296       5.907  -8.951   6.940  1.00 86.07           C  
ATOM   2423  O   ALA B 296       7.051 -11.743   7.520  1.00 86.07           O  
ATOM   2424  N   ILE B 297       8.676 -10.413   8.215  1.00 87.90           N  
ATOM   2425  CA  ILE B 297       9.207 -11.376   9.174  1.00 87.90           C  
ATOM   2426  C   ILE B 297       9.053 -10.831  10.592  1.00 87.90           C  
ATOM   2427  CB  ILE B 297      10.688 -11.704   8.884  1.00 87.90           C  
ATOM   2428  O   ILE B 297       9.577  -9.762  10.913  1.00 87.90           O  
ATOM   2429  CG1 ILE B 297      10.864 -12.133   7.422  1.00 87.90           C  
ATOM   2430  CG2 ILE B 297      11.198 -12.788   9.838  1.00 87.90           C  
ATOM   2431  CD1 ILE B 297      12.317 -12.235   6.977  1.00 87.90           C  
ATOM   2432  N   GLY B 298       8.318 -11.510  11.398  1.00 89.66           N  
ATOM   2433  CA  GLY B 298       8.286 -11.231  12.825  1.00 89.66           C  
ATOM   2434  C   GLY B 298       9.238 -12.101  13.624  1.00 89.66           C  
ATOM   2435  O   GLY B 298       9.400 -13.287  13.328  1.00 89.66           O  
ATOM   2436  N   TYR B 299       9.870 -11.510  14.545  1.00 88.28           N  
ATOM   2437  CA  TYR B 299      10.827 -12.308  15.304  1.00 88.28           C  
ATOM   2438  C   TYR B 299      10.980 -11.772  16.722  1.00 88.28           C  
ATOM   2439  CB  TYR B 299      12.188 -12.326  14.603  1.00 88.28           C  
ATOM   2440  O   TYR B 299      10.622 -10.625  17.002  1.00 88.28           O  
ATOM   2441  CG  TYR B 299      12.851 -10.972  14.529  1.00 88.28           C  
ATOM   2442  CD1 TYR B 299      12.481 -10.046  13.555  1.00 88.28           C  
ATOM   2443  CD2 TYR B 299      13.847 -10.615  15.431  1.00 88.28           C  
ATOM   2444  CE1 TYR B 299      13.090  -8.798  13.481  1.00 88.28           C  
ATOM   2445  CE2 TYR B 299      14.463  -9.369  15.367  1.00 88.28           C  
ATOM   2446  OH  TYR B 299      14.684  -7.234  14.322  1.00 88.28           O  
ATOM   2447  CZ  TYR B 299      14.078  -8.469  14.390  1.00 88.28           C  
ATOM   2448  N   VAL B 300      11.472 -12.575  17.594  1.00 88.29           N  
ATOM   2449  CA  VAL B 300      11.699 -12.220  18.991  1.00 88.29           C  
ATOM   2450  C   VAL B 300      13.150 -11.786  19.185  1.00 88.29           C  
ATOM   2451  CB  VAL B 300      11.364 -13.395  19.937  1.00 88.29           C  
ATOM   2452  O   VAL B 300      14.077 -12.514  18.819  1.00 88.29           O  
ATOM   2453  CG1 VAL B 300      11.594 -12.998  21.394  1.00 88.29           C  
ATOM   2454  CG2 VAL B 300       9.922 -13.854  19.726  1.00 88.29           C  
ATOM   2455  N   THR B 301      13.364 -10.657  19.776  1.00 79.38           N  
ATOM   2456  CA  THR B 301      14.706 -10.127  19.990  1.00 79.38           C  
ATOM   2457  C   THR B 301      15.328 -10.724  21.249  1.00 79.38           C  
ATOM   2458  CB  THR B 301      14.690  -8.592  20.100  1.00 79.38           C  
ATOM   2459  O   THR B 301      14.668 -11.459  21.986  1.00 79.38           O  
ATOM   2460  CG2 THR B 301      14.061  -7.958  18.864  1.00 79.38           C  
ATOM   2461  OG1 THR B 301      13.934  -8.209  21.256  1.00 79.38           O  
ATOM   2462  N   GLY B 302      16.588 -10.374  21.501  1.00 77.26           N  
ATOM   2463  CA  GLY B 302      17.321 -10.853  22.662  1.00 77.26           C  
ATOM   2464  C   GLY B 302      16.704 -10.419  23.978  1.00 77.26           C  
ATOM   2465  O   GLY B 302      16.724 -11.169  24.956  1.00 77.26           O  
ATOM   2466  N   ASP B 303      16.077  -9.273  23.969  1.00 73.64           N  
ATOM   2467  CA  ASP B 303      15.475  -8.736  25.185  1.00 73.64           C  
ATOM   2468  C   ASP B 303      14.022  -9.185  25.323  1.00 73.64           C  
ATOM   2469  CB  ASP B 303      15.557  -7.208  25.196  1.00 73.64           C  
ATOM   2470  O   ASP B 303      13.314  -8.745  26.232  1.00 73.64           O  
ATOM   2471  CG  ASP B 303      15.006  -6.576  23.930  1.00 73.64           C  
ATOM   2472  OD1 ASP B 303      14.795  -7.297  22.930  1.00 73.64           O  
ATOM   2473  OD2 ASP B 303      14.785  -5.346  23.930  1.00 73.64           O  
ATOM   2474  N   GLY B 304      13.561 -10.008  24.340  1.00 81.49           N  
ATOM   2475  CA  GLY B 304      12.231 -10.587  24.437  1.00 81.49           C  
ATOM   2476  C   GLY B 304      11.166  -9.755  23.749  1.00 81.49           C  
ATOM   2477  O   GLY B 304       9.973 -10.040  23.871  1.00 81.49           O  
ATOM   2478  N   ASN B 305      11.617  -8.664  22.989  1.00 75.95           N  
ATOM   2479  CA  ASN B 305      10.672  -7.863  22.218  1.00 75.95           C  
ATOM   2480  C   ASN B 305      10.352  -8.512  20.875  1.00 75.95           C  
ATOM   2481  CB  ASN B 305      11.213  -6.448  22.008  1.00 75.95           C  
ATOM   2482  O   ASN B 305      11.138  -9.311  20.363  1.00 75.95           O  
ATOM   2483  CG  ASN B 305      11.353  -5.678  23.307  1.00 75.95           C  
ATOM   2484  ND2 ASN B 305      12.405  -4.875  23.410  1.00 75.95           N  
ATOM   2485  OD1 ASN B 305      10.522  -5.804  24.210  1.00 75.95           O  
ATOM   2486  N   ILE B 306       9.177  -8.260  20.423  1.00 80.24           N  
ATOM   2487  CA  ILE B 306       8.767  -8.784  19.125  1.00 80.24           C  
ATOM   2488  C   ILE B 306       8.786  -7.664  18.086  1.00 80.24           C  
ATOM   2489  CB  ILE B 306       7.363  -9.427  19.193  1.00 80.24           C  
ATOM   2490  O   ILE B 306       8.087  -6.659  18.235  1.00 80.24           O  
ATOM   2491  CG1 ILE B 306       7.361 -10.599  20.181  1.00 80.24           C  
ATOM   2492  CG2 ILE B 306       6.909  -9.881  17.803  1.00 80.24           C  
ATOM   2493  CD1 ILE B 306       5.969 -11.067  20.583  1.00 80.24           C  
ATOM   2494  N   LEU B 307       9.654  -7.841  17.082  1.00 81.66           N  
ATOM   2495  CA  LEU B 307       9.794  -6.843  16.027  1.00 81.66           C  
ATOM   2496  C   LEU B 307       9.453  -7.441  14.666  1.00 81.66           C  
ATOM   2497  CB  LEU B 307      11.217  -6.279  16.007  1.00 81.66           C  
ATOM   2498  O   LEU B 307       9.301  -8.658  14.538  1.00 81.66           O  
ATOM   2499  CG  LEU B 307      11.686  -5.578  17.283  1.00 81.66           C  
ATOM   2500  CD1 LEU B 307      13.131  -5.116  17.133  1.00 81.66           C  
ATOM   2501  CD2 LEU B 307      10.774  -4.402  17.613  1.00 81.66           C  
ATOM   2502  N   GLN B 308       9.202  -6.520  13.758  1.00 79.71           N  
ATOM   2503  CA  GLN B 308       8.918  -6.928  12.386  1.00 79.71           C  
ATOM   2504  C   GLN B 308       9.859  -6.239  11.401  1.00 79.71           C  
ATOM   2505  CB  GLN B 308       7.464  -6.621  12.024  1.00 79.71           C  
ATOM   2506  O   GLN B 308      10.191  -5.064  11.571  1.00 79.71           O  
ATOM   2507  CG  GLN B 308       7.086  -7.022  10.604  1.00 79.71           C  
ATOM   2508  CD  GLN B 308       5.592  -6.949  10.352  1.00 79.71           C  
ATOM   2509  NE2 GLN B 308       4.904  -8.071  10.535  1.00 79.71           N  
ATOM   2510  OE1 GLN B 308       5.060  -5.893   9.997  1.00 79.71           O  
ATOM   2511  N   THR B 309      10.322  -7.085  10.403  1.00 75.70           N  
ATOM   2512  CA  THR B 309      11.167  -6.531   9.351  1.00 75.70           C  
ATOM   2513  C   THR B 309      10.631  -6.908   7.972  1.00 75.70           C  
ATOM   2514  CB  THR B 309      12.622  -7.017   9.489  1.00 75.70           C  
ATOM   2515  O   THR B 309      10.160  -8.028   7.769  1.00 75.70           O  
ATOM   2516  CG2 THR B 309      13.503  -6.436   8.388  1.00 75.70           C  
ATOM   2517  OG1 THR B 309      13.137  -6.610  10.762  1.00 75.70           O  
ATOM   2518  N   ILE B 310      10.732  -5.966   7.003  1.00 76.69           N  
ATOM   2519  CA  ILE B 310      10.402  -6.219   5.605  1.00 76.69           C  
ATOM   2520  C   ILE B 310      11.666  -6.130   4.753  1.00 76.69           C  
ATOM   2521  CB  ILE B 310       9.336  -5.229   5.087  1.00 76.69           C  
ATOM   2522  O   ILE B 310      12.155  -5.033   4.470  1.00 76.69           O  
ATOM   2523  CG1 ILE B 310       8.059  -5.330   5.931  1.00 76.69           C  
ATOM   2524  CG2 ILE B 310       9.035  -5.483   3.607  1.00 76.69           C  
ATOM   2525  CD1 ILE B 310       6.966  -4.353   5.519  1.00 76.69           C  
ATOM   2526  N   PRO B 311      12.248  -7.291   4.373  1.00 74.21           N  
ATOM   2527  CA  PRO B 311      13.447  -7.221   3.534  1.00 74.21           C  
ATOM   2528  C   PRO B 311      13.186  -6.558   2.184  1.00 74.21           C  
ATOM   2529  CB  PRO B 311      13.837  -8.691   3.354  1.00 74.21           C  
ATOM   2530  O   PRO B 311      12.229  -6.914   1.492  1.00 74.21           O  
ATOM   2531  CG  PRO B 311      13.071  -9.421   4.409  1.00 74.21           C  
ATOM   2532  CD  PRO B 311      11.840  -8.628   4.741  1.00 74.21           C  
ATOM   2533  N   HIS B 312      13.972  -5.603   1.819  1.00 63.54           N  
ATOM   2534  CA  HIS B 312      13.805  -4.893   0.556  1.00 63.54           C  
ATOM   2535  C   HIS B 312      14.809  -5.377  -0.485  1.00 63.54           C  
ATOM   2536  CB  HIS B 312      13.952  -3.385   0.765  1.00 63.54           C  
ATOM   2537  O   HIS B 312      16.013  -5.411  -0.223  1.00 63.54           O  
ATOM   2538  CG  HIS B 312      12.833  -2.776   1.549  1.00 63.54           C  
ATOM   2539  CD2 HIS B 312      11.688  -2.178   1.145  1.00 63.54           C  
ATOM   2540  ND1 HIS B 312      12.824  -2.738   2.926  1.00 63.54           N  
ATOM   2541  CE1 HIS B 312      11.717  -2.142   3.337  1.00 63.54           C  
ATOM   2542  NE2 HIS B 312      11.011  -1.792   2.276  1.00 63.54           N  
ATOM   2543  N   ASN B 313      14.255  -5.747  -1.584  1.00 65.54           N  
ATOM   2544  CA  ASN B 313      15.076  -6.093  -2.739  1.00 65.54           C  
ATOM   2545  C   ASN B 313      15.997  -7.273  -2.440  1.00 65.54           C  
ATOM   2546  CB  ASN B 313      15.895  -4.884  -3.197  1.00 65.54           C  
ATOM   2547  O   ASN B 313      17.156  -7.284  -2.859  1.00 65.54           O  
ATOM   2548  CG  ASN B 313      15.026  -3.706  -3.592  1.00 65.54           C  
ATOM   2549  ND2 ASN B 313      15.451  -2.505  -3.220  1.00 65.54           N  
ATOM   2550  OD1 ASN B 313      13.981  -3.875  -4.226  1.00 65.54           O  
ATOM   2551  N   LYS B 314      15.680  -8.048  -1.512  1.00 69.99           N  
ATOM   2552  CA  LYS B 314      16.352  -9.295  -1.160  1.00 69.99           C  
ATOM   2553  C   LYS B 314      15.357 -10.449  -1.069  1.00 69.99           C  
ATOM   2554  CB  LYS B 314      17.102  -9.145   0.165  1.00 69.99           C  
ATOM   2555  O   LYS B 314      14.296 -10.313  -0.457  1.00 69.99           O  
ATOM   2556  CG  LYS B 314      18.005 -10.322   0.502  1.00 69.99           C  
ATOM   2557  CD  LYS B 314      18.789 -10.076   1.784  1.00 69.99           C  
ATOM   2558  CE  LYS B 314      19.789 -11.194   2.053  1.00 69.99           C  
ATOM   2559  NZ  LYS B 314      20.639 -10.902   3.246  1.00 69.99           N  
ATOM   2560  N   PRO B 315      15.762 -11.536  -1.749  1.00 82.14           N  
ATOM   2561  CA  PRO B 315      14.846 -12.674  -1.633  1.00 82.14           C  
ATOM   2562  C   PRO B 315      14.732 -13.197  -0.203  1.00 82.14           C  
ATOM   2563  CB  PRO B 315      15.474 -13.727  -2.551  1.00 82.14           C  
ATOM   2564  O   PRO B 315      15.688 -13.102   0.571  1.00 82.14           O  
ATOM   2565  CG  PRO B 315      16.410 -12.959  -3.428  1.00 82.14           C  
ATOM   2566  CD  PRO B 315      16.847 -11.724  -2.694  1.00 82.14           C  
ATOM   2567  N   LEU B 316      13.623 -13.746   0.139  1.00 91.69           N  
ATOM   2568  CA  LEU B 316      13.338 -14.187   1.500  1.00 91.69           C  
ATOM   2569  C   LEU B 316      14.352 -15.231   1.957  1.00 91.69           C  
ATOM   2570  CB  LEU B 316      11.922 -14.759   1.594  1.00 91.69           C  
ATOM   2571  O   LEU B 316      14.847 -15.170   3.085  1.00 91.69           O  
ATOM   2572  CG  LEU B 316      11.500 -15.307   2.958  1.00 91.69           C  
ATOM   2573  CD1 LEU B 316      11.475 -14.187   3.994  1.00 91.69           C  
ATOM   2574  CD2 LEU B 316      10.138 -15.985   2.865  1.00 91.69           C  
ATOM   2575  N   PHE B 317      14.594 -16.261   1.112  1.00 91.45           N  
ATOM   2576  CA  PHE B 317      15.503 -17.323   1.527  1.00 91.45           C  
ATOM   2577  C   PHE B 317      16.862 -16.751   1.915  1.00 91.45           C  
ATOM   2578  CB  PHE B 317      15.669 -18.358   0.411  1.00 91.45           C  
ATOM   2579  O   PHE B 317      17.487 -17.215   2.871  1.00 91.45           O  
ATOM   2580  CG  PHE B 317      16.232 -17.791  -0.864  1.00 91.45           C  
ATOM   2581  CD1 PHE B 317      15.395 -17.453  -1.921  1.00 91.45           C  
ATOM   2582  CD2 PHE B 317      17.600 -17.595  -1.006  1.00 91.45           C  
ATOM   2583  CE1 PHE B 317      15.914 -16.928  -3.102  1.00 91.45           C  
ATOM   2584  CE2 PHE B 317      18.126 -17.071  -2.184  1.00 91.45           C  
ATOM   2585  CZ  PHE B 317      17.281 -16.739  -3.231  1.00 91.45           C  
ATOM   2586  N   GLN B 318      17.311 -15.738   1.215  1.00 84.47           N  
ATOM   2587  CA  GLN B 318      18.585 -15.104   1.539  1.00 84.47           C  
ATOM   2588  C   GLN B 318      18.501 -14.345   2.860  1.00 84.47           C  
ATOM   2589  CB  GLN B 318      19.015 -14.158   0.417  1.00 84.47           C  
ATOM   2590  O   GLN B 318      19.430 -14.392   3.669  1.00 84.47           O  
ATOM   2591  CG  GLN B 318      20.430 -13.619   0.576  1.00 84.47           C  
ATOM   2592  CD  GLN B 318      21.482 -14.712   0.548  1.00 84.47           C  
ATOM   2593  NE2 GLN B 318      22.369 -14.706   1.536  1.00 84.47           N  
ATOM   2594  OE1 GLN B 318      21.496 -15.555  -0.355  1.00 84.47           O  
ATOM   2595  N   ALA B 319      17.413 -13.634   3.048  1.00 86.21           N  
ATOM   2596  CA  ALA B 319      17.215 -12.907   4.299  1.00 86.21           C  
ATOM   2597  C   ALA B 319      17.216 -13.859   5.492  1.00 86.21           C  
ATOM   2598  CB  ALA B 319      15.910 -12.116   4.255  1.00 86.21           C  
ATOM   2599  O   ALA B 319      17.807 -13.559   6.533  1.00 86.21           O  
ATOM   2600  N   LEU B 320      16.575 -14.963   5.338  1.00 92.65           N  
ATOM   2601  CA  LEU B 320      16.507 -15.946   6.414  1.00 92.65           C  
ATOM   2602  C   LEU B 320      17.880 -16.554   6.682  1.00 92.65           C  
ATOM   2603  CB  LEU B 320      15.506 -17.051   6.069  1.00 92.65           C  
ATOM   2604  O   LEU B 320      18.250 -16.776   7.837  1.00 92.65           O  
ATOM   2605  CG  LEU B 320      14.032 -16.642   6.028  1.00 92.65           C  
ATOM   2606  CD1 LEU B 320      13.165 -17.826   5.612  1.00 92.65           C  
ATOM   2607  CD2 LEU B 320      13.590 -16.098   7.382  1.00 92.65           C  
ATOM   2608  N   ILE B 321      18.614 -16.833   5.623  1.00 90.40           N  
ATOM   2609  CA  ILE B 321      19.963 -17.368   5.770  1.00 90.40           C  
ATOM   2610  C   ILE B 321      20.841 -16.360   6.507  1.00 90.40           C  
ATOM   2611  CB  ILE B 321      20.585 -17.720   4.400  1.00 90.40           C  
ATOM   2612  O   ILE B 321      21.518 -16.708   7.477  1.00 90.40           O  
ATOM   2613  CG1 ILE B 321      19.861 -18.920   3.778  1.00 90.40           C  
ATOM   2614  CG2 ILE B 321      22.084 -17.998   4.542  1.00 90.40           C  
ATOM   2615  CD1 ILE B 321      20.240 -19.187   2.327  1.00 90.40           C  
ATOM   2616  N   ASP B 322      20.807 -15.166   6.090  1.00 83.66           N  
ATOM   2617  CA  ASP B 322      21.582 -14.111   6.733  1.00 83.66           C  
ATOM   2618  C   ASP B 322      21.164 -13.932   8.191  1.00 83.66           C  
ATOM   2619  CB  ASP B 322      21.425 -12.791   5.975  1.00 83.66           C  
ATOM   2620  O   ASP B 322      22.013 -13.799   9.074  1.00 83.66           O  
ATOM   2621  CG  ASP B 322      22.024 -12.833   4.581  1.00 83.66           C  
ATOM   2622  OD1 ASP B 322      22.839 -13.735   4.294  1.00 83.66           O  
ATOM   2623  OD2 ASP B 322      21.680 -11.953   3.762  1.00 83.66           O  
ATOM   2624  N   GLY B 323      19.883 -13.965   8.378  1.00 85.39           N  
ATOM   2625  CA  GLY B 323      19.350 -13.813   9.722  1.00 85.39           C  
ATOM   2626  C   GLY B 323      19.741 -14.947  10.651  1.00 85.39           C  
ATOM   2627  O   GLY B 323      19.997 -14.725  11.836  1.00 85.39           O  
ATOM   2628  N   SER B 324      19.751 -16.106  10.121  1.00 89.51           N  
ATOM   2629  CA  SER B 324      20.199 -17.256  10.898  1.00 89.51           C  
ATOM   2630  C   SER B 324      21.664 -17.119  11.296  1.00 89.51           C  
ATOM   2631  CB  SER B 324      19.995 -18.550  10.108  1.00 89.51           C  
ATOM   2632  O   SER B 324      22.025 -17.359  12.450  1.00 89.51           O  
ATOM   2633  OG  SER B 324      20.479 -19.665  10.836  1.00 89.51           O  
ATOM   2634  N   ARG B 325      22.488 -16.698  10.429  1.00 87.94           N  
ATOM   2635  CA  ARG B 325      23.911 -16.505  10.687  1.00 87.94           C  
ATOM   2636  C   ARG B 325      24.135 -15.428  11.743  1.00 87.94           C  
ATOM   2637  CB  ARG B 325      24.646 -16.133   9.397  1.00 87.94           C  
ATOM   2638  O   ARG B 325      25.011 -15.564  12.600  1.00 87.94           O  
ATOM   2639  CG  ARG B 325      24.875 -17.308   8.459  1.00 87.94           C  
ATOM   2640  CD  ARG B 325      25.633 -16.889   7.206  1.00 87.94           C  
ATOM   2641  NE  ARG B 325      25.825 -18.012   6.292  1.00 87.94           N  
ATOM   2642  NH1 ARG B 325      26.809 -16.753   4.624  1.00 87.94           N  
ATOM   2643  NH2 ARG B 325      26.506 -19.007   4.338  1.00 87.94           N  
ATOM   2644  CZ  ARG B 325      26.380 -17.921   5.087  1.00 87.94           C  
ATOM   2645  N   GLU B 326      23.257 -14.465  11.729  1.00 80.31           N  
ATOM   2646  CA  GLU B 326      23.391 -13.345  12.656  1.00 80.31           C  
ATOM   2647  C   GLU B 326      22.691 -13.638  13.980  1.00 80.31           C  
ATOM   2648  CB  GLU B 326      22.827 -12.064  12.035  1.00 80.31           C  
ATOM   2649  O   GLU B 326      22.779 -12.848  14.922  1.00 80.31           O  
ATOM   2650  CG  GLU B 326      23.637 -11.543  10.857  1.00 80.31           C  
ATOM   2651  CD  GLU B 326      22.972 -10.380  10.139  1.00 80.31           C  
ATOM   2652  OE1 GLU B 326      23.481  -9.948   9.080  1.00 80.31           O  
ATOM   2653  OE2 GLU B 326      21.933  -9.895  10.641  1.00 80.31           O  
ATOM   2654  N   GLY B 327      21.929 -14.709  13.994  1.00 83.82           N  
ATOM   2655  CA  GLY B 327      21.311 -15.165  15.229  1.00 83.82           C  
ATOM   2656  C   GLY B 327      19.914 -14.612  15.437  1.00 83.82           C  
ATOM   2657  O   GLY B 327      19.370 -14.684  16.541  1.00 83.82           O  
ATOM   2658  N   PHE B 328      19.275 -14.038  14.341  1.00 83.33           N  
ATOM   2659  CA  PHE B 328      17.961 -13.422  14.479  1.00 83.33           C  
ATOM   2660  C   PHE B 328      16.857 -14.429  14.178  1.00 83.33           C  
ATOM   2661  CB  PHE B 328      17.833 -12.210  13.551  1.00 83.33           C  
ATOM   2662  O   PHE B 328      15.816 -14.433  14.839  1.00 83.33           O  
ATOM   2663  CG  PHE B 328      18.710 -11.052  13.942  1.00 83.33           C  
ATOM   2664  CD1 PHE B 328      18.566 -10.440  15.181  1.00 83.33           C  
ATOM   2665  CD2 PHE B 328      19.679 -10.574  13.069  1.00 83.33           C  
ATOM   2666  CE1 PHE B 328      19.376  -9.367  15.545  1.00 83.33           C  
ATOM   2667  CE2 PHE B 328      20.493  -9.502  13.426  1.00 83.33           C  
ATOM   2668  CZ  PHE B 328      20.339  -8.900  14.664  1.00 83.33           C  
ATOM   2669  N   TYR B 329      17.013 -15.288  13.155  1.00 92.87           N  
ATOM   2670  CA  TYR B 329      16.007 -16.245  12.708  1.00 92.87           C  
ATOM   2671  C   TYR B 329      16.465 -17.677  12.962  1.00 92.87           C  
ATOM   2672  CB  TYR B 329      15.704 -16.051  11.219  1.00 92.87           C  
ATOM   2673  O   TYR B 329      16.956 -18.349  12.052  1.00 92.87           O  
ATOM   2674  CG  TYR B 329      15.464 -14.612  10.831  1.00 92.87           C  
ATOM   2675  CD1 TYR B 329      14.790 -13.743  11.687  1.00 92.87           C  
ATOM   2676  CD2 TYR B 329      15.909 -14.119   9.610  1.00 92.87           C  
ATOM   2677  CE1 TYR B 329      14.565 -12.417  11.333  1.00 92.87           C  
ATOM   2678  CE2 TYR B 329      15.689 -12.794   9.246  1.00 92.87           C  
ATOM   2679  OH  TYR B 329      14.797 -10.640   9.757  1.00 92.87           O  
ATOM   2680  CZ  TYR B 329      15.017 -11.952  10.113  1.00 92.87           C  
ATOM   2681  N   LEU B 330      16.164 -18.194  14.152  1.00 95.88           N  
ATOM   2682  CA  LEU B 330      16.744 -19.467  14.568  1.00 95.88           C  
ATOM   2683  C   LEU B 330      15.658 -20.519  14.766  1.00 95.88           C  
ATOM   2684  CB  LEU B 330      17.544 -19.293  15.862  1.00 95.88           C  
ATOM   2685  O   LEU B 330      15.854 -21.690  14.432  1.00 95.88           O  
ATOM   2686  CG  LEU B 330      18.750 -18.355  15.792  1.00 95.88           C  
ATOM   2687  CD1 LEU B 330      19.340 -18.147  17.183  1.00 95.88           C  
ATOM   2688  CD2 LEU B 330      19.802 -18.905  14.836  1.00 95.88           C  
ATOM   2689  N   TYR B 331      14.520 -20.063  15.270  1.00 96.35           N  
ATOM   2690  CA  TYR B 331      13.480 -21.006  15.666  1.00 96.35           C  
ATOM   2691  C   TYR B 331      12.158 -20.678  14.983  1.00 96.35           C  
ATOM   2692  CB  TYR B 331      13.299 -21.000  17.187  1.00 96.35           C  
ATOM   2693  O   TYR B 331      11.337 -19.938  15.530  1.00 96.35           O  
ATOM   2694  CG  TYR B 331      14.593 -21.125  17.953  1.00 96.35           C  
ATOM   2695  CD1 TYR B 331      15.270 -22.341  18.021  1.00 96.35           C  
ATOM   2696  CD2 TYR B 331      15.141 -20.030  18.612  1.00 96.35           C  
ATOM   2697  CE1 TYR B 331      16.462 -22.462  18.728  1.00 96.35           C  
ATOM   2698  CE2 TYR B 331      16.332 -20.140  19.322  1.00 96.35           C  
ATOM   2699  OH  TYR B 331      18.164 -21.472  20.075  1.00 96.35           O  
ATOM   2700  CZ  TYR B 331      16.984 -21.358  19.374  1.00 96.35           C  
ATOM   2701  N   PRO B 332      11.950 -21.288  13.828  1.00 96.70           N  
ATOM   2702  CA  PRO B 332      10.688 -21.020  13.136  1.00 96.70           C  
ATOM   2703  C   PRO B 332       9.469 -21.483  13.931  1.00 96.70           C  
ATOM   2704  CB  PRO B 332      10.824 -21.814  11.834  1.00 96.70           C  
ATOM   2705  O   PRO B 332       9.352 -22.668  14.254  1.00 96.70           O  
ATOM   2706  CG  PRO B 332      11.810 -22.893  12.146  1.00 96.70           C  
ATOM   2707  CD  PRO B 332      12.721 -22.405  13.236  1.00 96.70           C  
ATOM   2708  N   ASP B 333       8.656 -20.578  14.276  1.00 95.68           N  
ATOM   2709  CA  ASP B 333       7.462 -20.823  15.080  1.00 95.68           C  
ATOM   2710  C   ASP B 333       7.818 -21.513  16.395  1.00 95.68           C  
ATOM   2711  CB  ASP B 333       6.453 -21.667  14.300  1.00 95.68           C  
ATOM   2712  O   ASP B 333       7.087 -22.390  16.859  1.00 95.68           O  
ATOM   2713  CG  ASP B 333       5.051 -21.604  14.882  1.00 95.68           C  
ATOM   2714  OD1 ASP B 333       4.715 -20.606  15.555  1.00 95.68           O  
ATOM   2715  OD2 ASP B 333       4.278 -22.562  14.667  1.00 95.68           O  
ATOM   2716  N   GLY B 334       8.979 -21.264  16.914  1.00 94.56           N  
ATOM   2717  CA  GLY B 334       9.426 -21.752  18.209  1.00 94.56           C  
ATOM   2718  C   GLY B 334      10.021 -23.146  18.149  1.00 94.56           C  
ATOM   2719  O   GLY B 334      10.465 -23.681  19.167  1.00 94.56           O  
ATOM   2720  N   ARG B 335      10.091 -23.681  17.010  1.00 92.21           N  
ATOM   2721  CA  ARG B 335      10.624 -25.032  16.865  1.00 92.21           C  
ATOM   2722  C   ARG B 335      12.147 -25.032  16.942  1.00 92.21           C  
ATOM   2723  CB  ARG B 335      10.166 -25.651  15.542  1.00 92.21           C  
ATOM   2724  O   ARG B 335      12.792 -24.050  16.569  1.00 92.21           O  
ATOM   2725  CG  ARG B 335       8.660 -25.829  15.434  1.00 92.21           C  
ATOM   2726  CD  ARG B 335       8.274 -26.629  14.197  1.00 92.21           C  
ATOM   2727  NE  ARG B 335       6.825 -26.696  14.029  1.00 92.21           N  
ATOM   2728  NH1 ARG B 335       6.903 -27.852  12.030  1.00 92.21           N  
ATOM   2729  NH2 ARG B 335       4.883 -27.279  12.951  1.00 92.21           N  
ATOM   2730  CZ  ARG B 335       6.207 -27.275  13.004  1.00 92.21           C  
ATOM   2731  N   SER B 336      12.640 -26.049  17.320  1.00 92.00           N  
ATOM   2732  CA  SER B 336      14.078 -26.141  17.551  1.00 92.00           C  
ATOM   2733  C   SER B 336      14.831 -26.408  16.252  1.00 92.00           C  
ATOM   2734  CB  SER B 336      14.389 -27.243  18.566  1.00 92.00           C  
ATOM   2735  O   SER B 336      16.025 -26.121  16.151  1.00 92.00           O  
ATOM   2736  OG  SER B 336      13.729 -28.448  18.218  1.00 92.00           O  
ATOM   2737  N   TYR B 337      14.094 -26.813  15.277  1.00 89.83           N  
ATOM   2738  CA  TYR B 337      14.731 -27.107  13.999  1.00 89.83           C  
ATOM   2739  C   TYR B 337      14.528 -25.964  13.012  1.00 89.83           C  
ATOM   2740  CB  TYR B 337      14.180 -28.410  13.410  1.00 89.83           C  
ATOM   2741  O   TYR B 337      13.397 -25.529  12.781  1.00 89.83           O  
ATOM   2742  CG  TYR B 337      14.614 -28.663  11.986  1.00 89.83           C  
ATOM   2743  CD1 TYR B 337      13.736 -28.462  10.924  1.00 89.83           C  
ATOM   2744  CD2 TYR B 337      15.901 -29.106  11.701  1.00 89.83           C  
ATOM   2745  CE1 TYR B 337      14.131 -28.696   9.610  1.00 89.83           C  
ATOM   2746  CE2 TYR B 337      16.307 -29.343  10.392  1.00 89.83           C  
ATOM   2747  OH  TYR B 337      15.812 -29.369   8.057  1.00 89.83           O  
ATOM   2748  CZ  TYR B 337      15.416 -29.135   9.355  1.00 89.83           C  
ATOM   2749  N   ASN B 338      15.629 -25.502  12.423  1.00 93.36           N  
ATOM   2750  CA  ASN B 338      15.625 -24.475  11.387  1.00 93.36           C  
ATOM   2751  C   ASN B 338      16.037 -25.044  10.032  1.00 93.36           C  
ATOM   2752  CB  ASN B 338      16.542 -23.314  11.777  1.00 93.36           C  
ATOM   2753  O   ASN B 338      17.186 -25.450   9.849  1.00 93.36           O  
ATOM   2754  CG  ASN B 338      16.289 -22.068  10.952  1.00 93.36           C  
ATOM   2755  ND2 ASN B 338      17.124 -21.052  11.141  1.00 93.36           N  
ATOM   2756  OD1 ASN B 338      15.351 -22.017  10.152  1.00 93.36           O  
ATOM   2757  N   PRO B 339      15.209 -25.069   9.110  1.00 92.76           N  
ATOM   2758  CA  PRO B 339      15.512 -25.674   7.811  1.00 92.76           C  
ATOM   2759  C   PRO B 339      16.676 -24.989   7.099  1.00 92.76           C  
ATOM   2760  CB  PRO B 339      14.210 -25.496   7.026  1.00 92.76           C  
ATOM   2761  O   PRO B 339      16.842 -23.772   7.209  1.00 92.76           O  
ATOM   2762  CG  PRO B 339      13.165 -25.263   8.068  1.00 92.76           C  
ATOM   2763  CD  PRO B 339      13.821 -24.656   9.275  1.00 92.76           C  
ATOM   2764  N   ASP B 340      17.509 -25.747   6.411  1.00 92.61           N  
ATOM   2765  CA  ASP B 340      18.605 -25.226   5.601  1.00 92.61           C  
ATOM   2766  C   ASP B 340      18.107 -24.765   4.233  1.00 92.61           C  
ATOM   2767  CB  ASP B 340      19.699 -26.283   5.434  1.00 92.61           C  
ATOM   2768  O   ASP B 340      17.665 -25.580   3.421  1.00 92.61           O  
ATOM   2769  CG  ASP B 340      20.927 -25.757   4.711  1.00 92.61           C  
ATOM   2770  OD1 ASP B 340      21.014 -24.534   4.468  1.00 92.61           O  
ATOM   2771  OD2 ASP B 340      21.813 -26.573   4.380  1.00 92.61           O  
ATOM   2772  N   LEU B 341      18.302 -23.552   3.892  1.00 91.94           N  
ATOM   2773  CA  LEU B 341      17.736 -22.981   2.674  1.00 91.94           C  
ATOM   2774  C   LEU B 341      18.823 -22.738   1.633  1.00 91.94           C  
ATOM   2775  CB  LEU B 341      17.007 -21.672   2.985  1.00 91.94           C  
ATOM   2776  O   LEU B 341      18.545 -22.214   0.551  1.00 91.94           O  
ATOM   2777  CG  LEU B 341      15.849 -21.759   3.981  1.00 91.94           C  
ATOM   2778  CD1 LEU B 341      15.294 -20.369   4.272  1.00 91.94           C  
ATOM   2779  CD2 LEU B 341      14.754 -22.677   3.448  1.00 91.94           C  
ATOM   2780  N   THR B 342      19.952 -23.124   1.917  1.00 88.45           N  
ATOM   2781  CA  THR B 342      21.087 -22.856   1.042  1.00 88.45           C  
ATOM   2782  C   THR B 342      20.888 -23.514  -0.320  1.00 88.45           C  
ATOM   2783  CB  THR B 342      22.404 -23.353   1.667  1.00 88.45           C  
ATOM   2784  O   THR B 342      21.405 -23.033  -1.330  1.00 88.45           O  
ATOM   2785  CG2 THR B 342      22.862 -22.429   2.791  1.00 88.45           C  
ATOM   2786  OG1 THR B 342      22.208 -24.670   2.197  1.00 88.45           O  
ATOM   2787  N   GLY B 343      20.157 -24.576  -0.319  1.00 86.22           N  
ATOM   2788  CA  GLY B 343      19.887 -25.287  -1.559  1.00 86.22           C  
ATOM   2789  C   GLY B 343      19.087 -24.468  -2.555  1.00 86.22           C  
ATOM   2790  O   GLY B 343      19.085 -24.766  -3.751  1.00 86.22           O  
ATOM   2791  N   LEU B 344      18.446 -23.401  -2.041  1.00 87.34           N  
ATOM   2792  CA  LEU B 344      17.621 -22.559  -2.899  1.00 87.34           C  
ATOM   2793  C   LEU B 344      18.469 -21.511  -3.611  1.00 87.34           C  
ATOM   2794  CB  LEU B 344      16.523 -21.873  -2.081  1.00 87.34           C  
ATOM   2795  O   LEU B 344      17.993 -20.838  -4.529  1.00 87.34           O  
ATOM   2796  CG  LEU B 344      15.461 -22.789  -1.470  1.00 87.34           C  
ATOM   2797  CD1 LEU B 344      14.459 -21.972  -0.661  1.00 87.34           C  
ATOM   2798  CD2 LEU B 344      14.753 -23.587  -2.558  1.00 87.34           C  
ATOM   2799  N   CYS B 345      19.723 -21.415  -3.118  1.00 82.20           N  
ATOM   2800  CA  CYS B 345      20.625 -20.428  -3.701  1.00 82.20           C  
ATOM   2801  C   CYS B 345      21.118 -20.881  -5.070  1.00 82.20           C  
ATOM   2802  CB  CYS B 345      21.817 -20.179  -2.777  1.00 82.20           C  
ATOM   2803  O   CYS B 345      21.791 -21.907  -5.184  1.00 82.20           O  
ATOM   2804  SG  CYS B 345      21.439 -19.103  -1.376  1.00 82.20           S  
ATOM   2805  N   GLU B 346      20.402 -20.666  -6.071  1.00 73.00           N  
ATOM   2806  CA  GLU B 346      20.869 -20.979  -7.418  1.00 73.00           C  
ATOM   2807  C   GLU B 346      21.519 -19.764  -8.073  1.00 73.00           C  
ATOM   2808  CB  GLU B 346      19.712 -21.486  -8.284  1.00 73.00           C  
ATOM   2809  O   GLU B 346      21.136 -18.625  -7.798  1.00 73.00           O  
ATOM   2810  CG  GLU B 346      19.242 -22.888  -7.922  1.00 73.00           C  
ATOM   2811  CD  GLU B 346      18.230 -23.454  -8.905  1.00 73.00           C  
ATOM   2812  OE1 GLU B 346      17.873 -24.648  -8.788  1.00 73.00           O  
ATOM   2813  OE2 GLU B 346      17.792 -22.697  -9.800  1.00 73.00           O  
ATOM   2814  N   PRO B 347      22.649 -20.069  -8.728  1.00 62.08           N  
ATOM   2815  CA  PRO B 347      23.181 -18.911  -9.451  1.00 62.08           C  
ATOM   2816  C   PRO B 347      22.148 -18.262 -10.369  1.00 62.08           C  
ATOM   2817  CB  PRO B 347      24.336 -19.504 -10.263  1.00 62.08           C  
ATOM   2818  O   PRO B 347      21.393 -18.964 -11.048  1.00 62.08           O  
ATOM   2819  CG  PRO B 347      24.253 -20.977 -10.026  1.00 62.08           C  
ATOM   2820  CD  PRO B 347      23.151 -21.241  -9.040  1.00 62.08           C  
ATOM   2821  N   THR B 348      21.718 -17.050 -10.023  1.00 65.71           N  
ATOM   2822  CA  THR B 348      20.741 -16.349 -10.849  1.00 65.71           C  
ATOM   2823  C   THR B 348      21.364 -15.915 -12.172  1.00 65.71           C  
ATOM   2824  CB  THR B 348      20.172 -15.118 -10.118  1.00 65.71           C  
ATOM   2825  O   THR B 348      22.405 -15.254 -12.188  1.00 65.71           O  
ATOM   2826  CG2 THR B 348      19.073 -15.519  -9.140  1.00 65.71           C  
ATOM   2827  OG1 THR B 348      21.226 -14.469  -9.396  1.00 65.71           O  
ATOM   2828  N   PRO B 349      20.784 -16.453 -13.263  1.00 71.89           N  
ATOM   2829  CA  PRO B 349      21.325 -15.985 -14.541  1.00 71.89           C  
ATOM   2830  C   PRO B 349      21.289 -14.464 -14.675  1.00 71.89           C  
ATOM   2831  CB  PRO B 349      20.410 -16.646 -15.575  1.00 71.89           C  
ATOM   2832  O   PRO B 349      20.396 -13.813 -14.127  1.00 71.89           O  
ATOM   2833  CG  PRO B 349      19.234 -17.131 -14.790  1.00 71.89           C  
ATOM   2834  CD  PRO B 349      19.593 -17.111 -13.332  1.00 71.89           C  
ATOM   2835  N   HIS B 350      22.376 -13.876 -15.131  1.00 80.78           N  
ATOM   2836  CA  HIS B 350      22.439 -12.438 -15.371  1.00 80.78           C  
ATOM   2837  C   HIS B 350      21.902 -12.086 -16.754  1.00 80.78           C  
ATOM   2838  CB  HIS B 350      23.875 -11.932 -15.221  1.00 80.78           C  
ATOM   2839  O   HIS B 350      22.171 -12.794 -17.728  1.00 80.78           O  
ATOM   2840  CG  HIS B 350      24.403 -12.032 -13.825  1.00 80.78           C  
ATOM   2841  CD2 HIS B 350      24.535 -11.096 -12.855  1.00 80.78           C  
ATOM   2842  ND1 HIS B 350      24.876 -13.211 -13.291  1.00 80.78           N  
ATOM   2843  CE1 HIS B 350      25.276 -12.995 -12.049  1.00 80.78           C  
ATOM   2844  NE2 HIS B 350      25.080 -11.720 -11.760  1.00 80.78           N  
ATOM   2845  N   ASP B 351      21.042 -11.125 -16.717  1.00 83.35           N  
ATOM   2846  CA  ASP B 351      20.672 -10.552 -18.008  1.00 83.35           C  
ATOM   2847  C   ASP B 351      21.842  -9.790 -18.626  1.00 83.35           C  
ATOM   2848  CB  ASP B 351      19.462  -9.628 -17.858  1.00 83.35           C  
ATOM   2849  O   ASP B 351      22.586  -9.106 -17.920  1.00 83.35           O  
ATOM   2850  CG  ASP B 351      18.716  -9.411 -19.163  1.00 83.35           C  
ATOM   2851  OD1 ASP B 351      18.973 -10.145 -20.142  1.00 83.35           O  
ATOM   2852  OD2 ASP B 351      17.866  -8.496 -19.214  1.00 83.35           O  
ATOM   2853  N   HIS B 352      22.096 -10.056 -19.830  1.00 90.97           N  
ATOM   2854  CA  HIS B 352      23.184  -9.384 -20.531  1.00 90.97           C  
ATOM   2855  C   HIS B 352      22.667  -8.205 -21.349  1.00 90.97           C  
ATOM   2856  CB  HIS B 352      23.927 -10.367 -21.437  1.00 90.97           C  
ATOM   2857  O   HIS B 352      21.729  -8.355 -22.136  1.00 90.97           O  
ATOM   2858  CG  HIS B 352      24.813 -11.316 -20.694  1.00 90.97           C  
ATOM   2859  CD2 HIS B 352      24.524 -12.428 -19.980  1.00 90.97           C  
ATOM   2860  ND1 HIS B 352      26.181 -11.162 -20.632  1.00 90.97           N  
ATOM   2861  CE1 HIS B 352      26.696 -12.143 -19.910  1.00 90.97           C  
ATOM   2862  NE2 HIS B 352      25.711 -12.925 -19.502  1.00 90.97           N  
ATOM   2863  N   ILE B 353      23.195  -7.100 -21.058  1.00 91.24           N  
ATOM   2864  CA  ILE B 353      22.853  -5.898 -21.810  1.00 91.24           C  
ATOM   2865  C   ILE B 353      23.987  -5.551 -22.772  1.00 91.24           C  
ATOM   2866  CB  ILE B 353      22.565  -4.706 -20.869  1.00 91.24           C  
ATOM   2867  O   ILE B 353      25.104  -5.251 -22.342  1.00 91.24           O  
ATOM   2868  CG1 ILE B 353      21.424  -5.051 -19.905  1.00 91.24           C  
ATOM   2869  CG2 ILE B 353      22.238  -3.447 -21.678  1.00 91.24           C  
ATOM   2870  CD1 ILE B 353      21.166  -3.987 -18.847  1.00 91.24           C  
ATOM   2871  N   LYS B 354      23.663  -5.572 -24.024  1.00 92.48           N  
ATOM   2872  CA  LYS B 354      24.657  -5.258 -25.045  1.00 92.48           C  
ATOM   2873  C   LYS B 354      24.668  -3.765 -25.362  1.00 92.48           C  
ATOM   2874  CB  LYS B 354      24.391  -6.062 -26.319  1.00 92.48           C  
ATOM   2875  O   LYS B 354      23.627  -3.184 -25.675  1.00 92.48           O  
ATOM   2876  CG  LYS B 354      24.754  -7.535 -26.208  1.00 92.48           C  
ATOM   2877  CD  LYS B 354      24.640  -8.242 -27.553  1.00 92.48           C  
ATOM   2878  CE  LYS B 354      24.966  -9.725 -27.436  1.00 92.48           C  
ATOM   2879  NZ  LYS B 354      24.822 -10.429 -28.745  1.00 92.48           N  
ATOM   2880  N   VAL B 355      25.857  -3.241 -25.411  1.00 90.72           N  
ATOM   2881  CA  VAL B 355      25.994  -1.824 -25.733  1.00 90.72           C  
ATOM   2882  C   VAL B 355      26.020  -1.639 -27.248  1.00 90.72           C  
ATOM   2883  CB  VAL B 355      27.266  -1.219 -25.099  1.00 90.72           C  
ATOM   2884  O   VAL B 355      26.802  -2.288 -27.946  1.00 90.72           O  
ATOM   2885  CG1 VAL B 355      27.411   0.254 -25.480  1.00 90.72           C  
ATOM   2886  CG2 VAL B 355      27.235  -1.380 -23.581  1.00 90.72           C  
ATOM   2887  N   THR B 356      25.144  -0.739 -27.696  1.00 87.64           N  
ATOM   2888  CA  THR B 356      25.079  -0.482 -29.130  1.00 87.64           C  
ATOM   2889  C   THR B 356      26.188   0.475 -29.559  1.00 87.64           C  
ATOM   2890  CB  THR B 356      23.711   0.101 -29.532  1.00 87.64           C  
ATOM   2891  O   THR B 356      26.778   1.163 -28.724  1.00 87.64           O  
ATOM   2892  CG2 THR B 356      22.574  -0.823 -29.109  1.00 87.64           C  
ATOM   2893  OG1 THR B 356      23.537   1.375 -28.899  1.00 87.64           O  
ATOM   2894  N   GLN B 357      26.375   0.531 -30.835  1.00 84.44           N  
ATOM   2895  CA  GLN B 357      27.372   1.449 -31.376  1.00 84.44           C  
ATOM   2896  C   GLN B 357      27.011   2.899 -31.068  1.00 84.44           C  
ATOM   2897  CB  GLN B 357      27.519   1.253 -32.886  1.00 84.44           C  
ATOM   2898  O   GLN B 357      27.870   3.687 -30.669  1.00 84.44           O  
ATOM   2899  CG  GLN B 357      28.587   2.134 -33.519  1.00 84.44           C  
ATOM   2900  CD  GLN B 357      28.788   1.845 -34.995  1.00 84.44           C  
ATOM   2901  NE2 GLN B 357      29.744   2.533 -35.609  1.00 84.44           N  
ATOM   2902  OE1 GLN B 357      28.090   1.009 -35.577  1.00 84.44           O  
ATOM   2903  N   GLU B 358      25.760   3.195 -31.286  1.00 84.37           N  
ATOM   2904  CA  GLU B 358      25.286   4.549 -31.017  1.00 84.37           C  
ATOM   2905  C   GLU B 358      25.532   4.942 -29.563  1.00 84.37           C  
ATOM   2906  CB  GLU B 358      23.798   4.675 -31.352  1.00 84.37           C  
ATOM   2907  O   GLU B 358      25.983   6.054 -29.282  1.00 84.37           O  
ATOM   2908  CG  GLU B 358      23.506   4.731 -32.844  1.00 84.37           C  
ATOM   2909  CD  GLU B 358      22.020   4.757 -33.164  1.00 84.37           C  
ATOM   2910  OE1 GLU B 358      21.656   4.720 -34.362  1.00 84.37           O  
ATOM   2911  OE2 GLU B 358      21.213   4.815 -32.210  1.00 84.37           O  
ATOM   2912  N   GLN B 359      25.286   4.045 -28.700  1.00 83.18           N  
ATOM   2913  CA  GLN B 359      25.508   4.292 -27.279  1.00 83.18           C  
ATOM   2914  C   GLN B 359      26.992   4.479 -26.978  1.00 83.18           C  
ATOM   2915  CB  GLN B 359      24.942   3.145 -26.439  1.00 83.18           C  
ATOM   2916  O   GLN B 359      27.369   5.375 -26.219  1.00 83.18           O  
ATOM   2917  CG  GLN B 359      23.422   3.134 -26.359  1.00 83.18           C  
ATOM   2918  CD  GLN B 359      22.883   1.934 -25.601  1.00 83.18           C  
ATOM   2919  NE2 GLN B 359      21.745   2.113 -24.940  1.00 83.18           N  
ATOM   2920  OE1 GLN B 359      23.485   0.856 -25.611  1.00 83.18           O  
ATOM   2921  N   TYR B 360      27.692   3.564 -27.599  1.00 82.54           N  
ATOM   2922  CA  TYR B 360      29.138   3.649 -27.425  1.00 82.54           C  
ATOM   2923  C   TYR B 360      29.659   5.016 -27.851  1.00 82.54           C  
ATOM   2924  CB  TYR B 360      29.841   2.549 -28.227  1.00 82.54           C  
ATOM   2925  O   TYR B 360      30.383   5.673 -27.100  1.00 82.54           O  
ATOM   2926  CG  TYR B 360      31.345   2.671 -28.234  1.00 82.54           C  
ATOM   2927  CD1 TYR B 360      32.015   3.207 -29.332  1.00 82.54           C  
ATOM   2928  CD2 TYR B 360      32.100   2.251 -27.145  1.00 82.54           C  
ATOM   2929  CE1 TYR B 360      33.401   3.320 -29.345  1.00 82.54           C  
ATOM   2930  CE2 TYR B 360      33.487   2.359 -27.146  1.00 82.54           C  
ATOM   2931  OH  TYR B 360      35.500   3.003 -28.255  1.00 82.54           O  
ATOM   2932  CZ  TYR B 360      34.128   2.894 -28.249  1.00 82.54           C  
ATOM   2933  N   GLU B 361      29.246   5.518 -29.018  1.00 82.46           N  
ATOM   2934  CA  GLU B 361      29.693   6.801 -29.554  1.00 82.46           C  
ATOM   2935  C   GLU B 361      29.224   7.959 -28.678  1.00 82.46           C  
ATOM   2936  CB  GLU B 361      29.192   6.989 -30.988  1.00 82.46           C  
ATOM   2937  O   GLU B 361      29.984   8.894 -28.417  1.00 82.46           O  
ATOM   2938  CG  GLU B 361      29.857   6.065 -31.998  1.00 82.46           C  
ATOM   2939  CD  GLU B 361      29.203   6.107 -33.370  1.00 82.46           C  
ATOM   2940  OE1 GLU B 361      29.645   5.364 -34.276  1.00 82.46           O  
ATOM   2941  OE2 GLU B 361      28.242   6.890 -33.541  1.00 82.46           O  
ATOM   2942  N   LEU B 362      28.014   7.857 -28.233  1.00 78.49           N  
ATOM   2943  CA  LEU B 362      27.447   8.899 -27.383  1.00 78.49           C  
ATOM   2944  C   LEU B 362      28.254   9.052 -26.099  1.00 78.49           C  
ATOM   2945  CB  LEU B 362      25.987   8.581 -27.048  1.00 78.49           C  
ATOM   2946  O   LEU B 362      28.628  10.166 -25.724  1.00 78.49           O  
ATOM   2947  CG  LEU B 362      25.227   9.646 -26.255  1.00 78.49           C  
ATOM   2948  CD1 LEU B 362      24.912  10.844 -27.144  1.00 78.49           C  
ATOM   2949  CD2 LEU B 362      23.949   9.061 -25.664  1.00 78.49           C  
ATOM   2950  N   TYR B 363      28.498   7.955 -25.448  1.00 76.10           N  
ATOM   2951  CA  TYR B 363      29.199   7.997 -24.169  1.00 76.10           C  
ATOM   2952  C   TYR B 363      30.664   8.368 -24.362  1.00 76.10           C  
ATOM   2953  CB  TYR B 363      29.091   6.648 -23.452  1.00 76.10           C  
ATOM   2954  O   TYR B 363      31.276   8.984 -23.486  1.00 76.10           O  
ATOM   2955  CG  TYR B 363      27.843   6.502 -22.617  1.00 76.10           C  
ATOM   2956  CD1 TYR B 363      27.855   6.793 -21.255  1.00 76.10           C  
ATOM   2957  CD2 TYR B 363      26.649   6.073 -23.187  1.00 76.10           C  
ATOM   2958  CE1 TYR B 363      26.707   6.658 -20.480  1.00 76.10           C  
ATOM   2959  CE2 TYR B 363      25.495   5.935 -22.423  1.00 76.10           C  
ATOM   2960  OH  TYR B 363      24.395   6.094 -20.311  1.00 76.10           O  
ATOM   2961  CZ  TYR B 363      25.534   6.230 -21.072  1.00 76.10           C  
ATOM   2962  N   CYS B 364      31.268   7.996 -25.540  1.00 73.29           N  
ATOM   2963  CA  CYS B 364      32.623   8.430 -25.862  1.00 73.29           C  
ATOM   2964  C   CYS B 364      32.707   9.951 -25.925  1.00 73.29           C  
ATOM   2965  CB  CYS B 364      33.077   7.830 -27.192  1.00 73.29           C  
ATOM   2966  O   CYS B 364      33.659  10.546 -25.417  1.00 73.29           O  
ATOM   2967  SG  CYS B 364      33.571   6.096 -27.077  1.00 73.29           S  
ATOM   2968  N   GLU B 365      31.705  10.587 -26.481  1.00 72.05           N  
ATOM   2969  CA  GLU B 365      31.655  12.041 -26.599  1.00 72.05           C  
ATOM   2970  C   GLU B 365      31.564  12.704 -25.228  1.00 72.05           C  
ATOM   2971  CB  GLU B 365      30.470  12.469 -27.469  1.00 72.05           C  
ATOM   2972  O   GLU B 365      32.073  13.809 -25.032  1.00 72.05           O  
ATOM   2973  CG  GLU B 365      30.701  12.274 -28.961  1.00 72.05           C  
ATOM   2974  CD  GLU B 365      29.504  12.673 -29.810  1.00 72.05           C  
ATOM   2975  OE1 GLU B 365      29.543  12.473 -31.045  1.00 72.05           O  
ATOM   2976  OE2 GLU B 365      28.520  13.190 -29.235  1.00 72.05           O  
ATOM   2977  N   MET B 366      31.121  11.983 -24.249  1.00 65.20           N  
ATOM   2978  CA  MET B 366      30.958  12.517 -22.900  1.00 65.20           C  
ATOM   2979  C   MET B 366      32.172  12.192 -22.036  1.00 65.20           C  
ATOM   2980  CB  MET B 366      29.690  11.960 -22.250  1.00 65.20           C  
ATOM   2981  O   MET B 366      32.249  12.617 -20.882  1.00 65.20           O  
ATOM   2982  CG  MET B 366      28.406  12.411 -22.928  1.00 65.20           C  
ATOM   2983  SD  MET B 366      26.910  11.677 -22.159  1.00 65.20           S  
ATOM   2984  CE  MET B 366      27.661  10.838 -20.736  1.00 65.20           C  
ATOM   2985  N   GLY B 367      33.132  11.451 -22.578  1.00 66.01           N  
ATOM   2986  CA  GLY B 367      34.336  11.050 -21.869  1.00 66.01           C  
ATOM   2987  C   GLY B 367      34.097   9.935 -20.868  1.00 66.01           C  
ATOM   2988  O   GLY B 367      34.752   9.878 -19.826  1.00 66.01           O  
ATOM   2989  N   SER B 368      33.002   9.099 -21.095  1.00 73.95           N  
ATOM   2990  CA  SER B 368      32.675   7.984 -20.212  1.00 73.95           C  
ATOM   2991  C   SER B 368      32.332   6.730 -21.009  1.00 73.95           C  
ATOM   2992  CB  SER B 368      31.507   8.350 -19.295  1.00 73.95           C  
ATOM   2993  O   SER B 368      32.538   6.684 -22.223  1.00 73.95           O  
ATOM   2994  OG  SER B 368      31.215   7.288 -18.403  1.00 73.95           O  
ATOM   2995  N   THR B 369      32.034   5.623 -20.307  1.00 82.44           N  
ATOM   2996  CA  THR B 369      31.554   4.396 -20.934  1.00 82.44           C  
ATOM   2997  C   THR B 369      30.156   4.044 -20.433  1.00 82.44           C  
ATOM   2998  CB  THR B 369      32.510   3.220 -20.664  1.00 82.44           C  
ATOM   2999  O   THR B 369      29.778   4.415 -19.320  1.00 82.44           O  
ATOM   3000  CG2 THR B 369      33.933   3.557 -21.098  1.00 82.44           C  
ATOM   3001  OG1 THR B 369      32.508   2.922 -19.263  1.00 82.44           O  
ATOM   3002  N   PHE B 370      29.376   3.376 -21.238  1.00 85.45           N  
ATOM   3003  CA  PHE B 370      28.012   3.006 -20.880  1.00 85.45           C  
ATOM   3004  C   PHE B 370      27.998   2.120 -19.640  1.00 85.45           C  
ATOM   3005  CB  PHE B 370      27.325   2.287 -22.046  1.00 85.45           C  
ATOM   3006  O   PHE B 370      27.081   2.204 -18.821  1.00 85.45           O  
ATOM   3007  CG  PHE B 370      25.881   1.954 -21.788  1.00 85.45           C  
ATOM   3008  CD1 PHE B 370      25.519   0.712 -21.281  1.00 85.45           C  
ATOM   3009  CD2 PHE B 370      24.884   2.884 -22.053  1.00 85.45           C  
ATOM   3010  CE1 PHE B 370      24.183   0.401 -21.042  1.00 85.45           C  
ATOM   3011  CE2 PHE B 370      23.546   2.580 -21.816  1.00 85.45           C  
ATOM   3012  CZ  PHE B 370      23.198   1.338 -21.311  1.00 85.45           C  
ATOM   3013  N   GLN B 371      29.018   1.331 -19.355  1.00 88.75           N  
ATOM   3014  CA  GLN B 371      29.098   0.338 -18.289  1.00 88.75           C  
ATOM   3015  C   GLN B 371      29.232   1.007 -16.924  1.00 88.75           C  
ATOM   3016  CB  GLN B 371      30.274  -0.611 -18.526  1.00 88.75           C  
ATOM   3017  O   GLN B 371      28.860   0.425 -15.903  1.00 88.75           O  
ATOM   3018  CG  GLN B 371      30.179  -1.394 -19.829  1.00 88.75           C  
ATOM   3019  CD  GLN B 371      30.782  -0.651 -21.006  1.00 88.75           C  
ATOM   3020  NE2 GLN B 371      30.698  -1.248 -22.190  1.00 88.75           N  
ATOM   3021  OE1 GLN B 371      31.318   0.451 -20.852  1.00 88.75           O  
ATOM   3022  N   LEU B 372      29.695   2.266 -16.974  1.00 79.10           N  
ATOM   3023  CA  LEU B 372      29.998   2.946 -15.720  1.00 79.10           C  
ATOM   3024  C   LEU B 372      28.728   3.492 -15.076  1.00 79.10           C  
ATOM   3025  CB  LEU B 372      30.995   4.085 -15.955  1.00 79.10           C  
ATOM   3026  O   LEU B 372      27.854   4.021 -15.768  1.00 79.10           O  
ATOM   3027  CG  LEU B 372      32.454   3.792 -15.603  1.00 79.10           C  
ATOM   3028  CD1 LEU B 372      33.375   4.263 -16.724  1.00 79.10           C  
ATOM   3029  CD2 LEU B 372      32.829   4.454 -14.282  1.00 79.10           C  
ATOM   3030  N   CYS B 373      28.678   3.333 -13.795  1.00 80.71           N  
ATOM   3031  CA  CYS B 373      27.551   3.850 -13.026  1.00 80.71           C  
ATOM   3032  C   CYS B 373      27.525   5.374 -13.055  1.00 80.71           C  
ATOM   3033  CB  CYS B 373      27.617   3.359 -11.581  1.00 80.71           C  
ATOM   3034  O   CYS B 373      28.553   6.020 -12.845  1.00 80.71           O  
ATOM   3035  SG  CYS B 373      26.226   3.899 -10.564  1.00 80.71           S  
ATOM   3036  N   LYS B 374      26.325   5.971 -13.334  1.00 74.62           N  
ATOM   3037  CA  LYS B 374      26.175   7.416 -13.480  1.00 74.62           C  
ATOM   3038  C   LYS B 374      26.306   8.121 -12.133  1.00 74.62           C  
ATOM   3039  CB  LYS B 374      24.827   7.754 -14.119  1.00 74.62           C  
ATOM   3040  O   LYS B 374      26.650   9.303 -12.076  1.00 74.62           O  
ATOM   3041  CG  LYS B 374      24.795   7.575 -15.629  1.00 74.62           C  
ATOM   3042  CD  LYS B 374      23.463   8.022 -16.217  1.00 74.62           C  
ATOM   3043  CE  LYS B 374      23.412   7.797 -17.723  1.00 74.62           C  
ATOM   3044  NZ  LYS B 374      22.122   8.269 -18.310  1.00 74.62           N  
ATOM   3045  N   ILE B 375      26.127   7.454 -11.071  1.00 73.26           N  
ATOM   3046  CA  ILE B 375      26.110   8.069  -9.749  1.00 73.26           C  
ATOM   3047  C   ILE B 375      27.526   8.097  -9.175  1.00 73.26           C  
ATOM   3048  CB  ILE B 375      25.158   7.321  -8.789  1.00 73.26           C  
ATOM   3049  O   ILE B 375      28.053   9.166  -8.859  1.00 73.26           O  
ATOM   3050  CG1 ILE B 375      23.717   7.387  -9.308  1.00 73.26           C  
ATOM   3051  CG2 ILE B 375      25.257   7.896  -7.373  1.00 73.26           C  
ATOM   3052  CD1 ILE B 375      22.713   6.638  -8.443  1.00 73.26           C  
ATOM   3053  N   CYS B 376      28.220   6.874  -9.086  1.00 71.62           N  
ATOM   3054  CA  CYS B 376      29.528   6.831  -8.443  1.00 71.62           C  
ATOM   3055  C   CYS B 376      30.644   7.031  -9.462  1.00 71.62           C  
ATOM   3056  CB  CYS B 376      29.723   5.502  -7.714  1.00 71.62           C  
ATOM   3057  O   CYS B 376      31.764   7.395  -9.099  1.00 71.62           O  
ATOM   3058  SG  CYS B 376      29.832   4.076  -8.817  1.00 71.62           S  
ATOM   3059  N   ALA B 377      30.319   6.814 -10.711  1.00 70.14           N  
ATOM   3060  CA  ALA B 377      31.262   6.911 -11.822  1.00 70.14           C  
ATOM   3061  C   ALA B 377      32.522   6.096 -11.546  1.00 70.14           C  
ATOM   3062  CB  ALA B 377      31.624   8.371 -12.087  1.00 70.14           C  
ATOM   3063  O   ALA B 377      33.621   6.481 -11.952  1.00 70.14           O  
ATOM   3064  N   GLU B 378      32.420   4.982 -10.710  1.00 73.73           N  
ATOM   3065  CA  GLU B 378      33.561   4.143 -10.355  1.00 73.73           C  
ATOM   3066  C   GLU B 378      33.275   2.672 -10.645  1.00 73.73           C  
ATOM   3067  CB  GLU B 378      33.925   4.327  -8.880  1.00 73.73           C  
ATOM   3068  O   GLU B 378      34.110   1.975 -11.224  1.00 73.73           O  
ATOM   3069  CG  GLU B 378      34.519   5.691  -8.559  1.00 73.73           C  
ATOM   3070  CD  GLU B 378      34.858   5.867  -7.087  1.00 73.73           C  
ATOM   3071  OE1 GLU B 378      35.325   6.961  -6.698  1.00 73.73           O  
ATOM   3072  OE2 GLU B 378      34.654   4.902  -6.317  1.00 73.73           O  
ATOM   3073  N   ASN B 379      32.070   2.318 -10.311  1.00 84.28           N  
ATOM   3074  CA  ASN B 379      31.688   0.922 -10.495  1.00 84.28           C  
ATOM   3075  C   ASN B 379      30.908   0.720 -11.791  1.00 84.28           C  
ATOM   3076  CB  ASN B 379      30.869   0.427  -9.300  1.00 84.28           C  
ATOM   3077  O   ASN B 379      30.292   1.657 -12.302  1.00 84.28           O  
ATOM   3078  CG  ASN B 379      31.654   0.453  -8.004  1.00 84.28           C  
ATOM   3079  ND2 ASN B 379      31.004   0.872  -6.925  1.00 84.28           N  
ATOM   3080  OD1 ASN B 379      32.836   0.100  -7.972  1.00 84.28           O  
ATOM   3081  N   ASP B 380      30.952  -0.519 -12.291  1.00 89.59           N  
ATOM   3082  CA  ASP B 380      30.131  -0.862 -13.448  1.00 89.59           C  
ATOM   3083  C   ASP B 380      28.678  -1.094 -13.041  1.00 89.59           C  
ATOM   3084  CB  ASP B 380      30.685  -2.104 -14.149  1.00 89.59           C  
ATOM   3085  O   ASP B 380      28.405  -1.556 -11.931  1.00 89.59           O  
ATOM   3086  CG  ASP B 380      31.995  -1.843 -14.871  1.00 89.59           C  
ATOM   3087  OD1 ASP B 380      32.404  -0.667 -14.986  1.00 89.59           O  
ATOM   3088  OD2 ASP B 380      32.623  -2.821 -15.332  1.00 89.59           O  
ATOM   3089  N   LYS B 381      27.784  -0.683 -13.906  1.00 89.32           N  
ATOM   3090  CA  LYS B 381      26.378  -1.010 -13.686  1.00 89.32           C  
ATOM   3091  C   LYS B 381      26.172  -2.519 -13.597  1.00 89.32           C  
ATOM   3092  CB  LYS B 381      25.510  -0.427 -14.802  1.00 89.32           C  
ATOM   3093  O   LYS B 381      26.630  -3.265 -14.465  1.00 89.32           O  
ATOM   3094  CG  LYS B 381      25.557   1.091 -14.894  1.00 89.32           C  
ATOM   3095  CD  LYS B 381      24.841   1.598 -16.140  1.00 89.32           C  
ATOM   3096  CE  LYS B 381      25.030   3.097 -16.323  1.00 89.32           C  
ATOM   3097  NZ  LYS B 381      24.903   3.501 -17.756  1.00 89.32           N  
ATOM   3098  N   ASP B 382      25.520  -3.018 -12.538  1.00 93.15           N  
ATOM   3099  CA  ASP B 382      25.346  -4.461 -12.406  1.00 93.15           C  
ATOM   3100  C   ASP B 382      23.919  -4.806 -11.986  1.00 93.15           C  
ATOM   3101  CB  ASP B 382      26.343  -5.032 -11.396  1.00 93.15           C  
ATOM   3102  O   ASP B 382      23.596  -5.976 -11.766  1.00 93.15           O  
ATOM   3103  CG  ASP B 382      26.219  -4.403 -10.019  1.00 93.15           C  
ATOM   3104  OD1 ASP B 382      25.373  -3.502  -9.835  1.00 93.15           O  
ATOM   3105  OD2 ASP B 382      26.976  -4.811  -9.112  1.00 93.15           O  
ATOM   3106  N   VAL B 383      23.070  -3.721 -11.864  1.00 91.85           N  
ATOM   3107  CA  VAL B 383      21.702  -4.004 -11.442  1.00 91.85           C  
ATOM   3108  C   VAL B 383      20.723  -3.192 -12.287  1.00 91.85           C  
ATOM   3109  CB  VAL B 383      21.495  -3.696  -9.942  1.00 91.85           C  
ATOM   3110  O   VAL B 383      20.991  -2.035 -12.620  1.00 91.85           O  
ATOM   3111  CG1 VAL B 383      20.029  -3.875  -9.552  1.00 91.85           C  
ATOM   3112  CG2 VAL B 383      22.392  -4.588  -9.086  1.00 91.85           C  
ATOM   3113  N   LYS B 384      19.688  -3.783 -12.680  1.00 92.94           N  
ATOM   3114  CA  LYS B 384      18.562  -3.115 -13.327  1.00 92.94           C  
ATOM   3115  C   LYS B 384      17.383  -2.973 -12.369  1.00 92.94           C  
ATOM   3116  CB  LYS B 384      18.131  -3.882 -14.579  1.00 92.94           C  
ATOM   3117  O   LYS B 384      16.895  -3.965 -11.825  1.00 92.94           O  
ATOM   3118  CG  LYS B 384      17.041  -3.190 -15.383  1.00 92.94           C  
ATOM   3119  CD  LYS B 384      16.675  -3.986 -16.629  1.00 92.94           C  
ATOM   3120  CE  LYS B 384      15.604  -3.280 -17.450  1.00 92.94           C  
ATOM   3121  NZ  LYS B 384      15.281  -4.030 -18.701  1.00 92.94           N  
ATOM   3122  N   ILE B 385      16.946  -1.715 -12.191  1.00 88.23           N  
ATOM   3123  CA  ILE B 385      15.819  -1.457 -11.302  1.00 88.23           C  
ATOM   3124  C   ILE B 385      14.510  -1.769 -12.024  1.00 88.23           C  
ATOM   3125  CB  ILE B 385      15.819   0.005 -10.800  1.00 88.23           C  
ATOM   3126  O   ILE B 385      14.310  -1.354 -13.168  1.00 88.23           O  
ATOM   3127  CG1 ILE B 385      17.096   0.296 -10.004  1.00 88.23           C  
ATOM   3128  CG2 ILE B 385      14.571   0.286  -9.957  1.00 88.23           C  
ATOM   3129  CD1 ILE B 385      17.261   1.757  -9.611  1.00 88.23           C  
ATOM   3130  N   GLU B 386      13.648  -2.390 -11.351  1.00 89.30           N  
ATOM   3131  CA  GLU B 386      12.349  -2.735 -11.922  1.00 89.30           C  
ATOM   3132  C   GLU B 386      11.214  -2.049 -11.166  1.00 89.30           C  
ATOM   3133  CB  GLU B 386      12.143  -4.252 -11.915  1.00 89.30           C  
ATOM   3134  O   GLU B 386      11.280  -1.894  -9.945  1.00 89.30           O  
ATOM   3135  CG  GLU B 386      13.089  -5.004 -12.840  1.00 89.30           C  
ATOM   3136  CD  GLU B 386      12.783  -4.789 -14.314  1.00 89.30           C  
ATOM   3137  OE1 GLU B 386      13.663  -5.060 -15.162  1.00 89.30           O  
ATOM   3138  OE2 GLU B 386      11.655  -4.345 -14.623  1.00 89.30           O  
ATOM   3139  N   PRO B 387      10.150  -1.625 -11.932  1.00 81.15           N  
ATOM   3140  CA  PRO B 387       9.899  -1.923 -13.345  1.00 81.15           C  
ATOM   3141  C   PRO B 387      10.451  -0.850 -14.281  1.00 81.15           C  
ATOM   3142  CB  PRO B 387       8.372  -1.985 -13.426  1.00 81.15           C  
ATOM   3143  O   PRO B 387      10.359  -0.985 -15.504  1.00 81.15           O  
ATOM   3144  CG  PRO B 387       7.894  -1.057 -12.357  1.00 81.15           C  
ATOM   3145  CD  PRO B 387       8.900  -1.055 -11.242  1.00 81.15           C  
ATOM   3146  N   CYS B 388      11.053   0.152 -13.793  1.00 81.64           N  
ATOM   3147  CA  CYS B 388      11.394   1.313 -14.608  1.00 81.64           C  
ATOM   3148  C   CYS B 388      12.540   0.994 -15.561  1.00 81.64           C  
ATOM   3149  CB  CYS B 388      11.772   2.498 -13.720  1.00 81.64           C  
ATOM   3150  O   CYS B 388      12.678   1.629 -16.607  1.00 81.64           O  
ATOM   3151  SG  CYS B 388      13.247   2.215 -12.717  1.00 81.64           S  
ATOM   3152  N   GLY B 389      13.449   0.019 -15.222  1.00 88.40           N  
ATOM   3153  CA  GLY B 389      14.497  -0.442 -16.119  1.00 88.40           C  
ATOM   3154  C   GLY B 389      15.773   0.372 -16.013  1.00 88.40           C  
ATOM   3155  O   GLY B 389      16.730   0.134 -16.753  1.00 88.40           O  
ATOM   3156  N   HIS B 390      15.858   1.323 -15.101  1.00 87.23           N  
ATOM   3157  CA  HIS B 390      17.078   2.104 -14.932  1.00 87.23           C  
ATOM   3158  C   HIS B 390      18.210   1.245 -14.378  1.00 87.23           C  
ATOM   3159  CB  HIS B 390      16.826   3.299 -14.010  1.00 87.23           C  
ATOM   3160  O   HIS B 390      17.967   0.308 -13.614  1.00 87.23           O  
ATOM   3161  CG  HIS B 390      16.094   4.423 -14.671  1.00 87.23           C  
ATOM   3162  CD2 HIS B 390      16.386   5.143 -15.780  1.00 87.23           C  
ATOM   3163  ND1 HIS B 390      14.907   4.926 -14.186  1.00 87.23           N  
ATOM   3164  CE1 HIS B 390      14.498   5.909 -14.970  1.00 87.23           C  
ATOM   3165  NE2 HIS B 390      15.378   6.061 -15.945  1.00 87.23           N  
ATOM   3166  N   LEU B 391      19.420   1.616 -14.756  1.00 91.08           N  
ATOM   3167  CA  LEU B 391      20.591   0.817 -14.412  1.00 91.08           C  
ATOM   3168  C   LEU B 391      21.502   1.574 -13.451  1.00 91.08           C  
ATOM   3169  CB  LEU B 391      21.368   0.433 -15.674  1.00 91.08           C  
ATOM   3170  O   LEU B 391      21.621   2.798 -13.535  1.00 91.08           O  
ATOM   3171  CG  LEU B 391      20.572  -0.278 -16.769  1.00 91.08           C  
ATOM   3172  CD1 LEU B 391      21.410  -0.403 -18.037  1.00 91.08           C  
ATOM   3173  CD2 LEU B 391      20.110  -1.650 -16.290  1.00 91.08           C  
ATOM   3174  N   MET B 392      22.142   0.865 -12.498  1.00 88.37           N  
ATOM   3175  CA  MET B 392      23.129   1.423 -11.578  1.00 88.37           C  
ATOM   3176  C   MET B 392      23.916   0.315 -10.887  1.00 88.37           C  
ATOM   3177  CB  MET B 392      22.451   2.312 -10.534  1.00 88.37           C  
ATOM   3178  O   MET B 392      23.715  -0.867 -11.173  1.00 88.37           O  
ATOM   3179  CG  MET B 392      21.531   1.556  -9.589  1.00 88.37           C  
ATOM   3180  SD  MET B 392      20.721   2.657  -8.366  1.00 88.37           S  
ATOM   3181  CE  MET B 392      19.903   3.830  -9.483  1.00 88.37           C  
ATOM   3182  N   CYS B 393      24.898   0.731 -10.090  1.00 86.88           N  
ATOM   3183  CA  CYS B 393      25.670  -0.289  -9.389  1.00 86.88           C  
ATOM   3184  C   CYS B 393      25.004  -0.668  -8.071  1.00 86.88           C  
ATOM   3185  CB  CYS B 393      27.094   0.201  -9.128  1.00 86.88           C  
ATOM   3186  O   CYS B 393      24.249   0.123  -7.502  1.00 86.88           O  
ATOM   3187  SG  CYS B 393      27.200   1.494  -7.872  1.00 86.88           S  
ATOM   3188  N   THR B 394      25.169  -1.816  -7.601  1.00 85.42           N  
ATOM   3189  CA  THR B 394      24.569  -2.355  -6.385  1.00 85.42           C  
ATOM   3190  C   THR B 394      24.930  -1.495  -5.177  1.00 85.42           C  
ATOM   3191  CB  THR B 394      25.018  -3.807  -6.137  1.00 85.42           C  
ATOM   3192  O   THR B 394      24.080  -1.221  -4.328  1.00 85.42           O  
ATOM   3193  CG2 THR B 394      24.298  -4.407  -4.933  1.00 85.42           C  
ATOM   3194  OG1 THR B 394      24.724  -4.596  -7.297  1.00 85.42           O  
ATOM   3195  N   SER B 395      26.169  -1.042  -5.166  1.00 77.22           N  
ATOM   3196  CA  SER B 395      26.642  -0.229  -4.050  1.00 77.22           C  
ATOM   3197  C   SER B 395      25.850   1.070  -3.938  1.00 77.22           C  
ATOM   3198  CB  SER B 395      28.131   0.084  -4.206  1.00 77.22           C  
ATOM   3199  O   SER B 395      25.414   1.446  -2.848  1.00 77.22           O  
ATOM   3200  OG  SER B 395      28.402   0.609  -5.494  1.00 77.22           O  
ATOM   3201  N   CYS B 396      25.687   1.686  -5.049  1.00 79.19           N  
ATOM   3202  CA  CYS B 396      24.957   2.948  -5.066  1.00 79.19           C  
ATOM   3203  C   CYS B 396      23.486   2.731  -4.731  1.00 79.19           C  
ATOM   3204  CB  CYS B 396      25.084   3.623  -6.431  1.00 79.19           C  
ATOM   3205  O   CYS B 396      22.876   3.545  -4.037  1.00 79.19           O  
ATOM   3206  SG  CYS B 396      26.716   4.332  -6.743  1.00 79.19           S  
ATOM   3207  N   LEU B 397      22.879   1.643  -5.228  1.00 82.40           N  
ATOM   3208  CA  LEU B 397      21.483   1.343  -4.928  1.00 82.40           C  
ATOM   3209  C   LEU B 397      21.283   1.123  -3.432  1.00 82.40           C  
ATOM   3210  CB  LEU B 397      21.021   0.107  -5.704  1.00 82.40           C  
ATOM   3211  O   LEU B 397      20.353   1.674  -2.838  1.00 82.40           O  
ATOM   3212  CG  LEU B 397      19.580  -0.345  -5.463  1.00 82.40           C  
ATOM   3213  CD1 LEU B 397      18.603   0.737  -5.912  1.00 82.40           C  
ATOM   3214  CD2 LEU B 397      19.303  -1.657  -6.189  1.00 82.40           C  
ATOM   3215  N   THR B 398      22.119   0.377  -2.872  1.00 74.73           N  
ATOM   3216  CA  THR B 398      22.051   0.084  -1.445  1.00 74.73           C  
ATOM   3217  C   THR B 398      22.169   1.364  -0.623  1.00 74.73           C  
ATOM   3218  CB  THR B 398      23.156  -0.903  -1.024  1.00 74.73           C  
ATOM   3219  O   THR B 398      21.390   1.586   0.306  1.00 74.73           O  
ATOM   3220  CG2 THR B 398      23.012  -1.296   0.443  1.00 74.73           C  
ATOM   3221  OG1 THR B 398      23.069  -2.082  -1.833  1.00 74.73           O  
ATOM   3222  N   ALA B 399      23.149   2.176  -0.998  1.00 69.79           N  
ATOM   3223  CA  ALA B 399      23.355   3.443  -0.302  1.00 69.79           C  
ATOM   3224  C   ALA B 399      22.123   4.337  -0.415  1.00 69.79           C  
ATOM   3225  CB  ALA B 399      24.583   4.162  -0.857  1.00 69.79           C  
ATOM   3226  O   ALA B 399      21.732   4.992   0.554  1.00 69.79           O  
ATOM   3227  N   TRP B 400      21.618   4.411  -1.604  1.00 70.95           N  
ATOM   3228  CA  TRP B 400      20.428   5.214  -1.863  1.00 70.95           C  
ATOM   3229  C   TRP B 400      19.257   4.743  -1.007  1.00 70.95           C  
ATOM   3230  CB  TRP B 400      20.050   5.153  -3.346  1.00 70.95           C  
ATOM   3231  O   TRP B 400      18.573   5.554  -0.380  1.00 70.95           O  
ATOM   3232  CG  TRP B 400      18.745   5.817  -3.670  1.00 70.95           C  
ATOM   3233  CD1 TRP B 400      17.595   5.212  -4.095  1.00 70.95           C  
ATOM   3234  CD2 TRP B 400      18.460   7.218  -3.598  1.00 70.95           C  
ATOM   3235  CE2 TRP B 400      17.115   7.390  -3.994  1.00 70.95           C  
ATOM   3236  CE3 TRP B 400      19.211   8.344  -3.237  1.00 70.95           C  
ATOM   3237  NE1 TRP B 400      16.611   6.153  -4.292  1.00 70.95           N  
ATOM   3238  CH2 TRP B 400      17.263   9.732  -3.680  1.00 70.95           C  
ATOM   3239  CZ2 TRP B 400      16.505   8.647  -4.039  1.00 70.95           C  
ATOM   3240  CZ3 TRP B 400      18.602   9.593  -3.282  1.00 70.95           C  
ATOM   3241  N   GLN B 401      18.974   3.495  -0.864  1.00 70.39           N  
ATOM   3242  CA  GLN B 401      17.853   2.921  -0.127  1.00 70.39           C  
ATOM   3243  C   GLN B 401      18.029   3.110   1.377  1.00 70.39           C  
ATOM   3244  CB  GLN B 401      17.700   1.435  -0.454  1.00 70.39           C  
ATOM   3245  O   GLN B 401      17.048   3.264   2.107  1.00 70.39           O  
ATOM   3246  CG  GLN B 401      17.151   1.166  -1.849  1.00 70.39           C  
ATOM   3247  CD  GLN B 401      17.033  -0.315  -2.158  1.00 70.39           C  
ATOM   3248  NE2 GLN B 401      15.999  -0.684  -2.905  1.00 70.39           N  
ATOM   3249  OE1 GLN B 401      17.866  -1.120  -1.729  1.00 70.39           O  
ATOM   3250  N   GLU B 402      19.250   3.167   1.834  1.00 64.32           N  
ATOM   3251  CA  GLU B 402      19.540   3.374   3.250  1.00 64.32           C  
ATOM   3252  C   GLU B 402      19.309   4.827   3.653  1.00 64.32           C  
ATOM   3253  CB  GLU B 402      20.979   2.961   3.570  1.00 64.32           C  
ATOM   3254  O   GLU B 402      19.029   5.116   4.819  1.00 64.32           O  
ATOM   3255  CG  GLU B 402      21.196   1.455   3.592  1.00 64.32           C  
ATOM   3256  CD  GLU B 402      22.649   1.062   3.808  1.00 64.32           C  
ATOM   3257  OE1 GLU B 402      22.949  -0.153   3.852  1.00 64.32           O  
ATOM   3258  OE2 GLU B 402      23.494   1.976   3.935  1.00 64.32           O  
ATOM   3259  N   SER B 403      19.495   5.822   2.661  1.00 53.78           N  
ATOM   3260  CA  SER B 403      19.358   7.249   2.936  1.00 53.78           C  
ATOM   3261  C   SER B 403      17.895   7.678   2.919  1.00 53.78           C  
ATOM   3262  CB  SER B 403      20.150   8.070   1.916  1.00 53.78           C  
ATOM   3263  O   SER B 403      17.589   8.864   3.054  1.00 53.78           O  
ATOM   3264  OG  SER B 403      19.918   7.596   0.601  1.00 53.78           O  
ATOM   3265  N   ASP B 404      16.899   6.836   2.747  1.00 52.57           N  
ATOM   3266  CA  ASP B 404      15.452   7.020   2.804  1.00 52.57           C  
ATOM   3267  C   ASP B 404      14.855   7.123   1.402  1.00 52.57           C  
ATOM   3268  CB  ASP B 404      15.100   8.266   3.618  1.00 52.57           C  
ATOM   3269  O   ASP B 404      13.753   7.646   1.228  1.00 52.57           O  
ATOM   3270  CG  ASP B 404      14.331   7.948   4.888  1.00 52.57           C  
ATOM   3271  OD1 ASP B 404      14.019   6.762   5.131  1.00 52.57           O  
ATOM   3272  OD2 ASP B 404      14.030   8.891   5.651  1.00 52.57           O  
ATOM   3273  N   GLY B 405      15.585   6.779   0.452  1.00 53.25           N  
ATOM   3274  CA  GLY B 405      15.059   6.750  -0.903  1.00 53.25           C  
ATOM   3275  C   GLY B 405      14.178   5.546  -1.175  1.00 53.25           C  
ATOM   3276  O   GLY B 405      14.581   4.407  -0.930  1.00 53.25           O  
ATOM   3277  N   GLN B 406      12.819   5.838  -1.344  1.00 59.34           N  
ATOM   3278  CA  GLN B 406      11.930   4.694  -1.516  1.00 59.34           C  
ATOM   3279  C   GLN B 406      11.724   4.374  -2.994  1.00 59.34           C  
ATOM   3280  CB  GLN B 406      10.582   4.955  -0.842  1.00 59.34           C  
ATOM   3281  O   GLN B 406      11.412   3.236  -3.350  1.00 59.34           O  
ATOM   3282  CG  GLN B 406      10.655   5.011   0.678  1.00 59.34           C  
ATOM   3283  CD  GLN B 406       9.732   4.011   1.347  1.00 59.34           C  
ATOM   3284  NE2 GLN B 406       9.994   3.719   2.617  1.00 59.34           N  
ATOM   3285  OE1 GLN B 406       8.790   3.505   0.729  1.00 59.34           O  
ATOM   3286  N   GLY B 407      12.168   5.230  -3.870  1.00 70.02           N  
ATOM   3287  CA  GLY B 407      11.954   5.009  -5.291  1.00 70.02           C  
ATOM   3288  C   GLY B 407      13.225   5.130  -6.111  1.00 70.02           C  
ATOM   3289  O   GLY B 407      14.318   5.261  -5.556  1.00 70.02           O  
ATOM   3290  N   CYS B 408      13.091   4.893  -7.346  1.00 74.72           N  
ATOM   3291  CA  CYS B 408      14.205   4.997  -8.282  1.00 74.72           C  
ATOM   3292  C   CYS B 408      14.825   6.389  -8.240  1.00 74.72           C  
ATOM   3293  CB  CYS B 408      13.742   4.679  -9.703  1.00 74.72           C  
ATOM   3294  O   CYS B 408      14.112   7.393  -8.288  1.00 74.72           O  
ATOM   3295  SG  CYS B 408      15.024   4.906 -10.955  1.00 74.72           S  
ATOM   3296  N   PRO B 409      16.132   6.502  -8.032  1.00 70.15           N  
ATOM   3297  CA  PRO B 409      16.802   7.803  -7.969  1.00 70.15           C  
ATOM   3298  C   PRO B 409      16.685   8.591  -9.271  1.00 70.15           C  
ATOM   3299  CB  PRO B 409      18.260   7.434  -7.683  1.00 70.15           C  
ATOM   3300  O   PRO B 409      16.954   9.795  -9.294  1.00 70.15           O  
ATOM   3301  CG  PRO B 409      18.394   6.019  -8.145  1.00 70.15           C  
ATOM   3302  CD  PRO B 409      17.041   5.369  -8.089  1.00 70.15           C  
ATOM   3303  N   PHE B 410      16.293   7.946 -10.363  1.00 71.71           N  
ATOM   3304  CA  PHE B 410      16.259   8.605 -11.664  1.00 71.71           C  
ATOM   3305  C   PHE B 410      14.847   9.071 -11.998  1.00 71.71           C  
ATOM   3306  CB  PHE B 410      16.775   7.664 -12.758  1.00 71.71           C  
ATOM   3307  O   PHE B 410      14.619  10.260 -12.231  1.00 71.71           O  
ATOM   3308  CG  PHE B 410      18.172   7.161 -12.517  1.00 71.71           C  
ATOM   3309  CD1 PHE B 410      19.270   7.981 -12.744  1.00 71.71           C  
ATOM   3310  CD2 PHE B 410      18.388   5.866 -12.062  1.00 71.71           C  
ATOM   3311  CE1 PHE B 410      20.565   7.518 -12.522  1.00 71.71           C  
ATOM   3312  CE2 PHE B 410      19.679   5.396 -11.838  1.00 71.71           C  
ATOM   3313  CZ  PHE B 410      20.766   6.223 -12.069  1.00 71.71           C  
ATOM   3314  N   CYS B 411      13.857   8.183 -11.853  1.00 67.04           N  
ATOM   3315  CA  CYS B 411      12.504   8.537 -12.269  1.00 67.04           C  
ATOM   3316  C   CYS B 411      11.574   8.646 -11.067  1.00 67.04           C  
ATOM   3317  CB  CYS B 411      11.959   7.504 -13.255  1.00 67.04           C  
ATOM   3318  O   CYS B 411      10.419   9.051 -11.205  1.00 67.04           O  
ATOM   3319  SG  CYS B 411      11.708   5.868 -12.531  1.00 67.04           S  
ATOM   3320  N   ARG B 412      12.067   8.169  -9.919  1.00 66.08           N  
ATOM   3321  CA  ARG B 412      11.357   8.281  -8.648  1.00 66.08           C  
ATOM   3322  C   ARG B 412      10.209   7.279  -8.572  1.00 66.08           C  
ATOM   3323  CB  ARG B 412      10.825   9.703  -8.452  1.00 66.08           C  
ATOM   3324  O   ARG B 412       9.449   7.271  -7.602  1.00 66.08           O  
ATOM   3325  CG  ARG B 412      11.908  10.770  -8.453  1.00 66.08           C  
ATOM   3326  CD  ARG B 412      12.794  10.676  -7.219  1.00 66.08           C  
ATOM   3327  NE  ARG B 412      13.800  11.734  -7.196  1.00 66.08           N  
ATOM   3328  NH1 ARG B 412      14.943  10.891  -5.374  1.00 66.08           N  
ATOM   3329  NH2 ARG B 412      15.658  12.818  -6.390  1.00 66.08           N  
ATOM   3330  CZ  ARG B 412      14.798  11.812  -6.320  1.00 66.08           C  
ATOM   3331  N   CYS B 413      10.171   6.419  -9.511  1.00 67.98           N  
ATOM   3332  CA  CYS B 413       9.163   5.365  -9.475  1.00 67.98           C  
ATOM   3333  C   CYS B 413       9.449   4.375  -8.352  1.00 67.98           C  
ATOM   3334  CB  CYS B 413       9.108   4.630 -10.814  1.00 67.98           C  
ATOM   3335  O   CYS B 413      10.604   4.181  -7.969  1.00 67.98           O  
ATOM   3336  SG  CYS B 413      10.613   3.709 -11.201  1.00 67.98           S  
ATOM   3337  N   GLU B 414       8.401   3.810  -7.809  1.00 74.64           N  
ATOM   3338  CA  GLU B 414       8.587   2.804  -6.768  1.00 74.64           C  
ATOM   3339  C   GLU B 414       9.385   1.612  -7.289  1.00 74.64           C  
ATOM   3340  CB  GLU B 414       7.235   2.335  -6.225  1.00 74.64           C  
ATOM   3341  O   GLU B 414       9.093   1.084  -8.364  1.00 74.64           O  
ATOM   3342  CG  GLU B 414       7.344   1.345  -5.074  1.00 74.64           C  
ATOM   3343  CD  GLU B 414       6.006   0.752  -4.664  1.00 74.64           C  
ATOM   3344  OE1 GLU B 414       5.967  -0.054  -3.706  1.00 74.64           O  
ATOM   3345  OE2 GLU B 414       4.988   1.095  -5.306  1.00 74.64           O  
ATOM   3346  N   ILE B 415      10.334   1.183  -6.495  1.00 83.26           N  
ATOM   3347  CA  ILE B 415      11.141   0.027  -6.870  1.00 83.26           C  
ATOM   3348  C   ILE B 415      10.461  -1.254  -6.393  1.00 83.26           C  
ATOM   3349  CB  ILE B 415      12.570   0.123  -6.289  1.00 83.26           C  
ATOM   3350  O   ILE B 415      10.370  -1.505  -5.189  1.00 83.26           O  
ATOM   3351  CG1 ILE B 415      13.274   1.382  -6.808  1.00 83.26           C  
ATOM   3352  CG2 ILE B 415      13.376  -1.135  -6.626  1.00 83.26           C  
ATOM   3353  CD1 ILE B 415      14.628   1.645  -6.163  1.00 83.26           C  
ATOM   3354  N   LYS B 416      10.031  -2.053  -7.297  1.00 86.07           N  
ATOM   3355  CA  LYS B 416       9.319  -3.279  -6.949  1.00 86.07           C  
ATOM   3356  C   LYS B 416      10.258  -4.482  -6.959  1.00 86.07           C  
ATOM   3357  CB  LYS B 416       8.154  -3.516  -7.912  1.00 86.07           C  
ATOM   3358  O   LYS B 416       9.972  -5.505  -6.333  1.00 86.07           O  
ATOM   3359  CG  LYS B 416       7.016  -2.517  -7.764  1.00 86.07           C  
ATOM   3360  CD  LYS B 416       5.832  -2.884  -8.649  1.00 86.07           C  
ATOM   3361  CE  LYS B 416       4.677  -1.907  -8.472  1.00 86.07           C  
ATOM   3362  NZ  LYS B 416       3.528  -2.240  -9.366  1.00 86.07           N  
ATOM   3363  N   GLY B 417      11.363  -4.337  -7.609  1.00 85.94           N  
ATOM   3364  CA  GLY B 417      12.381  -5.372  -7.688  1.00 85.94           C  
ATOM   3365  C   GLY B 417      13.620  -4.933  -8.446  1.00 85.94           C  
ATOM   3366  O   GLY B 417      13.693  -3.799  -8.924  1.00 85.94           O  
ATOM   3367  N   THR B 418      14.553  -5.882  -8.389  1.00 87.56           N  
ATOM   3368  CA  THR B 418      15.781  -5.641  -9.138  1.00 87.56           C  
ATOM   3369  C   THR B 418      16.211  -6.897  -9.891  1.00 87.56           C  
ATOM   3370  CB  THR B 418      16.920  -5.180  -8.211  1.00 87.56           C  
ATOM   3371  O   THR B 418      15.819  -8.009  -9.529  1.00 87.56           O  
ATOM   3372  CG2 THR B 418      16.548  -3.895  -7.479  1.00 87.56           C  
ATOM   3373  OG1 THR B 418      17.188  -6.205  -7.246  1.00 87.56           O  
ATOM   3374  N   GLU B 419      16.993  -6.640 -10.965  1.00 87.63           N  
ATOM   3375  CA  GLU B 419      17.547  -7.736 -11.755  1.00 87.63           C  
ATOM   3376  C   GLU B 419      19.053  -7.575 -11.942  1.00 87.63           C  
ATOM   3377  CB  GLU B 419      16.854  -7.821 -13.117  1.00 87.63           C  
ATOM   3378  O   GLU B 419      19.518  -6.535 -12.411  1.00 87.63           O  
ATOM   3379  CG  GLU B 419      16.940  -9.194 -13.767  1.00 87.63           C  
ATOM   3380  CD  GLU B 419      15.787  -9.484 -14.714  1.00 87.63           C  
ATOM   3381  OE1 GLU B 419      15.761 -10.577 -15.323  1.00 87.63           O  
ATOM   3382  OE2 GLU B 419      14.902  -8.609 -14.850  1.00 87.63           O  
ATOM   3383  N   PRO B 420      19.775  -8.643 -11.530  1.00 87.81           N  
ATOM   3384  CA  PRO B 420      21.206  -8.573 -11.833  1.00 87.81           C  
ATOM   3385  C   PRO B 420      21.492  -8.570 -13.333  1.00 87.81           C  
ATOM   3386  CB  PRO B 420      21.769  -9.834 -11.172  1.00 87.81           C  
ATOM   3387  O   PRO B 420      20.856  -9.309 -14.088  1.00 87.81           O  
ATOM   3388  CG  PRO B 420      20.596 -10.751 -11.039  1.00 87.81           C  
ATOM   3389  CD  PRO B 420      19.343  -9.924 -11.030  1.00 87.81           C  
ATOM   3390  N   ILE B 421      22.462  -7.735 -13.712  1.00 91.49           N  
ATOM   3391  CA  ILE B 421      22.745  -7.625 -15.139  1.00 91.49           C  
ATOM   3392  C   ILE B 421      24.255  -7.596 -15.365  1.00 91.49           C  
ATOM   3393  CB  ILE B 421      22.088  -6.366 -15.749  1.00 91.49           C  
ATOM   3394  O   ILE B 421      25.025  -7.375 -14.427  1.00 91.49           O  
ATOM   3395  CG1 ILE B 421      22.616  -5.102 -15.062  1.00 91.49           C  
ATOM   3396  CG2 ILE B 421      20.563  -6.450 -15.647  1.00 91.49           C  
ATOM   3397  CD1 ILE B 421      23.709  -4.384 -15.841  1.00 91.49           C  
ATOM   3398  N   ILE B 422      24.659  -7.955 -16.550  1.00 92.05           N  
ATOM   3399  CA  ILE B 422      26.020  -7.759 -17.038  1.00 92.05           C  
ATOM   3400  C   ILE B 422      25.995  -6.909 -18.306  1.00 92.05           C  
ATOM   3401  CB  ILE B 422      26.723  -9.108 -17.310  1.00 92.05           C  
ATOM   3402  O   ILE B 422      25.312  -7.248 -19.275  1.00 92.05           O  
ATOM   3403  CG1 ILE B 422      26.789  -9.944 -16.027  1.00 92.05           C  
ATOM   3404  CG2 ILE B 422      28.122  -8.880 -17.889  1.00 92.05           C  
ATOM   3405  CD1 ILE B 422      27.301 -11.362 -16.239  1.00 92.05           C  
ATOM   3406  N   VAL B 423      26.745  -5.822 -18.285  1.00 92.08           N  
ATOM   3407  CA  VAL B 423      26.806  -4.955 -19.457  1.00 92.08           C  
ATOM   3408  C   VAL B 423      27.964  -5.382 -20.356  1.00 92.08           C  
ATOM   3409  CB  VAL B 423      26.960  -3.470 -19.058  1.00 92.08           C  
ATOM   3410  O   VAL B 423      29.129  -5.298 -19.961  1.00 92.08           O  
ATOM   3411  CG1 VAL B 423      27.027  -2.582 -20.299  1.00 92.08           C  
ATOM   3412  CG2 VAL B 423      25.810  -3.040 -18.150  1.00 92.08           C  
ATOM   3413  N   ASP B 424      27.590  -5.884 -21.543  1.00 93.51           N  
ATOM   3414  CA  ASP B 424      28.610  -6.267 -22.514  1.00 93.51           C  
ATOM   3415  C   ASP B 424      29.083  -5.059 -23.318  1.00 93.51           C  
ATOM   3416  CB  ASP B 424      28.075  -7.349 -23.455  1.00 93.51           C  
ATOM   3417  O   ASP B 424      28.323  -4.495 -24.109  1.00 93.51           O  
ATOM   3418  CG  ASP B 424      27.719  -8.638 -22.736  1.00 93.51           C  
ATOM   3419  OD1 ASP B 424      28.443  -9.032 -21.796  1.00 93.51           O  
ATOM   3420  OD2 ASP B 424      26.707  -9.266 -23.114  1.00 93.51           O  
ATOM   3421  N   PRO B 425      30.302  -4.645 -23.185  1.00 88.58           N  
ATOM   3422  CA  PRO B 425      30.801  -3.464 -23.893  1.00 88.58           C  
ATOM   3423  C   PRO B 425      30.797  -3.640 -25.410  1.00 88.58           C  
ATOM   3424  CB  PRO B 425      32.229  -3.313 -23.365  1.00 88.58           C  
ATOM   3425  O   PRO B 425      30.832  -4.770 -25.904  1.00 88.58           O  
ATOM   3426  CG  PRO B 425      32.520  -4.607 -22.675  1.00 88.58           C  
ATOM   3427  CD  PRO B 425      31.228  -5.347 -22.485  1.00 88.58           C  
ATOM   3428  N   PHE B 426      30.600  -2.535 -26.100  1.00 88.50           N  
ATOM   3429  CA  PHE B 426      30.716  -2.545 -27.554  1.00 88.50           C  
ATOM   3430  C   PHE B 426      32.180  -2.545 -27.979  1.00 88.50           C  
ATOM   3431  CB  PHE B 426      29.993  -1.338 -28.160  1.00 88.50           C  
ATOM   3432  O   PHE B 426      32.983  -1.766 -27.461  1.00 88.50           O  
ATOM   3433  CG  PHE B 426      30.088  -1.265 -29.660  1.00 88.50           C  
ATOM   3434  CD1 PHE B 426      31.010  -0.425 -30.273  1.00 88.50           C  
ATOM   3435  CD2 PHE B 426      29.254  -2.037 -30.459  1.00 88.50           C  
ATOM   3436  CE1 PHE B 426      31.100  -0.356 -31.661  1.00 88.50           C  
ATOM   3437  CE2 PHE B 426      29.338  -1.973 -31.847  1.00 88.50           C  
ATOM   3438  CZ  PHE B 426      30.261  -1.131 -32.446  1.00 88.50           C  
ATOM   3439  N   ASP B 427      32.584  -3.560 -28.898  1.00 86.71           N  
ATOM   3440  CA  ASP B 427      33.935  -3.608 -29.449  1.00 86.71           C  
ATOM   3441  C   ASP B 427      33.950  -3.153 -30.907  1.00 86.71           C  
ATOM   3442  CB  ASP B 427      34.512  -5.021 -29.333  1.00 86.71           C  
ATOM   3443  O   ASP B 427      33.463  -3.862 -31.789  1.00 86.71           O  
ATOM   3444  CG  ASP B 427      35.995  -5.084 -29.652  1.00 86.71           C  
ATOM   3445  OD1 ASP B 427      36.562  -4.072 -30.120  1.00 86.71           O  
ATOM   3446  OD2 ASP B 427      36.602  -6.155 -29.436  1.00 86.71           O  
ATOM   3447  N   PRO B 428      34.446  -1.941 -31.262  1.00 77.59           N  
ATOM   3448  CA  PRO B 428      34.470  -1.417 -32.630  1.00 77.59           C  
ATOM   3449  C   PRO B 428      35.253  -2.309 -33.590  1.00 77.59           C  
ATOM   3450  CB  PRO B 428      35.149  -0.054 -32.474  1.00 77.59           C  
ATOM   3451  O   PRO B 428      35.010  -2.285 -34.799  1.00 77.59           O  
ATOM   3452  CG  PRO B 428      35.605  -0.016 -31.051  1.00 77.59           C  
ATOM   3453  CD  PRO B 428      35.072  -1.230 -30.346  1.00 77.59           C  
ATOM   3454  N   ARG B 429      36.161  -3.134 -33.180  1.00 75.71           N  
ATOM   3455  CA  ARG B 429      36.981  -4.004 -34.017  1.00 75.71           C  
ATOM   3456  C   ARG B 429      36.174  -5.194 -34.525  1.00 75.71           C  
ATOM   3457  CB  ARG B 429      38.208  -4.494 -33.245  1.00 75.71           C  
ATOM   3458  O   ARG B 429      36.483  -5.756 -35.578  1.00 75.71           O  
ATOM   3459  CG  ARG B 429      39.198  -3.393 -32.900  1.00 75.71           C  
ATOM   3460  CD  ARG B 429      40.376  -3.926 -32.096  1.00 75.71           C  
ATOM   3461  NE  ARG B 429      40.321  -3.488 -30.704  1.00 75.71           N  
ATOM   3462  NH1 ARG B 429      42.363  -4.397 -30.121  1.00 75.71           N  
ATOM   3463  NH2 ARG B 429      41.114  -3.278 -28.559  1.00 75.71           N  
ATOM   3464  CZ  ARG B 429      41.266  -3.722 -29.798  1.00 75.71           C  
ATOM   3465  N   ASP B 430      35.135  -5.539 -33.875  1.00 62.31           N  
ATOM   3466  CA  ASP B 430      34.343  -6.725 -34.184  1.00 62.31           C  
ATOM   3467  C   ASP B 430      33.419  -6.473 -35.374  1.00 62.31           C  
ATOM   3468  CB  ASP B 430      33.525  -7.158 -32.965  1.00 62.31           C  
ATOM   3469  O   ASP B 430      33.133  -7.388 -36.149  1.00 62.31           O  
ATOM   3470  CG  ASP B 430      34.222  -8.216 -32.129  1.00 62.31           C  
ATOM   3471  OD1 ASP B 430      35.248  -8.771 -32.579  1.00 62.31           O  
ATOM   3472  OD2 ASP B 430      33.740  -8.500 -31.011  1.00 62.31           O  
ATOM   3473  N   GLU B 431      32.934  -5.322 -35.840  1.00 50.92           N  
ATOM   3474  CA  GLU B 431      31.988  -5.068 -36.922  1.00 50.92           C  
ATOM   3475  C   GLU B 431      32.685  -5.079 -38.280  1.00 50.92           C  
ATOM   3476  CB  GLU B 431      31.273  -3.731 -36.709  1.00 50.92           C  
ATOM   3477  O   GLU B 431      32.070  -5.409 -39.296  1.00 50.92           O  
ATOM   3478  CG  GLU B 431      29.843  -3.871 -36.209  1.00 50.92           C  
ATOM   3479  CD  GLU B 431      29.073  -2.560 -36.217  1.00 50.92           C  
ATOM   3480  OE1 GLU B 431      27.863  -2.564 -35.897  1.00 50.92           O  
ATOM   3481  OE2 GLU B 431      29.686  -1.519 -36.546  1.00 50.92           O  
ATOM   3482  N   GLY B 432      33.885  -4.727 -38.496  1.00 42.67           N  
ATOM   3483  CA  GLY B 432      34.535  -4.676 -39.796  1.00 42.67           C  
ATOM   3484  C   GLY B 432      34.745  -6.046 -40.413  1.00 42.67           C  
ATOM   3485  O   GLY B 432      35.256  -6.158 -41.530  1.00 42.67           O  
ATOM   3486  N   SER B 433      34.704  -7.157 -39.645  1.00 38.07           N  
ATOM   3487  CA  SER B 433      35.182  -8.379 -40.283  1.00 38.07           C  
ATOM   3488  C   SER B 433      34.133  -8.958 -41.226  1.00 38.07           C  
ATOM   3489  CB  SER B 433      35.563  -9.420 -39.230  1.00 38.07           C  
ATOM   3490  O   SER B 433      34.425  -9.867 -42.006  1.00 38.07           O  
ATOM   3491  OG  SER B 433      36.635 -10.228 -39.686  1.00 38.07           O  
ATOM   3492  N   ARG B 434      32.792  -8.713 -41.159  1.00 36.55           N  
ATOM   3493  CA  ARG B 434      31.905  -9.612 -41.890  1.00 36.55           C  
ATOM   3494  C   ARG B 434      31.902  -9.288 -43.380  1.00 36.55           C  
ATOM   3495  CB  ARG B 434      30.482  -9.533 -41.333  1.00 36.55           C  
ATOM   3496  O   ARG B 434      31.329 -10.030 -44.181  1.00 36.55           O  
ATOM   3497  CG  ARG B 434      30.218 -10.484 -40.177  1.00 36.55           C  
ATOM   3498  CD  ARG B 434      28.756 -10.468 -39.755  1.00 36.55           C  
ATOM   3499  NE  ARG B 434      28.490 -11.436 -38.695  1.00 36.55           N  
ATOM   3500  NH1 ARG B 434      26.576 -10.390 -37.935  1.00 36.55           N  
ATOM   3501  NH2 ARG B 434      27.313 -12.312 -36.928  1.00 36.55           N  
ATOM   3502  CZ  ARG B 434      27.460 -11.377 -37.855  1.00 36.55           C  
ATOM   3503  N   CYS B 435      32.030  -8.109 -43.855  1.00 33.07           N  
ATOM   3504  CA  CYS B 435      31.545  -7.793 -45.194  1.00 33.07           C  
ATOM   3505  C   CYS B 435      32.373  -8.507 -46.256  1.00 33.07           C  
ATOM   3506  CB  CYS B 435      31.582  -6.284 -45.434  1.00 33.07           C  
ATOM   3507  O   CYS B 435      32.272  -8.191 -47.443  1.00 33.07           O  
ATOM   3508  SG  CYS B 435      30.172  -5.664 -46.378  1.00 33.07           S  
ATOM   3509  N   CYS B 436      33.280  -9.369 -46.067  1.00 30.42           N  
ATOM   3510  CA  CYS B 436      34.127  -9.508 -47.246  1.00 30.42           C  
ATOM   3511  C   CYS B 436      33.412 -10.290 -48.342  1.00 30.42           C  
ATOM   3512  CB  CYS B 436      35.440 -10.201 -46.885  1.00 30.42           C  
ATOM   3513  O   CYS B 436      33.984 -10.544 -49.403  1.00 30.42           O  
ATOM   3514  SG  CYS B 436      36.284  -9.468 -45.467  1.00 30.42           S  
ATOM   3515  N   SER B 437      32.367 -11.122 -48.176  1.00 29.03           N  
ATOM   3516  CA  SER B 437      32.451 -12.221 -49.133  1.00 29.03           C  
ATOM   3517  C   SER B 437      32.102 -11.755 -50.542  1.00 29.03           C  
ATOM   3518  CB  SER B 437      31.521 -13.363 -48.720  1.00 29.03           C  
ATOM   3519  O   SER B 437      32.319 -12.482 -51.514  1.00 29.03           O  
ATOM   3520  OG  SER B 437      30.346 -12.859 -48.108  1.00 29.03           O  
ATOM   3521  N   ILE B 438      31.206 -10.839 -50.878  1.00 28.51           N  
ATOM   3522  CA  ILE B 438      30.407 -11.045 -52.081  1.00 28.51           C  
ATOM   3523  C   ILE B 438      31.237 -10.701 -53.316  1.00 28.51           C  
ATOM   3524  CB  ILE B 438      29.114 -10.200 -52.053  1.00 28.51           C  
ATOM   3525  O   ILE B 438      31.068  -9.633 -53.908  1.00 28.51           O  
ATOM   3526  CG1 ILE B 438      28.319 -10.482 -50.773  1.00 28.51           C  
ATOM   3527  CG2 ILE B 438      28.263 -10.472 -53.297  1.00 28.51           C  
ATOM   3528  CD1 ILE B 438      27.222  -9.466 -50.488  1.00 28.51           C  
ATOM   3529  N   ILE B 439      32.362 -11.237 -53.603  1.00 29.91           N  
ATOM   3530  CA  ILE B 439      33.090 -10.795 -54.787  1.00 29.91           C  
ATOM   3531  C   ILE B 439      32.471 -11.417 -56.036  1.00 29.91           C  
ATOM   3532  CB  ILE B 439      34.590 -11.157 -54.695  1.00 29.91           C  
ATOM   3533  O   ILE B 439      32.479 -12.639 -56.199  1.00 29.91           O  
ATOM   3534  CG1 ILE B 439      35.201 -10.579 -53.414  1.00 29.91           C  
ATOM   3535  CG2 ILE B 439      35.341 -10.660 -55.934  1.00 29.91           C  
ATOM   3536  CD1 ILE B 439      36.658 -10.964 -53.195  1.00 29.91           C  
ATOM   3537  N   ASP B 440      31.278 -11.021 -56.513  1.00 30.63           N  
ATOM   3538  CA  ASP B 440      30.780 -11.430 -57.822  1.00 30.63           C  
ATOM   3539  C   ASP B 440      31.831 -11.199 -58.906  1.00 30.63           C  
ATOM   3540  CB  ASP B 440      29.494 -10.676 -58.167  1.00 30.63           C  
ATOM   3541  O   ASP B 440      32.585 -10.225 -58.850  1.00 30.63           O  
ATOM   3542  CG  ASP B 440      28.272 -11.576 -58.210  1.00 30.63           C  
ATOM   3543  OD1 ASP B 440      28.429 -12.816 -58.226  1.00 30.63           O  
ATOM   3544  OD2 ASP B 440      27.143 -11.041 -58.232  1.00 30.63           O  
ATOM   3545  N   PRO B 441      31.988 -12.246 -59.841  1.00 29.91           N  
ATOM   3546  CA  PRO B 441      32.957 -12.374 -60.932  1.00 29.91           C  
ATOM   3547  C   PRO B 441      32.717 -11.367 -62.055  1.00 29.91           C  
ATOM   3548  CB  PRO B 441      32.742 -13.806 -61.428  1.00 29.91           C  
ATOM   3549  O   PRO B 441      31.583 -11.210 -62.517  1.00 29.91           O  
ATOM   3550  CG  PRO B 441      31.529 -14.285 -60.698  1.00 29.91           C  
ATOM   3551  CD  PRO B 441      31.082 -13.205 -59.756  1.00 29.91           C  
ATOM   3552  N   PHE B 442      33.227 -10.044 -62.071  1.00 28.03           N  
ATOM   3553  CA  PHE B 442      33.221  -8.978 -63.067  1.00 28.03           C  
ATOM   3554  C   PHE B 442      33.791  -9.472 -64.391  1.00 28.03           C  
ATOM   3555  CB  PHE B 442      34.020  -7.770 -62.568  1.00 28.03           C  
ATOM   3556  O   PHE B 442      34.812 -10.162 -64.415  1.00 28.03           O  
ATOM   3557  CG  PHE B 442      33.258  -6.890 -61.615  1.00 28.03           C  
ATOM   3558  CD1 PHE B 442      32.399  -5.907 -62.090  1.00 28.03           C  
ATOM   3559  CD2 PHE B 442      33.402  -7.046 -60.242  1.00 28.03           C  
ATOM   3560  CE1 PHE B 442      31.692  -5.091 -61.209  1.00 28.03           C  
ATOM   3561  CE2 PHE B 442      32.699  -6.234 -59.356  1.00 28.03           C  
ATOM   3562  CZ  PHE B 442      31.845  -5.257 -59.842  1.00 28.03           C  
ATOM   3563  N   GLY B 443      32.860  -9.708 -65.379  1.00 27.11           N  
ATOM   3564  CA  GLY B 443      33.037 -10.110 -66.766  1.00 27.11           C  
ATOM   3565  C   GLY B 443      34.107  -9.312 -67.486  1.00 27.11           C  
ATOM   3566  O   GLY B 443      34.313  -8.133 -67.193  1.00 27.11           O  
ATOM   3567  N   MET B 444      35.086 -10.025 -68.120  1.00 26.29           N  
ATOM   3568  CA  MET B 444      36.389  -9.603 -68.627  1.00 26.29           C  
ATOM   3569  C   MET B 444      36.246  -8.889 -69.967  1.00 26.29           C  
ATOM   3570  CB  MET B 444      37.326 -10.804 -68.771  1.00 26.29           C  
ATOM   3571  O   MET B 444      35.796  -9.485 -70.948  1.00 26.29           O  
ATOM   3572  CG  MET B 444      38.796 -10.457 -68.605  1.00 26.29           C  
ATOM   3573  SD  MET B 444      39.153  -9.660 -66.991  1.00 26.29           S  
ATOM   3574  CE  MET B 444      39.039 -11.098 -65.891  1.00 26.29           C  
ATOM   3575  N   PRO B 445      35.742  -7.609 -70.044  1.00 27.68           N  
ATOM   3576  CA  PRO B 445      35.563  -6.865 -71.294  1.00 27.68           C  
ATOM   3577  C   PRO B 445      36.824  -6.843 -72.154  1.00 27.68           C  
ATOM   3578  CB  PRO B 445      35.202  -5.456 -70.817  1.00 27.68           C  
ATOM   3579  O   PRO B 445      37.932  -6.714 -71.627  1.00 27.68           O  
ATOM   3580  CG  PRO B 445      35.355  -5.505 -69.331  1.00 27.68           C  
ATOM   3581  CD  PRO B 445      35.767  -6.895 -68.939  1.00 27.68           C  
ATOM   3582  N   MET B 446      36.723  -7.581 -73.337  1.00 27.45           N  
ATOM   3583  CA  MET B 446      37.857  -7.742 -74.242  1.00 27.45           C  
ATOM   3584  C   MET B 446      38.342  -6.390 -74.753  1.00 27.45           C  
ATOM   3585  CB  MET B 446      37.483  -8.644 -75.419  1.00 27.45           C  
ATOM   3586  O   MET B 446      37.589  -5.661 -75.403  1.00 27.45           O  
ATOM   3587  CG  MET B 446      37.521 -10.128 -75.092  1.00 27.45           C  
ATOM   3588  SD  MET B 446      39.224 -10.810 -75.117  1.00 27.45           S  
ATOM   3589  CE  MET B 446      39.282 -11.462 -76.810  1.00 27.45           C  
ATOM   3590  N   LEU B 447      39.558  -5.803 -74.270  1.00 22.68           N  
ATOM   3591  CA  LEU B 447      40.056  -4.442 -74.102  1.00 22.68           C  
ATOM   3592  C   LEU B 447      40.574  -3.885 -75.423  1.00 22.68           C  
ATOM   3593  CB  LEU B 447      41.166  -4.403 -73.048  1.00 22.68           C  
ATOM   3594  O   LEU B 447      41.041  -4.640 -76.279  1.00 22.68           O  
ATOM   3595  CG  LEU B 447      40.768  -4.811 -71.629  1.00 22.68           C  
ATOM   3596  CD1 LEU B 447      42.009  -4.982 -70.759  1.00 22.68           C  
ATOM   3597  CD2 LEU B 447      39.821  -3.781 -71.022  1.00 22.68           C  
ATOM   3598  N   ASP B 448      40.257  -2.685 -75.645  1.00 25.59           N  
ATOM   3599  CA  ASP B 448      40.436  -1.768 -76.767  1.00 25.59           C  
ATOM   3600  C   ASP B 448      41.859  -1.843 -77.315  1.00 25.59           C  
ATOM   3601  CB  ASP B 448      40.110  -0.334 -76.346  1.00 25.59           C  
ATOM   3602  O   ASP B 448      42.058  -2.027 -78.518  1.00 25.59           O  
ATOM   3603  CG  ASP B 448      39.309   0.423 -77.391  1.00 25.59           C  
ATOM   3604  OD1 ASP B 448      39.071  -0.122 -78.490  1.00 25.59           O  
ATOM   3605  OD2 ASP B 448      38.915   1.576 -77.113  1.00 25.59           O  
ATOM   3606  N   LEU B 449      42.930  -0.769 -76.918  1.00 22.09           N  
ATOM   3607  CA  LEU B 449      43.341   0.486 -77.538  1.00 22.09           C  
ATOM   3608  C   LEU B 449      44.765   0.386 -78.075  1.00 22.09           C  
ATOM   3609  CB  LEU B 449      43.240   1.637 -76.535  1.00 22.09           C  
ATOM   3610  O   LEU B 449      45.479  -0.574 -77.778  1.00 22.09           O  
ATOM   3611  CG  LEU B 449      41.844   2.218 -76.306  1.00 22.09           C  
ATOM   3612  CD1 LEU B 449      41.739   2.812 -74.905  1.00 22.09           C  
ATOM   3613  CD2 LEU B 449      41.521   3.268 -77.363  1.00 22.09           C  
ATOM   3614  N   ASP B 450      45.572   1.612 -78.073  1.00 22.25           N  
ATOM   3615  CA  ASP B 450      46.497   2.448 -78.832  1.00 22.25           C  
ATOM   3616  C   ASP B 450      47.946   2.054 -78.556  1.00 22.25           C  
ATOM   3617  CB  ASP B 450      46.282   3.926 -78.498  1.00 22.25           C  
ATOM   3618  O   ASP B 450      48.816   2.224 -79.413  1.00 22.25           O  
ATOM   3619  CG  ASP B 450      45.389   4.636 -79.500  1.00 22.25           C  
ATOM   3620  OD1 ASP B 450      45.187   4.111 -80.616  1.00 22.25           O  
ATOM   3621  OD2 ASP B 450      44.885   5.732 -79.172  1.00 22.25           O  
ATOM   3622  N   ASP B 451      48.576   1.968 -77.296  1.00 22.77           N  
ATOM   3623  CA  ASP B 451      49.098   3.196 -76.704  1.00 22.77           C  
ATOM   3624  C   ASP B 451      50.585   3.364 -77.008  1.00 22.77           C  
ATOM   3625  CB  ASP B 451      48.867   3.203 -75.191  1.00 22.77           C  
ATOM   3626  O   ASP B 451      51.242   2.422 -77.456  1.00 22.77           O  
ATOM   3627  CG  ASP B 451      47.662   4.031 -74.780  1.00 22.77           C  
ATOM   3628  OD1 ASP B 451      47.183   4.855 -75.589  1.00 22.77           O  
ATOM   3629  OD2 ASP B 451      47.189   3.860 -73.635  1.00 22.77           O  
ATOM   3630  N   ASP B 452      51.551   3.614 -75.974  1.00 20.76           N  
ATOM   3631  CA  ASP B 452      52.237   4.750 -75.366  1.00 20.76           C  
ATOM   3632  C   ASP B 452      53.746   4.656 -75.575  1.00 20.76           C  
ATOM   3633  CB  ASP B 452      51.917   4.834 -73.872  1.00 20.76           C  
ATOM   3634  O   ASP B 452      54.386   5.632 -75.973  1.00 20.76           O  
ATOM   3635  CG  ASP B 452      50.733   5.736 -73.569  1.00 20.76           C  
ATOM   3636  OD1 ASP B 452      50.455   6.664 -74.360  1.00 20.76           O  
ATOM   3637  OD2 ASP B 452      50.075   5.520 -72.529  1.00 20.76           O  
ATOM   3638  N   ASP B 453      54.621   4.061 -74.696  1.00 20.66           N  
ATOM   3639  CA  ASP B 453      55.166   4.743 -73.526  1.00 20.66           C  
ATOM   3640  C   ASP B 453      56.688   4.843 -73.608  1.00 20.66           C  
ATOM   3641  CB  ASP B 453      54.755   4.018 -72.243  1.00 20.66           C  
ATOM   3642  O   ASP B 453      57.316   4.166 -74.424  1.00 20.66           O  
ATOM   3643  CG  ASP B 453      53.646   4.730 -71.489  1.00 20.66           C  
ATOM   3644  OD1 ASP B 453      53.426   5.938 -71.724  1.00 20.66           O  
ATOM   3645  OD2 ASP B 453      52.987   4.078 -70.650  1.00 20.66           O  
ATOM   3646  N   ASP B 454      57.349   4.403 -72.627  1.00 20.53           N  
ATOM   3647  CA  ASP B 454      58.117   5.082 -71.588  1.00 20.53           C  
ATOM   3648  C   ASP B 454      59.607   5.089 -71.922  1.00 20.53           C  
ATOM   3649  CB  ASP B 454      57.886   4.417 -70.229  1.00 20.53           C  
ATOM   3650  O   ASP B 454      60.049   4.375 -72.824  1.00 20.53           O  
ATOM   3651  CG  ASP B 454      56.655   4.943 -69.513  1.00 20.53           C  
ATOM   3652  OD1 ASP B 454      56.297   6.125 -69.704  1.00 20.53           O  
ATOM   3653  OD2 ASP B 454      56.040   4.170 -68.747  1.00 20.53           O  
ATOM   3654  N   ARG B 455      60.335   4.701 -70.933  1.00 18.06           N  
ATOM   3655  CA  ARG B 455      61.275   5.292 -69.987  1.00 18.06           C  
ATOM   3656  C   ARG B 455      62.716   5.000 -70.392  1.00 18.06           C  
ATOM   3657  CB  ARG B 455      61.013   4.773 -68.572  1.00 18.06           C  
ATOM   3658  O   ARG B 455      63.557   5.901 -70.408  1.00 18.06           O  
ATOM   3659  CG  ARG B 455      60.052   5.635 -67.768  1.00 18.06           C  
ATOM   3660  CD  ARG B 455      59.916   5.141 -66.334  1.00 18.06           C  
ATOM   3661  NE  ARG B 455      58.984   5.963 -65.567  1.00 18.06           N  
ATOM   3662  NH1 ARG B 455      59.380   4.899 -63.555  1.00 18.06           N  
ATOM   3663  NH2 ARG B 455      57.883   6.631 -63.666  1.00 18.06           N  
ATOM   3664  CZ  ARG B 455      58.751   5.829 -64.265  1.00 18.06           C  
ATOM   3665  N   GLU B 456      63.203   4.018 -69.758  1.00 20.06           N  
ATOM   3666  CA  GLU B 456      64.203   4.140 -68.702  1.00 20.06           C  
ATOM   3667  C   GLU B 456      65.616   4.153 -69.278  1.00 20.06           C  
ATOM   3668  CB  GLU B 456      64.059   3.001 -67.689  1.00 20.06           C  
ATOM   3669  O   GLU B 456      65.856   3.610 -70.359  1.00 20.06           O  
ATOM   3670  CG  GLU B 456      64.384   3.405 -66.259  1.00 20.06           C  
ATOM   3671  CD  GLU B 456      63.497   2.725 -65.227  1.00 20.06           C  
ATOM   3672  OE1 GLU B 456      63.563   3.094 -64.033  1.00 20.06           O  
ATOM   3673  OE2 GLU B 456      62.730   1.817 -65.617  1.00 20.06           O  
ATOM   3674  N   GLU B 457      66.447   3.974 -68.414  1.00 18.48           N  
ATOM   3675  CA  GLU B 457      67.612   4.434 -67.664  1.00 18.48           C  
ATOM   3676  C   GLU B 457      68.907   3.922 -68.289  1.00 18.48           C  
ATOM   3677  CB  GLU B 457      67.521   3.989 -66.203  1.00 18.48           C  
ATOM   3678  O   GLU B 457      68.893   2.957 -69.055  1.00 18.48           O  
ATOM   3679  CG  GLU B 457      67.433   5.142 -65.213  1.00 18.48           C  
ATOM   3680  CD  GLU B 457      67.287   4.684 -63.770  1.00 18.48           C  
ATOM   3681  OE1 GLU B 457      67.257   5.544 -62.861  1.00 18.48           O  
ATOM   3682  OE2 GLU B 457      67.204   3.456 -63.548  1.00 18.48           O  
ATOM   3683  N   SER B 458      69.735   3.176 -67.408  1.00 18.89           N  
ATOM   3684  CA  SER B 458      70.898   3.435 -66.566  1.00 18.89           C  
ATOM   3685  C   SER B 458      72.164   2.842 -67.174  1.00 18.89           C  
ATOM   3686  CB  SER B 458      70.681   2.864 -65.163  1.00 18.89           C  
ATOM   3687  O   SER B 458      72.093   1.944 -68.016  1.00 18.89           O  
ATOM   3688  OG  SER B 458      71.749   3.226 -64.303  1.00 18.89           O  
ATOM   3689  N   LEU B 459      73.137   2.480 -66.306  1.00 16.90           N  
ATOM   3690  CA  LEU B 459      74.445   2.866 -65.787  1.00 16.90           C  
ATOM   3691  C   LEU B 459      75.519   1.879 -66.230  1.00 16.90           C  
ATOM   3692  CB  LEU B 459      74.411   2.949 -64.258  1.00 16.90           C  
ATOM   3693  O   LEU B 459      75.222   0.900 -66.918  1.00 16.90           O  
ATOM   3694  CG  LEU B 459      74.046   4.309 -63.661  1.00 16.90           C  
ATOM   3695  CD1 LEU B 459      73.280   4.126 -62.355  1.00 16.90           C  
ATOM   3696  CD2 LEU B 459      75.298   5.150 -63.440  1.00 16.90           C  
ATOM   3697  N   MET B 460      76.090   1.337 -65.118  1.00 16.09           N  
ATOM   3698  CA  MET B 460      77.432   1.489 -64.561  1.00 16.09           C  
ATOM   3699  C   MET B 460      78.336   0.342 -65.000  1.00 16.09           C  
ATOM   3700  CB  MET B 460      77.376   1.556 -63.034  1.00 16.09           C  
ATOM   3701  O   MET B 460      79.457   0.569 -65.457  1.00 16.09           O  
ATOM   3702  CG  MET B 460      77.630   2.945 -62.472  1.00 16.09           C  
ATOM   3703  SD  MET B 460      78.489   2.901 -60.851  1.00 16.09           S  
ATOM   3704  CE  MET B 460      77.420   4.011 -59.892  1.00 16.09           C  
ATOM   3705  N   MET B 461      78.456  -0.582 -64.033  1.00 17.35           N  
ATOM   3706  CA  MET B 461      79.672  -0.668 -63.229  1.00 17.35           C  
ATOM   3707  C   MET B 461      80.618  -1.728 -63.784  1.00 17.35           C  
ATOM   3708  CB  MET B 461      79.332  -0.982 -61.771  1.00 17.35           C  
ATOM   3709  O   MET B 461      80.202  -2.593 -64.557  1.00 17.35           O  
ATOM   3710  CG  MET B 461      80.208  -0.250 -60.766  1.00 17.35           C  
ATOM   3711  SD  MET B 461      79.315   0.146 -59.213  1.00 17.35           S  
ATOM   3712  CE  MET B 461      80.552   1.188 -58.390  1.00 17.35           C  
ATOM   3713  N   ASN B 462      81.272  -2.468 -62.797  1.00 16.27           N  
ATOM   3714  CA  ASN B 462      82.588  -2.597 -62.180  1.00 16.27           C  
ATOM   3715  C   ASN B 462      83.221  -3.951 -62.488  1.00 16.27           C  
ATOM   3716  CB  ASN B 462      82.495  -2.387 -60.667  1.00 16.27           C  
ATOM   3717  O   ASN B 462      84.407  -4.027 -62.813  1.00 16.27           O  
ATOM   3718  CG  ASN B 462      82.932  -0.998 -60.243  1.00 16.27           C  
ATOM   3719  ND2 ASN B 462      82.574  -0.611 -59.024  1.00 16.27           N  
ATOM   3720  OD1 ASN B 462      83.584  -0.279 -61.004  1.00 16.27           O  
ATOM   3721  N   ARG B 463      82.456  -4.873 -61.786  1.00 19.74           N  
ATOM   3722  CA  ARG B 463      83.230  -5.649 -60.823  1.00 19.74           C  
ATOM   3723  C   ARG B 463      84.135  -6.653 -61.529  1.00 19.74           C  
ATOM   3724  CB  ARG B 463      82.302  -6.376 -59.847  1.00 19.74           C  
ATOM   3725  O   ARG B 463      83.835  -7.091 -62.641  1.00 19.74           O  
ATOM   3726  CG  ARG B 463      82.095  -5.643 -58.532  1.00 19.74           C  
ATOM   3727  CD  ARG B 463      81.320  -6.488 -57.530  1.00 19.74           C  
ATOM   3728  NE  ARG B 463      81.136  -5.788 -56.262  1.00 19.74           N  
ATOM   3729  NH1 ARG B 463      79.945  -7.494 -55.257  1.00 19.74           N  
ATOM   3730  NH2 ARG B 463      80.378  -5.559 -54.107  1.00 19.74           N  
ATOM   3731  CZ  ARG B 463      80.487  -6.282 -55.212  1.00 19.74           C  
ATOM   3732  N   LEU B 464      84.558  -7.494 -61.066  1.00 18.02           N  
ATOM   3733  CA  LEU B 464      85.644  -7.730 -60.121  1.00 18.02           C  
ATOM   3734  C   LEU B 464      86.410  -8.998 -60.479  1.00 18.02           C  
ATOM   3735  CB  LEU B 464      85.099  -7.834 -58.694  1.00 18.02           C  
ATOM   3736  O   LEU B 464      87.643  -9.007 -60.472  1.00 18.02           O  
ATOM   3737  CG  LEU B 464      85.339  -6.626 -57.786  1.00 18.02           C  
ATOM   3738  CD1 LEU B 464      84.044  -6.221 -57.090  1.00 18.02           C  
ATOM   3739  CD2 LEU B 464      86.429  -6.932 -56.764  1.00 18.02           C  
ATOM   3740  N   ALA B 465      85.789 -10.065 -60.429  1.00 18.50           N  
ATOM   3741  CA  ALA B 465      86.062 -10.924 -59.280  1.00 18.50           C  
ATOM   3742  C   ALA B 465      86.984 -12.077 -59.665  1.00 18.50           C  
ATOM   3743  CB  ALA B 465      84.758 -11.462 -58.696  1.00 18.50           C  
ATOM   3744  O   ALA B 465      86.975 -12.533 -60.811  1.00 18.50           O  
ATOM   3745  N   ASN B 466      86.871 -12.797 -58.515  1.00 21.48           N  
ATOM   3746  CA  ASN B 466      88.210 -13.031 -57.984  1.00 21.48           C  
ATOM   3747  C   ASN B 466      89.064 -13.842 -58.955  1.00 21.48           C  
ATOM   3748  CB  ASN B 466      88.134 -13.736 -56.628  1.00 21.48           C  
ATOM   3749  O   ASN B 466      88.533 -14.540 -59.821  1.00 21.48           O  
ATOM   3750  CG  ASN B 466      88.078 -12.763 -55.466  1.00 21.48           C  
ATOM   3751  ND2 ASN B 466      87.724 -13.265 -54.289  1.00 21.48           N  
ATOM   3752  OD1 ASN B 466      88.349 -11.571 -55.626  1.00 21.48           O  
ATOM   3753  N   VAL B 467      89.704 -14.593 -58.774  1.00 22.61           N  
ATOM   3754  CA  VAL B 467      90.910 -14.606 -57.953  1.00 22.61           C  
ATOM   3755  C   VAL B 467      91.746 -15.841 -58.281  1.00 22.61           C  
ATOM   3756  CB  VAL B 467      90.572 -14.576 -56.446  1.00 22.61           C  
ATOM   3757  O   VAL B 467      91.213 -16.856 -58.735  1.00 22.61           O  
ATOM   3758  CG1 VAL B 467      91.845 -14.641 -55.605  1.00 22.61           C  
ATOM   3759  CG2 VAL B 467      89.766 -13.324 -56.105  1.00 22.61           C  
ATOM   3760  N   ARG B 468      92.156 -16.405 -57.476  1.00 18.72           N  
ATOM   3761  CA  ARG B 468      93.400 -16.625 -56.745  1.00 18.72           C  
ATOM   3762  C   ARG B 468      93.858 -18.075 -56.867  1.00 18.72           C  
ATOM   3763  CB  ARG B 468      93.230 -16.252 -55.271  1.00 18.72           C  
ATOM   3764  O   ARG B 468      95.049 -18.342 -57.039  1.00 18.72           O  
ATOM   3765  CG  ARG B 468      93.416 -14.770 -54.985  1.00 18.72           C  
ATOM   3766  CD  ARG B 468      93.334 -14.468 -53.496  1.00 18.72           C  
ATOM   3767  NE  ARG B 468      93.661 -13.074 -53.210  1.00 18.72           N  
ATOM   3768  NH1 ARG B 468      93.041 -13.169 -50.986  1.00 18.72           N  
ATOM   3769  NH2 ARG B 468      93.842 -11.214 -51.875  1.00 18.72           N  
ATOM   3770  CZ  ARG B 468      93.514 -12.489 -52.024  1.00 18.72           C  
ATOM   3771  N   LYS B 469      92.813 -18.819 -56.572  1.00 18.18           N  
ATOM   3772  CA  LYS B 469      93.329 -19.749 -55.571  1.00 18.18           C  
ATOM   3773  C   LYS B 469      94.096 -20.893 -56.228  1.00 18.18           C  
ATOM   3774  CB  LYS B 469      92.189 -20.304 -54.717  1.00 18.18           C  
ATOM   3775  O   LYS B 469      93.764 -21.313 -57.339  1.00 18.18           O  
ATOM   3776  CG  LYS B 469      91.914 -19.502 -53.453  1.00 18.18           C  
ATOM   3777  CD  LYS B 469      90.877 -20.185 -52.572  1.00 18.18           C  
ATOM   3778  CE  LYS B 469      90.574 -19.366 -51.325  1.00 18.18           C  
ATOM   3779  NZ  LYS B 469      89.519 -20.006 -50.483  1.00 18.18           N  
ATOM   3780  N   CYS B 470      94.369 -21.726 -55.310  1.00 20.52           N  
ATOM   3781  CA  CYS B 470      95.713 -22.210 -55.015  1.00 20.52           C  
ATOM   3782  C   CYS B 470      96.127 -23.301 -55.995  1.00 20.52           C  
ATOM   3783  CB  CYS B 470      95.790 -22.740 -53.584  1.00 20.52           C  
ATOM   3784  O   CYS B 470      95.287 -23.857 -56.704  1.00 20.52           O  
ATOM   3785  SG  CYS B 470      95.298 -21.534 -52.333  1.00 20.52           S  
ATOM   3786  N   THR B 471      96.790 -24.308 -55.376  1.00 18.53           N  
ATOM   3787  CA  THR B 471      98.238 -24.373 -55.210  1.00 18.53           C  
ATOM   3788  C   THR B 471      98.820 -25.547 -55.993  1.00 18.53           C  
ATOM   3789  CB  THR B 471      98.626 -24.500 -53.726  1.00 18.53           C  
ATOM   3790  O   THR B 471     100.023 -25.590 -56.256  1.00 18.53           O  
ATOM   3791  CG2 THR B 471      99.031 -23.149 -53.146  1.00 18.53           C  
ATOM   3792  OG1 THR B 471      97.508 -25.008 -52.988  1.00 18.53           O  
ATOM   3793  N   ASP B 472      98.201 -26.440 -56.895  1.00 18.95           N  
ATOM   3794  CA  ASP B 472      97.910 -27.389 -55.825  1.00 18.95           C  
ATOM   3795  C   ASP B 472      99.105 -28.303 -55.562  1.00 18.95           C  
ATOM   3796  CB  ASP B 472      96.675 -28.225 -56.169  1.00 18.95           C  
ATOM   3797  O   ASP B 472      99.824 -28.677 -56.491  1.00 18.95           O  
ATOM   3798  CG  ASP B 472      95.403 -27.693 -55.532  1.00 18.95           C  
ATOM   3799  OD1 ASP B 472      95.484 -27.003 -54.493  1.00 18.95           O  
ATOM   3800  OD2 ASP B 472      94.310 -27.969 -56.072  1.00 18.95           O  
ATOM   3801  N   ARG B 473      98.887 -29.231 -54.468  1.00 21.01           N  
ATOM   3802  CA  ARG B 473      99.984 -29.401 -53.521  1.00 21.01           C  
ATOM   3803  C   ARG B 473     101.185 -30.063 -54.188  1.00 21.01           C  
ATOM   3804  CB  ARG B 473      99.531 -30.230 -52.317  1.00 21.01           C  
ATOM   3805  O   ARG B 473     102.328 -29.665 -53.955  1.00 21.01           O  
ATOM   3806  CG  ARG B 473      99.429 -29.434 -51.025  1.00 21.01           C  
ATOM   3807  CD  ARG B 473      98.997 -30.309 -49.857  1.00 21.01           C  
ATOM   3808  NE  ARG B 473      99.164 -29.623 -48.579  1.00 21.01           N  
ATOM   3809  NH1 ARG B 473      97.694 -30.979 -47.423  1.00 21.01           N  
ATOM   3810  NH2 ARG B 473      98.767 -29.264 -46.345  1.00 21.01           N  
ATOM   3811  CZ  ARG B 473      98.541 -29.957 -47.452  1.00 21.01           C  
ATOM   3812  N   GLN B 474     101.535 -30.767 -53.814  1.00 20.87           N  
ATOM   3813  CA  GLN B 474     101.782 -30.272 -52.464  1.00 20.87           C  
ATOM   3814  C   GLN B 474     103.204 -30.591 -52.012  1.00 20.87           C  
ATOM   3815  CB  GLN B 474     100.773 -30.867 -51.481  1.00 20.87           C  
ATOM   3816  O   GLN B 474     103.887 -29.736 -51.445  1.00 20.87           O  
ATOM   3817  CG  GLN B 474      99.523 -30.017 -51.293  1.00 20.87           C  
ATOM   3818  CD  GLN B 474      98.538 -30.630 -50.315  1.00 20.87           C  
ATOM   3819  NE2 GLN B 474      97.297 -30.156 -50.348  1.00 20.87           N  
ATOM   3820  OE1 GLN B 474      98.889 -31.523 -49.537  1.00 20.87           O  
ATOM   3821  N   ASN B 475     103.052 -31.866 -51.815  1.00 19.09           N  
ATOM   3822  CA  ASN B 475     103.629 -32.467 -50.618  1.00 19.09           C  
ATOM   3823  C   ASN B 475     105.129 -32.701 -50.775  1.00 19.09           C  
ATOM   3824  CB  ASN B 475     102.919 -33.780 -50.281  1.00 19.09           C  
ATOM   3825  O   ASN B 475     105.579 -33.202 -51.807  1.00 19.09           O  
ATOM   3826  CG  ASN B 475     101.723 -33.580 -49.371  1.00 19.09           C  
ATOM   3827  ND2 ASN B 475     100.838 -34.569 -49.330  1.00 19.09           N  
ATOM   3828  OD1 ASN B 475     101.595 -32.546 -48.712  1.00 19.09           O  
ATOM   3829  N   SER B 476     105.720 -32.318 -49.666  1.00 24.90           N  
ATOM   3830  CA  SER B 476     106.716 -31.635 -48.848  1.00 24.90           C  
ATOM   3831  C   SER B 476     108.079 -32.311 -48.956  1.00 24.90           C  
ATOM   3832  CB  SER B 476     106.273 -31.595 -47.385  1.00 24.90           C  
ATOM   3833  O   SER B 476     109.111 -31.638 -48.995  1.00 24.90           O  
ATOM   3834  OG  SER B 476     105.240 -30.643 -47.198  1.00 24.90           O  
ATOM   3835  N   PRO B 477     108.230 -33.197 -48.150  1.00 20.08           N  
ATOM   3836  CA  PRO B 477     108.106 -32.541 -46.846  1.00 20.08           C  
ATOM   3837  C   PRO B 477     109.366 -32.679 -45.994  1.00 20.08           C  
ATOM   3838  CB  PRO B 477     106.926 -33.268 -46.197  1.00 20.08           C  
ATOM   3839  O   PRO B 477     110.183 -33.572 -46.233  1.00 20.08           O  
ATOM   3840  CG  PRO B 477     106.593 -34.377 -47.143  1.00 20.08           C  
ATOM   3841  CD  PRO B 477     107.569 -34.340 -48.283  1.00 20.08           C  
ATOM   3842  N   VAL B 478     108.906 -33.078 -44.816  1.00 17.30           N  
ATOM   3843  CA  VAL B 478     109.554 -32.678 -43.572  1.00 17.30           C  
ATOM   3844  C   VAL B 478     110.984 -33.212 -43.539  1.00 17.30           C  
ATOM   3845  CB  VAL B 478     108.770 -33.176 -42.337  1.00 17.30           C  
ATOM   3846  O   VAL B 478     111.917 -32.487 -43.185  1.00 17.30           O  
ATOM   3847  CG1 VAL B 478     109.467 -32.751 -41.047  1.00 17.30           C  
ATOM   3848  CG2 VAL B 478     107.335 -32.653 -42.371  1.00 17.30           C  
ATOM   3849  N   THR B 479     110.813 -34.331 -43.151  1.00 15.83           N  
ATOM   3850  CA  THR B 479     110.508 -34.368 -41.725  1.00 15.83           C  
ATOM   3851  C   THR B 479     111.785 -34.258 -40.896  1.00 15.83           C  
ATOM   3852  CB  THR B 479     109.758 -35.659 -41.347  1.00 15.83           C  
ATOM   3853  O   THR B 479     112.883 -34.498 -41.403  1.00 15.83           O  
ATOM   3854  CG2 THR B 479     108.398 -35.726 -42.035  1.00 15.83           C  
ATOM   3855  OG1 THR B 479     110.539 -36.792 -41.745  1.00 15.83           O  
ATOM   3856  N   SER B 480     111.858 -35.116 -40.077  1.00 15.32           N  
ATOM   3857  CA  SER B 480     111.576 -35.086 -38.646  1.00 15.32           C  
ATOM   3858  C   SER B 480     112.848 -34.859 -37.836  1.00 15.32           C  
ATOM   3859  CB  SER B 480     110.905 -36.387 -38.204  1.00 15.32           C  
ATOM   3860  O   SER B 480     113.953 -35.093 -38.328  1.00 15.32           O  
ATOM   3861  OG  SER B 480     109.799 -36.691 -39.036  1.00 15.32           O  
ATOM   3862  N   PRO B 481     112.797 -35.620 -36.753  1.00 16.11           N  
ATOM   3863  CA  PRO B 481     112.449 -35.342 -35.357  1.00 16.11           C  
ATOM   3864  C   PRO B 481     113.663 -34.972 -34.508  1.00 16.11           C  
ATOM   3865  CB  PRO B 481     111.830 -36.658 -34.880  1.00 16.11           C  
ATOM   3866  O   PRO B 481     114.801 -35.241 -34.902  1.00 16.11           O  
ATOM   3867  CG  PRO B 481     112.133 -37.639 -35.965  1.00 16.11           C  
ATOM   3868  CD  PRO B 481     112.872 -36.926 -37.060  1.00 16.11           C  
ATOM   3869  N   GLY B 482     113.570 -35.641 -33.491  1.00 14.93           N  
ATOM   3870  CA  GLY B 482     113.124 -35.420 -32.125  1.00 14.93           C  
ATOM   3871  C   GLY B 482     114.254 -35.056 -31.180  1.00 14.93           C  
ATOM   3872  O   GLY B 482     115.429 -35.168 -31.536  1.00 14.93           O  
ATOM   3873  N   SER B 483     114.080 -35.680 -30.050  1.00 16.64           N  
ATOM   3874  CA  SER B 483     113.642 -35.348 -28.698  1.00 16.64           C  
ATOM   3875  C   SER B 483     114.814 -34.904 -27.830  1.00 16.64           C  
ATOM   3876  CB  SER B 483     112.944 -36.545 -28.052  1.00 16.64           C  
ATOM   3877  O   SER B 483     115.967 -35.229 -28.122  1.00 16.64           O  
ATOM   3878  OG  SER B 483     113.777 -37.691 -28.085  1.00 16.64           O  
ATOM   3879  N   SER B 484     114.348 -34.745 -26.441  1.00 17.59           N  
ATOM   3880  CA  SER B 484     114.267 -33.615 -25.522  1.00 17.59           C  
ATOM   3881  C   SER B 484     115.457 -33.591 -24.568  1.00 17.59           C  
ATOM   3882  CB  SER B 484     112.964 -33.666 -24.723  1.00 17.59           C  
ATOM   3883  O   SER B 484     116.120 -32.563 -24.421  1.00 17.59           O  
ATOM   3884  OG  SER B 484     111.842 -33.544 -25.581  1.00 17.59           O  
ATOM   3885  N   PRO B 485     114.858 -33.738 -23.162  1.00 16.80           N  
ATOM   3886  CA  PRO B 485     114.654 -32.819 -22.039  1.00 16.80           C  
ATOM   3887  C   PRO B 485     115.838 -32.793 -21.075  1.00 16.80           C  
ATOM   3888  CB  PRO B 485     113.403 -33.374 -21.353  1.00 16.80           C  
ATOM   3889  O   PRO B 485     116.682 -33.693 -21.103  1.00 16.80           O  
ATOM   3890  CG  PRO B 485     113.046 -34.595 -22.138  1.00 16.80           C  
ATOM   3891  CD  PRO B 485     114.091 -34.803 -23.197  1.00 16.80           C  
ATOM   3892  N   LEU B 486     115.261 -32.814 -19.708  1.00 16.18           N  
ATOM   3893  CA  LEU B 486     115.262 -31.995 -18.501  1.00 16.18           C  
ATOM   3894  C   LEU B 486     116.437 -32.358 -17.598  1.00 16.18           C  
ATOM   3895  CB  LEU B 486     113.946 -32.164 -17.737  1.00 16.18           C  
ATOM   3896  O   LEU B 486     117.032 -33.427 -17.747  1.00 16.18           O  
ATOM   3897  CG  LEU B 486     113.417 -30.924 -17.015  1.00 16.18           C  
ATOM   3898  CD1 LEU B 486     112.281 -30.291 -17.813  1.00 16.18           C  
ATOM   3899  CD2 LEU B 486     112.953 -31.281 -15.607  1.00 16.18           C  
ATOM   3900  N   ALA B 487     115.744 -32.460 -16.163  1.00 17.68           N  
ATOM   3901  CA  ALA B 487     116.044 -31.641 -14.992  1.00 17.68           C  
ATOM   3902  C   ALA B 487     117.310 -32.126 -14.293  1.00 17.68           C  
ATOM   3903  CB  ALA B 487     114.866 -31.651 -14.020  1.00 17.68           C  
ATOM   3904  O   ALA B 487     117.719 -33.277 -14.463  1.00 17.68           O  
ATOM   3905  N   GLN B 488     117.354 -31.618 -12.737  1.00 16.37           N  
ATOM   3906  CA  GLN B 488     117.764 -30.733 -11.653  1.00 16.37           C  
ATOM   3907  C   GLN B 488     118.362 -31.524 -10.493  1.00 16.37           C  
ATOM   3908  CB  GLN B 488     116.580 -29.898 -11.163  1.00 16.37           C  
ATOM   3909  O   GLN B 488     119.449 -31.202 -10.010  1.00 16.37           O  
ATOM   3910  CG  GLN B 488     116.587 -28.463 -11.673  1.00 16.37           C  
ATOM   3911  CD  GLN B 488     115.370 -27.675 -11.225  1.00 16.37           C  
ATOM   3912  NE2 GLN B 488     115.162 -26.510 -11.829  1.00 16.37           N  
ATOM   3913  OE1 GLN B 488     114.622 -28.111 -10.344  1.00 16.37           O  
ATOM   3914  N   ARG B 489     117.380 -31.496  -9.451  1.00 16.92           N  
ATOM   3915  CA  ARG B 489     117.960 -30.938  -8.234  1.00 16.92           C  
ATOM   3916  C   ARG B 489     118.996 -31.884  -7.637  1.00 16.92           C  
ATOM   3917  CB  ARG B 489     116.868 -30.640  -7.205  1.00 16.92           C  
ATOM   3918  O   ARG B 489     120.100 -31.463  -7.284  1.00 16.92           O  
ATOM   3919  CG  ARG B 489     116.369 -29.204  -7.234  1.00 16.92           C  
ATOM   3920  CD  ARG B 489     115.372 -28.931  -6.117  1.00 16.92           C  
ATOM   3921  NE  ARG B 489     115.123 -27.501  -5.954  1.00 16.92           N  
ATOM   3922  NH1 ARG B 489     114.321 -27.676  -3.795  1.00 16.92           N  
ATOM   3923  NH2 ARG B 489     114.443 -25.627  -4.814  1.00 16.92           N  
ATOM   3924  CZ  ARG B 489     114.629 -26.938  -4.855  1.00 16.92           C  
ATOM   3925  N   ARG B 490     118.637 -32.385  -6.555  1.00 16.73           N  
ATOM   3926  CA  ARG B 490     118.490 -31.780  -5.235  1.00 16.73           C  
ATOM   3927  C   ARG B 490     119.536 -32.319  -4.266  1.00 16.73           C  
ATOM   3928  CB  ARG B 490     117.085 -32.029  -4.682  1.00 16.73           C  
ATOM   3929  O   ARG B 490     120.142 -33.363  -4.516  1.00 16.73           O  
ATOM   3930  CG  ARG B 490     116.234 -30.775  -4.574  1.00 16.73           C  
ATOM   3931  CD  ARG B 490     114.857 -31.075  -3.999  1.00 16.73           C  
ATOM   3932  NE  ARG B 490     113.997 -29.895  -4.014  1.00 16.73           N  
ATOM   3933  NH1 ARG B 490     112.067 -31.040  -3.463  1.00 16.73           N  
ATOM   3934  NH2 ARG B 490     112.004 -28.773  -3.800  1.00 16.73           N  
ATOM   3935  CZ  ARG B 490     112.691 -29.905  -3.759  1.00 16.73           C  
ATOM   3936  N   LYS B 491     118.809 -32.761  -2.956  1.00 17.95           N  
ATOM   3937  CA  LYS B 491     119.050 -32.345  -1.577  1.00 17.95           C  
ATOM   3938  C   LYS B 491     120.238 -33.091  -0.977  1.00 17.95           C  
ATOM   3939  CB  LYS B 491     117.802 -32.573  -0.722  1.00 17.95           C  
ATOM   3940  O   LYS B 491     120.613 -34.162  -1.458  1.00 17.95           O  
ATOM   3941  CG  LYS B 491     116.755 -31.477  -0.850  1.00 17.95           C  
ATOM   3942  CD  LYS B 491     115.584 -31.708   0.097  1.00 17.95           C  
ATOM   3943  CE  LYS B 491     114.511 -30.641  -0.068  1.00 17.95           C  
ATOM   3944  NZ  LYS B 491     113.333 -30.899   0.813  1.00 17.95           N  
ATOM   3945  N   PRO B 492     120.147 -33.111   0.305  1.00 18.97           N  
ATOM   3946  CA  PRO B 492     120.431 -32.161   1.384  1.00 18.97           C  
ATOM   3947  C   PRO B 492     121.442 -32.699   2.393  1.00 18.97           C  
ATOM   3948  CB  PRO B 492     119.063 -31.954   2.039  1.00 18.97           C  
ATOM   3949  O   PRO B 492     122.368 -31.985   2.785  1.00 18.97           O  
ATOM   3950  CG  PRO B 492     118.233 -33.102   1.562  1.00 18.97           C  
ATOM   3951  CD  PRO B 492     119.033 -33.887   0.564  1.00 18.97           C  
ATOM   3952  N   GLN B 493     120.700 -33.409   3.571  1.00 18.70           N  
ATOM   3953  CA  GLN B 493     120.216 -32.917   4.857  1.00 18.70           C  
ATOM   3954  C   GLN B 493     120.942 -33.596   6.015  1.00 18.70           C  
ATOM   3955  CB  GLN B 493     118.707 -33.136   4.983  1.00 18.70           C  
ATOM   3956  O   GLN B 493     121.449 -34.710   5.869  1.00 18.70           O  
ATOM   3957  CG  GLN B 493     117.886 -31.864   4.825  1.00 18.70           C  
ATOM   3958  CD  GLN B 493     116.392 -32.117   4.899  1.00 18.70           C  
ATOM   3959  NE2 GLN B 493     115.603 -31.056   4.765  1.00 18.70           N  
ATOM   3960  OE1 GLN B 493     115.950 -33.257   5.074  1.00 18.70           O  
ATOM   3961  N   PRO B 494     120.259 -32.910   7.138  1.00 20.68           N  
ATOM   3962  CA  PRO B 494     120.598 -32.519   8.508  1.00 20.68           C  
ATOM   3963  C   PRO B 494     121.124 -33.686   9.342  1.00 20.68           C  
ATOM   3964  CB  PRO B 494     119.269 -32.004   9.067  1.00 20.68           C  
ATOM   3965  O   PRO B 494     122.050 -33.513  10.138  1.00 20.68           O  
ATOM   3966  CG  PRO B 494     118.233 -32.516   8.120  1.00 20.68           C  
ATOM   3967  CD  PRO B 494     118.927 -33.182   6.967  1.00 20.68           C  
ATOM   3968  N   ASP B 495     120.124 -34.427   9.834  1.00 20.21           N  
ATOM   3969  CA  ASP B 495     119.185 -33.597  10.583  1.00 20.21           C  
ATOM   3970  C   ASP B 495     119.199 -33.954  12.068  1.00 20.21           C  
ATOM   3971  CB  ASP B 495     117.770 -33.744  10.019  1.00 20.21           C  
ATOM   3972  O   ASP B 495     119.225 -35.133  12.427  1.00 20.21           O  
ATOM   3973  CG  ASP B 495     117.225 -32.451   9.440  1.00 20.21           C  
ATOM   3974  OD1 ASP B 495     117.792 -31.372   9.716  1.00 20.21           O  
ATOM   3975  OD2 ASP B 495     116.217 -32.511   8.703  1.00 20.21           O  
ATOM   3976  N   PRO B 496     118.781 -33.018  12.897  1.00 20.09           N  
ATOM   3977  CA  PRO B 496     119.067 -32.263  14.119  1.00 20.09           C  
ATOM   3978  C   PRO B 496     118.899 -33.101  15.384  1.00 20.09           C  
ATOM   3979  CB  PRO B 496     118.042 -31.126  14.078  1.00 20.09           C  
ATOM   3980  O   PRO B 496     119.708 -32.998  16.309  1.00 20.09           O  
ATOM   3981  CG  PRO B 496     117.188 -31.424  12.888  1.00 20.09           C  
ATOM   3982  CD  PRO B 496     117.680 -32.693  12.254  1.00 20.09           C  
ATOM   3983  N   LEU B 497     117.611 -32.985  15.885  1.00 20.02           N  
ATOM   3984  CA  LEU B 497     117.136 -31.937  16.781  1.00 20.02           C  
ATOM   3985  C   LEU B 497     117.066 -32.441  18.219  1.00 20.02           C  
ATOM   3986  CB  LEU B 497     115.760 -31.433  16.337  1.00 20.02           C  
ATOM   3987  O   LEU B 497     116.827 -33.628  18.454  1.00 20.02           O  
ATOM   3988  CG  LEU B 497     115.743 -30.463  15.155  1.00 20.02           C  
ATOM   3989  CD1 LEU B 497     114.317 -30.270  14.649  1.00 20.02           C  
ATOM   3990  CD2 LEU B 497     116.361 -29.126  15.551  1.00 20.02           C  
ATOM   3991  N   GLN B 498     116.721 -31.412  19.192  1.00 21.33           N  
ATOM   3992  CA  GLN B 498     117.355 -30.663  20.272  1.00 21.33           C  
ATOM   3993  C   GLN B 498     116.982 -31.241  21.634  1.00 21.33           C  
ATOM   3994  CB  GLN B 498     116.965 -29.186  20.204  1.00 21.33           C  
ATOM   3995  O   GLN B 498     115.969 -31.930  21.766  1.00 21.33           O  
ATOM   3996  CG  GLN B 498     117.983 -28.313  19.483  1.00 21.33           C  
ATOM   3997  CD  GLN B 498     117.434 -26.946  19.122  1.00 21.33           C  
ATOM   3998  NE2 GLN B 498     118.201 -26.184  18.350  1.00 21.33           N  
ATOM   3999  OE1 GLN B 498     116.329 -26.578  19.532  1.00 21.33           O  
ATOM   4000  N   ILE B 499     116.448 -30.127  22.746  1.00 15.67           N  
ATOM   4001  CA  ILE B 499     117.018 -29.764  24.039  1.00 15.67           C  
ATOM   4002  C   ILE B 499     116.065 -30.178  25.158  1.00 15.67           C  
ATOM   4003  CB  ILE B 499     117.315 -28.250  24.121  1.00 15.67           C  
ATOM   4004  O   ILE B 499     116.473 -30.309  26.314  1.00 15.67           O  
ATOM   4005  CG1 ILE B 499     118.041 -27.779  22.856  1.00 15.67           C  
ATOM   4006  CG2 ILE B 499     118.135 -27.928  25.374  1.00 15.67           C  
ATOM   4007  CD1 ILE B 499     118.113 -26.265  22.711  1.00 15.67           C  
ATOM   4008  N   PRO B 500     114.919 -29.879  25.227  1.00 17.65           N  
ATOM   4009  CA  PRO B 500     114.326 -29.111  26.325  1.00 17.65           C  
ATOM   4010  C   PRO B 500     114.619 -29.717  27.695  1.00 17.65           C  
ATOM   4011  CB  PRO B 500     112.827 -29.155  26.017  1.00 17.65           C  
ATOM   4012  O   PRO B 500     114.599 -30.941  27.850  1.00 17.65           O  
ATOM   4013  CG  PRO B 500     112.680 -30.231  24.989  1.00 17.65           C  
ATOM   4014  CD  PRO B 500     114.046 -30.747  24.640  1.00 17.65           C  
ATOM   4015  N   HIS B 501     114.356 -28.688  28.743  1.00 16.54           N  
ATOM   4016  CA  HIS B 501     114.487 -28.430  30.173  1.00 16.54           C  
ATOM   4017  C   HIS B 501     113.221 -28.830  30.923  1.00 16.54           C  
ATOM   4018  CB  HIS B 501     114.801 -26.954  30.424  1.00 16.54           C  
ATOM   4019  O   HIS B 501     113.293 -29.471  31.974  1.00 16.54           O  
ATOM   4020  CG  HIS B 501     116.265 -26.654  30.483  1.00 16.54           C  
ATOM   4021  CD2 HIS B 501     117.075 -26.001  29.616  1.00 16.54           C  
ATOM   4022  ND1 HIS B 501     117.064 -27.048  31.535  1.00 16.54           N  
ATOM   4023  CE1 HIS B 501     118.304 -26.647  31.312  1.00 16.54           C  
ATOM   4024  NE2 HIS B 501     118.338 -26.009  30.155  1.00 16.54           N  
ATOM   4025  N   LEU B 502     112.590 -27.920  30.898  1.00 18.76           N  
ATOM   4026  CA  LEU B 502     112.373 -27.598  32.305  1.00 18.76           C  
ATOM   4027  C   LEU B 502     111.628 -28.726  33.011  1.00 18.76           C  
ATOM   4028  CB  LEU B 502     111.590 -26.290  32.441  1.00 18.76           C  
ATOM   4029  O   LEU B 502     111.993 -29.116  34.122  1.00 18.76           O  
ATOM   4030  CG  LEU B 502     112.397 -25.057  32.853  1.00 18.76           C  
ATOM   4031  CD1 LEU B 502     112.562 -24.111  31.668  1.00 18.76           C  
ATOM   4032  CD2 LEU B 502     111.726 -24.345  34.023  1.00 18.76           C  
ATOM   4033  N   SER B 503     109.987 -28.410  33.397  1.00 17.55           N  
ATOM   4034  CA  SER B 503     109.306 -27.641  34.434  1.00 17.55           C  
ATOM   4035  C   SER B 503     108.085 -28.386  34.963  1.00 17.55           C  
ATOM   4036  CB  SER B 503     108.885 -26.272  33.898  1.00 17.55           C  
ATOM   4037  O   SER B 503     107.499 -29.208  34.256  1.00 17.55           O  
ATOM   4038  OG  SER B 503     108.082 -26.412  32.738  1.00 17.55           O  
ATOM   4039  N   LEU B 504     107.228 -27.840  35.676  1.00 18.92           N  
ATOM   4040  CA  LEU B 504     106.754 -28.040  37.042  1.00 18.92           C  
ATOM   4041  C   LEU B 504     105.607 -29.045  37.077  1.00 18.92           C  
ATOM   4042  CB  LEU B 504     106.303 -26.711  37.653  1.00 18.92           C  
ATOM   4043  O   LEU B 504     104.944 -29.273  36.062  1.00 18.92           O  
ATOM   4044  CG  LEU B 504     107.393 -25.863  38.311  1.00 18.92           C  
ATOM   4045  CD1 LEU B 504     107.143 -24.382  38.047  1.00 18.92           C  
ATOM   4046  CD2 LEU B 504     107.456 -26.142  39.809  1.00 18.92           C  
ATOM   4047  N   PRO B 505     104.606 -28.936  38.113  1.00 18.78           N  
ATOM   4048  CA  PRO B 505     103.763 -29.679  39.052  1.00 18.78           C  
ATOM   4049  C   PRO B 505     102.292 -29.692  38.640  1.00 18.78           C  
ATOM   4050  CB  PRO B 505     103.953 -28.924  40.370  1.00 18.78           C  
ATOM   4051  O   PRO B 505     101.674 -30.758  38.578  1.00 18.78           O  
ATOM   4052  CG  PRO B 505     104.799 -27.744  40.015  1.00 18.78           C  
ATOM   4053  CD  PRO B 505     105.118 -27.809  38.549  1.00 18.78           C  
ATOM   4054  N   PRO B 506     101.296 -28.600  39.103  1.00 19.33           N  
ATOM   4055  CA  PRO B 506     100.503 -29.095  40.231  1.00 19.33           C  
ATOM   4056  C   PRO B 506      99.009 -29.155  39.920  1.00 19.33           C  
ATOM   4057  CB  PRO B 506     100.790 -28.078  41.338  1.00 19.33           C  
ATOM   4058  O   PRO B 506      98.269 -29.900  40.568  1.00 19.33           O  
ATOM   4059  CG  PRO B 506     101.359 -26.891  40.628  1.00 19.33           C  
ATOM   4060  CD  PRO B 506     101.686 -27.291  39.218  1.00 19.33           C  
ATOM   4061  N   VAL B 507      98.328 -28.327  39.103  1.00 20.58           N  
ATOM   4062  CA  VAL B 507      97.561 -27.155  39.513  1.00 20.58           C  
ATOM   4063  C   VAL B 507      96.294 -27.595  40.241  1.00 20.58           C  
ATOM   4064  CB  VAL B 507      97.199 -26.263  38.304  1.00 20.58           C  
ATOM   4065  O   VAL B 507      95.626 -28.543  39.819  1.00 20.58           O  
ATOM   4066  CG1 VAL B 507      96.815 -24.858  38.766  1.00 20.58           C  
ATOM   4067  CG2 VAL B 507      98.364 -26.204  37.317  1.00 20.58           C  
ATOM   4068  N   PRO B 508      95.277 -26.745  41.052  1.00 19.70           N  
ATOM   4069  CA  PRO B 508      94.921 -26.885  42.466  1.00 19.70           C  
ATOM   4070  C   PRO B 508      93.458 -27.273  42.671  1.00 19.70           C  
ATOM   4071  CB  PRO B 508      95.203 -25.494  43.040  1.00 19.70           C  
ATOM   4072  O   PRO B 508      92.936 -27.160  43.783  1.00 19.70           O  
ATOM   4073  CG  PRO B 508      95.645 -24.679  41.868  1.00 19.70           C  
ATOM   4074  CD  PRO B 508      95.587 -25.541  40.639  1.00 19.70           C  
ATOM   4075  N   PRO B 509      92.469 -28.130  42.433  1.00 20.54           N  
ATOM   4076  CA  PRO B 509      91.082 -27.749  42.707  1.00 20.54           C  
ATOM   4077  C   PRO B 509      90.824 -27.482  44.189  1.00 20.54           C  
ATOM   4078  CB  PRO B 509      90.280 -28.960  42.224  1.00 20.54           C  
ATOM   4079  O   PRO B 509      89.669 -27.383  44.611  1.00 20.54           O  
ATOM   4080  CG  PRO B 509      91.295 -30.042  42.043  1.00 20.54           C  
ATOM   4081  CD  PRO B 509      92.663 -29.448  42.222  1.00 20.54           C  
ATOM   4082  N   ARG B 510      91.140 -26.378  44.826  1.00 18.72           N  
ATOM   4083  CA  ARG B 510      90.757 -26.697  46.197  1.00 18.72           C  
ATOM   4084  C   ARG B 510      89.301 -26.324  46.460  1.00 18.72           C  
ATOM   4085  CB  ARG B 510      91.670 -25.979  47.193  1.00 18.72           C  
ATOM   4086  O   ARG B 510      88.685 -25.610  45.666  1.00 18.72           O  
ATOM   4087  CG  ARG B 510      92.955 -26.729  47.502  1.00 18.72           C  
ATOM   4088  CD  ARG B 510      93.650 -26.172  48.737  1.00 18.72           C  
ATOM   4089  NE  ARG B 510      94.842 -26.943  49.079  1.00 18.72           N  
ATOM   4090  NH1 ARG B 510      95.214 -25.868  51.089  1.00 18.72           N  
ATOM   4091  NH2 ARG B 510      96.625 -27.538  50.399  1.00 18.72           N  
ATOM   4092  CZ  ARG B 510      95.557 -26.781  50.188  1.00 18.72           C  
ATOM   4093  N   LEU B 511      88.829 -25.401  46.990  1.00 22.87           N  
ATOM   4094  CA  LEU B 511      87.944 -25.916  48.029  1.00 22.87           C  
ATOM   4095  C   LEU B 511      86.550 -26.185  47.471  1.00 22.87           C  
ATOM   4096  CB  LEU B 511      87.856 -24.929  49.196  1.00 22.87           C  
ATOM   4097  O   LEU B 511      86.157 -25.598  46.461  1.00 22.87           O  
ATOM   4098  CG  LEU B 511      88.987 -24.993  50.224  1.00 22.87           C  
ATOM   4099  CD1 LEU B 511      89.191 -23.629  50.874  1.00 22.87           C  
ATOM   4100  CD2 LEU B 511      88.692 -26.055  51.279  1.00 22.87           C  
ATOM   4101  N   ASP B 512      84.423 -26.318  48.431  1.00 24.73           N  
ATOM   4102  CA  ASP B 512      83.430 -26.732  49.418  1.00 24.73           C  
ATOM   4103  C   ASP B 512      82.263 -25.749  49.469  1.00 24.73           C  
ATOM   4104  CB  ASP B 512      84.070 -26.862  50.801  1.00 24.73           C  
ATOM   4105  O   ASP B 512      81.139 -26.129  49.803  1.00 24.73           O  
ATOM   4106  CG  ASP B 512      84.762 -28.197  51.012  1.00 24.73           C  
ATOM   4107  OD1 ASP B 512      84.490 -29.152  50.252  1.00 24.73           O  
ATOM   4108  OD2 ASP B 512      85.586 -28.296  51.947  1.00 24.73           O  
ATOM   4109  N   LEU B 513      82.298 -24.943  49.679  1.00 40.91           N  
ATOM   4110  CA  LEU B 513      83.544 -24.491  50.289  1.00 40.91           C  
ATOM   4111  C   LEU B 513      83.661 -22.972  50.225  1.00 40.91           C  
ATOM   4112  CB  LEU B 513      84.745 -25.137  49.593  1.00 40.91           C  
ATOM   4113  O   LEU B 513      84.182 -22.346  51.151  1.00 40.91           O  
ATOM   4114  CG  LEU B 513      85.142 -26.531  50.080  1.00 40.91           C  
ATOM   4115  CD1 LEU B 513      85.331 -27.473  48.895  1.00 40.91           C  
ATOM   4116  CD2 LEU B 513      86.411 -26.462  50.923  1.00 40.91           C  
ATOM   4117  N   ILE B 514      82.732 -21.660  50.994  1.00 21.31           N  
ATOM   4118  CA  ILE B 514      81.641 -21.445  51.938  1.00 21.31           C  
ATOM   4119  C   ILE B 514      80.555 -20.592  51.287  1.00 21.31           C  
ATOM   4120  CB  ILE B 514      82.141 -20.775  53.238  1.00 21.31           C  
ATOM   4121  O   ILE B 514      80.836 -19.512  50.763  1.00 21.31           O  
ATOM   4122  CG1 ILE B 514      83.213 -21.644  53.908  1.00 21.31           C  
ATOM   4123  CG2 ILE B 514      80.974 -20.511  54.193  1.00 21.31           C  
ATOM   4124  CD1 ILE B 514      83.962 -20.943  55.033  1.00 21.31           C  
ATOM   4125  N   GLN B 515      79.230 -21.132  50.441  1.00 43.37           N  
ATOM   4126  CA  GLN B 515      80.070 -21.872  51.377  1.00 43.37           C  
ATOM   4127  C   GLN B 515      81.158 -20.979  51.965  1.00 43.37           C  
ATOM   4128  CB  GLN B 515      80.701 -23.085  50.690  1.00 43.37           C  
ATOM   4129  O   GLN B 515      81.545 -21.144  53.124  1.00 43.37           O  
ATOM   4130  CG  GLN B 515      79.895 -24.367  50.845  1.00 43.37           C  
ATOM   4131  CD  GLN B 515      80.453 -25.514  50.024  1.00 43.37           C  
ATOM   4132  NE2 GLN B 515      79.810 -26.674  50.110  1.00 43.37           N  
ATOM   4133  OE1 GLN B 515      81.454 -25.359  49.317  1.00 43.37           O  
ATOM   4134  N   LYS B 516      80.677 -19.833  52.003  1.00 25.93           N  
ATOM   4135  CA  LYS B 516      79.392 -19.675  51.329  1.00 25.93           C  
ATOM   4136  C   LYS B 516      79.387 -18.435  50.439  1.00 25.93           C  
ATOM   4137  CB  LYS B 516      78.256 -19.592  52.350  1.00 25.93           C  
ATOM   4138  O   LYS B 516      78.835 -18.457  49.337  1.00 25.93           O  
ATOM   4139  CG  LYS B 516      77.231 -20.710  52.227  1.00 25.93           C  
ATOM   4140  CD  LYS B 516      76.180 -20.628  53.326  1.00 25.93           C  
ATOM   4141  CE  LYS B 516      75.185 -21.777  53.237  1.00 25.93           C  
ATOM   4142  NZ  LYS B 516      74.152 -21.700  54.313  1.00 25.93           N  
ATOM   4143  N   GLY B 517      78.478 -16.644  51.145  1.00 16.85           N  
ATOM   4144  CA  GLY B 517      77.348 -16.539  52.055  1.00 16.85           C  
ATOM   4145  C   GLY B 517      76.378 -15.437  51.676  1.00 16.85           C  
ATOM   4146  O   GLY B 517      76.620 -14.688  50.726  1.00 16.85           O  
ATOM   4147  N   ILE B 518      75.705 -14.199  52.412  1.00 14.38           N  
ATOM   4148  CA  ILE B 518      74.456 -13.713  52.987  1.00 14.38           C  
ATOM   4149  C   ILE B 518      74.083 -12.374  52.354  1.00 14.38           C  
ATOM   4150  CB  ILE B 518      74.557 -13.570  54.522  1.00 14.38           C  
ATOM   4151  O   ILE B 518      74.934 -11.697  51.772  1.00 14.38           O  
ATOM   4152  CG1 ILE B 518      74.934 -14.912  55.160  1.00 14.38           C  
ATOM   4153  CG2 ILE B 518      73.244 -13.037  55.103  1.00 14.38           C  
ATOM   4154  CD1 ILE B 518      75.276 -14.819  56.640  1.00 14.38           C  
ATOM   4155  N   VAL B 519      73.326 -11.233  52.899  1.00 15.00           N  
ATOM   4156  CA  VAL B 519      72.066 -10.511  53.041  1.00 15.00           C  
ATOM   4157  C   VAL B 519      72.223  -9.088  52.510  1.00 15.00           C  
ATOM   4158  CB  VAL B 519      71.592 -10.481  54.511  1.00 15.00           C  
ATOM   4159  O   VAL B 519      71.396  -8.616  51.727  1.00 15.00           O  
ATOM   4160  CG1 VAL B 519      70.173  -9.924  54.610  1.00 15.00           C  
ATOM   4161  CG2 VAL B 519      71.663 -11.879  55.123  1.00 15.00           C  
ATOM   4162  N   ARG B 520      72.604  -7.681  53.241  1.00 16.83           N  
ATOM   4163  CA  ARG B 520      71.998  -6.731  54.169  1.00 16.83           C  
ATOM   4164  C   ARG B 520      71.879  -5.348  53.536  1.00 16.83           C  
ATOM   4165  CB  ARG B 520      72.813  -6.647  55.461  1.00 16.83           C  
ATOM   4166  O   ARG B 520      70.859  -4.673  53.694  1.00 16.83           O  
ATOM   4167  CG  ARG B 520      72.533  -7.777  56.440  1.00 16.83           C  
ATOM   4168  CD  ARG B 520      73.140  -7.501  57.808  1.00 16.83           C  
ATOM   4169  NE  ARG B 520      72.811  -8.553  58.766  1.00 16.83           N  
ATOM   4170  NH1 ARG B 520      73.956  -7.594  60.528  1.00 16.83           N  
ATOM   4171  NH2 ARG B 520      72.848  -9.579  60.820  1.00 16.83           N  
ATOM   4172  CZ  ARG B 520      73.206  -8.573  60.036  1.00 16.83           C  
ATOM   4173  N   SER B 521      72.483  -4.336  52.814  1.00 21.62           N  
ATOM   4174  CA  SER B 521      73.055  -3.230  53.575  1.00 21.62           C  
ATOM   4175  C   SER B 521      72.248  -1.950  53.381  1.00 21.62           C  
ATOM   4176  CB  SER B 521      74.509  -2.992  53.166  1.00 21.62           C  
ATOM   4177  O   SER B 521      71.553  -1.795  52.375  1.00 21.62           O  
ATOM   4178  OG  SER B 521      75.254  -4.197  53.233  1.00 21.62           O  
ATOM   4179  N   PRO B 522      72.477  -0.634  54.200  1.00 16.72           N  
ATOM   4180  CA  PRO B 522      71.927   0.513  54.925  1.00 16.72           C  
ATOM   4181  C   PRO B 522      71.879   1.781  54.075  1.00 16.72           C  
ATOM   4182  CB  PRO B 522      72.891   0.681  56.102  1.00 16.72           C  
ATOM   4183  O   PRO B 522      72.671   1.932  53.141  1.00 16.72           O  
ATOM   4184  CG  PRO B 522      74.063  -0.183  55.763  1.00 16.72           C  
ATOM   4185  CD  PRO B 522      73.784  -0.874  54.459  1.00 16.72           C  
ATOM   4186  N   CYS B 523      71.219   2.905  54.475  1.00 20.46           N  
ATOM   4187  CA  CYS B 523      70.626   3.895  53.583  1.00 20.46           C  
ATOM   4188  C   CYS B 523      71.407   5.203  53.625  1.00 20.46           C  
ATOM   4189  CB  CYS B 523      69.167   4.149  53.958  1.00 20.46           C  
ATOM   4190  O   CYS B 523      71.425   5.952  52.647  1.00 20.46           O  
ATOM   4191  SG  CYS B 523      67.987   3.598  52.706  1.00 20.46           S  
ATOM   4192  N   GLY B 524      72.166   5.792  54.542  1.00 17.27           N  
ATOM   4193  CA  GLY B 524      71.913   7.025  55.269  1.00 17.27           C  
ATOM   4194  C   GLY B 524      72.546   8.241  54.621  1.00 17.27           C  
ATOM   4195  O   GLY B 524      73.751   8.256  54.359  1.00 17.27           O  
ATOM   4196  N   SER B 525      72.380   9.530  54.313  1.00 23.71           N  
ATOM   4197  CA  SER B 525      73.313  10.099  53.346  1.00 23.71           C  
ATOM   4198  C   SER B 525      73.904  11.410  53.853  1.00 23.71           C  
ATOM   4199  CB  SER B 525      72.619  10.329  52.003  1.00 23.71           C  
ATOM   4200  O   SER B 525      74.171  12.322  53.067  1.00 23.71           O  
ATOM   4201  OG  SER B 525      71.210  10.293  52.152  1.00 23.71           O  
ATOM   4202  N   PRO B 526      74.478  12.015  54.983  1.00 19.74           N  
ATOM   4203  CA  PRO B 526      74.309  13.187  55.846  1.00 19.74           C  
ATOM   4204  C   PRO B 526      75.255  14.328  55.482  1.00 19.74           C  
ATOM   4205  CB  PRO B 526      74.620  12.644  57.243  1.00 19.74           C  
ATOM   4206  O   PRO B 526      74.835  15.486  55.417  1.00 19.74           O  
ATOM   4207  CG  PRO B 526      75.374  11.376  57.001  1.00 19.74           C  
ATOM   4208  CD  PRO B 526      75.420  11.124  55.521  1.00 19.74           C  
ATOM   4209  N   THR B 527      76.684  14.399  55.934  1.00 23.25           N  
ATOM   4210  CA  THR B 527      77.369  14.823  57.150  1.00 23.25           C  
ATOM   4211  C   THR B 527      78.047  16.174  56.946  1.00 23.25           C  
ATOM   4212  CB  THR B 527      78.414  13.783  57.594  1.00 23.25           C  
ATOM   4213  O   THR B 527      78.238  16.613  55.810  1.00 23.25           O  
ATOM   4214  CG2 THR B 527      77.936  13.011  58.819  1.00 23.25           C  
ATOM   4215  OG1 THR B 527      78.646  12.860  56.522  1.00 23.25           O  
ATOM   4216  N   GLY B 528      79.411  16.488  57.867  1.00 17.93           N  
ATOM   4217  CA  GLY B 528      79.888  17.327  58.955  1.00 17.93           C  
ATOM   4218  C   GLY B 528      80.782  18.459  58.487  1.00 17.93           C  
ATOM   4219  O   GLY B 528      80.320  19.588  58.306  1.00 17.93           O  
ATOM   4220  N   SER B 529      82.231  18.207  58.488  1.00 18.10           N  
ATOM   4221  CA  SER B 529      83.260  18.571  59.457  1.00 18.10           C  
ATOM   4222  C   SER B 529      84.118  19.723  58.945  1.00 18.10           C  
ATOM   4223  CB  SER B 529      84.146  17.367  59.777  1.00 18.10           C  
ATOM   4224  O   SER B 529      84.351  20.698  59.663  1.00 18.10           O  
ATOM   4225  OG  SER B 529      84.176  17.122  61.173  1.00 18.10           O  
ATOM   4226  N   PRO B 530      85.376  19.540  58.443  1.00 18.14           N  
ATOM   4227  CA  PRO B 530      86.497  19.819  59.343  1.00 18.14           C  
ATOM   4228  C   PRO B 530      87.165  21.161  59.056  1.00 18.14           C  
ATOM   4229  CB  PRO B 530      87.461  18.660  59.075  1.00 18.14           C  
ATOM   4230  O   PRO B 530      87.386  21.954  59.974  1.00 18.14           O  
ATOM   4231  CG  PRO B 530      87.067  18.139  57.731  1.00 18.14           C  
ATOM   4232  CD  PRO B 530      85.828  18.860  57.284  1.00 18.14           C  
ATOM   4233  N   LYS B 531      88.087  21.581  57.885  1.00 21.81           N  
ATOM   4234  CA  LYS B 531      89.526  21.385  58.035  1.00 21.81           C  
ATOM   4235  C   LYS B 531      90.263  22.721  58.066  1.00 21.81           C  
ATOM   4236  CB  LYS B 531      90.070  20.513  56.902  1.00 21.81           C  
ATOM   4237  O   LYS B 531      89.673  23.768  57.792  1.00 21.81           O  
ATOM   4238  CG  LYS B 531      89.781  19.028  57.070  1.00 21.81           C  
ATOM   4239  CD  LYS B 531      90.584  18.188  56.085  1.00 21.81           C  
ATOM   4240  CE  LYS B 531      90.272  16.705  56.231  1.00 21.81           C  
ATOM   4241  NZ  LYS B 531      91.008  15.882  55.224  1.00 21.81           N  
ATOM   4242  N   SER B 532      91.167  23.132  57.399  1.00 23.05           N  
ATOM   4243  CA  SER B 532      92.621  23.025  57.453  1.00 23.05           C  
ATOM   4244  C   SER B 532      93.288  24.344  57.078  1.00 23.05           C  
ATOM   4245  CB  SER B 532      93.112  21.914  56.522  1.00 23.05           C  
ATOM   4246  O   SER B 532      92.649  25.226  56.500  1.00 23.05           O  
ATOM   4247  OG  SER B 532      92.256  21.783  55.401  1.00 23.05           O  
ATOM   4248  N   SER B 533      94.229  24.474  57.079  1.00 19.62           N  
ATOM   4249  CA  SER B 533      95.142  25.445  57.671  1.00 19.62           C  
ATOM   4250  C   SER B 533      95.151  26.749  56.881  1.00 19.62           C  
ATOM   4251  CB  SER B 533      96.559  24.874  57.744  1.00 19.62           C  
ATOM   4252  O   SER B 533      95.056  27.833  57.460  1.00 19.62           O  
ATOM   4253  OG  SER B 533      96.713  24.055  58.890  1.00 19.62           O  
ATOM   4254  N   PRO B 534      95.374  26.733  55.547  1.00 19.30           N  
ATOM   4255  CA  PRO B 534      96.799  26.936  55.276  1.00 19.30           C  
ATOM   4256  C   PRO B 534      97.126  28.373  54.879  1.00 19.30           C  
ATOM   4257  CB  PRO B 534      97.077  25.973  54.119  1.00 19.30           C  
ATOM   4258  O   PRO B 534      96.322  29.032  54.213  1.00 19.30           O  
ATOM   4259  CG  PRO B 534      95.744  25.391  53.777  1.00 19.30           C  
ATOM   4260  CD  PRO B 534      94.706  26.028  54.655  1.00 19.30           C  
ATOM   4261  N   CYS B 535      97.095  29.814  55.223  1.00 22.05           N  
ATOM   4262  CA  CYS B 535      95.790  30.466  55.228  1.00 22.05           C  
ATOM   4263  C   CYS B 535      95.198  30.515  53.825  1.00 22.05           C  
ATOM   4264  CB  CYS B 535      95.901  31.882  55.794  1.00 22.05           C  
ATOM   4265  O   CYS B 535      95.831  30.072  52.864  1.00 22.05           O  
ATOM   4266  SG  CYS B 535      94.975  32.128  57.325  1.00 22.05           S  
ATOM   4267  N   MET B 536      94.439  31.591  52.776  1.00 19.15           N  
ATOM   4268  CA  MET B 536      93.001  31.720  52.561  1.00 19.15           C  
ATOM   4269  C   MET B 536      92.597  31.132  51.213  1.00 19.15           C  
ATOM   4270  CB  MET B 536      92.574  33.187  52.641  1.00 19.15           C  
ATOM   4271  O   MET B 536      91.693  31.647  50.552  1.00 19.15           O  
ATOM   4272  CG  MET B 536      92.377  33.692  54.061  1.00 19.15           C  
ATOM   4273  SD  MET B 536      90.719  33.276  54.731  1.00 19.15           S  
ATOM   4274  CE  MET B 536      89.983  34.933  54.812  1.00 19.15           C  
ATOM   4275  N   VAL B 537      92.779  30.285  50.651  1.00 25.96           N  
ATOM   4276  CA  VAL B 537      94.083  29.665  50.439  1.00 25.96           C  
ATOM   4277  C   VAL B 537      95.026  30.661  49.769  1.00 25.96           C  
ATOM   4278  CB  VAL B 537      93.969  28.382  49.586  1.00 25.96           C  
ATOM   4279  O   VAL B 537      94.581  31.571  49.066  1.00 25.96           O  
ATOM   4280  CG1 VAL B 537      95.349  27.775  49.336  1.00 25.96           C  
ATOM   4281  CG2 VAL B 537      93.052  27.368  50.268  1.00 25.96           C  
ATOM   4282  N   ARG B 538      95.600  30.257  48.319  1.00 27.35           N  
ATOM   4283  CA  ARG B 538      96.608  29.240  48.035  1.00 27.35           C  
ATOM   4284  C   ARG B 538      97.365  29.563  46.752  1.00 27.35           C  
ATOM   4285  CB  ARG B 538      95.962  27.857  47.928  1.00 27.35           C  
ATOM   4286  O   ARG B 538      98.588  29.414  46.692  1.00 27.35           O  
ATOM   4287  CG  ARG B 538      96.358  26.904  49.045  1.00 27.35           C  
ATOM   4288  CD  ARG B 538      95.758  25.520  48.845  1.00 27.35           C  
ATOM   4289  NE  ARG B 538      95.453  24.875  50.119  1.00 27.35           N  
ATOM   4290  NH1 ARG B 538      93.973  23.343  49.225  1.00 27.35           N  
ATOM   4291  NH2 ARG B 538      94.409  23.345  51.476  1.00 27.35           N  
ATOM   4292  CZ  ARG B 538      94.613  23.856  50.270  1.00 27.35           C  
ATOM   4293  N   LYS B 539      97.351  28.793  45.554  1.00 20.63           N  
ATOM   4294  CA  LYS B 539      98.666  28.811  44.920  1.00 20.63           C  
ATOM   4295  C   LYS B 539      98.774  29.951  43.912  1.00 20.63           C  
ATOM   4296  CB  LYS B 539      98.950  27.475  44.233  1.00 20.63           C  
ATOM   4297  O   LYS B 539      97.924  30.090  43.030  1.00 20.63           O  
ATOM   4298  CG  LYS B 539      99.762  26.505  45.078  1.00 20.63           C  
ATOM   4299  CD  LYS B 539     100.060  25.217  44.320  1.00 20.63           C  
ATOM   4300  CE  LYS B 539     100.808  24.216  45.189  1.00 20.63           C  
ATOM   4301  NZ  LYS B 539     101.056  22.932  44.467  1.00 20.63           N  
ATOM   4302  N   GLN B 540      97.940  31.218  43.493  1.00 19.76           N  
ATOM   4303  CA  GLN B 540      96.672  31.824  43.101  1.00 19.76           C  
ATOM   4304  C   GLN B 540      96.301  31.446  41.669  1.00 19.76           C  
ATOM   4305  CB  GLN B 540      96.737  33.345  43.243  1.00 19.76           C  
ATOM   4306  O   GLN B 540      96.777  32.066  40.716  1.00 19.76           O  
ATOM   4307  CG  GLN B 540      96.003  33.880  44.465  1.00 19.76           C  
ATOM   4308  CD  GLN B 540      96.132  35.385  44.615  1.00 19.76           C  
ATOM   4309  NE2 GLN B 540      95.503  35.934  45.648  1.00 19.76           N  
ATOM   4310  OE1 GLN B 540      96.791  36.048  43.808  1.00 19.76           O  
ATOM   4311  N   ASP B 541      96.004  30.515  40.786  1.00 23.35           N  
ATOM   4312  CA  ASP B 541      97.092  29.959  39.988  1.00 23.35           C  
ATOM   4313  C   ASP B 541      97.764  31.041  39.146  1.00 23.35           C  
ATOM   4314  CB  ASP B 541      96.576  28.836  39.085  1.00 23.35           C  
ATOM   4315  O   ASP B 541      98.990  31.172  39.157  1.00 23.35           O  
ATOM   4316  CG  ASP B 541      96.590  27.477  39.763  1.00 23.35           C  
ATOM   4317  OD1 ASP B 541      97.334  27.296  40.751  1.00 23.35           O  
ATOM   4318  OD2 ASP B 541      95.852  26.579  39.303  1.00 23.35           O  
ATOM   4319  N   LYS B 542      97.793  30.695  37.761  1.00 17.79           N  
ATOM   4320  CA  LYS B 542      98.569  29.914  36.802  1.00 17.79           C  
ATOM   4321  C   LYS B 542      98.876  30.729  35.549  1.00 17.79           C  
ATOM   4322  CB  LYS B 542      97.823  28.633  36.424  1.00 17.79           C  
ATOM   4323  O   LYS B 542     100.026  30.795  35.111  1.00 17.79           O  
ATOM   4324  CG  LYS B 542      98.316  27.392  37.152  1.00 17.79           C  
ATOM   4325  CD  LYS B 542      97.527  26.154  36.745  1.00 17.79           C  
ATOM   4326  CE  LYS B 542      97.978  24.922  37.518  1.00 17.79           C  
ATOM   4327  NZ  LYS B 542      97.068  23.760  37.289  1.00 17.79           N  
ATOM   4328  N   PRO B 543      97.781  30.691  34.627  1.00 18.94           N  
ATOM   4329  CA  PRO B 543      97.956  29.851  33.440  1.00 18.94           C  
ATOM   4330  C   PRO B 543      98.567  30.611  32.265  1.00 18.94           C  
ATOM   4331  CB  PRO B 543      96.530  29.398  33.115  1.00 18.94           C  
ATOM   4332  O   PRO B 543      98.559  31.844  32.251  1.00 18.94           O  
ATOM   4333  CG  PRO B 543      95.650  30.307  33.911  1.00 18.94           C  
ATOM   4334  CD  PRO B 543      96.519  31.182  34.768  1.00 18.94           C  
ATOM   4335  N   LEU B 544      98.463  29.713  31.338  1.00 16.70           N  
ATOM   4336  CA  LEU B 544      99.395  29.687  30.216  1.00 16.70           C  
ATOM   4337  C   LEU B 544      98.946  30.641  29.114  1.00 16.70           C  
ATOM   4338  CB  LEU B 544      99.524  28.267  29.658  1.00 16.70           C  
ATOM   4339  O   LEU B 544      99.710  31.512  28.692  1.00 16.70           O  
ATOM   4340  CG  LEU B 544     100.446  27.318  30.424  1.00 16.70           C  
ATOM   4341  CD1 LEU B 544     100.091  25.868  30.114  1.00 16.70           C  
ATOM   4342  CD2 LEU B 544     101.906  27.601  30.084  1.00 16.70           C  
ATOM   4343  N   PRO B 545      98.115  29.887  28.218  1.00 17.70           N  
ATOM   4344  CA  PRO B 545      98.672  29.505  26.918  1.00 17.70           C  
ATOM   4345  C   PRO B 545      98.331  30.503  25.814  1.00 17.70           C  
ATOM   4346  CB  PRO B 545      98.025  28.145  26.643  1.00 17.70           C  
ATOM   4347  O   PRO B 545      99.221  30.958  25.091  1.00 17.70           O  
ATOM   4348  CG  PRO B 545      96.963  28.010  27.686  1.00 17.70           C  
ATOM   4349  CD  PRO B 545      96.943  29.263  28.513  1.00 17.70           C  
ATOM   4350  N   ALA B 546      97.122  30.251  25.293  1.00 16.90           N  
ATOM   4351  CA  ALA B 546      96.955  29.684  23.957  1.00 16.90           C  
ATOM   4352  C   ALA B 546      96.846  30.783  22.904  1.00 16.90           C  
ATOM   4353  CB  ALA B 546      95.724  28.783  23.911  1.00 16.90           C  
ATOM   4354  O   ALA B 546      96.518  31.928  23.224  1.00 16.90           O  
ATOM   4355  N   PRO B 547      96.716  30.163  21.702  1.00 19.17           N  
ATOM   4356  CA  PRO B 547      97.273  30.708  20.462  1.00 19.17           C  
ATOM   4357  C   PRO B 547      96.278  31.581  19.701  1.00 19.17           C  
ATOM   4358  CB  PRO B 547      97.630  29.457  19.655  1.00 19.17           C  
ATOM   4359  O   PRO B 547      96.584  32.731  19.374  1.00 19.17           O  
ATOM   4360  CG  PRO B 547      96.989  28.329  20.397  1.00 19.17           C  
ATOM   4361  CD  PRO B 547      96.425  28.862  21.683  1.00 19.17           C  
ATOM   4362  N   PRO B 548      95.295  30.920  18.867  1.00 20.95           N  
ATOM   4363  CA  PRO B 548      95.679  31.022  17.457  1.00 20.95           C  
ATOM   4364  C   PRO B 548      94.883  32.086  16.704  1.00 20.95           C  
ATOM   4365  CB  PRO B 548      95.379  29.625  16.908  1.00 20.95           C  
ATOM   4366  O   PRO B 548      95.462  33.046  16.190  1.00 20.95           O  
ATOM   4367  CG  PRO B 548      94.543  28.972  17.961  1.00 20.95           C  
ATOM   4368  CD  PRO B 548      94.541  29.848  19.180  1.00 20.95           C  
ATOM   4369  N   PRO B 549      93.870  31.584  15.919  1.00 21.38           N  
ATOM   4370  CA  PRO B 549      93.954  31.681  14.460  1.00 21.38           C  
ATOM   4371  C   PRO B 549      92.997  32.719  13.881  1.00 21.38           C  
ATOM   4372  CB  PRO B 549      93.581  30.272  13.991  1.00 21.38           C  
ATOM   4373  O   PRO B 549      92.153  33.257  14.603  1.00 21.38           O  
ATOM   4374  CG  PRO B 549      93.005  29.607  15.199  1.00 21.38           C  
ATOM   4375  CD  PRO B 549      93.183  30.522  16.377  1.00 21.38           C  
ATOM   4376  N   PRO B 550      92.372  32.345  12.594  1.00 20.85           N  
ATOM   4377  CA  PRO B 550      92.393  33.053  11.312  1.00 20.85           C  
ATOM   4378  C   PRO B 550      91.016  33.573  10.903  1.00 20.85           C  
ATOM   4379  CB  PRO B 550      92.889  31.989  10.330  1.00 20.85           C  
ATOM   4380  O   PRO B 550      90.898  34.699  10.414  1.00 20.85           O  
ATOM   4381  CG  PRO B 550      92.673  30.689  11.034  1.00 20.85           C  
ATOM   4382  CD  PRO B 550      92.319  30.974  12.465  1.00 20.85           C  
ATOM   4383  N   LEU B 551      89.975  32.823  11.058  1.00 21.96           N  
ATOM   4384  CA  LEU B 551      89.363  32.458   9.784  1.00 21.96           C  
ATOM   4385  C   LEU B 551      88.436  33.563   9.290  1.00 21.96           C  
ATOM   4386  CB  LEU B 551      88.586  31.146   9.920  1.00 21.96           C  
ATOM   4387  O   LEU B 551      88.503  33.959   8.124  1.00 21.96           O  
ATOM   4388  CG  LEU B 551      89.091  29.969   9.084  1.00 21.96           C  
ATOM   4389  CD1 LEU B 551      89.750  28.926   9.981  1.00 21.96           C  
ATOM   4390  CD2 LEU B 551      87.949  29.350   8.285  1.00 21.96           C  
ATOM   4391  N   ARG B 552      87.204  33.693   9.728  1.00 19.93           N  
ATOM   4392  CA  ARG B 552      86.002  33.287   9.006  1.00 19.93           C  
ATOM   4393  C   ARG B 552      85.466  34.430   8.151  1.00 19.93           C  
ATOM   4394  CB  ARG B 552      84.923  32.812   9.982  1.00 19.93           C  
ATOM   4395  O   ARG B 552      85.473  35.587   8.576  1.00 19.93           O  
ATOM   4396  CG  ARG B 552      85.032  31.341  10.351  1.00 19.93           C  
ATOM   4397  CD  ARG B 552      83.887  30.900  11.252  1.00 19.93           C  
ATOM   4398  NE  ARG B 552      83.874  29.452  11.437  1.00 19.93           N  
ATOM   4399  NH1 ARG B 552      81.885  29.412  12.612  1.00 19.93           N  
ATOM   4400  NH2 ARG B 552      83.010  27.460  12.188  1.00 19.93           N  
ATOM   4401  CZ  ARG B 552      82.923  28.778  12.079  1.00 19.93           C  
ATOM   4402  N   ASP B 553      84.948  34.129   6.931  1.00 21.08           N  
ATOM   4403  CA  ASP B 553      84.773  34.808   5.651  1.00 21.08           C  
ATOM   4404  C   ASP B 553      83.422  35.516   5.586  1.00 21.08           C  
ATOM   4405  CB  ASP B 553      84.903  33.816   4.494  1.00 21.08           C  
ATOM   4406  O   ASP B 553      83.224  36.415   4.765  1.00 21.08           O  
ATOM   4407  CG  ASP B 553      86.346  33.528   4.118  1.00 21.08           C  
ATOM   4408  OD1 ASP B 553      87.228  34.368   4.399  1.00 21.08           O  
ATOM   4409  OD2 ASP B 553      86.603  32.454   3.534  1.00 21.08           O  
ATOM   4410  N   PRO B 554      82.480  35.315   6.351  1.00 23.19           N  
ATOM   4411  CA  PRO B 554      81.145  35.025   5.821  1.00 23.19           C  
ATOM   4412  C   PRO B 554      80.553  36.197   5.041  1.00 23.19           C  
ATOM   4413  CB  PRO B 554      80.322  34.734   7.078  1.00 23.19           C  
ATOM   4414  O   PRO B 554      81.048  37.322   5.141  1.00 23.19           O  
ATOM   4415  CG  PRO B 554      81.165  35.226   8.210  1.00 23.19           C  
ATOM   4416  CD  PRO B 554      82.504  35.633   7.665  1.00 23.19           C  
ATOM   4417  N   PRO B 555      79.376  36.121   4.468  1.00 24.28           N  
ATOM   4418  CA  PRO B 555      78.605  36.288   3.233  1.00 24.28           C  
ATOM   4419  C   PRO B 555      77.836  37.607   3.192  1.00 24.28           C  
ATOM   4420  CB  PRO B 555      77.645  35.096   3.252  1.00 24.28           C  
ATOM   4421  O   PRO B 555      77.039  37.889   4.090  1.00 24.28           O  
ATOM   4422  CG  PRO B 555      77.687  34.595   4.660  1.00 24.28           C  
ATOM   4423  CD  PRO B 555      78.808  35.287   5.380  1.00 24.28           C  
ATOM   4424  N   PRO B 556      78.205  38.695   2.655  1.00 23.82           N  
ATOM   4425  CA  PRO B 556      77.592  39.903   3.212  1.00 23.82           C  
ATOM   4426  C   PRO B 556      76.189  40.159   2.666  1.00 23.82           C  
ATOM   4427  CB  PRO B 556      78.555  41.015   2.788  1.00 23.82           C  
ATOM   4428  O   PRO B 556      75.371  40.799   3.331  1.00 23.82           O  
ATOM   4429  CG  PRO B 556      79.370  40.415   1.688  1.00 23.82           C  
ATOM   4430  CD  PRO B 556      79.117  38.935   1.659  1.00 23.82           C  
ATOM   4431  N   PRO B 557      75.553  39.559   1.484  1.00 23.98           N  
ATOM   4432  CA  PRO B 557      75.421  40.776   0.679  1.00 23.98           C  
ATOM   4433  C   PRO B 557      74.175  41.584   1.032  1.00 23.98           C  
ATOM   4434  CB  PRO B 557      75.340  40.244  -0.754  1.00 23.98           C  
ATOM   4435  O   PRO B 557      73.296  41.091   1.743  1.00 23.98           O  
ATOM   4436  CG  PRO B 557      74.987  38.799  -0.605  1.00 23.98           C  
ATOM   4437  CD  PRO B 557      75.152  38.413   0.837  1.00 23.98           C  
ATOM   4438  N   PRO B 558      73.230  42.346  -0.007  1.00 24.24           N  
ATOM   4439  CA  PRO B 558      73.073  43.801  -0.069  1.00 24.24           C  
ATOM   4440  C   PRO B 558      71.654  44.256   0.265  1.00 24.24           C  
ATOM   4441  CB  PRO B 558      73.425  44.133  -1.521  1.00 24.24           C  
ATOM   4442  O   PRO B 558      70.744  43.429   0.364  1.00 24.24           O  
ATOM   4443  CG  PRO B 558      73.520  42.806  -2.203  1.00 24.24           C  
ATOM   4444  CD  PRO B 558      73.292  41.728  -1.183  1.00 24.24           C  
ATOM   4445  N   PRO B 559      70.848  45.323  -0.447  1.00 23.30           N  
ATOM   4446  CA  PRO B 559      70.383  46.649  -0.033  1.00 23.30           C  
ATOM   4447  C   PRO B 559      68.860  46.759  -0.007  1.00 23.30           C  
ATOM   4448  CB  PRO B 559      70.980  47.579  -1.092  1.00 23.30           C  
ATOM   4449  O   PRO B 559      68.163  45.824  -0.410  1.00 23.30           O  
ATOM   4450  CG  PRO B 559      71.328  46.682  -2.235  1.00 23.30           C  
ATOM   4451  CD  PRO B 559      71.193  45.257  -1.782  1.00 23.30           C  
ATOM   4452  N   GLU B 560      68.081  47.953  -0.568  1.00 23.21           N  
ATOM   4453  CA  GLU B 560      67.314  49.051   0.014  1.00 23.21           C  
ATOM   4454  C   GLU B 560      65.895  49.090  -0.544  1.00 23.21           C  
ATOM   4455  CB  GLU B 560      68.015  50.388  -0.236  1.00 23.21           C  
ATOM   4456  O   GLU B 560      65.054  49.853  -0.063  1.00 23.21           O  
ATOM   4457  CG  GLU B 560      68.915  50.835   0.907  1.00 23.21           C  
ATOM   4458  CD  GLU B 560      69.522  52.212   0.690  1.00 23.21           C  
ATOM   4459  OE1 GLU B 560      70.230  52.712   1.593  1.00 23.21           O  
ATOM   4460  OE2 GLU B 560      69.287  52.795  -0.392  1.00 23.21           O  
ATOM   4461  N   ARG B 561      65.055  48.084  -1.005  1.00 21.59           N  
ATOM   4462  CA  ARG B 561      64.192  48.413  -2.136  1.00 21.59           C  
ATOM   4463  C   ARG B 561      63.100  49.394  -1.724  1.00 21.59           C  
ATOM   4464  CB  ARG B 561      63.565  47.145  -2.720  1.00 21.59           C  
ATOM   4465  O   ARG B 561      62.412  49.181  -0.724  1.00 21.59           O  
ATOM   4466  CG  ARG B 561      63.526  47.121  -4.239  1.00 21.59           C  
ATOM   4467  CD  ARG B 561      62.866  45.854  -4.767  1.00 21.59           C  
ATOM   4468  NE  ARG B 561      63.827  44.763  -4.906  1.00 21.59           N  
ATOM   4469  NH1 ARG B 561      62.655  43.669  -6.569  1.00 21.59           N  
ATOM   4470  NH2 ARG B 561      64.638  42.811  -5.802  1.00 21.59           N  
ATOM   4471  CZ  ARG B 561      63.705  43.750  -5.759  1.00 21.59           C  
ATOM   4472  N   PRO B 562      62.686  50.580  -2.405  1.00 24.91           N  
ATOM   4473  CA  PRO B 562      62.183  51.953  -2.328  1.00 24.91           C  
ATOM   4474  C   PRO B 562      60.660  52.018  -2.229  1.00 24.91           C  
ATOM   4475  CB  PRO B 562      62.673  52.582  -3.634  1.00 24.91           C  
ATOM   4476  O   PRO B 562      59.984  50.998  -2.379  1.00 24.91           O  
ATOM   4477  CG  PRO B 562      63.185  51.434  -4.443  1.00 24.91           C  
ATOM   4478  CD  PRO B 562      63.093  50.187  -3.612  1.00 24.91           C  
ATOM   4479  N   PRO B 563      59.862  53.036  -2.875  1.00 23.54           N  
ATOM   4480  CA  PRO B 563      59.073  54.187  -2.429  1.00 23.54           C  
ATOM   4481  C   PRO B 563      57.575  53.999  -2.656  1.00 23.54           C  
ATOM   4482  CB  PRO B 563      59.614  55.337  -3.283  1.00 23.54           C  
ATOM   4483  O   PRO B 563      56.775  54.238  -1.748  1.00 23.54           O  
ATOM   4484  CG  PRO B 563      60.385  54.672  -4.376  1.00 23.54           C  
ATOM   4485  CD  PRO B 563      60.529  53.215  -4.041  1.00 23.54           C  
ATOM   4486  N   PRO B 564      56.819  54.048  -3.991  1.00 23.01           N  
ATOM   4487  CA  PRO B 564      56.127  55.325  -4.185  1.00 23.01           C  
ATOM   4488  C   PRO B 564      54.612  55.204  -4.035  1.00 23.01           C  
ATOM   4489  CB  PRO B 564      56.505  55.717  -5.615  1.00 23.01           C  
ATOM   4490  O   PRO B 564      53.929  56.206  -3.811  1.00 23.01           O  
ATOM   4491  CG  PRO B 564      57.091  54.476  -6.209  1.00 23.01           C  
ATOM   4492  CD  PRO B 564      57.205  53.439  -5.129  1.00 23.01           C  
ATOM   4493  N   ILE B 565      53.745  54.090  -4.058  1.00 20.78           N  
ATOM   4494  CA  ILE B 565      52.850  54.158  -5.208  1.00 20.78           C  
ATOM   4495  C   ILE B 565      51.695  55.111  -4.908  1.00 20.78           C  
ATOM   4496  CB  ILE B 565      52.309  52.761  -5.586  1.00 20.78           C  
ATOM   4497  O   ILE B 565      51.454  55.458  -3.749  1.00 20.78           O  
ATOM   4498  CG1 ILE B 565      53.431  51.719  -5.526  1.00 20.78           C  
ATOM   4499  CG2 ILE B 565      51.661  52.790  -6.974  1.00 20.78           C  
ATOM   4500  CD1 ILE B 565      53.101  50.412  -6.234  1.00 20.78           C  
ATOM   4501  N   PRO B 566      50.255  54.743  -5.052  1.00 21.20           N  
ATOM   4502  CA  PRO B 566      49.324  55.058  -6.138  1.00 21.20           C  
ATOM   4503  C   PRO B 566      48.096  55.828  -5.659  1.00 21.20           C  
ATOM   4504  CB  PRO B 566      48.928  53.679  -6.674  1.00 21.20           C  
ATOM   4505  O   PRO B 566      47.774  56.886  -6.205  1.00 21.20           O  
ATOM   4506  CG  PRO B 566      49.487  52.710  -5.684  1.00 21.20           C  
ATOM   4507  CD  PRO B 566      50.296  53.472  -4.674  1.00 21.20           C  
ATOM   4508  N   PRO B 567      46.903  55.257  -5.218  1.00 21.92           N  
ATOM   4509  CA  PRO B 567      45.848  55.358  -6.229  1.00 21.92           C  
ATOM   4510  C   PRO B 567      44.691  56.250  -5.787  1.00 21.92           C  
ATOM   4511  CB  PRO B 567      45.385  53.909  -6.401  1.00 21.92           C  
ATOM   4512  O   PRO B 567      44.219  57.085  -6.564  1.00 21.92           O  
ATOM   4513  CG  PRO B 567      45.893  53.199  -5.188  1.00 21.92           C  
ATOM   4514  CD  PRO B 567      46.748  54.151  -4.401  1.00 21.92           C  
ATOM   4515  N   ASP B 568      44.054  56.061  -4.532  1.00 19.63           N  
ATOM   4516  CA  ASP B 568      42.667  55.639  -4.695  1.00 19.63           C  
ATOM   4517  C   ASP B 568      41.711  56.818  -4.529  1.00 19.63           C  
ATOM   4518  CB  ASP B 568      42.320  54.535  -3.694  1.00 19.63           C  
ATOM   4519  O   ASP B 568      41.996  57.754  -3.779  1.00 19.63           O  
ATOM   4520  CG  ASP B 568      42.031  53.200  -4.359  1.00 19.63           C  
ATOM   4521  OD1 ASP B 568      41.727  53.176  -5.571  1.00 19.63           O  
ATOM   4522  OD2 ASP B 568      42.107  52.164  -3.664  1.00 19.63           O  
ATOM   4523  N   ASN B 569      40.488  56.781  -5.003  1.00 19.92           N  
ATOM   4524  CA  ASN B 569      39.453  57.470  -5.767  1.00 19.92           C  
ATOM   4525  C   ASN B 569      38.503  58.241  -4.856  1.00 19.92           C  
ATOM   4526  CB  ASN B 569      38.673  56.477  -6.630  1.00 19.92           C  
ATOM   4527  O   ASN B 569      38.066  59.342  -5.196  1.00 19.92           O  
ATOM   4528  CG  ASN B 569      39.270  56.310  -8.014  1.00 19.92           C  
ATOM   4529  ND2 ASN B 569      38.582  55.565  -8.871  1.00 19.92           N  
ATOM   4530  OD1 ASN B 569      40.341  56.846  -8.310  1.00 19.92           O  
ATOM   4531  N   ARG B 570      38.012  57.686  -3.650  1.00 19.62           N  
ATOM   4532  CA  ARG B 570      36.585  57.378  -3.650  1.00 19.62           C  
ATOM   4533  C   ARG B 570      35.771  58.560  -3.134  1.00 19.62           C  
ATOM   4534  CB  ARG B 570      36.302  56.137  -2.801  1.00 19.62           C  
ATOM   4535  O   ARG B 570      36.100  59.144  -2.100  1.00 19.62           O  
ATOM   4536  CG  ARG B 570      35.601  55.020  -3.558  1.00 19.62           C  
ATOM   4537  CD  ARG B 570      35.390  53.792  -2.684  1.00 19.62           C  
ATOM   4538  NE  ARG B 570      34.817  52.683  -3.441  1.00 19.62           N  
ATOM   4539  NH1 ARG B 570      35.057  51.131  -1.747  1.00 19.62           N  
ATOM   4540  NH2 ARG B 570      34.138  50.511  -3.754  1.00 19.62           N  
ATOM   4541  CZ  ARG B 570      34.672  51.444  -2.979  1.00 19.62           C  
ATOM   4542  N   LEU B 571      34.719  58.901  -3.686  1.00 22.14           N  
ATOM   4543  CA  LEU B 571      34.060  60.144  -4.071  1.00 22.14           C  
ATOM   4544  C   LEU B 571      33.241  60.706  -2.915  1.00 22.14           C  
ATOM   4545  CB  LEU B 571      33.160  59.918  -5.289  1.00 22.14           C  
ATOM   4546  O   LEU B 571      32.792  61.854  -2.967  1.00 22.14           O  
ATOM   4547  CG  LEU B 571      33.850  59.924  -6.653  1.00 22.14           C  
ATOM   4548  CD1 LEU B 571      33.306  58.798  -7.527  1.00 22.14           C  
ATOM   4549  CD2 LEU B 571      33.670  61.274  -7.339  1.00 22.14           C  
ATOM   4550  N   SER B 572      32.832  59.873  -1.890  1.00 18.54           N  
ATOM   4551  CA  SER B 572      31.384  59.699  -1.874  1.00 18.54           C  
ATOM   4552  C   SER B 572      30.674  61.000  -1.513  1.00 18.54           C  
ATOM   4553  CB  SER B 572      30.987  58.601  -0.886  1.00 18.54           C  
ATOM   4554  O   SER B 572      29.706  61.388  -2.170  1.00 18.54           O  
ATOM   4555  OG  SER B 572      31.197  57.318  -1.450  1.00 18.54           O  
ATOM   4556  N   ARG B 573      30.660  61.576  -0.286  1.00 18.74           N  
ATOM   4557  CA  ARG B 573      29.605  61.418   0.710  1.00 18.74           C  
ATOM   4558  C   ARG B 573      28.739  62.671   0.794  1.00 18.74           C  
ATOM   4559  CB  ARG B 573      30.204  61.103   2.083  1.00 18.74           C  
ATOM   4560  O   ARG B 573      29.229  63.785   0.602  1.00 18.74           O  
ATOM   4561  CG  ARG B 573      30.438  59.621   2.327  1.00 18.74           C  
ATOM   4562  CD  ARG B 573      30.880  59.348   3.758  1.00 18.74           C  
ATOM   4563  NE  ARG B 573      31.039  57.919   4.010  1.00 18.74           N  
ATOM   4564  NH1 ARG B 573      32.016  58.183   6.086  1.00 18.74           N  
ATOM   4565  NH2 ARG B 573      31.670  56.082   5.236  1.00 18.74           N  
ATOM   4566  CZ  ARG B 573      31.575  57.398   5.110  1.00 18.74           C  
ATOM   4567  N   HIS B 574      27.569  62.778   1.454  1.00 18.25           N  
ATOM   4568  CA  HIS B 574      26.112  62.750   1.391  1.00 18.25           C  
ATOM   4569  C   HIS B 574      25.513  64.042   1.936  1.00 18.25           C  
ATOM   4570  CB  HIS B 574      25.565  61.550   2.166  1.00 18.25           C  
ATOM   4571  O   HIS B 574      24.678  64.670   1.280  1.00 18.25           O  
ATOM   4572  CG  HIS B 574      25.141  60.414   1.290  1.00 18.25           C  
ATOM   4573  CD2 HIS B 574      25.740  59.230   1.018  1.00 18.25           C  
ATOM   4574  ND1 HIS B 574      23.966  60.427   0.570  1.00 18.25           N  
ATOM   4575  CE1 HIS B 574      23.860  59.296  -0.108  1.00 18.25           C  
ATOM   4576  NE2 HIS B 574      24.924  58.553   0.146  1.00 18.25           N  
ATOM   4577  N   ILE B 575      24.919  64.087   3.128  1.00 19.80           N  
ATOM   4578  CA  ILE B 575      23.470  64.212   3.240  1.00 19.80           C  
ATOM   4579  C   ILE B 575      23.094  65.676   3.458  1.00 19.80           C  
ATOM   4580  CB  ILE B 575      22.915  63.339   4.387  1.00 19.80           C  
ATOM   4581  O   ILE B 575      23.922  66.477   3.898  1.00 19.80           O  
ATOM   4582  CG1 ILE B 575      23.287  61.868   4.167  1.00 19.80           C  
ATOM   4583  CG2 ILE B 575      21.397  63.508   4.509  1.00 19.80           C  
ATOM   4584  CD1 ILE B 575      23.003  60.972   5.365  1.00 19.80           C  
ATOM   4585  N   HIS B 576      22.025  66.045   4.307  1.00 16.89           N  
ATOM   4586  CA  HIS B 576      20.651  66.460   4.043  1.00 16.89           C  
ATOM   4587  C   HIS B 576      20.379  67.852   4.604  1.00 16.89           C  
ATOM   4588  CB  HIS B 576      19.664  65.453   4.636  1.00 16.89           C  
ATOM   4589  O   HIS B 576      21.169  68.371   5.397  1.00 16.89           O  
ATOM   4590  CG  HIS B 576      19.514  64.208   3.820  1.00 16.89           C  
ATOM   4591  CD2 HIS B 576      19.941  62.943   4.042  1.00 16.89           C  
ATOM   4592  ND1 HIS B 576      18.856  64.187   2.609  1.00 16.89           N  
ATOM   4593  CE1 HIS B 576      18.885  62.958   2.121  1.00 16.89           C  
ATOM   4594  NE2 HIS B 576      19.537  62.184   2.971  1.00 16.89           N  
ATOM   4595  N   HIS B 577      19.198  68.162   5.283  1.00 20.09           N  
ATOM   4596  CA  HIS B 577      18.071  68.917   4.748  1.00 20.09           C  
ATOM   4597  C   HIS B 577      18.035  70.332   5.317  1.00 20.09           C  
ATOM   4598  CB  HIS B 577      16.755  68.198   5.046  1.00 20.09           C  
ATOM   4599  O   HIS B 577      17.748  71.289   4.594  1.00 20.09           O  
ATOM   4600  CG  HIS B 577      16.235  67.396   3.895  1.00 20.09           C  
ATOM   4601  CD2 HIS B 577      16.084  66.059   3.740  1.00 20.09           C  
ATOM   4602  ND1 HIS B 577      15.801  67.973   2.722  1.00 20.09           N  
ATOM   4603  CE1 HIS B 577      15.403  67.023   1.892  1.00 20.09           C  
ATOM   4604  NE2 HIS B 577      15.565  65.853   2.486  1.00 20.09           N  
ATOM   4605  N   VAL B 578      17.945  70.723   6.726  1.00 18.50           N  
ATOM   4606  CA  VAL B 578      16.673  70.728   7.442  1.00 18.50           C  
ATOM   4607  C   VAL B 578      16.303  72.158   7.828  1.00 18.50           C  
ATOM   4608  CB  VAL B 578      16.727  69.834   8.701  1.00 18.50           C  
ATOM   4609  O   VAL B 578      17.174  72.960   8.173  1.00 18.50           O  
ATOM   4610  CG1 VAL B 578      15.406  69.899   9.466  1.00 18.50           C  
ATOM   4611  CG2 VAL B 578      17.055  68.392   8.317  1.00 18.50           C  
ATOM   4612  N   GLU B 579      15.041  72.371   8.387  1.00 19.93           N  
ATOM   4613  CA  GLU B 579      13.818  73.160   8.276  1.00 19.93           C  
ATOM   4614  C   GLU B 579      13.848  74.361   9.217  1.00 19.93           C  
ATOM   4615  CB  GLU B 579      12.590  72.294   8.568  1.00 19.93           C  
ATOM   4616  O   GLU B 579      13.575  75.489   8.801  1.00 19.93           O  
ATOM   4617  CG  GLU B 579      11.841  71.848   7.320  1.00 19.93           C  
ATOM   4618  CD  GLU B 579      10.593  71.037   7.628  1.00 19.93           C  
ATOM   4619  OE1 GLU B 579       9.822  70.730   6.690  1.00 19.93           O  
ATOM   4620  OE2 GLU B 579      10.384  70.705   8.816  1.00 19.93           O  
ATOM   4621  N   SER B 580      12.989  74.348  10.399  1.00 19.63           N  
ATOM   4622  CA  SER B 580      11.760  75.131  10.476  1.00 19.63           C  
ATOM   4623  C   SER B 580      11.960  76.392  11.311  1.00 19.63           C  
ATOM   4624  CB  SER B 580      10.626  74.293  11.067  1.00 19.63           C  
ATOM   4625  O   SER B 580      11.597  77.490  10.884  1.00 19.63           O  
ATOM   4626  OG  SER B 580      11.030  73.686  12.283  1.00 19.63           O  
ATOM   4627  N   VAL B 581      11.598  76.373  12.809  1.00 20.32           N  
ATOM   4628  CA  VAL B 581      10.349  76.817  13.418  1.00 20.32           C  
ATOM   4629  C   VAL B 581      10.561  78.164  14.107  1.00 20.32           C  
ATOM   4630  CB  VAL B 581       9.811  75.780  14.430  1.00 20.32           C  
ATOM   4631  O   VAL B 581      11.593  78.387  14.743  1.00 20.32           O  
ATOM   4632  CG1 VAL B 581       8.438  76.199  14.953  1.00 20.32           C  
ATOM   4633  CG2 VAL B 581       9.742  74.396  13.788  1.00 20.32           C  
ATOM   4634  N   PRO B 582       9.307  78.928  14.554  1.00 21.59           N  
ATOM   4635  CA  PRO B 582       8.713  80.266  14.516  1.00 21.59           C  
ATOM   4636  C   PRO B 582       8.944  81.052  15.804  1.00 21.59           C  
ATOM   4637  CB  PRO B 582       7.222  79.984  14.308  1.00 21.59           C  
ATOM   4638  O   PRO B 582       9.407  82.194  15.761  1.00 21.59           O  
ATOM   4639  CG  PRO B 582       7.066  78.525  14.590  1.00 21.59           C  
ATOM   4640  CD  PRO B 582       8.423  77.946  14.871  1.00 21.59           C  
ATOM   4641  N   SER B 583       7.693  81.119  16.839  1.00 19.13           N  
ATOM   4642  CA  SER B 583       6.912  82.337  17.025  1.00 19.13           C  
ATOM   4643  C   SER B 583       7.330  83.073  18.294  1.00 19.13           C  
ATOM   4644  CB  SER B 583       5.419  82.014  17.081  1.00 19.13           C  
ATOM   4645  O   SER B 583       8.008  82.505  19.152  1.00 19.13           O  
ATOM   4646  OG  SER B 583       4.702  82.781  16.129  1.00 19.13           O  
ATOM   4647  N   ARG B 584       6.201  83.250  19.429  1.00 17.50           N  
ATOM   4648  CA  ARG B 584       5.471  84.399  19.957  1.00 17.50           C  
ATOM   4649  C   ARG B 584       6.015  84.813  21.320  1.00 17.50           C  
ATOM   4650  CB  ARG B 584       3.977  84.085  20.062  1.00 17.50           C  
ATOM   4651  O   ARG B 584       6.828  84.100  21.913  1.00 17.50           O  
ATOM   4652  CG  ARG B 584       3.177  84.484  18.832  1.00 17.50           C  
ATOM   4653  CD  ARG B 584       1.690  84.213  19.015  1.00 17.50           C  
ATOM   4654  NE  ARG B 584       0.894  84.849  17.969  1.00 17.50           N  
ATOM   4655  NH1 ARG B 584      -1.141  84.126  18.791  1.00 17.50           N  
ATOM   4656  NH2 ARG B 584      -1.057  85.408  16.893  1.00 17.50           N  
ATOM   4657  CZ  ARG B 584      -0.433  84.792  17.887  1.00 17.50           C  
ATOM   4658  N   ASP B 585       5.019  84.736  22.686  1.00 18.18           N  
ATOM   4659  CA  ASP B 585       4.273  85.863  23.239  1.00 18.18           C  
ATOM   4660  C   ASP B 585       4.873  86.320  24.566  1.00 18.18           C  
ATOM   4661  CB  ASP B 585       2.801  85.491  23.428  1.00 18.18           C  
ATOM   4662  O   ASP B 585       5.668  85.601  25.175  1.00 18.18           O  
ATOM   4663  CG  ASP B 585       1.992  85.604  22.147  1.00 18.18           C  
ATOM   4664  OD1 ASP B 585       2.356  86.410  21.265  1.00 18.18           O  
ATOM   4665  OD2 ASP B 585       0.979  84.882  22.022  1.00 18.18           O  
ATOM   4666  N   PRO B 586       3.841  86.709  25.694  1.00 18.58           N  
ATOM   4667  CA  PRO B 586       3.548  87.908  26.482  1.00 18.58           C  
ATOM   4668  C   PRO B 586       4.017  87.792  27.930  1.00 18.58           C  
ATOM   4669  CB  PRO B 586       2.023  88.014  26.409  1.00 18.58           C  
ATOM   4670  O   PRO B 586       4.594  88.736  28.474  1.00 18.58           O  
ATOM   4671  CG  PRO B 586       1.563  86.648  26.012  1.00 18.58           C  
ATOM   4672  CD  PRO B 586       2.770  85.817  25.681  1.00 18.58           C  
ATOM   4673  N   PRO B 587       3.497  86.884  28.961  1.00 18.61           N  
ATOM   4674  CA  PRO B 587       2.399  87.256  29.857  1.00 18.61           C  
ATOM   4675  C   PRO B 587       2.878  87.600  31.265  1.00 18.61           C  
ATOM   4676  CB  PRO B 587       1.516  86.005  29.870  1.00 18.61           C  
ATOM   4677  O   PRO B 587       3.992  87.235  31.649  1.00 18.61           O  
ATOM   4678  CG  PRO B 587       2.382  84.920  29.315  1.00 18.61           C  
ATOM   4679  CD  PRO B 587       3.638  85.542  28.775  1.00 18.61           C  
ATOM   4680  N   MET B 588       2.078  87.177  32.416  1.00 17.12           N  
ATOM   4681  CA  MET B 588       1.238  87.968  33.311  1.00 17.12           C  
ATOM   4682  C   MET B 588       1.894  88.121  34.679  1.00 17.12           C  
ATOM   4683  CB  MET B 588      -0.143  87.327  33.461  1.00 17.12           C  
ATOM   4684  O   MET B 588       1.962  89.226  35.219  1.00 17.12           O  
ATOM   4685  CG  MET B 588      -1.107  87.678  32.340  1.00 17.12           C  
ATOM   4686  SD  MET B 588      -2.005  89.248  32.651  1.00 17.12           S  
ATOM   4687  CE  MET B 588      -3.351  88.643  33.707  1.00 17.12           C  
ATOM   4688  N   PRO B 589       1.318  87.393  35.950  1.00 18.96           N  
ATOM   4689  CA  PRO B 589       0.371  87.944  36.923  1.00 18.96           C  
ATOM   4690  C   PRO B 589       1.004  88.184  38.291  1.00 18.96           C  
ATOM   4691  CB  PRO B 589      -0.715  86.868  37.005  1.00 18.96           C  
ATOM   4692  O   PRO B 589       2.087  87.665  38.575  1.00 18.96           O  
ATOM   4693  CG  PRO B 589      -0.166  85.711  36.235  1.00 18.96           C  
ATOM   4694  CD  PRO B 589       1.195  86.083  35.721  1.00 18.96           C  
ATOM   4695  N   LEU B 590       0.246  87.867  39.488  1.00 19.01           N  
ATOM   4696  CA  LEU B 590      -0.331  88.652  40.575  1.00 19.01           C  
ATOM   4697  C   LEU B 590       0.480  88.484  41.856  1.00 19.01           C  
ATOM   4698  CB  LEU B 590      -1.785  88.240  40.820  1.00 19.01           C  
ATOM   4699  O   LEU B 590       0.810  89.470  42.520  1.00 19.01           O  
ATOM   4700  CG  LEU B 590      -2.855  89.098  40.143  1.00 19.01           C  
ATOM   4701  CD1 LEU B 590      -3.948  88.212  39.552  1.00 19.01           C  
ATOM   4702  CD2 LEU B 590      -3.446  90.096  41.133  1.00 19.01           C  
ATOM   4703  N   GLU B 591       0.157  87.475  42.851  1.00 17.65           N  
ATOM   4704  CA  GLU B 591      -0.737  87.633  43.994  1.00 17.65           C  
ATOM   4705  C   GLU B 591       0.045  87.693  45.302  1.00 17.65           C  
ATOM   4706  CB  GLU B 591      -1.756  86.491  44.042  1.00 17.65           C  
ATOM   4707  O   GLU B 591       1.201  87.268  45.361  1.00 17.65           O  
ATOM   4708  CG  GLU B 591      -3.201  86.959  44.140  1.00 17.65           C  
ATOM   4709  CD  GLU B 591      -4.208  85.827  44.011  1.00 17.65           C  
ATOM   4710  OE1 GLU B 591      -5.429  86.090  44.094  1.00 17.65           O  
ATOM   4711  OE2 GLU B 591      -3.772  84.669  43.828  1.00 17.65           O  
ATOM   4712  N   ALA B 592      -0.188  86.826  46.355  1.00 18.16           N  
ATOM   4713  CA  ALA B 592      -1.030  87.041  47.529  1.00 18.16           C  
ATOM   4714  C   ALA B 592      -0.189  87.129  48.799  1.00 18.16           C  
ATOM   4715  CB  ALA B 592      -2.063  85.924  47.655  1.00 18.16           C  
ATOM   4716  O   ALA B 592       0.956  86.672  48.825  1.00 18.16           O  
ATOM   4717  N   TRP B 593      -0.674  86.502  50.034  1.00 18.43           N  
ATOM   4718  CA  TRP B 593      -1.263  86.919  51.302  1.00 18.43           C  
ATOM   4719  C   TRP B 593      -0.298  86.675  52.457  1.00 18.43           C  
ATOM   4720  CB  TRP B 593      -2.579  86.177  51.554  1.00 18.43           C  
ATOM   4721  O   TRP B 593       0.476  85.714  52.435  1.00 18.43           O  
ATOM   4722  CG  TRP B 593      -3.797  86.932  51.115  1.00 18.43           C  
ATOM   4723  CD1 TRP B 593      -3.911  87.752  50.026  1.00 18.43           C  
ATOM   4724  CD2 TRP B 593      -5.075  86.941  51.759  1.00 18.43           C  
ATOM   4725  CE2 TRP B 593      -5.917  87.787  51.004  1.00 18.43           C  
ATOM   4726  CE3 TRP B 593      -5.590  86.313  52.900  1.00 18.43           C  
ATOM   4727  NE1 TRP B 593      -5.184  88.269  49.954  1.00 18.43           N  
ATOM   4728  CH2 TRP B 593      -7.728  87.395  52.478  1.00 18.43           C  
ATOM   4729  CZ2 TRP B 593      -7.249  88.022  51.357  1.00 18.43           C  
ATOM   4730  CZ3 TRP B 593      -6.915  86.548  53.249  1.00 18.43           C  
ATOM   4731  N   CYS B 594      -0.605  87.209  53.620  1.00 19.59           N  
ATOM   4732  CA  CYS B 594       0.042  88.182  54.494  1.00 19.59           C  
ATOM   4733  C   CYS B 594       0.957  87.490  55.498  1.00 19.59           C  
ATOM   4734  CB  CYS B 594      -1.003  89.016  55.234  1.00 19.59           C  
ATOM   4735  O   CYS B 594       2.130  87.846  55.624  1.00 19.59           O  
ATOM   4736  SG  CYS B 594      -2.340  89.613  54.176  1.00 19.59           S  
ATOM   4737  N   PRO B 595       0.478  87.119  56.737  1.00 17.97           N  
ATOM   4738  CA  PRO B 595       0.413  87.779  58.044  1.00 17.97           C  
ATOM   4739  C   PRO B 595       1.229  87.054  59.112  1.00 17.97           C  
ATOM   4740  CB  PRO B 595      -1.079  87.747  58.382  1.00 17.97           C  
ATOM   4741  O   PRO B 595       1.963  87.691  59.872  1.00 17.97           O  
ATOM   4742  CG  PRO B 595      -1.718  87.052  57.223  1.00 17.97           C  
ATOM   4743  CD  PRO B 595      -0.639  86.613  56.276  1.00 17.97           C  
ATOM   4744  N   ARG B 596       0.659  86.019  59.708  1.00 17.48           N  
ATOM   4745  CA  ARG B 596      -0.022  86.323  60.962  1.00 17.48           C  
ATOM   4746  C   ARG B 596       0.832  85.921  62.160  1.00 17.48           C  
ATOM   4747  CB  ARG B 596      -1.377  85.615  61.024  1.00 17.48           C  
ATOM   4748  O   ARG B 596       1.699  85.052  62.047  1.00 17.48           O  
ATOM   4749  CG  ARG B 596      -2.543  86.475  60.563  1.00 17.48           C  
ATOM   4750  CD  ARG B 596      -3.880  85.785  60.796  1.00 17.48           C  
ATOM   4751  NE  ARG B 596      -5.002  86.675  60.513  1.00 17.48           N  
ATOM   4752  NH1 ARG B 596      -6.612  85.023  60.642  1.00 17.48           N  
ATOM   4753  NH2 ARG B 596      -7.217  87.186  60.182  1.00 17.48           N  
ATOM   4754  CZ  ARG B 596      -6.275  86.293  60.446  1.00 17.48           C  
ATOM   4755  N   ASP B 597       0.303  85.638  63.333  1.00 18.56           N  
ATOM   4756  CA  ASP B 597       0.099  86.062  64.715  1.00 18.56           C  
ATOM   4757  C   ASP B 597       0.892  85.184  65.682  1.00 18.56           C  
ATOM   4758  CB  ASP B 597      -1.388  86.028  65.073  1.00 18.56           C  
ATOM   4759  O   ASP B 597       1.525  85.690  66.611  1.00 18.56           O  
ATOM   4760  CG  ASP B 597      -2.058  87.385  64.951  1.00 18.56           C  
ATOM   4761  OD1 ASP B 597      -1.351  88.415  64.929  1.00 18.56           O  
ATOM   4762  OD2 ASP B 597      -3.306  87.424  64.878  1.00 18.56           O  
ATOM   4763  N   VAL B 598       0.614  84.001  65.893  1.00 18.77           N  
ATOM   4764  CA  VAL B 598      -0.259  83.947  67.061  1.00 18.77           C  
ATOM   4765  C   VAL B 598       0.557  83.588  68.301  1.00 18.77           C  
ATOM   4766  CB  VAL B 598      -1.406  82.930  66.866  1.00 18.77           C  
ATOM   4767  O   VAL B 598       1.616  82.965  68.195  1.00 18.77           O  
ATOM   4768  CG1 VAL B 598      -2.604  83.293  67.741  1.00 18.77           C  
ATOM   4769  CG2 VAL B 598      -1.815  82.864  65.395  1.00 18.77           C  
ATOM   4770  N   PHE B 599       0.020  82.893  69.370  1.00 18.49           N  
ATOM   4771  CA  PHE B 599      -0.453  83.161  70.724  1.00 18.49           C  
ATOM   4772  C   PHE B 599       0.507  82.582  71.757  1.00 18.49           C  
ATOM   4773  CB  PHE B 599      -1.856  82.582  70.929  1.00 18.49           C  
ATOM   4774  O   PHE B 599       1.333  81.725  71.433  1.00 18.49           O  
ATOM   4775  CG  PHE B 599      -2.962  83.580  70.715  1.00 18.49           C  
ATOM   4776  CD1 PHE B 599      -3.376  84.412  71.748  1.00 18.49           C  
ATOM   4777  CD2 PHE B 599      -3.587  83.687  69.479  1.00 18.49           C  
ATOM   4778  CE1 PHE B 599      -4.399  85.337  71.552  1.00 18.49           C  
ATOM   4779  CE2 PHE B 599      -4.610  84.609  69.276  1.00 18.49           C  
ATOM   4780  CZ  PHE B 599      -5.015  85.432  70.314  1.00 18.49           C  
ATOM   4781  N   GLY B 600       0.102  81.834  72.624  1.00 18.94           N  
ATOM   4782  CA  GLY B 600      -0.138  82.169  74.018  1.00 18.94           C  
ATOM   4783  C   GLY B 600       0.984  81.729  74.939  1.00 18.94           C  
ATOM   4784  O   GLY B 600       1.905  81.029  74.513  1.00 18.94           O  
ATOM   4785  N   THR B 601       0.738  81.153  76.032  1.00 19.58           N  
ATOM   4786  CA  THR B 601       0.603  81.646  77.398  1.00 19.58           C  
ATOM   4787  C   THR B 601       1.652  81.014  78.308  1.00 19.58           C  
ATOM   4788  CB  THR B 601      -0.804  81.362  77.957  1.00 19.58           C  
ATOM   4789  O   THR B 601       2.315  81.712  79.078  1.00 19.58           O  
ATOM   4790  CG2 THR B 601      -1.788  82.453  77.549  1.00 19.58           C  
ATOM   4791  OG1 THR B 601      -1.267  80.103  77.453  1.00 19.58           O  
ATOM   4792  N   ASN B 602       1.398  79.754  78.791  1.00 20.27           N  
ATOM   4793  CA  ASN B 602       0.983  79.581  80.180  1.00 20.27           C  
ATOM   4794  C   ASN B 602       2.112  79.013  81.035  1.00 20.27           C  
ATOM   4795  CB  ASN B 602      -0.251  78.680  80.263  1.00 20.27           C  
ATOM   4796  O   ASN B 602       2.887  78.176  80.571  1.00 20.27           O  
ATOM   4797  CG  ASN B 602      -1.542  79.467  80.380  1.00 20.27           C  
ATOM   4798  ND2 ASN B 602      -2.657  78.759  80.521  1.00 20.27           N  
ATOM   4799  OD1 ASN B 602      -1.537  80.700  80.343  1.00 20.27           O  
ATOM   4800  N   GLN B 603       2.090  79.180  82.412  1.00 21.79           N  
ATOM   4801  CA  GLN B 603       2.629  79.570  83.710  1.00 21.79           C  
ATOM   4802  C   GLN B 603       3.296  78.387  84.406  1.00 21.79           C  
ATOM   4803  CB  GLN B 603       1.526  80.148  84.599  1.00 21.79           C  
ATOM   4804  O   GLN B 603       3.024  77.231  84.075  1.00 21.79           O  
ATOM   4805  CG  GLN B 603       1.457  81.669  84.582  1.00 21.79           C  
ATOM   4806  CD  GLN B 603       0.382  82.218  85.501  1.00 21.79           C  
ATOM   4807  NE2 GLN B 603      -0.078  83.432  85.217  1.00 21.79           N  
ATOM   4808  OE1 GLN B 603      -0.033  81.556  86.458  1.00 21.79           O  
ATOM   4809  N   LEU B 604       3.575  78.456  85.513  1.00 17.94           N  
ATOM   4810  CA  LEU B 604       4.288  78.088  86.732  1.00 17.94           C  
ATOM   4811  C   LEU B 604       3.571  76.958  87.462  1.00 17.94           C  
ATOM   4812  CB  LEU B 604       4.428  79.300  87.657  1.00 17.94           C  
ATOM   4813  O   LEU B 604       3.073  77.148  88.574  1.00 17.94           O  
ATOM   4814  CG  LEU B 604       5.831  79.895  87.787  1.00 17.94           C  
ATOM   4815  CD1 LEU B 604       5.761  81.419  87.806  1.00 17.94           C  
ATOM   4816  CD2 LEU B 604       6.521  79.371  89.042  1.00 17.94           C  
ATOM   4817  N   VAL B 605       2.958  76.348  86.667  1.00 18.44           N  
ATOM   4818  CA  VAL B 605       1.981  75.780  87.591  1.00 18.44           C  
ATOM   4819  C   VAL B 605       2.683  75.319  88.866  1.00 18.44           C  
ATOM   4820  CB  VAL B 605       1.211  74.604  86.951  1.00 18.44           C  
ATOM   4821  O   VAL B 605       3.892  75.076  88.864  1.00 18.44           O  
ATOM   4822  CG1 VAL B 605      -0.017  74.244  87.785  1.00 18.44           C  
ATOM   4823  CG2 VAL B 605       0.806  74.948  85.519  1.00 18.44           C  
ATOM   4824  N   GLY B 606       1.986  74.456  89.771  1.00 16.48           N  
ATOM   4825  CA  GLY B 606       1.352  73.822  90.916  1.00 16.48           C  
ATOM   4826  C   GLY B 606       2.197  72.723  91.533  1.00 16.48           C  
ATOM   4827  O   GLY B 606       2.307  72.631  92.757  1.00 16.48           O  
ATOM   4828  N   CYS B 607       2.698  71.628  91.116  1.00 18.67           N  
ATOM   4829  CA  CYS B 607       1.549  70.738  91.246  1.00 18.67           C  
ATOM   4830  C   CYS B 607       1.667  69.875  92.496  1.00 18.67           C  
ATOM   4831  CB  CYS B 607       1.417  69.849  90.010  1.00 18.67           C  
ATOM   4832  O   CYS B 607       2.763  69.694  93.030  1.00 18.67           O  
ATOM   4833  SG  CYS B 607       0.868  70.731  88.533  1.00 18.67           S  
ATOM   4834  N   ARG B 608       1.516  68.535  92.678  1.00 16.88           N  
ATOM   4835  CA  ARG B 608       0.486  67.626  93.171  1.00 16.88           C  
ATOM   4836  C   ARG B 608       0.981  66.843  94.383  1.00 16.88           C  
ATOM   4837  CB  ARG B 608       0.047  66.661  92.068  1.00 16.88           C  
ATOM   4838  O   ARG B 608       0.252  66.682  95.364  1.00 16.88           O  
ATOM   4839  CG  ARG B 608      -1.159  67.140  91.275  1.00 16.88           C  
ATOM   4840  CD  ARG B 608      -1.631  66.090  90.279  1.00 16.88           C  
ATOM   4841  NE  ARG B 608      -2.719  66.591  89.444  1.00 16.88           N  
ATOM   4842  NH1 ARG B 608      -2.635  64.849  87.928  1.00 16.88           N  
ATOM   4843  NH2 ARG B 608      -4.166  66.534  87.661  1.00 16.88           N  
ATOM   4844  CZ  ARG B 608      -3.171  65.990  88.346  1.00 16.88           C  
ATOM   4845  N   LEU B 609       1.701  65.648  94.625  1.00 18.67           N  
ATOM   4846  CA  LEU B 609       0.833  64.479  94.530  1.00 18.67           C  
ATOM   4847  C   LEU B 609       0.665  63.814  95.892  1.00 18.67           C  
ATOM   4848  CB  LEU B 609       1.397  63.472  93.524  1.00 18.67           C  
ATOM   4849  O   LEU B 609       1.648  63.587  96.602  1.00 18.67           O  
ATOM   4850  CG  LEU B 609       0.808  63.520  92.114  1.00 18.67           C  
ATOM   4851  CD1 LEU B 609       1.905  63.792  91.090  1.00 18.67           C  
ATOM   4852  CD2 LEU B 609       0.081  62.219  91.793  1.00 18.67           C  
ATOM   4853  N   LEU B 610      -0.466  63.081  96.445  1.00 16.39           N  
ATOM   4854  CA  LEU B 610      -1.424  62.767  97.500  1.00 16.39           C  
ATOM   4855  C   LEU B 610      -0.896  61.656  98.401  1.00 16.39           C  
ATOM   4856  CB  LEU B 610      -2.769  62.355  96.896  1.00 16.39           C  
ATOM   4857  O   LEU B 610      -1.044  61.720  99.624  1.00 16.39           O  
ATOM   4858  CG  LEU B 610      -3.643  63.486  96.351  1.00 16.39           C  
ATOM   4859  CD1 LEU B 610      -4.736  62.923  95.449  1.00 16.39           C  
ATOM   4860  CD2 LEU B 610      -4.248  64.293  97.494  1.00 16.39           C  
ATOM   4861  N   GLY B 611      -0.640  60.395  98.159  1.00 15.70           N  
ATOM   4862  CA  GLY B 611      -1.704  59.637  98.798  1.00 15.70           C  
ATOM   4863  C   GLY B 611      -1.477  59.423 100.282  1.00 15.70           C  
ATOM   4864  O   GLY B 611      -0.424  59.784 100.812  1.00 15.70           O  
ATOM   4865  N   GLU B 612      -1.551  57.950 101.027  1.00 17.12           N  
ATOM   4866  CA  GLU B 612      -2.555  57.135 101.704  1.00 17.12           C  
ATOM   4867  C   GLU B 612      -2.110  56.772 103.118  1.00 17.12           C  
ATOM   4868  CB  GLU B 612      -2.848  55.865 100.902  1.00 17.12           C  
ATOM   4869  O   GLU B 612      -0.927  56.879 103.448  1.00 17.12           O  
ATOM   4870  CG  GLU B 612      -4.104  55.952 100.048  1.00 17.12           C  
ATOM   4871  CD  GLU B 612      -4.579  54.600  99.540  1.00 17.12           C  
ATOM   4872  OE1 GLU B 612      -5.678  54.528  98.943  1.00 17.12           O  
ATOM   4873  OE2 GLU B 612      -3.848  53.605  99.741  1.00 17.12           O  
ATOM   4874  N   GLY B 613      -2.600  55.523 103.745  1.00 16.73           N  
ATOM   4875  CA  GLY B 613      -3.379  55.123 104.906  1.00 16.73           C  
ATOM   4876  C   GLY B 613      -2.522  54.645 106.063  1.00 16.73           C  
ATOM   4877  O   GLY B 613      -1.309  54.862 106.075  1.00 16.73           O  
ATOM   4878  N   SER B 614      -2.677  53.047 106.560  1.00 17.69           N  
ATOM   4879  CA  SER B 614      -3.303  52.601 107.800  1.00 17.69           C  
ATOM   4880  C   SER B 614      -2.257  52.234 108.847  1.00 17.69           C  
ATOM   4881  CB  SER B 614      -4.217  51.402 107.539  1.00 17.69           C  
ATOM   4882  O   SER B 614      -2.372  52.624 110.011  1.00 17.69           O  
ATOM   4883  OG  SER B 614      -3.486  50.326 106.976  1.00 17.69           O  
ATOM   4884  N   PRO B 615      -1.216  51.249 108.770  1.00 17.89           N  
ATOM   4885  CA  PRO B 615      -1.413  49.868 109.216  1.00 17.89           C  
ATOM   4886  C   PRO B 615      -0.941  49.638 110.650  1.00 17.89           C  
ATOM   4887  CB  PRO B 615      -0.572  49.055 108.228  1.00 17.89           C  
ATOM   4888  O   PRO B 615       0.026  50.263 111.093  1.00 17.89           O  
ATOM   4889  CG  PRO B 615       0.374  50.045 107.627  1.00 17.89           C  
ATOM   4890  CD  PRO B 615      -0.002  51.417 108.108  1.00 17.89           C  
ATOM   4891  N   LYS B 616      -1.611  48.666 111.445  1.00 17.77           N  
ATOM   4892  CA  LYS B 616      -1.972  48.475 112.847  1.00 17.77           C  
ATOM   4893  C   LYS B 616      -0.859  47.760 113.608  1.00 17.77           C  
ATOM   4894  CB  LYS B 616      -3.276  47.685 112.963  1.00 17.77           C  
ATOM   4895  O   LYS B 616      -0.460  48.196 114.690  1.00 17.77           O  
ATOM   4896  CG  LYS B 616      -4.501  48.549 113.226  1.00 17.77           C  
ATOM   4897  CD  LYS B 616      -5.762  47.705 113.363  1.00 17.77           C  
ATOM   4898  CE  LYS B 616      -6.993  48.571 113.592  1.00 17.77           C  
ATOM   4899  NZ  LYS B 616      -8.251  47.767 113.549  1.00 17.77           N  
ATOM   4900  N   PRO B 617      -0.399  46.353 113.286  1.00 18.11           N  
ATOM   4901  CA  PRO B 617      -0.851  45.298 114.196  1.00 18.11           C  
ATOM   4902  C   PRO B 617       0.140  45.030 115.326  1.00 18.11           C  
ATOM   4903  CB  PRO B 617      -0.980  44.076 113.283  1.00 18.11           C  
ATOM   4904  O   PRO B 617       1.304  45.431 115.240  1.00 18.11           O  
ATOM   4905  CG  PRO B 617      -0.219  44.439 112.048  1.00 18.11           C  
ATOM   4906  CD  PRO B 617       0.282  45.847 112.194  1.00 18.11           C  
ATOM   4907  N   GLY B 618      -0.108  43.846 116.165  1.00 20.45           N  
ATOM   4908  CA  GLY B 618      -0.286  43.452 117.553  1.00 20.45           C  
ATOM   4909  C   GLY B 618       0.822  42.552 118.066  1.00 20.45           C  
ATOM   4910  O   GLY B 618       1.396  42.809 119.126  1.00 20.45           O  
ATOM   4911  N   ILE B 619       1.138  41.154 117.600  1.00 18.95           N  
ATOM   4912  CA  ILE B 619       0.804  39.952 118.356  1.00 18.95           C  
ATOM   4913  C   ILE B 619       1.955  39.595 119.294  1.00 18.95           C  
ATOM   4914  CB  ILE B 619       0.488  38.764 117.419  1.00 18.95           C  
ATOM   4915  O   ILE B 619       3.121  39.623 118.894  1.00 18.95           O  
ATOM   4916  CG1 ILE B 619      -0.631  39.139 116.441  1.00 18.95           C  
ATOM   4917  CG2 ILE B 619       0.113  37.521 118.231  1.00 18.95           C  
ATOM   4918  CD1 ILE B 619      -0.972  38.043 115.441  1.00 18.95           C  
ATOM   4919  N   THR B 620       1.771  38.817 120.400  1.00 20.12           N  
ATOM   4920  CA  THR B 620       2.149  38.559 121.785  1.00 20.12           C  
ATOM   4921  C   THR B 620       3.025  37.314 121.884  1.00 20.12           C  
ATOM   4922  CB  THR B 620       0.907  38.388 122.680  1.00 20.12           C  
ATOM   4923  O   THR B 620       4.067  37.332 122.543  1.00 20.12           O  
ATOM   4924  CG2 THR B 620       0.964  39.324 123.884  1.00 20.12           C  
ATOM   4925  OG1 THR B 620      -0.269  38.682 121.917  1.00 20.12           O  
ATOM   4926  N   ALA B 621       2.791  35.966 121.481  1.00 18.94           N  
ATOM   4927  CA  ALA B 621       2.312  35.029 122.494  1.00 18.94           C  
ATOM   4928  C   ALA B 621       3.466  34.222 123.084  1.00 18.94           C  
ATOM   4929  CB  ALA B 621       1.262  34.093 121.900  1.00 18.94           C  
ATOM   4930  O   ALA B 621       4.589  34.272 122.578  1.00 18.94           O  
ATOM   4931  N   SER B 622       3.628  32.516 123.187  1.00 18.17           N  
ATOM   4932  CA  SER B 622       3.293  31.553 124.230  1.00 18.17           C  
ATOM   4933  C   SER B 622       4.486  30.663 124.565  1.00 18.17           C  
ATOM   4934  CB  SER B 622       2.107  30.688 123.802  1.00 18.17           C  
ATOM   4935  O   SER B 622       5.498  30.682 123.860  1.00 18.17           O  
ATOM   4936  OG  SER B 622       2.423  29.940 122.641  1.00 18.17           O  
ATOM   4937  N   SER B 623       4.600  28.968 124.564  1.00 19.57           N
[truncated: 367,822 more chars]
