# Supplementary material for: AI-guided pipeline for protein–protein interaction drug discovery identifies a SARS-CoV-2 inhibitor
Source: Mol Syst Biol. 2024 Mar 11;20(4):428–57. doi: 10.1038/s44320-024-00019-8 (PMC10987651; doi:10.1038/s44320-024-00019-8)
Supplement: Supplementary file 12 — Source Data Fig. 2 [file 44320_2024_19_MOESM12_ESM.zip › Source Data Figure EV3-EV4/ColabFold/MOBP_MRPS25_unrelaxed_rank_3_model_4.pdb]

MODEL     1                                                                     
ATOM      1  N   MET B   1     -17.293  53.248  29.722  1.00 34.46           N  
ATOM      2  CA  MET B   1     -16.717  51.934  29.993  1.00 34.46           C  
ATOM      3  C   MET B   1     -16.748  51.058  28.745  1.00 34.46           C  
ATOM      4  CB  MET B   1     -17.464  51.244  31.135  1.00 34.46           C  
ATOM      5  O   MET B   1     -17.823  50.705  28.256  1.00 34.46           O  
ATOM      6  CG  MET B   1     -17.077  51.751  32.515  1.00 34.46           C  
ATOM      7  SD  MET B   1     -17.570  50.595  33.852  1.00 34.46           S  
ATOM      8  CE  MET B   1     -16.452  51.138  35.174  1.00 34.46           C  
ATOM      9  N   SER B   2     -15.779  51.247  27.743  1.00 40.54           N  
ATOM     10  CA  SER B   2     -15.748  50.835  26.343  1.00 40.54           C  
ATOM     11  C   SER B   2     -15.596  49.323  26.216  1.00 40.54           C  
ATOM     12  CB  SER B   2     -14.608  51.534  25.603  1.00 40.54           C  
ATOM     13  O   SER B   2     -14.699  48.731  26.820  1.00 40.54           O  
ATOM     14  OG  SER B   2     -14.886  52.914  25.440  1.00 40.54           O  
ATOM     15  N   GLN B   3     -16.724  48.548  26.084  1.00 39.79           N  
ATOM     16  CA  GLN B   3     -16.894  47.099  26.079  1.00 39.79           C  
ATOM     17  C   GLN B   3     -16.145  46.461  24.912  1.00 39.79           C  
ATOM     18  CB  GLN B   3     -18.378  46.732  26.013  1.00 39.79           C  
ATOM     19  O   GLN B   3     -16.328  46.858  23.759  1.00 39.79           O  
ATOM     20  CG  GLN B   3     -19.141  47.023  27.298  1.00 39.79           C  
ATOM     21  CD  GLN B   3     -20.268  46.039  27.547  1.00 39.79           C  
ATOM     22  NE2 GLN B   3     -20.878  46.122  28.725  1.00 39.79           N  
ATOM     23  OE1 GLN B   3     -20.589  45.212  26.688  1.00 39.79           O  
ATOM     24  N   LYS B   4     -14.822  46.153  25.048  1.00 37.45           N  
ATOM     25  CA  LYS B   4     -13.946  45.580  24.030  1.00 37.45           C  
ATOM     26  C   LYS B   4     -14.470  44.230  23.551  1.00 37.45           C  
ATOM     27  CB  LYS B   4     -12.523  45.429  24.570  1.00 37.45           C  
ATOM     28  O   LYS B   4     -14.825  43.372  24.362  1.00 37.45           O  
ATOM     29  CG  LYS B   4     -11.621  46.619  24.280  1.00 37.45           C  
ATOM     30  CD  LYS B   4     -10.224  46.415  24.853  1.00 37.45           C  
ATOM     31  CE  LYS B   4      -9.282  47.540  24.447  1.00 37.45           C  
ATOM     32  NZ  LYS B   4      -8.288  47.844  25.519  1.00 37.45           N  
ATOM     33  N   PRO B   5     -15.007  44.091  22.326  1.00 40.67           N  
ATOM     34  CA  PRO B   5     -15.597  42.881  21.748  1.00 40.67           C  
ATOM     35  C   PRO B   5     -14.694  41.658  21.892  1.00 40.67           C  
ATOM     36  CB  PRO B   5     -15.786  43.249  20.275  1.00 40.67           C  
ATOM     37  O   PRO B   5     -13.479  41.758  21.707  1.00 40.67           O  
ATOM     38  CG  PRO B   5     -14.816  44.360  20.031  1.00 40.67           C  
ATOM     39  CD  PRO B   5     -14.228  44.777  21.348  1.00 40.67           C  
ATOM     40  N   ALA B   6     -14.903  40.735  22.841  1.00 37.07           N  
ATOM     41  CA  ALA B   6     -14.224  39.463  23.075  1.00 37.07           C  
ATOM     42  C   ALA B   6     -14.180  38.622  21.803  1.00 37.07           C  
ATOM     43  CB  ALA B   6     -14.914  38.690  24.197  1.00 37.07           C  
ATOM     44  O   ALA B   6     -15.202  38.437  21.138  1.00 37.07           O  
ATOM     45  N   LYS B   7     -13.127  38.625  20.969  1.00 38.24           N  
ATOM     46  CA  LYS B   7     -12.859  37.870  19.748  1.00 38.24           C  
ATOM     47  C   LYS B   7     -13.183  36.390  19.935  1.00 38.24           C  
ATOM     48  CB  LYS B   7     -11.399  38.037  19.322  1.00 38.24           C  
ATOM     49  O   LYS B   7     -12.612  35.729  20.804  1.00 38.24           O  
ATOM     50  CG  LYS B   7     -11.189  39.069  18.224  1.00 38.24           C  
ATOM     51  CD  LYS B   7      -9.720  39.185  17.840  1.00 38.24           C  
ATOM     52  CE  LYS B   7      -9.515  40.175  16.701  1.00 38.24           C  
ATOM     53  NZ  LYS B   7      -8.069  40.478  16.483  1.00 38.24           N  
ATOM     54  N   GLU B   8     -14.468  36.038  19.953  1.00 37.64           N  
ATOM     55  CA  GLU B   8     -14.927  34.660  20.105  1.00 37.64           C  
ATOM     56  C   GLU B   8     -14.282  33.746  19.067  1.00 37.64           C  
ATOM     57  CB  GLU B   8     -16.452  34.587  19.996  1.00 37.64           C  
ATOM     58  O   GLU B   8     -14.454  33.947  17.863  1.00 37.64           O  
ATOM     59  CG  GLU B   8     -17.136  34.094  21.263  1.00 37.64           C  
ATOM     60  CD  GLU B   8     -18.634  33.893  21.096  1.00 37.64           C  
ATOM     61  OE1 GLU B   8     -19.177  32.901  21.635  1.00 37.64           O  
ATOM     62  OE2 GLU B   8     -19.270  34.733  20.421  1.00 37.64           O  
ATOM     63  N   GLY B   9     -13.024  33.332  19.278  1.00 31.06           N  
ATOM     64  CA  GLY B   9     -12.338  32.440  18.357  1.00 31.06           C  
ATOM     65  C   GLY B   9     -13.172  31.236  17.961  1.00 31.06           C  
ATOM     66  O   GLY B   9     -14.257  31.020  18.503  1.00 31.06           O  
ATOM     67  N   PRO B  10     -13.093  30.746  16.777  1.00 34.91           N  
ATOM     68  CA  PRO B  10     -13.899  29.593  16.370  1.00 34.91           C  
ATOM     69  C   PRO B  10     -14.021  28.540  17.470  1.00 34.91           C  
ATOM     70  CB  PRO B  10     -13.137  29.038  15.164  1.00 34.91           C  
ATOM     71  O   PRO B  10     -13.191  28.496  18.382  1.00 34.91           O  
ATOM     72  CG  PRO B  10     -11.946  29.929  15.022  1.00 34.91           C  
ATOM     73  CD  PRO B  10     -11.977  30.946  16.126  1.00 34.91           C  
ATOM     74  N   ARG B  11     -15.216  28.019  17.785  1.00 32.79           N  
ATOM     75  CA  ARG B  11     -15.563  26.927  18.689  1.00 32.79           C  
ATOM     76  C   ARG B  11     -14.620  25.743  18.505  1.00 32.79           C  
ATOM     77  CB  ARG B  11     -17.010  26.484  18.467  1.00 32.79           C  
ATOM     78  O   ARG B  11     -14.747  24.986  17.540  1.00 32.79           O  
ATOM     79  CG  ARG B  11     -18.039  27.386  19.129  1.00 32.79           C  
ATOM     80  CD  ARG B  11     -19.444  26.806  19.031  1.00 32.79           C  
ATOM     81  NE  ARG B  11     -20.405  27.589  19.803  1.00 32.79           N  
ATOM     82  NH1 ARG B  11     -22.258  26.420  19.071  1.00 32.79           N  
ATOM     83  NH2 ARG B  11     -22.502  28.158  20.545  1.00 32.79           N  
ATOM     84  CZ  ARG B  11     -21.719  27.387  19.804  1.00 32.79           C  
ATOM     85  N   LEU B  12     -13.364  25.986  18.474  1.00 35.77           N  
ATOM     86  CA  LEU B  12     -12.524  24.793  18.450  1.00 35.77           C  
ATOM     87  C   LEU B  12     -12.848  23.877  19.625  1.00 35.77           C  
ATOM     88  CB  LEU B  12     -11.043  25.178  18.482  1.00 35.77           C  
ATOM     89  O   LEU B  12     -12.344  24.078  20.732  1.00 35.77           O  
ATOM     90  CG  LEU B  12     -10.310  25.164  17.140  1.00 35.77           C  
ATOM     91  CD1 LEU B  12     -10.196  26.579  16.583  1.00 35.77           C  
ATOM     92  CD2 LEU B  12      -8.931  24.531  17.290  1.00 35.77           C  
ATOM     93  N   SER B  13     -14.066  23.714  20.104  1.00 33.53           N  
ATOM     94  CA  SER B  13     -14.335  22.889  21.277  1.00 33.53           C  
ATOM     95  C   SER B  13     -13.626  21.543  21.181  1.00 33.53           C  
ATOM     96  CB  SER B  13     -15.839  22.671  21.446  1.00 33.53           C  
ATOM     97  O   SER B  13     -12.685  21.276  21.932  1.00 33.53           O  
ATOM     98  OG  SER B  13     -16.420  22.212  20.237  1.00 33.53           O  
ATOM     99  N   LYS B  14     -14.365  20.420  20.670  1.00 39.35           N  
ATOM    100  CA  LYS B  14     -14.466  18.970  20.812  1.00 39.35           C  
ATOM    101  C   LYS B  14     -13.315  18.266  20.100  1.00 39.35           C  
ATOM    102  CB  LYS B  14     -15.804  18.469  20.268  1.00 39.35           C  
ATOM    103  O   LYS B  14     -12.988  17.121  20.419  1.00 39.35           O  
ATOM    104  CG  LYS B  14     -17.004  18.854  21.121  1.00 39.35           C  
ATOM    105  CD  LYS B  14     -18.281  18.189  20.624  1.00 39.35           C  
ATOM    106  CE  LYS B  14     -19.471  18.528  21.511  1.00 39.35           C  
ATOM    107  NZ  LYS B  14     -20.768  18.207  20.844  1.00 39.35           N  
ATOM    108  N   ASN B  15     -12.759  18.817  19.049  1.00 39.05           N  
ATOM    109  CA  ASN B  15     -11.907  17.999  18.193  1.00 39.05           C  
ATOM    110  C   ASN B  15     -10.466  17.974  18.696  1.00 39.05           C  
ATOM    111  CB  ASN B  15     -11.956  18.502  16.749  1.00 39.05           C  
ATOM    112  O   ASN B  15      -9.539  17.725  17.924  1.00 39.05           O  
ATOM    113  CG  ASN B  15     -12.883  17.680  15.875  1.00 39.05           C  
ATOM    114  ND2 ASN B  15     -12.598  17.641  14.579  1.00 39.05           N  
ATOM    115  OD1 ASN B  15     -13.848  17.084  16.362  1.00 39.05           O  
ATOM    116  N   GLN B  16     -10.247  18.449  19.846  1.00 46.93           N  
ATOM    117  CA  GLN B  16      -8.887  18.359  20.366  1.00 46.93           C  
ATOM    118  C   GLN B  16      -8.435  16.905  20.473  1.00 46.93           C  
ATOM    119  CB  GLN B  16      -8.787  19.042  21.730  1.00 46.93           C  
ATOM    120  O   GLN B  16      -7.298  16.576  20.128  1.00 46.93           O  
ATOM    121  CG  GLN B  16      -7.942  20.309  21.723  1.00 46.93           C  
ATOM    122  CD  GLN B  16      -8.186  21.183  22.939  1.00 46.93           C  
ATOM    123  NE2 GLN B  16      -7.741  22.433  22.869  1.00 46.93           N  
ATOM    124  OE1 GLN B  16      -8.769  20.739  23.933  1.00 46.93           O  
ATOM    125  N   LYS B  17      -9.320  16.031  20.957  1.00 50.68           N  
ATOM    126  CA  LYS B  17      -8.972  14.616  21.064  1.00 50.68           C  
ATOM    127  C   LYS B  17      -8.723  14.006  19.688  1.00 50.68           C  
ATOM    128  CB  LYS B  17     -10.078  13.845  21.787  1.00 50.68           C  
ATOM    129  O   LYS B  17      -7.806  13.200  19.517  1.00 50.68           O  
ATOM    130  CG  LYS B  17      -9.998  13.925  23.304  1.00 50.68           C  
ATOM    131  CD  LYS B  17     -11.053  13.049  23.967  1.00 50.68           C  
ATOM    132  CE  LYS B  17     -11.018  13.180  25.483  1.00 50.68           C  
ATOM    133  NZ  LYS B  17     -12.045  12.316  26.138  1.00 50.68           N  
ATOM    134  N   TYR B  18      -9.518  14.468  18.788  1.00 53.49           N  
ATOM    135  CA  TYR B  18      -9.351  13.980  17.424  1.00 53.49           C  
ATOM    136  C   TYR B  18      -8.025  14.446  16.836  1.00 53.49           C  
ATOM    137  CB  TYR B  18     -10.509  14.451  16.539  1.00 53.49           C  
ATOM    138  O   TYR B  18      -7.325  13.674  16.176  1.00 53.49           O  
ATOM    139  CG  TYR B  18     -10.583  13.743  15.208  1.00 53.49           C  
ATOM    140  CD1 TYR B  18     -10.039  14.316  14.061  1.00 53.49           C  
ATOM    141  CD2 TYR B  18     -11.198  12.501  15.094  1.00 53.49           C  
ATOM    142  CE1 TYR B  18     -10.106  13.668  12.831  1.00 53.49           C  
ATOM    143  CE2 TYR B  18     -11.271  11.844  13.870  1.00 53.49           C  
ATOM    144  OH  TYR B  18     -10.793  11.788  11.533  1.00 53.49           O  
ATOM    145  CZ  TYR B  18     -10.723  12.434  12.747  1.00 53.49           C  
ATOM    146  N   SER B  19      -7.591  15.722  17.122  1.00 59.24           N  
ATOM    147  CA  SER B  19      -6.357  16.279  16.579  1.00 59.24           C  
ATOM    148  C   SER B  19      -5.131  15.618  17.201  1.00 59.24           C  
ATOM    149  CB  SER B  19      -6.303  17.790  16.808  1.00 59.24           C  
ATOM    150  O   SER B  19      -4.039  15.661  16.631  1.00 59.24           O  
ATOM    151  OG  SER B  19      -6.443  18.095  18.185  1.00 59.24           O  
ATOM    152  N   GLU B  20      -5.353  14.931  18.288  1.00 62.43           N  
ATOM    153  CA  GLU B  20      -4.262  14.215  18.941  1.00 62.43           C  
ATOM    154  C   GLU B  20      -3.953  12.905  18.221  1.00 62.43           C  
ATOM    155  CB  GLU B  20      -4.600  13.942  20.409  1.00 62.43           C  
ATOM    156  O   GLU B  20      -2.821  12.419  18.265  1.00 62.43           O  
ATOM    157  CG  GLU B  20      -4.598  15.188  21.282  1.00 62.43           C  
ATOM    158  CD  GLU B  20      -4.645  14.878  22.770  1.00 62.43           C  
ATOM    159  OE1 GLU B  20      -4.482  15.810  23.589  1.00 62.43           O  
ATOM    160  OE2 GLU B  20      -4.845  13.693  23.119  1.00 62.43           O  
ATOM    161  N   HIS B  21      -4.968  12.385  17.561  1.00 56.85           N  
ATOM    162  CA  HIS B  21      -4.808  11.049  16.998  1.00 56.85           C  
ATOM    163  C   HIS B  21      -4.854  11.085  15.474  1.00 56.85           C  
ATOM    164  CB  HIS B  21      -5.890  10.109  17.533  1.00 56.85           C  
ATOM    165  O   HIS B  21      -4.424  10.136  14.813  1.00 56.85           O  
ATOM    166  CG  HIS B  21      -5.814   9.887  19.010  1.00 56.85           C  
ATOM    167  CD2 HIS B  21      -6.622  10.301  20.014  1.00 56.85           C  
ATOM    168  ND1 HIS B  21      -4.804   9.159  19.603  1.00 56.85           N  
ATOM    169  CE1 HIS B  21      -4.997   9.135  20.911  1.00 56.85           C  
ATOM    170  NE2 HIS B  21      -6.093   9.820  21.187  1.00 56.85           N  
ATOM    171  N   PHE B  22      -5.344  12.197  14.977  1.00 56.46           N  
ATOM    172  CA  PHE B  22      -5.517  12.297  13.532  1.00 56.46           C  
ATOM    173  C   PHE B  22      -5.052  13.656  13.024  1.00 56.46           C  
ATOM    174  CB  PHE B  22      -6.982  12.066  13.147  1.00 56.46           C  
ATOM    175  O   PHE B  22      -5.076  14.642  13.762  1.00 56.46           O  
ATOM    176  CG  PHE B  22      -7.487  10.688  13.482  1.00 56.46           C  
ATOM    177  CD1 PHE B  22      -7.414   9.660  12.550  1.00 56.46           C  
ATOM    178  CD2 PHE B  22      -8.035  10.421  14.730  1.00 56.46           C  
ATOM    179  CE1 PHE B  22      -7.881   8.384  12.857  1.00 56.46           C  
ATOM    180  CE2 PHE B  22      -8.504   9.149  15.044  1.00 56.46           C  
ATOM    181  CZ  PHE B  22      -8.427   8.132  14.106  1.00 56.46           C  
ATOM    182  N   SER B  23      -4.627  13.606  11.788  1.00 59.35           N  
ATOM    183  CA  SER B  23      -4.427  14.882  11.107  1.00 59.35           C  
ATOM    184  C   SER B  23      -5.754  15.596  10.871  1.00 59.35           C  
ATOM    185  CB  SER B  23      -3.707  14.671   9.775  1.00 59.35           C  
ATOM    186  O   SER B  23      -6.735  14.974  10.459  1.00 59.35           O  
ATOM    187  OG  SER B  23      -3.789  15.835   8.969  1.00 59.35           O  
ATOM    188  N   ILE B  24      -5.875  16.736  11.339  1.00 57.74           N  
ATOM    189  CA  ILE B  24      -7.138  17.465  11.328  1.00 57.74           C  
ATOM    190  C   ILE B  24      -7.618  17.646   9.890  1.00 57.74           C  
ATOM    191  CB  ILE B  24      -7.005  18.838  12.025  1.00 57.74           C  
ATOM    192  O   ILE B  24      -8.822  17.705   9.633  1.00 57.74           O  
ATOM    193  CG1 ILE B  24      -8.339  19.246  12.661  1.00 57.74           C  
ATOM    194  CG2 ILE B  24      -6.522  19.901  11.035  1.00 57.74           C  
ATOM    195  CD1 ILE B  24      -8.409  19.001  14.162  1.00 57.74           C  
ATOM    196  N   HIS B  25      -6.704  17.659   8.960  1.00 57.52           N  
ATOM    197  CA  HIS B  25      -7.114  17.992   7.600  1.00 57.52           C  
ATOM    198  C   HIS B  25      -7.308  16.735   6.760  1.00 57.52           C  
ATOM    199  CB  HIS B  25      -6.084  18.911   6.940  1.00 57.52           C  
ATOM    200  O   HIS B  25      -8.363  16.548   6.149  1.00 57.52           O  
ATOM    201  CG  HIS B  25      -6.131  20.320   7.438  1.00 57.52           C  
ATOM    202  CD2 HIS B  25      -5.266  21.020   8.210  1.00 57.52           C  
ATOM    203  ND1 HIS B  25      -7.169  21.178   7.148  1.00 57.52           N  
ATOM    204  CE1 HIS B  25      -6.940  22.348   7.721  1.00 57.52           C  
ATOM    205  NE2 HIS B  25      -5.792  22.278   8.372  1.00 57.52           N  
ATOM    206  N   CYS B  26      -6.328  15.828   6.799  1.00 46.66           N  
ATOM    207  CA  CYS B  26      -6.392  14.643   5.951  1.00 46.66           C  
ATOM    208  C   CYS B  26      -7.054  13.482   6.684  1.00 46.66           C  
ATOM    209  CB  CYS B  26      -4.992  14.236   5.492  1.00 46.66           C  
ATOM    210  O   CYS B  26      -7.508  12.524   6.057  1.00 46.66           O  
ATOM    211  SG  CYS B  26      -4.106  15.542   4.613  1.00 46.66           S  
ATOM    212  N   CYS B  27      -7.201  13.684   8.019  1.00 52.51           N  
ATOM    213  CA  CYS B  27      -7.951  12.808   8.912  1.00 52.51           C  
ATOM    214  C   CYS B  27      -7.260  11.458   9.060  1.00 52.51           C  
ATOM    215  CB  CYS B  27      -9.375  12.608   8.394  1.00 52.51           C  
ATOM    216  O   CYS B  27      -7.860  10.499   9.549  1.00 52.51           O  
ATOM    217  SG  CYS B  27     -10.473  14.004   8.724  1.00 52.51           S  
ATOM    218  N   PRO B  28      -6.052  11.288   8.504  1.00 47.36           N  
ATOM    219  CA  PRO B  28      -5.428  10.006   8.838  1.00 47.36           C  
ATOM    220  C   PRO B  28      -4.943   9.945  10.284  1.00 47.36           C  
ATOM    221  CB  PRO B  28      -4.251   9.922   7.863  1.00 47.36           C  
ATOM    222  O   PRO B  28      -4.577  10.972  10.861  1.00 47.36           O  
ATOM    223  CG  PRO B  28      -4.098  11.309   7.329  1.00 47.36           C  
ATOM    224  CD  PRO B  28      -5.336  12.090   7.668  1.00 47.36           C  
ATOM    225  N   PRO B  29      -4.938   8.662  10.776  1.00 50.47           N  
ATOM    226  CA  PRO B  29      -4.394   8.515  12.128  1.00 50.47           C  
ATOM    227  C   PRO B  29      -2.874   8.653  12.170  1.00 50.47           C  
ATOM    228  CB  PRO B  29      -4.826   7.102  12.530  1.00 50.47           C  
ATOM    229  O   PRO B  29      -2.194   8.334  11.191  1.00 50.47           O  
ATOM    230  CG  PRO B  29      -5.181   6.431  11.243  1.00 50.47           C  
ATOM    231  CD  PRO B  29      -5.387   7.486  10.195  1.00 50.47           C  
ATOM    232  N   PHE B  30      -2.443   9.306  13.282  1.00 59.17           N  
ATOM    233  CA  PHE B  30      -1.000   9.317  13.491  1.00 59.17           C  
ATOM    234  C   PHE B  30      -0.497   7.930  13.874  1.00 59.17           C  
ATOM    235  CB  PHE B  30      -0.620  10.331  14.574  1.00 59.17           C  
ATOM    236  O   PHE B  30      -1.125   7.237  14.678  1.00 59.17           O  
ATOM    237  CG  PHE B  30      -0.906  11.760  14.196  1.00 59.17           C  
ATOM    238  CD1 PHE B  30      -0.265  12.348  13.113  1.00 59.17           C  
ATOM    239  CD2 PHE B  30      -1.817  12.514  14.924  1.00 59.17           C  
ATOM    240  CE1 PHE B  30      -0.528  13.670  12.760  1.00 59.17           C  
ATOM    241  CE2 PHE B  30      -2.085  13.835  14.578  1.00 59.17           C  
ATOM    242  CZ  PHE B  30      -1.439  14.412  13.496  1.00 59.17           C  
ATOM    243  N   THR B  31       0.396   7.400  13.108  1.00 44.40           N  
ATOM    244  CA  THR B  31       1.022   6.102  13.335  1.00 44.40           C  
ATOM    245  C   THR B  31       2.536   6.246  13.459  1.00 44.40           C  
ATOM    246  CB  THR B  31       0.689   5.114  12.202  1.00 44.40           C  
ATOM    247  O   THR B  31       3.073   7.348  13.323  1.00 44.40           O  
ATOM    248  CG2 THR B  31      -0.817   5.019  11.981  1.00 44.40           C  
ATOM    249  OG1 THR B  31       1.311   5.558  10.990  1.00 44.40           O  
ATOM    250  N   PHE B  32       3.275   5.246  13.958  1.00 44.72           N  
ATOM    251  CA  PHE B  32       4.731   5.287  14.017  1.00 44.72           C  
ATOM    252  C   PHE B  32       5.318   5.682  12.667  1.00 44.72           C  
ATOM    253  CB  PHE B  32       5.291   3.930  14.455  1.00 44.72           C  
ATOM    254  O   PHE B  32       6.407   6.255  12.601  1.00 44.72           O  
ATOM    255  CG  PHE B  32       5.296   2.894  13.363  1.00 44.72           C  
ATOM    256  CD1 PHE B  32       4.226   2.021  13.209  1.00 44.72           C  
ATOM    257  CD2 PHE B  32       6.371   2.794  12.490  1.00 44.72           C  
ATOM    258  CE1 PHE B  32       4.228   1.061  12.199  1.00 44.72           C  
ATOM    259  CE2 PHE B  32       6.380   1.837  11.479  1.00 44.72           C  
ATOM    260  CZ  PHE B  32       5.308   0.972  11.336  1.00 44.72           C  
ATOM    261  N   LEU B  33       4.524   5.611  11.444  1.00 42.09           N  
ATOM    262  CA  LEU B  33       4.951   5.965  10.094  1.00 42.09           C  
ATOM    263  C   LEU B  33       4.455   7.356   9.714  1.00 42.09           C  
ATOM    264  CB  LEU B  33       4.440   4.935   9.083  1.00 42.09           C  
ATOM    265  O   LEU B  33       4.925   7.941   8.736  1.00 42.09           O  
ATOM    266  CG  LEU B  33       4.991   3.515   9.224  1.00 42.09           C  
ATOM    267  CD1 LEU B  33       4.175   2.543   8.378  1.00 42.09           C  
ATOM    268  CD2 LEU B  33       6.463   3.471   8.829  1.00 42.09           C  
ATOM    269  N   ASN B  34       3.390   7.667  10.225  1.00 48.67           N  
ATOM    270  CA  ASN B  34       2.838   9.006  10.053  1.00 48.67           C  
ATOM    271  C   ASN B  34       2.837   9.785  11.366  1.00 48.67           C  
ATOM    272  CB  ASN B  34       1.423   8.934   9.477  1.00 48.67           C  
ATOM    273  O   ASN B  34       1.853   9.758  12.107  1.00 48.67           O  
ATOM    274  CG  ASN B  34       0.895  10.290   9.051  1.00 48.67           C  
ATOM    275  ND2 ASN B  34      -0.422  10.405   8.937  1.00 48.67           N  
ATOM    276  OD1 ASN B  34       1.666  11.227   8.826  1.00 48.67           O  
ATOM    277  N   SER B  35       3.983  10.340  11.485  1.00 52.50           N  
ATOM    278  CA  SER B  35       4.163  11.023  12.762  1.00 52.50           C  
ATOM    279  C   SER B  35       3.422  12.356  12.786  1.00 52.50           C  
ATOM    280  CB  SER B  35       5.649  11.252  13.043  1.00 52.50           C  
ATOM    281  O   SER B  35       3.182  12.957  11.737  1.00 52.50           O  
ATOM    282  OG  SER B  35       6.299  10.027  13.340  1.00 52.50           O  
ATOM    283  N   LYS B  36       3.170  12.728  14.009  1.00 63.18           N  
ATOM    284  CA  LYS B  36       2.379  13.921  14.296  1.00 63.18           C  
ATOM    285  C   LYS B  36       3.270  15.153  14.429  1.00 63.18           C  
ATOM    286  CB  LYS B  36       1.558  13.728  15.572  1.00 63.18           C  
ATOM    287  O   LYS B  36       4.354  15.081  15.010  1.00 63.18           O  
ATOM    288  CG  LYS B  36       0.749  14.951  15.980  1.00 63.18           C  
ATOM    289  CD  LYS B  36       0.045  14.736  17.313  1.00 63.18           C  
ATOM    290  CE  LYS B  36      -0.656  16.003  17.786  1.00 63.18           C  
ATOM    291  NZ  LYS B  36      -1.395  15.782  19.065  1.00 63.18           N  
ATOM    292  N   LYS B  37       2.903  16.142  13.618  1.00 67.24           N  
ATOM    293  CA  LYS B  37       3.535  17.443  13.813  1.00 67.24           C  
ATOM    294  C   LYS B  37       2.571  18.430  14.465  1.00 67.24           C  
ATOM    295  CB  LYS B  37       4.037  18.002  12.481  1.00 67.24           C  
ATOM    296  O   LYS B  37       1.512  18.729  13.910  1.00 67.24           O  
ATOM    297  CG  LYS B  37       4.965  19.199  12.622  1.00 67.24           C  
ATOM    298  CD  LYS B  37       5.754  19.448  11.343  1.00 67.24           C  
ATOM    299  CE  LYS B  37       6.760  20.578  11.516  1.00 67.24           C  
ATOM    300  NZ  LYS B  37       7.743  20.623  10.393  1.00 67.24           N  
ATOM    301  N   GLU B  38       2.938  18.787  15.678  1.00 66.27           N  
ATOM    302  CA  GLU B  38       2.131  19.777  16.385  1.00 66.27           C  
ATOM    303  C   GLU B  38       2.466  21.193  15.925  1.00 66.27           C  
ATOM    304  CB  GLU B  38       2.332  19.655  17.898  1.00 66.27           C  
ATOM    305  O   GLU B  38       3.638  21.567  15.852  1.00 66.27           O  
ATOM    306  CG  GLU B  38       1.690  18.416  18.505  1.00 66.27           C  
ATOM    307  CD  GLU B  38       1.518  18.508  20.013  1.00 66.27           C  
ATOM    308  OE1 GLU B  38       0.822  17.647  20.598  1.00 66.27           O  
ATOM    309  OE2 GLU B  38       2.082  19.449  20.614  1.00 66.27           O  
ATOM    310  N   ILE B  39       1.450  21.833  15.401  1.00 61.89           N  
ATOM    311  CA  ILE B  39       1.648  23.221  14.998  1.00 61.89           C  
ATOM    312  C   ILE B  39       1.396  24.145  16.187  1.00 61.89           C  
ATOM    313  CB  ILE B  39       0.727  23.604  13.817  1.00 61.89           C  
ATOM    314  O   ILE B  39       0.285  24.190  16.722  1.00 61.89           O  
ATOM    315  CG1 ILE B  39       0.892  22.605  12.666  1.00 61.89           C  
ATOM    316  CG2 ILE B  39       1.016  25.033  13.348  1.00 61.89           C  
ATOM    317  CD1 ILE B  39       1.992  22.972  11.680  1.00 61.89           C  
ATOM    318  N   VAL B  40       2.479  24.687  16.776  1.00 54.37           N  
ATOM    319  CA  VAL B  40       2.534  25.402  18.046  1.00 54.37           C  
ATOM    320  C   VAL B  40       1.387  26.407  18.124  1.00 54.37           C  
ATOM    321  CB  VAL B  40       3.888  26.123  18.233  1.00 54.37           C  
ATOM    322  O   VAL B  40       0.703  26.500  19.146  1.00 54.37           O  
ATOM    323  CG1 VAL B  40       4.029  26.645  19.662  1.00 54.37           C  
ATOM    324  CG2 VAL B  40       5.043  25.186  17.887  1.00 54.37           C  
ATOM    325  N   ASP B  41       1.103  27.127  17.035  1.00 53.46           N  
ATOM    326  CA  ASP B  41       0.158  28.239  17.072  1.00 53.46           C  
ATOM    327  C   ASP B  41      -1.257  27.768  16.743  1.00 53.46           C  
ATOM    328  CB  ASP B  41       0.586  29.340  16.099  1.00 53.46           C  
ATOM    329  O   ASP B  41      -2.220  28.521  16.901  1.00 53.46           O  
ATOM    330  CG  ASP B  41       1.838  30.073  16.547  1.00 53.46           C  
ATOM    331  OD1 ASP B  41       1.982  30.352  17.757  1.00 53.46           O  
ATOM    332  OD2 ASP B  41       2.688  30.377  15.681  1.00 53.46           O  
ATOM    333  N   ARG B  42      -1.275  26.479  16.470  1.00 56.14           N  
ATOM    334  CA  ARG B  42      -2.576  25.916  16.125  1.00 56.14           C  
ATOM    335  C   ARG B  42      -2.905  24.716  17.007  1.00 56.14           C  
ATOM    336  CB  ARG B  42      -2.613  25.509  14.651  1.00 56.14           C  
ATOM    337  O   ARG B  42      -2.012  24.126  17.618  1.00 56.14           O  
ATOM    338  CG  ARG B  42      -2.443  26.672  13.686  1.00 56.14           C  
ATOM    339  CD  ARG B  42      -2.607  26.232  12.238  1.00 56.14           C  
ATOM    340  NE  ARG B  42      -2.493  27.358  11.316  1.00 56.14           N  
ATOM    341  NH1 ARG B  42      -3.035  26.138   9.431  1.00 56.14           N  
ATOM    342  NH2 ARG B  42      -2.569  28.375   9.258  1.00 56.14           N  
ATOM    343  CZ  ARG B  42      -2.699  27.288  10.004  1.00 56.14           C  
ATOM    344  N   LYS B  43      -3.857  24.699  17.877  1.00 56.51           N  
ATOM    345  CA  LYS B  43      -4.283  23.635  18.782  1.00 56.51           C  
ATOM    346  C   LYS B  43      -4.558  22.342  18.019  1.00 56.51           C  
ATOM    347  CB  LYS B  43      -5.530  24.059  19.560  1.00 56.51           C  
ATOM    348  O   LYS B  43      -5.419  21.553  18.414  1.00 56.51           O  
ATOM    349  CG  LYS B  43      -5.314  25.260  20.469  1.00 56.51           C  
ATOM    350  CD  LYS B  43      -6.543  25.544  21.322  1.00 56.51           C  
ATOM    351  CE  LYS B  43      -6.334  26.755  22.221  1.00 56.51           C  
ATOM    352  NZ  LYS B  43      -7.540  27.042  23.054  1.00 56.51           N  
ATOM    353  N   TYR B  44      -4.003  22.171  16.802  1.00 62.73           N  
ATOM    354  CA  TYR B  44      -4.199  20.900  16.113  1.00 62.73           C  
ATOM    355  C   TYR B  44      -2.876  20.355  15.588  1.00 62.73           C  
ATOM    356  CB  TYR B  44      -5.192  21.062  14.958  1.00 62.73           C  
ATOM    357  O   TYR B  44      -1.855  21.045  15.625  1.00 62.73           O  
ATOM    358  CG  TYR B  44      -4.762  22.075  13.925  1.00 62.73           C  
ATOM    359  CD1 TYR B  44      -5.096  23.420  14.059  1.00 62.73           C  
ATOM    360  CD2 TYR B  44      -4.023  21.688  12.812  1.00 62.73           C  
ATOM    361  CE1 TYR B  44      -4.703  24.357  13.108  1.00 62.73           C  
ATOM    362  CE2 TYR B  44      -3.625  22.616  11.855  1.00 62.73           C  
ATOM    363  OH  TYR B  44      -3.578  24.869  11.068  1.00 62.73           O  
ATOM    364  CZ  TYR B  44      -3.969  23.946  12.012  1.00 62.73           C  
ATOM    365  N   SER B  45      -2.924  19.005  15.145  1.00 70.08           N  
ATOM    366  CA  SER B  45      -1.738  18.307  14.659  1.00 70.08           C  
ATOM    367  C   SER B  45      -1.885  17.924  13.190  1.00 70.08           C  
ATOM    368  CB  SER B  45      -1.472  17.055  15.497  1.00 70.08           C  
ATOM    369  O   SER B  45      -3.001  17.746  12.698  1.00 70.08           O  
ATOM    370  OG  SER B  45      -1.598  17.339  16.879  1.00 70.08           O  
ATOM    371  N   ILE B  46      -0.852  18.207  12.456  1.00 65.38           N  
ATOM    372  CA  ILE B  46      -0.792  17.778  11.063  1.00 65.38           C  
ATOM    373  C   ILE B  46       0.203  16.628  10.919  1.00 65.38           C  
ATOM    374  CB  ILE B  46      -0.400  18.946  10.129  1.00 65.38           C  
ATOM    375  O   ILE B  46       1.039  16.409  11.799  1.00 65.38           O  
ATOM    376  CG1 ILE B  46       0.821  19.688  10.686  1.00 65.38           C  
ATOM    377  CG2 ILE B  46      -1.580  19.902   9.935  1.00 65.38           C  
ATOM    378  CD1 ILE B  46       1.388  20.741   9.744  1.00 65.38           C  
ATOM    379  N   CYS B  47       0.046  15.899   9.811  1.00 57.53           N  
ATOM    380  CA  CYS B  47       0.942  14.775   9.562  1.00 57.53           C  
ATOM    381  C   CYS B  47       2.313  15.261   9.107  1.00 57.53           C  
ATOM    382  CB  CYS B  47       0.348  13.839   8.510  1.00 57.53           C  
ATOM    383  O   CYS B  47       2.413  16.208   8.325  1.00 57.53           O  
ATOM    384  SG  CYS B  47       0.204  14.583   6.871  1.00 57.53           S  
ATOM    385  N   LYS B  48       3.348  14.759   9.750  1.00 59.13           N  
ATOM    386  CA  LYS B  48       4.718  15.136   9.418  1.00 59.13           C  
ATOM    387  C   LYS B  48       5.036  14.824   7.958  1.00 59.13           C  
ATOM    388  CB  LYS B  48       5.710  14.418  10.334  1.00 59.13           C  
ATOM    389  O   LYS B  48       5.720  15.599   7.287  1.00 59.13           O  
ATOM    390  CG  LYS B  48       6.908  15.266  10.735  1.00 59.13           C  
ATOM    391  CD  LYS B  48       7.829  14.517  11.689  1.00 59.13           C  
ATOM    392  CE  LYS B  48       9.080  15.324  12.009  1.00 59.13           C  
ATOM    393  NZ  LYS B  48       9.904  14.671  13.070  1.00 59.13           N  
ATOM    394  N   SER B  49       4.488  13.773   7.348  1.00 50.34           N  
ATOM    395  CA  SER B  49       4.783  13.301   5.999  1.00 50.34           C  
ATOM    396  C   SER B  49       4.106  14.173   4.947  1.00 50.34           C  
ATOM    397  CB  SER B  49       4.339  11.847   5.830  1.00 50.34           C  
ATOM    398  O   SER B  49       4.562  14.241   3.803  1.00 50.34           O  
ATOM    399  OG  SER B  49       2.980  11.690   6.199  1.00 50.34           O  
ATOM    400  N   GLY B  50       3.118  14.922   5.348  1.00 49.05           N  
ATOM    401  CA  GLY B  50       2.351  15.688   4.378  1.00 49.05           C  
ATOM    402  C   GLY B  50       2.428  17.186   4.605  1.00 49.05           C  
ATOM    403  O   GLY B  50       1.676  17.951   3.998  1.00 49.05           O  
ATOM    404  N   CYS B  51       3.296  17.580   5.500  1.00 57.67           N  
ATOM    405  CA  CYS B  51       3.343  19.008   5.795  1.00 57.67           C  
ATOM    406  C   CYS B  51       4.673  19.611   5.361  1.00 57.67           C  
ATOM    407  CB  CYS B  51       3.124  19.254   7.288  1.00 57.67           C  
ATOM    408  O   CYS B  51       5.648  18.887   5.148  1.00 57.67           O  
ATOM    409  SG  CYS B  51       2.938  17.741   8.256  1.00 57.67           S  
ATOM    410  N   PHE B  52       4.596  20.805   4.900  1.00 56.04           N  
ATOM    411  CA  PHE B  52       5.814  21.530   4.556  1.00 56.04           C  
ATOM    412  C   PHE B  52       5.805  22.925   5.171  1.00 56.04           C  
ATOM    413  CB  PHE B  52       5.972  21.628   3.036  1.00 56.04           C  
ATOM    414  O   PHE B  52       4.743  23.455   5.504  1.00 56.04           O  
ATOM    415  CG  PHE B  52       4.836  22.339   2.351  1.00 56.04           C  
ATOM    416  CD1 PHE B  52       3.689  21.648   1.978  1.00 56.04           C  
ATOM    417  CD2 PHE B  52       4.915  23.699   2.081  1.00 56.04           C  
ATOM    418  CE1 PHE B  52       2.636  22.304   1.344  1.00 56.04           C  
ATOM    419  CE2 PHE B  52       3.866  24.361   1.448  1.00 56.04           C  
ATOM    420  CZ  PHE B  52       2.728  23.661   1.080  1.00 56.04           C  
ATOM    421  N   TYR B  53       6.979  23.402   5.417  1.00 56.84           N  
ATOM    422  CA  TYR B  53       7.126  24.734   5.992  1.00 56.84           C  
ATOM    423  C   TYR B  53       7.076  25.804   4.908  1.00 56.84           C  
ATOM    424  CB  TYR B  53       8.439  24.842   6.772  1.00 56.84           C  
ATOM    425  O   TYR B  53       7.768  25.701   3.892  1.00 56.84           O  
ATOM    426  CG  TYR B  53       8.596  26.144   7.520  1.00 56.84           C  
ATOM    427  CD1 TYR B  53       9.415  27.158   7.029  1.00 56.84           C  
ATOM    428  CD2 TYR B  53       7.926  26.362   8.719  1.00 56.84           C  
ATOM    429  CE1 TYR B  53       9.564  28.358   7.716  1.00 56.84           C  
ATOM    430  CE2 TYR B  53       8.067  27.559   9.414  1.00 56.84           C  
ATOM    431  OH  TYR B  53       9.031  29.736   9.589  1.00 56.84           O  
ATOM    432  CZ  TYR B  53       8.887  28.549   8.905  1.00 56.84           C  
ATOM    433  N   GLN B  54       6.108  26.689   5.060  1.00 57.76           N  
ATOM    434  CA  GLN B  54       5.996  27.826   4.151  1.00 57.76           C  
ATOM    435  C   GLN B  54       6.619  29.079   4.759  1.00 57.76           C  
ATOM    436  CB  GLN B  54       4.532  28.087   3.794  1.00 57.76           C  
ATOM    437  O   GLN B  54       6.116  29.609   5.753  1.00 57.76           O  
ATOM    438  CG  GLN B  54       4.344  29.080   2.655  1.00 57.76           C  
ATOM    439  CD  GLN B  54       2.940  29.056   2.082  1.00 57.76           C  
ATOM    440  NE2 GLN B  54       2.824  29.330   0.787  1.00 57.76           N  
ATOM    441  OE1 GLN B  54       1.968  28.793   2.796  1.00 57.76           O  
ATOM    442  N   LYS B  55       7.677  29.472   4.175  1.00 57.72           N  
ATOM    443  CA  LYS B  55       8.485  30.569   4.700  1.00 57.72           C  
ATOM    444  C   LYS B  55       7.691  31.873   4.726  1.00 57.72           C  
ATOM    445  CB  LYS B  55       9.756  30.746   3.869  1.00 57.72           C  
ATOM    446  O   LYS B  55       7.792  32.648   5.679  1.00 57.72           O  
ATOM    447  CG  LYS B  55      10.884  29.800   4.253  1.00 57.72           C  
ATOM    448  CD  LYS B  55      12.139  30.064   3.432  1.00 57.72           C  
ATOM    449  CE  LYS B  55      13.240  29.062   3.755  1.00 57.72           C  
ATOM    450  NZ  LYS B  55      14.457  29.288   2.919  1.00 57.72           N  
ATOM    451  N   LYS B  56       6.935  32.134   3.699  1.00 59.50           N  
ATOM    452  CA  LYS B  56       6.148  33.358   3.580  1.00 59.50           C  
ATOM    453  C   LYS B  56       5.149  33.482   4.727  1.00 59.50           C  
ATOM    454  CB  LYS B  56       5.415  33.397   2.239  1.00 59.50           C  
ATOM    455  O   LYS B  56       4.976  34.564   5.292  1.00 59.50           O  
ATOM    456  CG  LYS B  56       6.269  33.889   1.080  1.00 59.50           C  
ATOM    457  CD  LYS B  56       5.473  33.944  -0.218  1.00 59.50           C  
ATOM    458  CE  LYS B  56       6.350  34.347  -1.396  1.00 59.50           C  
ATOM    459  NZ  LYS B  56       5.606  34.278  -2.689  1.00 59.50           N  
ATOM    460  N   GLU B  57       4.577  32.380   5.192  1.00 59.22           N  
ATOM    461  CA  GLU B  57       3.552  32.362   6.231  1.00 59.22           C  
ATOM    462  C   GLU B  57       4.139  31.947   7.577  1.00 59.22           C  
ATOM    463  CB  GLU B  57       2.410  31.420   5.843  1.00 59.22           C  
ATOM    464  O   GLU B  57       3.491  32.096   8.615  1.00 59.22           O  
ATOM    465  CG  GLU B  57       1.631  31.872   4.615  1.00 59.22           C  
ATOM    466  CD  GLU B  57       0.237  31.271   4.535  1.00 59.22           C  
ATOM    467  OE1 GLU B  57      -0.509  31.593   3.582  1.00 59.22           O  
ATOM    468  OE2 GLU B  57      -0.113  30.472   5.432  1.00 59.22           O  
ATOM    469  N   GLU B  58       5.504  31.703   7.493  1.00 61.08           N  
ATOM    470  CA  GLU B  58       6.146  31.199   8.703  1.00 61.08           C  
ATOM    471  C   GLU B  58       5.272  30.163   9.402  1.00 61.08           C  
ATOM    472  CB  GLU B  58       6.466  32.350   9.661  1.00 61.08           C  
ATOM    473  O   GLU B  58       5.027  30.260  10.606  1.00 61.08           O  
ATOM    474  CG  GLU B  58       7.490  33.336   9.118  1.00 61.08           C  
ATOM    475  CD  GLU B  58       7.813  34.461  10.088  1.00 61.08           C  
ATOM    476  OE1 GLU B  58       8.787  35.209   9.847  1.00 61.08           O  
ATOM    477  OE2 GLU B  58       7.085  34.595  11.097  1.00 61.08           O  
ATOM    478  N   ASP B  59       4.688  29.255   8.573  1.00 62.41           N  
ATOM    479  CA  ASP B  59       3.777  28.244   9.101  1.00 62.41           C  
ATOM    480  C   ASP B  59       3.944  26.917   8.365  1.00 62.41           C  
ATOM    481  CB  ASP B  59       2.327  28.722   9.002  1.00 62.41           C  
ATOM    482  O   ASP B  59       4.416  26.888   7.226  1.00 62.41           O  
ATOM    483  CG  ASP B  59       1.473  28.274  10.174  1.00 62.41           C  
ATOM    484  OD1 ASP B  59       2.006  27.641  11.111  1.00 62.41           O  
ATOM    485  OD2 ASP B  59       0.255  28.554  10.161  1.00 62.41           O  
ATOM    486  N   TRP B  60       3.713  25.803   9.181  1.00 62.17           N  
ATOM    487  CA  TRP B  60       3.595  24.486   8.563  1.00 62.17           C  
ATOM    488  C   TRP B  60       2.241  24.324   7.881  1.00 62.17           C  
ATOM    489  CB  TRP B  60       3.789  23.383   9.608  1.00 62.17           C  
ATOM    490  O   TRP B  60       1.206  24.678   8.450  1.00 62.17           O  
ATOM    491  CG  TRP B  60       5.213  23.199  10.041  1.00 62.17           C  
ATOM    492  CD1 TRP B  60       5.834  23.796  11.103  1.00 62.17           C  
ATOM    493  CD2 TRP B  60       6.194  22.364   9.419  1.00 62.17           C  
ATOM    494  CE2 TRP B  60       7.390  22.503  10.158  1.00 62.17           C  
ATOM    495  CE3 TRP B  60       6.178  21.510   8.308  1.00 62.17           C  
ATOM    496  NE1 TRP B  60       7.144  23.381  11.179  1.00 62.17           N  
ATOM    497  CH2 TRP B  60       8.517  20.990   8.729  1.00 62.17           C  
ATOM    498  CZ2 TRP B  60       8.560  21.818   9.821  1.00 62.17           C  
ATOM    499  CZ3 TRP B  60       7.343  20.830   7.974  1.00 62.17           C  
ATOM    500  N   ILE B  61       2.272  23.940   6.612  1.00 62.74           N  
ATOM    501  CA  ILE B  61       1.053  23.797   5.823  1.00 62.74           C  
ATOM    502  C   ILE B  61       0.885  22.342   5.392  1.00 62.74           C  
ATOM    503  CB  ILE B  61       1.067  24.724   4.587  1.00 62.74           C  
ATOM    504  O   ILE B  61       1.860  21.678   5.031  1.00 62.74           O  
ATOM    505  CG1 ILE B  61       1.322  26.175   5.011  1.00 62.74           C  
ATOM    506  CG2 ILE B  61      -0.245  24.603   3.806  1.00 62.74           C  
ATOM    507  CD1 ILE B  61       1.261  27.175   3.864  1.00 62.74           C  
ATOM    508  N   CYS B  62      -0.311  21.862   5.545  1.00 54.58           N  
ATOM    509  CA  CYS B  62      -0.664  20.544   5.030  1.00 54.58           C  
ATOM    510  C   CYS B  62      -0.789  20.568   3.511  1.00 54.58           C  
ATOM    511  CB  CYS B  62      -1.974  20.059   5.651  1.00 54.58           C  
ATOM    512  O   CYS B  62      -1.397  21.480   2.948  1.00 54.58           O  
ATOM    513  SG  CYS B  62      -2.562  18.491   4.976  1.00 54.58           S  
ATOM    514  N   CYS B  63      -0.070  19.712   2.812  1.00 54.76           N  
ATOM    515  CA  CYS B  63      -0.086  19.672   1.354  1.00 54.76           C  
ATOM    516  C   CYS B  63      -1.508  19.519   0.829  1.00 54.76           C  
ATOM    517  CB  CYS B  63       0.783  18.525   0.840  1.00 54.76           C  
ATOM    518  O   CYS B  63      -1.868  20.118  -0.186  1.00 54.76           O  
ATOM    519  SG  CYS B  63       2.555  18.800   1.059  1.00 54.76           S  
ATOM    520  N   ALA B  64      -2.341  18.786   1.497  1.00 49.59           N  
ATOM    521  CA  ALA B  64      -3.722  18.578   1.070  1.00 49.59           C  
ATOM    522  C   ALA B  64      -4.568  19.823   1.319  1.00 49.59           C  
ATOM    523  CB  ALA B  64      -4.326  17.375   1.791  1.00 49.59           C  
ATOM    524  O   ALA B  64      -5.413  20.182   0.496  1.00 49.59           O  
ATOM    525  N   CYS B  65      -4.300  20.547   2.392  1.00 49.21           N  
ATOM    526  CA  CYS B  65      -5.076  21.722   2.774  1.00 49.21           C  
ATOM    527  C   CYS B  65      -4.695  22.927   1.923  1.00 49.21           C  
ATOM    528  CB  CYS B  65      -4.867  22.045   4.253  1.00 49.21           C  
ATOM    529  O   CYS B  65      -5.531  23.792   1.654  1.00 49.21           O  
ATOM    530  SG  CYS B  65      -5.549  20.802   5.373  1.00 49.21           S  
ATOM    531  N   GLN B  66      -3.385  23.157   1.537  1.00 46.92           N  
ATOM    532  CA  GLN B  66      -2.932  24.244   0.676  1.00 46.92           C  
ATOM    533  C   GLN B  66      -3.698  24.256  -0.644  1.00 46.92           C  
ATOM    534  CB  GLN B  66      -1.430  24.128   0.411  1.00 46.92           C  
ATOM    535  O   GLN B  66      -4.014  25.322  -1.174  1.00 46.92           O  
ATOM    536  CG  GLN B  66      -0.608  25.250   1.031  1.00 46.92           C  
ATOM    537  CD  GLN B  66       0.885  25.060   0.838  1.00 46.92           C  
ATOM    538  NE2 GLN B  66       1.677  25.636   1.735  1.00 46.92           N  
ATOM    539  OE1 GLN B  66       1.322  24.400  -0.110  1.00 46.92           O  
ATOM    540  N   LYS B  67      -3.960  23.121  -1.160  1.00 44.11           N  
ATOM    541  CA  LYS B  67      -4.643  23.040  -2.448  1.00 44.11           C  
ATOM    542  C   LYS B  67      -6.073  23.562  -2.346  1.00 44.11           C  
ATOM    543  CB  LYS B  67      -4.646  21.600  -2.964  1.00 44.11           C  
ATOM    544  O   LYS B  67      -6.593  24.152  -3.296  1.00 44.11           O  
ATOM    545  CG  LYS B  67      -3.292  21.118  -3.463  1.00 44.11           C  
ATOM    546  CD  LYS B  67      -3.401  19.768  -4.159  1.00 44.11           C  
ATOM    547  CE  LYS B  67      -2.033  19.231  -4.558  1.00 44.11           C  
ATOM    548  NZ  LYS B  67      -2.065  18.576  -5.900  1.00 44.11           N  
ATOM    549  N   THR B  68      -6.636  23.497  -1.192  1.00 39.88           N  
ATOM    550  CA  THR B  68      -8.007  23.970  -1.027  1.00 39.88           C  
ATOM    551  C   THR B  68      -8.043  25.490  -0.900  1.00 39.88           C  
ATOM    552  CB  THR B  68      -8.672  23.333   0.208  1.00 39.88           C  
ATOM    553  O   THR B  68      -9.016  26.129  -1.306  1.00 39.88           O  
ATOM    554  CG2 THR B  68      -8.821  21.825   0.035  1.00 39.88           C  
ATOM    555  OG1 THR B  68      -7.867  23.593   1.364  1.00 39.88           O  
ATOM    556  N   ARG B  69      -7.050  26.154  -0.437  1.00 43.03           N  
ATOM    557  CA  ARG B  69      -7.017  27.598  -0.230  1.00 43.03           C  
ATOM    558  C   ARG B  69      -6.764  28.333  -1.542  1.00 43.03           C  
ATOM    559  CB  ARG B  69      -5.943  27.970   0.794  1.00 43.03           C  
ATOM    560  O   ARG B  69      -7.310  29.414  -1.769  1.00 43.03           O  
ATOM    561  CG  ARG B  69      -6.337  27.678   2.233  1.00 43.03           C  
ATOM    562  CD  ARG B  69      -5.374  28.320   3.223  1.00 43.03           C  
ATOM    563  NE  ARG B  69      -5.899  28.285   4.585  1.00 43.03           N  
ATOM    564  NH1 ARG B  69      -4.255  29.643   5.474  1.00 43.03           N  
ATOM    565  NH2 ARG B  69      -5.915  28.814   6.820  1.00 43.03           N  
ATOM    566  CZ  ARG B  69      -5.355  28.914   5.623  1.00 43.03           C  
ATOM    567  N   THR B  70      -6.020  27.887  -2.554  1.00 41.01           N  
ATOM    568  CA  THR B  70      -5.663  28.585  -3.785  1.00 41.01           C  
ATOM    569  C   THR B  70      -6.822  28.556  -4.778  1.00 41.01           C  
ATOM    570  CB  THR B  70      -4.411  27.967  -4.435  1.00 41.01           C  
ATOM    571  O   THR B  70      -7.002  29.493  -5.557  1.00 41.01           O  
ATOM    572  CG2 THR B  70      -3.137  28.596  -3.881  1.00 41.01           C  
ATOM    573  OG1 THR B  70      -4.389  26.558  -4.171  1.00 41.01           O  
ATOM    574  N   SER B  71      -7.785  27.664  -4.689  1.00 41.04           N  
ATOM    575  CA  SER B  71      -8.873  27.600  -5.659  1.00 41.04           C  
ATOM    576  C   SER B  71      -9.964  28.615  -5.334  1.00 41.04           C  
ATOM    577  CB  SER B  71      -9.471  26.193  -5.703  1.00 41.04           C  
ATOM    578  O   SER B  71     -10.764  28.973  -6.200  1.00 41.04           O  
ATOM    579  OG  SER B  71     -10.191  25.915  -4.514  1.00 41.04           O  
ATOM    580  N   ARG B  72      -9.989  29.155  -4.057  1.00 38.35           N  
ATOM    581  CA  ARG B  72     -11.107  30.014  -3.679  1.00 38.35           C  
ATOM    582  C   ARG B  72     -10.903  31.436  -4.191  1.00 38.35           C  
ATOM    583  CB  ARG B  72     -11.286  30.025  -2.159  1.00 38.35           C  
ATOM    584  O   ARG B  72     -11.824  32.254  -4.149  1.00 38.35           O  
ATOM    585  CG  ARG B  72     -12.148  28.889  -1.632  1.00 38.35           C  
ATOM    586  CD  ARG B  72     -12.674  29.182  -0.234  1.00 38.35           C  
ATOM    587  NE  ARG B  72     -12.381  28.092   0.692  1.00 38.35           N  
ATOM    588  NH1 ARG B  72     -13.667  28.934   2.416  1.00 38.35           N  
ATOM    589  NH2 ARG B  72     -12.527  26.964   2.687  1.00 38.35           N  
ATOM    590  CZ  ARG B  72     -12.859  27.999   1.930  1.00 38.35           C  
ATOM    591  N   ARG B  73      -9.697  31.892  -4.592  1.00 39.85           N  
ATOM    592  CA  ARG B  73      -9.528  33.312  -4.881  1.00 39.85           C  
ATOM    593  C   ARG B  73     -10.150  33.675  -6.225  1.00 39.85           C  
ATOM    594  CB  ARG B  73      -8.046  33.691  -4.870  1.00 39.85           C  
ATOM    595  O   ARG B  73     -10.489  34.836  -6.465  1.00 39.85           O  
ATOM    596  CG  ARG B  73      -7.774  35.101  -4.371  1.00 39.85           C  
ATOM    597  CD  ARG B  73      -6.282  35.387  -4.275  1.00 39.85           C  
ATOM    598  NE  ARG B  73      -5.939  36.043  -3.016  1.00 39.85           N  
ATOM    599  NH1 ARG B  73      -3.944  36.923  -3.778  1.00 39.85           N  
ATOM    600  NH2 ARG B  73      -4.624  37.311  -1.624  1.00 39.85           N  
ATOM    601  CZ  ARG B  73      -4.836  36.757  -2.809  1.00 39.85           C  
ATOM    602  N   ALA B  74     -10.221  32.805  -7.203  1.00 40.14           N  
ATOM    603  CA  ALA B  74     -10.470  33.310  -8.551  1.00 40.14           C  
ATOM    604  C   ALA B  74     -11.937  33.692  -8.731  1.00 40.14           C  
ATOM    605  CB  ALA B  74     -10.063  32.271  -9.592  1.00 40.14           C  
ATOM    606  O   ALA B  74     -12.326  34.210  -9.780  1.00 40.14           O  
ATOM    607  N   LYS B  75     -12.855  33.131  -7.917  1.00 41.10           N  
ATOM    608  CA  LYS B  75     -14.191  33.250  -8.494  1.00 41.10           C  
ATOM    609  C   LYS B  75     -14.744  34.661  -8.312  1.00 41.10           C  
ATOM    610  CB  LYS B  75     -15.140  32.230  -7.865  1.00 41.10           C  
ATOM    611  O   LYS B  75     -15.074  35.065  -7.195  1.00 41.10           O  
ATOM    612  CG  LYS B  75     -14.992  30.821  -8.422  1.00 41.10           C  
ATOM    613  CD  LYS B  75     -16.002  29.865  -7.801  1.00 41.10           C  
ATOM    614  CE  LYS B  75     -15.786  28.435  -8.277  1.00 41.10           C  
ATOM    615  NZ  LYS B  75     -16.946  27.557  -7.938  1.00 41.10           N  
ATOM    616  N   SER B  76     -13.976  35.705  -8.722  1.00 41.35           N  
ATOM    617  CA  SER B  76     -14.622  37.009  -8.613  1.00 41.35           C  
ATOM    618  C   SER B  76     -15.932  37.044  -9.393  1.00 41.35           C  
ATOM    619  CB  SER B  76     -13.691  38.113  -9.116  1.00 41.35           C  
ATOM    620  O   SER B  76     -15.961  36.727 -10.584  1.00 41.35           O  
ATOM    621  OG  SER B  76     -14.237  39.393  -8.849  1.00 41.35           O  
ATOM    622  N   PRO B  77     -17.062  36.976  -8.719  1.00 43.43           N  
ATOM    623  CA  PRO B  77     -18.356  37.015  -9.405  1.00 43.43           C  
ATOM    624  C   PRO B  77     -18.490  38.211 -10.345  1.00 43.43           C  
ATOM    625  CB  PRO B  77     -19.362  37.107  -8.256  1.00 43.43           C  
ATOM    626  O   PRO B  77     -17.891  39.262 -10.101  1.00 43.43           O  
ATOM    627  CG  PRO B  77     -18.526  37.141  -7.018  1.00 43.43           C  
ATOM    628  CD  PRO B  77     -17.081  37.206  -7.420  1.00 43.43           C  
ATOM    629  N   GLN B  78     -18.641  38.060 -11.662  1.00 40.44           N  
ATOM    630  CA  GLN B  78     -18.922  39.059 -12.687  1.00 40.44           C  
ATOM    631  C   GLN B  78     -20.006  40.030 -12.228  1.00 40.44           C  
ATOM    632  CB  GLN B  78     -19.341  38.385 -13.994  1.00 40.44           C  
ATOM    633  O   GLN B  78     -20.874  39.667 -11.430  1.00 40.44           O  
ATOM    634  CG  GLN B  78     -18.213  37.631 -14.686  1.00 40.44           C  
ATOM    635  CD  GLN B  78     -18.349  37.629 -16.197  1.00 40.44           C  
ATOM    636  NE2 GLN B  78     -17.384  37.022 -16.879  1.00 40.44           N  
ATOM    637  OE1 GLN B  78     -19.315  38.167 -16.748  1.00 40.44           O  
ATOM    638  N   ARG B  79     -19.757  41.347 -12.176  1.00 41.31           N  
ATOM    639  CA  ARG B  79     -20.646  42.437 -11.784  1.00 41.31           C  
ATOM    640  C   ARG B  79     -21.973  42.355 -12.530  1.00 41.31           C  
ATOM    641  CB  ARG B  79     -19.982  43.791 -12.043  1.00 41.31           C  
ATOM    642  O   ARG B  79     -21.998  42.304 -13.761  1.00 41.31           O  
ATOM    643  CG  ARG B  79     -20.477  44.903 -11.132  1.00 41.31           C  
ATOM    644  CD  ARG B  79     -19.637  46.164 -11.273  1.00 41.31           C  
ATOM    645  NE  ARG B  79     -20.107  47.227 -10.389  1.00 41.31           N  
ATOM    646  NH1 ARG B  79     -19.110  48.939 -11.578  1.00 41.31           N  
ATOM    647  NH2 ARG B  79     -20.325  49.404  -9.690  1.00 41.31           N  
ATOM    648  CZ  ARG B  79     -19.846  48.521 -10.555  1.00 41.31           C  
ATOM    649  N   PRO B  80     -23.068  41.866 -11.972  1.00 41.98           N  
ATOM    650  CA  PRO B  80     -24.325  41.885 -12.724  1.00 41.98           C  
ATOM    651  C   PRO B  80     -24.608  43.241 -13.366  1.00 41.98           C  
ATOM    652  CB  PRO B  80     -25.376  41.552 -11.663  1.00 41.98           C  
ATOM    653  O   PRO B  80     -24.103  44.266 -12.902  1.00 41.98           O  
ATOM    654  CG  PRO B  80     -24.609  41.450 -10.384  1.00 41.98           C  
ATOM    655  CD  PRO B  80     -23.190  41.864 -10.645  1.00 41.98           C  
ATOM    656  N   LYS B  81     -24.891  43.422 -14.688  1.00 41.21           N  
ATOM    657  CA  LYS B  81     -25.342  44.599 -15.424  1.00 41.21           C  
ATOM    658  C   LYS B  81     -26.406  45.363 -14.641  1.00 41.21           C  
ATOM    659  CB  LYS B  81     -25.887  44.199 -16.796  1.00 41.21           C  
ATOM    660  O   LYS B  81     -27.272  44.758 -14.006  1.00 41.21           O  
ATOM    661  CG  LYS B  81     -24.843  44.203 -17.902  1.00 41.21           C  
ATOM    662  CD  LYS B  81     -25.392  43.604 -19.191  1.00 41.21           C  
ATOM    663  CE  LYS B  81     -24.376  43.683 -20.322  1.00 41.21           C  
ATOM    664  NZ  LYS B  81     -24.720  42.756 -21.442  1.00 41.21           N  
ATOM    665  N   GLN B  82     -26.223  46.662 -14.328  1.00 37.60           N  
ATOM    666  CA  GLN B  82     -27.097  47.603 -13.636  1.00 37.60           C  
ATOM    667  C   GLN B  82     -28.440  47.734 -14.349  1.00 37.60           C  
ATOM    668  CB  GLN B  82     -26.427  48.974 -13.522  1.00 37.60           C  
ATOM    669  O   GLN B  82     -28.497  48.177 -15.498  1.00 37.60           O  
ATOM    670  CG  GLN B  82     -25.832  49.255 -12.149  1.00 37.60           C  
ATOM    671  CD  GLN B  82     -25.113  50.589 -12.083  1.00 37.60           C  
ATOM    672  NE2 GLN B  82     -24.406  50.828 -10.984  1.00 37.60           N  
ATOM    673  OE1 GLN B  82     -25.192  51.399 -13.013  1.00 37.60           O  
ATOM    674  N   GLN B  83     -29.382  46.858 -14.288  1.00 35.54           N  
ATOM    675  CA  GLN B  83     -30.661  47.155 -14.924  1.00 35.54           C  
ATOM    676  C   GLN B  83     -31.181  48.525 -14.501  1.00 35.54           C  
ATOM    677  CB  GLN B  83     -31.691  46.075 -14.588  1.00 35.54           C  
ATOM    678  O   GLN B  83     -31.045  48.916 -13.339  1.00 35.54           O  
ATOM    679  CG  GLN B  83     -31.705  44.911 -15.568  1.00 35.54           C  
ATOM    680  CD  GLN B  83     -32.734  43.855 -15.212  1.00 35.54           C  
ATOM    681  NE2 GLN B  83     -32.684  42.721 -15.902  1.00 35.54           N  
ATOM    682  OE1 GLN B  83     -33.568  44.057 -14.323  1.00 35.54           O  
ATOM    683  N   PRO B  84     -31.296  49.605 -15.460  1.00 39.51           N  
ATOM    684  CA  PRO B  84     -31.822  50.934 -15.141  1.00 39.51           C  
ATOM    685  C   PRO B  84     -33.028  50.882 -14.205  1.00 39.51           C  
ATOM    686  CB  PRO B  84     -32.217  51.495 -16.509  1.00 39.51           C  
ATOM    687  O   PRO B  84     -33.685  49.844 -14.096  1.00 39.51           O  
ATOM    688  CG  PRO B  84     -32.089  50.339 -17.447  1.00 39.51           C  
ATOM    689  CD  PRO B  84     -31.710  49.121 -16.654  1.00 39.51           C  
ATOM    690  N   ALA B  85     -33.281  52.024 -13.510  1.00 35.19           N  
ATOM    691  CA  ALA B  85     -34.171  52.362 -12.403  1.00 35.19           C  
ATOM    692  C   ALA B  85     -35.631  52.127 -12.780  1.00 35.19           C  
ATOM    693  CB  ALA B  85     -33.961  53.812 -11.975  1.00 35.19           C  
ATOM    694  O   ALA B  85     -36.006  52.265 -13.947  1.00 35.19           O  
ATOM    695  N   ALA B  86     -36.474  51.827 -11.836  1.00 34.12           N  
ATOM    696  CA  ALA B  86     -37.831  51.294 -11.743  1.00 34.12           C  
ATOM    697  C   ALA B  86     -38.851  52.297 -12.273  1.00 34.12           C  
ATOM    698  CB  ALA B  86     -38.158  50.919 -10.300  1.00 34.12           C  
ATOM    699  O   ALA B  86     -38.504  53.437 -12.591  1.00 34.12           O  
ATOM    700  N   PRO B  87     -39.999  52.713 -11.429  1.00 35.55           N  
ATOM    701  CA  PRO B  87     -41.418  52.368 -11.546  1.00 35.55           C  
ATOM    702  C   PRO B  87     -42.313  53.595 -11.705  1.00 35.55           C  
ATOM    703  CB  PRO B  87     -41.714  51.642 -10.231  1.00 35.55           C  
ATOM    704  O   PRO B  87     -43.530  53.461 -11.854  1.00 35.55           O  
ATOM    705  CG  PRO B  87     -40.565  51.984  -9.339  1.00 35.55           C  
ATOM    706  CD  PRO B  87     -39.540  52.730 -10.145  1.00 35.55           C  
ATOM    707  N   PRO B  88     -41.869  54.972 -11.608  1.00 37.95           N  
ATOM    708  CA  PRO B  88     -42.879  55.401 -10.637  1.00 37.95           C  
ATOM    709  C   PRO B  88     -44.305  55.129 -11.109  1.00 37.95           C  
ATOM    710  CB  PRO B  88     -42.625  56.905 -10.505  1.00 37.95           C  
ATOM    711  O   PRO B  88     -44.524  54.838 -12.288  1.00 37.95           O  
ATOM    712  CG  PRO B  88     -41.876  57.276 -11.744  1.00 37.95           C  
ATOM    713  CD  PRO B  88     -41.532  56.017 -12.488  1.00 37.95           C  
ATOM    714  N   ALA B  89     -45.425  55.812 -10.317  1.00 33.72           N  
ATOM    715  CA  ALA B  89     -46.835  55.592 -10.005  1.00 33.72           C  
ATOM    716  C   ALA B  89     -47.735  56.198 -11.078  1.00 33.72           C  
ATOM    717  CB  ALA B  89     -47.176  56.179  -8.637  1.00 33.72           C  
ATOM    718  O   ALA B  89     -48.961  56.203 -10.940  1.00 33.72           O  
ATOM    719  N   VAL B  90     -47.352  56.557 -12.188  1.00 35.68           N  
ATOM    720  CA  VAL B  90     -48.172  57.681 -12.629  1.00 35.68           C  
ATOM    721  C   VAL B  90     -49.646  57.281 -12.617  1.00 35.68           C  
ATOM    722  CB  VAL B  90     -47.762  58.163 -14.039  1.00 35.68           C  
ATOM    723  O   VAL B  90     -50.028  56.275 -13.218  1.00 35.68           O  
ATOM    724  CG1 VAL B  90     -48.655  59.316 -14.495  1.00 35.68           C  
ATOM    725  CG2 VAL B  90     -46.294  58.582 -14.053  1.00 35.68           C  
ATOM    726  N   VAL B  91     -50.490  58.027 -11.862  1.00 31.61           N  
ATOM    727  CA  VAL B  91     -51.862  57.769 -11.436  1.00 31.61           C  
ATOM    728  C   VAL B  91     -52.780  57.715 -12.655  1.00 31.61           C  
ATOM    729  CB  VAL B  91     -52.358  58.843 -10.441  1.00 31.61           C  
ATOM    730  O   VAL B  91     -52.424  58.202 -13.730  1.00 31.61           O  
ATOM    731  CG1 VAL B  91     -53.819  58.598 -10.068  1.00 31.61           C  
ATOM    732  CG2 VAL B  91     -51.479  58.859  -9.192  1.00 31.61           C  
ATOM    733  N   ARG B  92     -54.185  57.997 -12.373  1.00 28.26           N  
ATOM    734  CA  ARG B  92     -55.469  57.399 -12.724  1.00 28.26           C  
ATOM    735  C   ARG B  92     -56.097  58.111 -13.918  1.00 28.26           C  
ATOM    736  CB  ARG B  92     -56.425  57.438 -11.529  1.00 28.26           C  
ATOM    737  O   ARG B  92     -56.746  57.478 -14.753  1.00 28.26           O  
ATOM    738  CG  ARG B  92     -56.229  56.295 -10.546  1.00 28.26           C  
ATOM    739  CD  ARG B  92     -57.358  56.227  -9.528  1.00 28.26           C  
ATOM    740  NE  ARG B  92     -57.178  55.117  -8.596  1.00 28.26           N  
ATOM    741  NH1 ARG B  92     -59.378  54.418  -8.680  1.00 28.26           N  
ATOM    742  NH2 ARG B  92     -57.867  53.307  -7.362  1.00 28.26           N  
ATOM    743  CZ  ARG B  92     -58.141  54.283  -8.215  1.00 28.26           C  
ATOM    744  N   ALA B  93     -56.121  59.516 -14.005  1.00 28.26           N  
ATOM    745  CA  ALA B  93     -57.490  59.984 -13.803  1.00 28.26           C  
ATOM    746  C   ALA B  93     -58.355  59.695 -15.026  1.00 28.26           C  
ATOM    747  CB  ALA B  93     -57.501  61.478 -13.489  1.00 28.26           C  
ATOM    748  O   ALA B  93     -57.840  59.343 -16.090  1.00 28.26           O  
ATOM    749  N   PRO B  94     -59.368  60.795 -15.329  1.00 29.26           N  
ATOM    750  CA  PRO B  94     -60.826  60.708 -15.442  1.00 29.26           C  
ATOM    751  C   PRO B  94     -61.294  60.492 -16.880  1.00 29.26           C  
ATOM    752  CB  PRO B  94     -61.302  62.062 -14.911  1.00 29.26           C  
ATOM    753  O   PRO B  94     -60.470  60.389 -17.792  1.00 29.26           O  
ATOM    754  CG  PRO B  94     -60.180  63.005 -15.208  1.00 29.26           C  
ATOM    755  CD  PRO B  94     -59.089  62.244 -15.904  1.00 29.26           C  
ATOM    756  N   ALA B  95     -62.014  61.652 -17.459  1.00 27.84           N  
ATOM    757  CA  ALA B  95     -63.414  61.767 -17.860  1.00 27.84           C  
ATOM    758  C   ALA B  95     -63.583  61.477 -19.348  1.00 27.84           C  
ATOM    759  CB  ALA B  95     -63.950  63.157 -17.527  1.00 27.84           C  
ATOM    760  O   ALA B  95     -62.600  61.405 -20.089  1.00 27.84           O  
ATOM    761  N   LYS B  96     -64.744  62.262 -19.944  1.00 24.76           N  
ATOM    762  CA  LYS B  96     -65.876  61.789 -20.736  1.00 24.76           C  
ATOM    763  C   LYS B  96     -65.610  61.959 -22.229  1.00 24.76           C  
ATOM    764  CB  LYS B  96     -67.154  62.531 -20.344  1.00 24.76           C  
ATOM    765  O   LYS B  96     -65.853  61.042 -23.017  1.00 24.76           O  
ATOM    766  CG  LYS B  96     -68.084  61.730 -19.445  1.00 24.76           C  
ATOM    767  CD  LYS B  96     -69.283  62.557 -19.001  1.00 24.76           C  
ATOM    768  CE  LYS B  96     -70.245  61.739 -18.150  1.00 24.76           C  
ATOM    769  NZ  LYS B  96     -71.314  62.590 -17.548  1.00 24.76           N  
ATOM    770  N   PRO B  97     -65.565  63.340 -22.783  1.00 26.64           N  
ATOM    771  CA  PRO B  97     -66.811  63.770 -23.423  1.00 26.64           C  
ATOM    772  C   PRO B  97     -66.906  63.332 -24.882  1.00 26.64           C  
ATOM    773  CB  PRO B  97     -66.756  65.296 -23.313  1.00 26.64           C  
ATOM    774  O   PRO B  97     -65.907  62.911 -25.471  1.00 26.64           O  
ATOM    775  CG  PRO B  97     -65.300  65.618 -23.199  1.00 26.64           C  
ATOM    776  CD  PRO B  97     -64.522  64.335 -23.256  1.00 26.64           C  
ATOM    777  N   ARG B  98     -67.564  64.347 -25.833  1.00 23.35           N  
ATOM    778  CA  ARG B  98     -68.780  64.287 -26.637  1.00 23.35           C  
ATOM    779  C   ARG B  98     -68.454  64.048 -28.107  1.00 23.35           C  
ATOM    780  CB  ARG B  98     -69.590  65.576 -26.483  1.00 23.35           C  
ATOM    781  O   ARG B  98     -69.056  63.185 -28.750  1.00 23.35           O  
ATOM    782  CG  ARG B  98     -70.410  65.640 -25.204  1.00 23.35           C  
ATOM    783  CD  ARG B  98     -71.309  66.868 -25.171  1.00 23.35           C  
ATOM    784  NE  ARG B  98     -72.156  66.883 -23.982  1.00 23.35           N  
ATOM    785  NH1 ARG B  98     -73.853  68.112 -24.954  1.00 23.35           N  
ATOM    786  NH2 ARG B  98     -74.032  67.427 -22.774  1.00 23.35           N  
ATOM    787  CZ  ARG B  98     -73.345  67.474 -23.906  1.00 23.35           C  
ATOM    788  N   SER B  99     -68.035  65.156 -28.911  1.00 22.25           N  
ATOM    789  CA  SER B  99     -69.005  65.769 -29.813  1.00 22.25           C  
ATOM    790  C   SER B  99     -68.941  65.141 -31.201  1.00 22.25           C  
ATOM    791  CB  SER B  99     -68.764  67.276 -29.914  1.00 22.25           C  
ATOM    792  O   SER B  99     -67.939  64.521 -31.563  1.00 22.25           O  
ATOM    793  OG  SER B  99     -67.495  67.619 -29.386  1.00 22.25           O  
ATOM    794  N   PRO B 100     -69.863  65.763 -32.121  1.00 28.61           N  
ATOM    795  CA  PRO B 100     -70.675  65.108 -33.149  1.00 28.61           C  
ATOM    796  C   PRO B 100     -69.921  64.919 -34.463  1.00 28.61           C  
ATOM    797  CB  PRO B 100     -71.855  66.066 -33.330  1.00 28.61           C  
ATOM    798  O   PRO B 100     -69.922  63.821 -35.027  1.00 28.61           O  
ATOM    799  CG  PRO B 100     -71.415  67.341 -32.687  1.00 28.61           C  
ATOM    800  CD  PRO B 100     -70.033  67.143 -32.132  1.00 28.61           C  
ATOM    801  N   PRO B 101     -69.940  66.096 -35.379  1.00 27.30           N  
ATOM    802  CA  PRO B 101     -70.903  66.071 -36.482  1.00 27.30           C  
ATOM    803  C   PRO B 101     -70.290  65.572 -37.789  1.00 27.30           C  
ATOM    804  CB  PRO B 101     -71.335  67.534 -36.605  1.00 27.30           C  
ATOM    805  O   PRO B 101     -69.073  65.392 -37.875  1.00 27.30           O  
ATOM    806  CG  PRO B 101     -70.171  68.321 -36.095  1.00 27.30           C  
ATOM    807  CD  PRO B 101     -69.118  67.362 -35.621  1.00 27.30           C  
ATOM    808  N   ARG B 102     -70.275  66.593 -38.930  1.00 24.70           N  
ATOM    809  CA  ARG B 102     -71.138  66.610 -40.106  1.00 24.70           C  
ATOM    810  C   ARG B 102     -70.399  66.092 -41.336  1.00 24.70           C  
ATOM    811  CB  ARG B 102     -71.665  68.023 -40.367  1.00 24.70           C  
ATOM    812  O   ARG B 102     -69.181  65.907 -41.301  1.00 24.70           O  
ATOM    813  CG  ARG B 102     -73.057  68.058 -40.977  1.00 24.70           C  
ATOM    814  CD  ARG B 102     -73.596  69.479 -41.070  1.00 24.70           C  
ATOM    815  NE  ARG B 102     -75.018  69.495 -41.403  1.00 24.70           N  
ATOM    816  NH1 ARG B 102     -74.846  71.198 -42.955  1.00 24.70           N  
ATOM    817  NH2 ARG B 102     -76.883  70.241 -42.516  1.00 24.70           N  
ATOM    818  CZ  ARG B 102     -75.579  70.312 -42.291  1.00 24.70           C  
ATOM    819  N   SER B 103     -70.410  67.042 -42.536  1.00 24.94           N  
ATOM    820  CA  SER B 103     -71.118  66.910 -43.805  1.00 24.94           C  
ATOM    821  C   SER B 103     -70.183  66.435 -44.913  1.00 24.94           C  
ATOM    822  CB  SER B 103     -71.758  68.240 -44.203  1.00 24.94           C  
ATOM    823  O   SER B 103     -68.965  66.394 -44.729  1.00 24.94           O  
ATOM    824  OG  SER B 103     -72.783  68.598 -43.292  1.00 24.94           O  
ATOM    825  N   GLU B 104     -70.224  67.263 -46.165  1.00 24.18           N  
ATOM    826  CA  GLU B 104     -70.779  66.979 -47.485  1.00 24.18           C  
ATOM    827  C   GLU B 104     -69.674  66.715 -48.503  1.00 24.18           C  
ATOM    828  CB  GLU B 104     -71.664  68.136 -47.956  1.00 24.18           C  
ATOM    829  O   GLU B 104     -69.732  65.737 -49.251  1.00 24.18           O  
ATOM    830  CG  GLU B 104     -72.633  67.756 -49.066  1.00 24.18           C  
ATOM    831  CD  GLU B 104     -73.706  68.805 -49.311  1.00 24.18           C  
ATOM    832  OE1 GLU B 104     -73.493  69.706 -50.154  1.00 24.18           O  
ATOM    833  OE2 GLU B 104     -74.768  68.726 -48.654  1.00 24.18           O  
ATOM    834  N   ARG B 105     -69.200  67.840 -49.352  1.00 23.24           N  
ATOM    835  CA  ARG B 105     -69.733  68.102 -50.685  1.00 23.24           C  
ATOM    836  C   ARG B 105     -68.778  67.603 -51.765  1.00 23.24           C  
ATOM    837  CB  ARG B 105     -70.002  69.596 -50.873  1.00 23.24           C  
ATOM    838  O   ARG B 105     -68.760  66.412 -52.083  1.00 23.24           O  
ATOM    839  CG  ARG B 105     -71.477  69.964 -50.852  1.00 23.24           C  
ATOM    840  CD  ARG B 105     -71.695  71.439 -51.160  1.00 23.24           C  
ATOM    841  NE  ARG B 105     -73.018  71.888 -50.736  1.00 23.24           N  
ATOM    842  NH1 ARG B 105     -73.683  72.581 -52.838  1.00 23.24           N  
ATOM    843  NH2 ARG B 105     -75.105  72.795 -51.053  1.00 23.24           N  
ATOM    844  CZ  ARG B 105     -73.932  72.420 -51.543  1.00 23.24           C  
ATOM    845  N   GLN B 106     -68.223  68.623 -52.690  1.00 23.51           N  
ATOM    846  CA  GLN B 106     -68.543  68.987 -54.066  1.00 23.51           C  
ATOM    847  C   GLN B 106     -67.492  68.453 -55.036  1.00 23.51           C  
ATOM    848  CB  GLN B 106     -68.663  70.506 -54.207  1.00 23.51           C  
ATOM    849  O   GLN B 106     -66.381  68.109 -54.627  1.00 23.51           O  
ATOM    850  CG  GLN B 106     -70.069  71.037 -53.959  1.00 23.51           C  
ATOM    851  CD  GLN B 106     -70.218  72.499 -54.334  1.00 23.51           C  
ATOM    852  NE2 GLN B 106     -71.432  73.023 -54.208  1.00 23.51           N  
ATOM    853  OE1 GLN B 106     -69.249  73.154 -54.732  1.00 23.51           O  
ATOM    854  N   PRO B 107     -67.614  68.979 -56.389  1.00 29.15           N  
ATOM    855  CA  PRO B 107     -67.594  68.467 -57.761  1.00 29.15           C  
ATOM    856  C   PRO B 107     -66.185  68.401 -58.346  1.00 29.15           C  
ATOM    857  CB  PRO B 107     -68.456  69.474 -58.526  1.00 29.15           C  
ATOM    858  O   PRO B 107     -65.221  68.805 -57.691  1.00 29.15           O  
ATOM    859  CG  PRO B 107     -68.321  70.751 -57.762  1.00 29.15           C  
ATOM    860  CD  PRO B 107     -67.462  70.497 -56.556  1.00 29.15           C  
ATOM    861  N   ARG B 108     -65.927  69.314 -59.537  1.00 23.42           N  
ATOM    862  CA  ARG B 108     -65.768  69.003 -60.954  1.00 23.42           C  
ATOM    863  C   ARG B 108     -64.331  69.236 -61.408  1.00 23.42           C  
ATOM    864  CB  ARG B 108     -66.727  69.843 -61.800  1.00 23.42           C  
ATOM    865  O   ARG B 108     -63.830  68.532 -62.288  1.00 23.42           O  
ATOM    866  CG  ARG B 108     -68.166  69.354 -61.768  1.00 23.42           C  
ATOM    867  CD  ARG B 108     -69.065  70.186 -62.673  1.00 23.42           C  
ATOM    868  NE  ARG B 108     -70.302  69.482 -62.998  1.00 23.42           N  
ATOM    869  NH1 ARG B 108     -70.623  70.554 -65.019  1.00 23.42           N  
ATOM    870  NH2 ARG B 108     -72.125  68.978 -64.301  1.00 23.42           N  
ATOM    871  CZ  ARG B 108     -71.014  69.673 -64.106  1.00 23.42           C  
ATOM    872  N   SER B 109     -63.692  70.424 -61.202  1.00 21.22           N  
ATOM    873  CA  SER B 109     -63.606  71.366 -62.313  1.00 21.22           C  
ATOM    874  C   SER B 109     -62.440  71.028 -63.236  1.00 21.22           C  
ATOM    875  CB  SER B 109     -63.458  72.797 -61.794  1.00 21.22           C  
ATOM    876  O   SER B 109     -61.536  70.282 -62.854  1.00 21.22           O  
ATOM    877  OG  SER B 109     -63.360  72.811 -60.380  1.00 21.22           O  
ATOM    878  N   PRO B 110     -62.014  72.163 -64.097  1.00 25.13           N  
ATOM    879  CA  PRO B 110     -61.881  72.471 -65.523  1.00 25.13           C  
ATOM    880  C   PRO B 110     -60.466  72.235 -66.048  1.00 25.13           C  
ATOM    881  CB  PRO B 110     -62.251  73.954 -65.600  1.00 25.13           C  
ATOM    882  O   PRO B 110     -59.546  71.990 -65.264  1.00 25.13           O  
ATOM    883  CG  PRO B 110     -62.013  74.479 -64.221  1.00 25.13           C  
ATOM    884  CD  PRO B 110     -61.766  73.316 -63.304  1.00 25.13           C  
ATOM    885  N   PRO B 111     -59.870  73.329 -66.856  1.00 25.77           N  
ATOM    886  CA  PRO B 111     -59.572  73.547 -68.274  1.00 25.77           C  
ATOM    887  C   PRO B 111     -58.079  73.458 -68.583  1.00 25.77           C  
ATOM    888  CB  PRO B 111     -60.100  74.960 -68.532  1.00 25.77           C  
ATOM    889  O   PRO B 111     -57.671  72.687 -69.456  1.00 25.77           O  
ATOM    890  CG  PRO B 111     -60.000  75.653 -67.212  1.00 25.77           C  
ATOM    891  CD  PRO B 111     -59.540  74.658 -66.185  1.00 25.77           C  
ATOM    892  N   ARG B 112     -57.375  74.742 -68.973  1.00 21.79           N  
ATOM    893  CA  ARG B 112     -56.994  75.265 -70.281  1.00 21.79           C  
ATOM    894  C   ARG B 112     -55.482  75.203 -70.476  1.00 21.79           C  
ATOM    895  CB  ARG B 112     -57.484  76.705 -70.449  1.00 21.79           C  
ATOM    896  O   ARG B 112     -55.004  74.752 -71.519  1.00 21.79           O  
ATOM    897  CG  ARG B 112     -58.171  76.970 -71.779  1.00 21.79           C  
ATOM    898  CD  ARG B 112     -58.770  78.368 -71.836  1.00 21.79           C  
ATOM    899  NE  ARG B 112     -59.498  78.593 -73.081  1.00 21.79           N  
ATOM    900  NH1 ARG B 112     -58.686  80.731 -73.411  1.00 21.79           N  
ATOM    901  NH2 ARG B 112     -60.145  79.808 -74.920  1.00 21.79           N  
ATOM    902  CZ  ARG B 112     -59.441  79.710 -73.801  1.00 21.79           C  
ATOM    903  N   SER B 113     -54.658  76.187 -69.965  1.00 20.36           N  
ATOM    904  CA  SER B 113     -54.124  77.302 -70.740  1.00 20.36           C  
ATOM    905  C   SER B 113     -52.723  76.995 -71.259  1.00 20.36           C  
ATOM    906  CB  SER B 113     -54.095  78.577 -69.895  1.00 20.36           C  
ATOM    907  O   SER B 113     -52.018  76.155 -70.697  1.00 20.36           O  
ATOM    908  OG  SER B 113     -55.408  79.052 -69.656  1.00 20.36           O  
ATOM    909  N   GLU B 114     -52.129  78.043 -72.031  1.00 21.34           N  
ATOM    910  CA  GLU B 114     -51.411  78.330 -73.270  1.00 21.34           C  
ATOM    911  C   GLU B 114     -49.911  78.454 -73.022  1.00 21.34           C  
ATOM    912  CB  GLU B 114     -51.945  79.610 -73.917  1.00 21.34           C  
ATOM    913  O   GLU B 114     -49.102  78.072 -73.870  1.00 21.34           O  
ATOM    914  CG  GLU B 114     -52.018  79.547 -75.436  1.00 21.34           C  
ATOM    915  CD  GLU B 114     -52.799  80.699 -76.047  1.00 21.34           C  
ATOM    916  OE1 GLU B 114     -52.216  81.478 -76.834  1.00 21.34           O  
ATOM    917  OE2 GLU B 114     -54.005  80.824 -75.736  1.00 21.34           O  
ATOM    918  N   ARG B 115     -49.329  79.195 -72.087  1.00 18.24           N  
ATOM    919  CA  ARG B 115     -48.702  80.436 -72.529  1.00 18.24           C  
ATOM    920  C   ARG B 115     -47.290  80.183 -73.046  1.00 18.24           C  
ATOM    921  CB  ARG B 115     -48.668  81.457 -71.390  1.00 18.24           C  
ATOM    922  O   ARG B 115     -46.704  79.133 -72.775  1.00 18.24           O  
ATOM    923  CG  ARG B 115     -49.665  82.594 -71.551  1.00 18.24           C  
ATOM    924  CD  ARG B 115     -49.532  83.622 -70.436  1.00 18.24           C  
ATOM    925  NE  ARG B 115     -50.701  84.495 -70.366  1.00 18.24           N  
ATOM    926  NH1 ARG B 115     -49.590  86.384 -71.096  1.00 18.24           N  
ATOM    927  NH2 ARG B 115     -51.821  86.488 -70.582  1.00 18.24           N  
ATOM    928  CZ  ARG B 115     -50.701  85.787 -70.682  1.00 18.24           C  
ATOM    929  N   GLN B 116     -46.391  81.291 -72.848  1.00 18.79           N  
ATOM    930  CA  GLN B 116     -45.689  82.228 -73.719  1.00 18.79           C  
ATOM    931  C   GLN B 116     -44.210  81.870 -73.833  1.00 18.79           C  
ATOM    932  CB  GLN B 116     -45.845  83.660 -73.205  1.00 18.79           C  
ATOM    933  O   GLN B 116     -43.671  81.777 -74.938  1.00 18.79           O  
ATOM    934  CG  GLN B 116     -47.037  84.399 -73.796  1.00 18.79           C  
ATOM    935  CD  GLN B 116     -47.110  85.848 -73.350  1.00 18.79           C  
ATOM    936  NE2 GLN B 116     -48.213  86.513 -73.674  1.00 18.79           N  
ATOM    937  OE1 GLN B 116     -46.182  86.364 -72.718  1.00 18.79           O  
ATOM    938  N   PRO B 117     -43.193  82.723 -73.169  1.00 19.95           N  
ATOM    939  CA  PRO B 117     -42.404  83.787 -73.793  1.00 19.95           C  
ATOM    940  C   PRO B 117     -40.946  83.391 -74.011  1.00 19.95           C  
ATOM    941  CB  PRO B 117     -42.512  84.940 -72.791  1.00 19.95           C  
ATOM    942  O   PRO B 117     -40.668  82.305 -74.527  1.00 19.95           O  
ATOM    943  CG  PRO B 117     -42.577  84.278 -71.453  1.00 19.95           C  
ATOM    944  CD  PRO B 117     -42.607  82.790 -71.658  1.00 19.95           C  
ATOM    945  N   ARG B 118     -39.884  84.087 -73.230  1.00 18.27           N  
ATOM    946  CA  ARG B 118     -39.029  85.199 -73.635  1.00 18.27           C  
ATOM    947  C   ARG B 118     -37.602  84.726 -73.893  1.00 18.27           C  
ATOM    948  CB  ARG B 118     -39.032  86.297 -72.570  1.00 18.27           C  
ATOM    949  O   ARG B 118     -37.257  83.582 -73.590  1.00 18.27           O  
ATOM    950  CG  ARG B 118     -40.312  87.118 -72.535  1.00 18.27           C  
ATOM    951  CD  ARG B 118     -40.240  88.231 -71.500  1.00 18.27           C  
ATOM    952  NE  ARG B 118     -41.406  89.107 -71.568  1.00 18.27           N  
ATOM    953  NH1 ARG B 118     -40.235  91.046 -71.116  1.00 18.27           N  
ATOM    954  NH2 ARG B 118     -42.498  91.125 -71.469  1.00 18.27           N  
ATOM    955  CZ  ARG B 118     -41.377  90.424 -71.384  1.00 18.27           C  
ATOM    956  N   SER B 119     -36.524  85.518 -73.252  1.00 18.75           N  
ATOM    957  CA  SER B 119     -35.568  86.478 -73.794  1.00 18.75           C  
ATOM    958  C   SER B 119     -34.163  85.888 -73.849  1.00 18.75           C  
ATOM    959  CB  SER B 119     -35.560  87.758 -72.958  1.00 18.75           C  
ATOM    960  O   SER B 119     -33.916  84.808 -73.308  1.00 18.75           O  
ATOM    961  OG  SER B 119     -35.950  87.489 -71.622  1.00 18.75           O  
ATOM    962  N   PRO B 120     -33.056  86.711 -73.206  1.00 21.64           N  
ATOM    963  CA  PRO B 120     -32.022  87.541 -73.830  1.00 21.64           C  
ATOM    964  C   PRO B 120     -30.631  86.917 -73.739  1.00 21.64           C  
ATOM    965  CB  PRO B 120     -32.088  88.846 -73.033  1.00 21.64           C  
ATOM    966  O   PRO B 120     -29.943  86.785 -74.755  1.00 21.64           O  
ATOM    967  CG  PRO B 120     -32.666  88.457 -71.710  1.00 21.64           C  
ATOM    968  CD  PRO B 120     -33.168  87.045 -71.806  1.00 21.64           C  
ATOM    969  N   PRO B 121     -29.590  87.586 -72.851  1.00 21.24           N  
ATOM    970  CA  PRO B 121     -28.497  88.483 -73.234  1.00 21.24           C  
ATOM    971  C   PRO B 121     -27.127  87.814 -73.146  1.00 21.24           C  
ATOM    972  CB  PRO B 121     -28.611  89.628 -72.225  1.00 21.24           C  
ATOM    973  O   PRO B 121     -27.014  86.693 -72.644  1.00 21.24           O  
ATOM    974  CG  PRO B 121     -29.167  88.996 -70.990  1.00 21.24           C  
ATOM    975  CD  PRO B 121     -29.544  87.578 -71.309  1.00 21.24           C  
ATOM    976  N   ARG B 122     -26.106  88.449 -72.234  1.00 19.86           N  
ATOM    977  CA  ARG B 122     -24.983  89.338 -72.511  1.00 19.86           C  
ATOM    978  C   ARG B 122     -23.654  88.608 -72.348  1.00 19.86           C  
ATOM    979  CB  ARG B 122     -25.026  90.560 -71.591  1.00 19.86           C  
ATOM    980  O   ARG B 122     -22.811  88.634 -73.248  1.00 19.86           O  
ATOM    981  CG  ARG B 122     -24.759  91.877 -72.304  1.00 19.86           C  
ATOM    982  CD  ARG B 122     -24.920  93.067 -71.369  1.00 19.86           C  
ATOM    983  NE  ARG B 122     -24.794  94.335 -72.083  1.00 19.86           N  
ATOM    984  NH1 ARG B 122     -23.525  95.365 -70.451  1.00 19.86           N  
ATOM    985  NH2 ARG B 122     -24.083  96.500 -72.362  1.00 19.86           N  
ATOM    986  CZ  ARG B 122     -24.134  95.397 -71.630  1.00 19.86           C  
ATOM    987  N   SER B 123     -22.776  89.030 -71.283  1.00 20.31           N  
ATOM    988  CA  SER B 123     -21.634  89.938 -71.322  1.00 20.31           C  
ATOM    989  C   SER B 123     -20.318  89.176 -71.215  1.00 20.31           C  
ATOM    990  CB  SER B 123     -21.729  90.968 -70.196  1.00 20.31           C  
ATOM    991  O   SER B 123     -20.308  87.987 -70.889  1.00 20.31           O  
ATOM    992  OG  SER B 123     -22.676  91.974 -70.512  1.00 20.31           O  
ATOM    993  N   GLU B 124     -19.296  89.707 -70.296  1.00 20.00           N  
ATOM    994  CA  GLU B 124     -18.089  90.513 -70.450  1.00 20.00           C  
ATOM    995  C   GLU B 124     -16.843  89.721 -70.063  1.00 20.00           C  
ATOM    996  CB  GLU B 124     -18.184  91.788 -69.608  1.00 20.00           C  
ATOM    997  O   GLU B 124     -15.851  89.720 -70.795  1.00 20.00           O  
ATOM    998  CG  GLU B 124     -17.578  93.014 -70.277  1.00 20.00           C  
ATOM    999  CD  GLU B 124     -17.953  94.318 -69.591  1.00 20.00           C  
ATOM   1000  OE1 GLU B 124     -17.042  95.094 -69.223  1.00 20.00           O  
ATOM   1001  OE2 GLU B 124     -19.167  94.566 -69.421  1.00 20.00           O  
ATOM   1002  N   ARG B 125     -16.321  89.732 -68.781  1.00 19.12           N  
ATOM   1003  CA  ARG B 125     -15.219  90.582 -68.343  1.00 19.12           C  
ATOM   1004  C   ARG B 125     -13.903  89.811 -68.334  1.00 19.12           C  
ATOM   1005  CB  ARG B 125     -15.501  91.155 -66.953  1.00 19.12           C  
ATOM   1006  O   ARG B 125     -13.897  88.583 -68.434  1.00 19.12           O  
ATOM   1007  CG  ARG B 125     -16.144  92.533 -66.973  1.00 19.12           C  
ATOM   1008  CD  ARG B 125     -16.306  93.100 -65.570  1.00 19.12           C  
ATOM   1009  NE  ARG B 125     -17.226  94.235 -65.550  1.00 19.12           N  
ATOM   1010  NH1 ARG B 125     -15.678  95.739 -64.726  1.00 19.12           N  
ATOM   1011  NH2 ARG B 125     -17.821  96.420 -65.173  1.00 19.12           N  
ATOM   1012  CZ  ARG B 125     -16.906  95.462 -65.150  1.00 19.12           C  
ATOM   1013  N   GLN B 126     -12.986  90.165 -67.292  1.00 20.11           N  
ATOM   1014  CA  GLN B 126     -11.729  90.903 -67.234  1.00 20.11           C  
ATOM   1015  C   GLN B 126     -10.555  89.968 -66.956  1.00 20.11           C  
ATOM   1016  CB  GLN B 126     -11.795  91.995 -66.166  1.00 20.11           C  
ATOM   1017  O   GLN B 126      -9.549  89.997 -67.669  1.00 20.11           O  
ATOM   1018  CG  GLN B 126     -12.118  93.377 -66.719  1.00 20.11           C  
ATOM   1019  CD  GLN B 126     -12.127  94.451 -65.647  1.00 20.11           C  
ATOM   1020  NE2 GLN B 126     -12.452  95.678 -66.039  1.00 20.11           N  
ATOM   1021  OE1 GLN B 126     -11.845  94.179 -64.475  1.00 20.11           O  
ATOM   1022  N   PRO B 127      -9.899  89.910 -65.648  1.00 21.20           N  
ATOM   1023  CA  PRO B 127      -8.689  90.659 -65.298  1.00 21.20           C  
ATOM   1024  C   PRO B 127      -7.466  89.759 -65.134  1.00 21.20           C  
ATOM   1025  CB  PRO B 127      -9.058  91.326 -63.971  1.00 21.20           C  
ATOM   1026  O   PRO B 127      -6.397  90.060 -65.672  1.00 21.20           O  
ATOM   1027  CG  PRO B 127     -10.055  90.405 -63.345  1.00 21.20           C  
ATOM   1028  CD  PRO B 127     -10.330  89.279 -64.300  1.00 21.20           C  
ATOM   1029  N   ARG B 128      -7.134  89.179 -63.940  1.00 19.20           N  
ATOM   1030  CA  ARG B 128      -6.174  89.731 -62.990  1.00 19.20           C  
ATOM   1031  C   ARG B 128      -4.819  89.043 -63.119  1.00 19.20           C  
ATOM   1032  CB  ARG B 128      -6.696  89.598 -61.558  1.00 19.20           C  
ATOM   1033  O   ARG B 128      -4.701  88.012 -63.784  1.00 19.20           O  
ATOM   1034  CG  ARG B 128      -7.782  90.600 -61.202  1.00 19.20           C  
ATOM   1035  CD  ARG B 128      -8.218  90.467 -59.750  1.00 19.20           C  
ATOM   1036  NE  ARG B 128      -8.712  91.734 -59.218  1.00 19.20           N  
ATOM   1037  NH1 ARG B 128      -8.373  91.172 -57.002  1.00 19.20           N  
ATOM   1038  NH2 ARG B 128      -9.241  93.222 -57.550  1.00 19.20           N  
ATOM   1039  CZ  ARG B 128      -8.774  92.040 -57.925  1.00 19.20           C  
ATOM   1040  N   SER B 129      -4.049  88.954 -61.961  1.00 18.99           N  
ATOM   1041  CA  SER B 129      -2.792  89.568 -61.546  1.00 18.99           C  
ATOM   1042  C   SER B 129      -1.673  88.536 -61.462  1.00 18.99           C  
ATOM   1043  CB  SER B 129      -2.957  90.264 -60.194  1.00 18.99           C  
ATOM   1044  O   SER B 129      -0.586  88.745 -62.006  1.00 18.99           O  
ATOM   1045  OG  SER B 129      -4.219  89.963 -59.624  1.00 18.99           O  
ATOM   1046  N   PRO B 130      -1.435  87.762 -60.388  1.00 21.37           N  
ATOM   1047  CA  PRO B 130      -0.450  88.092 -59.356  1.00 21.37           C  
ATOM   1048  C   PRO B 130       0.872  87.351 -59.543  1.00 21.37           C  
ATOM   1049  CB  PRO B 130      -1.139  87.660 -58.059  1.00 21.37           C  
ATOM   1050  O   PRO B 130       0.929  86.356 -60.270  1.00 21.37           O  
ATOM   1051  CG  PRO B 130      -2.166  86.662 -58.487  1.00 21.37           C  
ATOM   1052  CD  PRO B 130      -2.242  86.668 -59.987  1.00 21.37           C  
ATOM   1053  N   PRO B 131       1.706  87.327 -58.383  1.00 24.58           N  
ATOM   1054  CA  PRO B 131       3.107  87.654 -58.110  1.00 24.58           C  
ATOM   1055  C   PRO B 131       3.985  86.414 -57.965  1.00 24.58           C  
ATOM   1056  CB  PRO B 131       3.038  88.431 -56.793  1.00 24.58           C  
ATOM   1057  O   PRO B 131       3.482  85.329 -57.664  1.00 24.58           O  
ATOM   1058  CG  PRO B 131       1.798  87.934 -56.121  1.00 24.58           C  
ATOM   1059  CD  PRO B 131       1.134  86.935 -57.025  1.00 24.58           C  
ATOM   1060  N   ARG B 132       5.396  86.565 -58.192  1.00 28.58           N  
ATOM   1061  CA  ARG B 132       6.400  85.616 -58.661  1.00 28.58           C  
ATOM   1062  C   ARG B 132       7.227  85.074 -57.500  1.00 28.58           C  
ATOM   1063  CB  ARG B 132       7.318  86.271 -59.696  1.00 28.58           C  
ATOM   1064  O   ARG B 132       8.367  84.644 -57.690  1.00 28.58           O  
ATOM   1065  CG  ARG B 132       7.749  85.337 -60.816  1.00 28.58           C  
ATOM   1066  CD  ARG B 132       8.410  86.095 -61.959  1.00 28.58           C  
ATOM   1067  NE  ARG B 132       8.825  85.197 -63.033  1.00 28.58           N  
ATOM   1068  NH1 ARG B 132      10.774  86.339 -63.516  1.00 28.58           N  
ATOM   1069  NH2 ARG B 132      10.218  84.457 -64.702  1.00 28.58           N  
ATOM   1070  CZ  ARG B 132       9.938  85.333 -63.748  1.00 28.58           C  
ATOM   1071  N   SER B 133       6.670  84.862 -56.422  1.00 21.76           N  
ATOM   1072  CA  SER B 133       7.591  85.049 -55.305  1.00 21.76           C  
ATOM   1073  C   SER B 133       8.744  84.053 -55.367  1.00 21.76           C  
ATOM   1074  CB  SER B 133       6.854  84.907 -53.973  1.00 21.76           C  
ATOM   1075  O   SER B 133       8.687  83.076 -56.117  1.00 21.76           O  
ATOM   1076  OG  SER B 133       7.481  85.684 -52.966  1.00 21.76           O  
ATOM   1077  N   GLU B 134       9.080  83.474 -54.193  1.00 20.32           N  
ATOM   1078  CA  GLU B 134      10.189  83.534 -53.246  1.00 20.32           C  
ATOM   1079  C   GLU B 134      11.133  82.348 -53.425  1.00 20.32           C  
ATOM   1080  CB  GLU B 134       9.666  83.578 -51.808  1.00 20.32           C  
ATOM   1081  O   GLU B 134      10.721  81.285 -53.892  1.00 20.32           O  
ATOM   1082  CG  GLU B 134      10.533  84.398 -50.863  1.00 20.32           C  
ATOM   1083  CD  GLU B 134       9.915  84.578 -49.486  1.00 20.32           C  
ATOM   1084  OE1 GLU B 134      10.477  84.056 -48.496  1.00 20.32           O  
ATOM   1085  OE2 GLU B 134       8.860  85.244 -49.396  1.00 20.32           O  
ATOM   1086  N   ARG B 135      12.089  82.239 -52.463  1.00 20.77           N  
ATOM   1087  CA  ARG B 135      13.541  82.088 -52.450  1.00 20.77           C  
ATOM   1088  C   ARG B 135      13.938  80.631 -52.237  1.00 20.77           C  
ATOM   1089  CB  ARG B 135      14.163  82.965 -51.362  1.00 20.77           C  
ATOM   1090  O   ARG B 135      13.079  79.772 -52.029  1.00 20.77           O  
ATOM   1091  CG  ARG B 135      15.270  83.878 -51.865  1.00 20.77           C  
ATOM   1092  CD  ARG B 135      15.850  84.731 -50.745  1.00 20.77           C  
ATOM   1093  NE  ARG B 135      16.446  85.962 -51.259  1.00 20.77           N  
ATOM   1094  NH1 ARG B 135      18.606  85.414 -50.650  1.00 20.77           N  
ATOM   1095  NH2 ARG B 135      18.176  87.406 -51.699  1.00 20.77           N  
ATOM   1096  CZ  ARG B 135      17.741  86.258 -51.201  1.00 20.77           C  
ATOM   1097  N   GLN B 136      14.677  80.293 -51.024  1.00 20.89           N  
ATOM   1098  CA  GLN B 136      16.100  79.975 -50.998  1.00 20.89           C  
ATOM   1099  C   GLN B 136      16.327  78.481 -50.786  1.00 20.89           C  
ATOM   1100  CB  GLN B 136      16.810  80.774 -49.904  1.00 20.89           C  
ATOM   1101  O   GLN B 136      17.094  77.853 -51.519  1.00 20.89           O  
ATOM   1102  CG  GLN B 136      17.258  82.160 -50.347  1.00 20.89           C  
ATOM   1103  CD  GLN B 136      18.245  82.794 -49.384  1.00 20.89           C  
ATOM   1104  NE2 GLN B 136      18.435  84.103 -49.507  1.00 20.89           N  
ATOM   1105  OE1 GLN B 136      18.830  82.113 -48.537  1.00 20.89           O  
ATOM   1106  N   PRO B 137      16.619  78.040 -49.524  1.00 24.83           N  
ATOM   1107  CA  PRO B 137      17.936  77.593 -49.062  1.00 24.83           C  
ATOM   1108  C   PRO B 137      18.118  76.081 -49.176  1.00 24.83           C  
ATOM   1109  CB  PRO B 137      17.965  78.038 -47.598  1.00 24.83           C  
ATOM   1110  O   PRO B 137      17.138  75.346 -49.319  1.00 24.83           O  
ATOM   1111  CG  PRO B 137      16.528  78.136 -47.199  1.00 24.83           C  
ATOM   1112  CD  PRO B 137      15.678  77.855 -48.405  1.00 24.83           C  
ATOM   1113  N   ARG B 138      19.202  75.566 -48.265  1.00 23.28           N  
ATOM   1114  CA  ARG B 138      20.353  74.726 -48.582  1.00 23.28           C  
ATOM   1115  C   ARG B 138      20.074  73.265 -48.247  1.00 23.28           C  
ATOM   1116  CB  ARG B 138      21.595  75.209 -47.829  1.00 23.28           C  
ATOM   1117  O   ARG B 138      19.089  72.955 -47.573  1.00 23.28           O  
ATOM   1118  CG  ARG B 138      22.249  76.437 -48.443  1.00 23.28           C  
ATOM   1119  CD  ARG B 138      23.535  76.811 -47.720  1.00 23.28           C  
ATOM   1120  NE  ARG B 138      24.185  77.963 -48.338  1.00 23.28           N  
ATOM   1121  NH1 ARG B 138      26.337  77.226 -47.937  1.00 23.28           N  
ATOM   1122  NH2 ARG B 138      25.985  79.221 -49.009  1.00 23.28           N  
ATOM   1123  CZ  ARG B 138      25.501  78.134 -48.427  1.00 23.28           C  
ATOM   1124  N   PRO B 139      21.353  72.531 -47.753  1.00 23.35           N  
ATOM   1125  CA  PRO B 139      21.774  71.268 -48.363  1.00 23.35           C  
ATOM   1126  C   PRO B 139      21.331  70.048 -47.559  1.00 23.35           C  
ATOM   1127  CB  PRO B 139      23.301  71.380 -48.388  1.00 23.35           C  
ATOM   1128  O   PRO B 139      20.777  70.192 -46.466  1.00 23.35           O  
ATOM   1129  CG  PRO B 139      23.634  72.315 -47.270  1.00 23.35           C  
ATOM   1130  CD  PRO B 139      22.355  72.894 -46.736  1.00 23.35           C  
ATOM   1131  N   ARG B 140      22.486  69.287 -46.882  1.00 21.46           N  
ATOM   1132  CA  ARG B 140      22.791  67.972 -47.437  1.00 21.46           C  
ATOM   1133  C   ARG B 140      22.241  66.862 -46.548  1.00 21.46           C  
ATOM   1134  CB  ARG B 140      24.300  67.800 -47.617  1.00 21.46           C  
ATOM   1135  O   ARG B 140      21.481  66.008 -47.010  1.00 21.46           O  
ATOM   1136  CG  ARG B 140      24.797  68.133 -49.015  1.00 21.46           C  
ATOM   1137  CD  ARG B 140      26.301  67.936 -49.141  1.00 21.46           C  
ATOM   1138  NE  ARG B 140      26.779  68.283 -50.476  1.00 21.46           N  
ATOM   1139  NH1 ARG B 140      28.341  66.584 -50.584  1.00 21.46           N  
ATOM   1140  NH2 ARG B 140      28.095  68.034 -52.342  1.00 21.46           N  
ATOM   1141  CZ  ARG B 140      27.737  67.633 -51.131  1.00 21.46           C  
ATOM   1142  N   PRO B 141      23.302  66.125 -45.763  1.00 24.01           N  
ATOM   1143  CA  PRO B 141      23.583  64.741 -46.151  1.00 24.01           C  
ATOM   1144  C   PRO B 141      22.917  63.723 -45.229  1.00 24.01           C  
ATOM   1145  CB  PRO B 141      25.108  64.651 -46.054  1.00 24.01           C  
ATOM   1146  O   PRO B 141      22.406  64.088 -44.167  1.00 24.01           O  
ATOM   1147  CG  PRO B 141      25.514  65.864 -45.282  1.00 24.01           C  
ATOM   1148  CD  PRO B 141      24.273  66.577 -44.826  1.00 24.01           C  
ATOM   1149  N   GLU B 142      23.895  62.674 -44.725  1.00 22.75           N  
ATOM   1150  CA  GLU B 142      23.798  61.268 -45.106  1.00 22.75           C  
ATOM   1151  C   GLU B 142      23.265  60.420 -43.955  1.00 22.75           C  
ATOM   1152  CB  GLU B 142      25.160  60.739 -45.562  1.00 22.75           C  
ATOM   1153  O   GLU B 142      22.307  59.664 -44.126  1.00 22.75           O  
ATOM   1154  CG  GLU B 142      25.190  60.289 -47.015  1.00 22.75           C  
ATOM   1155  CD  GLU B 142      26.548  59.762 -47.452  1.00 22.75           C  
ATOM   1156  OE1 GLU B 142      26.629  58.602 -47.914  1.00 22.75           O  
ATOM   1157  OE2 GLU B 142      27.539  60.516 -47.330  1.00 22.75           O  
ATOM   1158  N   VAL B 143      24.254  59.648 -43.207  1.00 24.65           N  
ATOM   1159  CA  VAL B 143      24.304  58.208 -43.440  1.00 24.65           C  
ATOM   1160  C   VAL B 143      23.602  57.475 -42.299  1.00 24.65           C  
ATOM   1161  CB  VAL B 143      25.758  57.706 -43.581  1.00 24.65           C  
ATOM   1162  O   VAL B 143      23.405  58.038 -41.219  1.00 24.65           O  
ATOM   1163  CG1 VAL B 143      26.373  57.438 -42.208  1.00 24.65           C  
ATOM   1164  CG2 VAL B 143      25.807  56.449 -44.447  1.00 24.65           C  
ATOM   1165  N   ARG B 144      24.395  56.326 -41.629  1.00 22.05           N  
ATOM   1166  CA  ARG B 144      24.067  54.918 -41.826  1.00 22.05           C  
ATOM   1167  C   ARG B 144      23.476  54.310 -40.559  1.00 22.05           C  
ATOM   1168  CB  ARG B 144      25.308  54.131 -42.256  1.00 22.05           C  
ATOM   1169  O   ARG B 144      22.422  53.672 -40.603  1.00 22.05           O  
ATOM   1170  CG  ARG B 144      25.559  54.148 -43.755  1.00 22.05           C  
ATOM   1171  CD  ARG B 144      26.720  53.243 -44.142  1.00 22.05           C  
ATOM   1172  NE  ARG B 144      26.859  53.133 -45.591  1.00 22.05           N  
ATOM   1173  NH1 ARG B 144      27.964  51.105 -45.540  1.00 22.05           N  
ATOM   1174  NH2 ARG B 144      27.517  52.122 -47.545  1.00 22.05           N  
ATOM   1175  CZ  ARG B 144      27.446  52.120 -46.222  1.00 22.05           C  
ATOM   1176  N   PRO B 145      24.386  53.453 -39.704  1.00 24.68           N  
ATOM   1177  CA  PRO B 145      24.270  51.996 -39.805  1.00 24.68           C  
ATOM   1178  C   PRO B 145      23.510  51.382 -38.631  1.00 24.68           C  
ATOM   1179  CB  PRO B 145      25.727  51.526 -39.817  1.00 24.68           C  
ATOM   1180  O   PRO B 145      23.204  52.076 -37.658  1.00 24.68           O  
ATOM   1181  CG  PRO B 145      26.492  52.639 -39.178  1.00 24.68           C  
ATOM   1182  CD  PRO B 145      25.570  53.810 -38.997  1.00 24.68           C  
ATOM   1183  N   PRO B 146      24.296  50.444 -37.760  1.00 25.70           N  
ATOM   1184  CA  PRO B 146      24.153  48.987 -37.778  1.00 25.70           C  
ATOM   1185  C   PRO B 146      23.401  48.452 -36.561  1.00 25.70           C  
ATOM   1186  CB  PRO B 146      25.602  48.491 -37.786  1.00 25.70           C  
ATOM   1187  O   PRO B 146      23.147  49.198 -35.611  1.00 25.70           O  
ATOM   1188  CG  PRO B 146      26.403  49.644 -37.274  1.00 25.70           C  
ATOM   1189  CD  PRO B 146      25.486  50.820 -37.094  1.00 25.70           C  
ATOM   1190  N   PRO B 147      24.148  47.449 -35.722  1.00 25.43           N  
ATOM   1191  CA  PRO B 147      23.919  46.004 -35.653  1.00 25.43           C  
ATOM   1192  C   PRO B 147      23.274  45.571 -34.338  1.00 25.43           C  
ATOM   1193  CB  PRO B 147      25.326  45.416 -35.790  1.00 25.43           C  
ATOM   1194  O   PRO B 147      23.136  46.381 -33.418  1.00 25.43           O  
ATOM   1195  CG  PRO B 147      26.243  46.516 -35.363  1.00 25.43           C  
ATOM   1196  CD  PRO B 147      25.412  47.701 -34.960  1.00 25.43           C  
ATOM   1197  N   ALA B 148      24.089  44.690 -33.431  1.00 23.71           N  
ATOM   1198  CA  ALA B 148      23.959  43.251 -33.212  1.00 23.71           C  
ATOM   1199  C   ALA B 148      23.283  42.959 -31.876  1.00 23.71           C  
ATOM   1200  CB  ALA B 148      25.328  42.578 -33.271  1.00 23.71           C  
ATOM   1201  O   ALA B 148      23.073  43.867 -31.068  1.00 23.71           O  
ATOM   1202  N   LYS B 149      24.067  42.075 -30.899  1.00 24.40           N  
ATOM   1203  CA  LYS B 149      23.886  40.671 -30.539  1.00 24.40           C  
ATOM   1204  C   LYS B 149      23.169  40.536 -29.198  1.00 24.40           C  
ATOM   1205  CB  LYS B 149      25.234  39.952 -30.487  1.00 24.40           C  
ATOM   1206  O   LYS B 149      23.085  41.499 -28.433  1.00 24.40           O  
ATOM   1207  CG  LYS B 149      25.492  39.035 -31.673  1.00 24.40           C  
ATOM   1208  CD  LYS B 149      26.935  38.547 -31.700  1.00 24.40           C  
ATOM   1209  CE  LYS B 149      27.190  37.614 -32.876  1.00 24.40           C  
ATOM   1210  NZ  LYS B 149      28.596  37.111 -32.889  1.00 24.40           N  
ATOM   1211  N   GLN B 150      23.607  39.309 -28.276  1.00 21.46           N  
ATOM   1212  CA  GLN B 150      22.950  38.077 -27.854  1.00 21.46           C  
ATOM   1213  C   GLN B 150      22.724  38.063 -26.345  1.00 21.46           C  
ATOM   1214  CB  GLN B 150      23.774  36.858 -28.273  1.00 21.46           C  
ATOM   1215  O   GLN B 150      21.611  37.805 -25.881  1.00 21.46           O  
ATOM   1216  CG  GLN B 150      23.647  36.508 -29.749  1.00 21.46           C  
ATOM   1217  CD  GLN B 150      24.267  35.166 -30.090  1.00 21.46           C  
ATOM   1218  NE2 GLN B 150      24.937  35.097 -31.235  1.00 21.46           N  
ATOM   1219  OE1 GLN B 150      24.147  34.201 -29.330  1.00 21.46           O  
ATOM   1220  N   ARG B 151      23.723  37.526 -25.436  1.00 22.11           N  
ATOM   1221  CA  ARG B 151      23.687  36.165 -24.909  1.00 22.11           C  
ATOM   1222  C   ARG B 151      22.995  36.123 -23.551  1.00 22.11           C  
ATOM   1223  CB  ARG B 151      25.103  35.595 -24.794  1.00 22.11           C  
ATOM   1224  O   ARG B 151      22.805  37.160 -22.912  1.00 22.11           O  
ATOM   1225  CG  ARG B 151      25.572  34.857 -26.038  1.00 22.11           C  
ATOM   1226  CD  ARG B 151      26.969  34.279 -25.857  1.00 22.11           C  
ATOM   1227  NE  ARG B 151      27.328  33.384 -26.953  1.00 22.11           N  
ATOM   1228  NH1 ARG B 151      28.483  31.886 -25.626  1.00 22.11           N  
ATOM   1229  NH2 ARG B 151      28.308  31.527 -27.883  1.00 22.11           N  
ATOM   1230  CZ  ARG B 151      28.039  32.268 -26.819  1.00 22.11           C  
ATOM   1231  N   PRO B 152      23.605  35.130 -22.499  1.00 24.79           N  
ATOM   1232  CA  PRO B 152      23.065  33.897 -21.920  1.00 24.79           C  
ATOM   1233  C   PRO B 152      22.696  34.049 -20.447  1.00 24.79           C  
ATOM   1234  CB  PRO B 152      24.209  32.895 -22.096  1.00 24.79           C  
ATOM   1235  O   PRO B 152      21.577  33.712 -20.049  1.00 24.79           O  
ATOM   1236  CG  PRO B 152      25.414  33.735 -22.372  1.00 24.79           C  
ATOM   1237  CD  PRO B 152      24.989  35.174 -22.428  1.00 24.79           C  
ATOM   1238  N   PRO B 153      23.583  33.368 -19.468  1.00 23.47           N  
ATOM   1239  CA  PRO B 153      23.312  32.115 -18.759  1.00 23.47           C  
ATOM   1240  C   PRO B 153      22.891  32.337 -17.309  1.00 23.47           C  
ATOM   1241  CB  PRO B 153      24.649  31.372 -18.832  1.00 23.47           C  
ATOM   1242  O   PRO B 153      22.762  33.482 -16.868  1.00 23.47           O  
ATOM   1243  CG  PRO B 153      25.676  32.448 -18.977  1.00 23.47           C  
ATOM   1244  CD  PRO B 153      24.974  33.775 -19.023  1.00 23.47           C  
ATOM   1245  N   GLN B 154      23.851  31.759 -16.240  1.00 21.61           N  
ATOM   1246  CA  GLN B 154      23.774  30.535 -15.449  1.00 21.61           C  
ATOM   1247  C   GLN B 154      23.353  30.834 -14.013  1.00 21.61           C  
ATOM   1248  CB  GLN B 154      25.116  29.801 -15.462  1.00 21.61           C  
ATOM   1249  O   GLN B 154      23.210  31.998 -13.632  1.00 21.61           O  
ATOM   1250  CG  GLN B 154      25.090  28.485 -16.227  1.00 21.61           C  
ATOM   1251  CD  GLN B 154      26.474  27.899 -16.433  1.00 21.61           C  
ATOM   1252  NE2 GLN B 154      26.533  26.715 -17.034  1.00 21.61           N  
ATOM   1253  OE1 GLN B 154      27.482  28.504 -16.055  1.00 21.61           O  
ATOM   1254  N   LYS B 155      24.367  30.598 -12.948  1.00 20.47           N  
ATOM   1255  CA  LYS B 155      24.485  29.421 -12.092  1.00 20.47           C  
ATOM   1256  C   LYS B 155      23.912  29.692 -10.703  1.00 20.47           C  
ATOM   1257  CB  LYS B 155      25.946  28.983 -11.980  1.00 20.47           C  
ATOM   1258  O   LYS B 155      23.691  30.846 -10.332  1.00 20.47           O  
ATOM   1259  CG  LYS B 155      26.234  27.624 -12.601  1.00 20.47           C  
ATOM   1260  CD  LYS B 155      27.727  27.322 -12.618  1.00 20.47           C  
ATOM   1261  CE  LYS B 155      28.015  25.953 -13.219  1.00 20.47           C  
ATOM   1262  NZ  LYS B 155      29.467  25.612 -13.150  1.00 20.47           N  
ATOM   1263  N   SER B 156      24.789  29.394  -9.508  1.00 20.39           N  
ATOM   1264  CA  SER B 156      24.819  28.216  -8.647  1.00 20.39           C  
ATOM   1265  C   SER B 156      24.245  28.524  -7.268  1.00 20.39           C  
ATOM   1266  CB  SER B 156      26.248  27.690  -8.507  1.00 20.39           C  
ATOM   1267  O   SER B 156      23.365  27.810  -6.782  1.00 20.39           O  
ATOM   1268  OG  SER B 156      27.105  28.303  -9.456  1.00 20.39           O  
ATOM   1269  N   LYS B 157      25.168  28.561  -6.204  1.00 19.90           N  
ATOM   1270  CA  LYS B 157      25.438  27.495  -5.244  1.00 19.90           C  
ATOM   1271  C   LYS B 157      24.626  27.688  -3.966  1.00 19.90           C  
ATOM   1272  CB  LYS B 157      26.930  27.435  -4.913  1.00 19.90           C  
ATOM   1273  O   LYS B 157      24.146  28.789  -3.690  1.00 19.90           O  
ATOM   1274  CG  LYS B 157      27.642  26.219  -5.487  1.00 19.90           C  
ATOM   1275  CD  LYS B 157      29.151  26.315  -5.298  1.00 19.90           C  
ATOM   1276  CE  LYS B 157      29.870  25.128  -5.924  1.00 19.90           C  
ATOM   1277  NZ  LYS B 157      31.353  25.247  -5.794  1.00 19.90           N  
ATOM   1278  N   GLN B 158      25.370  27.455  -2.672  1.00 20.55           N  
ATOM   1279  CA  GLN B 158      25.337  26.326  -1.748  1.00 20.55           C  
ATOM   1280  C   GLN B 158      24.592  26.686  -0.466  1.00 20.55           C  
ATOM   1281  CB  GLN B 158      26.756  25.861  -1.417  1.00 20.55           C  
ATOM   1282  O   GLN B 158      23.731  25.931  -0.009  1.00 20.55           O  
ATOM   1283  CG  GLN B 158      27.205  24.643  -2.213  1.00 20.55           C  
ATOM   1284  CD  GLN B 158      28.641  24.249  -1.924  1.00 20.55           C  
ATOM   1285  NE2 GLN B 158      29.285  23.602  -2.889  1.00 20.55           N  
ATOM   1286  OE1 GLN B 158      29.168  24.524  -0.841  1.00 20.55           O  
ATOM   1287  N   GLN B 159      25.355  27.210   0.554  1.00 21.46           N  
ATOM   1288  CA  GLN B 159      25.821  26.408   1.681  1.00 21.46           C  
ATOM   1289  C   GLN B 159      24.751  26.311   2.765  1.00 21.46           C  
ATOM   1290  CB  GLN B 159      27.107  26.996   2.264  1.00 21.46           C  
ATOM   1291  O   GLN B 159      23.859  27.157   2.842  1.00 21.46           O  
ATOM   1292  CG  GLN B 159      28.371  26.275   1.816  1.00 21.46           C  
ATOM   1293  CD  GLN B 159      29.606  26.732   2.569  1.00 21.46           C  
ATOM   1294  NE2 GLN B 159      30.771  26.255   2.143  1.00 21.46           N  
ATOM   1295  OE1 GLN B 159      29.514  27.508   3.525  1.00 21.46           O  
ATOM   1296  N   PRO B 160      25.236  25.694   3.908  1.00 24.85           N  
ATOM   1297  CA  PRO B 160      24.714  24.602   4.733  1.00 24.85           C  
ATOM   1298  C   PRO B 160      23.828  25.096   5.874  1.00 24.85           C  
ATOM   1299  CB  PRO B 160      25.980  23.934   5.276  1.00 24.85           C  
ATOM   1300  O   PRO B 160      23.137  26.108   5.730  1.00 24.85           O  
ATOM   1301  CG  PRO B 160      27.015  25.012   5.268  1.00 24.85           C  
ATOM   1302  CD  PRO B 160      26.434  26.225   4.600  1.00 24.85           C  
ATOM   1303  N   ARG B 161      24.381  24.858   7.195  1.00 21.59           N  
ATOM   1304  CA  ARG B 161      23.985  23.781   8.097  1.00 21.59           C  
ATOM   1305  C   ARG B 161      23.063  24.299   9.196  1.00 21.59           C  
ATOM   1306  CB  ARG B 161      25.216  23.116   8.715  1.00 21.59           C  
ATOM   1307  O   ARG B 161      21.984  23.747   9.420  1.00 21.59           O  
ATOM   1308  CG  ARG B 161      25.809  22.006   7.863  1.00 21.59           C  
ATOM   1309  CD  ARG B 161      26.929  21.274   8.590  1.00 21.59           C  
ATOM   1310  NE  ARG B 161      27.334  20.065   7.878  1.00 21.59           N  
ATOM   1311  NH1 ARG B 161      27.656  18.801   9.785  1.00 21.59           N  
ATOM   1312  NH2 ARG B 161      28.023  17.880   7.718  1.00 21.59           N  
ATOM   1313  CZ  ARG B 161      27.670  18.918   8.462  1.00 21.59           C  
ATOM   1314  N   SER B 162      23.685  24.353  10.448  1.00 22.52           N  
ATOM   1315  CA  SER B 162      23.487  23.379  11.517  1.00 22.52           C  
ATOM   1316  C   SER B 162      22.420  23.847  12.500  1.00 22.52           C  
ATOM   1317  CB  SER B 162      24.799  23.124  12.259  1.00 22.52           C  
ATOM   1318  O   SER B 162      21.983  24.999  12.449  1.00 22.52           O  
ATOM   1319  OG  SER B 162      25.733  24.159  12.002  1.00 22.52           O  
ATOM   1320  N   SER B 163      22.841  23.715  13.857  1.00 23.15           N  
ATOM   1321  CA  SER B 163      22.389  22.793  14.893  1.00 23.15           C  
ATOM   1322  C   SER B 163      21.350  23.446  15.799  1.00 23.15           C  
ATOM   1323  CB  SER B 163      23.572  22.305  15.730  1.00 23.15           C  
ATOM   1324  O   SER B 163      21.183  24.667  15.780  1.00 23.15           O  
ATOM   1325  OG  SER B 163      24.783  22.416  15.002  1.00 23.15           O  
ATOM   1326  N   PRO B 164      21.391  22.860  17.179  1.00 23.22           N  
ATOM   1327  CA  PRO B 164      20.288  22.190  17.872  1.00 23.22           C  
ATOM   1328  C   PRO B 164      19.623  23.078  18.921  1.00 23.22           C  
ATOM   1329  CB  PRO B 164      20.966  20.985  18.529  1.00 23.22           C  
ATOM   1330  O   PRO B 164      18.399  23.049  19.073  1.00 23.22           O  
ATOM   1331  CG  PRO B 164      22.416  21.344  18.582  1.00 23.22           C  
ATOM   1332  CD  PRO B 164      22.580  22.743  18.062  1.00 23.22           C  
ATOM   1333  N   LEU B 165      20.397  23.437  19.905  1.00 22.66           N  
ATOM   1334  CA  LEU B 165      20.323  22.748  21.189  1.00 22.66           C  
ATOM   1335  C   LEU B 165      19.102  23.203  21.981  1.00 22.66           C  
ATOM   1336  CB  LEU B 165      21.596  22.997  22.004  1.00 22.66           C  
ATOM   1337  O   LEU B 165      18.503  24.234  21.668  1.00 22.66           O  
ATOM   1338  CG  LEU B 165      22.316  21.756  22.532  1.00 22.66           C  
ATOM   1339  CD1 LEU B 165      23.653  21.575  21.821  1.00 22.66           C  
ATOM   1340  CD2 LEU B 165      22.516  21.855  24.041  1.00 22.66           C  
ATOM   1341  N   ARG B 166      19.395  23.554  23.284  1.00 24.24           N  
ATOM   1342  CA  ARG B 166      19.089  22.980  24.590  1.00 24.24           C  
ATOM   1343  C   ARG B 166      17.794  23.556  25.153  1.00 24.24           C  
ATOM   1344  CB  ARG B 166      20.240  23.224  25.569  1.00 24.24           C  
ATOM   1345  O   ARG B 166      17.453  24.709  24.881  1.00 24.24           O  
ATOM   1346  CG  ARG B 166      20.543  22.039  26.472  1.00 24.24           C  
ATOM   1347  CD  ARG B 166      21.872  22.207  27.195  1.00 24.24           C  
ATOM   1348  NE  ARG B 166      22.134  21.096  28.106  1.00 24.24           N  
ATOM   1349  NH1 ARG B 166      23.880  22.136  29.203  1.00 24.24           N  
ATOM   1350  NH2 ARG B 166      23.233  20.023  29.813  1.00 24.24           N  
ATOM   1351  CZ  ARG B 166      23.082  21.088  29.039  1.00 24.24           C  
ATOM   1352  N   GLY B 167      17.478  22.931  26.334  1.00 21.11           N  
ATOM   1353  CA  GLY B 167      16.182  22.558  26.881  1.00 21.11           C  
ATOM   1354  C   GLY B 167      15.493  23.696  27.610  1.00 21.11           C  
ATOM   1355  O   GLY B 167      16.041  24.795  27.714  1.00 21.11           O  
ATOM   1356  N   PRO B 168      15.081  23.249  28.851  1.00 23.45           N  
ATOM   1357  CA  PRO B 168      13.676  23.216  29.264  1.00 23.45           C  
ATOM   1358  C   PRO B 168      13.235  24.502  29.959  1.00 23.45           C  
ATOM   1359  CB  PRO B 168      13.620  22.028  30.228  1.00 23.45           C  
ATOM   1360  O   PRO B 168      14.063  25.374  30.235  1.00 23.45           O  
ATOM   1361  CG  PRO B 168      15.050  21.714  30.530  1.00 23.45           C  
ATOM   1362  CD  PRO B 168      15.920  22.672  29.769  1.00 23.45           C  
ATOM   1363  N   GLY B 169      12.812  24.197  31.314  1.00 23.03           N  
ATOM   1364  CA  GLY B 169      11.479  24.377  31.867  1.00 23.03           C  
ATOM   1365  C   GLY B 169      11.321  25.675  32.635  1.00 23.03           C  
ATOM   1366  O   GLY B 169      12.299  26.389  32.865  1.00 23.03           O  
ATOM   1367  N   ALA B 170      10.198  25.575  33.541  1.00 21.65           N  
ATOM   1368  CA  ALA B 170       9.142  26.566  33.727  1.00 21.65           C  
ATOM   1369  C   ALA B 170       9.487  27.528  34.860  1.00 21.65           C  
ATOM   1370  CB  ALA B 170       7.808  25.876  34.007  1.00 21.65           C  
ATOM   1371  O   ALA B 170       9.461  28.748  34.677  1.00 21.65           O  
ATOM   1372  N   SER B 171       8.945  27.259  36.179  1.00 20.25           N  
ATOM   1373  CA  SER B 171       7.765  28.021  36.577  1.00 20.25           C  
ATOM   1374  C   SER B 171       8.126  29.120  37.570  1.00 20.25           C  
ATOM   1375  CB  SER B 171       6.711  27.096  37.188  1.00 20.25           C  
ATOM   1376  O   SER B 171       7.858  30.298  37.324  1.00 20.25           O  
ATOM   1377  OG  SER B 171       6.088  26.313  36.185  1.00 20.25           O  
ATOM   1378  N   ARG B 172       7.899  28.866  38.982  1.00 21.65           N  
ATOM   1379  CA  ARG B 172       6.778  29.452  39.711  1.00 21.65           C  
ATOM   1380  C   ARG B 172       7.221  30.678  40.503  1.00 21.65           C  
ATOM   1381  CB  ARG B 172       6.150  28.420  40.650  1.00 21.65           C  
ATOM   1382  O   ARG B 172       8.418  30.949  40.621  1.00 21.65           O  
ATOM   1383  CG  ARG B 172       4.989  27.655  40.036  1.00 21.65           C  
ATOM   1384  CD  ARG B 172       4.312  26.745  41.052  1.00 21.65           C  
ATOM   1385  NE  ARG B 172       3.079  26.170  40.523  1.00 21.65           N  
ATOM   1386  NH1 ARG B 172       2.359  25.327  42.550  1.00 21.65           N  
ATOM   1387  NH2 ARG B 172       1.091  25.027  40.663  1.00 21.65           N  
ATOM   1388  CZ  ARG B 172       2.179  25.509  41.247  1.00 21.65           C  
ATOM   1389  N   GLY B 173       6.742  30.724  41.887  1.00 22.46           N  
ATOM   1390  CA  GLY B 173       5.880  31.664  42.587  1.00 22.46           C  
ATOM   1391  C   GLY B 173       6.649  32.663  43.430  1.00 22.46           C  
ATOM   1392  O   GLY B 173       7.879  32.621  43.485  1.00 22.46           O  
ATOM   1393  N   GLY B 174       6.009  32.988  44.688  1.00 22.25           N  
ATOM   1394  CA  GLY B 174       5.543  34.236  45.270  1.00 22.25           C  
ATOM   1395  C   GLY B 174       6.512  34.821  46.280  1.00 22.25           C  
ATOM   1396  O   GLY B 174       7.261  35.749  45.966  1.00 22.25           O  
ATOM   1397  N   SER B 175       6.558  34.272  47.542  1.00 23.16           N  
ATOM   1398  CA  SER B 175       5.910  34.942  48.664  1.00 23.16           C  
ATOM   1399  C   SER B 175       6.891  35.838  49.414  1.00 23.16           C  
ATOM   1400  CB  SER B 175       5.306  33.918  49.625  1.00 23.16           C  
ATOM   1401  O   SER B 175       8.097  35.794  49.163  1.00 23.16           O  
ATOM   1402  OG  SER B 175       4.303  33.153  48.979  1.00 23.16           O  
ATOM   1403  N   PRO B 176       6.923  35.684  50.879  1.00 26.81           N  
ATOM   1404  CA  PRO B 176       6.461  36.561  51.957  1.00 26.81           C  
ATOM   1405  C   PRO B 176       7.596  37.351  52.604  1.00 26.81           C  
ATOM   1406  CB  PRO B 176       5.833  35.588  52.958  1.00 26.81           C  
ATOM   1407  O   PRO B 176       8.770  37.097  52.320  1.00 26.81           O  
ATOM   1408  CG  PRO B 176       6.477  34.271  52.665  1.00 26.81           C  
ATOM   1409  CD  PRO B 176       7.472  34.462  51.557  1.00 26.81           C  
ATOM   1410  N   VAL B 177       7.662  37.322  54.091  1.00 23.94           N  
ATOM   1411  CA  VAL B 177       7.483  38.276  55.180  1.00 23.94           C  
ATOM   1412  C   VAL B 177       8.806  38.474  55.917  1.00 23.94           C  
ATOM   1413  CB  VAL B 177       6.388  37.812  56.167  1.00 23.94           C  
ATOM   1414  O   VAL B 177       9.010  39.497  56.574  1.00 23.94           O  
ATOM   1415  CG1 VAL B 177       6.321  38.743  57.376  1.00 23.94           C  
ATOM   1416  CG2 VAL B 177       5.032  37.744  55.465  1.00 23.94           C  
ATOM   1417  N   LYS B 178       9.739  37.739  55.975  1.00 24.49           N  
ATOM   1418  CA  LYS B 178      10.201  37.444  57.328  1.00 24.49           C  
ATOM   1419  C   LYS B 178      10.717  38.702  58.020  1.00 24.49           C  
ATOM   1420  CB  LYS B 178      11.295  36.375  57.300  1.00 24.49           C  
ATOM   1421  O   LYS B 178      11.199  39.626  57.361  1.00 24.49           O  
ATOM   1422  CG  LYS B 178      10.799  34.973  57.624  1.00 24.49           C  
ATOM   1423  CD  LYS B 178      11.951  33.982  57.724  1.00 24.49           C  
ATOM   1424  CE  LYS B 178      11.456  32.578  58.046  1.00 24.49           C  
ATOM   1425  NZ  LYS B 178      12.580  31.661  58.399  1.00 24.49           N  
ATOM   1426  N   ALA B 179      11.055  38.622  59.389  1.00 29.23           N  
ATOM   1427  CA  ALA B 179      10.824  39.155  60.729  1.00 29.23           C  
ATOM   1428  C   ALA B 179      11.916  40.146  61.122  1.00 29.23           C  
ATOM   1429  CB  ALA B 179      10.749  38.019  61.747  1.00 29.23           C  
ATOM   1430  O   ALA B 179      11.649  41.338  61.290  1.00 29.23           O  
ATOM   1431  N   SER B 180      12.763  39.823  62.168  1.00 28.04           N  
ATOM   1432  CA  SER B 180      12.869  40.337  63.530  1.00 28.04           C  
ATOM   1433  C   SER B 180      14.011  41.339  63.656  1.00 28.04           C  
ATOM   1434  CB  SER B 180      13.073  39.191  64.521  1.00 28.04           C  
ATOM   1435  O   SER B 180      13.817  42.451  64.151  1.00 28.04           O  
ATOM   1436  OG  SER B 180      11.827  38.702  64.988  1.00 28.04           O  
ATOM   1437  N   ARG B 181      15.188  40.883  64.240  1.00 33.31           N  
ATOM   1438  CA  ARG B 181      15.733  41.442  65.472  1.00 33.31           C  
ATOM   1439  C   ARG B 181      16.573  42.683  65.187  1.00 33.31           C  
ATOM   1440  CB  ARG B 181      16.574  40.399  66.211  1.00 33.31           C  
ATOM   1441  O   ARG B 181      17.508  42.634  64.385  1.00 33.31           O  
ATOM   1442  CG  ARG B 181      15.817  39.656  67.300  1.00 33.31           C  
ATOM   1443  CD  ARG B 181      16.735  38.746  68.104  1.00 33.31           C  
ATOM   1444  NE  ARG B 181      15.991  37.962  69.087  1.00 33.31           N  
ATOM   1445  NH1 ARG B 181      17.610  38.101  70.729  1.00 33.31           N  
ATOM   1446  NH2 ARG B 181      15.665  36.954  71.124  1.00 33.31           N  
ATOM   1447  CZ  ARG B 181      16.424  37.674  70.311  1.00 33.31           C  
ATOM   1448  N   PHE B 182      16.130  43.719  65.492  1.00 37.93           N  
ATOM   1449  CA  PHE B 182      16.801  45.013  65.472  1.00 37.93           C  
ATOM   1450  C   PHE B 182      17.875  45.084  66.551  1.00 37.93           C  
ATOM   1451  CB  PHE B 182      15.790  46.148  65.662  1.00 37.93           C  
ATOM   1452  O   PHE B 182      18.859  45.813  66.409  1.00 37.93           O  
ATOM   1453  CG  PHE B 182      15.574  46.982  64.429  1.00 37.93           C  
ATOM   1454  CD1 PHE B 182      16.381  48.082  64.166  1.00 37.93           C  
ATOM   1455  CD2 PHE B 182      14.562  46.666  63.531  1.00 37.93           C  
ATOM   1456  CE1 PHE B 182      16.183  48.856  63.024  1.00 37.93           C  
ATOM   1457  CE2 PHE B 182      14.358  47.435  62.389  1.00 37.93           C  
ATOM   1458  CZ  PHE B 182      15.169  48.529  62.138  1.00 37.93           C  
ATOM   1459  N   TRP B 183      17.711  44.391  67.813  1.00 27.61           N  
ATOM   1460  CA  TRP B 183      18.709  44.651  68.846  1.00 27.61           C  
ATOM   1461  C   TRP B 183      19.970  43.830  68.603  1.00 27.61           C  
ATOM   1462  CB  TRP B 183      18.140  44.338  70.233  1.00 27.61           C  
ATOM   1463  O   TRP B 183      19.894  42.664  68.208  1.00 27.61           O  
ATOM   1464  CG  TRP B 183      17.413  45.487  70.866  1.00 27.61           C  
ATOM   1465  CD1 TRP B 183      16.078  45.766  70.776  1.00 27.61           C  
ATOM   1466  CD2 TRP B 183      17.985  46.513  71.683  1.00 27.61           C  
ATOM   1467  CE2 TRP B 183      16.936  47.383  72.055  1.00 27.61           C  
ATOM   1468  CE3 TRP B 183      19.283  46.781  72.137  1.00 27.61           C  
ATOM   1469  NE1 TRP B 183      15.785  46.906  71.489  1.00 27.61           N  
ATOM   1470  CH2 TRP B 183      18.426  48.743  73.293  1.00 27.61           C  
ATOM   1471  CZ2 TRP B 183      17.147  48.504  72.862  1.00 27.61           C  
ATOM   1472  CZ3 TRP B 183      19.490  47.897  72.940  1.00 27.61           C  
TER    1473      TRP B 183                                                      
ATOM   1474  N   MET C   1       2.061 -16.331 -27.606  1.00 24.05           N  
ATOM   1475  CA  MET C   1       1.608 -15.009 -27.185  1.00 24.05           C  
ATOM   1476  C   MET C   1       2.748 -13.997 -27.246  1.00 24.05           C  
ATOM   1477  CB  MET C   1       1.031 -15.063 -25.769  1.00 24.05           C  
ATOM   1478  O   MET C   1       3.784 -14.184 -26.605  1.00 24.05           O  
ATOM   1479  CG  MET C   1      -0.478 -15.243 -25.728  1.00 24.05           C  
ATOM   1480  SD  MET C   1      -1.158 -15.085 -24.031  1.00 24.05           S  
ATOM   1481  CE  MET C   1      -2.083 -13.533 -24.200  1.00 24.05           C  
ATOM   1482  N   PRO C   2       2.911 -13.230 -28.339  1.00 29.04           N  
ATOM   1483  CA  PRO C   2       4.063 -12.324 -28.341  1.00 29.04           C  
ATOM   1484  C   PRO C   2       4.210 -11.554 -27.031  1.00 29.04           C  
ATOM   1485  CB  PRO C   2       3.762 -11.374 -29.503  1.00 29.04           C  
ATOM   1486  O   PRO C   2       3.209 -11.193 -26.407  1.00 29.04           O  
ATOM   1487  CG  PRO C   2       2.369 -11.715 -29.925  1.00 29.04           C  
ATOM   1488  CD  PRO C   2       1.900 -12.889 -29.114  1.00 29.04           C  
ATOM   1489  N   MET C   3       5.191 -11.871 -26.175  1.00 40.89           N  
ATOM   1490  CA  MET C   3       5.462 -11.077 -24.980  1.00 40.89           C  
ATOM   1491  C   MET C   3       5.518  -9.590 -25.316  1.00 40.89           C  
ATOM   1492  CB  MET C   3       6.775 -11.515 -24.329  1.00 40.89           C  
ATOM   1493  O   MET C   3       6.598  -9.037 -25.529  1.00 40.89           O  
ATOM   1494  CG  MET C   3       6.656 -12.791 -23.510  1.00 40.89           C  
ATOM   1495  SD  MET C   3       7.739 -12.778 -22.029  1.00 40.89           S  
ATOM   1496  CE  MET C   3       9.137 -13.757 -22.646  1.00 40.89           C  
ATOM   1497  N   LYS C   4       4.632  -8.952 -26.173  1.00 32.28           N  
ATOM   1498  CA  LYS C   4       4.433  -7.598 -26.683  1.00 32.28           C  
ATOM   1499  C   LYS C   4       3.839  -6.689 -25.611  1.00 32.28           C  
ATOM   1500  CB  LYS C   4       3.529  -7.615 -27.916  1.00 32.28           C  
ATOM   1501  O   LYS C   4       2.865  -7.054 -24.950  1.00 32.28           O  
ATOM   1502  CG  LYS C   4       4.166  -8.251 -29.142  1.00 32.28           C  
ATOM   1503  CD  LYS C   4       3.223  -8.228 -30.338  1.00 32.28           C  
ATOM   1504  CE  LYS C   4       3.824  -8.945 -31.539  1.00 32.28           C  
ATOM   1505  NZ  LYS C   4       2.847  -9.056 -32.664  1.00 32.28           N  
ATOM   1506  N   GLY C   5       4.715  -5.851 -24.752  1.00 37.83           N  
ATOM   1507  CA  GLY C   5       4.615  -4.706 -23.861  1.00 37.83           C  
ATOM   1508  C   GLY C   5       5.965  -4.165 -23.430  1.00 37.83           C  
ATOM   1509  O   GLY C   5       7.007  -4.679 -23.845  1.00 37.83           O  
ATOM   1510  N   ARG C   6       6.140  -2.862 -22.883  1.00 42.96           N  
ATOM   1511  CA  ARG C   6       7.368  -2.126 -22.596  1.00 42.96           C  
ATOM   1512  C   ARG C   6       8.350  -2.986 -21.808  1.00 42.96           C  
ATOM   1513  CB  ARG C   6       7.057  -0.843 -21.823  1.00 42.96           C  
ATOM   1514  O   ARG C   6       9.545  -3.006 -22.109  1.00 42.96           O  
ATOM   1515  CG  ARG C   6       7.904   0.349 -22.242  1.00 42.96           C  
ATOM   1516  CD  ARG C   6       7.450   1.631 -21.558  1.00 42.96           C  
ATOM   1517  NE  ARG C   6       8.416   2.710 -21.743  1.00 42.96           N  
ATOM   1518  NH1 ARG C   6       7.353   4.183 -20.315  1.00 42.96           N  
ATOM   1519  NH2 ARG C   6       9.281   4.808 -21.387  1.00 42.96           N  
ATOM   1520  CZ  ARG C   6       8.348   3.898 -21.148  1.00 42.96           C  
ATOM   1521  N   PHE C   7       7.917  -3.732 -20.859  1.00 48.56           N  
ATOM   1522  CA  PHE C   7       8.780  -4.572 -20.037  1.00 48.56           C  
ATOM   1523  C   PHE C   7       8.176  -5.960 -19.862  1.00 48.56           C  
ATOM   1524  CB  PHE C   7       9.016  -3.925 -18.669  1.00 48.56           C  
ATOM   1525  O   PHE C   7       7.594  -6.262 -18.818  1.00 48.56           O  
ATOM   1526  CG  PHE C   7       9.998  -2.785 -18.697  1.00 48.56           C  
ATOM   1527  CD1 PHE C   7      11.365  -3.025 -18.627  1.00 48.56           C  
ATOM   1528  CD2 PHE C   7       9.554  -1.473 -18.795  1.00 48.56           C  
ATOM   1529  CE1 PHE C   7      12.276  -1.971 -18.653  1.00 48.56           C  
ATOM   1530  CE2 PHE C   7      10.458  -0.415 -18.822  1.00 48.56           C  
ATOM   1531  CZ  PHE C   7      11.819  -0.667 -18.750  1.00 48.56           C  
ATOM   1532  N   PRO C   8       8.198  -6.762 -20.793  1.00 49.75           N  
ATOM   1533  CA  PRO C   8       7.590  -8.094 -20.752  1.00 49.75           C  
ATOM   1534  C   PRO C   8       8.091  -8.936 -19.581  1.00 49.75           C  
ATOM   1535  CB  PRO C   8       8.009  -8.714 -22.088  1.00 49.75           C  
ATOM   1536  O   PRO C   8       7.388  -9.837 -19.118  1.00 49.75           O  
ATOM   1537  CG  PRO C   8       8.840  -7.664 -22.752  1.00 49.75           C  
ATOM   1538  CD  PRO C   8       8.930  -6.477 -21.837  1.00 49.75           C  
ATOM   1539  N   ILE C   9       9.174  -8.429 -19.103  1.00 56.00           N  
ATOM   1540  CA  ILE C   9       9.793  -9.217 -18.043  1.00 56.00           C  
ATOM   1541  C   ILE C   9       8.930  -9.157 -16.785  1.00 56.00           C  
ATOM   1542  CB  ILE C   9      11.225  -8.725 -17.735  1.00 56.00           C  
ATOM   1543  O   ILE C   9       8.907 -10.103 -15.994  1.00 56.00           O  
ATOM   1544  CG1 ILE C   9      12.133  -8.927 -18.954  1.00 56.00           C  
ATOM   1545  CG2 ILE C   9      11.790  -9.443 -16.506  1.00 56.00           C  
ATOM   1546  CD1 ILE C   9      13.431  -8.134 -18.896  1.00 56.00           C  
ATOM   1547  N   ARG C  10       8.154  -8.126 -16.688  1.00 65.00           N  
ATOM   1548  CA  ARG C  10       7.372  -7.888 -15.479  1.00 65.00           C  
ATOM   1549  C   ARG C  10       6.187  -8.844 -15.396  1.00 65.00           C  
ATOM   1550  CB  ARG C  10       6.882  -6.439 -15.432  1.00 65.00           C  
ATOM   1551  O   ARG C  10       5.560  -8.973 -14.343  1.00 65.00           O  
ATOM   1552  CG  ARG C  10       7.988  -5.421 -15.211  1.00 65.00           C  
ATOM   1553  CD  ARG C  10       7.440  -4.004 -15.116  1.00 65.00           C  
ATOM   1554  NE  ARG C  10       6.373  -3.904 -14.124  1.00 65.00           N  
ATOM   1555  NH1 ARG C  10       6.227  -1.600 -14.209  1.00 65.00           N  
ATOM   1556  NH2 ARG C  10       4.857  -2.789 -12.807  1.00 65.00           N  
ATOM   1557  CZ  ARG C  10       5.822  -2.765 -13.715  1.00 65.00           C  
ATOM   1558  N   ARG C  11       6.055  -9.525 -16.464  1.00 57.53           N  
ATOM   1559  CA  ARG C  11       4.913 -10.434 -16.486  1.00 57.53           C  
ATOM   1560  C   ARG C  11       5.369 -11.887 -16.403  1.00 57.53           C  
ATOM   1561  CB  ARG C  11       4.078 -10.218 -17.750  1.00 57.53           C  
ATOM   1562  O   ARG C  11       4.545 -12.804 -16.435  1.00 57.53           O  
ATOM   1563  CG  ARG C  11       3.408  -8.855 -17.820  1.00 57.53           C  
ATOM   1564  CD  ARG C  11       2.569  -8.703 -19.081  1.00 57.53           C  
ATOM   1565  NE  ARG C  11       2.012  -7.359 -19.199  1.00 57.53           N  
ATOM   1566  NH1 ARG C  11       1.067  -7.709 -21.278  1.00 57.53           N  
ATOM   1567  NH2 ARG C  11       0.851  -5.675 -20.244  1.00 57.53           N  
ATOM   1568  CZ  ARG C  11       1.311  -6.917 -20.240  1.00 57.53           C  
ATOM   1569  N   THR C  12       6.666 -12.082 -16.308  1.00 60.68           N  
ATOM   1570  CA  THR C  12       7.191 -13.439 -16.204  1.00 60.68           C  
ATOM   1571  C   THR C  12       7.036 -13.973 -14.783  1.00 60.68           C  
ATOM   1572  CB  THR C  12       8.674 -13.498 -16.618  1.00 60.68           C  
ATOM   1573  O   THR C  12       7.077 -13.206 -13.819  1.00 60.68           O  
ATOM   1574  CG2 THR C  12       8.865 -13.004 -18.048  1.00 60.68           C  
ATOM   1575  OG1 THR C  12       9.443 -12.674 -15.733  1.00 60.68           O  
ATOM   1576  N   LEU C  13       6.798 -15.273 -14.737  1.00 64.95           N  
ATOM   1577  CA  LEU C  13       6.692 -15.923 -13.436  1.00 64.95           C  
ATOM   1578  C   LEU C  13       7.970 -15.730 -12.626  1.00 64.95           C  
ATOM   1579  CB  LEU C  13       6.402 -17.416 -13.604  1.00 64.95           C  
ATOM   1580  O   LEU C  13       7.919 -15.591 -11.402  1.00 64.95           O  
ATOM   1581  CG  LEU C  13       4.957 -17.793 -13.937  1.00 64.95           C  
ATOM   1582  CD1 LEU C  13       4.845 -19.292 -14.195  1.00 64.95           C  
ATOM   1583  CD2 LEU C  13       4.020 -17.367 -12.812  1.00 64.95           C  
ATOM   1584  N   GLN C  14       9.072 -15.813 -13.273  1.00 67.06           N  
ATOM   1585  CA  GLN C  14      10.344 -15.598 -12.591  1.00 67.06           C  
ATOM   1586  C   GLN C  14      10.377 -14.235 -11.906  1.00 67.06           C  
ATOM   1587  CB  GLN C  14      11.508 -15.720 -13.575  1.00 67.06           C  
ATOM   1588  O   GLN C  14      10.771 -14.129 -10.742  1.00 67.06           O  
ATOM   1589  CG  GLN C  14      12.879 -15.670 -12.915  1.00 67.06           C  
ATOM   1590  CD  GLN C  14      14.016 -15.797 -13.912  1.00 67.06           C  
ATOM   1591  NE2 GLN C  14      15.240 -15.904 -13.405  1.00 67.06           N  
ATOM   1592  OE1 GLN C  14      13.796 -15.799 -15.127  1.00 67.06           O  
ATOM   1593  N   TYR C  15       9.974 -13.244 -12.607  1.00 69.91           N  
ATOM   1594  CA  TYR C  15       9.946 -11.896 -12.051  1.00 69.91           C  
ATOM   1595  C   TYR C  15       8.953 -11.801 -10.899  1.00 69.91           C  
ATOM   1596  CB  TYR C  15       9.587 -10.875 -13.135  1.00 69.91           C  
ATOM   1597  O   TYR C  15       9.284 -11.293  -9.826  1.00 69.91           O  
ATOM   1598  CG  TYR C  15       9.438  -9.466 -12.616  1.00 69.91           C  
ATOM   1599  CD1 TYR C  15       8.178  -8.901 -12.431  1.00 69.91           C  
ATOM   1600  CD2 TYR C  15      10.555  -8.696 -12.310  1.00 69.91           C  
ATOM   1601  CE1 TYR C  15       8.035  -7.602 -11.954  1.00 69.91           C  
ATOM   1602  CE2 TYR C  15      10.424  -7.396 -11.833  1.00 69.91           C  
ATOM   1603  OH  TYR C  15       9.026  -5.572 -11.186  1.00 69.91           O  
ATOM   1604  CZ  TYR C  15       9.162  -6.859 -11.658  1.00 69.91           C  
ATOM   1605  N   LEU C  16       7.750 -12.214 -11.084  1.00 75.78           N  
ATOM   1606  CA  LEU C  16       6.680 -12.134 -10.095  1.00 75.78           C  
ATOM   1607  C   LEU C  16       7.042 -12.918  -8.838  1.00 75.78           C  
ATOM   1608  CB  LEU C  16       5.369 -12.664 -10.681  1.00 75.78           C  
ATOM   1609  O   LEU C  16       6.750 -12.480  -7.723  1.00 75.78           O  
ATOM   1610  CG  LEU C  16       4.765 -11.857 -11.832  1.00 75.78           C  
ATOM   1611  CD1 LEU C  16       3.544 -12.573 -12.398  1.00 75.78           C  
ATOM   1612  CD2 LEU C  16       4.398 -10.452 -11.364  1.00 75.78           C  
ATOM   1613  N   SER C  17       7.794 -14.058  -9.033  1.00 77.98           N  
ATOM   1614  CA  SER C  17       8.144 -14.927  -7.914  1.00 77.98           C  
ATOM   1615  C   SER C  17       9.265 -14.323  -7.074  1.00 77.98           C  
ATOM   1616  CB  SER C  17       8.561 -16.309  -8.418  1.00 77.98           C  
ATOM   1617  O   SER C  17       9.463 -14.712  -5.921  1.00 77.98           O  
ATOM   1618  OG  SER C  17       9.760 -16.230  -9.169  1.00 77.98           O  
ATOM   1619  N   GLN C  18       9.931 -13.425  -7.596  1.00 81.31           N  
ATOM   1620  CA  GLN C  18      11.065 -12.814  -6.910  1.00 81.31           C  
ATOM   1621  C   GLN C  18      10.597 -11.820  -5.852  1.00 81.31           C  
ATOM   1622  CB  GLN C  18      11.989 -12.120  -7.912  1.00 81.31           C  
ATOM   1623  O   GLN C  18      11.397 -11.343  -5.044  1.00 81.31           O  
ATOM   1624  CG  GLN C  18      12.797 -13.082  -8.773  1.00 81.31           C  
ATOM   1625  CD  GLN C  18      13.695 -12.368  -9.765  1.00 81.31           C  
ATOM   1626  NE2 GLN C  18      14.733 -13.057 -10.228  1.00 81.31           N  
ATOM   1627  OE1 GLN C  18      13.458 -11.207 -10.114  1.00 81.31           O  
ATOM   1628  N   GLY C  19       9.366 -11.459  -5.822  1.00 86.10           N  
ATOM   1629  CA  GLY C  19       8.857 -10.607  -4.759  1.00 86.10           C  
ATOM   1630  C   GLY C  19       9.010 -11.218  -3.379  1.00 86.10           C  
ATOM   1631  O   GLY C  19       8.796 -12.419  -3.199  1.00 86.10           O  
ATOM   1632  N   ASN C  20       9.401 -10.440  -2.467  1.00 87.06           N  
ATOM   1633  CA  ASN C  20       9.732 -10.980  -1.153  1.00 87.06           C  
ATOM   1634  C   ASN C  20       8.733 -10.526  -0.092  1.00 87.06           C  
ATOM   1635  CB  ASN C  20      11.153 -10.578  -0.750  1.00 87.06           C  
ATOM   1636  O   ASN C  20       8.968 -10.704   1.104  1.00 87.06           O  
ATOM   1637  CG  ASN C  20      11.341  -9.075  -0.696  1.00 87.06           C  
ATOM   1638  ND2 ASN C  20      12.426  -8.636  -0.068  1.00 87.06           N  
ATOM   1639  OD1 ASN C  20      10.519  -8.315  -1.213  1.00 87.06           O  
ATOM   1640  N   VAL C  21       7.629  -9.972  -0.506  1.00 93.43           N  
ATOM   1641  CA  VAL C  21       6.680  -9.486   0.490  1.00 93.43           C  
ATOM   1642  C   VAL C  21       5.422 -10.352   0.472  1.00 93.43           C  
ATOM   1643  CB  VAL C  21       6.311  -8.005   0.249  1.00 93.43           C  
ATOM   1644  O   VAL C  21       4.701 -10.389  -0.528  1.00 93.43           O  
ATOM   1645  CG1 VAL C  21       5.235  -7.550   1.232  1.00 93.43           C  
ATOM   1646  CG2 VAL C  21       7.552  -7.122   0.363  1.00 93.43           C  
ATOM   1647  N   VAL C  22       5.207 -11.108   1.530  1.00 92.69           N  
ATOM   1648  CA  VAL C  22       3.969 -11.832   1.798  1.00 92.69           C  
ATOM   1649  C   VAL C  22       3.297 -11.263   3.045  1.00 92.69           C  
ATOM   1650  CB  VAL C  22       4.224 -13.346   1.973  1.00 92.69           C  
ATOM   1651  O   VAL C  22       3.824 -11.389   4.154  1.00 92.69           O  
ATOM   1652  CG1 VAL C  22       2.912 -14.090   2.215  1.00 92.69           C  
ATOM   1653  CG2 VAL C  22       4.943 -13.910   0.749  1.00 92.69           C  
ATOM   1654  N   PHE C  23       2.141 -10.716   2.834  1.00 94.07           N  
ATOM   1655  CA  PHE C  23       1.455 -10.009   3.910  1.00 94.07           C  
ATOM   1656  C   PHE C  23       0.888 -10.992   4.928  1.00 94.07           C  
ATOM   1657  CB  PHE C  23       0.333  -9.131   3.347  1.00 94.07           C  
ATOM   1658  O   PHE C  23       0.594 -12.141   4.593  1.00 94.07           O  
ATOM   1659  CG  PHE C  23       0.825  -7.901   2.633  1.00 94.07           C  
ATOM   1660  CD1 PHE C  23       1.618  -6.969   3.291  1.00 94.07           C  
ATOM   1661  CD2 PHE C  23       0.494  -7.677   1.303  1.00 94.07           C  
ATOM   1662  CE1 PHE C  23       2.075  -5.830   2.632  1.00 94.07           C  
ATOM   1663  CE2 PHE C  23       0.946  -6.541   0.638  1.00 94.07           C  
ATOM   1664  CZ  PHE C  23       1.736  -5.618   1.305  1.00 94.07           C  
ATOM   1665  N   LYS C  24       0.786 -10.497   6.156  1.00 94.57           N  
ATOM   1666  CA  LYS C  24       0.007 -11.218   7.158  1.00 94.57           C  
ATOM   1667  C   LYS C  24      -1.430 -11.430   6.690  1.00 94.57           C  
ATOM   1668  CB  LYS C  24       0.018 -10.467   8.491  1.00 94.57           C  
ATOM   1669  O   LYS C  24      -1.957 -10.636   5.908  1.00 94.57           O  
ATOM   1670  CG  LYS C  24       1.405 -10.297   9.094  1.00 94.57           C  
ATOM   1671  CD  LYS C  24       1.365  -9.445  10.356  1.00 94.57           C  
ATOM   1672  CE  LYS C  24       2.762  -9.199  10.910  1.00 94.57           C  
ATOM   1673  NZ  LYS C  24       2.739  -8.270  12.079  1.00 94.57           N  
ATOM   1674  N   ASP C  25      -2.028 -12.408   7.188  1.00 89.43           N  
ATOM   1675  CA  ASP C  25      -3.375 -12.762   6.753  1.00 89.43           C  
ATOM   1676  C   ASP C  25      -4.378 -11.675   7.133  1.00 89.43           C  
ATOM   1677  CB  ASP C  25      -3.799 -14.103   7.356  1.00 89.43           C  
ATOM   1678  O   ASP C  25      -5.435 -11.552   6.510  1.00 89.43           O  
ATOM   1679  CG  ASP C  25      -2.979 -15.271   6.838  1.00 89.43           C  
ATOM   1680  OD1 ASP C  25      -2.558 -15.247   5.661  1.00 89.43           O  
ATOM   1681  OD2 ASP C  25      -2.754 -16.226   7.612  1.00 89.43           O  
ATOM   1682  N   SER C  26      -4.012 -10.921   8.109  1.00 93.68           N  
ATOM   1683  CA  SER C  26      -4.907  -9.877   8.598  1.00 93.68           C  
ATOM   1684  C   SER C  26      -5.052  -8.751   7.580  1.00 93.68           C  
ATOM   1685  CB  SER C  26      -4.398  -9.313   9.926  1.00 93.68           C  
ATOM   1686  O   SER C  26      -6.023  -7.992   7.620  1.00 93.68           O  
ATOM   1687  OG  SER C  26      -3.110  -8.742   9.769  1.00 93.68           O  
ATOM   1688  N   VAL C  27      -4.106  -8.664   6.629  1.00 95.14           N  
ATOM   1689  CA  VAL C  27      -4.159  -7.601   5.630  1.00 95.14           C  
ATOM   1690  C   VAL C  27      -5.163  -7.967   4.539  1.00 95.14           C  
ATOM   1691  CB  VAL C  27      -2.769  -7.336   5.009  1.00 95.14           C  
ATOM   1692  O   VAL C  27      -4.996  -8.973   3.845  1.00 95.14           O  
ATOM   1693  CG1 VAL C  27      -2.839  -6.191   4.000  1.00 95.14           C  
ATOM   1694  CG2 VAL C  27      -1.747  -7.028   6.102  1.00 95.14           C  
ATOM   1695  N   LYS C  28      -6.111  -7.065   4.296  1.00 88.25           N  
ATOM   1696  CA  LYS C  28      -7.175  -7.408   3.357  1.00 88.25           C  
ATOM   1697  C   LYS C  28      -7.156  -6.482   2.144  1.00 88.25           C  
ATOM   1698  CB  LYS C  28      -8.540  -7.343   4.044  1.00 88.25           C  
ATOM   1699  O   LYS C  28      -7.405  -6.920   1.019  1.00 88.25           O  
ATOM   1700  CG  LYS C  28      -8.738  -8.394   5.126  1.00 88.25           C  
ATOM   1701  CD  LYS C  28      -8.680  -9.804   4.554  1.00 88.25           C  
ATOM   1702  CE  LYS C  28      -8.853 -10.857   5.639  1.00 88.25           C  
ATOM   1703  NZ  LYS C  28      -8.704 -12.241   5.098  1.00 88.25           N  
ATOM   1704  N   VAL C  29      -6.906  -5.174   2.405  1.00 89.67           N  
ATOM   1705  CA  VAL C  29      -6.939  -4.194   1.324  1.00 89.67           C  
ATOM   1706  C   VAL C  29      -5.700  -3.304   1.394  1.00 89.67           C  
ATOM   1707  CB  VAL C  29      -8.219  -3.330   1.381  1.00 89.67           C  
ATOM   1708  O   VAL C  29      -5.245  -2.948   2.483  1.00 89.67           O  
ATOM   1709  CG1 VAL C  29      -8.247  -2.330   0.227  1.00 89.67           C  
ATOM   1710  CG2 VAL C  29      -9.463  -4.217   1.353  1.00 89.67           C  
ATOM   1711  N   MET C  30      -5.167  -3.077   0.201  1.00 93.81           N  
ATOM   1712  CA  MET C  30      -4.084  -2.107   0.066  1.00 93.81           C  
ATOM   1713  C   MET C  30      -4.433  -1.041  -0.967  1.00 93.81           C  
ATOM   1714  CB  MET C  30      -2.781  -2.806  -0.323  1.00 93.81           C  
ATOM   1715  O   MET C  30      -4.771  -1.364  -2.108  1.00 93.81           O  
ATOM   1716  CG  MET C  30      -1.610  -1.856  -0.518  1.00 93.81           C  
ATOM   1717  SD  MET C  30      -0.065  -2.730  -0.983  1.00 93.81           S  
ATOM   1718  CE  MET C  30      -0.371  -3.003  -2.751  1.00 93.81           C  
ATOM   1719  N   THR C  31      -4.348   0.255  -0.557  1.00 88.64           N  
ATOM   1720  CA  THR C  31      -4.562   1.349  -1.497  1.00 88.64           C  
ATOM   1721  C   THR C  31      -3.260   2.102  -1.756  1.00 88.64           C  
ATOM   1722  CB  THR C  31      -5.630   2.330  -0.978  1.00 88.64           C  
ATOM   1723  O   THR C  31      -2.478   2.337  -0.833  1.00 88.64           O  
ATOM   1724  CG2 THR C  31      -6.946   1.612  -0.696  1.00 88.64           C  
ATOM   1725  OG1 THR C  31      -5.163   2.941   0.231  1.00 88.64           O  
ATOM   1726  N   VAL C  32      -3.059   2.424  -3.003  1.00 90.65           N  
ATOM   1727  CA  VAL C  32      -1.860   3.152  -3.404  1.00 90.65           C  
ATOM   1728  C   VAL C  32      -2.251   4.506  -3.993  1.00 90.65           C  
ATOM   1729  CB  VAL C  32      -1.022   2.349  -4.424  1.00 90.65           C  
ATOM   1730  O   VAL C  32      -2.903   4.570  -5.038  1.00 90.65           O  
ATOM   1731  CG1 VAL C  32       0.267   3.093  -4.770  1.00 90.65           C  
ATOM   1732  CG2 VAL C  32      -0.710   0.957  -3.879  1.00 90.65           C  
ATOM   1733  N   ASN C  33      -1.850   5.548  -3.286  1.00 87.56           N  
ATOM   1734  CA  ASN C  33      -2.008   6.905  -3.798  1.00 87.56           C  
ATOM   1735  C   ASN C  33      -0.685   7.468  -4.310  1.00 87.56           C  
ATOM   1736  CB  ASN C  33      -2.593   7.821  -2.720  1.00 87.56           C  
ATOM   1737  O   ASN C  33       0.252   7.667  -3.535  1.00 87.56           O  
ATOM   1738  CG  ASN C  33      -4.048   7.518  -2.423  1.00 87.56           C  
ATOM   1739  ND2 ASN C  33      -4.307   6.944  -1.254  1.00 87.56           N  
ATOM   1740  OD1 ASN C  33      -4.932   7.796  -3.238  1.00 87.56           O  
ATOM   1741  N   TYR C  34      -0.661   7.778  -5.637  1.00 87.96           N  
ATOM   1742  CA  TYR C  34       0.579   8.315  -6.187  1.00 87.96           C  
ATOM   1743  C   TYR C  34       0.293   9.299  -7.316  1.00 87.96           C  
ATOM   1744  CB  TYR C  34       1.476   7.183  -6.696  1.00 87.96           C  
ATOM   1745  O   TYR C  34      -0.837   9.384  -7.802  1.00 87.96           O  
ATOM   1746  CG  TYR C  34       1.001   6.565  -7.988  1.00 87.96           C  
ATOM   1747  CD1 TYR C  34      -0.066   5.669  -8.004  1.00 87.96           C  
ATOM   1748  CD2 TYR C  34       1.617   6.875  -9.196  1.00 87.96           C  
ATOM   1749  CE1 TYR C  34      -0.506   5.096  -9.192  1.00 87.96           C  
ATOM   1750  CE2 TYR C  34       1.186   6.308 -10.390  1.00 87.96           C  
ATOM   1751  OH  TYR C  34      -0.307   4.857 -11.558  1.00 87.96           O  
ATOM   1752  CZ  TYR C  34       0.124   5.421 -10.378  1.00 87.96           C  
ATOM   1753  N   ASN C  35       1.285  10.003  -7.622  1.00 84.58           N  
ATOM   1754  CA  ASN C  35       1.162  10.989  -8.691  1.00 84.58           C  
ATOM   1755  C   ASN C  35       1.990  10.599  -9.912  1.00 84.58           C  
ATOM   1756  CB  ASN C  35       1.572  12.376  -8.192  1.00 84.58           C  
ATOM   1757  O   ASN C  35       3.044   9.976  -9.779  1.00 84.58           O  
ATOM   1758  CG  ASN C  35       0.700  12.869  -7.054  1.00 84.58           C  
ATOM   1759  ND2 ASN C  35       1.310  13.554  -6.093  1.00 84.58           N  
ATOM   1760  OD1 ASN C  35      -0.511  12.636  -7.038  1.00 84.58           O  
ATOM   1761  N   THR C  36       1.532  11.061 -11.100  1.00 80.66           N  
ATOM   1762  CA  THR C  36       2.162  10.664 -12.354  1.00 80.66           C  
ATOM   1763  C   THR C  36       3.357  11.560 -12.666  1.00 80.66           C  
ATOM   1764  CB  THR C  36       1.161  10.714 -13.523  1.00 80.66           C  
ATOM   1765  O   THR C  36       4.206  11.208 -13.488  1.00 80.66           O  
ATOM   1766  CG2 THR C  36       0.076   9.654 -13.363  1.00 80.66           C  
ATOM   1767  OG1 THR C  36       0.547  12.008 -13.563  1.00 80.66           O  
ATOM   1768  N   HIS C  37       3.414  12.652 -11.948  1.00 77.18           N  
ATOM   1769  CA  HIS C  37       4.520  13.587 -12.128  1.00 77.18           C  
ATOM   1770  C   HIS C  37       5.049  14.080 -10.786  1.00 77.18           C  
ATOM   1771  CB  HIS C  37       4.083  14.774 -12.988  1.00 77.18           C  
ATOM   1772  O   HIS C  37       4.356  13.990  -9.770  1.00 77.18           O  
ATOM   1773  CG  HIS C  37       3.488  14.377 -14.302  1.00 77.18           C  
ATOM   1774  CD2 HIS C  37       4.029  14.318 -15.541  1.00 77.18           C  
ATOM   1775  ND1 HIS C  37       2.175  13.981 -14.435  1.00 77.18           N  
ATOM   1776  CE1 HIS C  37       1.934  13.695 -15.703  1.00 77.18           C  
ATOM   1777  NE2 HIS C  37       3.043  13.891 -16.396  1.00 77.18           N  
ATOM   1778  N   GLY C  38       6.320  14.561 -10.776  1.00 83.14           N  
ATOM   1779  CA  GLY C  38       6.924  15.097  -9.567  1.00 83.14           C  
ATOM   1780  C   GLY C  38       8.098  14.275  -9.071  1.00 83.14           C  
ATOM   1781  O   GLY C  38       8.030  13.045  -9.032  1.00 83.14           O  
ATOM   1782  N   GLU C  39       9.099  14.967  -8.591  1.00 84.48           N  
ATOM   1783  CA  GLU C  39      10.332  14.313  -8.165  1.00 84.48           C  
ATOM   1784  C   GLU C  39      10.148  13.606  -6.825  1.00 84.48           C  
ATOM   1785  CB  GLU C  39      11.475  15.327  -8.071  1.00 84.48           C  
ATOM   1786  O   GLU C  39      10.731  12.545  -6.591  1.00 84.48           O  
ATOM   1787  CG  GLU C  39      12.856  14.692  -7.997  1.00 84.48           C  
ATOM   1788  CD  GLU C  39      13.984  15.712  -7.955  1.00 84.48           C  
ATOM   1789  OE1 GLU C  39      15.157  15.312  -7.780  1.00 84.48           O  
ATOM   1790  OE2 GLU C  39      13.691  16.920  -8.096  1.00 84.48           O  
ATOM   1791  N   LEU C  40       9.222  14.227  -6.090  1.00 85.02           N  
ATOM   1792  CA  LEU C  40       9.036  13.689  -4.747  1.00 85.02           C  
ATOM   1793  C   LEU C  40       8.313  12.347  -4.794  1.00 85.02           C  
ATOM   1794  CB  LEU C  40       8.252  14.675  -3.878  1.00 85.02           C  
ATOM   1795  O   LEU C  40       8.422  11.545  -3.864  1.00 85.02           O  
ATOM   1796  CG  LEU C  40       8.943  16.003  -3.566  1.00 85.02           C  
ATOM   1797  CD1 LEU C  40       7.956  16.979  -2.934  1.00 85.02           C  
ATOM   1798  CD2 LEU C  40      10.143  15.780  -2.651  1.00 85.02           C  
ATOM   1799  N   GLY C  41       7.646  12.056  -5.907  1.00 88.73           N  
ATOM   1800  CA  GLY C  41       6.875  10.830  -6.036  1.00 88.73           C  
ATOM   1801  C   GLY C  41       7.518   9.815  -6.962  1.00 88.73           C  
ATOM   1802  O   GLY C  41       6.862   8.870  -7.407  1.00 88.73           O  
ATOM   1803  N   GLU C  42       8.759  10.006  -7.256  1.00 90.87           N  
ATOM   1804  CA  GLU C  42       9.439   9.112  -8.189  1.00 90.87           C  
ATOM   1805  C   GLU C  42       9.527   7.695  -7.630  1.00 90.87           C  
ATOM   1806  CB  GLU C  42      10.839   9.637  -8.514  1.00 90.87           C  
ATOM   1807  O   GLU C  42       9.297   6.722  -8.351  1.00 90.87           O  
ATOM   1808  CG  GLU C  42      11.577   8.813  -9.559  1.00 90.87           C  
ATOM   1809  CD  GLU C  42      12.967   9.345  -9.871  1.00 90.87           C  
ATOM   1810  OE1 GLU C  42      13.711   8.690 -10.635  1.00 90.87           O  
ATOM   1811  OE2 GLU C  42      13.315  10.426  -9.345  1.00 90.87           O  
ATOM   1812  N   GLY C  43       9.903   7.599  -6.410  1.00 94.20           N  
ATOM   1813  CA  GLY C  43       9.968   6.300  -5.759  1.00 94.20           C  
ATOM   1814  C   GLY C  43       8.640   5.566  -5.758  1.00 94.20           C  
ATOM   1815  O   GLY C  43       8.590   4.362  -6.019  1.00 94.20           O  
ATOM   1816  N   ALA C  44       7.622   6.290  -5.483  1.00 91.84           N  
ATOM   1817  CA  ALA C  44       6.280   5.711  -5.494  1.00 91.84           C  
ATOM   1818  C   ALA C  44       5.913   5.204  -6.885  1.00 91.84           C  
ATOM   1819  CB  ALA C  44       5.255   6.737  -5.017  1.00 91.84           C  
ATOM   1820  O   ALA C  44       5.344   4.120  -7.027  1.00 91.84           O  
ATOM   1821  N   ARG C  45       6.250   5.953  -7.889  1.00 89.69           N  
ATOM   1822  CA  ARG C  45       5.970   5.550  -9.263  1.00 89.69           C  
ATOM   1823  C   ARG C  45       6.704   4.261  -9.616  1.00 89.69           C  
ATOM   1824  CB  ARG C  45       6.361   6.661 -10.240  1.00 89.69           C  
ATOM   1825  O   ARG C  45       6.135   3.370 -10.250  1.00 89.69           O  
ATOM   1826  CG  ARG C  45       5.392   7.832 -10.261  1.00 89.69           C  
ATOM   1827  CD  ARG C  45       5.721   8.816 -11.375  1.00 89.69           C  
ATOM   1828  NE  ARG C  45       6.952   9.550 -11.099  1.00 89.69           N  
ATOM   1829  NH1 ARG C  45       6.823  10.883 -12.981  1.00 89.69           N  
ATOM   1830  NH2 ARG C  45       8.576  11.118 -11.523  1.00 89.69           N  
ATOM   1831  CZ  ARG C  45       7.448  10.516 -11.869  1.00 89.69           C  
ATOM   1832  N   LYS C  46       7.902   4.159  -9.255  1.00 91.18           N  
ATOM   1833  CA  LYS C  46       8.691   2.953  -9.491  1.00 91.18           C  
ATOM   1834  C   LYS C  46       8.121   1.764  -8.725  1.00 91.18           C  
ATOM   1835  CB  LYS C  46      10.151   3.182  -9.094  1.00 91.18           C  
ATOM   1836  O   LYS C  46       8.097   0.643  -9.237  1.00 91.18           O  
ATOM   1837  CG  LYS C  46      10.926   4.062 -10.064  1.00 91.18           C  
ATOM   1838  CD  LYS C  46      12.388   4.190  -9.656  1.00 91.18           C  
ATOM   1839  CE  LYS C  46      13.163   5.074 -10.623  1.00 91.18           C  
ATOM   1840  NZ  LYS C  46      14.586   5.242 -10.201  1.00 91.18           N  
ATOM   1841  N   PHE C  47       7.686   2.074  -7.517  1.00 94.51           N  
ATOM   1842  CA  PHE C  47       7.065   1.045  -6.692  1.00 94.51           C  
ATOM   1843  C   PHE C  47       5.843   0.457  -7.387  1.00 94.51           C  
ATOM   1844  CB  PHE C  47       6.668   1.615  -5.326  1.00 94.51           C  
ATOM   1845  O   PHE C  47       5.693  -0.764  -7.464  1.00 94.51           O  
ATOM   1846  CG  PHE C  47       5.916   0.643  -4.458  1.00 94.51           C  
ATOM   1847  CD1 PHE C  47       4.544   0.769  -4.277  1.00 94.51           C  
ATOM   1848  CD2 PHE C  47       6.582  -0.396  -3.821  1.00 94.51           C  
ATOM   1849  CE1 PHE C  47       3.845  -0.129  -3.474  1.00 94.51           C  
ATOM   1850  CE2 PHE C  47       5.890  -1.298  -3.017  1.00 94.51           C  
ATOM   1851  CZ  PHE C  47       4.522  -1.162  -2.844  1.00 94.51           C  
ATOM   1852  N   VAL C  48       5.053   1.330  -7.958  1.00 90.14           N  
ATOM   1853  CA  VAL C  48       3.830   0.914  -8.637  1.00 90.14           C  
ATOM   1854  C   VAL C  48       4.180   0.116  -9.891  1.00 90.14           C  
ATOM   1855  CB  VAL C  48       2.946   2.126  -9.006  1.00 90.14           C  
ATOM   1856  O   VAL C  48       3.573  -0.923 -10.162  1.00 90.14           O  
ATOM   1857  CG1 VAL C  48       1.795   1.699  -9.915  1.00 90.14           C  
ATOM   1858  CG2 VAL C  48       2.412   2.801  -7.744  1.00 90.14           C  
ATOM   1859  N   PHE C  49       5.232   0.525 -10.504  1.00 83.75           N  
ATOM   1860  CA  PHE C  49       5.569  -0.071 -11.791  1.00 83.75           C  
ATOM   1861  C   PHE C  49       6.311  -1.388 -11.601  1.00 83.75           C  
ATOM   1862  CB  PHE C  49       6.417   0.894 -12.626  1.00 83.75           C  
ATOM   1863  O   PHE C  49       5.994  -2.385 -12.253  1.00 83.75           O  
ATOM   1864  CG  PHE C  49       6.666   0.421 -14.033  1.00 83.75           C  
ATOM   1865  CD1 PHE C  49       7.882  -0.154 -14.383  1.00 83.75           C  
ATOM   1866  CD2 PHE C  49       5.684   0.551 -15.006  1.00 83.75           C  
ATOM   1867  CE1 PHE C  49       8.115  -0.592 -15.685  1.00 83.75           C  
ATOM   1868  CE2 PHE C  49       5.910   0.115 -16.309  1.00 83.75           C  
ATOM   1869  CZ  PHE C  49       7.126  -0.455 -16.646  1.00 83.75           C  
ATOM   1870  N   PHE C  50       7.194  -1.483 -10.646  1.00 85.34           N  
ATOM   1871  CA  PHE C  50       8.084  -2.635 -10.563  1.00 85.34           C  
ATOM   1872  C   PHE C  50       7.640  -3.583  -9.455  1.00 85.34           C  
ATOM   1873  CB  PHE C  50       9.528  -2.185 -10.323  1.00 85.34           C  
ATOM   1874  O   PHE C  50       7.835  -4.796  -9.554  1.00 85.34           O  
ATOM   1875  CG  PHE C  50      10.158  -1.506 -11.509  1.00 85.34           C  
ATOM   1876  CD1 PHE C  50      10.492  -2.231 -12.646  1.00 85.34           C  
ATOM   1877  CD2 PHE C  50      10.416  -0.141 -11.486  1.00 85.34           C  
ATOM   1878  CE1 PHE C  50      11.075  -1.605 -13.745  1.00 85.34           C  
ATOM   1879  CE2 PHE C  50      10.999   0.491 -12.581  1.00 85.34           C  
ATOM   1880  CZ  PHE C  50      11.328  -0.243 -13.709  1.00 85.34           C  
ATOM   1881  N   ASN C  51       6.994  -3.130  -8.423  1.00 90.14           N  
ATOM   1882  CA  ASN C  51       6.857  -3.944  -7.219  1.00 90.14           C  
ATOM   1883  C   ASN C  51       5.413  -4.391  -7.007  1.00 90.14           C  
ATOM   1884  CB  ASN C  51       7.362  -3.180  -5.994  1.00 90.14           C  
ATOM   1885  O   ASN C  51       5.166  -5.487  -6.501  1.00 90.14           O  
ATOM   1886  CG  ASN C  51       8.828  -2.807  -6.101  1.00 90.14           C  
ATOM   1887  ND2 ASN C  51       9.705  -3.750  -5.778  1.00 90.14           N  
ATOM   1888  OD1 ASN C  51       9.169  -1.680  -6.471  1.00 90.14           O  
ATOM   1889  N   ILE C  52       4.420  -3.625  -7.498  1.00 87.47           N  
ATOM   1890  CA  ILE C  52       3.016  -3.921  -7.237  1.00 87.47           C  
ATOM   1891  C   ILE C  52       2.641  -5.254  -7.882  1.00 87.47           C  
ATOM   1892  CB  ILE C  52       2.094  -2.796  -7.758  1.00 87.47           C  
ATOM   1893  O   ILE C  52       2.010  -6.102  -7.247  1.00 87.47           O  
ATOM   1894  CG1 ILE C  52       2.180  -1.569  -6.843  1.00 87.47           C  
ATOM   1895  CG2 ILE C  52       0.650  -3.292  -7.875  1.00 87.47           C  
ATOM   1896  CD1 ILE C  52       1.589  -1.788  -5.457  1.00 87.47           C  
ATOM   1897  N   PRO C  53       3.103  -5.496  -9.129  1.00 78.29           N  
ATOM   1898  CA  PRO C  53       2.766  -6.790  -9.728  1.00 78.29           C  
ATOM   1899  C   PRO C  53       3.290  -7.971  -8.914  1.00 78.29           C  
ATOM   1900  CB  PRO C  53       3.442  -6.730 -11.100  1.00 78.29           C  
ATOM   1901  O   PRO C  53       2.613  -8.996  -8.802  1.00 78.29           O  
ATOM   1902  CG  PRO C  53       3.522  -5.273 -11.423  1.00 78.29           C  
ATOM   1903  CD  PRO C  53       3.746  -4.513 -10.147  1.00 78.29           C  
ATOM   1904  N   GLN C  54       4.471  -7.763  -8.347  1.00 83.37           N  
ATOM   1905  CA  GLN C  54       5.035  -8.817  -7.510  1.00 83.37           C  
ATOM   1906  C   GLN C  54       4.205  -9.019  -6.246  1.00 83.37           C  
ATOM   1907  CB  GLN C  54       6.484  -8.493  -7.141  1.00 83.37           C  
ATOM   1908  O   GLN C  54       3.927 -10.155  -5.855  1.00 83.37           O  
ATOM   1909  CG  GLN C  54       7.450  -8.567  -8.316  1.00 83.37           C  
ATOM   1910  CD  GLN C  54       8.858  -8.140  -7.946  1.00 83.37           C  
ATOM   1911  NE2 GLN C  54       9.840  -8.614  -8.705  1.00 83.37           N  
ATOM   1912  OE1 GLN C  54       9.061  -7.390  -6.986  1.00 83.37           O  
ATOM   1913  N   ILE C  55       3.796  -7.959  -5.687  1.00 90.38           N  
ATOM   1914  CA  ILE C  55       3.011  -7.997  -4.459  1.00 90.38           C  
ATOM   1915  C   ILE C  55       1.654  -8.641  -4.734  1.00 90.38           C  
ATOM   1916  CB  ILE C  55       2.822  -6.584  -3.864  1.00 90.38           C  
ATOM   1917  O   ILE C  55       1.183  -9.470  -3.951  1.00 90.38           O  
ATOM   1918  CG1 ILE C  55       4.158  -6.041  -3.342  1.00 90.38           C  
ATOM   1919  CG2 ILE C  55       1.767  -6.602  -2.754  1.00 90.38           C  
ATOM   1920  CD1 ILE C  55       4.094  -4.598  -2.861  1.00 90.38           C  
ATOM   1921  N   GLN C  56       1.044  -8.268  -5.833  1.00 82.65           N  
ATOM   1922  CA  GLN C  56      -0.250  -8.825  -6.213  1.00 82.65           C  
ATOM   1923  C   GLN C  56      -0.158 -10.333  -6.429  1.00 82.65           C  
ATOM   1924  CB  GLN C  56      -0.778  -8.145  -7.477  1.00 82.65           C  
ATOM   1925  O   GLN C  56      -1.051 -11.079  -6.023  1.00 82.65           O  
ATOM   1926  CG  GLN C  56      -2.229  -8.481  -7.795  1.00 82.65           C  
ATOM   1927  CD  GLN C  56      -2.791  -7.640  -8.926  1.00 82.65           C  
ATOM   1928  NE2 GLN C  56      -3.157  -8.292 -10.024  1.00 82.65           N  
ATOM   1929  OE1 GLN C  56      -2.898  -6.414  -8.812  1.00 82.65           O  
ATOM   1930  N   TYR C  57       0.972 -10.792  -7.033  1.00 75.10           N  
ATOM   1931  CA  TYR C  57       1.176 -12.208  -7.318  1.00 75.10           C  
ATOM   1932  C   TYR C  57       1.357 -13.003  -6.031  1.00 75.10           C  
ATOM   1933  CB  TYR C  57       2.392 -12.403  -8.228  1.00 75.10           C  
ATOM   1934  O   TYR C  57       0.771 -14.076  -5.869  1.00 75.10           O  
ATOM   1935  CG  TYR C  57       2.686 -13.849  -8.547  1.00 75.10           C  
ATOM   1936  CD1 TYR C  57       3.699 -14.537  -7.882  1.00 75.10           C  
ATOM   1937  CD2 TYR C  57       1.953 -14.530  -9.513  1.00 75.10           C  
ATOM   1938  CE1 TYR C  57       3.975 -15.869  -8.173  1.00 75.10           C  
ATOM   1939  CE2 TYR C  57       2.220 -15.862  -9.812  1.00 75.10           C  
ATOM   1940  OH  TYR C  57       3.500 -17.840  -9.431  1.00 75.10           O  
ATOM   1941  CZ  TYR C  57       3.231 -16.522  -9.138  1.00 75.10           C  
ATOM   1942  N   LYS C  58       2.089 -12.478  -5.077  1.00 87.44           N  
ATOM   1943  CA  LYS C  58       2.425 -13.182  -3.843  1.00 87.44           C  
ATOM   1944  C   LYS C  58       1.269 -13.132  -2.849  1.00 87.44           C  
ATOM   1945  CB  LYS C  58       3.685 -12.588  -3.212  1.00 87.44           C  
ATOM   1946  O   LYS C  58       1.203 -13.943  -1.924  1.00 87.44           O  
ATOM   1947  CG  LYS C  58       4.963 -12.888  -3.981  1.00 87.44           C  
ATOM   1948  CD  LYS C  58       5.328 -14.365  -3.904  1.00 87.44           C  
ATOM   1949  CE  LYS C  58       6.687 -14.640  -4.533  1.00 87.44           C  
ATOM   1950  NZ  LYS C  58       7.057 -16.084  -4.444  1.00 87.44           N  
ATOM   1951  N   ASN C  59       0.390 -12.131  -3.009  1.00 85.00           N  
ATOM   1952  CA  ASN C  59      -0.718 -11.932  -2.082  1.00 85.00           C  
ATOM   1953  C   ASN C  59      -2.052 -11.834  -2.816  1.00 85.00           C  
ATOM   1954  CB  ASN C  59      -0.488 -10.682  -1.230  1.00 85.00           C  
ATOM   1955  O   ASN C  59      -2.709 -10.792  -2.782  1.00 85.00           O  
ATOM   1956  CG  ASN C  59       0.851 -10.699  -0.518  1.00 85.00           C  
ATOM   1957  ND2 ASN C  59       1.834 -10.011  -1.087  1.00 85.00           N  
ATOM   1958  OD1 ASN C  59       1.000 -11.326   0.534  1.00 85.00           O  
ATOM   1959  N   PRO C  60      -2.504 -12.883  -3.366  1.00 76.90           N  
ATOM   1960  CA  PRO C  60      -3.714 -12.868  -4.191  1.00 76.90           C  
ATOM   1961  C   PRO C  60      -4.972 -12.549  -3.387  1.00 76.90           C  
ATOM   1962  CB  PRO C  60      -3.773 -14.290  -4.756  1.00 76.90           C  
ATOM   1963  O   PRO C  60      -5.969 -12.089  -3.950  1.00 76.90           O  
ATOM   1964  CG  PRO C  60      -2.922 -15.102  -3.834  1.00 76.90           C  
ATOM   1965  CD  PRO C  60      -1.904 -14.197  -3.202  1.00 76.90           C  
ATOM   1966  N   TRP C  61      -4.873 -12.679  -2.103  1.00 79.42           N  
ATOM   1967  CA  TRP C  61      -6.043 -12.453  -1.260  1.00 79.42           C  
ATOM   1968  C   TRP C  61      -6.193 -10.973  -0.922  1.00 79.42           C  
ATOM   1969  CB  TRP C  61      -5.945 -13.276   0.027  1.00 79.42           C  
ATOM   1970  O   TRP C  61      -7.249 -10.541  -0.455  1.00 79.42           O  
ATOM   1971  CG  TRP C  61      -4.729 -12.977   0.851  1.00 79.42           C  
ATOM   1972  CD1 TRP C  61      -4.600 -12.008   1.808  1.00 79.42           C  
ATOM   1973  CD2 TRP C  61      -3.467 -13.648   0.787  1.00 79.42           C  
ATOM   1974  CE2 TRP C  61      -2.618 -13.035   1.735  1.00 79.42           C  
ATOM   1975  CE3 TRP C  61      -2.972 -14.712   0.020  1.00 79.42           C  
ATOM   1976  NE1 TRP C  61      -3.333 -12.038   2.343  1.00 79.42           N  
ATOM   1977  CH2 TRP C  61      -0.840 -14.492   1.172  1.00 79.42           C  
ATOM   1978  CZ2 TRP C  61      -1.300 -13.450   1.935  1.00 79.42           C  
ATOM   1979  CZ3 TRP C  61      -1.659 -15.123   0.221  1.00 79.42           C  
ATOM   1980  N   VAL C  62      -5.202 -10.243  -1.191  1.00 88.59           N  
ATOM   1981  CA  VAL C  62      -5.220  -8.820  -0.870  1.00 88.59           C  
ATOM   1982  C   VAL C  62      -5.770  -8.030  -2.056  1.00 88.59           C  
ATOM   1983  CB  VAL C  62      -3.813  -8.305  -0.494  1.00 88.59           C  
ATOM   1984  O   VAL C  62      -5.299  -8.185  -3.185  1.00 88.59           O  
ATOM   1985  CG1 VAL C  62      -3.834  -6.795  -0.263  1.00 88.59           C  
ATOM   1986  CG2 VAL C  62      -3.294  -9.031   0.746  1.00 88.59           C  
ATOM   1987  N   GLN C  63      -6.769  -7.240  -1.808  1.00 83.66           N  
ATOM   1988  CA  GLN C  63      -7.278  -6.322  -2.822  1.00 83.66           C  
ATOM   1989  C   GLN C  63      -6.408  -5.072  -2.920  1.00 83.66           C  
ATOM   1990  CB  GLN C  63      -8.725  -5.931  -2.514  1.00 83.66           C  
ATOM   1991  O   GLN C  63      -6.198  -4.376  -1.925  1.00 83.66           O  
ATOM   1992  CG  GLN C  63      -9.373  -5.074  -3.593  1.00 83.66           C  
ATOM   1993  CD  GLN C  63     -10.823  -4.748  -3.291  1.00 83.66           C  
ATOM   1994  NE2 GLN C  63     -11.585  -4.416  -4.328  1.00 83.66           N  
ATOM   1995  OE1 GLN C  63     -11.256  -4.794  -2.135  1.00 83.66           O  
ATOM   1996  N   ILE C  64      -5.925  -4.798  -4.107  1.00 85.45           N  
ATOM   1997  CA  ILE C  64      -5.054  -3.646  -4.315  1.00 85.45           C  
ATOM   1998  C   ILE C  64      -5.756  -2.622  -5.203  1.00 85.45           C  
ATOM   1999  CB  ILE C  64      -3.705  -4.064  -4.942  1.00 85.45           C  
ATOM   2000  O   ILE C  64      -6.166  -2.938  -6.322  1.00 85.45           O  
ATOM   2001  CG1 ILE C  64      -2.999  -5.094  -4.053  1.00 85.45           C  
ATOM   2002  CG2 ILE C  64      -2.815  -2.839  -5.173  1.00 85.45           C  
ATOM   2003  CD1 ILE C  64      -1.707  -5.641  -4.646  1.00 85.45           C  
ATOM   2004  N   MET C  65      -5.839  -1.409  -4.665  1.00 83.15           N  
ATOM   2005  CA  MET C  65      -6.467  -0.318  -5.404  1.00 83.15           C  
ATOM   2006  C   MET C  65      -5.484   0.828  -5.622  1.00 83.15           C  
ATOM   2007  CB  MET C  65      -7.706   0.189  -4.666  1.00 83.15           C  
ATOM   2008  O   MET C  65      -4.782   1.233  -4.694  1.00 83.15           O  
ATOM   2009  CG  MET C  65      -8.812  -0.846  -4.541  1.00 83.15           C  
ATOM   2010  SD  MET C  65     -10.378  -0.130  -3.907  1.00 83.15           S  
ATOM   2011  CE  MET C  65     -10.911   0.814  -5.362  1.00 83.15           C  
ATOM   2012  N   MET C  66      -5.477   1.320  -6.801  1.00 82.18           N  
ATOM   2013  CA  MET C  66      -4.565   2.399  -7.168  1.00 82.18           C  
ATOM   2014  C   MET C  66      -5.321   3.710  -7.357  1.00 82.18           C  
ATOM   2015  CB  MET C  66      -3.801   2.047  -8.445  1.00 82.18           C  
ATOM   2016  O   MET C  66      -6.326   3.754  -8.069  1.00 82.18           O  
ATOM   2017  CG  MET C  66      -3.029   0.740  -8.357  1.00 82.18           C  
ATOM   2018  SD  MET C  66      -1.604   0.841  -7.205  1.00 82.18           S  
ATOM   2019  CE  MET C  66      -0.542   2.000  -8.111  1.00 82.18           C  
ATOM   2020  N   PHE C  67      -4.891   4.751  -6.701  1.00 80.30           N  
ATOM   2021  CA  PHE C  67      -5.440   6.091  -6.873  1.00 80.30           C  
ATOM   2022  C   PHE C  67      -4.386   7.041  -7.429  1.00 80.30           C  
ATOM   2023  CB  PHE C  67      -5.980   6.627  -5.543  1.00 80.30           C  
ATOM   2024  O   PHE C  67      -3.406   7.356  -6.750  1.00 80.30           O  
ATOM   2025  CG  PHE C  67      -7.122   5.824  -4.984  1.00 80.30           C  
ATOM   2026  CD1 PHE C  67      -8.411   5.986  -5.477  1.00 80.30           C  
ATOM   2027  CD2 PHE C  67      -6.907   4.905  -3.964  1.00 80.30           C  
ATOM   2028  CE1 PHE C  67      -9.471   5.243  -4.961  1.00 80.30           C  
ATOM   2029  CE2 PHE C  67      -7.961   4.160  -3.444  1.00 80.30           C  
ATOM   2030  CZ  PHE C  67      -9.242   4.331  -3.943  1.00 80.30           C  
ATOM   2031  N   LYS C  68      -4.678   7.537  -8.651  1.00 77.98           N  
ATOM   2032  CA  LYS C  68      -3.714   8.401  -9.327  1.00 77.98           C  
ATOM   2033  C   LYS C  68      -4.104   9.870  -9.192  1.00 77.98           C  
ATOM   2034  CB  LYS C  68      -3.598   8.023 -10.804  1.00 77.98           C  
ATOM   2035  O   LYS C  68      -5.260  10.234  -9.416  1.00 77.98           O  
ATOM   2036  CG  LYS C  68      -3.106   6.603 -11.043  1.00 77.98           C  
ATOM   2037  CD  LYS C  68      -3.017   6.285 -12.530  1.00 77.98           C  
ATOM   2038  CE  LYS C  68      -2.638   4.830 -12.770  1.00 77.98           C  
ATOM   2039  NZ  LYS C  68      -2.587   4.503 -14.227  1.00 77.98           N  
ATOM   2040  N   ASN C  69      -3.100  10.613  -8.742  1.00 75.82           N  
ATOM   2041  CA  ASN C  69      -3.224  12.067  -8.738  1.00 75.82           C  
ATOM   2042  C   ASN C  69      -4.416  12.526  -7.902  1.00 75.82           C  
ATOM   2043  CB  ASN C  69      -3.342  12.599 -10.168  1.00 75.82           C  
ATOM   2044  O   ASN C  69      -5.171  13.405  -8.320  1.00 75.82           O  
ATOM   2045  CG  ASN C  69      -2.182  12.174 -11.047  1.00 75.82           C  
ATOM   2046  ND2 ASN C  69      -2.490  11.715 -12.254  1.00 75.82           N  
ATOM   2047  OD1 ASN C  69      -1.019  12.257 -10.644  1.00 75.82           O  
ATOM   2048  N   MET C  70      -4.637  11.868  -6.797  1.00 72.46           N  
ATOM   2049  CA  MET C  70      -5.747  12.233  -5.921  1.00 72.46           C  
ATOM   2050  C   MET C  70      -5.256  13.058  -4.736  1.00 72.46           C  
ATOM   2051  CB  MET C  70      -6.473  10.982  -5.422  1.00 72.46           C  
ATOM   2052  O   MET C  70      -6.003  13.871  -4.189  1.00 72.46           O  
ATOM   2053  CG  MET C  70      -7.202  10.219  -6.516  1.00 72.46           C  
ATOM   2054  SD  MET C  70      -8.720  11.081  -7.082  1.00 72.46           S  
ATOM   2055  CE  MET C  70      -8.000  12.244  -8.275  1.00 72.46           C  
ATOM   2056  N   THR C  71      -3.991  12.820  -4.361  1.00 75.40           N  
ATOM   2057  CA  THR C  71      -3.380  13.508  -3.229  1.00 75.40           C  
ATOM   2058  C   THR C  71      -2.045  14.129  -3.630  1.00 75.40           C  
ATOM   2059  CB  THR C  71      -3.166  12.549  -2.043  1.00 75.40           C  
ATOM   2060  O   THR C  71      -1.389  13.658  -4.562  1.00 75.40           O  
ATOM   2061  CG2 THR C  71      -4.492  11.976  -1.554  1.00 75.40           C  
ATOM   2062  OG1 THR C  71      -2.315  11.472  -2.453  1.00 75.40           O  
ATOM   2063  N   PRO C  72      -1.670  15.181  -2.963  1.00 70.25           N  
ATOM   2064  CA  PRO C  72      -0.383  15.806  -3.278  1.00 70.25           C  
ATOM   2065  C   PRO C  72       0.807  14.919  -2.923  1.00 70.25           C  
ATOM   2066  CB  PRO C  72      -0.391  17.078  -2.426  1.00 70.25           C  
ATOM   2067  O   PRO C  72       1.776  14.845  -3.684  1.00 70.25           O  
ATOM   2068  CG  PRO C  72      -1.578  16.930  -1.530  1.00 70.25           C  
ATOM   2069  CD  PRO C  72      -2.428  15.805  -2.046  1.00 70.25           C  
ATOM   2070  N   SER C  73       0.654  14.253  -1.817  1.00 78.43           N  
ATOM   2071  CA  SER C  73       1.735  13.387  -1.359  1.00 78.43           C  
ATOM   2072  C   SER C  73       1.355  11.916  -1.480  1.00 78.43           C  
ATOM   2073  CB  SER C  73       2.103  13.710   0.090  1.00 78.43           C  
ATOM   2074  O   SER C  73       0.245  11.524  -1.114  1.00 78.43           O  
ATOM   2075  OG  SER C  73       0.999  13.490   0.950  1.00 78.43           O  
ATOM   2076  N   PRO C  74       2.280  11.149  -2.054  1.00 86.57           N  
ATOM   2077  CA  PRO C  74       1.996   9.719  -2.195  1.00 86.57           C  
ATOM   2078  C   PRO C  74       2.037   8.975  -0.861  1.00 86.57           C  
ATOM   2079  CB  PRO C  74       3.107   9.228  -3.127  1.00 86.57           C  
ATOM   2080  O   PRO C  74       2.836   9.316   0.015  1.00 86.57           O  
ATOM   2081  CG  PRO C  74       4.237  10.183  -2.910  1.00 86.57           C  
ATOM   2082  CD  PRO C  74       3.666  11.520  -2.534  1.00 86.57           C  
ATOM   2083  N   PHE C  75       1.145   7.928  -0.680  1.00 89.72           N  
ATOM   2084  CA  PHE C  75       1.147   7.098   0.519  1.00 89.72           C  
ATOM   2085  C   PHE C  75       0.445   5.770   0.260  1.00 89.72           C  
ATOM   2086  CB  PHE C  75       0.472   7.830   1.683  1.00 89.72           C  
ATOM   2087  O   PHE C  75      -0.277   5.627  -0.729  1.00 89.72           O  
ATOM   2088  CG  PHE C  75      -0.971   8.171   1.430  1.00 89.72           C  
ATOM   2089  CD1 PHE C  75      -1.321   9.374   0.829  1.00 89.72           C  
ATOM   2090  CD2 PHE C  75      -1.980   7.288   1.794  1.00 89.72           C  
ATOM   2091  CE1 PHE C  75      -2.657   9.692   0.593  1.00 89.72           C  
ATOM   2092  CE2 PHE C  75      -3.316   7.599   1.562  1.00 89.72           C  
ATOM   2093  CZ  PHE C  75      -3.653   8.801   0.963  1.00 89.72           C  
ATOM   2094  N   LEU C  76       0.649   4.845   1.103  1.00 91.41           N  
ATOM   2095  CA  LEU C  76      -0.033   3.556   1.095  1.00 91.41           C  
ATOM   2096  C   LEU C  76      -0.954   3.420   2.303  1.00 91.41           C  
ATOM   2097  CB  LEU C  76       0.983   2.411   1.081  1.00 91.41           C  
ATOM   2098  O   LEU C  76      -0.625   3.889   3.395  1.00 91.41           O  
ATOM   2099  CG  LEU C  76       2.030   2.447  -0.033  1.00 91.41           C  
ATOM   2100  CD1 LEU C  76       3.066   1.347   0.177  1.00 91.41           C  
ATOM   2101  CD2 LEU C  76       1.364   2.307  -1.398  1.00 91.41           C  
ATOM   2102  N   ARG C  77      -2.045   2.818   2.065  1.00 90.24           N  
ATOM   2103  CA  ARG C  77      -2.958   2.512   3.162  1.00 90.24           C  
ATOM   2104  C   ARG C  77      -3.321   1.031   3.174  1.00 90.24           C  
ATOM   2105  CB  ARG C  77      -4.226   3.362   3.059  1.00 90.24           C  
ATOM   2106  O   ARG C  77      -3.660   0.461   2.135  1.00 90.24           O  
ATOM   2107  CG  ARG C  77      -5.097   3.322   4.305  1.00 90.24           C  
ATOM   2108  CD  ARG C  77      -6.285   4.267   4.194  1.00 90.24           C  
ATOM   2109  NE  ARG C  77      -5.912   5.642   4.516  1.00 90.24           N  
ATOM   2110  NH1 ARG C  77      -8.012   6.522   4.124  1.00 90.24           N  
ATOM   2111  NH2 ARG C  77      -6.297   7.890   4.789  1.00 90.24           N  
ATOM   2112  CZ  ARG C  77      -6.741   6.681   4.476  1.00 90.24           C  
ATOM   2113  N   PHE C  78      -3.226   0.475   4.414  1.00 89.73           N  
ATOM   2114  CA  PHE C  78      -3.568  -0.933   4.584  1.00 89.73           C  
ATOM   2115  C   PHE C  78      -4.748  -1.092   5.535  1.00 89.73           C  
ATOM   2116  CB  PHE C  78      -2.363  -1.721   5.106  1.00 89.73           C  
ATOM   2117  O   PHE C  78      -4.798  -0.449   6.585  1.00 89.73           O  
ATOM   2118  CG  PHE C  78      -1.179  -1.705   4.177  1.00 89.73           C  
ATOM   2119  CD1 PHE C  78      -0.966  -2.747   3.282  1.00 89.73           C  
ATOM   2120  CD2 PHE C  78      -0.278  -0.648   4.199  1.00 89.73           C  
ATOM   2121  CE1 PHE C  78       0.130  -2.735   2.422  1.00 89.73           C  
ATOM   2122  CE2 PHE C  78       0.819  -0.630   3.342  1.00 89.73           C  
ATOM   2123  CZ  PHE C  78       1.021  -1.675   2.455  1.00 89.73           C  
ATOM   2124  N   TYR C  79      -5.663  -1.919   5.138  1.00 88.70           N  
ATOM   2125  CA  TYR C  79      -6.801  -2.260   5.984  1.00 88.70           C  
ATOM   2126  C   TYR C  79      -6.699  -3.696   6.484  1.00 88.70           C  
ATOM   2127  CB  TYR C  79      -8.115  -2.066   5.222  1.00 88.70           C  
ATOM   2128  O   TYR C  79      -6.673  -4.637   5.688  1.00 88.70           O  
ATOM   2129  CG  TYR C  79      -8.351  -0.644   4.770  1.00 88.70           C  
ATOM   2130  CD1 TYR C  79      -9.112   0.234   5.538  1.00 88.70           C  
ATOM   2131  CD2 TYR C  79      -7.813  -0.177   3.576  1.00 88.70           C  
ATOM   2132  CE1 TYR C  79      -9.334   1.544   5.125  1.00 88.70           C  
ATOM   2133  CE2 TYR C  79      -8.027   1.130   3.153  1.00 88.70           C  
ATOM   2134  OH  TYR C  79      -9.003   3.278   3.520  1.00 88.70           O  
ATOM   2135  CZ  TYR C  79      -8.787   1.982   3.934  1.00 88.70           C  
ATOM   2136  N   LEU C  80      -6.718  -3.832   7.720  1.00 91.81           N  
ATOM   2137  CA  LEU C  80      -6.617  -5.154   8.328  1.00 91.81           C  
ATOM   2138  C   LEU C  80      -8.000  -5.713   8.646  1.00 91.81           C  
ATOM   2139  CB  LEU C  80      -5.772  -5.095   9.603  1.00 91.81           C  
ATOM   2140  O   LEU C  80      -8.987  -4.974   8.649  1.00 91.81           O  
ATOM   2141  CG  LEU C  80      -4.355  -4.539   9.452  1.00 91.81           C  
ATOM   2142  CD1 LEU C  80      -3.647  -4.519  10.803  1.00 91.81           C  
ATOM   2143  CD2 LEU C  80      -3.564  -5.361   8.440  1.00 91.81           C  
ATOM   2144  N   ASP C  81      -8.050  -6.976   8.873  1.00 85.72           N  
ATOM   2145  CA  ASP C  81      -9.327  -7.627   9.148  1.00 85.72           C  
ATOM   2146  C   ASP C  81      -9.908  -7.156  10.479  1.00 85.72           C  
ATOM   2147  CB  ASP C  81      -9.164  -9.148   9.154  1.00 85.72           C  
ATOM   2148  O   ASP C  81     -11.121  -7.219  10.690  1.00 85.72           O  
ATOM   2149  CG  ASP C  81      -8.120  -9.629  10.146  1.00 85.72           C  
ATOM   2150  OD1 ASP C  81      -7.469  -8.787  10.802  1.00 85.72           O  
ATOM   2151  OD2 ASP C  81      -7.945 -10.860  10.271  1.00 85.72           O  
ATOM   2152  N   SER C  82      -9.080  -6.575  11.418  1.00 87.60           N  
ATOM   2153  CA  SER C  82      -9.487  -6.081  12.730  1.00 87.60           C  
ATOM   2154  C   SER C  82     -10.175  -4.724  12.620  1.00 87.60           C  
ATOM   2155  CB  SER C  82      -8.279  -5.976  13.662  1.00 87.60           C  
ATOM   2156  O   SER C  82     -10.848  -4.286  13.555  1.00 87.60           O  
ATOM   2157  OG  SER C  82      -7.357  -5.012  13.183  1.00 87.60           O  
ATOM   2158  N   GLY C  83     -10.096  -4.109  11.489  1.00 85.49           N  
ATOM   2159  CA  GLY C  83     -10.602  -2.758  11.312  1.00 85.49           C  
ATOM   2160  C   GLY C  83      -9.524  -1.697  11.430  1.00 85.49           C  
ATOM   2161  O   GLY C  83      -9.756  -0.529  11.111  1.00 85.49           O  
ATOM   2162  N   GLU C  84      -8.407  -2.160  11.811  1.00 86.56           N  
ATOM   2163  CA  GLU C  84      -7.273  -1.248  11.927  1.00 86.56           C  
ATOM   2164  C   GLU C  84      -6.753  -0.837  10.552  1.00 86.56           C  
ATOM   2165  CB  GLU C  84      -6.149  -1.888  12.745  1.00 86.56           C  
ATOM   2166  O   GLU C  84      -6.810  -1.620   9.602  1.00 86.56           O  
ATOM   2167  CG  GLU C  84      -5.029  -0.925  13.110  1.00 86.56           C  
ATOM   2168  CD  GLU C  84      -3.905  -1.581  13.896  1.00 86.56           C  
ATOM   2169  OE1 GLU C  84      -2.859  -0.930  14.119  1.00 86.56           O  
ATOM   2170  OE2 GLU C  84      -4.071  -2.757  14.291  1.00 86.56           O  
ATOM   2171  N   GLN C  85      -6.329   0.424  10.484  1.00 85.46           N  
ATOM   2172  CA  GLN C  85      -5.723   0.938   9.260  1.00 85.46           C  
ATOM   2173  C   GLN C  85      -4.273   1.352   9.496  1.00 85.46           C  
ATOM   2174  CB  GLN C  85      -6.526   2.123   8.719  1.00 85.46           C  
ATOM   2175  O   GLN C  85      -3.950   1.938  10.532  1.00 85.46           O  
ATOM   2176  CG  GLN C  85      -7.980   1.791   8.412  1.00 85.46           C  
ATOM   2177  CD  GLN C  85      -8.764   2.992   7.916  1.00 85.46           C  
ATOM   2178  NE2 GLN C  85     -10.088   2.880   7.925  1.00 85.46           N  
ATOM   2179  OE1 GLN C  85      -8.184   4.011   7.529  1.00 85.46           O  
ATOM   2180  N   VAL C  86      -3.456   1.005   8.568  1.00 88.74           N  
ATOM   2181  CA  VAL C  86      -2.049   1.382   8.645  1.00 88.74           C  
ATOM   2182  C   VAL C  86      -1.689   2.281   7.464  1.00 88.74           C  
ATOM   2183  CB  VAL C  86      -1.129   0.141   8.669  1.00 88.74           C  
ATOM   2184  O   VAL C  86      -1.887   1.904   6.306  1.00 88.74           O  
ATOM   2185  CG1 VAL C  86       0.338   0.557   8.756  1.00 88.74           C  
ATOM   2186  CG2 VAL C  86      -1.498  -0.773   9.836  1.00 88.74           C  
ATOM   2187  N   LEU C  87      -1.173   3.420   7.762  1.00 89.77           N  
ATOM   2188  CA  LEU C  87      -0.773   4.383   6.742  1.00 89.77           C  
ATOM   2189  C   LEU C  87       0.745   4.431   6.605  1.00 89.77           C  
ATOM   2190  CB  LEU C  87      -1.311   5.776   7.079  1.00 89.77           C  
ATOM   2191  O   LEU C  87       1.459   4.556   7.603  1.00 89.77           O  
ATOM   2192  CG  LEU C  87      -1.567   6.709   5.894  1.00 89.77           C  
ATOM   2193  CD1 LEU C  87      -3.040   7.100   5.836  1.00 89.77           C  
ATOM   2194  CD2 LEU C  87      -0.684   7.949   5.989  1.00 89.77           C  
ATOM   2195  N   VAL C  88       1.210   4.378   5.364  1.00 88.88           N  
ATOM   2196  CA  VAL C  88       2.647   4.412   5.111  1.00 88.88           C  
ATOM   2197  C   VAL C  88       2.977   5.558   4.158  1.00 88.88           C  
ATOM   2198  CB  VAL C  88       3.152   3.072   4.531  1.00 88.88           C  
ATOM   2199  O   VAL C  88       2.525   5.569   3.010  1.00 88.88           O  
ATOM   2200  CG1 VAL C  88       4.655   3.132   4.263  1.00 88.88           C  
ATOM   2201  CG2 VAL C  88       2.821   1.921   5.479  1.00 88.88           C  
ATOM   2202  N   ASP C  89       3.816   6.468   4.623  1.00 89.43           N  
ATOM   2203  CA  ASP C  89       4.274   7.569   3.782  1.00 89.43           C  
ATOM   2204  C   ASP C  89       5.352   7.103   2.806  1.00 89.43           C  
ATOM   2205  CB  ASP C  89       4.805   8.717   4.644  1.00 89.43           C  
ATOM   2206  O   ASP C  89       6.324   6.460   3.207  1.00 89.43           O  
ATOM   2207  CG  ASP C  89       5.095   9.974   3.843  1.00 89.43           C  
ATOM   2208  OD1 ASP C  89       4.562  10.120   2.722  1.00 89.43           O  
ATOM   2209  OD2 ASP C  89       5.865  10.826   4.337  1.00 89.43           O  
ATOM   2210  N   VAL C  90       5.191   7.551   1.566  1.00 88.98           N  
ATOM   2211  CA  VAL C  90       6.132   7.065   0.563  1.00 88.98           C  
ATOM   2212  C   VAL C  90       6.802   8.248  -0.133  1.00 88.98           C  
ATOM   2213  CB  VAL C  90       5.435   6.160  -0.478  1.00 88.98           C  
ATOM   2214  O   VAL C  90       7.539   8.068  -1.106  1.00 88.98           O  
ATOM   2215  CG1 VAL C  90       5.719   4.687  -0.188  1.00 88.98           C  
ATOM   2216  CG2 VAL C  90       3.931   6.424  -0.492  1.00 88.98           C  
ATOM   2217  N   GLU C  91       6.626   9.396   0.459  1.00 89.07           N  
ATOM   2218  CA  GLU C  91       7.208  10.590  -0.146  1.00 89.07           C  
ATOM   2219  C   GLU C  91       8.731  10.574  -0.044  1.00 89.07           C  
ATOM   2220  CB  GLU C  91       6.650  11.854   0.513  1.00 89.07           C  
ATOM   2221  O   GLU C  91       9.283  10.303   1.025  1.00 89.07           O  
ATOM   2222  CG  GLU C  91       7.046  13.142  -0.194  1.00 89.07           C  
ATOM   2223  CD  GLU C  91       6.375  14.377   0.389  1.00 89.07           C  
ATOM   2224  OE1 GLU C  91       7.018  15.098   1.185  1.00 89.07           O  
ATOM   2225  OE2 GLU C  91       5.198  14.624   0.047  1.00 89.07           O  
ATOM   2226  N   THR C  92       9.462  10.695  -1.053  1.00 87.04           N  
ATOM   2227  CA  THR C  92      10.911  10.817  -1.161  1.00 87.04           C  
ATOM   2228  C   THR C  92      11.591   9.487  -0.849  1.00 87.04           C  
ATOM   2229  CB  THR C  92      11.451  11.907  -0.216  1.00 87.04           C  
ATOM   2230  O   THR C  92      12.795   9.446  -0.586  1.00 87.04           O  
ATOM   2231  CG2 THR C  92      10.834  13.265  -0.533  1.00 87.04           C  
ATOM   2232  OG1 THR C  92      11.137  11.556   1.138  1.00 87.04           O  
ATOM   2233  N   LYS C  93      10.879   8.435  -0.766  1.00 92.43           N  
ATOM   2234  CA  LYS C  93      11.447   7.109  -0.542  1.00 92.43           C  
ATOM   2235  C   LYS C  93      11.644   6.366  -1.860  1.00 92.43           C  
ATOM   2236  CB  LYS C  93      10.551   6.293   0.391  1.00 92.43           C  
ATOM   2237  O   LYS C  93      10.875   6.552  -2.805  1.00 92.43           O  
ATOM   2238  CG  LYS C  93      10.458   6.849   1.804  1.00 92.43           C  
ATOM   2239  CD  LYS C  93       9.661   5.927   2.717  1.00 92.43           C  
ATOM   2240  CE  LYS C  93       9.515   6.512   4.115  1.00 92.43           C  
ATOM   2241  NZ  LYS C  93       8.892   5.539   5.061  1.00 92.43           N  
ATOM   2242  N   SER C  94      12.648   5.594  -1.912  1.00 94.72           N  
ATOM   2243  CA  SER C  94      12.881   4.743  -3.075  1.00 94.72           C  
ATOM   2244  C   SER C  94      11.998   3.500  -3.035  1.00 94.72           C  
ATOM   2245  CB  SER C  94      14.352   4.331  -3.152  1.00 94.72           C  
ATOM   2246  O   SER C  94      11.516   3.108  -1.971  1.00 94.72           O  
ATOM   2247  OG  SER C  94      14.677   3.429  -2.108  1.00 94.72           O  
ATOM   2248  N   ASN C  95      11.793   2.901  -4.141  1.00 94.82           N  
ATOM   2249  CA  ASN C  95      10.954   1.709  -4.210  1.00 94.82           C  
ATOM   2250  C   ASN C  95      11.487   0.595  -3.313  1.00 94.82           C  
ATOM   2251  CB  ASN C  95      10.838   1.217  -5.655  1.00 94.82           C  
ATOM   2252  O   ASN C  95      10.710  -0.159  -2.725  1.00 94.82           O  
ATOM   2253  CG  ASN C  95      12.180   0.846  -6.255  1.00 94.82           C  
ATOM   2254  ND2 ASN C  95      12.225  -0.283  -6.952  1.00 94.82           N  
ATOM   2255  OD1 ASN C  95      13.167   1.567  -6.092  1.00 94.82           O  
ATOM   2256  N   LYS C  96      12.820   0.514  -3.146  1.00 95.38           N  
ATOM   2257  CA  LYS C  96      13.426  -0.500  -2.288  1.00 95.38           C  
ATOM   2258  C   LYS C  96      13.127  -0.226  -0.817  1.00 95.38           C  
ATOM   2259  CB  LYS C  96      14.938  -0.558  -2.513  1.00 95.38           C  
ATOM   2260  O   LYS C  96      12.826  -1.149  -0.057  1.00 95.38           O  
ATOM   2261  CG  LYS C  96      15.340  -1.043  -3.898  1.00 95.38           C  
ATOM   2262  CD  LYS C  96      16.853  -1.137  -4.041  1.00 95.38           C  
ATOM   2263  CE  LYS C  96      17.258  -1.575  -5.442  1.00 95.38           C  
ATOM   2264  NZ  LYS C  96      18.742  -1.646  -5.593  1.00 95.38           N  
ATOM   2265  N   GLU C  97      13.222   0.999  -0.470  1.00 95.58           N  
ATOM   2266  CA  GLU C  97      12.932   1.393   0.906  1.00 95.58           C  
ATOM   2267  C   GLU C  97      11.471   1.128   1.259  1.00 95.58           C  
ATOM   2268  CB  GLU C  97      13.265   2.872   1.123  1.00 95.58           C  
ATOM   2269  O   GLU C  97      11.166   0.689   2.370  1.00 95.58           O  
ATOM   2270  CG  GLU C  97      14.757   3.173   1.114  1.00 95.58           C  
ATOM   2271  CD  GLU C  97      15.071   4.650   1.296  1.00 95.58           C  
ATOM   2272  OE1 GLU C  97      16.240   4.989   1.591  1.00 95.58           O  
ATOM   2273  OE2 GLU C  97      14.142   5.473   1.144  1.00 95.58           O  
ATOM   2274  N   ILE C  98      10.618   1.425   0.304  1.00 95.19           N  
ATOM   2275  CA  ILE C  98       9.191   1.198   0.501  1.00 95.19           C  
ATOM   2276  C   ILE C  98       8.930  -0.290   0.723  1.00 95.19           C  
ATOM   2277  CB  ILE C  98       8.365   1.714  -0.699  1.00 95.19           C  
ATOM   2278  O   ILE C  98       8.225  -0.670   1.661  1.00 95.19           O  
ATOM   2279  CG1 ILE C  98       8.536   3.229  -0.852  1.00 95.19           C  
ATOM   2280  CG2 ILE C  98       6.888   1.343  -0.537  1.00 95.19           C  
ATOM   2281  CD1 ILE C  98       7.918   3.796  -2.123  1.00 95.19           C  
ATOM   2282  N   MET C  99       9.561  -1.139  -0.067  1.00 95.00           N  
ATOM   2283  CA  MET C  99       9.405  -2.587   0.036  1.00 95.00           C  
ATOM   2284  C   MET C  99       9.886  -3.092   1.392  1.00 95.00           C  
ATOM   2285  CB  MET C  99      10.169  -3.291  -1.087  1.00 95.00           C  
ATOM   2286  O   MET C  99       9.209  -3.895   2.036  1.00 95.00           O  
ATOM   2287  CG  MET C  99       9.487  -3.204  -2.442  1.00 95.00           C  
ATOM   2288  SD  MET C  99       7.911  -4.142  -2.498  1.00 95.00           S  
ATOM   2289  CE  MET C  99       8.544  -5.838  -2.376  1.00 95.00           C  
ATOM   2290  N   GLU C 100      11.004  -2.624   1.749  1.00 93.94           N  
ATOM   2291  CA  GLU C 100      11.575  -3.039   3.026  1.00 93.94           C  
ATOM   2292  C   GLU C 100      10.687  -2.614   4.192  1.00 93.94           C  
ATOM   2293  CB  GLU C 100      12.982  -2.461   3.199  1.00 93.94           C  
ATOM   2294  O   GLU C 100      10.483  -3.381   5.136  1.00 93.94           O  
ATOM   2295  CG  GLU C 100      13.695  -2.944   4.454  1.00 93.94           C  
ATOM   2296  CD  GLU C 100      14.018  -4.430   4.426  1.00 93.94           C  
ATOM   2297  OE1 GLU C 100      14.164  -5.039   5.510  1.00 93.94           O  
ATOM   2298  OE2 GLU C 100      14.127  -4.988   3.312  1.00 93.94           O  
ATOM   2299  N   HIS C 101      10.196  -1.435   4.076  1.00 94.26           N  
ATOM   2300  CA  HIS C 101       9.338  -0.902   5.127  1.00 94.26           C  
ATOM   2301  C   HIS C 101       8.059  -1.722   5.263  1.00 94.26           C  
ATOM   2302  CB  HIS C 101       8.995   0.562   4.848  1.00 94.26           C  
ATOM   2303  O   HIS C 101       7.689  -2.124   6.369  1.00 94.26           O  
ATOM   2304  CG  HIS C 101       8.345   1.257   6.002  1.00 94.26           C  
ATOM   2305  CD2 HIS C 101       7.381   0.847   6.858  1.00 94.26           C  
ATOM   2306  ND1 HIS C 101       8.677   2.540   6.380  1.00 94.26           N  
ATOM   2307  CE1 HIS C 101       7.942   2.889   7.423  1.00 94.26           C  
ATOM   2308  NE2 HIS C 101       7.148   1.879   7.733  1.00 94.26           N  
ATOM   2309  N   ILE C 102       7.415  -2.053   4.181  1.00 94.46           N  
ATOM   2310  CA  ILE C 102       6.164  -2.805   4.192  1.00 94.46           C  
ATOM   2311  C   ILE C 102       6.427  -4.236   4.655  1.00 94.46           C  
ATOM   2312  CB  ILE C 102       5.493  -2.805   2.801  1.00 94.46           C  
ATOM   2313  O   ILE C 102       5.627  -4.813   5.395  1.00 94.46           O  
ATOM   2314  CG1 ILE C 102       5.093  -1.381   2.400  1.00 94.46           C  
ATOM   2315  CG2 ILE C 102       4.279  -3.739   2.787  1.00 94.46           C  
ATOM   2316  CD1 ILE C 102       4.641  -1.249   0.952  1.00 94.46           C  
ATOM   2317  N   ARG C 103       7.534  -4.746   4.331  1.00 94.83           N  
ATOM   2318  CA  ARG C 103       7.902  -6.094   4.751  1.00 94.83           C  
ATOM   2319  C   ARG C 103       8.062  -6.171   6.266  1.00 94.83           C  
ATOM   2320  CB  ARG C 103       9.196  -6.536   4.064  1.00 94.83           C  
ATOM   2321  O   ARG C 103       7.593  -7.120   6.897  1.00 94.83           O  
ATOM   2322  CG  ARG C 103       9.596  -7.971   4.370  1.00 94.83           C  
ATOM   2323  CD  ARG C 103      10.973  -8.303   3.813  1.00 94.83           C  
ATOM   2324  NE  ARG C 103      10.918  -9.412   2.864  1.00 94.83           N  
ATOM   2325  NH1 ARG C 103      13.207  -9.568   2.597  1.00 94.83           N  
ATOM   2326  NH2 ARG C 103      11.816 -10.989   1.457  1.00 94.83           N  
ATOM   2327  CZ  ARG C 103      11.981  -9.987   2.308  1.00 94.83           C  
ATOM   2328  N   LYS C 104       8.646  -5.220   6.797  1.00 92.91           N  
ATOM   2329  CA  LYS C 104       8.932  -5.193   8.229  1.00 92.91           C  
ATOM   2330  C   LYS C 104       7.653  -5.010   9.041  1.00 92.91           C  
ATOM   2331  CB  LYS C 104       9.926  -4.079   8.557  1.00 92.91           C  
ATOM   2332  O   LYS C 104       7.482  -5.636  10.089  1.00 92.91           O  
ATOM   2333  CG  LYS C 104      11.369  -4.415   8.213  1.00 92.91           C  
ATOM   2334  CD  LYS C 104      12.315  -3.288   8.605  1.00 92.91           C  
ATOM   2335  CE  LYS C 104      13.746  -3.582   8.176  1.00 92.91           C  
ATOM   2336  NZ  LYS C 104      14.654  -2.426   8.443  1.00 92.91           N  
ATOM   2337  N   ILE C 105       6.739  -4.243   8.565  1.00 91.21           N  
ATOM   2338  CA  ILE C 105       5.577  -3.850   9.355  1.00 91.21           C  
ATOM   2339  C   ILE C 105       4.437  -4.839   9.122  1.00 91.21           C  
ATOM   2340  CB  ILE C 105       5.120  -2.415   9.013  1.00 91.21           C  
ATOM   2341  O   ILE C 105       3.726  -5.208  10.060  1.00 91.21           O  
ATOM   2342  CG1 ILE C 105       4.900  -2.269   7.503  1.00 91.21           C  
ATOM   2343  CG2 ILE C 105       6.139  -1.389   9.519  1.00 91.21           C  
ATOM   2344  CD1 ILE C 105       4.257  -0.951   7.095  1.00 91.21           C  
ATOM   2345  N   LEU C 106       4.307  -5.249   7.831  1.00 93.42           N  
ATOM   2346  CA  LEU C 106       3.090  -5.982   7.500  1.00 93.42           C  
ATOM   2347  C   LEU C 106       3.421  -7.360   6.937  1.00 93.42           C  
ATOM   2348  CB  LEU C 106       2.247  -5.195   6.493  1.00 93.42           C  
ATOM   2349  O   LEU C 106       2.521  -8.162   6.678  1.00 93.42           O  
ATOM   2350  CG  LEU C 106       1.619  -3.896   7.002  1.00 93.42           C  
ATOM   2351  CD1 LEU C 106       1.115  -3.057   5.833  1.00 93.42           C  
ATOM   2352  CD2 LEU C 106       0.487  -4.197   7.979  1.00 93.42           C  
ATOM   2353  N   GLY C 107       4.735  -7.615   6.702  1.00 94.84           N  
ATOM   2354  CA  GLY C 107       5.130  -8.893   6.131  1.00 94.84           C  
ATOM   2355  C   GLY C 107       5.196 -10.010   7.156  1.00 94.84           C  
ATOM   2356  O   GLY C 107       5.408  -9.757   8.344  1.00 94.84           O  
ATOM   2357  N   LYS C 108       4.947 -11.254   6.739  1.00 92.86           N  
ATOM   2358  CA  LYS C 108       5.127 -12.421   7.598  1.00 92.86           C  
ATOM   2359  C   LYS C 108       6.606 -12.686   7.863  1.00 92.86           C  
ATOM   2360  CB  LYS C 108       4.477 -13.655   6.971  1.00 92.86           C  
ATOM   2361  O   LYS C 108       7.450 -12.443   6.998  1.00 92.86           O  
ATOM   2362  CG  LYS C 108       2.957 -13.602   6.932  1.00 92.86           C  
ATOM   2363  CD  LYS C 108       2.368 -14.871   6.329  1.00 92.86           C  
ATOM   2364  CE  LYS C 108       0.855 -14.778   6.195  1.00 92.86           C  
ATOM   2365  NZ  LYS C 108       0.279 -15.995   5.549  1.00 92.86           N  
ATOM   2366  N   ASN C 109       6.881 -13.087   8.987  1.00 87.51           N  
ATOM   2367  CA  ASN C 109       8.254 -13.441   9.332  1.00 87.51           C  
ATOM   2368  C   ASN C 109       8.716 -14.688   8.582  1.00 87.51           C  
ATOM   2369  CB  ASN C 109       8.392 -13.648  10.841  1.00 87.51           C  
ATOM   2370  O   ASN C 109       7.900 -15.534   8.213  1.00 87.51           O  
ATOM   2371  CG  ASN C 109       8.193 -12.366  11.627  1.00 87.51           C  
ATOM   2372  ND2 ASN C 109       7.971 -12.498  12.929  1.00 87.51           N  
ATOM   2373  OD1 ASN C 109       8.238 -11.268  11.067  1.00 87.51           O  
ATOM   2374  N   GLU C 110      10.039 -14.769   8.397  1.00 85.69           N  
ATOM   2375  CA  GLU C 110      10.616 -15.888   7.659  1.00 85.69           C  
ATOM   2376  C   GLU C 110      10.261 -17.221   8.311  1.00 85.69           C  
ATOM   2377  CB  GLU C 110      12.137 -15.740   7.560  1.00 85.69           C  
ATOM   2378  O   GLU C 110      10.003 -18.208   7.618  1.00 85.69           O  
ATOM   2379  CG  GLU C 110      12.587 -14.648   6.600  1.00 85.69           C  
ATOM   2380  CD  GLU C 110      14.092 -14.433   6.600  1.00 85.69           C  
ATOM   2381  OE1 GLU C 110      14.577 -13.539   5.870  1.00 85.69           O  
ATOM   2382  OE2 GLU C 110      14.792 -15.166   7.334  1.00 85.69           O  
ATOM   2383  N   GLU C 111      10.267 -17.259   9.612  1.00 85.95           N  
ATOM   2384  CA  GLU C 111       9.934 -18.484  10.334  1.00 85.95           C  
ATOM   2385  C   GLU C 111       8.500 -18.921  10.047  1.00 85.95           C  
ATOM   2386  CB  GLU C 111      10.135 -18.293  11.839  1.00 85.95           C  
ATOM   2387  O   GLU C 111       8.241 -20.104   9.817  1.00 85.95           O  
ATOM   2388  CG  GLU C 111      10.020 -19.580  12.643  1.00 85.95           C  
ATOM   2389  CD  GLU C 111      10.276 -19.385  14.129  1.00 85.95           C  
ATOM   2390  OE1 GLU C 111      10.157 -20.364  14.899  1.00 85.95           O  
ATOM   2391  OE2 GLU C 111      10.597 -18.242  14.526  1.00 85.95           O  
ATOM   2392  N   THR C 112       7.664 -17.955  10.092  1.00 85.66           N  
ATOM   2393  CA  THR C 112       6.264 -18.251   9.812  1.00 85.66           C  
ATOM   2394  C   THR C 112       6.088 -18.720   8.370  1.00 85.66           C  
ATOM   2395  CB  THR C 112       5.371 -17.023  10.067  1.00 85.66           C  
ATOM   2396  O   THR C 112       5.323 -19.650   8.103  1.00 85.66           O  
ATOM   2397  CG2 THR C 112       4.820 -17.029  11.489  1.00 85.66           C  
ATOM   2398  OG1 THR C 112       6.141 -15.830   9.870  1.00 85.66           O  
ATOM   2399  N   LEU C 113       6.869 -18.177   7.462  1.00 84.92           N  
ATOM   2400  CA  LEU C 113       6.778 -18.530   6.049  1.00 84.92           C  
ATOM   2401  C   LEU C 113       7.291 -19.946   5.809  1.00 84.92           C  
ATOM   2402  CB  LEU C 113       7.570 -17.536   5.196  1.00 84.92           C  
ATOM   2403  O   LEU C 113       6.704 -20.700   5.029  1.00 84.92           O  
ATOM   2404  CG  LEU C 113       6.909 -16.179   4.948  1.00 84.92           C  
ATOM   2405  CD1 LEU C 113       7.956 -15.145   4.548  1.00 84.92           C  
ATOM   2406  CD2 LEU C 113       5.831 -16.297   3.877  1.00 84.92           C  
ATOM   2407  N   ARG C 114       8.304 -20.323   6.512  1.00 82.38           N  
ATOM   2408  CA  ARG C 114       8.856 -21.669   6.401  1.00 82.38           C  
ATOM   2409  C   ARG C 114       7.875 -22.709   6.933  1.00 82.38           C  
ATOM   2410  CB  ARG C 114      10.185 -21.770   7.152  1.00 82.38           C  
ATOM   2411  O   ARG C 114       7.694 -23.767   6.327  1.00 82.38           O  
ATOM   2412  CG  ARG C 114      11.357 -21.140   6.417  1.00 82.38           C  
ATOM   2413  CD  ARG C 114      12.679 -21.420   7.119  1.00 82.38           C  
ATOM   2414  NE  ARG C 114      13.754 -20.582   6.597  1.00 82.38           N  
ATOM   2415  NH1 ARG C 114      15.263 -21.121   8.262  1.00 82.38           N  
ATOM   2416  NH2 ARG C 114      15.862 -19.669   6.592  1.00 82.38           N  
ATOM   2417  CZ  ARG C 114      14.957 -20.459   7.151  1.00 82.38           C  
ATOM   2418  N   GLU C 115       7.327 -22.379   8.052  1.00 81.94           N  
ATOM   2419  CA  GLU C 115       6.365 -23.291   8.664  1.00 81.94           C  
ATOM   2420  C   GLU C 115       5.158 -23.510   7.756  1.00 81.94           C  
ATOM   2421  CB  GLU C 115       5.909 -22.759  10.025  1.00 81.94           C  
ATOM   2422  O   GLU C 115       4.680 -24.637   7.611  1.00 81.94           O  
ATOM   2423  CG  GLU C 115       6.973 -22.852  11.109  1.00 81.94           C  
ATOM   2424  CD  GLU C 115       6.534 -22.249  12.434  1.00 81.94           C  
ATOM   2425  OE1 GLU C 115       7.346 -22.221  13.386  1.00 81.94           O  
ATOM   2426  OE2 GLU C 115       5.369 -21.802  12.520  1.00 81.94           O  
ATOM   2427  N   GLU C 116       4.699 -22.446   7.140  1.00 76.87           N  
ATOM   2428  CA  GLU C 116       3.541 -22.538   6.256  1.00 76.87           C  
ATOM   2429  C   GLU C 116       3.878 -23.314   4.985  1.00 76.87           C  
ATOM   2430  CB  GLU C 116       3.024 -21.142   5.899  1.00 76.87           C  
ATOM   2431  O   GLU C 116       3.037 -24.044   4.456  1.00 76.87           O  
ATOM   2432  CG  GLU C 116       2.311 -20.439   7.044  1.00 76.87           C  
ATOM   2433  CD  GLU C 116       1.693 -19.110   6.640  1.00 76.87           C  
ATOM   2434  OE1 GLU C 116       0.975 -18.499   7.464  1.00 76.87           O  
ATOM   2435  OE2 GLU C 116       1.927 -18.676   5.490  1.00 76.87           O  
ATOM   2436  N   GLU C 117       5.160 -23.138   4.522  1.00 72.62           N  
ATOM   2437  CA  GLU C 117       5.606 -23.881   3.346  1.00 72.62           C  
ATOM   2438  C   GLU C 117       5.664 -25.379   3.630  1.00 72.62           C  
ATOM   2439  CB  GLU C 117       6.975 -23.380   2.880  1.00 72.62           C  
ATOM   2440  O   GLU C 117       5.294 -26.192   2.781  1.00 72.62           O  
ATOM   2441  CG  GLU C 117       7.358 -23.846   1.483  1.00 72.62           C  
ATOM   2442  CD  GLU C 117       8.670 -23.256   0.992  1.00 72.62           C  
ATOM   2443  OE1 GLU C 117       9.149 -23.660  -0.091  1.00 72.62           O  
ATOM   2444  OE2 GLU C 117       9.224 -22.383   1.698  1.00 72.62           O  
ATOM   2445  N   GLU C 118       6.093 -25.749   4.848  1.00 70.57           N  
ATOM   2446  CA  GLU C 118       6.158 -27.153   5.241  1.00 70.57           C  
ATOM   2447  C   GLU C 118       4.763 -27.760   5.353  1.00 70.57           C  
ATOM   2448  CB  GLU C 118       6.907 -27.307   6.568  1.00 70.57           C  
ATOM   2449  O   GLU C 118       4.548 -28.912   4.971  1.00 70.57           O  
ATOM   2450  CG  GLU C 118       8.418 -27.394   6.414  1.00 70.57           C  
ATOM   2451  CD  GLU C 118       9.155 -27.433   7.744  1.00 70.57           C  
ATOM   2452  OE1 GLU C 118      10.405 -27.495   7.743  1.00 70.57           O  
ATOM   2453  OE2 GLU C 118       8.476 -27.401   8.794  1.00 70.57           O  
ATOM   2454  N   GLU C 119       3.869 -26.968   5.841  1.00 67.45           N  
ATOM   2455  CA  GLU C 119       2.488 -27.422   5.985  1.00 67.45           C  
ATOM   2456  C   GLU C 119       1.832 -27.632   4.623  1.00 67.45           C  
ATOM   2457  CB  GLU C 119       1.677 -26.421   6.811  1.00 67.45           C  
ATOM   2458  O   GLU C 119       1.074 -28.586   4.435  1.00 67.45           O  
ATOM   2459  CG  GLU C 119       0.287 -26.915   7.184  1.00 67.45           C  
ATOM   2460  CD  GLU C 119      -0.469 -25.956   8.090  1.00 67.45           C  
ATOM   2461  OE1 GLU C 119      -1.637 -26.241   8.437  1.00 67.45           O  
ATOM   2462  OE2 GLU C 119       0.113 -24.909   8.455  1.00 67.45           O  
ATOM   2463  N   LYS C 120       2.133 -26.839   3.628  1.00 59.28           N  
ATOM   2464  CA  LYS C 120       1.602 -26.928   2.271  1.00 59.28           C  
ATOM   2465  C   LYS C 120       2.124 -28.171   1.557  1.00 59.28           C  
ATOM   2466  CB  LYS C 120       1.959 -25.675   1.471  1.00 59.28           C  
ATOM   2467  O   LYS C 120       1.389 -28.820   0.810  1.00 59.28           O  
ATOM   2468  CG  LYS C 120       1.085 -24.470   1.785  1.00 59.28           C  
ATOM   2469  CD  LYS C 120       1.464 -23.266   0.932  1.00 59.28           C  
ATOM   2470  CE  LYS C 120       0.644 -22.037   1.301  1.00 59.28           C  
ATOM   2471  NZ  LYS C 120       0.785 -20.952   0.285  1.00 59.28           N  
ATOM   2472  N   LYS C 121       3.400 -28.474   1.764  1.00 60.41           N  
ATOM   2473  CA  LYS C 121       4.003 -29.661   1.164  1.00 60.41           C  
ATOM   2474  C   LYS C 121       3.350 -30.935   1.691  1.00 60.41           C  
ATOM   2475  CB  LYS C 121       5.508 -29.693   1.434  1.00 60.41           C  
ATOM   2476  O   LYS C 121       3.168 -31.900   0.945  1.00 60.41           O  
ATOM   2477  CG  LYS C 121       6.332 -28.882   0.445  1.00 60.41           C  
ATOM   2478  CD  LYS C 121       7.813 -28.901   0.802  1.00 60.41           C  
ATOM   2479  CE  LYS C 121       8.617 -27.969  -0.094  1.00 60.41           C  
ATOM   2480  NZ  LYS C 121      10.052 -27.908   0.316  1.00 60.41           N  
ATOM   2481  N   GLN C 122       2.940 -30.889   2.969  1.00 58.68           N  
ATOM   2482  CA  GLN C 122       2.315 -32.057   3.581  1.00 58.68           C  
ATOM   2483  C   GLN C 122       0.906 -32.276   3.038  1.00 58.68           C  
ATOM   2484  CB  GLN C 122       2.275 -31.909   5.103  1.00 58.68           C  
ATOM   2485  O   GLN C 122       0.485 -33.415   2.831  1.00 58.68           O  
ATOM   2486  CG  GLN C 122       3.634 -32.062   5.772  1.00 58.68           C  
ATOM   2487  CD  GLN C 122       3.570 -31.883   7.278  1.00 58.68           C  
ATOM   2488  NE2 GLN C 122       4.704 -31.547   7.883  1.00 58.68           N  
ATOM   2489  OE1 GLN C 122       2.511 -32.046   7.891  1.00 58.68           O  
ATOM   2490  N   LEU C 123       0.151 -31.174   2.675  1.00 48.29           N  
ATOM   2491  CA  LEU C 123      -1.228 -31.235   2.200  1.00 48.29           C  
ATOM   2492  C   LEU C 123      -1.274 -31.479   0.695  1.00 48.29           C  
ATOM   2493  CB  LEU C 123      -1.970 -29.940   2.542  1.00 48.29           C  
ATOM   2494  O   LEU C 123      -2.326 -31.819   0.149  1.00 48.29           O  
ATOM   2495  CG  LEU C 123      -2.273 -29.703   4.023  1.00 48.29           C  
ATOM   2496  CD1 LEU C 123      -2.536 -28.223   4.279  1.00 48.29           C  
ATOM   2497  CD2 LEU C 123      -3.461 -30.549   4.467  1.00 48.29           C  
ATOM   2498  N   SER C 124      -0.281 -31.100  -0.102  1.00 46.14           N  
ATOM   2499  CA  SER C 124      -0.251 -31.187  -1.558  1.00 46.14           C  
ATOM   2500  C   SER C 124      -0.194 -32.638  -2.024  1.00 46.14           C  
ATOM   2501  CB  SER C 124       0.946 -30.417  -2.117  1.00 46.14           C  
ATOM   2502  O   SER C 124       0.854 -33.282  -1.943  1.00 46.14           O  
ATOM   2503  OG  SER C 124       2.164 -31.015  -1.707  1.00 46.14           O  
ATOM   2504  N   HIS C 125      -1.332 -33.439  -1.852  1.00 49.41           N  
ATOM   2505  CA  HIS C 125      -1.489 -34.740  -2.494  1.00 49.41           C  
ATOM   2506  C   HIS C 125      -1.775 -34.589  -3.984  1.00 49.41           C  
ATOM   2507  CB  HIS C 125      -2.608 -35.537  -1.822  1.00 49.41           C  
ATOM   2508  O   HIS C 125      -2.482 -33.665  -4.394  1.00 49.41           O  
ATOM   2509  CG  HIS C 125      -2.419 -37.019  -1.899  1.00 49.41           C  
ATOM   2510  CD2 HIS C 125      -2.135 -37.930  -0.939  1.00 49.41           C  
ATOM   2511  ND1 HIS C 125      -2.517 -37.721  -3.081  1.00 49.41           N  
ATOM   2512  CE1 HIS C 125      -2.302 -39.004  -2.842  1.00 49.41           C  
ATOM   2513  NE2 HIS C 125      -2.067 -39.157  -1.550  1.00 49.41           N  
ATOM   2514  N   PRO C 126      -1.079 -35.245  -4.991  1.00 41.58           N  
ATOM   2515  CA  PRO C 126      -1.212 -35.116  -6.444  1.00 41.58           C  
ATOM   2516  C   PRO C 126      -2.665 -35.171  -6.911  1.00 41.58           C  
ATOM   2517  CB  PRO C 126      -0.423 -36.314  -6.978  1.00 41.58           C  
ATOM   2518  O   PRO C 126      -2.962 -34.833  -8.060  1.00 41.58           O  
ATOM   2519  CG  PRO C 126      -0.053 -37.101  -5.762  1.00 41.58           C  
ATOM   2520  CD  PRO C 126      -0.525 -36.352  -4.548  1.00 41.58           C  
ATOM   2521  N   ALA C 127      -3.601 -35.875  -6.226  1.00 45.58           N  
ATOM   2522  CA  ALA C 127      -4.965 -36.063  -6.715  1.00 45.58           C  
ATOM   2523  C   ALA C 127      -5.800 -34.802  -6.508  1.00 45.58           C  
ATOM   2524  CB  ALA C 127      -5.621 -37.252  -6.017  1.00 45.58           C  
ATOM   2525  O   ALA C 127      -6.950 -34.733  -6.947  1.00 45.58           O  
ATOM   2526  N   ASN C 128      -5.398 -33.701  -5.795  1.00 47.41           N  
ATOM   2527  CA  ASN C 128      -6.220 -32.539  -5.475  1.00 47.41           C  
ATOM   2528  C   ASN C 128      -6.174 -31.496  -6.589  1.00 47.41           C  
ATOM   2529  CB  ASN C 128      -5.778 -31.918  -4.148  1.00 47.41           C  
ATOM   2530  O   ASN C 128      -5.104 -31.201  -7.125  1.00 47.41           O  
ATOM   2531  CG  ASN C 128      -6.287 -32.688  -2.945  1.00 47.41           C  
ATOM   2532  ND2 ASN C 128      -5.640 -32.498  -1.802  1.00 47.41           N  
ATOM   2533  OD1 ASN C 128      -7.255 -33.447  -3.043  1.00 47.41           O  
ATOM   2534  N   PHE C 129      -7.349 -31.179  -7.345  1.00 49.84           N  
ATOM   2535  CA  PHE C 129      -7.458 -30.160  -8.382  1.00 49.84           C  
ATOM   2536  C   PHE C 129      -8.242 -28.955  -7.876  1.00 49.84           C  
ATOM   2537  CB  PHE C 129      -8.129 -30.735  -9.634  1.00 49.84           C  
ATOM   2538  O   PHE C 129      -9.128 -29.094  -7.030  1.00 49.84           O  
ATOM   2539  CG  PHE C 129      -7.503 -32.013 -10.125  1.00 49.84           C  
ATOM   2540  CD1 PHE C 129      -6.389 -31.983 -10.955  1.00 49.84           C  
ATOM   2541  CD2 PHE C 129      -8.030 -33.244  -9.757  1.00 49.84           C  
ATOM   2542  CE1 PHE C 129      -5.807 -33.163 -11.411  1.00 49.84           C  
ATOM   2543  CE2 PHE C 129      -7.454 -34.428 -10.209  1.00 49.84           C  
ATOM   2544  CZ  PHE C 129      -6.344 -34.385 -11.037  1.00 49.84           C  
ATOM   2545  N   GLY C 130      -7.884 -27.716  -7.835  1.00 49.53           N  
ATOM   2546  CA  GLY C 130      -8.543 -26.477  -7.455  1.00 49.53           C  
ATOM   2547  C   GLY C 130      -7.706 -25.244  -7.739  1.00 49.53           C  
ATOM   2548  O   GLY C 130      -6.767 -25.295  -8.535  1.00 49.53           O  
ATOM   2549  N   PRO C 131      -8.095 -24.082  -7.213  1.00 46.18           N  
ATOM   2550  CA  PRO C 131      -7.317 -22.865  -7.456  1.00 46.18           C  
ATOM   2551  C   PRO C 131      -5.828 -23.050  -7.174  1.00 46.18           C  
ATOM   2552  CB  PRO C 131      -7.935 -21.853  -6.487  1.00 46.18           C  
ATOM   2553  O   PRO C 131      -5.456 -23.793  -6.261  1.00 46.18           O  
ATOM   2554  CG  PRO C 131      -9.171 -22.520  -5.975  1.00 46.18           C  
ATOM   2555  CD  PRO C 131      -9.091 -23.984  -6.296  1.00 46.18           C  
ATOM   2556  N   ARG C 132      -4.930 -22.669  -8.005  1.00 45.86           N  
ATOM   2557  CA  ARG C 132      -3.484 -22.873  -8.010  1.00 45.86           C  
ATOM   2558  C   ARG C 132      -2.890 -22.610  -6.630  1.00 45.86           C  
ATOM   2559  CB  ARG C 132      -2.817 -21.969  -9.048  1.00 45.86           C  
ATOM   2560  O   ARG C 132      -1.796 -23.085  -6.319  1.00 45.86           O  
ATOM   2561  CG  ARG C 132      -2.538 -22.657 -10.375  1.00 45.86           C  
ATOM   2562  CD  ARG C 132      -1.749 -21.761 -11.320  1.00 45.86           C  
ATOM   2563  NE  ARG C 132      -1.472 -22.428 -12.589  1.00 45.86           N  
ATOM   2564  NH1 ARG C 132      -0.409 -20.614 -13.547  1.00 45.86           N  
ATOM   2565  NH2 ARG C 132      -0.642 -22.566 -14.726  1.00 45.86           N  
ATOM   2566  CZ  ARG C 132      -0.841 -21.868 -13.618  1.00 45.86           C  
ATOM   2567  N   LYS C 133      -3.482 -21.755  -5.882  1.00 44.15           N  
ATOM   2568  CA  LYS C 133      -2.950 -21.370  -4.578  1.00 44.15           C  
ATOM   2569  C   LYS C 133      -2.823 -22.580  -3.657  1.00 44.15           C  
ATOM   2570  CB  LYS C 133      -3.839 -20.308  -3.928  1.00 44.15           C  
ATOM   2571  O   LYS C 133      -1.901 -22.652  -2.842  1.00 44.15           O  
ATOM   2572  CG  LYS C 133      -3.677 -18.917  -4.523  1.00 44.15           C  
ATOM   2573  CD  LYS C 133      -4.497 -17.884  -3.760  1.00 44.15           C  
ATOM   2574  CE  LYS C 133      -4.394 -16.505  -4.398  1.00 44.15           C  
ATOM   2575  NZ  LYS C 133      -5.181 -15.485  -3.642  1.00 44.15           N  
ATOM   2576  N   TYR C 134      -3.693 -23.516  -3.780  1.00 44.00           N  
ATOM   2577  CA  TYR C 134      -3.744 -24.580  -2.784  1.00 44.00           C  
ATOM   2578  C   TYR C 134      -3.495 -25.940  -3.425  1.00 44.00           C  
ATOM   2579  CB  TYR C 134      -5.098 -24.581  -2.068  1.00 44.00           C  
ATOM   2580  O   TYR C 134      -3.257 -26.928  -2.726  1.00 44.00           O  
ATOM   2581  CG  TYR C 134      -5.588 -23.203  -1.693  1.00 44.00           C  
ATOM   2582  CD1 TYR C 134      -5.125 -22.567  -0.544  1.00 44.00           C  
ATOM   2583  CD2 TYR C 134      -6.515 -22.536  -2.486  1.00 44.00           C  
ATOM   2584  CE1 TYR C 134      -5.575 -21.298  -0.194  1.00 44.00           C  
ATOM   2585  CE2 TYR C 134      -6.972 -21.267  -2.146  1.00 44.00           C  
ATOM   2586  OH  TYR C 134      -6.945 -19.401  -0.658  1.00 44.00           O  
ATOM   2587  CZ  TYR C 134      -6.497 -20.657  -1.000  1.00 44.00           C  
ATOM   2588  N   CYS C 135      -3.825 -26.053  -4.749  1.00 50.36           N  
ATOM   2589  CA  CYS C 135      -3.779 -27.370  -5.375  1.00 50.36           C  
ATOM   2590  C   CYS C 135      -2.767 -27.398  -6.513  1.00 50.36           C  
ATOM   2591  CB  CYS C 135      -5.161 -27.762  -5.898  1.00 50.36           C  
ATOM   2592  O   CYS C 135      -2.443 -26.357  -7.087  1.00 50.36           O  
ATOM   2593  SG  CYS C 135      -6.422 -27.878  -4.610  1.00 50.36           S  
ATOM   2594  N   LEU C 136      -2.000 -28.459  -6.752  1.00 51.87           N  
ATOM   2595  CA  LEU C 136      -1.005 -28.628  -7.806  1.00 51.87           C  
ATOM   2596  C   LEU C 136      -1.659 -28.582  -9.183  1.00 51.87           C  
ATOM   2597  CB  LEU C 136      -0.255 -29.951  -7.628  1.00 51.87           C  
ATOM   2598  O   LEU C 136      -1.057 -28.101 -10.145  1.00 51.87           O  
ATOM   2599  CG  LEU C 136       1.133 -29.862  -6.990  1.00 51.87           C  
ATOM   2600  CD1 LEU C 136       1.184 -30.698  -5.715  1.00 51.87           C  
ATOM   2601  CD2 LEU C 136       2.204 -30.316  -7.976  1.00 51.87           C  
ATOM   2602  N   ARG C 137      -2.782 -29.074  -9.367  1.00 54.27           N  
ATOM   2603  CA  ARG C 137      -3.499 -29.108 -10.637  1.00 54.27           C  
ATOM   2604  C   ARG C 137      -4.761 -28.254 -10.576  1.00 54.27           C  
ATOM   2605  CB  ARG C 137      -3.859 -30.548 -11.012  1.00 54.27           C  
ATOM   2606  O   ARG C 137      -5.529 -28.338  -9.616  1.00 54.27           O  
ATOM   2607  CG  ARG C 137      -2.655 -31.421 -11.328  1.00 54.27           C  
ATOM   2608  CD  ARG C 137      -3.067 -32.845 -11.674  1.00 54.27           C  
ATOM   2609  NE  ARG C 137      -1.906 -33.714 -11.848  1.00 54.27           N  
ATOM   2610  NH1 ARG C 137      -2.886 -35.565 -10.873  1.00 54.27           N  
ATOM   2611  NH2 ARG C 137      -0.741 -35.685 -11.672  1.00 54.27           N  
ATOM   2612  CZ  ARG C 137      -1.847 -34.986 -11.464  1.00 54.27           C  
ATOM   2613  N   GLU C 138      -4.965 -27.303 -11.525  1.00 49.17           N  
ATOM   2614  CA  GLU C 138      -6.081 -26.362 -11.523  1.00 49.17           C  
ATOM   2615  C   GLU C 138      -7.355 -27.016 -12.049  1.00 49.17           C  
ATOM   2616  CB  GLU C 138      -5.742 -25.124 -12.358  1.00 49.17           C  
ATOM   2617  O   GLU C 138      -8.450 -26.739 -11.556  1.00 49.17           O  
ATOM   2618  CG  GLU C 138      -4.898 -24.096 -11.618  1.00 49.17           C  
ATOM   2619  CD  GLU C 138      -4.815 -22.759 -12.337  1.00 49.17           C  
ATOM   2620  OE1 GLU C 138      -4.525 -21.733 -11.680  1.00 49.17           O  
ATOM   2621  OE2 GLU C 138      -5.044 -22.736 -13.567  1.00 49.17           O  
ATOM   2622  N   CYS C 139      -7.242 -27.730 -13.218  1.00 51.43           N  
ATOM   2623  CA  CYS C 139      -8.360 -28.414 -13.857  1.00 51.43           C  
ATOM   2624  C   CYS C 139      -8.165 -29.926 -13.825  1.00 51.43           C  
ATOM   2625  CB  CYS C 139      -8.522 -27.943 -15.302  1.00 51.43           C  
ATOM   2626  O   CYS C 139      -7.032 -30.410 -13.825  1.00 51.43           O  
ATOM   2627  SG  CYS C 139      -9.948 -28.660 -16.146  1.00 51.43           S  
ATOM   2628  N   ILE C 140      -9.222 -30.771 -13.672  1.00 54.42           N  
ATOM   2629  CA  ILE C 140      -9.185 -32.228 -13.633  1.00 54.42           C  
ATOM   2630  C   ILE C 140      -8.617 -32.766 -14.944  1.00 54.42           C  
ATOM   2631  CB  ILE C 140     -10.587 -32.823 -13.372  1.00 54.42           C  
ATOM   2632  O   ILE C 140      -8.143 -33.903 -15.003  1.00 54.42           O  
ATOM   2633  CG1 ILE C 140     -10.472 -34.289 -12.937  1.00 54.42           C  
ATOM   2634  CG2 ILE C 140     -11.471 -32.688 -14.615  1.00 54.42           C  
ATOM   2635  CD1 ILE C 140     -11.369 -34.658 -11.763  1.00 54.42           C  
ATOM   2636  N   CYS C 141      -8.675 -31.974 -16.117  1.00 49.42           N  
ATOM   2637  CA  CYS C 141      -8.191 -32.425 -17.417  1.00 49.42           C  
ATOM   2638  C   CYS C 141      -6.692 -32.695 -17.377  1.00 49.42           C  
ATOM   2639  CB  CYS C 141      -8.503 -31.387 -18.494  1.00 49.42           C  
ATOM   2640  O   CYS C 141      -6.155 -33.373 -18.255  1.00 49.42           O  
ATOM   2641  SG  CYS C 141     -10.162 -30.684 -18.369  1.00 49.42           S  
ATOM   2642  N   GLU C 142      -6.038 -32.121 -16.345  1.00 50.67           N  
ATOM   2643  CA  GLU C 142      -4.590 -32.275 -16.237  1.00 50.67           C  
ATOM   2644  C   GLU C 142      -4.224 -33.575 -15.528  1.00 50.67           C  
ATOM   2645  CB  GLU C 142      -3.976 -31.082 -15.500  1.00 50.67           C  
ATOM   2646  O   GLU C 142      -3.056 -33.970 -15.508  1.00 50.67           O  
ATOM   2647  CG  GLU C 142      -3.912 -29.810 -16.333  1.00 50.67           C  
ATOM   2648  CD  GLU C 142      -3.227 -28.657 -15.617  1.00 50.67           C  
ATOM   2649  OE1 GLU C 142      -3.097 -27.564 -16.213  1.00 50.67           O  
ATOM   2650  OE2 GLU C 142      -2.817 -28.849 -14.451  1.00 50.67           O  
ATOM   2651  N   VAL C 143      -5.270 -34.240 -15.003  1.00 47.61           N  
ATOM   2652  CA  VAL C 143      -5.058 -35.542 -14.380  1.00 47.61           C  
ATOM   2653  C   VAL C 143      -5.070 -36.634 -15.447  1.00 47.61           C  
ATOM   2654  CB  VAL C 143      -6.127 -35.837 -13.304  1.00 47.61           C  
ATOM   2655  O   VAL C 143      -5.953 -36.660 -16.308  1.00 47.61           O  
ATOM   2656  CG1 VAL C 143      -5.927 -37.231 -12.712  1.00 47.61           C  
ATOM   2657  CG2 VAL C 143      -6.085 -34.776 -12.206  1.00 47.61           C  
ATOM   2658  N   GLU C 144      -4.156 -37.586 -15.521  1.00 47.41           N  
ATOM   2659  CA  GLU C 144      -4.009 -38.674 -16.483  1.00 47.41           C  
ATOM   2660  C   GLU C 144      -5.215 -39.608 -16.449  1.00 47.41           C  
ATOM   2661  CB  GLU C 144      -2.725 -39.462 -16.211  1.00 47.41           C  
ATOM   2662  O   GLU C 144      -5.649 -40.031 -15.376  1.00 47.41           O  
ATOM   2663  CG  GLU C 144      -2.071 -40.025 -17.464  1.00 47.41           C  
ATOM   2664  CD  GLU C 144      -0.703 -40.635 -17.205  1.00 47.41           C  
ATOM   2665  OE1 GLU C 144      -0.088 -41.173 -18.154  1.00 47.41           O  
ATOM   2666  OE2 GLU C 144      -0.242 -40.576 -16.043  1.00 47.41           O  
ATOM   2667  N   GLY C 145      -5.984 -39.887 -17.695  1.00 52.51           N  
ATOM   2668  CA  GLY C 145      -7.131 -40.752 -17.919  1.00 52.51           C  
ATOM   2669  C   GLY C 145      -8.430 -39.989 -18.095  1.00 52.51           C  
ATOM   2670  O   GLY C 145      -9.490 -40.590 -18.278  1.00 52.51           O  
ATOM   2671  N   GLN C 146      -8.503 -38.516 -17.708  1.00 47.14           N  
ATOM   2672  CA  GLN C 146      -9.718 -37.727 -17.880  1.00 47.14           C  
ATOM   2673  C   GLN C 146      -9.752 -37.059 -19.251  1.00 47.14           C  
ATOM   2674  CB  GLN C 146      -9.834 -36.673 -16.778  1.00 47.14           C  
ATOM   2675  O   GLN C 146      -8.714 -36.907 -19.899  1.00 47.14           O  
ATOM   2676  CG  GLN C 146     -10.106 -37.253 -15.397  1.00 47.14           C  
ATOM   2677  CD  GLN C 146     -11.559 -37.638 -15.197  1.00 47.14           C  
ATOM   2678  NE2 GLN C 146     -11.842 -38.342 -14.106  1.00 47.14           N  
ATOM   2679  OE1 GLN C 146     -12.422 -37.305 -16.016  1.00 47.14           O  
ATOM   2680  N   VAL C 147     -11.052 -36.913 -19.863  1.00 45.51           N  
ATOM   2681  CA  VAL C 147     -11.247 -36.373 -21.204  1.00 45.51           C  
ATOM   2682  C   VAL C 147     -10.681 -34.957 -21.279  1.00 45.51           C  
ATOM   2683  CB  VAL C 147     -12.739 -36.372 -21.604  1.00 45.51           C  
ATOM   2684  O   VAL C 147     -11.003 -34.108 -20.444  1.00 45.51           O  
ATOM   2685  CG1 VAL C 147     -12.923 -35.787 -23.003  1.00 45.51           C  
ATOM   2686  CG2 VAL C 147     -13.310 -37.788 -21.535  1.00 45.51           C  
ATOM   2687  N   PRO C 148      -9.608 -34.652 -22.068  1.00 42.84           N  
ATOM   2688  CA  PRO C 148      -8.960 -33.346 -22.209  1.00 42.84           C  
ATOM   2689  C   PRO C 148      -9.940 -32.239 -22.592  1.00 42.84           C  
ATOM   2690  CB  PRO C 148      -7.936 -33.578 -23.323  1.00 42.84           C  
ATOM   2691  O   PRO C 148     -11.011 -32.519 -23.136  1.00 42.84           O  
ATOM   2692  CG  PRO C 148      -8.316 -34.893 -23.922  1.00 42.84           C  
ATOM   2693  CD  PRO C 148      -9.357 -35.533 -23.049  1.00 42.84           C  
ATOM   2694  N   CYS C 149      -9.978 -30.975 -22.068  1.00 44.23           N  
ATOM   2695  CA  CYS C 149     -10.841 -29.853 -22.419  1.00 44.23           C  
ATOM   2696  C   CYS C 149     -10.880 -29.647 -23.929  1.00 44.23           C  
ATOM   2697  CB  CYS C 149     -10.365 -28.574 -21.733  1.00 44.23           C  
ATOM   2698  O   CYS C 149      -9.949 -30.035 -24.637  1.00 44.23           O  
ATOM   2699  SG  CYS C 149      -9.658 -28.847 -20.093  1.00 44.23           S  
ATOM   2700  N   PRO C 150     -11.994 -29.394 -24.617  1.00 44.52           N  
ATOM   2701  CA  PRO C 150     -12.106 -29.213 -26.066  1.00 44.52           C  
ATOM   2702  C   PRO C 150     -11.041 -28.275 -26.628  1.00 44.52           C  
ATOM   2703  CB  PRO C 150     -13.505 -28.617 -26.239  1.00 44.52           C  
ATOM   2704  O   PRO C 150     -10.852 -28.208 -27.846  1.00 44.52           O  
ATOM   2705  CG  PRO C 150     -13.994 -28.379 -24.847  1.00 44.52           C  
ATOM   2706  CD  PRO C 150     -12.960 -28.888 -23.885  1.00 44.52           C  
ATOM   2707  N   SER C 151     -10.499 -27.247 -25.983  1.00 42.27           N  
ATOM   2708  CA  SER C 151      -9.514 -26.315 -26.522  1.00 42.27           C  
ATOM   2709  C   SER C 151      -8.209 -27.026 -26.865  1.00 42.27           C  
ATOM   2710  CB  SER C 151      -9.243 -25.186 -25.527  1.00 42.27           C  
ATOM   2711  O   SER C 151      -7.418 -26.529 -27.670  1.00 42.27           O  
ATOM   2712  OG  SER C 151      -8.664 -24.069 -26.179  1.00 42.27           O  
ATOM   2713  N   LEU C 152      -7.769 -28.113 -26.252  1.00 42.79           N  
ATOM   2714  CA  LEU C 152      -6.527 -28.821 -26.543  1.00 42.79           C  
ATOM   2715  C   LEU C 152      -6.732 -29.844 -27.655  1.00 42.79           C  
ATOM   2716  CB  LEU C 152      -5.999 -29.515 -25.285  1.00 42.79           C  
ATOM   2717  O   LEU C 152      -5.902 -29.958 -28.560  1.00 42.79           O  
ATOM   2718  CG  LEU C 152      -5.204 -28.643 -24.312  1.00 42.79           C  
ATOM   2719  CD1 LEU C 152      -5.266 -29.227 -22.904  1.00 42.79           C  
ATOM   2720  CD2 LEU C 152      -3.758 -28.505 -24.776  1.00 42.79           C  
ATOM   2721  N   VAL C 153      -7.734 -30.886 -27.644  1.00 46.22           N  
ATOM   2722  CA  VAL C 153      -7.933 -31.829 -28.740  1.00 46.22           C  
ATOM   2723  C   VAL C 153      -9.167 -31.431 -29.546  1.00 46.22           C  
ATOM   2724  CB  VAL C 153      -8.078 -33.277 -28.222  1.00 46.22           C  
ATOM   2725  O   VAL C 153     -10.260 -31.290 -28.992  1.00 46.22           O  
ATOM   2726  CG1 VAL C 153      -7.928 -34.278 -29.367  1.00 46.22           C  
ATOM   2727  CG2 VAL C 153      -7.053 -33.557 -27.125  1.00 46.22           C  
ATOM   2728  N   PRO C 154      -8.949 -30.890 -30.858  1.00 45.42           N  
ATOM   2729  CA  PRO C 154     -10.056 -30.436 -31.704  1.00 45.42           C  
ATOM   2730  C   PRO C 154     -11.166 -31.477 -31.832  1.00 45.42           C  
ATOM   2731  CB  PRO C 154      -9.386 -30.183 -33.057  1.00 45.42           C  
ATOM   2732  O   PRO C 154     -10.892 -32.680 -31.831  1.00 45.42           O  
ATOM   2733  CG  PRO C 154      -8.021 -30.777 -32.923  1.00 45.42           C  
ATOM   2734  CD  PRO C 154      -7.809 -31.169 -31.489  1.00 45.42           C  
ATOM   2735  N   LEU C 155     -12.398 -31.137 -31.480  1.00 47.50           N  
ATOM   2736  CA  LEU C 155     -13.538 -32.034 -31.640  1.00 47.50           C  
ATOM   2737  C   LEU C 155     -13.616 -32.564 -33.068  1.00 47.50           C  
ATOM   2738  CB  LEU C 155     -14.840 -31.315 -31.278  1.00 47.50           C  
ATOM   2739  O   LEU C 155     -13.163 -31.904 -34.005  1.00 47.50           O  
ATOM   2740  CG  LEU C 155     -15.775 -32.050 -30.316  1.00 47.50           C  
ATOM   2741  CD1 LEU C 155     -15.148 -32.134 -28.928  1.00 47.50           C  
ATOM   2742  CD2 LEU C 155     -17.132 -31.356 -30.255  1.00 47.50           C  
ATOM   2743  N   PRO C 156     -13.930 -33.887 -33.341  1.00 50.01           N  
ATOM   2744  CA  PRO C 156     -14.039 -34.399 -34.709  1.00 50.01           C  
ATOM   2745  C   PRO C 156     -14.780 -33.442 -35.640  1.00 50.01           C  
ATOM   2746  CB  PRO C 156     -14.818 -35.705 -34.536  1.00 50.01           C  
ATOM   2747  O   PRO C 156     -15.591 -32.633 -35.182  1.00 50.01           O  
ATOM   2748  CG  PRO C 156     -15.045 -35.823 -33.063  1.00 50.01           C  
ATOM   2749  CD  PRO C 156     -14.484 -34.600 -32.396  1.00 50.01           C  
ATOM   2750  N   LYS C 157     -14.248 -33.137 -36.849  1.00 51.09           N  
ATOM   2751  CA  LYS C 157     -14.699 -32.210 -37.883  1.00 51.09           C  
ATOM   2752  C   LYS C 157     -16.219 -32.233 -38.017  1.00 51.09           C  
ATOM   2753  CB  LYS C 157     -14.049 -32.547 -39.226  1.00 51.09           C  
ATOM   2754  O   LYS C 157     -16.838 -31.204 -38.293  1.00 51.09           O  
ATOM   2755  CG  LYS C 157     -12.579 -32.166 -39.316  1.00 51.09           C  
ATOM   2756  CD  LYS C 157     -12.013 -32.443 -40.703  1.00 51.09           C  
ATOM   2757  CE  LYS C 157     -10.537 -32.081 -40.788  1.00 51.09           C  
ATOM   2758  NZ  LYS C 157      -9.968 -32.384 -42.135  1.00 51.09           N  
ATOM   2759  N   GLU C 158     -16.886 -33.510 -37.903  1.00 51.27           N  
ATOM   2760  CA  GLU C 158     -18.303 -33.701 -38.196  1.00 51.27           C  
ATOM   2761  C   GLU C 158     -19.178 -32.916 -37.223  1.00 51.27           C  
ATOM   2762  CB  GLU C 158     -18.667 -35.187 -38.150  1.00 51.27           C  
ATOM   2763  O   GLU C 158     -20.334 -32.613 -37.525  1.00 51.27           O  
ATOM   2764  CG  GLU C 158     -18.079 -36.000 -39.295  1.00 51.27           C  
ATOM   2765  CD  GLU C 158     -18.654 -37.404 -39.391  1.00 51.27           C  
ATOM   2766  OE1 GLU C 158     -18.390 -38.100 -40.397  1.00 51.27           O  
ATOM   2767  OE2 GLU C 158     -19.375 -37.810 -38.453  1.00 51.27           O  
ATOM   2768  N   MET C 159     -18.582 -32.662 -36.029  1.00 51.27           N  
ATOM   2769  CA  MET C 159     -19.370 -31.999 -34.993  1.00 51.27           C  
ATOM   2770  C   MET C 159     -19.059 -30.507 -34.945  1.00 51.27           C  
ATOM   2771  CB  MET C 159     -19.105 -32.633 -33.627  1.00 51.27           C  
ATOM   2772  O   MET C 159     -19.562 -29.792 -34.076  1.00 51.27           O  
ATOM   2773  CG  MET C 159     -19.900 -33.904 -33.376  1.00 51.27           C  
ATOM   2774  SD  MET C 159     -20.344 -34.119 -31.609  1.00 51.27           S  
ATOM   2775  CE  MET C 159     -18.707 -34.471 -30.909  1.00 51.27           C  
ATOM   2776  N   ARG C 160     -18.074 -29.981 -35.807  1.00 47.18           N  
ATOM   2777  CA  ARG C 160     -17.744 -28.559 -35.812  1.00 47.18           C  
ATOM   2778  C   ARG C 160     -18.643 -27.792 -36.776  1.00 47.18           C  
ATOM   2779  CB  ARG C 160     -16.275 -28.349 -36.185  1.00 47.18           C  
ATOM   2780  O   ARG C 160     -18.917 -28.260 -37.883  1.00 47.18           O  
ATOM   2781  CG  ARG C 160     -15.309 -28.567 -35.031  1.00 47.18           C  
ATOM   2782  CD  ARG C 160     -13.867 -28.311 -35.447  1.00 47.18           C  
ATOM   2783  NE  ARG C 160     -12.930 -28.644 -34.377  1.00 47.18           N  
ATOM   2784  NH1 ARG C 160     -11.042 -28.029 -35.558  1.00 47.18           N  
ATOM   2785  NH2 ARG C 160     -10.851 -28.836 -33.421  1.00 47.18           N  
ATOM   2786  CZ  ARG C 160     -11.610 -28.502 -34.455  1.00 47.18           C  
ATOM   2787  N   GLY C 161     -19.497 -26.819 -36.329  1.00 49.29           N  
ATOM   2788  CA  GLY C 161     -20.481 -26.026 -37.048  1.00 49.29           C  
ATOM   2789  C   GLY C 161     -19.958 -25.469 -38.358  1.00 49.29           C  
ATOM   2790  O   GLY C 161     -20.670 -25.460 -39.364  1.00 49.29           O  
ATOM   2791  N   LYS C 162     -18.703 -24.816 -38.277  1.00 47.97           N  
ATOM   2792  CA  LYS C 162     -18.213 -24.113 -39.460  1.00 47.97           C  
ATOM   2793  C   LYS C 162     -18.050 -25.068 -40.639  1.00 47.97           C  
ATOM   2794  CB  LYS C 162     -16.884 -23.419 -39.160  1.00 47.97           C  
ATOM   2795  O   LYS C 162     -18.138 -24.653 -41.797  1.00 47.97           O  
ATOM   2796  CG  LYS C 162     -17.016 -22.174 -38.296  1.00 47.97           C  
ATOM   2797  CD  LYS C 162     -15.678 -21.468 -38.124  1.00 47.97           C  
ATOM   2798  CE  LYS C 162     -15.796 -20.260 -37.203  1.00 47.97           C  
ATOM   2799  NZ  LYS C 162     -14.490 -19.551 -37.050  1.00 47.97           N  
ATOM   2800  N   TYR C 163     -17.660 -26.370 -40.350  1.00 47.17           N  
ATOM   2801  CA  TYR C 163     -17.466 -27.322 -41.437  1.00 47.17           C  
ATOM   2802  C   TYR C 163     -18.789 -27.649 -42.119  1.00 47.17           C  
ATOM   2803  CB  TYR C 163     -16.816 -28.608 -40.917  1.00 47.17           C  
ATOM   2804  O   TYR C 163     -18.846 -27.789 -43.343  1.00 47.17           O  
ATOM   2805  CG  TYR C 163     -16.379 -29.552 -42.010  1.00 47.17           C  
ATOM   2806  CD1 TYR C 163     -17.203 -30.596 -42.427  1.00 47.17           C  
ATOM   2807  CD2 TYR C 163     -15.142 -29.405 -42.628  1.00 47.17           C  
ATOM   2808  CE1 TYR C 163     -16.804 -31.470 -43.432  1.00 47.17           C  
ATOM   2809  CE2 TYR C 163     -14.732 -30.273 -43.635  1.00 47.17           C  
ATOM   2810  OH  TYR C 163     -15.169 -32.163 -45.026  1.00 47.17           O  
ATOM   2811  CZ  TYR C 163     -15.569 -31.300 -44.030  1.00 47.17           C  
ATOM   2812  N   LYS C 164     -19.873 -27.658 -41.349  1.00 50.93           N  
ATOM   2813  CA  LYS C 164     -21.181 -27.905 -41.949  1.00 50.93           C  
ATOM   2814  C   LYS C 164     -21.559 -26.792 -42.923  1.00 50.93           C  
ATOM   2815  CB  LYS C 164     -22.252 -28.039 -40.866  1.00 50.93           C  
ATOM   2816  O   LYS C 164     -22.154 -27.051 -43.971  1.00 50.93           O  
ATOM   2817  CG  LYS C 164     -22.344 -29.430 -40.256  1.00 50.93           C  
ATOM   2818  CD  LYS C 164     -23.557 -29.561 -39.343  1.00 50.93           C  
ATOM   2819  CE  LYS C 164     -23.630 -30.942 -38.705  1.00 50.93           C  
ATOM   2820  NZ  LYS C 164     -24.759 -31.042 -37.732  1.00 50.93           N  
ATOM   2821  N   ALA C 165     -21.161 -25.498 -42.570  1.00 53.83           N  
ATOM   2822  CA  ALA C 165     -21.501 -24.365 -43.428  1.00 53.83           C  
ATOM   2823  C   ALA C 165     -20.700 -24.402 -44.726  1.00 53.83           C  
ATOM   2824  CB  ALA C 165     -21.257 -23.049 -42.693  1.00 53.83           C  
ATOM   2825  O   ALA C 165     -21.213 -24.046 -45.790  1.00 53.83           O  
ATOM   2826  N   ALA C 166     -19.388 -24.844 -44.653  1.00 50.28           N  
ATOM   2827  CA  ALA C 166     -18.547 -24.901 -45.846  1.00 50.28           C  
ATOM   2828  C   ALA C 166     -19.013 -26.003 -46.793  1.00 50.28           C  
ATOM   2829  CB  ALA C 166     -17.087 -25.120 -45.458  1.00 50.28           C  
ATOM   2830  O   ALA C 166     -18.936 -25.853 -48.015  1.00 50.28           O  
ATOM   2831  N   LEU C 167     -19.506 -27.136 -46.203  1.00 55.59           N  
ATOM   2832  CA  LEU C 167     -19.999 -28.206 -47.064  1.00 55.59           C  
ATOM   2833  C   LEU C 167     -21.233 -27.755 -47.838  1.00 55.59           C  
ATOM   2834  CB  LEU C 167     -20.327 -29.451 -46.237  1.00 55.59           C  
ATOM   2835  O   LEU C 167     -21.474 -28.218 -48.955  1.00 55.59           O  
ATOM   2836  CG  LEU C 167     -19.143 -30.338 -45.848  1.00 55.59           C  
ATOM   2837  CD1 LEU C 167     -19.580 -31.391 -44.835  1.00 55.59           C  
ATOM   2838  CD2 LEU C 167     -18.539 -30.997 -47.084  1.00 55.59           C  
ATOM   2839  N   LYS C 168     -22.114 -26.871 -47.151  1.00 55.77           N  
ATOM   2840  CA  LYS C 168     -23.329 -26.398 -47.809  1.00 55.77           C  
ATOM   2841  C   LYS C 168     -22.998 -25.440 -48.950  1.00 55.77           C  
ATOM   2842  CB  LYS C 168     -24.253 -25.713 -46.801  1.00 55.77           C  
ATOM   2843  O   LYS C 168     -23.718 -25.384 -49.949  1.00 55.77           O  
ATOM   2844  CG  LYS C 168     -25.342 -26.619 -46.245  1.00 55.77           C  
ATOM   2845  CD  LYS C 168     -26.193 -25.898 -45.207  1.00 55.77           C  
ATOM   2846  CE  LYS C 168     -27.355 -26.763 -44.737  1.00 55.77           C  
ATOM   2847  NZ  LYS C 168     -27.985 -26.218 -43.498  1.00 55.77           N  
ATOM   2848  N   ALA C 169     -21.920 -24.648 -48.838  1.00 55.86           N  
ATOM   2849  CA  ALA C 169     -21.585 -23.672 -49.872  1.00 55.86           C  
ATOM   2850  C   ALA C 169     -21.080 -24.364 -51.135  1.00 55.86           C  
ATOM   2851  CB  ALA C 169     -20.540 -22.686 -49.354  1.00 55.86           C  
ATOM   2852  O   ALA C 169     -21.290 -23.871 -52.246  1.00 55.86           O  
ATOM   2853  N   ASP C 170     -20.293 -25.500 -50.992  1.00 53.67           N  
ATOM   2854  CA  ASP C 170     -19.770 -26.174 -52.176  1.00 53.67           C  
ATOM   2855  C   ASP C 170     -20.891 -26.848 -52.964  1.00 53.67           C  
ATOM   2856  CB  ASP C 170     -18.709 -27.205 -51.783  1.00 53.67           C  
ATOM   2857  O   ASP C 170     -20.753 -27.092 -54.165  1.00 53.67           O  
ATOM   2858  CG  ASP C 170     -17.409 -27.040 -52.551  1.00 53.67           C  
ATOM   2859  OD1 ASP C 170     -17.305 -27.548 -53.689  1.00 53.67           O  
ATOM   2860  OD2 ASP C 170     -16.480 -26.401 -52.012  1.00 53.67           O  
ATOM   2861  N   ALA C 171     -21.956 -27.229 -52.269  1.00 50.61           N  
ATOM   2862  CA  ALA C 171     -23.044 -27.900 -52.975  1.00 50.61           C  
ATOM   2863  C   ALA C 171     -23.811 -26.921 -53.859  1.00 50.61           C  
ATOM   2864  CB  ALA C 171     -23.991 -28.569 -51.982  1.00 50.61           C  
ATOM   2865  O   ALA C 171     -24.442 -27.322 -54.840  1.00 50.61           O  
ATOM   2866  N   GLN C 172     -23.735 -25.510 -53.422  1.00 48.80           N  
ATOM   2867  CA  GLN C 172     -24.546 -24.604 -54.230  1.00 48.80           C  
ATOM   2868  C   GLN C 172     -23.817 -24.208 -55.511  1.00 48.80           C  
ATOM   2869  CB  GLN C 172     -24.917 -23.356 -53.429  1.00 48.80           C  
ATOM   2870  O   GLN C 172     -24.438 -23.730 -56.462  1.00 48.80           O  
ATOM   2871  CG  GLN C 172     -26.284 -23.435 -52.764  1.00 48.80           C  
ATOM   2872  CD  GLN C 172     -26.329 -22.720 -51.427  1.00 48.80           C  
ATOM   2873  NE2 GLN C 172     -27.508 -22.680 -50.815  1.00 48.80           N  
ATOM   2874  OE1 GLN C 172     -25.313 -22.208 -50.947  1.00 48.80           O  
ATOM   2875  N   ASP C 173     -22.440 -24.509 -55.571  1.00 36.76           N  
ATOM   2876  CA  ASP C 173     -21.909 -24.199 -56.895  1.00 36.76           C  
ATOM   2877  C   ASP C 173     -22.087 -25.379 -57.848  1.00 36.76           C  
ATOM   2878  CB  ASP C 173     -20.431 -23.815 -56.803  1.00 36.76           C  
ATOM   2879  O   ASP C 173     -21.898 -26.533 -57.457  1.00 36.76           O  
ATOM   2880  CG  ASP C 173     -20.115 -22.504 -57.502  1.00 36.76           C  
ATOM   2881  OD1 ASP C 173     -20.995 -21.958 -58.201  1.00 36.76           O  
ATOM   2882  OD2 ASP C 173     -18.975 -22.014 -57.354  1.00 36.76           O  
TER    2883      ASP C 173                                                      
ENDMDL                                                                          
END                                                                             
