# Supplementary material for: AI-guided pipeline for protein–protein interaction drug discovery identifies a SARS-CoV-2 inhibitor
Source: Mol Syst Biol. 2024 Mar 11;20(4):428–57. doi: 10.1038/s44320-024-00019-8 (PMC10987651; doi:10.1038/s44320-024-00019-8)
Supplement: Supplementary file 12 — Source Data Fig. 2 [file 44320_2024_19_MOESM12_ESM.zip › Source Data Figure EV3-EV4/ColabFold/XIAP_CASP3_unrelaxed_rank_2_model_1.pdb]

MODEL     1                                                                     
ATOM      1  N   MET B   1     -59.732 -30.129 -36.513  1.00 21.73           N  
ATOM      2  CA  MET B   1     -60.231 -29.010 -35.718  1.00 21.73           C  
ATOM      3  C   MET B   1     -59.848 -29.172 -34.250  1.00 21.73           C  
ATOM      4  CB  MET B   1     -61.750 -28.889 -35.851  1.00 21.73           C  
ATOM      5  O   MET B   1     -60.340 -28.439 -33.391  1.00 21.73           O  
ATOM      6  CG  MET B   1     -62.195 -28.045 -37.035  1.00 21.73           C  
ATOM      7  SD  MET B   1     -63.967 -27.577 -36.936  1.00 21.73           S  
ATOM      8  CE  MET B   1     -64.103 -26.529 -38.411  1.00 21.73           C  
ATOM      9  N   THR B   2     -58.854 -30.016 -33.976  1.00 21.82           N  
ATOM     10  CA  THR B   2     -58.351 -30.956 -32.980  1.00 21.82           C  
ATOM     11  C   THR B   2     -57.648 -30.217 -31.846  1.00 21.82           C  
ATOM     12  CB  THR B   2     -57.383 -31.973 -33.612  1.00 21.82           C  
ATOM     13  O   THR B   2     -56.591 -29.616 -32.050  1.00 21.82           O  
ATOM     14  CG2 THR B   2     -58.061 -33.324 -33.818  1.00 21.82           C  
ATOM     15  OG1 THR B   2     -56.937 -31.477 -34.880  1.00 21.82           O  
ATOM     16  N   PHE B   3     -58.436 -29.366 -31.057  1.00 23.69           N  
ATOM     17  CA  PHE B   3     -58.123 -28.149 -30.317  1.00 23.69           C  
ATOM     18  C   PHE B   3     -57.434 -28.479 -28.998  1.00 23.69           C  
ATOM     19  CB  PHE B   3     -59.394 -27.335 -30.056  1.00 23.69           C  
ATOM     20  O   PHE B   3     -58.079 -28.517 -27.948  1.00 23.69           O  
ATOM     21  CG  PHE B   3     -59.619 -26.226 -31.049  1.00 23.69           C  
ATOM     22  CD1 PHE B   3     -59.063 -24.969 -30.845  1.00 23.69           C  
ATOM     23  CD2 PHE B   3     -60.387 -26.441 -32.185  1.00 23.69           C  
ATOM     24  CE1 PHE B   3     -59.269 -23.941 -31.762  1.00 23.69           C  
ATOM     25  CE2 PHE B   3     -60.598 -25.418 -33.106  1.00 23.69           C  
ATOM     26  CZ  PHE B   3     -60.039 -24.169 -32.892  1.00 23.69           C  
ATOM     27  N   ASN B   4     -56.558 -29.527 -28.949  1.00 24.16           N  
ATOM     28  CA  ASN B   4     -56.184 -30.175 -27.697  1.00 24.16           C  
ATOM     29  C   ASN B   4     -55.510 -29.196 -26.739  1.00 24.16           C  
ATOM     30  CB  ASN B   4     -55.268 -31.371 -27.964  1.00 24.16           C  
ATOM     31  O   ASN B   4     -54.881 -28.230 -27.173  1.00 24.16           O  
ATOM     32  CG  ASN B   4     -56.036 -32.666 -28.143  1.00 24.16           C  
ATOM     33  ND2 ASN B   4     -55.380 -33.671 -28.711  1.00 24.16           N  
ATOM     34  OD1 ASN B   4     -57.210 -32.762 -27.775  1.00 24.16           O  
ATOM     35  N   SER B   5     -55.810 -29.264 -25.400  1.00 22.97           N  
ATOM     36  CA  SER B   5     -55.873 -28.490 -24.164  1.00 22.97           C  
ATOM     37  C   SER B   5     -54.481 -28.250 -23.591  1.00 22.97           C  
ATOM     38  CB  SER B   5     -56.744 -29.203 -23.129  1.00 22.97           C  
ATOM     39  O   SER B   5     -54.067 -28.928 -22.648  1.00 22.97           O  
ATOM     40  OG  SER B   5     -56.955 -30.556 -23.494  1.00 22.97           O  
ATOM     41  N   PHE B   6     -53.516 -27.860 -24.370  1.00 24.33           N  
ATOM     42  CA  PHE B   6     -52.146 -27.890 -23.873  1.00 24.33           C  
ATOM     43  C   PHE B   6     -51.994 -26.997 -22.648  1.00 24.33           C  
ATOM     44  CB  PHE B   6     -51.166 -27.453 -24.967  1.00 24.33           C  
ATOM     45  O   PHE B   6     -52.264 -25.796 -22.711  1.00 24.33           O  
ATOM     46  CG  PHE B   6     -50.187 -28.523 -25.368  1.00 24.33           C  
ATOM     47  CD1 PHE B   6     -48.981 -28.669 -24.694  1.00 24.33           C  
ATOM     48  CD2 PHE B   6     -50.473 -29.383 -26.420  1.00 24.33           C  
ATOM     49  CE1 PHE B   6     -48.073 -29.659 -25.063  1.00 24.33           C  
ATOM     50  CE2 PHE B   6     -49.571 -30.374 -26.795  1.00 24.33           C  
ATOM     51  CZ  PHE B   6     -48.371 -30.509 -26.116  1.00 24.33           C  
ATOM     52  N   GLU B   7     -52.382 -27.555 -21.449  1.00 25.11           N  
ATOM     53  CA  GLU B   7     -52.487 -26.950 -20.124  1.00 25.11           C  
ATOM     54  C   GLU B   7     -51.172 -26.295 -19.711  1.00 25.11           C  
ATOM     55  CB  GLU B   7     -52.902 -27.997 -19.087  1.00 25.11           C  
ATOM     56  O   GLU B   7     -50.127 -26.947 -19.690  1.00 25.11           O  
ATOM     57  CG  GLU B   7     -54.387 -27.980 -18.757  1.00 25.11           C  
ATOM     58  CD  GLU B   7     -54.772 -28.972 -17.671  1.00 25.11           C  
ATOM     59  OE1 GLU B   7     -55.952 -28.987 -17.252  1.00 25.11           O  
ATOM     60  OE2 GLU B   7     -53.886 -29.741 -17.234  1.00 25.11           O  
ATOM     61  N   GLY B   8     -50.943 -25.070 -20.154  1.00 26.32           N  
ATOM     62  CA  GLY B   8     -49.821 -24.188 -19.873  1.00 26.32           C  
ATOM     63  C   GLY B   8     -49.545 -24.027 -18.390  1.00 26.32           C  
ATOM     64  O   GLY B   8     -50.474 -23.878 -17.593  1.00 26.32           O  
ATOM     65  N   SER B   9     -48.658 -24.878 -17.810  1.00 26.38           N  
ATOM     66  CA  SER B   9     -48.219 -25.016 -16.425  1.00 26.38           C  
ATOM     67  C   SER B   9     -47.825 -23.666 -15.833  1.00 26.38           C  
ATOM     68  CB  SER B   9     -47.042 -25.987 -16.328  1.00 26.38           C  
ATOM     69  O   SER B   9     -46.952 -22.979 -16.368  1.00 26.38           O  
ATOM     70  OG  SER B   9     -45.970 -25.561 -17.152  1.00 26.38           O  
ATOM     71  N   LYS B  10     -48.837 -22.796 -15.461  1.00 26.98           N  
ATOM     72  CA  LYS B  10     -48.691 -21.469 -14.870  1.00 26.98           C  
ATOM     73  C   LYS B  10     -47.910 -21.533 -13.560  1.00 26.98           C  
ATOM     74  CB  LYS B  10     -50.062 -20.834 -14.631  1.00 26.98           C  
ATOM     75  O   LYS B  10     -48.262 -22.297 -12.658  1.00 26.98           O  
ATOM     76  CG  LYS B  10     -50.612 -20.080 -15.833  1.00 26.98           C  
ATOM     77  CD  LYS B  10     -51.911 -19.359 -15.494  1.00 26.98           C  
ATOM     78  CE  LYS B  10     -52.485 -18.639 -16.707  1.00 26.98           C  
ATOM     79  NZ  LYS B  10     -53.767 -17.945 -16.384  1.00 26.98           N  
ATOM     80  N   THR B  11     -46.624 -21.512 -13.546  1.00 28.20           N  
ATOM     81  CA  THR B  11     -45.739 -21.512 -12.386  1.00 28.20           C  
ATOM     82  C   THR B  11     -46.141 -20.420 -11.399  1.00 28.20           C  
ATOM     83  CB  THR B  11     -44.271 -21.314 -12.805  1.00 28.20           C  
ATOM     84  O   THR B  11     -45.981 -19.231 -11.683  1.00 28.20           O  
ATOM     85  CG2 THR B  11     -43.533 -22.648 -12.870  1.00 28.20           C  
ATOM     86  OG1 THR B  11     -44.227 -20.693 -14.096  1.00 28.20           O  
ATOM     87  N   CYS B  12     -47.428 -20.263 -11.036  1.00 29.83           N  
ATOM     88  CA  CYS B  12     -47.926 -19.242 -10.121  1.00 29.83           C  
ATOM     89  C   CYS B  12     -47.263 -19.365  -8.754  1.00 29.83           C  
ATOM     90  CB  CYS B  12     -49.443 -19.349  -9.973  1.00 29.83           C  
ATOM     91  O   CYS B  12     -46.755 -20.430  -8.400  1.00 29.83           O  
ATOM     92  SG  CYS B  12     -50.356 -18.837 -11.445  1.00 29.83           S  
ATOM     93  N   VAL B  13     -46.767 -18.310  -8.189  1.00 37.85           N  
ATOM     94  CA  VAL B  13     -46.232 -18.222  -6.834  1.00 37.85           C  
ATOM     95  C   VAL B  13     -47.222 -18.834  -5.846  1.00 37.85           C  
ATOM     96  CB  VAL B  13     -45.922 -16.760  -6.441  1.00 37.85           C  
ATOM     97  O   VAL B  13     -48.397 -18.459  -5.822  1.00 37.85           O  
ATOM     98  CG1 VAL B  13     -45.237 -16.701  -5.077  1.00 37.85           C  
ATOM     99  CG2 VAL B  13     -45.054 -16.094  -7.507  1.00 37.85           C  
ATOM    100  N   PRO B  14     -47.154 -20.116  -5.612  1.00 33.05           N  
ATOM    101  CA  PRO B  14     -48.100 -20.724  -4.673  1.00 33.05           C  
ATOM    102  C   PRO B  14     -48.385 -19.835  -3.464  1.00 33.05           C  
ATOM    103  CB  PRO B  14     -47.395 -22.014  -4.247  1.00 33.05           C  
ATOM    104  O   PRO B  14     -47.555 -18.999  -3.098  1.00 33.05           O  
ATOM    105  CG  PRO B  14     -46.097 -22.002  -4.989  1.00 33.05           C  
ATOM    106  CD  PRO B  14     -45.993 -20.710  -5.747  1.00 33.05           C  
ATOM    107  N   ALA B  15     -49.620 -19.470  -3.328  1.00 33.22           N  
ATOM    108  CA  ALA B  15     -50.145 -18.765  -2.162  1.00 33.22           C  
ATOM    109  C   ALA B  15     -49.518 -19.292  -0.874  1.00 33.22           C  
ATOM    110  CB  ALA B  15     -51.665 -18.894  -2.102  1.00 33.22           C  
ATOM    111  O   ALA B  15     -49.718 -18.720   0.200  1.00 33.22           O  
ATOM    112  N   ASP B  16     -49.163 -20.604  -0.841  1.00 33.20           N  
ATOM    113  CA  ASP B  16     -48.905 -21.067   0.519  1.00 33.20           C  
ATOM    114  C   ASP B  16     -47.721 -20.326   1.136  1.00 33.20           C  
ATOM    115  CB  ASP B  16     -48.648 -22.575   0.533  1.00 33.20           C  
ATOM    116  O   ASP B  16     -46.625 -20.316   0.570  1.00 33.20           O  
ATOM    117  CG  ASP B  16     -49.811 -23.370   1.100  1.00 33.20           C  
ATOM    118  OD1 ASP B  16     -50.711 -22.771   1.727  1.00 33.20           O  
ATOM    119  OD2 ASP B  16     -49.825 -24.607   0.921  1.00 33.20           O  
ATOM    120  N   ILE B  17     -47.950 -19.232   1.835  1.00 37.65           N  
ATOM    121  CA  ILE B  17     -47.244 -18.186   2.566  1.00 37.65           C  
ATOM    122  C   ILE B  17     -46.150 -18.810   3.431  1.00 37.65           C  
ATOM    123  CB  ILE B  17     -48.210 -17.356   3.441  1.00 37.65           C  
ATOM    124  O   ILE B  17     -45.350 -18.096   4.041  1.00 37.65           O  
ATOM    125  CG1 ILE B  17     -49.255 -16.656   2.564  1.00 37.65           C  
ATOM    126  CG2 ILE B  17     -47.436 -16.341   4.287  1.00 37.65           C  
ATOM    127  CD1 ILE B  17     -50.545 -16.309   3.296  1.00 37.65           C  
ATOM    128  N   ASN B  18     -46.305 -20.089   3.947  1.00 39.81           N  
ATOM    129  CA  ASN B  18     -45.341 -20.350   5.011  1.00 39.81           C  
ATOM    130  C   ASN B  18     -43.905 -20.240   4.507  1.00 39.81           C  
ATOM    131  CB  ASN B  18     -45.583 -21.728   5.629  1.00 39.81           C  
ATOM    132  O   ASN B  18     -42.958 -20.413   5.275  1.00 39.81           O  
ATOM    133  CG  ASN B  18     -46.432 -21.665   6.884  1.00 39.81           C  
ATOM    134  ND2 ASN B  18     -46.940 -22.814   7.314  1.00 39.81           N  
ATOM    135  OD1 ASN B  18     -46.631 -20.593   7.460  1.00 39.81           O  
ATOM    136  N   LYS B  19     -43.696 -20.113   3.175  1.00 44.92           N  
ATOM    137  CA  LYS B  19     -42.346 -20.138   2.620  1.00 44.92           C  
ATOM    138  C   LYS B  19     -41.727 -18.743   2.618  1.00 44.92           C  
ATOM    139  CB  LYS B  19     -42.358 -20.708   1.201  1.00 44.92           C  
ATOM    140  O   LYS B  19     -40.888 -18.431   1.770  1.00 44.92           O  
ATOM    141  CG  LYS B  19     -42.426 -22.227   1.145  1.00 44.92           C  
ATOM    142  CD  LYS B  19     -42.290 -22.740  -0.283  1.00 44.92           C  
ATOM    143  CE  LYS B  19     -42.417 -24.256  -0.348  1.00 44.92           C  
ATOM    144  NZ  LYS B  19     -42.279 -24.764  -1.745  1.00 44.92           N  
ATOM    145  N   GLU B  20     -42.139 -17.792   3.370  1.00 54.19           N  
ATOM    146  CA  GLU B  20     -41.626 -16.431   3.488  1.00 54.19           C  
ATOM    147  C   GLU B  20     -40.129 -16.429   3.784  1.00 54.19           C  
ATOM    148  CB  GLU B  20     -42.378 -15.665   4.580  1.00 54.19           C  
ATOM    149  O   GLU B  20     -39.392 -15.579   3.279  1.00 54.19           O  
ATOM    150  CG  GLU B  20     -43.654 -14.995   4.092  1.00 54.19           C  
ATOM    151  CD  GLU B  20     -44.389 -14.235   5.185  1.00 54.19           C  
ATOM    152  OE1 GLU B  20     -45.455 -13.643   4.902  1.00 54.19           O  
ATOM    153  OE2 GLU B  20     -43.893 -14.231   6.334  1.00 54.19           O  
ATOM    154  N   GLU B  21     -39.575 -17.558   4.362  1.00 59.59           N  
ATOM    155  CA  GLU B  21     -38.165 -17.587   4.739  1.00 59.59           C  
ATOM    156  C   GLU B  21     -37.269 -17.728   3.512  1.00 59.59           C  
ATOM    157  CB  GLU B  21     -37.894 -18.729   5.722  1.00 59.59           C  
ATOM    158  O   GLU B  21     -36.168 -17.174   3.473  1.00 59.59           O  
ATOM    159  CG  GLU B  21     -37.909 -18.300   7.182  1.00 59.59           C  
ATOM    160  CD  GLU B  21     -37.965 -19.470   8.150  1.00 59.59           C  
ATOM    161  OE1 GLU B  21     -38.035 -19.239   9.379  1.00 59.59           O  
ATOM    162  OE2 GLU B  21     -37.938 -20.628   7.677  1.00 59.59           O  
ATOM    163  N   GLU B  22     -37.827 -18.299   2.458  1.00 62.62           N  
ATOM    164  CA  GLU B  22     -37.039 -18.542   1.253  1.00 62.62           C  
ATOM    165  C   GLU B  22     -36.807 -17.250   0.476  1.00 62.62           C  
ATOM    166  CB  GLU B  22     -37.729 -19.577   0.360  1.00 62.62           C  
ATOM    167  O   GLU B  22     -35.770 -17.086  -0.171  1.00 62.62           O  
ATOM    168  CG  GLU B  22     -36.800 -20.232  -0.652  1.00 62.62           C  
ATOM    169  CD  GLU B  22     -37.494 -21.271  -1.519  1.00 62.62           C  
ATOM    170  OE1 GLU B  22     -36.840 -21.846  -2.418  1.00 62.62           O  
ATOM    171  OE2 GLU B  22     -38.702 -21.511  -1.297  1.00 62.62           O  
ATOM    172  N   PHE B  23     -37.592 -16.143   0.712  1.00 76.39           N  
ATOM    173  CA  PHE B  23     -37.504 -14.957  -0.131  1.00 76.39           C  
ATOM    174  C   PHE B  23     -36.769 -13.834   0.591  1.00 76.39           C  
ATOM    175  CB  PHE B  23     -38.901 -14.487  -0.548  1.00 76.39           C  
ATOM    176  O   PHE B  23     -36.740 -12.697   0.114  1.00 76.39           O  
ATOM    177  CG  PHE B  23     -39.595 -15.421  -1.502  1.00 76.39           C  
ATOM    178  CD1 PHE B  23     -39.086 -15.643  -2.775  1.00 76.39           C  
ATOM    179  CD2 PHE B  23     -40.759 -16.079  -1.124  1.00 76.39           C  
ATOM    180  CE1 PHE B  23     -39.726 -16.507  -3.660  1.00 76.39           C  
ATOM    181  CE2 PHE B  23     -41.405 -16.944  -2.003  1.00 76.39           C  
ATOM    182  CZ  PHE B  23     -40.888 -17.156  -3.270  1.00 76.39           C  
ATOM    183  N   VAL B  24     -36.086 -14.295   1.665  1.00 71.45           N  
ATOM    184  CA  VAL B  24     -35.248 -13.314   2.347  1.00 71.45           C  
ATOM    185  C   VAL B  24     -34.026 -12.993   1.491  1.00 71.45           C  
ATOM    186  CB  VAL B  24     -34.807 -13.816   3.740  1.00 71.45           C  
ATOM    187  O   VAL B  24     -33.581 -11.843   1.439  1.00 71.45           O  
ATOM    188  CG1 VAL B  24     -33.815 -12.843   4.376  1.00 71.45           C  
ATOM    189  CG2 VAL B  24     -36.021 -14.014   4.645  1.00 71.45           C  
ATOM    190  N   GLU B  25     -33.659 -13.983   0.649  1.00 70.46           N  
ATOM    191  CA  GLU B  25     -32.500 -13.785  -0.216  1.00 70.46           C  
ATOM    192  C   GLU B  25     -32.907 -13.163  -1.549  1.00 70.46           C  
ATOM    193  CB  GLU B  25     -31.775 -15.112  -0.455  1.00 70.46           C  
ATOM    194  O   GLU B  25     -33.872 -13.603  -2.177  1.00 70.46           O  
ATOM    195  CG  GLU B  25     -30.932 -15.573   0.725  1.00 70.46           C  
ATOM    196  CD  GLU B  25     -30.019 -16.742   0.391  1.00 70.46           C  
ATOM    197  OE1 GLU B  25     -29.207 -17.144   1.254  1.00 70.46           O  
ATOM    198  OE2 GLU B  25     -30.116 -17.259  -0.745  1.00 70.46           O  
ATOM    199  N   GLU B  26     -32.235 -12.111  -1.966  1.00 75.30           N  
ATOM    200  CA  GLU B  26     -32.528 -11.381  -3.195  1.00 75.30           C  
ATOM    201  C   GLU B  26     -32.559 -12.317  -4.400  1.00 75.30           C  
ATOM    202  CB  GLU B  26     -31.499 -10.270  -3.419  1.00 75.30           C  
ATOM    203  O   GLU B  26     -33.425 -12.192  -5.268  1.00 75.30           O  
ATOM    204  CG  GLU B  26     -31.750  -9.442  -4.671  1.00 75.30           C  
ATOM    205  CD  GLU B  26     -30.700  -8.367  -4.900  1.00 75.30           C  
ATOM    206  OE1 GLU B  26     -30.560  -7.890  -6.049  1.00 75.30           O  
ATOM    207  OE2 GLU B  26     -30.012  -7.998  -3.922  1.00 75.30           O  
ATOM    208  N   PHE B  27     -31.626 -13.280  -4.405  1.00 74.19           N  
ATOM    209  CA  PHE B  27     -31.523 -14.205  -5.527  1.00 74.19           C  
ATOM    210  C   PHE B  27     -32.828 -14.966  -5.724  1.00 74.19           C  
ATOM    211  CB  PHE B  27     -30.369 -15.189  -5.310  1.00 74.19           C  
ATOM    212  O   PHE B  27     -33.274 -15.161  -6.857  1.00 74.19           O  
ATOM    213  CG  PHE B  27     -30.204 -16.187  -6.424  1.00 74.19           C  
ATOM    214  CD1 PHE B  27     -30.699 -17.479  -6.297  1.00 74.19           C  
ATOM    215  CD2 PHE B  27     -29.554 -15.832  -7.599  1.00 74.19           C  
ATOM    216  CE1 PHE B  27     -30.547 -18.405  -7.327  1.00 74.19           C  
ATOM    217  CE2 PHE B  27     -29.399 -16.752  -8.632  1.00 74.19           C  
ATOM    218  CZ  PHE B  27     -29.896 -18.038  -8.494  1.00 74.19           C  
ATOM    219  N   ASN B  28     -33.375 -15.376  -4.658  1.00 77.27           N  
ATOM    220  CA  ASN B  28     -34.632 -16.113  -4.737  1.00 77.27           C  
ATOM    221  C   ASN B  28     -35.772 -15.227  -5.230  1.00 77.27           C  
ATOM    222  CB  ASN B  28     -34.983 -16.722  -3.378  1.00 77.27           C  
ATOM    223  O   ASN B  28     -36.633 -15.680  -5.987  1.00 77.27           O  
ATOM    224  CG  ASN B  28     -34.021 -17.818  -2.963  1.00 77.27           C  
ATOM    225  ND2 ASN B  28     -33.858 -18.001  -1.658  1.00 77.27           N  
ATOM    226  OD1 ASN B  28     -33.429 -18.494  -3.808  1.00 77.27           O  
ATOM    227  N   ARG B  29     -35.684 -13.989  -4.847  1.00 84.66           N  
ATOM    228  CA  ARG B  29     -36.690 -13.053  -5.339  1.00 84.66           C  
ATOM    229  C   ARG B  29     -36.555 -12.845  -6.844  1.00 84.66           C  
ATOM    230  CB  ARG B  29     -36.577 -11.712  -4.612  1.00 84.66           C  
ATOM    231  O   ARG B  29     -37.555 -12.828  -7.565  1.00 84.66           O  
ATOM    232  CG  ARG B  29     -36.901 -11.785  -3.129  1.00 84.66           C  
ATOM    233  CD  ARG B  29     -37.026 -10.401  -2.509  1.00 84.66           C  
ATOM    234  NE  ARG B  29     -35.746  -9.698  -2.498  1.00 84.66           N  
ATOM    235  NH1 ARG B  29     -35.216 -10.269  -0.323  1.00 84.66           N  
ATOM    236  NH2 ARG B  29     -33.776  -8.983  -1.558  1.00 84.66           N  
ATOM    237  CZ  ARG B  29     -34.915  -9.652  -1.460  1.00 84.66           C  
ATOM    238  N   LEU B  30     -35.410 -12.724  -7.301  1.00 83.75           N  
ATOM    239  CA  LEU B  30     -35.122 -12.470  -8.708  1.00 83.75           C  
ATOM    240  C   LEU B  30     -35.635 -13.610  -9.582  1.00 83.75           C  
ATOM    241  CB  LEU B  30     -33.617 -12.285  -8.922  1.00 83.75           C  
ATOM    242  O   LEU B  30     -36.085 -13.381 -10.708  1.00 83.75           O  
ATOM    243  CG  LEU B  30     -33.201 -11.498 -10.166  1.00 83.75           C  
ATOM    244  CD1 LEU B  30     -33.326 -10.000  -9.911  1.00 83.75           C  
ATOM    245  CD2 LEU B  30     -31.778 -11.860 -10.577  1.00 83.75           C  
ATOM    246  N   LYS B  31     -35.692 -14.770  -9.027  1.00 80.08           N  
ATOM    247  CA  LYS B  31     -36.143 -15.938  -9.778  1.00 80.08           C  
ATOM    248  C   LYS B  31     -37.619 -15.817 -10.148  1.00 80.08           C  
ATOM    249  CB  LYS B  31     -35.907 -17.218  -8.975  1.00 80.08           C  
ATOM    250  O   LYS B  31     -38.049 -16.332 -11.182  1.00 80.08           O  
ATOM    251  CG  LYS B  31     -34.458 -17.682  -8.963  1.00 80.08           C  
ATOM    252  CD  LYS B  31     -34.294 -18.982  -8.185  1.00 80.08           C  
ATOM    253  CE  LYS B  31     -32.834 -19.405  -8.104  1.00 80.08           C  
ATOM    254  NZ  LYS B  31     -32.663 -20.653  -7.301  1.00 80.08           N  
ATOM    255  N   THR B  32     -38.343 -15.120  -9.407  1.00 86.03           N  
ATOM    256  CA  THR B  32     -39.772 -14.976  -9.665  1.00 86.03           C  
ATOM    257  C   THR B  32     -40.016 -14.064 -10.863  1.00 86.03           C  
ATOM    258  CB  THR B  32     -40.509 -14.419  -8.433  1.00 86.03           C  
ATOM    259  O   THR B  32     -41.121 -14.026 -11.407  1.00 86.03           O  
ATOM    260  CG2 THR B  32     -40.295 -15.310  -7.214  1.00 86.03           C  
ATOM    261  OG1 THR B  32     -40.017 -13.105  -8.143  1.00 86.03           O  
ATOM    262  N   PHE B  33     -39.007 -13.321 -11.319  1.00 86.16           N  
ATOM    263  CA  PHE B  33     -39.142 -12.332 -12.382  1.00 86.16           C  
ATOM    264  C   PHE B  33     -38.835 -12.952 -13.740  1.00 86.16           C  
ATOM    265  CB  PHE B  33     -38.217 -11.138 -12.128  1.00 86.16           C  
ATOM    266  O   PHE B  33     -38.622 -12.236 -14.721  1.00 86.16           O  
ATOM    267  CG  PHE B  33     -38.708 -10.208 -11.052  1.00 86.16           C  
ATOM    268  CD1 PHE B  33     -39.449  -9.078 -11.375  1.00 86.16           C  
ATOM    269  CD2 PHE B  33     -38.427 -10.464  -9.716  1.00 86.16           C  
ATOM    270  CE1 PHE B  33     -39.905  -8.216 -10.380  1.00 86.16           C  
ATOM    271  CE2 PHE B  33     -38.878  -9.607  -8.717  1.00 86.16           C  
ATOM    272  CZ  PHE B  33     -39.616  -8.483  -9.051  1.00 86.16           C  
ATOM    273  N   ALA B  34     -38.800 -14.272 -13.899  1.00 79.35           N  
ATOM    274  CA  ALA B  34     -38.464 -14.964 -15.141  1.00 79.35           C  
ATOM    275  C   ALA B  34     -39.388 -14.533 -16.276  1.00 79.35           C  
ATOM    276  CB  ALA B  34     -38.537 -16.476 -14.944  1.00 79.35           C  
ATOM    277  O   ALA B  34     -38.941 -14.335 -17.408  1.00 79.35           O  
ATOM    278  N   ASN B  35     -40.684 -14.207 -15.966  1.00 78.81           N  
ATOM    279  CA  ASN B  35     -41.638 -13.816 -16.998  1.00 78.81           C  
ATOM    280  C   ASN B  35     -42.093 -12.370 -16.822  1.00 78.81           C  
ATOM    281  CB  ASN B  35     -42.846 -14.756 -16.996  1.00 78.81           C  
ATOM    282  O   ASN B  35     -43.193 -12.006 -17.242  1.00 78.81           O  
ATOM    283  CG  ASN B  35     -42.490 -16.164 -17.433  1.00 78.81           C  
ATOM    284  ND2 ASN B  35     -43.248 -17.143 -16.954  1.00 78.81           N  
ATOM    285  OD1 ASN B  35     -41.542 -16.369 -18.195  1.00 78.81           O  
ATOM    286  N   PHE B  36     -41.266 -11.566 -16.201  1.00 85.98           N  
ATOM    287  CA  PHE B  36     -41.565 -10.153 -15.998  1.00 85.98           C  
ATOM    288  C   PHE B  36     -41.531  -9.397 -17.321  1.00 85.98           C  
ATOM    289  CB  PHE B  36     -40.574  -9.529 -15.012  1.00 85.98           C  
ATOM    290  O   PHE B  36     -40.650  -9.629 -18.152  1.00 85.98           O  
ATOM    291  CG  PHE B  36     -40.978  -8.162 -14.527  1.00 85.98           C  
ATOM    292  CD1 PHE B  36     -40.242  -7.038 -14.881  1.00 85.98           C  
ATOM    293  CD2 PHE B  36     -42.095  -8.002 -13.718  1.00 85.98           C  
ATOM    294  CE1 PHE B  36     -40.614  -5.772 -14.435  1.00 85.98           C  
ATOM    295  CE2 PHE B  36     -42.473  -6.741 -13.268  1.00 85.98           C  
ATOM    296  CZ  PHE B  36     -41.731  -5.627 -13.626  1.00 85.98           C  
ATOM    297  N   PRO B  37     -42.445  -8.547 -17.637  1.00 81.86           N  
ATOM    298  CA  PRO B  37     -42.521  -7.841 -18.919  1.00 81.86           C  
ATOM    299  C   PRO B  37     -41.278  -7.002 -19.205  1.00 81.86           C  
ATOM    300  CB  PRO B  37     -43.756  -6.951 -18.759  1.00 81.86           C  
ATOM    301  O   PRO B  37     -40.819  -6.256 -18.337  1.00 81.86           O  
ATOM    302  CG  PRO B  37     -44.373  -7.383 -17.468  1.00 81.86           C  
ATOM    303  CD  PRO B  37     -43.396  -8.262 -16.742  1.00 81.86           C  
ATOM    304  N   SER B  38     -40.796  -7.165 -20.342  1.00 75.93           N  
ATOM    305  CA  SER B  38     -39.601  -6.439 -20.759  1.00 75.93           C  
ATOM    306  C   SER B  38     -39.890  -4.952 -20.935  1.00 75.93           C  
ATOM    307  CB  SER B  38     -39.050  -7.017 -22.063  1.00 75.93           C  
ATOM    308  O   SER B  38     -38.986  -4.121 -20.826  1.00 75.93           O  
ATOM    309  OG  SER B  38     -40.083  -7.171 -23.021  1.00 75.93           O  
ATOM    310  N   GLY B  39     -41.131  -4.588 -21.011  1.00 73.76           N  
ATOM    311  CA  GLY B  39     -41.516  -3.203 -21.232  1.00 73.76           C  
ATOM    312  C   GLY B  39     -41.724  -2.428 -19.944  1.00 73.76           C  
ATOM    313  O   GLY B  39     -42.022  -1.232 -19.974  1.00 73.76           O  
ATOM    314  N   SER B  40     -41.441  -3.007 -18.840  1.00 79.28           N  
ATOM    315  CA  SER B  40     -41.637  -2.314 -17.571  1.00 79.28           C  
ATOM    316  C   SER B  40     -40.553  -1.267 -17.338  1.00 79.28           C  
ATOM    317  CB  SER B  40     -41.652  -3.311 -16.412  1.00 79.28           C  
ATOM    318  O   SER B  40     -39.380  -1.504 -17.638  1.00 79.28           O  
ATOM    319  OG  SER B  40     -41.924  -2.654 -15.186  1.00 79.28           O  
ATOM    320  N   PRO B  41     -40.899  -0.073 -16.911  1.00 77.54           N  
ATOM    321  CA  PRO B  41     -39.945   1.016 -16.687  1.00 77.54           C  
ATOM    322  C   PRO B  41     -38.926   0.693 -15.597  1.00 77.54           C  
ATOM    323  CB  PRO B  41     -40.838   2.187 -16.269  1.00 77.54           C  
ATOM    324  O   PRO B  41     -37.823   1.245 -15.595  1.00 77.54           O  
ATOM    325  CG  PRO B  41     -42.234   1.708 -16.509  1.00 77.54           C  
ATOM    326  CD  PRO B  41     -42.193   0.228 -16.758  1.00 77.54           C  
ATOM    327  N   VAL B  42     -39.214  -0.232 -14.662  1.00 81.39           N  
ATOM    328  CA  VAL B  42     -38.307  -0.601 -13.581  1.00 81.39           C  
ATOM    329  C   VAL B  42     -37.816  -2.032 -13.784  1.00 81.39           C  
ATOM    330  CB  VAL B  42     -38.984  -0.460 -12.199  1.00 81.39           C  
ATOM    331  O   VAL B  42     -38.606  -2.930 -14.084  1.00 81.39           O  
ATOM    332  CG1 VAL B  42     -37.977  -0.707 -11.077  1.00 81.39           C  
ATOM    333  CG2 VAL B  42     -39.621   0.921 -12.056  1.00 81.39           C  
ATOM    334  N   SER B  43     -36.511  -2.203 -13.664  1.00 79.74           N  
ATOM    335  CA  SER B  43     -35.900  -3.495 -13.958  1.00 79.74           C  
ATOM    336  C   SER B  43     -36.243  -4.525 -12.887  1.00 79.74           C  
ATOM    337  CB  SER B  43     -34.382  -3.356 -14.076  1.00 79.74           C  
ATOM    338  O   SER B  43     -36.512  -4.168 -11.738  1.00 79.74           O  
ATOM    339  OG  SER B  43     -33.801  -3.093 -12.811  1.00 79.74           O  
ATOM    340  N   ALA B  44     -36.148  -5.786 -13.282  1.00 83.19           N  
ATOM    341  CA  ALA B  44     -36.401  -6.906 -12.380  1.00 83.19           C  
ATOM    342  C   ALA B  44     -35.432  -6.891 -11.202  1.00 83.19           C  
ATOM    343  CB  ALA B  44     -36.298  -8.230 -13.133  1.00 83.19           C  
ATOM    344  O   ALA B  44     -35.836  -7.096 -10.054  1.00 83.19           O  
ATOM    345  N   SER B  45     -34.231  -6.602 -11.551  1.00 77.90           N  
ATOM    346  CA  SER B  45     -33.204  -6.593 -10.514  1.00 77.90           C  
ATOM    347  C   SER B  45     -33.485  -5.520  -9.467  1.00 77.90           C  
ATOM    348  CB  SER B  45     -31.822  -6.368 -11.129  1.00 77.90           C  
ATOM    349  O   SER B  45     -33.323  -5.758  -8.269  1.00 77.90           O  
ATOM    350  OG  SER B  45     -31.823  -5.220 -11.961  1.00 77.90           O  
ATOM    351  N   THR B  46     -33.923  -4.390  -9.907  1.00 78.24           N  
ATOM    352  CA  THR B  46     -34.237  -3.279  -9.014  1.00 78.24           C  
ATOM    353  C   THR B  46     -35.426  -3.623  -8.121  1.00 78.24           C  
ATOM    354  CB  THR B  46     -34.542  -1.995  -9.807  1.00 78.24           C  
ATOM    355  O   THR B  46     -35.398  -3.365  -6.915  1.00 78.24           O  
ATOM    356  CG2 THR B  46     -34.803  -0.820  -8.871  1.00 78.24           C  
ATOM    357  OG1 THR B  46     -33.425  -1.682 -10.648  1.00 78.24           O  
ATOM    358  N   LEU B  47     -36.384  -4.250  -8.627  1.00 88.44           N  
ATOM    359  CA  LEU B  47     -37.580  -4.621  -7.878  1.00 88.44           C  
ATOM    360  C   LEU B  47     -37.270  -5.719  -6.866  1.00 88.44           C  
ATOM    361  CB  LEU B  47     -38.686  -5.085  -8.829  1.00 88.44           C  
ATOM    362  O   LEU B  47     -37.714  -5.654  -5.718  1.00 88.44           O  
ATOM    363  CG  LEU B  47     -39.334  -4.003  -9.695  1.00 88.44           C  
ATOM    364  CD1 LEU B  47     -40.210  -4.639 -10.770  1.00 88.44           C  
ATOM    365  CD2 LEU B  47     -40.147  -3.044  -8.833  1.00 88.44           C  
ATOM    366  N   ALA B  48     -36.406  -6.672  -7.292  1.00 84.29           N  
ATOM    367  CA  ALA B  48     -36.020  -7.747  -6.382  1.00 84.29           C  
ATOM    368  C   ALA B  48     -35.218  -7.205  -5.202  1.00 84.29           C  
ATOM    369  CB  ALA B  48     -35.214  -8.810  -7.126  1.00 84.29           C  
ATOM    370  O   ALA B  48     -35.436  -7.609  -4.057  1.00 84.29           O  
ATOM    371  N   ARG B  49     -34.386  -6.219  -5.495  1.00 79.81           N  
ATOM    372  CA  ARG B  49     -33.564  -5.606  -4.457  1.00 79.81           C  
ATOM    373  C   ARG B  49     -34.424  -4.835  -3.461  1.00 79.81           C  
ATOM    374  CB  ARG B  49     -32.519  -4.676  -5.077  1.00 79.81           C  
ATOM    375  O   ARG B  49     -34.084  -4.743  -2.280  1.00 79.81           O  
ATOM    376  CG  ARG B  49     -31.385  -4.308  -4.134  1.00 79.81           C  
ATOM    377  CD  ARG B  49     -30.318  -3.476  -4.832  1.00 79.81           C  
ATOM    378  NE  ARG B  49     -29.632  -4.240  -5.871  1.00 79.81           N  
ATOM    379  NH1 ARG B  49     -28.998  -2.391  -7.102  1.00 79.81           N  
ATOM    380  NH2 ARG B  49     -28.427  -4.495  -7.809  1.00 79.81           N  
ATOM    381  CZ  ARG B  49     -29.021  -3.707  -6.925  1.00 79.81           C  
ATOM    382  N   ALA B  50     -35.500  -4.369  -3.928  1.00 81.72           N  
ATOM    383  CA  ALA B  50     -36.400  -3.598  -3.075  1.00 81.72           C  
ATOM    384  C   ALA B  50     -37.340  -4.515  -2.298  1.00 81.72           C  
ATOM    385  CB  ALA B  50     -37.202  -2.603  -3.910  1.00 81.72           C  
ATOM    386  O   ALA B  50     -38.271  -4.045  -1.638  1.00 81.72           O  
ATOM    387  N   GLY B  51     -37.129  -5.796  -2.360  1.00 86.91           N  
ATOM    388  CA  GLY B  51     -37.853  -6.773  -1.562  1.00 86.91           C  
ATOM    389  C   GLY B  51     -39.092  -7.309  -2.253  1.00 86.91           C  
ATOM    390  O   GLY B  51     -39.899  -8.008  -1.638  1.00 86.91           O  
ATOM    391  N   PHE B  52     -39.201  -7.083  -3.547  1.00 90.14           N  
ATOM    392  CA  PHE B  52     -40.428  -7.443  -4.247  1.00 90.14           C  
ATOM    393  C   PHE B  52     -40.291  -8.807  -4.914  1.00 90.14           C  
ATOM    394  CB  PHE B  52     -40.783  -6.381  -5.293  1.00 90.14           C  
ATOM    395  O   PHE B  52     -39.193  -9.200  -5.315  1.00 90.14           O  
ATOM    396  CG  PHE B  52     -41.288  -5.092  -4.702  1.00 90.14           C  
ATOM    397  CD1 PHE B  52     -42.467  -5.063  -3.967  1.00 90.14           C  
ATOM    398  CD2 PHE B  52     -40.583  -3.909  -4.881  1.00 90.14           C  
ATOM    399  CE1 PHE B  52     -42.937  -3.872  -3.419  1.00 90.14           C  
ATOM    400  CE2 PHE B  52     -41.046  -2.715  -4.336  1.00 90.14           C  
ATOM    401  CZ  PHE B  52     -42.223  -2.698  -3.606  1.00 90.14           C  
ATOM    402  N   LEU B  53     -41.414  -9.496  -5.001  1.00 91.63           N  
ATOM    403  CA  LEU B  53     -41.612 -10.695  -5.808  1.00 91.63           C  
ATOM    404  C   LEU B  53     -42.586 -10.426  -6.951  1.00 91.63           C  
ATOM    405  CB  LEU B  53     -42.130 -11.846  -4.941  1.00 91.63           C  
ATOM    406  O   LEU B  53     -43.577  -9.715  -6.773  1.00 91.63           O  
ATOM    407  CG  LEU B  53     -41.346 -12.134  -3.660  1.00 91.63           C  
ATOM    408  CD1 LEU B  53     -42.214 -12.903  -2.669  1.00 91.63           C  
ATOM    409  CD2 LEU B  53     -40.071 -12.909  -3.975  1.00 91.63           C  
ATOM    410  N   TYR B  54     -42.362 -10.997  -8.043  1.00 92.19           N  
ATOM    411  CA  TYR B  54     -43.287 -10.834  -9.159  1.00 92.19           C  
ATOM    412  C   TYR B  54     -44.495 -11.750  -9.004  1.00 92.19           C  
ATOM    413  CB  TYR B  54     -42.582 -11.121 -10.488  1.00 92.19           C  
ATOM    414  O   TYR B  54     -44.346 -12.946  -8.743  1.00 92.19           O  
ATOM    415  CG  TYR B  54     -43.472 -10.956 -11.696  1.00 92.19           C  
ATOM    416  CD1 TYR B  54     -43.596 -11.974 -12.639  1.00 92.19           C  
ATOM    417  CD2 TYR B  54     -44.189  -9.781 -11.897  1.00 92.19           C  
ATOM    418  CE1 TYR B  54     -44.414 -11.825 -13.754  1.00 92.19           C  
ATOM    419  CE2 TYR B  54     -45.010  -9.621 -13.009  1.00 92.19           C  
ATOM    420  OH  TYR B  54     -45.927 -10.494 -15.033  1.00 92.19           O  
ATOM    421  CZ  TYR B  54     -45.116 -10.647 -13.930  1.00 92.19           C  
ATOM    422  N   THR B  55     -45.697 -11.303  -9.199  1.00 88.27           N  
ATOM    423  CA  THR B  55     -46.941 -12.021  -8.947  1.00 88.27           C  
ATOM    424  C   THR B  55     -47.381 -12.794 -10.188  1.00 88.27           C  
ATOM    425  CB  THR B  55     -48.064 -11.060  -8.514  1.00 88.27           C  
ATOM    426  O   THR B  55     -48.186 -13.722 -10.094  1.00 88.27           O  
ATOM    427  CG2 THR B  55     -47.705 -10.347  -7.214  1.00 88.27           C  
ATOM    428  OG1 THR B  55     -48.271 -10.083  -9.541  1.00 88.27           O  
ATOM    429  N   GLY B  56     -46.823 -12.423 -11.316  1.00 86.50           N  
ATOM    430  CA  GLY B  56     -47.204 -13.072 -12.560  1.00 86.50           C  
ATOM    431  C   GLY B  56     -48.276 -12.317 -13.323  1.00 86.50           C  
ATOM    432  O   GLY B  56     -48.621 -12.685 -14.448  1.00 86.50           O  
ATOM    433  N   GLU B  57     -48.847 -11.258 -12.769  1.00 86.54           N  
ATOM    434  CA  GLU B  57     -49.897 -10.481 -13.420  1.00 86.54           C  
ATOM    435  C   GLU B  57     -49.399  -9.089 -13.799  1.00 86.54           C  
ATOM    436  CB  GLU B  57     -51.125 -10.371 -12.513  1.00 86.54           C  
ATOM    437  O   GLU B  57     -49.096  -8.273 -12.925  1.00 86.54           O  
ATOM    438  CG  GLU B  57     -52.317 -11.189 -12.991  1.00 86.54           C  
ATOM    439  CD  GLU B  57     -53.522 -11.088 -12.069  1.00 86.54           C  
ATOM    440  OE1 GLU B  57     -54.565 -11.714 -12.363  1.00 86.54           O  
ATOM    441  OE2 GLU B  57     -53.422 -10.377 -11.044  1.00 86.54           O  
ATOM    442  N   GLY B  58     -49.411  -8.867 -15.109  1.00 85.91           N  
ATOM    443  CA  GLY B  58     -48.931  -7.576 -15.574  1.00 85.91           C  
ATOM    444  C   GLY B  58     -47.562  -7.216 -15.028  1.00 85.91           C  
ATOM    445  O   GLY B  58     -46.612  -7.990 -15.159  1.00 85.91           O  
ATOM    446  N   ASP B  59     -47.490  -6.023 -14.448  1.00 88.87           N  
ATOM    447  CA  ASP B  59     -46.251  -5.572 -13.822  1.00 88.87           C  
ATOM    448  C   ASP B  59     -46.395  -5.508 -12.303  1.00 88.87           C  
ATOM    449  CB  ASP B  59     -45.840  -4.203 -14.369  1.00 88.87           C  
ATOM    450  O   ASP B  59     -45.663  -4.775 -11.635  1.00 88.87           O  
ATOM    451  CG  ASP B  59     -46.846  -3.111 -14.051  1.00 88.87           C  
ATOM    452  OD1 ASP B  59     -47.973  -3.428 -13.613  1.00 88.87           O  
ATOM    453  OD2 ASP B  59     -46.510  -1.922 -14.242  1.00 88.87           O  
ATOM    454  N   THR B  60     -47.320  -6.251 -11.780  1.00 91.20           N  
ATOM    455  CA  THR B  60     -47.627  -6.212 -10.355  1.00 91.20           C  
ATOM    456  C   THR B  60     -46.598  -7.010  -9.558  1.00 91.20           C  
ATOM    457  CB  THR B  60     -49.037  -6.762 -10.072  1.00 91.20           C  
ATOM    458  O   THR B  60     -46.278  -8.147  -9.911  1.00 91.20           O  
ATOM    459  CG2 THR B  60     -49.442  -6.518  -8.622  1.00 91.20           C  
ATOM    460  OG1 THR B  60     -49.979  -6.112 -10.935  1.00 91.20           O  
ATOM    461  N   VAL B  61     -46.006  -6.381  -8.573  1.00 92.62           N  
ATOM    462  CA  VAL B  61     -45.062  -7.034  -7.672  1.00 92.62           C  
ATOM    463  C   VAL B  61     -45.585  -6.968  -6.239  1.00 92.62           C  
ATOM    464  CB  VAL B  61     -43.659  -6.392  -7.757  1.00 92.62           C  
ATOM    465  O   VAL B  61     -46.420  -6.120  -5.915  1.00 92.62           O  
ATOM    466  CG1 VAL B  61     -43.069  -6.568  -9.155  1.00 92.62           C  
ATOM    467  CG2 VAL B  61     -43.726  -4.912  -7.384  1.00 92.62           C  
ATOM    468  N   ARG B  62     -45.132  -7.868  -5.347  1.00 92.21           N  
ATOM    469  CA  ARG B  62     -45.530  -7.928  -3.944  1.00 92.21           C  
ATOM    470  C   ARG B  62     -44.317  -8.119  -3.039  1.00 92.21           C  
ATOM    471  CB  ARG B  62     -46.535  -9.060  -3.719  1.00 92.21           C  
ATOM    472  O   ARG B  62     -43.426  -8.914  -3.345  1.00 92.21           O  
ATOM    473  CG  ARG B  62     -47.081  -9.125  -2.301  1.00 92.21           C  
ATOM    474  CD  ARG B  62     -48.048 -10.287  -2.122  1.00 92.21           C  
ATOM    475  NE  ARG B  62     -49.335 -10.020  -2.760  1.00 92.21           N  
ATOM    476  NH1 ARG B  62     -50.424 -11.806  -1.780  1.00 92.21           N  
ATOM    477  NH2 ARG B  62     -51.551 -10.416  -3.213  1.00 92.21           N  
ATOM    478  CZ  ARG B  62     -50.434 -10.748  -2.583  1.00 92.21           C  
ATOM    479  N   CYS B  63     -44.370  -7.387  -1.959  1.00 89.04           N  
ATOM    480  CA  CYS B  63     -43.278  -7.536  -1.003  1.00 89.04           C  
ATOM    481  C   CYS B  63     -43.349  -8.886  -0.300  1.00 89.04           C  
ATOM    482  CB  CYS B  63     -43.312  -6.410   0.029  1.00 89.04           C  
ATOM    483  O   CYS B  63     -44.431  -9.336   0.082  1.00 89.04           O  
ATOM    484  SG  CYS B  63     -42.105  -6.604   1.359  1.00 89.04           S  
ATOM    485  N   PHE B  64     -42.154  -9.492  -0.126  1.00 85.38           N  
ATOM    486  CA  PHE B  64     -42.110 -10.799   0.518  1.00 85.38           C  
ATOM    487  C   PHE B  64     -42.368 -10.674   2.015  1.00 85.38           C  
ATOM    488  CB  PHE B  64     -40.757 -11.475   0.273  1.00 85.38           C  
ATOM    489  O   PHE B  64     -42.790 -11.637   2.660  1.00 85.38           O  
ATOM    490  CG  PHE B  64     -39.639 -10.916   1.111  1.00 85.38           C  
ATOM    491  CD1 PHE B  64     -38.895  -9.830   0.667  1.00 85.38           C  
ATOM    492  CD2 PHE B  64     -39.332 -11.478   2.344  1.00 85.38           C  
ATOM    493  CE1 PHE B  64     -37.859  -9.311   1.440  1.00 85.38           C  
ATOM    494  CE2 PHE B  64     -38.299 -10.964   3.122  1.00 85.38           C  
ATOM    495  CZ  PHE B  64     -37.563  -9.881   2.668  1.00 85.38           C  
ATOM    496  N   SER B  65     -42.117  -9.440   2.568  1.00 79.88           N  
ATOM    497  CA  SER B  65     -42.217  -9.235   4.010  1.00 79.88           C  
ATOM    498  C   SER B  65     -43.573  -8.653   4.393  1.00 79.88           C  
ATOM    499  CB  SER B  65     -41.100  -8.312   4.499  1.00 79.88           C  
ATOM    500  O   SER B  65     -44.341  -9.282   5.124  1.00 79.88           O  
ATOM    501  OG  SER B  65     -41.187  -8.114   5.899  1.00 79.88           O  
ATOM    502  N   CYS B  66     -43.997  -7.550   3.842  1.00 80.91           N  
ATOM    503  CA  CYS B  66     -45.228  -6.865   4.222  1.00 80.91           C  
ATOM    504  C   CYS B  66     -46.377  -7.256   3.301  1.00 80.91           C  
ATOM    505  CB  CYS B  66     -45.029  -5.350   4.190  1.00 80.91           C  
ATOM    506  O   CYS B  66     -47.536  -6.941   3.579  1.00 80.91           O  
ATOM    507  SG  CYS B  66     -44.777  -4.684   2.530  1.00 80.91           S  
ATOM    508  N   HIS B  67     -46.085  -7.881   2.158  1.00 86.75           N  
ATOM    509  CA  HIS B  67     -47.031  -8.420   1.187  1.00 86.75           C  
ATOM    510  C   HIS B  67     -47.781  -7.302   0.469  1.00 86.75           C  
ATOM    511  CB  HIS B  67     -48.024  -9.362   1.872  1.00 86.75           C  
ATOM    512  O   HIS B  67     -48.809  -7.547  -0.165  1.00 86.75           O  
ATOM    513  CG  HIS B  67     -47.373 -10.509   2.578  1.00 86.75           C  
ATOM    514  CD2 HIS B  67     -47.318 -10.828   3.892  1.00 86.75           C  
ATOM    515  ND1 HIS B  67     -46.670 -11.489   1.912  1.00 86.75           N  
ATOM    516  CE1 HIS B  67     -46.210 -12.365   2.790  1.00 86.75           C  
ATOM    517  NE2 HIS B  67     -46.589 -11.987   3.998  1.00 86.75           N  
ATOM    518  N   ALA B  68     -47.253  -6.050   0.605  1.00 88.83           N  
ATOM    519  CA  ALA B  68     -47.851  -4.947  -0.142  1.00 88.83           C  
ATOM    520  C   ALA B  68     -47.620  -5.110  -1.642  1.00 88.83           C  
ATOM    521  CB  ALA B  68     -47.287  -3.612   0.338  1.00 88.83           C  
ATOM    522  O   ALA B  68     -46.525  -5.482  -2.070  1.00 88.83           O  
ATOM    523  N   ALA B  69     -48.647  -4.949  -2.405  1.00 90.60           N  
ATOM    524  CA  ALA B  69     -48.550  -5.077  -3.857  1.00 90.60           C  
ATOM    525  C   ALA B  69     -48.440  -3.708  -4.522  1.00 90.60           C  
ATOM    526  CB  ALA B  69     -49.755  -5.836  -4.406  1.00 90.60           C  
ATOM    527  O   ALA B  69     -49.127  -2.762  -4.129  1.00 90.60           O  
ATOM    528  N   VAL B  70     -47.531  -3.592  -5.462  1.00 91.19           N  
ATOM    529  CA  VAL B  70     -47.328  -2.360  -6.217  1.00 91.19           C  
ATOM    530  C   VAL B  70     -47.392  -2.655  -7.714  1.00 91.19           C  
ATOM    531  CB  VAL B  70     -45.981  -1.692  -5.862  1.00 91.19           C  
ATOM    532  O   VAL B  70     -46.876  -3.676  -8.174  1.00 91.19           O  
ATOM    533  CG1 VAL B  70     -45.827  -0.363  -6.599  1.00 91.19           C  
ATOM    534  CG2 VAL B  70     -45.870  -1.486  -4.353  1.00 91.19           C  
ATOM    535  N   ASP B  71     -48.156  -1.901  -8.470  1.00 90.81           N  
ATOM    536  CA  ASP B  71     -48.260  -2.045  -9.919  1.00 90.81           C  
ATOM    537  C   ASP B  71     -48.229  -0.683 -10.609  1.00 90.81           C  
ATOM    538  CB  ASP B  71     -49.540  -2.795 -10.293  1.00 90.81           C  
ATOM    539  O   ASP B  71     -47.938   0.334  -9.976  1.00 90.81           O  
ATOM    540  CG  ASP B  71     -50.799  -2.094  -9.816  1.00 90.81           C  
ATOM    541  OD1 ASP B  71     -50.739  -0.891  -9.484  1.00 90.81           O  
ATOM    542  OD2 ASP B  71     -51.861  -2.752  -9.768  1.00 90.81           O  
ATOM    543  N   ARG B  72     -48.323  -0.643 -11.924  1.00 85.63           N  
ATOM    544  CA  ARG B  72     -48.348   0.550 -12.765  1.00 85.63           C  
ATOM    545  C   ARG B  72     -47.063   1.357 -12.608  1.00 85.63           C  
ATOM    546  CB  ARG B  72     -49.559   1.422 -12.426  1.00 85.63           C  
ATOM    547  O   ARG B  72     -47.108   2.560 -12.341  1.00 85.63           O  
ATOM    548  CG  ARG B  72     -50.893   0.793 -12.795  1.00 85.63           C  
ATOM    549  CD  ARG B  72     -52.055   1.739 -12.530  1.00 85.63           C  
ATOM    550  NE  ARG B  72     -53.284   1.012 -12.226  1.00 85.63           N  
ATOM    551  NH1 ARG B  72     -54.531   2.900 -11.759  1.00 85.63           N  
ATOM    552  NH2 ARG B  72     -55.489   0.822 -11.612  1.00 85.63           N  
ATOM    553  CZ  ARG B  72     -54.432   1.580 -11.866  1.00 85.63           C  
ATOM    554  N   TRP B  73     -45.983   0.731 -12.827  1.00 86.73           N  
ATOM    555  CA  TRP B  73     -44.675   1.366 -12.703  1.00 86.73           C  
ATOM    556  C   TRP B  73     -44.449   2.371 -13.827  1.00 86.73           C  
ATOM    557  CB  TRP B  73     -43.563   0.314 -12.711  1.00 86.73           C  
ATOM    558  O   TRP B  73     -44.784   2.104 -14.984  1.00 86.73           O  
ATOM    559  CG  TRP B  73     -43.591  -0.610 -11.531  1.00 86.73           C  
ATOM    560  CD1 TRP B  73     -44.208  -1.828 -11.452  1.00 86.73           C  
ATOM    561  CD2 TRP B  73     -42.977  -0.388 -10.257  1.00 86.73           C  
ATOM    562  CE2 TRP B  73     -43.263  -1.514  -9.454  1.00 86.73           C  
ATOM    563  CE3 TRP B  73     -42.212   0.655  -9.718  1.00 86.73           C  
ATOM    564  NE1 TRP B  73     -44.014  -2.376 -10.205  1.00 86.73           N  
ATOM    565  CH2 TRP B  73     -42.063  -0.592  -7.634  1.00 86.73           C  
ATOM    566  CZ2 TRP B  73     -42.809  -1.626  -8.137  1.00 86.73           C  
ATOM    567  CZ3 TRP B  73     -41.761   0.541  -8.407  1.00 86.73           C  
ATOM    568  N   GLN B  74     -44.025   3.552 -13.506  1.00 80.08           N  
ATOM    569  CA  GLN B  74     -43.705   4.605 -14.464  1.00 80.08           C  
ATOM    570  C   GLN B  74     -42.202   4.862 -14.518  1.00 80.08           C  
ATOM    571  CB  GLN B  74     -44.446   5.895 -14.113  1.00 80.08           C  
ATOM    572  O   GLN B  74     -41.479   4.549 -13.570  1.00 80.08           O  
ATOM    573  CG  GLN B  74     -45.958   5.799 -14.269  1.00 80.08           C  
ATOM    574  CD  GLN B  74     -46.653   7.135 -14.087  1.00 80.08           C  
ATOM    575  NE2 GLN B  74     -47.958   7.163 -14.338  1.00 80.08           N  
ATOM    576  OE1 GLN B  74     -46.024   8.133 -13.722  1.00 80.08           O  
ATOM    577  N   TYR B  75     -41.839   5.411 -15.644  1.00 72.80           N  
ATOM    578  CA  TYR B  75     -40.442   5.817 -15.756  1.00 72.80           C  
ATOM    579  C   TYR B  75     -40.085   6.844 -14.689  1.00 72.80           C  
ATOM    580  CB  TYR B  75     -40.158   6.389 -17.148  1.00 72.80           C  
ATOM    581  O   TYR B  75     -40.834   7.798 -14.461  1.00 72.80           O  
ATOM    582  CG  TYR B  75     -39.720   5.352 -18.153  1.00 72.80           C  
ATOM    583  CD1 TYR B  75     -38.395   4.927 -18.212  1.00 72.80           C  
ATOM    584  CD2 TYR B  75     -40.630   4.796 -19.046  1.00 72.80           C  
ATOM    585  CE1 TYR B  75     -37.986   3.973 -19.138  1.00 72.80           C  
ATOM    586  CE2 TYR B  75     -40.232   3.842 -19.977  1.00 72.80           C  
ATOM    587  OH  TYR B  75     -38.511   2.492 -20.933  1.00 72.80           O  
ATOM    588  CZ  TYR B  75     -38.910   3.437 -20.014  1.00 72.80           C  
ATOM    589  N   GLY B  76     -39.060   6.556 -13.888  1.00 67.87           N  
ATOM    590  CA  GLY B  76     -38.627   7.454 -12.829  1.00 67.87           C  
ATOM    591  C   GLY B  76     -39.028   6.980 -11.444  1.00 67.87           C  
ATOM    592  O   GLY B  76     -38.579   7.534 -10.439  1.00 67.87           O  
ATOM    593  N   ASP B  77     -39.748   5.898 -11.467  1.00 76.25           N  
ATOM    594  CA  ASP B  77     -40.172   5.377 -10.171  1.00 76.25           C  
ATOM    595  C   ASP B  77     -39.002   4.739  -9.425  1.00 76.25           C  
ATOM    596  CB  ASP B  77     -41.302   4.360 -10.345  1.00 76.25           C  
ATOM    597  O   ASP B  77     -38.152   4.086 -10.035  1.00 76.25           O  
ATOM    598  CG  ASP B  77     -42.662   5.011 -10.524  1.00 76.25           C  
ATOM    599  OD1 ASP B  77     -42.766   6.250 -10.405  1.00 76.25           O  
ATOM    600  OD2 ASP B  77     -43.640   4.276 -10.785  1.00 76.25           O  
ATOM    601  N   SER B  78     -38.864   5.077  -8.137  1.00 77.76           N  
ATOM    602  CA  SER B  78     -37.960   4.370  -7.237  1.00 77.76           C  
ATOM    603  C   SER B  78     -38.651   3.180  -6.580  1.00 77.76           C  
ATOM    604  CB  SER B  78     -37.425   5.316  -6.161  1.00 77.76           C  
ATOM    605  O   SER B  78     -39.685   3.339  -5.927  1.00 77.76           O  
ATOM    606  OG  SER B  78     -36.780   4.591  -5.128  1.00 77.76           O  
ATOM    607  N   ALA B  79     -38.047   1.993  -6.801  1.00 81.63           N  
ATOM    608  CA  ALA B  79     -38.647   0.787  -6.237  1.00 81.63           C  
ATOM    609  C   ALA B  79     -38.756   0.887  -4.719  1.00 81.63           C  
ATOM    610  CB  ALA B  79     -37.835  -0.445  -6.630  1.00 81.63           C  
ATOM    611  O   ALA B  79     -39.810   0.603  -4.145  1.00 81.63           O  
ATOM    612  N   VAL B  80     -37.665   1.297  -4.103  1.00 77.52           N  
ATOM    613  CA  VAL B  80     -37.649   1.422  -2.650  1.00 77.52           C  
ATOM    614  C   VAL B  80     -38.609   2.528  -2.216  1.00 77.52           C  
ATOM    615  CB  VAL B  80     -36.227   1.713  -2.120  1.00 77.52           C  
ATOM    616  O   VAL B  80     -39.335   2.377  -1.230  1.00 77.52           O  
ATOM    617  CG1 VAL B  80     -36.251   1.953  -0.611  1.00 77.52           C  
ATOM    618  CG2 VAL B  80     -35.284   0.562  -2.466  1.00 77.52           C  
ATOM    619  N   GLY B  81     -38.606   3.637  -2.949  1.00 79.07           N  
ATOM    620  CA  GLY B  81     -39.512   4.732  -2.642  1.00 79.07           C  
ATOM    621  C   GLY B  81     -40.973   4.326  -2.681  1.00 79.07           C  
ATOM    622  O   GLY B  81     -41.730   4.624  -1.754  1.00 79.07           O  
ATOM    623  N   ARG B  82     -41.364   3.617  -3.662  1.00 86.44           N  
ATOM    624  CA  ARG B  82     -42.754   3.194  -3.802  1.00 86.44           C  
ATOM    625  C   ARG B  82     -43.125   2.170  -2.734  1.00 86.44           C  
ATOM    626  CB  ARG B  82     -43.001   2.612  -5.195  1.00 86.44           C  
ATOM    627  O   ARG B  82     -44.245   2.180  -2.220  1.00 86.44           O  
ATOM    628  CG  ARG B  82     -43.197   3.663  -6.276  1.00 86.44           C  
ATOM    629  CD  ARG B  82     -44.034   3.134  -7.432  1.00 86.44           C  
ATOM    630  NE  ARG B  82     -45.463   3.294  -7.181  1.00 86.44           N  
ATOM    631  NH1 ARG B  82     -46.093   3.003  -9.385  1.00 86.44           N  
ATOM    632  NH2 ARG B  82     -47.680   3.388  -7.775  1.00 86.44           N  
ATOM    633  CZ  ARG B  82     -46.409   3.228  -8.114  1.00 86.44           C  
ATOM    634  N   HIS B  83     -42.185   1.318  -2.453  1.00 86.18           N  
ATOM    635  CA  HIS B  83     -42.409   0.362  -1.374  1.00 86.18           C  
ATOM    636  C   HIS B  83     -42.680   1.076  -0.053  1.00 86.18           C  
ATOM    637  CB  HIS B  83     -41.207  -0.573  -1.228  1.00 86.18           C  
ATOM    638  O   HIS B  83     -43.638   0.747   0.650  1.00 86.18           O  
ATOM    639  CG  HIS B  83     -41.473  -1.761  -0.360  1.00 86.18           C  
ATOM    640  CD2 HIS B  83     -42.433  -1.987   0.568  1.00 86.18           C  
ATOM    641  ND1 HIS B  83     -40.693  -2.897  -0.393  1.00 86.18           N  
ATOM    642  CE1 HIS B  83     -41.164  -3.773   0.479  1.00 86.18           C  
ATOM    643  NE2 HIS B  83     -42.219  -3.245   1.075  1.00 86.18           N  
ATOM    644  N   ARG B  84     -41.918   2.086   0.284  1.00 79.16           N  
ATOM    645  CA  ARG B  84     -42.051   2.841   1.526  1.00 79.16           C  
ATOM    646  C   ARG B  84     -43.382   3.584   1.575  1.00 79.16           C  
ATOM    647  CB  ARG B  84     -40.893   3.829   1.682  1.00 79.16           C  
ATOM    648  O   ARG B  84     -43.996   3.699   2.637  1.00 79.16           O  
ATOM    649  CG  ARG B  84     -40.614   4.229   3.122  1.00 79.16           C  
ATOM    650  CD  ARG B  84     -39.355   5.076   3.238  1.00 79.16           C  
ATOM    651  NE  ARG B  84     -38.154   4.250   3.317  1.00 79.16           N  
ATOM    652  NH1 ARG B  84     -36.676   6.012   3.097  1.00 79.16           N  
ATOM    653  NH2 ARG B  84     -35.888   3.872   3.330  1.00 79.16           N  
ATOM    654  CZ  ARG B  84     -36.909   4.713   3.248  1.00 79.16           C  
ATOM    655  N   LYS B  85     -43.793   4.086   0.455  1.00 84.10           N  
ATOM    656  CA  LYS B  85     -45.050   4.824   0.380  1.00 84.10           C  
ATOM    657  C   LYS B  85     -46.242   3.907   0.641  1.00 84.10           C  
ATOM    658  CB  LYS B  85     -45.197   5.497  -0.986  1.00 84.10           C  
ATOM    659  O   LYS B  85     -47.179   4.284   1.347  1.00 84.10           O  
ATOM    660  CG  LYS B  85     -45.716   6.926  -0.919  1.00 84.10           C  
ATOM    661  CD  LYS B  85     -45.776   7.564  -2.301  1.00 84.10           C  
ATOM    662  CE  LYS B  85     -46.312   8.988  -2.237  1.00 84.10           C  
ATOM    663  NZ  LYS B  85     -46.340   9.630  -3.585  1.00 84.10           N  
ATOM    664  N   VAL B  86     -46.160   2.643   0.164  1.00 87.94           N  
ATOM    665  CA  VAL B  86     -47.275   1.706   0.266  1.00 87.94           C  
ATOM    666  C   VAL B  86     -47.258   1.030   1.635  1.00 87.94           C  
ATOM    667  CB  VAL B  86     -47.227   0.643  -0.854  1.00 87.94           C  
ATOM    668  O   VAL B  86     -48.312   0.783   2.225  1.00 87.94           O  
ATOM    669  CG1 VAL B  86     -48.319  -0.405  -0.650  1.00 87.94           C  
ATOM    670  CG2 VAL B  86     -47.368   1.306  -2.224  1.00 87.94           C  
ATOM    671  N   SER B  87     -46.082   0.689   2.146  1.00 86.10           N  
ATOM    672  CA  SER B  87     -45.965   0.051   3.453  1.00 86.10           C  
ATOM    673  C   SER B  87     -44.806   0.638   4.253  1.00 86.10           C  
ATOM    674  CB  SER B  87     -45.776  -1.458   3.299  1.00 86.10           C  
ATOM    675  O   SER B  87     -43.707   0.080   4.263  1.00 86.10           O  
ATOM    676  OG  SER B  87     -45.997  -2.121   4.532  1.00 86.10           O  
ATOM    677  N   PRO B  88     -45.050   1.822   4.971  1.00 79.64           N  
ATOM    678  CA  PRO B  88     -43.989   2.483   5.734  1.00 79.64           C  
ATOM    679  C   PRO B  88     -43.507   1.649   6.920  1.00 79.64           C  
ATOM    680  CB  PRO B  88     -44.651   3.778   6.211  1.00 79.64           C  
ATOM    681  O   PRO B  88     -42.376   1.820   7.381  1.00 79.64           O  
ATOM    682  CG  PRO B  88     -46.034   3.730   5.648  1.00 79.64           C  
ATOM    683  CD  PRO B  88     -46.205   2.430   4.914  1.00 79.64           C  
ATOM    684  N   ASN B  89     -44.312   0.715   7.320  1.00 78.03           N  
ATOM    685  CA  ASN B  89     -43.950  -0.072   8.494  1.00 78.03           C  
ATOM    686  C   ASN B  89     -43.425  -1.451   8.105  1.00 78.03           C  
ATOM    687  CB  ASN B  89     -45.146  -0.206   9.440  1.00 78.03           C  
ATOM    688  O   ASN B  89     -43.340  -2.348   8.945  1.00 78.03           O  
ATOM    689  CG  ASN B  89     -45.571   1.121  10.036  1.00 78.03           C  
ATOM    690  ND2 ASN B  89     -46.858   1.251  10.337  1.00 78.03           N  
ATOM    691  OD1 ASN B  89     -44.750   2.022  10.225  1.00 78.03           O  
ATOM    692  N   CYS B  90     -43.083  -1.643   6.876  1.00 80.57           N  
ATOM    693  CA  CYS B  90     -42.569  -2.938   6.444  1.00 80.57           C  
ATOM    694  C   CYS B  90     -41.226  -3.238   7.098  1.00 80.57           C  
ATOM    695  CB  CYS B  90     -42.426  -2.978   4.923  1.00 80.57           C  
ATOM    696  O   CYS B  90     -40.313  -2.411   7.059  1.00 80.57           O  
ATOM    697  SG  CYS B  90     -41.715  -4.517   4.298  1.00 80.57           S  
ATOM    698  N   ARG B  91     -41.108  -4.366   7.720  1.00 75.21           N  
ATOM    699  CA  ARG B  91     -39.901  -4.776   8.430  1.00 75.21           C  
ATOM    700  C   ARG B  91     -38.703  -4.826   7.488  1.00 75.21           C  
ATOM    701  CB  ARG B  91     -40.104  -6.141   9.092  1.00 75.21           C  
ATOM    702  O   ARG B  91     -37.587  -4.474   7.877  1.00 75.21           O  
ATOM    703  CG  ARG B  91     -40.826  -6.075  10.429  1.00 75.21           C  
ATOM    704  CD  ARG B  91     -40.903  -7.442  11.096  1.00 75.21           C  
ATOM    705  NE  ARG B  91     -41.642  -7.387  12.354  1.00 75.21           N  
ATOM    706  NH1 ARG B  91     -41.461  -9.646  12.798  1.00 75.21           N  
ATOM    707  NH2 ARG B  91     -42.572  -8.272  14.258  1.00 75.21           N  
ATOM    708  CZ  ARG B  91     -41.890  -8.435  13.134  1.00 75.21           C  
ATOM    709  N   PHE B  92     -38.860  -5.220   6.285  1.00 73.87           N  
ATOM    710  CA  PHE B  92     -37.785  -5.324   5.306  1.00 73.87           C  
ATOM    711  C   PHE B  92     -37.280  -3.943   4.906  1.00 73.87           C  
ATOM    712  CB  PHE B  92     -38.258  -6.090   4.066  1.00 73.87           C  
ATOM    713  O   PHE B  92     -36.073  -3.692   4.907  1.00 73.87           O  
ATOM    714  CG  PHE B  92     -37.217  -6.194   2.983  1.00 73.87           C  
ATOM    715  CD1 PHE B  92     -37.242  -5.334   1.892  1.00 73.87           C  
ATOM    716  CD2 PHE B  92     -36.215  -7.152   3.057  1.00 73.87           C  
ATOM    717  CE1 PHE B  92     -36.280  -5.428   0.888  1.00 73.87           C  
ATOM    718  CE2 PHE B  92     -35.251  -7.252   2.058  1.00 73.87           C  
ATOM    719  CZ  PHE B  92     -35.286  -6.390   0.974  1.00 73.87           C  
ATOM    720  N   ILE B  93     -38.253  -3.087   4.687  1.00 68.87           N  
ATOM    721  CA  ILE B  93     -37.871  -1.752   4.240  1.00 68.87           C  
ATOM    722  C   ILE B  93     -37.278  -0.967   5.407  1.00 68.87           C  
ATOM    723  CB  ILE B  93     -39.075  -0.992   3.639  1.00 68.87           C  
ATOM    724  O   ILE B  93     -36.331  -0.197   5.229  1.00 68.87           O  
ATOM    725  CG1 ILE B  93     -38.835  -0.700   2.154  1.00 68.87           C  
ATOM    726  CG2 ILE B  93     -39.339   0.301   4.416  1.00 68.87           C  
ATOM    727  CD1 ILE B  93     -38.546  -1.939   1.318  1.00 68.87           C  
ATOM    728  N   ASN B  94     -37.955  -1.216   6.593  1.00 64.29           N  
ATOM    729  CA  ASN B  94     -37.432  -0.538   7.775  1.00 64.29           C  
ATOM    730  C   ASN B  94     -36.088  -1.119   8.205  1.00 64.29           C  
ATOM    731  CB  ASN B  94     -38.436  -0.614   8.926  1.00 64.29           C  
ATOM    732  O   ASN B  94     -35.242  -0.403   8.744  1.00 64.29           O  
ATOM    733  CG  ASN B  94     -39.563   0.391   8.786  1.00 64.29           C  
ATOM    734  ND2 ASN B  94     -40.626   0.202   9.558  1.00 64.29           N  
ATOM    735  OD1 ASN B  94     -39.479   1.329   7.989  1.00 64.29           O  
ATOM    736  N   GLY B  95     -35.992  -2.455   8.170  1.00 53.53           N  
ATOM    737  CA  GLY B  95     -34.724  -3.099   8.474  1.00 53.53           C  
ATOM    738  C   GLY B  95     -33.659  -2.842   7.425  1.00 53.53           C  
ATOM    739  O   GLY B  95     -32.465  -2.833   7.734  1.00 53.53           O  
ATOM    740  N   PHE B  96     -34.222  -2.790   6.206  1.00 43.31           N  
ATOM    741  CA  PHE B  96     -33.311  -2.423   5.128  1.00 43.31           C  
ATOM    742  C   PHE B  96     -32.601  -1.111   5.442  1.00 43.31           C  
ATOM    743  CB  PHE B  96     -34.066  -2.307   3.800  1.00 43.31           C  
ATOM    744  O   PHE B  96     -31.408  -0.964   5.169  1.00 43.31           O  
ATOM    745  CG  PHE B  96     -33.535  -3.210   2.720  1.00 43.31           C  
ATOM    746  CD1 PHE B  96     -32.530  -2.777   1.863  1.00 43.31           C  
ATOM    747  CD2 PHE B  96     -34.042  -4.493   2.560  1.00 43.31           C  
ATOM    748  CE1 PHE B  96     -32.038  -3.610   0.862  1.00 43.31           C  
ATOM    749  CE2 PHE B  96     -33.555  -5.332   1.562  1.00 43.31           C  
ATOM    750  CZ  PHE B  96     -32.554  -4.888   0.713  1.00 43.31           C  
ATOM    751  N   TYR B  97     -33.415  -0.107   6.131  1.00 34.51           N  
ATOM    752  CA  TYR B  97     -32.757   1.094   6.633  1.00 34.51           C  
ATOM    753  C   TYR B  97     -32.127   0.841   7.997  1.00 34.51           C  
ATOM    754  CB  TYR B  97     -33.753   2.254   6.724  1.00 34.51           C  
ATOM    755  O   TYR B  97     -31.222   1.567   8.414  1.00 34.51           O  
ATOM    756  CG  TYR B  97     -33.868   3.057   5.451  1.00 34.51           C  
ATOM    757  CD1 TYR B  97     -32.962   4.075   5.162  1.00 34.51           C  
ATOM    758  CD2 TYR B  97     -34.882   2.800   4.535  1.00 34.51           C  
ATOM    759  CE1 TYR B  97     -33.065   4.819   3.991  1.00 34.51           C  
ATOM    760  CE2 TYR B  97     -34.995   3.537   3.361  1.00 34.51           C  
ATOM    761  OH  TYR B  97     -34.190   5.276   1.937  1.00 34.51           O  
ATOM    762  CZ  TYR B  97     -34.083   4.542   3.098  1.00 34.51           C  
ATOM    763  N   LEU B  98     -32.793   0.069   8.976  1.00 32.00           N  
ATOM    764  CA  LEU B  98     -32.293  -0.017  10.344  1.00 32.00           C  
ATOM    765  C   LEU B  98     -30.888  -0.610  10.373  1.00 32.00           C  
ATOM    766  CB  LEU B  98     -33.234  -0.861  11.207  1.00 32.00           C  
ATOM    767  O   LEU B  98     -30.190  -0.516  11.385  1.00 32.00           O  
ATOM    768  CG  LEU B  98     -34.090  -0.100  12.221  1.00 32.00           C  
ATOM    769  CD1 LEU B  98     -35.534  -0.014  11.737  1.00 32.00           C  
ATOM    770  CD2 LEU B  98     -34.018  -0.767  13.590  1.00 32.00           C  
ATOM    771  N   GLU B  99     -30.313  -1.407   9.494  1.00 28.51           N  
ATOM    772  CA  GLU B  99     -28.855  -1.480   9.510  1.00 28.51           C  
ATOM    773  C   GLU B  99     -28.231  -0.100   9.321  1.00 28.51           C  
ATOM    774  CB  GLU B  99     -28.353  -2.437   8.425  1.00 28.51           C  
ATOM    775  O   GLU B  99     -27.075   0.120   9.687  1.00 28.51           O  
ATOM    776  CG  GLU B  99     -28.038  -3.835   8.937  1.00 28.51           C  
ATOM    777  CD  GLU B  99     -27.498  -4.761   7.859  1.00 28.51           C  
ATOM    778  OE1 GLU B  99     -27.156  -5.924   8.172  1.00 28.51           O  
ATOM    779  OE2 GLU B  99     -27.415  -4.319   6.691  1.00 28.51           O  
ATOM    780  N   ASN B 100     -28.883   0.999   8.804  1.00 24.32           N  
ATOM    781  CA  ASN B 100     -28.381   2.356   8.993  1.00 24.32           C  
ATOM    782  C   ASN B 100     -28.741   2.900  10.373  1.00 24.32           C  
ATOM    783  CB  ASN B 100     -28.918   3.284   7.901  1.00 24.32           C  
ATOM    784  O   ASN B 100     -27.956   3.629  10.981  1.00 24.32           O  
ATOM    785  CG  ASN B 100     -27.989   3.378   6.706  1.00 24.32           C  
ATOM    786  ND2 ASN B 100     -28.463   4.002   5.634  1.00 24.32           N  
ATOM    787  OD1 ASN B 100     -26.855   2.894   6.747  1.00 24.32           O  
ATOM    788  N   SER B 101     -30.009   2.862  10.743  1.00 25.65           N  
ATOM    789  CA  SER B 101     -30.361   3.700  11.885  1.00 25.65           C  
ATOM    790  C   SER B 101     -30.065   2.992  13.203  1.00 25.65           C  
ATOM    791  CB  SER B 101     -31.838   4.092  11.827  1.00 25.65           C  
ATOM    792  O   SER B 101     -30.692   3.283  14.224  1.00 25.65           O  
ATOM    793  OG  SER B 101     -32.132   4.769  10.617  1.00 25.65           O  
ATOM    794  N   ALA B 102     -29.285   1.968  13.235  1.00 24.85           N  
ATOM    795  CA  ALA B 102     -29.354   1.373  14.567  1.00 24.85           C  
ATOM    796  C   ALA B 102     -28.867   2.353  15.631  1.00 24.85           C  
ATOM    797  CB  ALA B 102     -28.534   0.086  14.619  1.00 24.85           C  
ATOM    798  O   ALA B 102     -28.553   1.954  16.754  1.00 24.85           O  
ATOM    799  N   THR B 103     -28.598   3.718  15.348  1.00 22.41           N  
ATOM    800  CA  THR B 103     -27.863   4.297  16.466  1.00 22.41           C  
ATOM    801  C   THR B 103     -28.738   4.359  17.715  1.00 22.41           C  
ATOM    802  CB  THR B 103     -27.349   5.708  16.125  1.00 22.41           C  
ATOM    803  O   THR B 103     -28.305   4.854  18.758  1.00 22.41           O  
ATOM    804  CG2 THR B 103     -25.858   5.688  15.805  1.00 22.41           C  
ATOM    805  OG1 THR B 103     -28.064   6.210  14.989  1.00 22.41           O  
ATOM    806  N   GLN B 104     -30.087   4.152  17.653  1.00 23.86           N  
ATOM    807  CA  GLN B 104     -30.599   4.989  18.732  1.00 23.86           C  
ATOM    808  C   GLN B 104     -30.259   4.397  20.097  1.00 23.86           C  
ATOM    809  CB  GLN B 104     -32.112   5.170  18.600  1.00 23.86           C  
ATOM    810  O   GLN B 104     -31.142   3.908  20.804  1.00 23.86           O  
ATOM    811  CG  GLN B 104     -32.517   6.381  17.770  1.00 23.86           C  
ATOM    812  CD  GLN B 104     -34.022   6.533  17.650  1.00 23.86           C  
ATOM    813  NE2 GLN B 104     -34.458   7.435  16.777  1.00 23.86           N  
ATOM    814  OE1 GLN B 104     -34.785   5.846  18.336  1.00 23.86           O  
ATOM    815  N   SER B 105     -29.148   3.708  20.213  1.00 21.40           N  
ATOM    816  CA  SER B 105     -29.298   3.027  21.495  1.00 21.40           C  
ATOM    817  C   SER B 105     -29.482   4.025  22.633  1.00 21.40           C  
ATOM    818  CB  SER B 105     -28.085   2.138  21.775  1.00 21.40           C  
ATOM    819  O   SER B 105     -30.233   3.767  23.576  1.00 21.40           O  
ATOM    820  OG  SER B 105     -26.879   2.847  21.546  1.00 21.40           O  
ATOM    821  N   THR B 106     -28.497   4.950  22.959  1.00 19.93           N  
ATOM    822  CA  THR B 106     -27.873   4.720  24.257  1.00 19.93           C  
ATOM    823  C   THR B 106     -28.591   5.506  25.350  1.00 19.93           C  
ATOM    824  CB  THR B 106     -26.383   5.108  24.236  1.00 19.93           C  
ATOM    825  O   THR B 106     -28.776   5.006  26.462  1.00 19.93           O  
ATOM    826  CG2 THR B 106     -25.541   4.024  23.572  1.00 19.93           C  
ATOM    827  OG1 THR B 106     -26.224   6.333  23.510  1.00 19.93           O  
ATOM    828  N   ASN B 107     -28.431   6.894  25.353  1.00 20.47           N  
ATOM    829  CA  ASN B 107     -27.790   7.470  26.531  1.00 20.47           C  
ATOM    830  C   ASN B 107     -28.779   7.638  27.681  1.00 20.47           C  
ATOM    831  CB  ASN B 107     -27.142   8.812  26.188  1.00 20.47           C  
ATOM    832  O   ASN B 107     -29.992   7.551  27.481  1.00 20.47           O  
ATOM    833  CG  ASN B 107     -25.678   8.677  25.817  1.00 20.47           C  
ATOM    834  ND2 ASN B 107     -25.106   9.738  25.263  1.00 20.47           N  
ATOM    835  OD1 ASN B 107     -25.067   7.625  26.027  1.00 20.47           O  
ATOM    836  N   SER B 108     -28.588   8.775  28.540  1.00 22.11           N  
ATOM    837  CA  SER B 108     -28.267   9.088  29.928  1.00 22.11           C  
ATOM    838  C   SER B 108     -29.523   9.425  30.725  1.00 22.11           C  
ATOM    839  CB  SER B 108     -27.280  10.254  30.000  1.00 22.11           C  
ATOM    840  O   SER B 108     -30.589   9.647  30.147  1.00 22.11           O  
ATOM    841  OG  SER B 108     -26.565  10.384  28.783  1.00 22.11           O  
ATOM    842  N   GLY B 109     -29.384  10.149  31.861  1.00 22.12           N  
ATOM    843  CA  GLY B 109     -29.644  10.241  33.289  1.00 22.12           C  
ATOM    844  C   GLY B 109     -30.857  11.089  33.621  1.00 22.12           C  
ATOM    845  O   GLY B 109     -31.745  10.651  34.355  1.00 22.12           O  
ATOM    846  N   ILE B 110     -30.671  12.452  33.515  1.00 22.09           N  
ATOM    847  CA  ILE B 110     -30.577  13.325  34.679  1.00 22.09           C  
ATOM    848  C   ILE B 110     -31.953  13.905  35.001  1.00 22.09           C  
ATOM    849  CB  ILE B 110     -29.556  14.462  34.452  1.00 22.09           C  
ATOM    850  O   ILE B 110     -32.851  13.894  34.156  1.00 22.09           O  
ATOM    851  CG1 ILE B 110     -28.165  13.882  34.170  1.00 22.09           C  
ATOM    852  CG2 ILE B 110     -29.522  15.406  35.658  1.00 22.09           C  
ATOM    853  CD1 ILE B 110     -27.169  14.899  33.628  1.00 22.09           C  
ATOM    854  N   GLN B 111     -31.894  14.892  35.951  1.00 20.53           N  
ATOM    855  CA  GLN B 111     -32.541  15.654  37.014  1.00 20.53           C  
ATOM    856  C   GLN B 111     -33.463  16.726  36.440  1.00 20.53           C  
ATOM    857  CB  GLN B 111     -31.495  16.296  37.928  1.00 20.53           C  
ATOM    858  O   GLN B 111     -33.083  17.450  35.517  1.00 20.53           O  
ATOM    859  CG  GLN B 111     -30.990  15.372  39.027  1.00 20.53           C  
ATOM    860  CD  GLN B 111     -30.422  16.128  40.214  1.00 20.53           C  
ATOM    861  NE2 GLN B 111     -30.166  15.414  41.305  1.00 20.53           N  
ATOM    862  OE1 GLN B 111     -30.216  17.344  40.152  1.00 20.53           O  
ATOM    863  N   ASN B 112     -34.814  16.654  36.702  1.00 22.43           N  
ATOM    864  CA  ASN B 112     -36.019  17.269  36.155  1.00 22.43           C  
ATOM    865  C   ASN B 112     -35.947  18.792  36.213  1.00 22.43           C  
ATOM    866  CB  ASN B 112     -37.261  16.768  36.895  1.00 22.43           C  
ATOM    867  O   ASN B 112     -36.974  19.463  36.328  1.00 22.43           O  
ATOM    868  CG  ASN B 112     -38.107  15.835  36.051  1.00 22.43           C  
ATOM    869  ND2 ASN B 112     -39.099  15.209  36.673  1.00 22.43           N  
ATOM    870  OD1 ASN B 112     -37.870  15.677  34.851  1.00 22.43           O  
ATOM    871  N   GLY B 113     -34.680  19.311  36.474  1.00 21.39           N  
ATOM    872  CA  GLY B 113     -34.836  20.629  37.069  1.00 21.39           C  
ATOM    873  C   GLY B 113     -35.526  21.621  36.151  1.00 21.39           C  
ATOM    874  O   GLY B 113     -35.857  21.292  35.010  1.00 21.39           O  
ATOM    875  N   GLN B 114     -35.121  22.929  36.314  1.00 20.43           N  
ATOM    876  CA  GLN B 114     -35.770  24.230  36.437  1.00 20.43           C  
ATOM    877  C   GLN B 114     -35.865  24.927  35.083  1.00 20.43           C  
ATOM    878  CB  GLN B 114     -35.016  25.115  37.431  1.00 20.43           C  
ATOM    879  O   GLN B 114     -36.741  25.769  34.872  1.00 20.43           O  
ATOM    880  CG  GLN B 114     -35.473  24.946  38.874  1.00 20.43           C  
ATOM    881  CD  GLN B 114     -34.824  25.944  39.815  1.00 20.43           C  
ATOM    882  NE2 GLN B 114     -35.463  26.185  40.955  1.00 20.43           N  
ATOM    883  OE1 GLN B 114     -33.758  26.493  39.520  1.00 20.43           O  
ATOM    884  N   TYR B 115     -34.788  24.807  34.217  1.00 20.56           N  
ATOM    885  CA  TYR B 115     -34.537  26.171  33.766  1.00 20.56           C  
ATOM    886  C   TYR B 115     -35.612  26.629  32.788  1.00 20.56           C  
ATOM    887  CB  TYR B 115     -33.157  26.276  33.111  1.00 20.56           C  
ATOM    888  O   TYR B 115     -36.224  25.808  32.099  1.00 20.56           O  
ATOM    889  CG  TYR B 115     -32.046  26.593  34.082  1.00 20.56           C  
ATOM    890  CD1 TYR B 115     -31.754  27.909  34.432  1.00 20.56           C  
ATOM    891  CD2 TYR B 115     -31.286  25.577  34.652  1.00 20.56           C  
ATOM    892  CE1 TYR B 115     -30.730  28.206  35.325  1.00 20.56           C  
ATOM    893  CE2 TYR B 115     -30.260  25.862  35.547  1.00 20.56           C  
ATOM    894  OH  TYR B 115     -28.975  27.465  36.762  1.00 20.56           O  
ATOM    895  CZ  TYR B 115     -29.990  27.177  35.877  1.00 20.56           C  
ATOM    896  N   LYS B 116     -35.785  27.994  32.811  1.00 21.05           N  
ATOM    897  CA  LYS B 116     -36.622  29.042  32.235  1.00 21.05           C  
ATOM    898  C   LYS B 116     -36.363  29.193  30.739  1.00 21.05           C  
ATOM    899  CB  LYS B 116     -36.379  30.374  32.946  1.00 21.05           C  
ATOM    900  O   LYS B 116     -35.213  29.320  30.312  1.00 21.05           O  
ATOM    901  CG  LYS B 116     -37.267  30.599  34.161  1.00 21.05           C  
ATOM    902  CD  LYS B 116     -37.087  31.999  34.734  1.00 21.05           C  
ATOM    903  CE  LYS B 116     -37.958  32.216  35.964  1.00 21.05           C  
ATOM    904  NZ  LYS B 116     -37.798  33.593  36.519  1.00 21.05           N  
ATOM    905  N   VAL B 117     -37.294  28.707  29.901  1.00 24.30           N  
ATOM    906  CA  VAL B 117     -37.458  28.558  28.459  1.00 24.30           C  
ATOM    907  C   VAL B 117     -37.210  29.898  27.770  1.00 24.30           C  
ATOM    908  CB  VAL B 117     -38.863  28.026  28.099  1.00 24.30           C  
ATOM    909  O   VAL B 117     -38.111  30.736  27.685  1.00 24.30           O  
ATOM    910  CG1 VAL B 117     -39.009  27.864  26.587  1.00 24.30           C  
ATOM    911  CG2 VAL B 117     -39.128  26.699  28.809  1.00 24.30           C  
ATOM    912  N   GLU B 118     -36.031  30.554  28.117  1.00 19.81           N  
ATOM    913  CA  GLU B 118     -36.124  31.888  27.531  1.00 19.81           C  
ATOM    914  C   GLU B 118     -36.166  31.819  26.007  1.00 19.81           C  
ATOM    915  CB  GLU B 118     -34.950  32.758  27.986  1.00 19.81           C  
ATOM    916  O   GLU B 118     -35.831  30.790  25.417  1.00 19.81           O  
ATOM    917  CG  GLU B 118     -35.137  33.369  29.367  1.00 19.81           C  
ATOM    918  CD  GLU B 118     -34.020  34.324  29.757  1.00 19.81           C  
ATOM    919  OE1 GLU B 118     -34.136  34.998  30.806  1.00 19.81           O  
ATOM    920  OE2 GLU B 118     -33.021  34.399  29.008  1.00 19.81           O  
ATOM    921  N   ASN B 119     -35.895  33.000  25.315  1.00 19.46           N  
ATOM    922  CA  ASN B 119     -36.442  33.737  24.180  1.00 19.46           C  
ATOM    923  C   ASN B 119     -35.731  33.373  22.880  1.00 19.46           C  
ATOM    924  CB  ASN B 119     -36.358  35.244  24.428  1.00 19.46           C  
ATOM    925  O   ASN B 119     -36.152  33.790  21.800  1.00 19.46           O  
ATOM    926  CG  ASN B 119     -37.652  35.821  24.968  1.00 19.46           C  
ATOM    927  ND2 ASN B 119     -37.593  37.052  25.461  1.00 19.46           N  
ATOM    928  OD1 ASN B 119     -38.697  35.164  24.942  1.00 19.46           O  
ATOM    929  N   TYR B 120     -34.544  32.806  22.878  1.00 16.93           N  
ATOM    930  CA  TYR B 120     -33.715  33.469  21.878  1.00 16.93           C  
ATOM    931  C   TYR B 120     -34.056  32.980  20.475  1.00 16.93           C  
ATOM    932  CB  TYR B 120     -32.229  33.230  22.167  1.00 16.93           C  
ATOM    933  O   TYR B 120     -34.031  31.777  20.207  1.00 16.93           O  
ATOM    934  CG  TYR B 120     -31.556  34.381  22.875  1.00 16.93           C  
ATOM    935  CD1 TYR B 120     -31.000  35.437  22.156  1.00 16.93           C  
ATOM    936  CD2 TYR B 120     -31.474  34.414  24.263  1.00 16.93           C  
ATOM    937  CE1 TYR B 120     -30.377  36.498  22.804  1.00 16.93           C  
ATOM    938  CE2 TYR B 120     -30.853  35.470  24.921  1.00 16.93           C  
ATOM    939  OH  TYR B 120     -29.693  37.554  24.832  1.00 16.93           O  
ATOM    940  CZ  TYR B 120     -30.309  36.506  24.185  1.00 16.93           C  
ATOM    941  N   LEU B 121     -34.682  33.712  19.559  1.00 19.73           N  
ATOM    942  CA  LEU B 121     -35.267  33.611  18.227  1.00 19.73           C  
ATOM    943  C   LEU B 121     -34.187  33.392  17.173  1.00 19.73           C  
ATOM    944  CB  LEU B 121     -36.070  34.872  17.897  1.00 19.73           C  
ATOM    945  O   LEU B 121     -34.486  33.308  15.980  1.00 19.73           O  
ATOM    946  CG  LEU B 121     -37.589  34.768  18.045  1.00 19.73           C  
ATOM    947  CD1 LEU B 121     -38.089  35.757  19.093  1.00 19.73           C  
ATOM    948  CD2 LEU B 121     -38.275  35.008  16.705  1.00 19.73           C  
ATOM    949  N   GLY B 122     -32.880  33.281  17.510  1.00 19.07           N  
ATOM    950  CA  GLY B 122     -32.132  33.821  16.386  1.00 19.07           C  
ATOM    951  C   GLY B 122     -32.189  32.939  15.153  1.00 19.07           C  
ATOM    952  O   GLY B 122     -32.675  31.808  15.214  1.00 19.07           O  
ATOM    953  N   SER B 123     -31.544  33.415  13.975  1.00 21.38           N  
ATOM    954  CA  SER B 123     -31.611  33.392  12.518  1.00 21.38           C  
ATOM    955  C   SER B 123     -30.854  32.197  11.948  1.00 21.38           C  
ATOM    956  CB  SER B 123     -31.048  34.689  11.934  1.00 21.38           C  
ATOM    957  O   SER B 123     -29.663  32.026  12.215  1.00 21.38           O  
ATOM    958  OG  SER B 123     -32.085  35.626  11.697  1.00 21.38           O  
ATOM    959  N   ARG B 124     -31.396  31.040  11.861  1.00 23.33           N  
ATOM    960  CA  ARG B 124     -30.871  29.748  11.432  1.00 23.33           C  
ATOM    961  C   ARG B 124     -30.324  29.825  10.011  1.00 23.33           C  
ATOM    962  CB  ARG B 124     -31.955  28.672  11.518  1.00 23.33           C  
ATOM    963  O   ARG B 124     -31.090  29.858   9.045  1.00 23.33           O  
ATOM    964  CG  ARG B 124     -31.775  27.709  12.682  1.00 23.33           C  
ATOM    965  CD  ARG B 124     -32.886  26.669  12.730  1.00 23.33           C  
ATOM    966  NE  ARG B 124     -32.668  25.697  13.797  1.00 23.33           N  
ATOM    967  NH1 ARG B 124     -34.633  24.540  13.426  1.00 23.33           N  
ATOM    968  NH2 ARG B 124     -33.206  23.880  15.095  1.00 23.33           N  
ATOM    969  CZ  ARG B 124     -33.503  24.708  14.104  1.00 23.33           C  
ATOM    970  N   ASP B 125     -29.316  30.668   9.669  1.00 21.23           N  
ATOM    971  CA  ASP B 125     -29.011  31.032   8.289  1.00 21.23           C  
ATOM    972  C   ASP B 125     -28.616  29.804   7.472  1.00 21.23           C  
ATOM    973  CB  ASP B 125     -27.894  32.076   8.243  1.00 21.23           C  
ATOM    974  O   ASP B 125     -28.391  28.727   8.029  1.00 21.23           O  
ATOM    975  CG  ASP B 125     -28.416  33.502   8.209  1.00 21.23           C  
ATOM    976  OD1 ASP B 125     -29.603  33.709   7.879  1.00 21.23           O  
ATOM    977  OD2 ASP B 125     -27.631  34.427   8.512  1.00 21.23           O  
ATOM    978  N   HIS B 126     -27.507  29.860   6.482  1.00 21.80           N  
ATOM    979  CA  HIS B 126     -27.319  29.661   5.049  1.00 21.80           C  
ATOM    980  C   HIS B 126     -26.673  28.310   4.761  1.00 21.80           C  
ATOM    981  CB  HIS B 126     -26.468  30.786   4.459  1.00 21.80           C  
ATOM    982  O   HIS B 126     -26.407  27.978   3.603  1.00 21.80           O  
ATOM    983  CG  HIS B 126     -27.257  31.999   4.080  1.00 21.80           C  
ATOM    984  CD2 HIS B 126     -27.182  33.279   4.513  1.00 21.80           C  
ATOM    985  ND1 HIS B 126     -28.268  31.966   3.144  1.00 21.80           N  
ATOM    986  CE1 HIS B 126     -28.783  33.178   3.018  1.00 21.80           C  
ATOM    987  NE2 HIS B 126     -28.142  33.993   3.838  1.00 21.80           N  
ATOM    988  N   PHE B 127     -25.989  27.608   5.655  1.00 22.22           N  
ATOM    989  CA  PHE B 127     -24.916  26.817   5.063  1.00 22.22           C  
ATOM    990  C   PHE B 127     -25.481  25.637   4.282  1.00 22.22           C  
ATOM    991  CB  PHE B 127     -23.955  26.318   6.147  1.00 22.22           C  
ATOM    992  O   PHE B 127     -24.927  24.537   4.322  1.00 22.22           O  
ATOM    993  CG  PHE B 127     -22.875  27.304   6.501  1.00 22.22           C  
ATOM    994  CD1 PHE B 127     -21.725  27.405   5.727  1.00 22.22           C  
ATOM    995  CD2 PHE B 127     -23.010  28.130   7.609  1.00 22.22           C  
ATOM    996  CE1 PHE B 127     -20.724  28.317   6.053  1.00 22.22           C  
ATOM    997  CE2 PHE B 127     -22.013  29.044   7.941  1.00 22.22           C  
ATOM    998  CZ  PHE B 127     -20.871  29.135   7.163  1.00 22.22           C  
ATOM    999  N   ALA B 128     -26.733  25.516   4.050  1.00 26.44           N  
ATOM   1000  CA  ALA B 128     -27.262  24.357   3.336  1.00 26.44           C  
ATOM   1001  C   ALA B 128     -26.546  24.161   2.002  1.00 26.44           C  
ATOM   1002  CB  ALA B 128     -28.764  24.510   3.112  1.00 26.44           C  
ATOM   1003  O   ALA B 128     -26.735  24.943   1.068  1.00 26.44           O  
ATOM   1004  N   LEU B 129     -25.155  24.014   1.966  1.00 25.34           N  
ATOM   1005  CA  LEU B 129     -24.467  23.832   0.692  1.00 25.34           C  
ATOM   1006  C   LEU B 129     -25.149  22.756  -0.145  1.00 25.34           C  
ATOM   1007  CB  LEU B 129     -23.000  23.463   0.924  1.00 25.34           C  
ATOM   1008  O   LEU B 129     -25.653  21.769   0.396  1.00 25.34           O  
ATOM   1009  CG  LEU B 129     -22.048  24.621   1.225  1.00 25.34           C  
ATOM   1010  CD1 LEU B 129     -20.868  24.135   2.060  1.00 25.34           C  
ATOM   1011  CD2 LEU B 129     -21.563  25.266  -0.070  1.00 25.34           C  
ATOM   1012  N   ASP B 130     -25.732  23.060  -1.195  1.00 30.59           N  
ATOM   1013  CA  ASP B 130     -26.317  22.427  -2.372  1.00 30.59           C  
ATOM   1014  C   ASP B 130     -25.460  21.257  -2.850  1.00 30.59           C  
ATOM   1015  CB  ASP B 130     -26.491  23.447  -3.500  1.00 30.59           C  
ATOM   1016  O   ASP B 130     -24.566  21.434  -3.681  1.00 30.59           O  
ATOM   1017  CG  ASP B 130     -27.908  23.980  -3.604  1.00 30.59           C  
ATOM   1018  OD1 ASP B 130     -28.831  23.381  -3.010  1.00 30.59           O  
ATOM   1019  OD2 ASP B 130     -28.106  25.008  -4.288  1.00 30.59           O  
ATOM   1020  N   ARG B 131     -24.914  20.294  -2.033  1.00 36.56           N  
ATOM   1021  CA  ARG B 131     -24.097  19.282  -2.695  1.00 36.56           C  
ATOM   1022  C   ARG B 131     -24.920  18.487  -3.704  1.00 36.56           C  
ATOM   1023  CB  ARG B 131     -23.474  18.336  -1.667  1.00 36.56           C  
ATOM   1024  O   ARG B 131     -26.059  18.107  -3.421  1.00 36.56           O  
ATOM   1025  CG  ARG B 131     -21.978  18.532  -1.477  1.00 36.56           C  
ATOM   1026  CD  ARG B 131     -21.413  17.583  -0.430  1.00 36.56           C  
ATOM   1027  NE  ARG B 131     -20.057  17.957  -0.039  1.00 36.56           N  
ATOM   1028  NH1 ARG B 131     -20.054  16.714   1.908  1.00 36.56           N  
ATOM   1029  NH2 ARG B 131     -18.207  17.939   1.322  1.00 36.56           N  
ATOM   1030  CZ  ARG B 131     -19.442  17.536   1.063  1.00 36.56           C  
ATOM   1031  N   PRO B 132     -24.607  18.492  -5.049  1.00 37.38           N  
ATOM   1032  CA  PRO B 132     -25.281  17.674  -6.061  1.00 37.38           C  
ATOM   1033  C   PRO B 132     -25.656  16.287  -5.544  1.00 37.38           C  
ATOM   1034  CB  PRO B 132     -24.245  17.577  -7.183  1.00 37.38           C  
ATOM   1035  O   PRO B 132     -25.177  15.867  -4.488  1.00 37.38           O  
ATOM   1036  CG  PRO B 132     -23.047  18.302  -6.661  1.00 37.38           C  
ATOM   1037  CD  PRO B 132     -23.357  18.803  -5.280  1.00 37.38           C  
ATOM   1038  N   SER B 133     -26.670  15.557  -6.134  1.00 47.02           N  
ATOM   1039  CA  SER B 133     -27.199  14.208  -5.966  1.00 47.02           C  
ATOM   1040  C   SER B 133     -26.076  13.193  -5.780  1.00 47.02           C  
ATOM   1041  CB  SER B 133     -28.058  13.815  -7.169  1.00 47.02           C  
ATOM   1042  O   SER B 133     -25.322  12.916  -6.715  1.00 47.02           O  
ATOM   1043  OG  SER B 133     -27.486  14.293  -8.373  1.00 47.02           O  
ATOM   1044  N   GLU B 134     -25.368  13.292  -4.592  1.00 51.83           N  
ATOM   1045  CA  GLU B 134     -24.332  12.309  -4.290  1.00 51.83           C  
ATOM   1046  C   GLU B 134     -24.866  10.886  -4.425  1.00 51.83           C  
ATOM   1047  CB  GLU B 134     -23.774  12.530  -2.882  1.00 51.83           C  
ATOM   1048  O   GLU B 134     -25.972  10.586  -3.972  1.00 51.83           O  
ATOM   1049  CG  GLU B 134     -22.423  11.872  -2.645  1.00 51.83           C  
ATOM   1050  CD  GLU B 134     -21.900  12.067  -1.231  1.00 51.83           C  
ATOM   1051  OE1 GLU B 134     -20.762  11.633  -0.939  1.00 51.83           O  
ATOM   1052  OE2 GLU B 134     -22.634  12.658  -0.408  1.00 51.83           O  
ATOM   1053  N   THR B 135     -24.340  10.054  -5.408  1.00 67.15           N  
ATOM   1054  CA  THR B 135     -24.628   8.630  -5.536  1.00 67.15           C  
ATOM   1055  C   THR B 135     -24.287   7.891  -4.246  1.00 67.15           C  
ATOM   1056  CB  THR B 135     -23.849   8.006  -6.709  1.00 67.15           C  
ATOM   1057  O   THR B 135     -23.576   8.422  -3.390  1.00 67.15           O  
ATOM   1058  CG2 THR B 135     -24.336   8.554  -8.046  1.00 67.15           C  
ATOM   1059  OG1 THR B 135     -22.455   8.305  -6.562  1.00 67.15           O  
ATOM   1060  N   HIS B 136     -24.926   6.889  -3.829  1.00 60.59           N  
ATOM   1061  CA  HIS B 136     -24.632   6.018  -2.697  1.00 60.59           C  
ATOM   1062  C   HIS B 136     -23.143   5.699  -2.619  1.00 60.59           C  
ATOM   1063  CB  HIS B 136     -25.442   4.723  -2.792  1.00 60.59           C  
ATOM   1064  O   HIS B 136     -22.550   5.743  -1.538  1.00 60.59           O  
ATOM   1065  CG  HIS B 136     -25.202   3.781  -1.656  1.00 60.59           C  
ATOM   1066  CD2 HIS B 136     -24.685   2.530  -1.633  1.00 60.59           C  
ATOM   1067  ND1 HIS B 136     -25.512   4.095  -0.351  1.00 60.59           N  
ATOM   1068  CE1 HIS B 136     -25.193   3.075   0.429  1.00 60.59           C  
ATOM   1069  NE2 HIS B 136     -24.690   2.112  -0.325  1.00 60.59           N  
ATOM   1070  N   ALA B 137     -22.450   5.437  -3.672  1.00 72.11           N  
ATOM   1071  CA  ALA B 137     -21.021   5.139  -3.723  1.00 72.11           C  
ATOM   1072  C   ALA B 137     -20.196   6.316  -3.209  1.00 72.11           C  
ATOM   1073  CB  ALA B 137     -20.601   4.782  -5.146  1.00 72.11           C  
ATOM   1074  O   ALA B 137     -19.266   6.133  -2.420  1.00 72.11           O  
ATOM   1075  N   ASP B 138     -20.574   7.495  -3.536  1.00 73.91           N  
ATOM   1076  CA  ASP B 138     -19.870   8.696  -3.097  1.00 73.91           C  
ATOM   1077  C   ASP B 138     -19.993   8.882  -1.586  1.00 73.91           C  
ATOM   1078  CB  ASP B 138     -20.408   9.929  -3.824  1.00 73.91           C  
ATOM   1079  O   ASP B 138     -19.023   9.248  -0.920  1.00 73.91           O  
ATOM   1080  CG  ASP B 138     -19.482  11.129  -3.723  1.00 73.91           C  
ATOM   1081  OD1 ASP B 138     -18.279  10.998  -4.036  1.00 73.91           O  
ATOM   1082  OD2 ASP B 138     -19.959  12.213  -3.323  1.00 73.91           O  
ATOM   1083  N   TYR B 139     -21.170   8.533  -1.118  1.00 69.02           N  
ATOM   1084  CA  TYR B 139     -21.398   8.631   0.319  1.00 69.02           C  
ATOM   1085  C   TYR B 139     -20.488   7.676   1.083  1.00 69.02           C  
ATOM   1086  CB  TYR B 139     -22.863   8.335   0.652  1.00 69.02           C  
ATOM   1087  O   TYR B 139     -19.848   8.068   2.061  1.00 69.02           O  
ATOM   1088  CG  TYR B 139     -23.135   8.206   2.131  1.00 69.02           C  
ATOM   1089  CD1 TYR B 139     -23.265   6.954   2.729  1.00 69.02           C  
ATOM   1090  CD2 TYR B 139     -23.265   9.334   2.934  1.00 69.02           C  
ATOM   1091  CE1 TYR B 139     -23.517   6.830   4.091  1.00 69.02           C  
ATOM   1092  CE2 TYR B 139     -23.517   9.223   4.297  1.00 69.02           C  
ATOM   1093  OH  TYR B 139     -23.891   7.852   6.215  1.00 69.02           O  
ATOM   1094  CZ  TYR B 139     -23.641   7.968   4.866  1.00 69.02           C  
ATOM   1095  N   LEU B 140     -20.360   6.451   0.660  1.00 77.22           N  
ATOM   1096  CA  LEU B 140     -19.537   5.447   1.326  1.00 77.22           C  
ATOM   1097  C   LEU B 140     -18.070   5.865   1.332  1.00 77.22           C  
ATOM   1098  CB  LEU B 140     -19.689   4.087   0.639  1.00 77.22           C  
ATOM   1099  O   LEU B 140     -17.382   5.714   2.344  1.00 77.22           O  
ATOM   1100  CG  LEU B 140     -21.068   3.431   0.734  1.00 77.22           C  
ATOM   1101  CD1 LEU B 140     -21.095   2.137  -0.074  1.00 77.22           C  
ATOM   1102  CD2 LEU B 140     -21.435   3.165   2.190  1.00 77.22           C  
ATOM   1103  N   LEU B 141     -17.636   6.398   0.250  1.00 81.91           N  
ATOM   1104  CA  LEU B 141     -16.246   6.826   0.142  1.00 81.91           C  
ATOM   1105  C   LEU B 141     -15.979   8.038   1.028  1.00 81.91           C  
ATOM   1106  CB  LEU B 141     -15.898   7.156  -1.312  1.00 81.91           C  
ATOM   1107  O   LEU B 141     -14.992   8.067   1.767  1.00 81.91           O  
ATOM   1108  CG  LEU B 141     -15.837   5.973  -2.280  1.00 81.91           C  
ATOM   1109  CD1 LEU B 141     -15.729   6.470  -3.718  1.00 81.91           C  
ATOM   1110  CD2 LEU B 141     -14.666   5.059  -1.935  1.00 81.91           C  
ATOM   1111  N   ARG B 142     -16.915   8.919   1.036  1.00 77.00           N  
ATOM   1112  CA  ARG B 142     -16.741  10.161   1.782  1.00 77.00           C  
ATOM   1113  C   ARG B 142     -16.692   9.897   3.283  1.00 77.00           C  
ATOM   1114  CB  ARG B 142     -17.868  11.145   1.459  1.00 77.00           C  
ATOM   1115  O   ARG B 142     -15.925  10.536   4.006  1.00 77.00           O  
ATOM   1116  CG  ARG B 142     -17.734  12.488   2.159  1.00 77.00           C  
ATOM   1117  CD  ARG B 142     -18.900  13.411   1.835  1.00 77.00           C  
ATOM   1118  NE  ARG B 142     -20.174  12.840   2.261  1.00 77.00           N  
ATOM   1119  NH1 ARG B 142     -20.892  14.738   3.365  1.00 77.00           N  
ATOM   1120  NH2 ARG B 142     -22.217  12.868   3.310  1.00 77.00           N  
ATOM   1121  CZ  ARG B 142     -21.091  13.483   2.978  1.00 77.00           C  
ATOM   1122  N   THR B 143     -17.486   8.935   3.691  1.00 75.09           N  
ATOM   1123  CA  THR B 143     -17.587   8.679   5.124  1.00 75.09           C  
ATOM   1124  C   THR B 143     -16.523   7.679   5.570  1.00 75.09           C  
ATOM   1125  CB  THR B 143     -18.983   8.149   5.500  1.00 75.09           C  
ATOM   1126  O   THR B 143     -16.415   7.370   6.759  1.00 75.09           O  
ATOM   1127  CG2 THR B 143     -20.065   9.177   5.183  1.00 75.09           C  
ATOM   1128  OG1 THR B 143     -19.248   6.950   4.761  1.00 75.09           O  
ATOM   1129  N   GLY B 144     -15.711   7.208   4.679  1.00 79.67           N  
ATOM   1130  CA  GLY B 144     -14.602   6.320   4.987  1.00 79.67           C  
ATOM   1131  C   GLY B 144     -15.043   4.909   5.326  1.00 79.67           C  
ATOM   1132  O   GLY B 144     -14.355   4.197   6.061  1.00 79.67           O  
ATOM   1133  N   GLN B 145     -16.218   4.456   4.792  1.00 72.55           N  
ATOM   1134  CA  GLN B 145     -16.776   3.150   5.131  1.00 72.55           C  
ATOM   1135  C   GLN B 145     -16.177   2.053   4.256  1.00 72.55           C  
ATOM   1136  CB  GLN B 145     -18.298   3.163   4.988  1.00 72.55           C  
ATOM   1137  O   GLN B 145     -16.254   0.870   4.595  1.00 72.55           O  
ATOM   1138  CG  GLN B 145     -19.007   4.011   6.036  1.00 72.55           C  
ATOM   1139  CD  GLN B 145     -20.519   3.934   5.929  1.00 72.55           C  
ATOM   1140  NE2 GLN B 145     -21.187   5.060   6.156  1.00 72.55           N  
ATOM   1141  OE1 GLN B 145     -21.081   2.872   5.643  1.00 72.55           O  
ATOM   1142  N   VAL B 146     -15.558   2.444   3.216  1.00 81.05           N  
ATOM   1143  CA  VAL B 146     -15.015   1.451   2.294  1.00 81.05           C  
ATOM   1144  C   VAL B 146     -13.543   1.200   2.614  1.00 81.05           C  
ATOM   1145  CB  VAL B 146     -15.172   1.896   0.823  1.00 81.05           C  
ATOM   1146  O   VAL B 146     -12.761   2.144   2.751  1.00 81.05           O  
ATOM   1147  CG1 VAL B 146     -14.613   0.836  -0.125  1.00 81.05           C  
ATOM   1148  CG2 VAL B 146     -16.640   2.179   0.506  1.00 81.05           C  
ATOM   1149  N   VAL B 147     -13.150  -0.131   2.837  1.00 80.79           N  
ATOM   1150  CA  VAL B 147     -11.766  -0.513   3.097  1.00 80.79           C  
ATOM   1151  C   VAL B 147     -11.366  -1.662   2.174  1.00 80.79           C  
ATOM   1152  CB  VAL B 147     -11.557  -0.918   4.573  1.00 80.79           C  
ATOM   1153  O   VAL B 147     -12.225  -2.321   1.583  1.00 80.79           O  
ATOM   1154  CG1 VAL B 147     -11.822   0.267   5.500  1.00 80.79           C  
ATOM   1155  CG2 VAL B 147     -12.460  -2.096   4.936  1.00 80.79           C  
ATOM   1156  N   ASP B 148     -10.076  -1.853   1.939  1.00 78.47           N  
ATOM   1157  CA  ASP B 148      -9.542  -3.011   1.230  1.00 78.47           C  
ATOM   1158  C   ASP B 148      -9.691  -4.282   2.064  1.00 78.47           C  
ATOM   1159  CB  ASP B 148      -8.072  -2.789   0.868  1.00 78.47           C  
ATOM   1160  O   ASP B 148      -9.235  -4.337   3.208  1.00 78.47           O  
ATOM   1161  CG  ASP B 148      -7.449  -3.979   0.160  1.00 78.47           C  
ATOM   1162  OD1 ASP B 148      -8.153  -4.668  -0.610  1.00 78.47           O  
ATOM   1163  OD2 ASP B 148      -6.244  -4.233   0.376  1.00 78.47           O  
ATOM   1164  N   ILE B 149     -10.429  -5.294   1.545  1.00 68.03           N  
ATOM   1165  CA  ILE B 149     -10.701  -6.483   2.345  1.00 68.03           C  
ATOM   1166  C   ILE B 149      -9.865  -7.653   1.831  1.00 68.03           C  
ATOM   1167  CB  ILE B 149     -12.202  -6.847   2.326  1.00 68.03           C  
ATOM   1168  O   ILE B 149     -10.252  -8.815   1.984  1.00 68.03           O  
ATOM   1169  CG1 ILE B 149     -12.697  -6.996   0.883  1.00 68.03           C  
ATOM   1170  CG2 ILE B 149     -13.022  -5.796   3.081  1.00 68.03           C  
ATOM   1171  CD1 ILE B 149     -14.076  -7.631   0.764  1.00 68.03           C  
ATOM   1172  N   SER B 150      -8.838  -7.385   1.044  1.00 63.00           N  
ATOM   1173  CA  SER B 150      -8.007  -8.414   0.428  1.00 63.00           C  
ATOM   1174  C   SER B 150      -7.504  -9.412   1.466  1.00 63.00           C  
ATOM   1175  CB  SER B 150      -6.821  -7.782  -0.301  1.00 63.00           C  
ATOM   1176  O   SER B 150      -7.258 -10.577   1.146  1.00 63.00           O  
ATOM   1177  OG  SER B 150      -6.142  -6.867   0.543  1.00 63.00           O  
ATOM   1178  N   ASP B 151      -7.303  -9.109   2.761  1.00 53.83           N  
ATOM   1179  CA  ASP B 151      -6.790 -10.009   3.789  1.00 53.83           C  
ATOM   1180  C   ASP B 151      -7.859 -11.004   4.232  1.00 53.83           C  
ATOM   1181  CB  ASP B 151      -6.281  -9.213   4.993  1.00 53.83           C  
ATOM   1182  O   ASP B 151      -7.555 -11.995   4.899  1.00 53.83           O  
ATOM   1183  CG  ASP B 151      -7.223  -8.097   5.407  1.00 53.83           C  
ATOM   1184  OD1 ASP B 151      -7.899  -7.513   4.533  1.00 53.83           O  
ATOM   1185  OD2 ASP B 151      -7.289  -7.796   6.619  1.00 53.83           O  
ATOM   1186  N   THR B 152      -9.165 -10.858   3.881  1.00 49.08           N  
ATOM   1187  CA  THR B 152     -10.246 -11.648   4.461  1.00 49.08           C  
ATOM   1188  C   THR B 152     -10.731 -12.707   3.475  1.00 49.08           C  
ATOM   1189  CB  THR B 152     -11.427 -10.754   4.881  1.00 49.08           C  
ATOM   1190  O   THR B 152     -11.426 -13.649   3.860  1.00 49.08           O  
ATOM   1191  CG2 THR B 152     -11.124 -10.017   6.182  1.00 49.08           C  
ATOM   1192  OG1 THR B 152     -11.682  -9.793   3.849  1.00 49.08           O  
ATOM   1193  N   ILE B 153     -10.233 -12.704   2.267  1.00 52.17           N  
ATOM   1194  CA  ILE B 153     -10.958 -13.639   1.413  1.00 52.17           C  
ATOM   1195  C   ILE B 153      -9.967 -14.511   0.645  1.00 52.17           C  
ATOM   1196  CB  ILE B 153     -11.894 -12.899   0.432  1.00 52.17           C  
ATOM   1197  O   ILE B 153      -9.328 -14.047  -0.303  1.00 52.17           O  
ATOM   1198  CG1 ILE B 153     -12.858 -11.986   1.199  1.00 52.17           C  
ATOM   1199  CG2 ILE B 153     -12.663 -13.898  -0.438  1.00 52.17           C  
ATOM   1200  CD1 ILE B 153     -13.653 -11.039   0.310  1.00 52.17           C  
ATOM   1201  N   TYR B 154      -9.365 -15.404   1.324  1.00 60.69           N  
ATOM   1202  CA  TYR B 154      -8.608 -16.420   0.601  1.00 60.69           C  
ATOM   1203  C   TYR B 154      -9.351 -17.751   0.593  1.00 60.69           C  
ATOM   1204  CB  TYR B 154      -7.220 -16.601   1.223  1.00 60.69           C  
ATOM   1205  O   TYR B 154      -9.988 -18.119   1.583  1.00 60.69           O  
ATOM   1206  CG  TYR B 154      -6.317 -15.404   1.050  1.00 60.69           C  
ATOM   1207  CD1 TYR B 154      -5.567 -15.235  -0.112  1.00 60.69           C  
ATOM   1208  CD2 TYR B 154      -6.211 -14.440   2.047  1.00 60.69           C  
ATOM   1209  CE1 TYR B 154      -4.731 -14.135  -0.275  1.00 60.69           C  
ATOM   1210  CE2 TYR B 154      -5.379 -13.336   1.895  1.00 60.69           C  
ATOM   1211  OH  TYR B 154      -3.819 -12.101   0.576  1.00 60.69           O  
ATOM   1212  CZ  TYR B 154      -4.645 -13.192   0.732  1.00 60.69           C  
ATOM   1213  N   PRO B 155      -9.382 -18.475  -0.527  1.00 70.74           N  
ATOM   1214  CA  PRO B 155      -8.837 -18.019  -1.808  1.00 70.74           C  
ATOM   1215  C   PRO B 155      -9.730 -16.989  -2.496  1.00 70.74           C  
ATOM   1216  CB  PRO B 155      -8.751 -19.306  -2.632  1.00 70.74           C  
ATOM   1217  O   PRO B 155     -10.937 -16.945  -2.242  1.00 70.74           O  
ATOM   1218  CG  PRO B 155      -9.691 -20.254  -1.960  1.00 70.74           C  
ATOM   1219  CD  PRO B 155      -9.912 -19.786  -0.550  1.00 70.74           C  
ATOM   1220  N   ARG B 156      -9.238 -16.108  -3.267  1.00 71.71           N  
ATOM   1221  CA  ARG B 156      -9.977 -15.079  -3.990  1.00 71.71           C  
ATOM   1222  C   ARG B 156     -10.943 -15.701  -4.993  1.00 71.71           C  
ATOM   1223  CB  ARG B 156      -9.015 -14.131  -4.709  1.00 71.71           C  
ATOM   1224  O   ARG B 156     -12.020 -15.158  -5.245  1.00 71.71           O  
ATOM   1225  CG  ARG B 156      -8.506 -12.993  -3.838  1.00 71.71           C  
ATOM   1226  CD  ARG B 156      -8.085 -11.790  -4.671  1.00 71.71           C  
ATOM   1227  NE  ARG B 156      -7.395 -10.789  -3.862  1.00 71.71           N  
ATOM   1228  NH1 ARG B 156      -8.478  -8.980  -4.805  1.00 71.71           N  
ATOM   1229  NH2 ARG B 156      -6.914  -8.656  -3.160  1.00 71.71           N  
ATOM   1230  CZ  ARG B 156      -7.597  -9.477  -3.944  1.00 71.71           C  
ATOM   1231  N   ASN B 157     -10.562 -16.896  -5.555  1.00 76.65           N  
ATOM   1232  CA  ASN B 157     -11.427 -17.648  -6.458  1.00 76.65           C  
ATOM   1233  C   ASN B 157     -11.570 -19.102  -6.015  1.00 76.65           C  
ATOM   1234  CB  ASN B 157     -10.896 -17.580  -7.891  1.00 76.65           C  
ATOM   1235  O   ASN B 157     -10.900 -19.987  -6.549  1.00 76.65           O  
ATOM   1236  CG  ASN B 157     -11.928 -18.004  -8.917  1.00 76.65           C  
ATOM   1237  ND2 ASN B 157     -11.633 -17.764 -10.189  1.00 76.65           N  
ATOM   1238  OD1 ASN B 157     -12.982 -18.542  -8.570  1.00 76.65           O  
ATOM   1239  N   PRO B 158     -12.488 -19.323  -5.090  1.00 73.07           N  
ATOM   1240  CA  PRO B 158     -12.640 -20.661  -4.514  1.00 73.07           C  
ATOM   1241  C   PRO B 158     -12.989 -21.717  -5.560  1.00 73.07           C  
ATOM   1242  CB  PRO B 158     -13.785 -20.485  -3.512  1.00 73.07           C  
ATOM   1243  O   PRO B 158     -12.671 -22.896  -5.382  1.00 73.07           O  
ATOM   1244  CG  PRO B 158     -14.003 -19.008  -3.437  1.00 73.07           C  
ATOM   1245  CD  PRO B 158     -13.261 -18.358  -4.569  1.00 73.07           C  
ATOM   1246  N   ALA B 159     -13.673 -21.260  -6.676  1.00 76.09           N  
ATOM   1247  CA  ALA B 159     -14.056 -22.195  -7.731  1.00 76.09           C  
ATOM   1248  C   ALA B 159     -12.826 -22.807  -8.395  1.00 76.09           C  
ATOM   1249  CB  ALA B 159     -14.926 -21.495  -8.772  1.00 76.09           C  
ATOM   1250  O   ALA B 159     -12.907 -23.882  -8.994  1.00 76.09           O  
ATOM   1251  N   MET B 160     -11.685 -22.165  -8.278  1.00 85.04           N  
ATOM   1252  CA  MET B 160     -10.454 -22.617  -8.921  1.00 85.04           C  
ATOM   1253  C   MET B 160      -9.502 -23.231  -7.901  1.00 85.04           C  
ATOM   1254  CB  MET B 160      -9.768 -21.458  -9.645  1.00 85.04           C  
ATOM   1255  O   MET B 160      -8.298 -23.326  -8.147  1.00 85.04           O  
ATOM   1256  CG  MET B 160     -10.606 -20.847 -10.756  1.00 85.04           C  
ATOM   1257  SD  MET B 160     -10.972 -22.042 -12.100  1.00 85.04           S  
ATOM   1258  CE  MET B 160     -12.027 -21.017 -13.161  1.00 85.04           C  
ATOM   1259  N   TYR B 161     -10.035 -23.646  -6.837  1.00 79.38           N  
ATOM   1260  CA  TYR B 161      -9.227 -24.163  -5.738  1.00 79.38           C  
ATOM   1261  C   TYR B 161      -8.481 -25.424  -6.154  1.00 79.38           C  
ATOM   1262  CB  TYR B 161     -10.105 -24.454  -4.517  1.00 79.38           C  
ATOM   1263  O   TYR B 161      -7.298 -25.584  -5.846  1.00 79.38           O  
ATOM   1264  CG  TYR B 161      -9.338 -24.992  -3.333  1.00 79.38           C  
ATOM   1265  CD1 TYR B 161      -9.357 -26.350  -3.025  1.00 79.38           C  
ATOM   1266  CD2 TYR B 161      -8.596 -24.143  -2.519  1.00 79.38           C  
ATOM   1267  CE1 TYR B 161      -8.653 -26.850  -1.934  1.00 79.38           C  
ATOM   1268  CE2 TYR B 161      -7.889 -24.632  -1.425  1.00 79.38           C  
ATOM   1269  OH  TYR B 161      -7.225 -26.474  -0.060  1.00 79.38           O  
ATOM   1270  CZ  TYR B 161      -7.923 -25.985  -1.141  1.00 79.38           C  
ATOM   1271  N   SER B 162      -9.177 -26.252  -6.910  1.00 77.95           N  
ATOM   1272  CA  SER B 162      -8.563 -27.510  -7.322  1.00 77.95           C  
ATOM   1273  C   SER B 162      -7.720 -27.328  -8.580  1.00 77.95           C  
ATOM   1274  CB  SER B 162      -9.632 -28.576  -7.564  1.00 77.95           C  
ATOM   1275  O   SER B 162      -8.072 -26.540  -9.460  1.00 77.95           O  
ATOM   1276  OG  SER B 162     -10.272 -28.371  -8.812  1.00 77.95           O  
ATOM   1277  N   GLU B 163      -6.549 -28.009  -8.640  1.00 81.34           N  
ATOM   1278  CA  GLU B 163      -5.685 -27.946  -9.814  1.00 81.34           C  
ATOM   1279  C   GLU B 163      -6.436 -28.359 -11.076  1.00 81.34           C  
ATOM   1280  CB  GLU B 163      -4.451 -28.832  -9.623  1.00 81.34           C  
ATOM   1281  O   GLU B 163      -6.241 -27.772 -12.142  1.00 81.34           O  
ATOM   1282  CG  GLU B 163      -3.429 -28.715 -10.745  1.00 81.34           C  
ATOM   1283  CD  GLU B 163      -2.148 -29.486 -10.472  1.00 81.34           C  
ATOM   1284  OE1 GLU B 163      -1.360 -29.709 -11.419  1.00 81.34           O  
ATOM   1285  OE2 GLU B 163      -1.930 -29.871  -9.301  1.00 81.34           O  
ATOM   1286  N   GLU B 164      -7.318 -29.333 -10.926  1.00 82.76           N  
ATOM   1287  CA  GLU B 164      -8.112 -29.807 -12.056  1.00 82.76           C  
ATOM   1288  C   GLU B 164      -9.000 -28.697 -12.610  1.00 82.76           C  
ATOM   1289  CB  GLU B 164      -8.967 -31.009 -11.646  1.00 82.76           C  
ATOM   1290  O   GLU B 164      -9.109 -28.532 -13.827  1.00 82.76           O  
ATOM   1291  CG  GLU B 164      -8.290 -32.353 -11.878  1.00 82.76           C  
ATOM   1292  CD  GLU B 164      -7.192 -32.653 -10.871  1.00 82.76           C  
ATOM   1293  OE1 GLU B 164      -6.385 -33.580 -11.111  1.00 82.76           O  
ATOM   1294  OE2 GLU B 164      -7.139 -31.957  -9.832  1.00 82.76           O  
ATOM   1295  N   ALA B 165      -9.631 -28.002 -11.704  1.00 86.07           N  
ATOM   1296  CA  ALA B 165     -10.478 -26.888 -12.121  1.00 86.07           C  
ATOM   1297  C   ALA B 165      -9.673 -25.844 -12.890  1.00 86.07           C  
ATOM   1298  CB  ALA B 165     -11.152 -26.248 -10.909  1.00 86.07           C  
ATOM   1299  O   ALA B 165     -10.131 -25.328 -13.913  1.00 86.07           O  
ATOM   1300  N   ARG B 166      -8.510 -25.602 -12.400  1.00 91.11           N  
ATOM   1301  CA  ARG B 166      -7.642 -24.640 -13.072  1.00 91.11           C  
ATOM   1302  C   ARG B 166      -7.251 -25.133 -14.461  1.00 91.11           C  
ATOM   1303  CB  ARG B 166      -6.388 -24.372 -12.238  1.00 91.11           C  
ATOM   1304  O   ARG B 166      -7.272 -24.367 -15.426  1.00 91.11           O  
ATOM   1305  CG  ARG B 166      -6.661 -23.645 -10.931  1.00 91.11           C  
ATOM   1306  CD  ARG B 166      -5.373 -23.320 -10.187  1.00 91.11           C  
ATOM   1307  NE  ARG B 166      -4.852 -24.485  -9.478  1.00 91.11           N  
ATOM   1308  NH1 ARG B 166      -3.001 -23.396  -8.626  1.00 91.11           N  
ATOM   1309  NH2 ARG B 166      -3.354 -25.610  -8.149  1.00 91.11           N  
ATOM   1310  CZ  ARG B 166      -3.737 -24.495  -8.752  1.00 91.11           C  
ATOM   1311  N   LEU B 167      -6.879 -26.344 -14.544  1.00 90.46           N  
ATOM   1312  CA  LEU B 167      -6.468 -26.950 -15.806  1.00 90.46           C  
ATOM   1313  C   LEU B 167      -7.584 -26.858 -16.841  1.00 90.46           C  
ATOM   1314  CB  LEU B 167      -6.072 -28.413 -15.594  1.00 90.46           C  
ATOM   1315  O   LEU B 167      -7.324 -26.613 -18.021  1.00 90.46           O  
ATOM   1316  CG  LEU B 167      -5.102 -29.008 -16.616  1.00 90.46           C  
ATOM   1317  CD1 LEU B 167      -3.663 -28.670 -16.240  1.00 90.46           C  
ATOM   1318  CD2 LEU B 167      -5.292 -30.517 -16.720  1.00 90.46           C  
ATOM   1319  N   LYS B 168      -8.795 -26.968 -16.396  1.00 90.75           N  
ATOM   1320  CA  LYS B 168      -9.951 -26.929 -17.288  1.00 90.75           C  
ATOM   1321  C   LYS B 168     -10.142 -25.536 -17.880  1.00 90.75           C  
ATOM   1322  CB  LYS B 168     -11.217 -27.361 -16.546  1.00 90.75           C  
ATOM   1323  O   LYS B 168     -10.753 -25.384 -18.940  1.00 90.75           O  
ATOM   1324  CG  LYS B 168     -11.336 -28.866 -16.350  1.00 90.75           C  
ATOM   1325  CD  LYS B 168     -12.626 -29.234 -15.628  1.00 90.75           C  
ATOM   1326  CE  LYS B 168     -12.695 -30.726 -15.333  1.00 90.75           C  
ATOM   1327  NZ  LYS B 168     -13.918 -31.080 -14.550  1.00 90.75           N  
ATOM   1328  N   SER B 169      -9.676 -24.560 -17.267  1.00 90.76           N  
ATOM   1329  CA  SER B 169      -9.828 -23.188 -17.741  1.00 90.76           C  
ATOM   1330  C   SER B 169      -8.961 -22.928 -18.969  1.00 90.76           C  
ATOM   1331  CB  SER B 169      -9.470 -22.195 -16.635  1.00 90.76           C  
ATOM   1332  O   SER B 169      -9.178 -21.955 -19.694  1.00 90.76           O  
ATOM   1333  OG  SER B 169      -8.072 -22.188 -16.398  1.00 90.76           O  
ATOM   1334  N   PHE B 170      -7.993 -23.707 -19.250  1.00 91.73           N  
ATOM   1335  CA  PHE B 170      -7.005 -23.482 -20.299  1.00 91.73           C  
ATOM   1336  C   PHE B 170      -7.503 -24.019 -21.636  1.00 91.73           C  
ATOM   1337  CB  PHE B 170      -5.671 -24.140 -19.934  1.00 91.73           C  
ATOM   1338  O   PHE B 170      -6.705 -24.356 -22.512  1.00 91.73           O  
ATOM   1339  CG  PHE B 170      -4.902 -23.403 -18.871  1.00 91.73           C  
ATOM   1340  CD1 PHE B 170      -4.008 -22.395 -19.213  1.00 91.73           C  
ATOM   1341  CD2 PHE B 170      -5.072 -23.717 -17.529  1.00 91.73           C  
ATOM   1342  CE1 PHE B 170      -3.294 -21.711 -18.232  1.00 91.73           C  
ATOM   1343  CE2 PHE B 170      -4.363 -23.038 -16.543  1.00 91.73           C  
ATOM   1344  CZ  PHE B 170      -3.474 -22.036 -16.896  1.00 91.73           C  
ATOM   1345  N   GLN B 171      -8.800 -23.843 -21.759  1.00 85.90           N  
ATOM   1346  CA  GLN B 171      -9.345 -24.149 -23.078  1.00 85.90           C  
ATOM   1347  C   GLN B 171      -8.949 -23.084 -24.097  1.00 85.90           C  
ATOM   1348  CB  GLN B 171     -10.868 -24.275 -23.014  1.00 85.90           C  
ATOM   1349  O   GLN B 171      -9.118 -21.888 -23.849  1.00 85.90           O  
ATOM   1350  CG  GLN B 171     -11.352 -25.601 -22.445  1.00 85.90           C  
ATOM   1351  CD  GLN B 171     -12.865 -25.696 -22.384  1.00 85.90           C  
ATOM   1352  NE2 GLN B 171     -13.369 -26.810 -21.862  1.00 85.90           N  
ATOM   1353  OE1 GLN B 171     -13.576 -24.776 -22.801  1.00 85.90           O  
ATOM   1354  N   ASN B 172      -8.231 -23.394 -25.191  1.00 84.77           N  
ATOM   1355  CA  ASN B 172      -7.788 -22.503 -26.258  1.00 84.77           C  
ATOM   1356  C   ASN B 172      -6.566 -21.690 -25.839  1.00 84.77           C  
ATOM   1357  CB  ASN B 172      -8.924 -21.572 -26.687  1.00 84.77           C  
ATOM   1358  O   ASN B 172      -6.467 -20.503 -26.155  1.00 84.77           O  
ATOM   1359  CG  ASN B 172     -10.091 -22.319 -27.300  1.00 84.77           C  
ATOM   1360  ND2 ASN B 172     -11.299 -21.813 -27.082  1.00 84.77           N  
ATOM   1361  OD1 ASN B 172      -9.909 -23.343 -27.964  1.00 84.77           O  
ATOM   1362  N   TRP B 173      -5.843 -22.156 -24.944  1.00 89.72           N  
ATOM   1363  CA  TRP B 173      -4.572 -21.552 -24.559  1.00 89.72           C  
ATOM   1364  C   TRP B 173      -3.694 -21.306 -25.782  1.00 89.72           C  
ATOM   1365  CB  TRP B 173      -3.834 -22.445 -23.557  1.00 89.72           C  
ATOM   1366  O   TRP B 173      -3.555 -22.180 -26.641  1.00 89.72           O  
ATOM   1367  CG  TRP B 173      -2.548 -21.861 -23.054  1.00 89.72           C  
ATOM   1368  CD1 TRP B 173      -1.283 -22.309 -23.315  1.00 89.72           C  
ATOM   1369  CD2 TRP B 173      -2.403 -20.724 -22.199  1.00 89.72           C  
ATOM   1370  CE2 TRP B 173      -1.019 -20.538 -21.982  1.00 89.72           C  
ATOM   1371  CE3 TRP B 173      -3.309 -19.842 -21.594  1.00 89.72           C  
ATOM   1372  NE1 TRP B 173      -0.359 -21.517 -22.673  1.00 89.72           N  
ATOM   1373  CH2 TRP B 173      -1.429 -18.656 -20.605  1.00 89.72           C  
ATOM   1374  CZ2 TRP B 173      -0.521 -19.504 -21.185  1.00 89.72           C  
ATOM   1375  CZ3 TRP B 173      -2.811 -18.814 -20.802  1.00 89.72           C  
ATOM   1376  N   PRO B 174      -3.263 -20.067 -25.936  1.00 88.78           N  
ATOM   1377  CA  PRO B 174      -2.527 -19.706 -27.150  1.00 88.78           C  
ATOM   1378  C   PRO B 174      -1.320 -20.607 -27.399  1.00 88.78           C  
ATOM   1379  CB  PRO B 174      -2.087 -18.265 -26.880  1.00 88.78           C  
ATOM   1380  O   PRO B 174      -0.571 -20.913 -26.467  1.00 88.78           O  
ATOM   1381  CG  PRO B 174      -2.746 -17.900 -25.590  1.00 88.78           C  
ATOM   1382  CD  PRO B 174      -3.290 -19.150 -24.961  1.00 88.78           C  
ATOM   1383  N   ASP B 175      -1.112 -20.934 -28.585  1.00 84.66           N  
ATOM   1384  CA  ASP B 175      -0.052 -21.852 -28.991  1.00 84.66           C  
ATOM   1385  C   ASP B 175       1.318 -21.184 -28.900  1.00 84.66           C  
ATOM   1386  CB  ASP B 175      -0.296 -22.358 -30.415  1.00 84.66           C  
ATOM   1387  O   ASP B 175       2.333 -21.859 -28.715  1.00 84.66           O  
ATOM   1388  CG  ASP B 175      -1.513 -23.260 -30.523  1.00 84.66           C  
ATOM   1389  OD1 ASP B 175      -1.940 -23.834 -29.498  1.00 84.66           O  
ATOM   1390  OD2 ASP B 175      -2.048 -23.400 -31.644  1.00 84.66           O  
ATOM   1391  N   TYR B 176       1.256 -19.839 -28.964  1.00 82.05           N  
ATOM   1392  CA  TYR B 176       2.529 -19.127 -28.949  1.00 82.05           C  
ATOM   1393  C   TYR B 176       3.137 -19.127 -27.551  1.00 82.05           C  
ATOM   1394  CB  TYR B 176       2.345 -17.687 -29.438  1.00 82.05           C  
ATOM   1395  O   TYR B 176       4.327 -18.851 -27.385  1.00 82.05           O  
ATOM   1396  CG  TYR B 176       1.375 -16.882 -28.607  1.00 82.05           C  
ATOM   1397  CD1 TYR B 176       0.036 -16.775 -28.974  1.00 82.05           C  
ATOM   1398  CD2 TYR B 176       1.796 -16.227 -27.455  1.00 82.05           C  
ATOM   1399  CE1 TYR B 176      -0.861 -16.033 -28.213  1.00 82.05           C  
ATOM   1400  CE2 TYR B 176       0.908 -15.482 -26.686  1.00 82.05           C  
ATOM   1401  OH  TYR B 176      -1.300 -14.656 -26.314  1.00 82.05           O  
ATOM   1402  CZ  TYR B 176      -0.417 -15.392 -27.072  1.00 82.05           C  
ATOM   1403  N   ALA B 177       2.267 -19.346 -26.546  1.00 80.88           N  
ATOM   1404  CA  ALA B 177       2.760 -19.353 -25.171  1.00 80.88           C  
ATOM   1405  C   ALA B 177       3.603 -20.595 -24.898  1.00 80.88           C  
ATOM   1406  CB  ALA B 177       1.594 -19.278 -24.188  1.00 80.88           C  
ATOM   1407  O   ALA B 177       3.216 -21.709 -25.261  1.00 80.88           O  
ATOM   1408  N   HIS B 178       4.847 -20.461 -24.397  1.00 83.79           N  
ATOM   1409  CA  HIS B 178       5.804 -21.548 -24.223  1.00 83.79           C  
ATOM   1410  C   HIS B 178       5.488 -22.365 -22.974  1.00 83.79           C  
ATOM   1411  CB  HIS B 178       7.230 -21.000 -24.146  1.00 83.79           C  
ATOM   1412  O   HIS B 178       5.895 -23.524 -22.866  1.00 83.79           O  
ATOM   1413  CG  HIS B 178       7.616 -20.165 -25.325  1.00 83.79           C  
ATOM   1414  CD2 HIS B 178       7.808 -18.831 -25.445  1.00 83.79           C  
ATOM   1415  ND1 HIS B 178       7.848 -20.703 -26.573  1.00 83.79           N  
ATOM   1416  CE1 HIS B 178       8.168 -19.731 -27.411  1.00 83.79           C  
ATOM   1417  NE2 HIS B 178       8.151 -18.585 -26.751  1.00 83.79           N  
ATOM   1418  N   LEU B 179       4.689 -21.860 -22.028  1.00 89.49           N  
ATOM   1419  CA  LEU B 179       4.373 -22.587 -20.804  1.00 89.49           C  
ATOM   1420  C   LEU B 179       3.168 -23.499 -21.009  1.00 89.49           C  
ATOM   1421  CB  LEU B 179       4.100 -21.612 -19.656  1.00 89.49           C  
ATOM   1422  O   LEU B 179       2.217 -23.131 -21.703  1.00 89.49           O  
ATOM   1423  CG  LEU B 179       5.311 -20.854 -19.109  1.00 89.49           C  
ATOM   1424  CD1 LEU B 179       4.859 -19.601 -18.365  1.00 89.49           C  
ATOM   1425  CD2 LEU B 179       6.139 -21.753 -18.198  1.00 89.49           C  
ATOM   1426  N   THR B 180       3.267 -24.687 -20.411  1.00 89.44           N  
ATOM   1427  CA  THR B 180       2.171 -25.641 -20.543  1.00 89.44           C  
ATOM   1428  C   THR B 180       1.070 -25.344 -19.528  1.00 89.44           C  
ATOM   1429  CB  THR B 180       2.664 -27.088 -20.361  1.00 89.44           C  
ATOM   1430  O   THR B 180       1.347 -24.864 -18.427  1.00 89.44           O  
ATOM   1431  CG2 THR B 180       3.798 -27.408 -21.331  1.00 89.44           C  
ATOM   1432  OG1 THR B 180       3.136 -27.261 -19.019  1.00 89.44           O  
ATOM   1433  N   PRO B 181      -0.158 -25.630 -19.885  1.00 91.68           N  
ATOM   1434  CA  PRO B 181      -1.277 -25.461 -18.955  1.00 91.68           C  
ATOM   1435  C   PRO B 181      -1.057 -26.186 -17.630  1.00 91.68           C  
ATOM   1436  CB  PRO B 181      -2.462 -26.060 -19.716  1.00 91.68           C  
ATOM   1437  O   PRO B 181      -1.394 -25.656 -16.568  1.00 91.68           O  
ATOM   1438  CG  PRO B 181      -2.122 -25.877 -21.160  1.00 91.68           C  
ATOM   1439  CD  PRO B 181      -0.635 -26.014 -21.321  1.00 91.68           C  
ATOM   1440  N   ARG B 182      -0.510 -27.323 -17.707  1.00 87.16           N  
ATOM   1441  CA  ARG B 182      -0.263 -28.101 -16.498  1.00 87.16           C  
ATOM   1442  C   ARG B 182       0.700 -27.373 -15.566  1.00 87.16           C  
ATOM   1443  CB  ARG B 182       0.294 -29.482 -16.851  1.00 87.16           C  
ATOM   1444  O   ARG B 182       0.497 -27.350 -14.350  1.00 87.16           O  
ATOM   1445  CG  ARG B 182       0.064 -30.533 -15.777  1.00 87.16           C  
ATOM   1446  CD  ARG B 182       0.241 -31.944 -16.320  1.00 87.16           C  
ATOM   1447  NE  ARG B 182      -0.458 -32.929 -15.500  1.00 87.16           N  
ATOM   1448  NH1 ARG B 182      -0.299 -34.636 -17.047  1.00 87.16           N  
ATOM   1449  NH2 ARG B 182      -1.342 -34.997 -15.039  1.00 87.16           N  
ATOM   1450  CZ  ARG B 182      -0.698 -34.185 -15.864  1.00 87.16           C  
ATOM   1451  N   GLU B 183       1.775 -26.840 -16.167  1.00 86.95           N  
ATOM   1452  CA  GLU B 183       2.728 -26.073 -15.370  1.00 86.95           C  
ATOM   1453  C   GLU B 183       2.062 -24.857 -14.732  1.00 86.95           C  
ATOM   1454  CB  GLU B 183       3.916 -25.631 -16.230  1.00 86.95           C  
ATOM   1455  O   GLU B 183       2.279 -24.572 -13.553  1.00 86.95           O  
ATOM   1456  CG  GLU B 183       5.010 -24.919 -15.448  1.00 86.95           C  
ATOM   1457  CD  GLU B 183       6.161 -24.447 -16.322  1.00 86.95           C  
ATOM   1458  OE1 GLU B 183       7.061 -23.741 -15.812  1.00 86.95           O  
ATOM   1459  OE2 GLU B 183       6.163 -24.784 -17.527  1.00 86.95           O  
ATOM   1460  N   LEU B 184       1.246 -24.157 -15.372  1.00 91.85           N  
ATOM   1461  CA  LEU B 184       0.555 -22.967 -14.886  1.00 91.85           C  
ATOM   1462  C   LEU B 184      -0.463 -23.331 -13.810  1.00 91.85           C  
ATOM   1463  CB  LEU B 184      -0.141 -22.242 -16.040  1.00 91.85           C  
ATOM   1464  O   LEU B 184      -0.514 -22.694 -12.756  1.00 91.85           O  
ATOM   1465  CG  LEU B 184       0.768 -21.506 -17.025  1.00 91.85           C  
ATOM   1466  CD1 LEU B 184       0.006 -21.172 -18.303  1.00 91.85           C  
ATOM   1467  CD2 LEU B 184       1.334 -20.241 -16.389  1.00 91.85           C  
ATOM   1468  N   ALA B 185      -1.269 -24.363 -14.045  1.00 89.57           N  
ATOM   1469  CA  ALA B 185      -2.284 -24.802 -13.091  1.00 89.57           C  
ATOM   1470  C   ALA B 185      -1.647 -25.252 -11.780  1.00 89.57           C  
ATOM   1471  CB  ALA B 185      -3.121 -25.931 -13.688  1.00 89.57           C  
ATOM   1472  O   ALA B 185      -2.143 -24.928 -10.698  1.00 89.57           O  
ATOM   1473  N   SER B 186      -0.544 -25.920 -11.909  1.00 84.68           N  
ATOM   1474  CA  SER B 186       0.161 -26.395 -10.723  1.00 84.68           C  
ATOM   1475  C   SER B 186       0.692 -25.231  -9.893  1.00 84.68           C  
ATOM   1476  CB  SER B 186       1.315 -27.317 -11.119  1.00 84.68           C  
ATOM   1477  O   SER B 186       0.880 -25.361  -8.681  1.00 84.68           O  
ATOM   1478  OG  SER B 186       2.366 -26.580 -11.719  1.00 84.68           O  
ATOM   1479  N   ALA B 187       0.922 -24.133 -10.554  1.00 86.06           N  
ATOM   1480  CA  ALA B 187       1.445 -22.951  -9.873  1.00 86.06           C  
ATOM   1481  C   ALA B 187       0.313 -22.093  -9.316  1.00 86.06           C  
ATOM   1482  CB  ALA B 187       2.314 -22.130 -10.824  1.00 86.06           C  
ATOM   1483  O   ALA B 187       0.538 -20.956  -8.895  1.00 86.06           O  
ATOM   1484  N   GLY B 188      -0.877 -22.594  -9.322  1.00 89.69           N  
ATOM   1485  CA  GLY B 188      -2.038 -21.938  -8.742  1.00 89.69           C  
ATOM   1486  C   GLY B 188      -2.720 -20.977  -9.696  1.00 89.69           C  
ATOM   1487  O   GLY B 188      -3.557 -20.172  -9.282  1.00 89.69           O  
ATOM   1488  N   LEU B 189      -2.405 -21.062 -10.987  1.00 92.95           N  
ATOM   1489  CA  LEU B 189      -2.873 -20.081 -11.960  1.00 92.95           C  
ATOM   1490  C   LEU B 189      -3.937 -20.684 -12.871  1.00 92.95           C  
ATOM   1491  CB  LEU B 189      -1.703 -19.559 -12.799  1.00 92.95           C  
ATOM   1492  O   LEU B 189      -3.826 -21.842 -13.281  1.00 92.95           O  
ATOM   1493  CG  LEU B 189      -0.558 -18.899 -12.029  1.00 92.95           C  
ATOM   1494  CD1 LEU B 189       0.680 -18.787 -12.913  1.00 92.95           C  
ATOM   1495  CD2 LEU B 189      -0.980 -17.527 -11.514  1.00 92.95           C  
ATOM   1496  N   TYR B 190      -4.954 -20.021 -13.109  1.00 92.99           N  
ATOM   1497  CA  TYR B 190      -5.946 -20.430 -14.097  1.00 92.99           C  
ATOM   1498  C   TYR B 190      -6.045 -19.409 -15.224  1.00 92.99           C  
ATOM   1499  CB  TYR B 190      -7.317 -20.614 -13.438  1.00 92.99           C  
ATOM   1500  O   TYR B 190      -5.647 -18.253 -15.061  1.00 92.99           O  
ATOM   1501  CG  TYR B 190      -7.927 -19.328 -12.937  1.00 92.99           C  
ATOM   1502  CD1 TYR B 190      -7.621 -18.836 -11.669  1.00 92.99           C  
ATOM   1503  CD2 TYR B 190      -8.811 -18.602 -13.728  1.00 92.99           C  
ATOM   1504  CE1 TYR B 190      -8.183 -17.653 -11.202  1.00 92.99           C  
ATOM   1505  CE2 TYR B 190      -9.379 -17.417 -13.271  1.00 92.99           C  
ATOM   1506  OH  TYR B 190      -9.617 -15.779 -11.551  1.00 92.99           O  
ATOM   1507  CZ  TYR B 190      -9.059 -16.951 -12.009  1.00 92.99           C  
ATOM   1508  N   TYR B 191      -6.441 -19.845 -16.363  1.00 93.26           N  
ATOM   1509  CA  TYR B 191      -6.497 -19.026 -17.568  1.00 93.26           C  
ATOM   1510  C   TYR B 191      -7.714 -18.109 -17.547  1.00 93.26           C  
ATOM   1511  CB  TYR B 191      -6.531 -19.909 -18.818  1.00 93.26           C  
ATOM   1512  O   TYR B 191      -8.831 -18.555 -17.275  1.00 93.26           O  
ATOM   1513  CG  TYR B 191      -6.541 -19.131 -20.112  1.00 93.26           C  
ATOM   1514  CD1 TYR B 191      -7.418 -19.465 -21.141  1.00 93.26           C  
ATOM   1515  CD2 TYR B 191      -5.673 -18.062 -20.308  1.00 93.26           C  
ATOM   1516  CE1 TYR B 191      -7.430 -18.752 -22.335  1.00 93.26           C  
ATOM   1517  CE2 TYR B 191      -5.676 -17.342 -21.498  1.00 93.26           C  
ATOM   1518  OH  TYR B 191      -6.564 -16.984 -23.684  1.00 93.26           O  
ATOM   1519  CZ  TYR B 191      -6.557 -17.694 -22.504  1.00 93.26           C  
ATOM   1520  N   THR B 192      -7.607 -16.811 -17.846  1.00 86.48           N  
ATOM   1521  CA  THR B 192      -8.677 -15.821 -17.791  1.00 86.48           C  
ATOM   1522  C   THR B 192      -9.419 -15.752 -19.123  1.00 86.48           C  
ATOM   1523  CB  THR B 192      -8.131 -14.427 -17.432  1.00 86.48           C  
ATOM   1524  O   THR B 192     -10.533 -15.230 -19.193  1.00 86.48           O  
ATOM   1525  CG2 THR B 192      -7.441 -14.441 -16.072  1.00 86.48           C  
ATOM   1526  OG1 THR B 192      -7.188 -14.018 -18.430  1.00 86.48           O  
ATOM   1527  N   GLY B 193      -8.748 -16.307 -20.183  1.00 84.73           N  
ATOM   1528  CA  GLY B 193      -9.342 -16.278 -21.510  1.00 84.73           C  
ATOM   1529  C   GLY B 193      -8.879 -15.099 -22.345  1.00 84.73           C  
ATOM   1530  O   GLY B 193      -9.268 -14.964 -23.507  1.00 84.73           O  
ATOM   1531  N   ILE B 194      -8.107 -14.212 -21.835  1.00 81.76           N  
ATOM   1532  CA  ILE B 194      -7.619 -13.029 -22.535  1.00 81.76           C  
ATOM   1533  C   ILE B 194      -6.131 -13.189 -22.843  1.00 81.76           C  
ATOM   1534  CB  ILE B 194      -7.861 -11.744 -21.712  1.00 81.76           C  
ATOM   1535  O   ILE B 194      -5.298 -13.176 -21.933  1.00 81.76           O  
ATOM   1536  CG1 ILE B 194      -9.344 -11.616 -21.346  1.00 81.76           C  
ATOM   1537  CG2 ILE B 194      -7.378 -10.511 -22.481  1.00 81.76           C  
ATOM   1538  CD1 ILE B 194      -9.637 -10.529 -20.321  1.00 81.76           C  
ATOM   1539  N   GLY B 195      -5.829 -13.235 -24.171  1.00 83.54           N  
ATOM   1540  CA  GLY B 195      -4.437 -13.438 -24.540  1.00 83.54           C  
ATOM   1541  C   GLY B 195      -3.795 -14.611 -23.823  1.00 83.54           C  
ATOM   1542  O   GLY B 195      -4.300 -15.734 -23.883  1.00 83.54           O  
ATOM   1543  N   ASP B 196      -2.615 -14.302 -23.215  1.00 87.51           N  
ATOM   1544  CA  ASP B 196      -1.939 -15.327 -22.426  1.00 87.51           C  
ATOM   1545  C   ASP B 196      -2.019 -15.013 -20.933  1.00 87.51           C  
ATOM   1546  CB  ASP B 196      -0.476 -15.459 -22.857  1.00 87.51           C  
ATOM   1547  O   ASP B 196      -1.106 -15.343 -20.174  1.00 87.51           O  
ATOM   1548  CG  ASP B 196       0.321 -14.183 -22.649  1.00 87.51           C  
ATOM   1549  OD1 ASP B 196      -0.286 -13.115 -22.422  1.00 87.51           O  
ATOM   1550  OD2 ASP B 196       1.567 -14.247 -22.716  1.00 87.51           O  
ATOM   1551  N   GLN B 197      -3.043 -14.352 -20.521  1.00 88.71           N  
ATOM   1552  CA  GLN B 197      -3.203 -13.890 -19.146  1.00 88.71           C  
ATOM   1553  C   GLN B 197      -3.731 -15.006 -18.249  1.00 88.71           C  
ATOM   1554  CB  GLN B 197      -4.141 -12.684 -19.090  1.00 88.71           C  
ATOM   1555  O   GLN B 197      -4.676 -15.710 -18.615  1.00 88.71           O  
ATOM   1556  CG  GLN B 197      -4.272 -12.070 -17.703  1.00 88.71           C  
ATOM   1557  CD  GLN B 197      -5.178 -10.853 -17.682  1.00 88.71           C  
ATOM   1558  NE2 GLN B 197      -4.579  -9.667 -17.676  1.00 88.71           N  
ATOM   1559  OE1 GLN B 197      -6.407 -10.978 -17.672  1.00 88.71           O  
ATOM   1560  N   VAL B 198      -3.072 -15.222 -17.092  1.00 91.50           N  
ATOM   1561  CA  VAL B 198      -3.499 -16.165 -16.064  1.00 91.50           C  
ATOM   1562  C   VAL B 198      -3.712 -15.429 -14.743  1.00 91.50           C  
ATOM   1563  CB  VAL B 198      -2.473 -17.306 -15.878  1.00 91.50           C  
ATOM   1564  O   VAL B 198      -3.263 -14.292 -14.580  1.00 91.50           O  
ATOM   1565  CG1 VAL B 198      -2.344 -18.129 -17.159  1.00 91.50           C  
ATOM   1566  CG2 VAL B 198      -1.116 -16.741 -15.463  1.00 91.50           C  
ATOM   1567  N   GLN B 199      -4.428 -16.017 -13.779  1.00 89.01           N  
ATOM   1568  CA  GLN B 199      -4.728 -15.422 -12.480  1.00 89.01           C  
ATOM   1569  C   GLN B 199      -4.595 -16.451 -11.361  1.00 89.01           C  
ATOM   1570  CB  GLN B 199      -6.134 -14.821 -12.477  1.00 89.01           C  
ATOM   1571  O   GLN B 199      -4.948 -17.618 -11.538  1.00 89.01           O  
ATOM   1572  CG  GLN B 199      -6.482 -14.078 -11.194  1.00 89.01           C  
ATOM   1573  CD  GLN B 199      -7.785 -13.308 -11.296  1.00 89.01           C  
ATOM   1574  NE2 GLN B 199      -8.083 -12.509 -10.277  1.00 89.01           N  
ATOM   1575  OE1 GLN B 199      -8.516 -13.428 -12.284  1.00 89.01           O  
ATOM   1576  N   CYS B 200      -4.048 -16.016 -10.268  1.00 88.85           N  
ATOM   1577  CA  CYS B 200      -3.940 -16.911  -9.121  1.00 88.85           C  
ATOM   1578  C   CYS B 200      -5.290 -17.088  -8.438  1.00 88.85           C  
ATOM   1579  CB  CYS B 200      -2.917 -16.376  -8.119  1.00 88.85           C  
ATOM   1580  O   CYS B 200      -6.012 -16.114  -8.217  1.00 88.85           O  
ATOM   1581  SG  CYS B 200      -2.850 -17.315  -6.577  1.00 88.85           S  
ATOM   1582  N   PHE B 201      -5.626 -18.331  -8.087  1.00 85.08           N  
ATOM   1583  CA  PHE B 201      -6.904 -18.612  -7.444  1.00 85.08           C  
ATOM   1584  C   PHE B 201      -6.921 -18.080  -6.016  1.00 85.08           C  
ATOM   1585  CB  PHE B 201      -7.190 -20.117  -7.447  1.00 85.08           C  
ATOM   1586  O   PHE B 201      -7.987 -17.795  -5.467  1.00 85.08           O  
ATOM   1587  CG  PHE B 201      -6.424 -20.882  -6.401  1.00 85.08           C  
ATOM   1588  CD1 PHE B 201      -5.139 -21.344  -6.660  1.00 85.08           C  
ATOM   1589  CD2 PHE B 201      -6.989 -21.139  -5.159  1.00 85.08           C  
ATOM   1590  CE1 PHE B 201      -4.428 -22.052  -5.694  1.00 85.08           C  
ATOM   1591  CE2 PHE B 201      -6.284 -21.846  -4.189  1.00 85.08           C  
ATOM   1592  CZ  PHE B 201      -5.005 -22.303  -4.459  1.00 85.08           C  
ATOM   1593  N   CYS B 202      -5.731 -17.943  -5.386  1.00 78.31           N  
ATOM   1594  CA  CYS B 202      -5.623 -17.615  -3.969  1.00 78.31           C  
ATOM   1595  C   CYS B 202      -5.507 -16.109  -3.764  1.00 78.31           C  
ATOM   1596  CB  CYS B 202      -4.418 -18.318  -3.346  1.00 78.31           C  
ATOM   1597  O   CYS B 202      -6.391 -15.489  -3.172  1.00 78.31           O  
ATOM   1598  SG  CYS B 202      -4.310 -18.128  -1.553  1.00 78.31           S  
ATOM   1599  N   CYS B 203      -4.524 -15.501  -4.397  1.00 71.13           N  
ATOM   1600  CA  CYS B 203      -4.244 -14.092  -4.149  1.00 71.13           C  
ATOM   1601  C   CYS B 203      -4.914 -13.210  -5.197  1.00 71.13           C  
ATOM   1602  CB  CYS B 203      -2.737 -13.838  -4.144  1.00 71.13           C  
ATOM   1603  O   CYS B 203      -5.066 -12.004  -4.994  1.00 71.13           O  
ATOM   1604  SG  CYS B 203      -1.963 -14.017  -5.766  1.00 71.13           S  
ATOM   1605  N   GLY B 204      -5.334 -13.814  -6.337  1.00 77.72           N  
ATOM   1606  CA  GLY B 204      -5.997 -13.088  -7.409  1.00 77.72           C  
ATOM   1607  C   GLY B 204      -5.029 -12.366  -8.327  1.00 77.72           C  
ATOM   1608  O   GLY B 204      -5.446 -11.603  -9.202  1.00 77.72           O  
ATOM   1609  N   GLY B 205      -3.698 -12.569  -8.089  1.00 77.84           N  
ATOM   1610  CA  GLY B 205      -2.701 -11.927  -8.930  1.00 77.84           C  
ATOM   1611  C   GLY B 205      -2.781 -12.353 -10.384  1.00 77.84           C  
ATOM   1612  O   GLY B 205      -3.008 -13.528 -10.680  1.00 77.84           O  
ATOM   1613  N   LYS B 206      -2.654 -11.398 -11.314  1.00 80.04           N  
ATOM   1614  CA  LYS B 206      -2.712 -11.672 -12.747  1.00 80.04           C  
ATOM   1615  C   LYS B 206      -1.326 -11.586 -13.380  1.00 80.04           C  
ATOM   1616  CB  LYS B 206      -3.666 -10.700 -13.441  1.00 80.04           C  
ATOM   1617  O   LYS B 206      -0.544 -10.690 -13.055  1.00 80.04           O  
ATOM   1618  CG  LYS B 206      -5.120 -10.852 -13.019  1.00 80.04           C  
ATOM   1619  CD  LYS B 206      -6.021  -9.866 -13.752  1.00 80.04           C  
ATOM   1620  CE  LYS B 206      -7.460  -9.951 -13.261  1.00 80.04           C  
ATOM   1621  NZ  LYS B 206      -8.342  -8.968 -13.958  1.00 80.04           N  
ATOM   1622  N   LEU B 207      -0.965 -12.558 -14.198  1.00 85.28           N  
ATOM   1623  CA  LEU B 207       0.295 -12.594 -14.932  1.00 85.28           C  
ATOM   1624  C   LEU B 207       0.047 -12.741 -16.430  1.00 85.28           C  
ATOM   1625  CB  LEU B 207       1.174 -13.744 -14.433  1.00 85.28           C  
ATOM   1626  O   LEU B 207      -0.900 -13.414 -16.844  1.00 85.28           O  
ATOM   1627  CG  LEU B 207       1.659 -13.647 -12.986  1.00 85.28           C  
ATOM   1628  CD1 LEU B 207       2.175 -15.001 -12.509  1.00 85.28           C  
ATOM   1629  CD2 LEU B 207       2.740 -12.580 -12.854  1.00 85.28           C  
ATOM   1630  N   LYS B 208       0.781 -12.015 -17.236  1.00 84.18           N  
ATOM   1631  CA  LYS B 208       0.692 -12.100 -18.690  1.00 84.18           C  
ATOM   1632  C   LYS B 208       2.054 -11.868 -19.338  1.00 84.18           C  
ATOM   1633  CB  LYS B 208      -0.322 -11.088 -19.226  1.00 84.18           C  
ATOM   1634  O   LYS B 208       3.051 -11.662 -18.643  1.00 84.18           O  
ATOM   1635  CG  LYS B 208       0.072  -9.636 -18.996  1.00 84.18           C  
ATOM   1636  CD  LYS B 208      -0.978  -8.678 -19.545  1.00 84.18           C  
ATOM   1637  CE  LYS B 208      -0.530  -7.228 -19.425  1.00 84.18           C  
ATOM   1638  NZ  LYS B 208      -1.536  -6.288 -20.003  1.00 84.18           N  
ATOM   1639  N   ASN B 209       2.123 -11.992 -20.614  1.00 79.59           N  
ATOM   1640  CA  ASN B 209       3.322 -11.762 -21.414  1.00 79.59           C  
ATOM   1641  C   ASN B 209       4.445 -12.722 -21.029  1.00 79.59           C  
ATOM   1642  CB  ASN B 209       3.791 -10.313 -21.273  1.00 79.59           C  
ATOM   1643  O   ASN B 209       5.564 -12.292 -20.745  1.00 79.59           O  
ATOM   1644  CG  ASN B 209       2.822  -9.323 -21.890  1.00 79.59           C  
ATOM   1645  ND2 ASN B 209       2.756  -8.125 -21.321  1.00 79.59           N  
ATOM   1646  OD1 ASN B 209       2.137  -9.633 -22.868  1.00 79.59           O  
ATOM   1647  N   TRP B 210       4.235 -13.978 -21.153  1.00 84.70           N  
ATOM   1648  CA  TRP B 210       5.156 -15.045 -20.774  1.00 84.70           C  
ATOM   1649  C   TRP B 210       6.308 -15.148 -21.768  1.00 84.70           C  
ATOM   1650  CB  TRP B 210       4.420 -16.385 -20.688  1.00 84.70           C  
ATOM   1651  O   TRP B 210       6.092 -15.151 -22.982  1.00 84.70           O  
ATOM   1652  CG  TRP B 210       3.338 -16.420 -19.650  1.00 84.70           C  
ATOM   1653  CD1 TRP B 210       2.010 -16.152 -19.834  1.00 84.70           C  
ATOM   1654  CD2 TRP B 210       3.495 -16.737 -18.263  1.00 84.70           C  
ATOM   1655  CE2 TRP B 210       2.219 -16.643 -17.666  1.00 84.70           C  
ATOM   1656  CE3 TRP B 210       4.592 -17.094 -17.468  1.00 84.70           C  
ATOM   1657  NE1 TRP B 210       1.332 -16.284 -18.645  1.00 84.70           N  
ATOM   1658  CH2 TRP B 210       3.100 -17.239 -15.552  1.00 84.70           C  
ATOM   1659  CZ2 TRP B 210       2.010 -16.892 -16.307  1.00 84.70           C  
ATOM   1660  CZ3 TRP B 210       4.382 -17.342 -16.116  1.00 84.70           C  
ATOM   1661  N   GLU B 211       7.514 -15.122 -21.240  1.00 78.32           N  
ATOM   1662  CA  GLU B 211       8.724 -15.294 -22.039  1.00 78.32           C  
ATOM   1663  C   GLU B 211       9.202 -16.743 -22.012  1.00 78.32           C  
ATOM   1664  CB  GLU B 211       9.833 -14.364 -21.541  1.00 78.32           C  
ATOM   1665  O   GLU B 211       8.879 -17.492 -21.088  1.00 78.32           O  
ATOM   1666  CG  GLU B 211       9.507 -12.885 -21.685  1.00 78.32           C  
ATOM   1667  CD  GLU B 211      10.608 -11.974 -21.165  1.00 78.32           C  
ATOM   1668  OE1 GLU B 211      10.585 -10.760 -21.468  1.00 78.32           O  
ATOM   1669  OE2 GLU B 211      11.501 -12.479 -20.449  1.00 78.32           O  
ATOM   1670  N   PRO B 212       9.958 -17.285 -23.088  1.00 79.74           N  
ATOM   1671  CA  PRO B 212      10.382 -18.680 -23.226  1.00 79.74           C  
ATOM   1672  C   PRO B 212      11.153 -19.185 -22.009  1.00 79.74           C  
ATOM   1673  CB  PRO B 212      11.276 -18.656 -24.468  1.00 79.74           C  
ATOM   1674  O   PRO B 212      11.032 -20.356 -21.639  1.00 79.74           O  
ATOM   1675  CG  PRO B 212      10.877 -17.417 -25.203  1.00 79.74           C  
ATOM   1676  CD  PRO B 212      10.303 -16.442 -24.216  1.00 79.74           C  
ATOM   1677  N   CYS B 213      11.752 -18.379 -21.172  1.00 76.16           N  
ATOM   1678  CA  CYS B 213      12.561 -18.828 -20.045  1.00 76.16           C  
ATOM   1679  C   CYS B 213      11.802 -18.673 -18.733  1.00 76.16           C  
ATOM   1680  CB  CYS B 213      13.873 -18.046 -19.982  1.00 76.16           C  
ATOM   1681  O   CYS B 213      12.317 -19.020 -17.668  1.00 76.16           O  
ATOM   1682  SG  CYS B 213      14.936 -18.289 -21.422  1.00 76.16           S  
ATOM   1683  N   ASP B 214      10.522 -18.368 -18.898  1.00 80.59           N  
ATOM   1684  CA  ASP B 214       9.734 -18.159 -17.687  1.00 80.59           C  
ATOM   1685  C   ASP B 214       9.292 -19.490 -17.083  1.00 80.59           C  
ATOM   1686  CB  ASP B 214       8.514 -17.284 -17.985  1.00 80.59           C  
ATOM   1687  O   ASP B 214       9.001 -20.441 -17.811  1.00 80.59           O  
ATOM   1688  CG  ASP B 214       8.862 -15.815 -18.143  1.00 80.59           C  
ATOM   1689  OD1 ASP B 214       9.995 -15.415 -17.796  1.00 80.59           O  
ATOM   1690  OD2 ASP B 214       7.995 -15.048 -18.615  1.00 80.59           O  
ATOM   1691  N   ARG B 215       9.341 -19.690 -15.836  1.00 80.87           N  
ATOM   1692  CA  ARG B 215       8.732 -20.776 -15.075  1.00 80.87           C  
ATOM   1693  C   ARG B 215       7.558 -20.269 -14.243  1.00 80.87           C  
ATOM   1694  CB  ARG B 215       9.767 -21.444 -14.168  1.00 80.87           C  
ATOM   1695  O   ARG B 215       7.662 -19.237 -13.577  1.00 80.87           O  
ATOM   1696  CG  ARG B 215      10.904 -22.116 -14.922  1.00 80.87           C  
ATOM   1697  CD  ARG B 215      10.947 -23.615 -14.658  1.00 80.87           C  
ATOM   1698  NE  ARG B 215      12.028 -23.970 -13.743  1.00 80.87           N  
ATOM   1699  NH1 ARG B 215      12.580 -25.933 -14.828  1.00 80.87           N  
ATOM   1700  NH2 ARG B 215      13.736 -25.289 -12.957  1.00 80.87           N  
ATOM   1701  CZ  ARG B 215      12.779 -25.063 -13.845  1.00 80.87           C  
ATOM   1702  N   ALA B 216       6.461 -20.897 -14.247  1.00 85.98           N  
ATOM   1703  CA  ALA B 216       5.200 -20.441 -13.666  1.00 85.98           C  
ATOM   1704  C   ALA B 216       5.350 -20.175 -12.171  1.00 85.98           C  
ATOM   1705  CB  ALA B 216       4.099 -21.469 -13.913  1.00 85.98           C  
ATOM   1706  O   ALA B 216       4.994 -19.098 -11.687  1.00 85.98           O  
ATOM   1707  N   TRP B 217       5.929 -21.116 -11.415  1.00 80.31           N  
ATOM   1708  CA  TRP B 217       6.084 -20.975  -9.971  1.00 80.31           C  
ATOM   1709  C   TRP B 217       6.999 -19.803  -9.633  1.00 80.31           C  
ATOM   1710  CB  TRP B 217       6.639 -22.265  -9.361  1.00 80.31           C  
ATOM   1711  O   TRP B 217       6.692 -19.004  -8.745  1.00 80.31           O  
ATOM   1712  CG  TRP B 217       5.584 -23.242  -8.936  1.00 80.31           C  
ATOM   1713  CD1 TRP B 217       5.220 -24.392  -9.578  1.00 80.31           C  
ATOM   1714  CD2 TRP B 217       4.753 -23.150  -7.775  1.00 80.31           C  
ATOM   1715  CE2 TRP B 217       3.907 -24.281  -7.776  1.00 80.31           C  
ATOM   1716  CE3 TRP B 217       4.642 -22.220  -6.732  1.00 80.31           C  
ATOM   1717  NE1 TRP B 217       4.212 -25.022  -8.885  1.00 80.31           N  
ATOM   1718  CH2 TRP B 217       2.873 -23.582  -5.765  1.00 80.31           C  
ATOM   1719  CZ2 TRP B 217       2.962 -24.507  -6.772  1.00 80.31           C  
ATOM   1720  CZ3 TRP B 217       3.700 -22.446  -5.735  1.00 80.31           C  
ATOM   1721  N   SER B 218       8.101 -19.647 -10.362  1.00 75.88           N  
ATOM   1722  CA  SER B 218       9.059 -18.574 -10.115  1.00 75.88           C  
ATOM   1723  C   SER B 218       8.429 -17.205 -10.352  1.00 75.88           C  
ATOM   1724  CB  SER B 218      10.290 -18.738 -11.007  1.00 75.88           C  
ATOM   1725  O   SER B 218       8.607 -16.287  -9.549  1.00 75.88           O  
ATOM   1726  OG  SER B 218      10.928 -19.980 -10.760  1.00 75.88           O  
ATOM   1727  N   GLU B 219       7.667 -17.161 -11.398  1.00 79.51           N  
ATOM   1728  CA  GLU B 219       7.033 -15.889 -11.729  1.00 79.51           C  
ATOM   1729  C   GLU B 219       5.959 -15.525 -10.707  1.00 79.51           C  
ATOM   1730  CB  GLU B 219       6.426 -15.939 -13.134  1.00 79.51           C  
ATOM   1731  O   GLU B 219       5.849 -14.366 -10.301  1.00 79.51           O  
ATOM   1732  CG  GLU B 219       7.457 -15.892 -14.252  1.00 79.51           C  
ATOM   1733  CD  GLU B 219       8.292 -14.621 -14.244  1.00 79.51           C  
ATOM   1734  OE1 GLU B 219       9.527 -14.707 -14.062  1.00 79.51           O  
ATOM   1735  OE2 GLU B 219       7.705 -13.530 -14.421  1.00 79.51           O  
ATOM   1736  N   HIS B 220       5.160 -16.503 -10.276  1.00 84.24           N  
ATOM   1737  CA  HIS B 220       4.155 -16.268  -9.246  1.00 84.24           C  
ATOM   1738  C   HIS B 220       4.792 -15.748  -7.962  1.00 84.24           C  
ATOM   1739  CB  HIS B 220       3.369 -17.549  -8.960  1.00 84.24           C  
ATOM   1740  O   HIS B 220       4.340 -14.748  -7.400  1.00 84.24           O  
ATOM   1741  CG  HIS B 220       2.108 -17.321  -8.190  1.00 84.24           C  
ATOM   1742  CD2 HIS B 220       1.621 -16.209  -7.590  1.00 84.24           C  
ATOM   1743  ND1 HIS B 220       1.183 -18.317  -7.965  1.00 84.24           N  
ATOM   1744  CE1 HIS B 220       0.178 -17.826  -7.259  1.00 84.24           C  
ATOM   1745  NE2 HIS B 220       0.420 -16.549  -7.018  1.00 84.24           N  
ATOM   1746  N   ARG B 221       5.803 -16.331  -7.538  1.00 73.75           N  
ATOM   1747  CA  ARG B 221       6.509 -15.958  -6.316  1.00 73.75           C  
ATOM   1748  C   ARG B 221       7.127 -14.570  -6.443  1.00 73.75           C  
ATOM   1749  CB  ARG B 221       7.592 -16.987  -5.986  1.00 73.75           C  
ATOM   1750  O   ARG B 221       7.080 -13.776  -5.502  1.00 73.75           O  
ATOM   1751  CG  ARG B 221       8.291 -16.741  -4.658  1.00 73.75           C  
ATOM   1752  CD  ARG B 221       9.341 -17.804  -4.368  1.00 73.75           C  
ATOM   1753  NE  ARG B 221       8.731 -19.067  -3.962  1.00 73.75           N  
ATOM   1754  NH1 ARG B 221      10.399 -19.630  -2.466  1.00 73.75           N  
ATOM   1755  NH2 ARG B 221       8.609 -21.028  -2.773  1.00 73.75           N  
ATOM   1756  CZ  ARG B 221       9.248 -19.906  -3.068  1.00 73.75           C  
ATOM   1757  N   ARG B 222       7.705 -14.358  -7.570  1.00 71.14           N  
ATOM   1758  CA  ARG B 222       8.380 -13.086  -7.806  1.00 71.14           C  
ATOM   1759  C   ARG B 222       7.399 -11.921  -7.721  1.00 71.14           C  
ATOM   1760  CB  ARG B 222       9.071 -13.089  -9.172  1.00 71.14           C  
ATOM   1761  O   ARG B 222       7.680 -10.912  -7.071  1.00 71.14           O  
ATOM   1762  CG  ARG B 222       9.901 -11.846  -9.445  1.00 71.14           C  
ATOM   1763  CD  ARG B 222      10.527 -11.879 -10.832  1.00 71.14           C  
ATOM   1764  NE  ARG B 222      10.520 -10.560 -11.459  1.00 71.14           N  
ATOM   1765  NH1 ARG B 222      12.206 -11.038 -12.964  1.00 71.14           N  
ATOM   1766  NH2 ARG B 222      11.226  -8.966 -12.953  1.00 71.14           N  
ATOM   1767  CZ  ARG B 222      11.317 -10.191 -12.457  1.00 71.14           C  
ATOM   1768  N   HIS B 223       6.168 -12.135  -8.313  1.00 70.54           N  
ATOM   1769  CA  HIS B 223       5.244 -11.016  -8.452  1.00 70.54           C  
ATOM   1770  C   HIS B 223       4.273 -10.954  -7.278  1.00 70.54           C  
ATOM   1771  CB  HIS B 223       4.470 -11.120  -9.768  1.00 70.54           C  
ATOM   1772  O   HIS B 223       3.784  -9.878  -6.927  1.00 70.54           O  
ATOM   1773  CG  HIS B 223       5.306 -10.850 -10.978  1.00 70.54           C  
ATOM   1774  CD2 HIS B 223       5.877 -11.693 -11.870  1.00 70.54           C  
ATOM   1775  ND1 HIS B 223       5.641  -9.576 -11.383  1.00 70.54           N  
ATOM   1776  CE1 HIS B 223       6.383  -9.647 -12.475  1.00 70.54           C  
ATOM   1777  NE2 HIS B 223       6.541 -10.921 -12.792  1.00 70.54           N  
ATOM   1778  N   PHE B 224       3.951 -12.142  -6.650  1.00 71.07           N  
ATOM   1779  CA  PHE B 224       3.029 -12.189  -5.521  1.00 71.07           C  
ATOM   1780  C   PHE B 224       3.627 -12.986  -4.367  1.00 71.07           C  
ATOM   1781  CB  PHE B 224       1.690 -12.801  -5.944  1.00 71.07           C  
ATOM   1782  O   PHE B 224       3.121 -14.054  -4.016  1.00 71.07           O  
ATOM   1783  CG  PHE B 224       1.057 -12.118  -7.126  1.00 71.07           C  
ATOM   1784  CD1 PHE B 224       0.350 -10.933  -6.965  1.00 71.07           C  
ATOM   1785  CD2 PHE B 224       1.169 -12.662  -8.399  1.00 71.07           C  
ATOM   1786  CE1 PHE B 224      -0.237 -10.298  -8.057  1.00 71.07           C  
ATOM   1787  CE2 PHE B 224       0.586 -12.033  -9.495  1.00 71.07           C  
ATOM   1788  CZ  PHE B 224      -0.118 -10.852  -9.322  1.00 71.07           C  
ATOM   1789  N   PRO B 225       4.653 -12.461  -3.673  1.00 63.35           N  
ATOM   1790  CA  PRO B 225       5.389 -13.205  -2.648  1.00 63.35           C  
ATOM   1791  C   PRO B 225       4.559 -13.458  -1.392  1.00 63.35           C  
ATOM   1792  CB  PRO B 225       6.581 -12.296  -2.341  1.00 63.35           C  
ATOM   1793  O   PRO B 225       4.868 -14.366  -0.616  1.00 63.35           O  
ATOM   1794  CG  PRO B 225       6.145 -10.934  -2.775  1.00 63.35           C  
ATOM   1795  CD  PRO B 225       5.139 -11.085  -3.879  1.00 63.35           C  
ATOM   1796  N   ASN B 226       3.474 -12.710  -1.268  1.00 57.00           N  
ATOM   1797  CA  ASN B 226       2.674 -12.854  -0.056  1.00 57.00           C  
ATOM   1798  C   ASN B 226       1.439 -13.716  -0.299  1.00 57.00           C  
ATOM   1799  CB  ASN B 226       2.266 -11.482   0.484  1.00 57.00           C  
ATOM   1800  O   ASN B 226       0.579 -13.836   0.575  1.00 57.00           O  
ATOM   1801  CG  ASN B 226       3.455 -10.652   0.928  1.00 57.00           C  
ATOM   1802  ND2 ASN B 226       3.375  -9.343   0.720  1.00 57.00           N  
ATOM   1803  OD1 ASN B 226       4.437 -11.184   1.452  1.00 57.00           O  
ATOM   1804  N   CYS B 227       1.308 -14.303  -1.489  1.00 70.45           N  
ATOM   1805  CA  CYS B 227       0.195 -15.202  -1.771  1.00 70.45           C  
ATOM   1806  C   CYS B 227       0.238 -16.425  -0.863  1.00 70.45           C  
ATOM   1807  CB  CYS B 227       0.218 -15.641  -3.235  1.00 70.45           C  
ATOM   1808  O   CYS B 227       1.276 -17.077  -0.742  1.00 70.45           O  
ATOM   1809  SG  CYS B 227      -1.034 -16.877  -3.644  1.00 70.45           S  
ATOM   1810  N   PHE B 228      -0.911 -16.698  -0.278  1.00 66.60           N  
ATOM   1811  CA  PHE B 228      -0.974 -17.817   0.656  1.00 66.60           C  
ATOM   1812  C   PHE B 228      -0.657 -19.130  -0.050  1.00 66.60           C  
ATOM   1813  CB  PHE B 228      -2.356 -17.894   1.312  1.00 66.60           C  
ATOM   1814  O   PHE B 228      -0.054 -20.028   0.540  1.00 66.60           O  
ATOM   1815  CG  PHE B 228      -2.605 -16.816   2.332  1.00 66.60           C  
ATOM   1816  CD1 PHE B 228      -1.556 -16.048   2.822  1.00 66.60           C  
ATOM   1817  CD2 PHE B 228      -3.889 -16.571   2.801  1.00 66.60           C  
ATOM   1818  CE1 PHE B 228      -1.784 -15.049   3.766  1.00 66.60           C  
ATOM   1819  CE2 PHE B 228      -4.124 -15.575   3.744  1.00 66.60           C  
ATOM   1820  CZ  PHE B 228      -3.070 -14.816   4.226  1.00 66.60           C  
ATOM   1821  N   PHE B 229      -0.985 -19.224  -1.346  1.00 74.22           N  
ATOM   1822  CA  PHE B 229      -0.711 -20.423  -2.129  1.00 74.22           C  
ATOM   1823  C   PHE B 229       0.785 -20.580  -2.373  1.00 74.22           C  
ATOM   1824  CB  PHE B 229      -1.459 -20.377  -3.465  1.00 74.22           C  
ATOM   1825  O   PHE B 229       1.340 -21.665  -2.182  1.00 74.22           O  
ATOM   1826  CG  PHE B 229      -1.309 -21.627  -4.289  1.00 74.22           C  
ATOM   1827  CD1 PHE B 229      -0.442 -21.661  -5.374  1.00 74.22           C  
ATOM   1828  CD2 PHE B 229      -2.034 -22.769  -3.977  1.00 74.22           C  
ATOM   1829  CE1 PHE B 229      -0.301 -22.817  -6.139  1.00 74.22           C  
ATOM   1830  CE2 PHE B 229      -1.899 -23.928  -4.736  1.00 74.22           C  
ATOM   1831  CZ  PHE B 229      -1.032 -23.950  -5.817  1.00 74.22           C  
ATOM   1832  N   VAL B 230       1.434 -19.486  -2.652  1.00 70.36           N  
ATOM   1833  CA  VAL B 230       2.868 -19.496  -2.919  1.00 70.36           C  
ATOM   1834  C   VAL B 230       3.632 -19.795  -1.631  1.00 70.36           C  
ATOM   1835  CB  VAL B 230       3.344 -18.155  -3.522  1.00 70.36           C  
ATOM   1836  O   VAL B 230       4.636 -20.511  -1.649  1.00 70.36           O  
ATOM   1837  CG1 VAL B 230       4.869 -18.084  -3.543  1.00 70.36           C  
ATOM   1838  CG2 VAL B 230       2.777 -17.973  -4.929  1.00 70.36           C  
ATOM   1839  N   LEU B 231       3.012 -19.342  -0.507  1.00 60.38           N  
ATOM   1840  CA  LEU B 231       3.660 -19.518   0.787  1.00 60.38           C  
ATOM   1841  C   LEU B 231       3.364 -20.900   1.360  1.00 60.38           C  
ATOM   1842  CB  LEU B 231       3.200 -18.436   1.769  1.00 60.38           C  
ATOM   1843  O   LEU B 231       3.953 -21.298   2.368  1.00 60.38           O  
ATOM   1844  CG  LEU B 231       3.651 -17.007   1.463  1.00 60.38           C  
ATOM   1845  CD1 LEU B 231       2.954 -16.021   2.395  1.00 60.38           C  
ATOM   1846  CD2 LEU B 231       5.166 -16.886   1.584  1.00 60.38           C  
ATOM   1847  N   GLY B 232       2.538 -21.714   0.762  1.00 60.18           N  
ATOM   1848  CA  GLY B 232       2.176 -23.045   1.224  1.00 60.18           C  
ATOM   1849  C   GLY B 232       1.251 -23.028   2.426  1.00 60.18           C  
ATOM   1850  O   GLY B 232       1.269 -23.951   3.243  1.00 60.18           O  
ATOM   1851  N   ARG B 233       0.572 -21.936   2.637  1.00 51.85           N  
ATOM   1852  CA  ARG B 233      -0.334 -21.838   3.777  1.00 51.85           C  
ATOM   1853  C   ARG B 233      -1.670 -22.507   3.473  1.00 51.85           C  
ATOM   1854  CB  ARG B 233      -0.556 -20.374   4.163  1.00 51.85           C  
ATOM   1855  O   ARG B 233      -2.113 -22.527   2.323  1.00 51.85           O  
ATOM   1856  CG  ARG B 233       0.660 -19.711   4.790  1.00 51.85           C  
ATOM   1857  CD  ARG B 233       0.341 -18.311   5.296  1.00 51.85           C  
ATOM   1858  NE  ARG B 233       1.533 -17.638   5.805  1.00 51.85           N  
ATOM   1859  NH1 ARG B 233       0.449 -15.663   6.319  1.00 51.85           N  
ATOM   1860  NH2 ARG B 233       2.696 -15.881   6.718  1.00 51.85           N  
ATOM   1861  CZ  ARG B 233       1.557 -16.396   6.280  1.00 51.85           C  
ATOM   1862  N   ASN B 234      -2.147 -23.356   4.503  1.00 44.67           N  
ATOM   1863  CA  ASN B 234      -3.443 -24.018   4.400  1.00 44.67           C  
ATOM   1864  C   ASN B 234      -4.573 -23.010   4.210  1.00 44.67           C  
ATOM   1865  CB  ASN B 234      -3.704 -24.882   5.636  1.00 44.67           C  
ATOM   1866  O   ASN B 234      -4.644 -22.009   4.924  1.00 44.67           O  
ATOM   1867  CG  ASN B 234      -3.564 -26.364   5.352  1.00 44.67           C  
ATOM   1868  ND2 ASN B 234      -3.445 -27.162   6.407  1.00 44.67           N  
ATOM   1869  OD1 ASN B 234      -3.561 -26.790   4.194  1.00 44.67           O  
ATOM   1870  N   LEU B 235      -5.141 -23.055   3.076  1.00 46.64           N  
ATOM   1871  CA  LEU B 235      -6.290 -22.201   2.799  1.00 46.64           C  
ATOM   1872  C   LEU B 235      -7.572 -22.818   3.349  1.00 46.64           C  
ATOM   1873  CB  LEU B 235      -6.430 -21.962   1.293  1.00 46.64           C  
ATOM   1874  O   LEU B 235      -7.821 -24.011   3.163  1.00 46.64           O  
ATOM   1875  CG  LEU B 235      -5.269 -21.237   0.611  1.00 46.64           C  
ATOM   1876  CD1 LEU B 235      -5.414 -21.314  -0.905  1.00 46.64           C  
ATOM   1877  CD2 LEU B 235      -5.199 -19.786   1.074  1.00 46.64           C  
ATOM   1878  N   ASN B 236      -7.899 -22.703   4.653  1.00 36.23           N  
ATOM   1879  CA  ASN B 236      -9.115 -23.232   5.261  1.00 36.23           C  
ATOM   1880  C   ASN B 236     -10.317 -23.083   4.332  1.00 36.23           C  
ATOM   1881  CB  ASN B 236      -9.390 -22.544   6.600  1.00 36.23           C  
ATOM   1882  O   ASN B 236     -10.797 -21.971   4.106  1.00 36.23           O  
ATOM   1883  CG  ASN B 236      -8.818 -23.308   7.777  1.00 36.23           C  
ATOM   1884  ND2 ASN B 236      -8.867 -22.702   8.958  1.00 36.23           N  
ATOM   1885  OD1 ASN B 236      -8.335 -24.434   7.627  1.00 36.23           O  
ATOM   1886  N   ILE B 237     -10.345 -23.788   3.303  1.00 35.63           N  
ATOM   1887  CA  ILE B 237     -11.557 -23.701   2.496  1.00 35.63           C  
ATOM   1888  C   ILE B 237     -12.728 -24.319   3.256  1.00 35.63           C  
ATOM   1889  CB  ILE B 237     -11.377 -24.399   1.129  1.00 35.63           C  
ATOM   1890  O   ILE B 237     -12.660 -25.473   3.683  1.00 35.63           O  
ATOM   1891  CG1 ILE B 237     -10.206 -23.775   0.361  1.00 35.63           C  
ATOM   1892  CG2 ILE B 237     -12.669 -24.325   0.311  1.00 35.63           C  
ATOM   1893  CD1 ILE B 237      -9.665 -24.650  -0.761  1.00 35.63           C  
ATOM   1894  N   ARG B 238     -13.405 -23.647   4.121  1.00 27.41           N  
ATOM   1895  CA  ARG B 238     -14.661 -24.127   4.688  1.00 27.41           C  
ATOM   1896  C   ARG B 238     -15.531 -24.778   3.619  1.00 27.41           C  
ATOM   1897  CB  ARG B 238     -15.422 -22.980   5.357  1.00 27.41           C  
ATOM   1898  O   ARG B 238     -15.868 -24.146   2.616  1.00 27.41           O  
ATOM   1899  CG  ARG B 238     -15.110 -22.813   6.836  1.00 27.41           C  
ATOM   1900  CD  ARG B 238     -15.907 -21.674   7.455  1.00 27.41           C  
ATOM   1901  NE  ARG B 238     -15.591 -21.502   8.870  1.00 27.41           N  
ATOM   1902  NH1 ARG B 238     -16.679 -19.475   9.080  1.00 27.41           N  
ATOM   1903  NH2 ARG B 238     -15.623 -20.406  10.889  1.00 27.41           N  
ATOM   1904  CZ  ARG B 238     -15.965 -20.461   9.610  1.00 27.41           C  
ATOM   1905  N   SER B 239     -15.347 -26.066   3.427  1.00 28.93           N  
ATOM   1906  CA  SER B 239     -16.229 -26.884   2.600  1.00 28.93           C  
ATOM   1907  C   SER B 239     -17.684 -26.744   3.037  1.00 28.93           C  
ATOM   1908  CB  SER B 239     -15.810 -28.353   2.659  1.00 28.93           C  
ATOM   1909  O   SER B 239     -18.025 -27.046   4.182  1.00 28.93           O  
ATOM   1910  OG  SER B 239     -14.398 -28.475   2.623  1.00 28.93           O  
ATOM   1911  N   GLU B 240     -18.412 -25.710   2.926  1.00 25.11           N  
ATOM   1912  CA  GLU B 240     -19.847 -25.709   3.193  1.00 25.11           C  
ATOM   1913  C   GLU B 240     -20.535 -26.892   2.516  1.00 25.11           C  
ATOM   1914  CB  GLU B 240     -20.480 -24.396   2.727  1.00 25.11           C  
ATOM   1915  O   GLU B 240     -21.756 -27.038   2.600  1.00 25.11           O  
ATOM   1916  CG  GLU B 240     -20.263 -23.234   3.686  1.00 25.11           C  
ATOM   1917  CD  GLU B 240     -21.236 -22.087   3.470  1.00 25.11           C  
ATOM   1918  OE1 GLU B 240     -21.291 -21.169   4.319  1.00 25.11           O  
ATOM   1919  OE2 GLU B 240     -21.950 -22.106   2.442  1.00 25.11           O  
ATOM   1920  N   SER B 241     -20.052 -27.517   1.449  1.00 26.00           N  
ATOM   1921  CA  SER B 241     -20.997 -28.404   0.780  1.00 26.00           C  
ATOM   1922  C   SER B 241     -21.310 -29.626   1.638  1.00 26.00           C  
ATOM   1923  CB  SER B 241     -20.448 -28.850  -0.575  1.00 26.00           C  
ATOM   1924  O   SER B 241     -20.463 -30.506   1.806  1.00 26.00           O  
ATOM   1925  OG  SER B 241     -19.102 -29.278  -0.457  1.00 26.00           O  
ATOM   1926  N   ASP B 242     -21.741 -29.463   2.919  1.00 25.12           N  
ATOM   1927  CA  ASP B 242     -22.205 -30.675   3.588  1.00 25.12           C  
ATOM   1928  C   ASP B 242     -23.268 -31.389   2.756  1.00 25.12           C  
ATOM   1929  CB  ASP B 242     -22.758 -30.345   4.976  1.00 25.12           C  
ATOM   1930  O   ASP B 242     -23.737 -32.466   3.129  1.00 25.12           O  
ATOM   1931  CG  ASP B 242     -21.703 -30.414   6.066  1.00 25.12           C  
ATOM   1932  OD1 ASP B 242     -20.637 -31.029   5.846  1.00 25.12           O  
ATOM   1933  OD2 ASP B 242     -21.941 -29.851   7.157  1.00 25.12           O  
ATOM   1934  N   ALA B 243     -24.113 -30.709   2.018  1.00 23.51           N  
ATOM   1935  CA  ALA B 243     -25.386 -31.375   1.760  1.00 23.51           C  
ATOM   1936  C   ALA B 243     -25.181 -32.666   0.973  1.00 23.51           C  
ATOM   1937  CB  ALA B 243     -26.333 -30.443   1.008  1.00 23.51           C  
ATOM   1938  O   ALA B 243     -26.034 -33.556   0.994  1.00 23.51           O  
ATOM   1939  N   VAL B 244     -24.640 -32.612  -0.290  1.00 23.20           N  
ATOM   1940  CA  VAL B 244     -24.950 -33.741  -1.162  1.00 23.20           C  
ATOM   1941  C   VAL B 244     -24.287 -35.007  -0.625  1.00 23.20           C  
ATOM   1942  CB  VAL B 244     -24.497 -33.476  -2.615  1.00 23.20           C  
ATOM   1943  O   VAL B 244     -23.064 -35.057  -0.472  1.00 23.20           O  
ATOM   1944  CG1 VAL B 244     -25.227 -34.403  -3.585  1.00 23.20           C  
ATOM   1945  CG2 VAL B 244     -24.733 -32.014  -2.989  1.00 23.20           C  
ATOM   1946  N   SER B 245     -24.991 -35.742   0.251  1.00 22.98           N  
ATOM   1947  CA  SER B 245     -24.723 -37.012   0.916  1.00 22.98           C  
ATOM   1948  C   SER B 245     -24.097 -38.018  -0.044  1.00 22.98           C  
ATOM   1949  CB  SER B 245     -26.009 -37.591   1.507  1.00 22.98           C  
ATOM   1950  O   SER B 245     -23.317 -38.878   0.370  1.00 22.98           O  
ATOM   1951  OG  SER B 245     -26.900 -36.556   1.885  1.00 22.98           O  
ATOM   1952  N   SER B 246     -24.952 -38.583  -0.928  1.00 22.53           N  
ATOM   1953  CA  SER B 246     -25.057 -40.017  -1.174  1.00 22.53           C  
ATOM   1954  C   SER B 246     -23.838 -40.539  -1.928  1.00 22.53           C  
ATOM   1955  CB  SER B 246     -26.328 -40.335  -1.962  1.00 22.53           C  
ATOM   1956  O   SER B 246     -23.592 -41.747  -1.960  1.00 22.53           O  
ATOM   1957  OG  SER B 246     -26.405 -39.542  -3.134  1.00 22.53           O  
ATOM   1958  N   ASP B 247     -23.694 -40.042  -3.202  1.00 21.30           N  
ATOM   1959  CA  ASP B 247     -23.266 -41.035  -4.183  1.00 21.30           C  
ATOM   1960  C   ASP B 247     -21.841 -41.505  -3.903  1.00 21.30           C  
ATOM   1961  CB  ASP B 247     -23.364 -40.465  -5.600  1.00 21.30           C  
ATOM   1962  O   ASP B 247     -21.134 -40.910  -3.087  1.00 21.30           O  
ATOM   1963  CG  ASP B 247     -24.150 -41.357  -6.545  1.00 21.30           C  
ATOM   1964  OD1 ASP B 247     -24.416 -42.528  -6.199  1.00 21.30           O  
ATOM   1965  OD2 ASP B 247     -24.506 -40.884  -7.646  1.00 21.30           O  
ATOM   1966  N   ARG B 248     -20.993 -41.594  -5.023  1.00 21.61           N  
ATOM   1967  CA  ARG B 248     -19.886 -42.450  -5.436  1.00 21.61           C  
ATOM   1968  C   ARG B 248     -18.606 -42.089  -4.689  1.00 21.61           C  
ATOM   1969  CB  ARG B 248     -19.658 -42.346  -6.945  1.00 21.61           C  
ATOM   1970  O   ARG B 248     -18.451 -40.958  -4.224  1.00 21.61           O  
ATOM   1971  CG  ARG B 248     -20.673 -43.116  -7.776  1.00 21.61           C  
ATOM   1972  CD  ARG B 248     -20.309 -43.116  -9.254  1.00 21.61           C  
ATOM   1973  NE  ARG B 248     -21.295 -43.838 -10.052  1.00 21.61           N  
ATOM   1974  NH1 ARG B 248     -20.253 -43.442 -12.075  1.00 21.61           N  
ATOM   1975  NH2 ARG B 248     -22.197 -44.653 -12.000  1.00 21.61           N  
ATOM   1976  CZ  ARG B 248     -21.246 -43.976 -11.374  1.00 21.61           C  
ATOM   1977  N   ASN B 249     -17.757 -43.035  -4.245  1.00 22.52           N  
ATOM   1978  CA  ASN B 249     -16.442 -43.334  -3.686  1.00 22.52           C  
ATOM   1979  C   ASN B 249     -15.361 -42.446  -4.295  1.00 22.52           C  
ATOM   1980  CB  ASN B 249     -16.095 -44.810  -3.890  1.00 22.52           C  
ATOM   1981  O   ASN B 249     -14.598 -42.890  -5.155  1.00 22.52           O  
ATOM   1982  CG  ASN B 249     -16.446 -45.664  -2.687  1.00 22.52           C  
ATOM   1983  ND2 ASN B 249     -16.168 -46.959  -2.778  1.00 22.52           N  
ATOM   1984  OD1 ASN B 249     -16.963 -45.163  -1.685  1.00 22.52           O  
ATOM   1985  N   PHE B 250     -15.702 -41.241  -4.769  1.00 23.63           N  
ATOM   1986  CA  PHE B 250     -14.505 -40.761  -5.449  1.00 23.63           C  
ATOM   1987  C   PHE B 250     -13.349 -40.606  -4.468  1.00 23.63           C  
ATOM   1988  CB  PHE B 250     -14.782 -39.426  -6.149  1.00 23.63           C  
ATOM   1989  O   PHE B 250     -13.515 -40.031  -3.391  1.00 23.63           O  
ATOM   1990  CG  PHE B 250     -15.176 -39.569  -7.594  1.00 23.63           C  
ATOM   1991  CD1 PHE B 250     -14.213 -39.553  -8.596  1.00 23.63           C  
ATOM   1992  CD2 PHE B 250     -16.509 -39.719  -7.951  1.00 23.63           C  
ATOM   1993  CE1 PHE B 250     -14.575 -39.685  -9.935  1.00 23.63           C  
ATOM   1994  CE2 PHE B 250     -16.879 -39.851  -9.287  1.00 23.63           C  
ATOM   1995  CZ  PHE B 250     -15.910 -39.833 -10.277  1.00 23.63           C  
ATOM   1996  N   PRO B 251     -12.302 -41.385  -4.542  1.00 25.68           N  
ATOM   1997  CA  PRO B 251     -11.070 -41.264  -3.759  1.00 25.68           C  
ATOM   1998  C   PRO B 251     -10.560 -39.827  -3.679  1.00 25.68           C  
ATOM   1999  CB  PRO B 251     -10.081 -42.153  -4.518  1.00 25.68           C  
ATOM   2000  O   PRO B 251     -10.809 -39.029  -4.586  1.00 25.68           O  
ATOM   2001  CG  PRO B 251     -10.747 -42.435  -5.826  1.00 25.68           C  
ATOM   2002  CD  PRO B 251     -12.146 -41.891  -5.776  1.00 25.68           C  
ATOM   2003  N   ASN B 252     -10.705 -39.052  -2.628  1.00 29.79           N  
ATOM   2004  CA  ASN B 252      -9.976 -37.831  -2.300  1.00 29.79           C  
ATOM   2005  C   ASN B 252      -8.624 -37.779  -3.006  1.00 29.79           C  
ATOM   2006  CB  ASN B 252      -9.790 -37.707  -0.786  1.00 29.79           C  
ATOM   2007  O   ASN B 252      -7.703 -38.515  -2.646  1.00 29.79           O  
ATOM   2008  CG  ASN B 252     -10.868 -36.865  -0.132  1.00 29.79           C  
ATOM   2009  ND2 ASN B 252     -10.950 -36.930   1.191  1.00 29.79           N  
ATOM   2010  OD1 ASN B 252     -11.622 -36.163  -0.811  1.00 29.79           O  
ATOM   2011  N   SER B 253      -8.496 -37.591  -4.320  1.00 33.25           N  
ATOM   2012  CA  SER B 253      -7.350 -37.475  -5.217  1.00 33.25           C  
ATOM   2013  C   SER B 253      -6.385 -36.393  -4.744  1.00 33.25           C  
ATOM   2014  CB  SER B 253      -7.813 -37.170  -6.642  1.00 33.25           C  
ATOM   2015  O   SER B 253      -5.228 -36.358  -5.166  1.00 33.25           O  
ATOM   2016  OG  SER B 253      -8.573 -35.974  -6.679  1.00 33.25           O  
ATOM   2017  N   THR B 254      -6.871 -35.243  -4.159  1.00 39.62           N  
ATOM   2018  CA  THR B 254      -5.908 -34.162  -3.984  1.00 39.62           C  
ATOM   2019  C   THR B 254      -4.774 -34.592  -3.058  1.00 39.62           C  
ATOM   2020  CB  THR B 254      -6.583 -32.897  -3.421  1.00 39.62           C  
ATOM   2021  O   THR B 254      -3.652 -34.093  -3.169  1.00 39.62           O  
ATOM   2022  CG2 THR B 254      -6.949 -31.925  -4.537  1.00 39.62           C  
ATOM   2023  OG1 THR B 254      -7.774 -33.272  -2.718  1.00 39.62           O  
ATOM   2024  N   ASN B 255      -4.946 -35.560  -2.170  1.00 49.11           N  
ATOM   2025  CA  ASN B 255      -3.958 -36.078  -1.230  1.00 49.11           C  
ATOM   2026  C   ASN B 255      -3.195 -37.264  -1.814  1.00 49.11           C  
ATOM   2027  CB  ASN B 255      -4.626 -36.475   0.088  1.00 49.11           C  
ATOM   2028  O   ASN B 255      -2.443 -37.934  -1.105  1.00 49.11           O  
ATOM   2029  CG  ASN B 255      -4.647 -35.342   1.096  1.00 49.11           C  
ATOM   2030  ND2 ASN B 255      -5.448 -35.496   2.144  1.00 49.11           N  
ATOM   2031  OD1 ASN B 255      -3.950 -34.338   0.934  1.00 49.11           O  
ATOM   2032  N   LEU B 256      -3.360 -37.426  -3.154  1.00 57.73           N  
ATOM   2033  CA  LEU B 256      -2.685 -38.610  -3.675  1.00 57.73           C  
ATOM   2034  C   LEU B 256      -1.386 -38.229  -4.377  1.00 57.73           C  
ATOM   2035  CB  LEU B 256      -3.599 -39.367  -4.641  1.00 57.73           C  
ATOM   2036  O   LEU B 256      -1.296 -37.162  -4.989  1.00 57.73           O  
ATOM   2037  CG  LEU B 256      -4.356 -40.563  -4.062  1.00 57.73           C  
ATOM   2038  CD1 LEU B 256      -5.807 -40.187  -3.784  1.00 57.73           C  
ATOM   2039  CD2 LEU B 256      -4.279 -41.755  -5.011  1.00 57.73           C  
ATOM   2040  N   PRO B 257      -0.351 -38.874  -4.068  1.00 75.77           N  
ATOM   2041  CA  PRO B 257       0.905 -38.656  -4.791  1.00 75.77           C  
ATOM   2042  C   PRO B 257       0.716 -38.625  -6.306  1.00 75.77           C  
ATOM   2043  CB  PRO B 257       1.765 -39.851  -4.371  1.00 75.77           C  
ATOM   2044  O   PRO B 257      -0.138 -39.337  -6.840  1.00 75.77           O  
ATOM   2045  CG  PRO B 257       0.928 -40.595  -3.382  1.00 75.77           C  
ATOM   2046  CD  PRO B 257      -0.441 -39.978  -3.354  1.00 75.77           C  
ATOM   2047  N   ARG B 258       1.279 -37.663  -7.052  1.00 74.29           N  
ATOM   2048  CA  ARG B 258       1.242 -37.554  -8.507  1.00 74.29           C  
ATOM   2049  C   ARG B 258       1.699 -38.851  -9.165  1.00 74.29           C  
ATOM   2050  CB  ARG B 258       2.114 -36.390  -8.981  1.00 74.29           C  
ATOM   2051  O   ARG B 258       1.194 -39.228 -10.225  1.00 74.29           O  
ATOM   2052  CG  ARG B 258       1.324 -35.213  -9.532  1.00 74.29           C  
ATOM   2053  CD  ARG B 258       2.233 -34.176 -10.176  1.00 74.29           C  
ATOM   2054  NE  ARG B 258       1.473 -33.048 -10.707  1.00 74.29           N  
ATOM   2055  NH1 ARG B 258       3.270 -32.076 -11.785  1.00 74.29           N  
ATOM   2056  NH2 ARG B 258       1.200 -31.097 -11.887  1.00 74.29           N  
ATOM   2057  CZ  ARG B 258       1.983 -32.076 -11.458  1.00 74.29           C  
ATOM   2058  N   ASN B 259       2.683 -39.454  -8.568  1.00 81.62           N  
ATOM   2059  CA  ASN B 259       3.146 -40.761  -9.024  1.00 81.62           C  
ATOM   2060  C   ASN B 259       3.067 -41.803  -7.912  1.00 81.62           C  
ATOM   2061  CB  ASN B 259       4.575 -40.666  -9.563  1.00 81.62           C  
ATOM   2062  O   ASN B 259       4.071 -42.099  -7.261  1.00 81.62           O  
ATOM   2063  CG  ASN B 259       4.967 -41.872 -10.393  1.00 81.62           C  
ATOM   2064  ND2 ASN B 259       6.079 -41.761 -11.111  1.00 81.62           N  
ATOM   2065  OD1 ASN B 259       4.277 -42.894 -10.391  1.00 81.62           O  
ATOM   2066  N   PRO B 260       1.881 -42.354  -7.802  1.00 85.61           N  
ATOM   2067  CA  PRO B 260       1.653 -43.294  -6.703  1.00 85.61           C  
ATOM   2068  C   PRO B 260       2.577 -44.508  -6.763  1.00 85.61           C  
ATOM   2069  CB  PRO B 260       0.192 -43.711  -6.893  1.00 85.61           C  
ATOM   2070  O   PRO B 260       2.887 -45.105  -5.729  1.00 85.61           O  
ATOM   2071  CG  PRO B 260      -0.306 -42.855  -8.013  1.00 85.61           C  
ATOM   2072  CD  PRO B 260       0.858 -42.106  -8.595  1.00 85.61           C  
ATOM   2073  N   SER B 261       2.980 -44.879  -7.970  1.00 84.84           N  
ATOM   2074  CA  SER B 261       3.874 -46.023  -8.117  1.00 84.84           C  
ATOM   2075  C   SER B 261       5.230 -45.751  -7.476  1.00 84.84           C  
ATOM   2076  CB  SER B 261       4.060 -46.372  -9.595  1.00 84.84           C  
ATOM   2077  O   SER B 261       5.976 -46.683  -7.169  1.00 84.84           O  
ATOM   2078  OG  SER B 261       4.650 -45.292 -10.297  1.00 84.84           O  
ATOM   2079  N   MET B 262       5.586 -44.513  -7.226  1.00 90.88           N  
ATOM   2080  CA  MET B 262       6.868 -44.124  -6.645  1.00 90.88           C  
ATOM   2081  C   MET B 262       6.707 -43.746  -5.177  1.00 90.88           C  
ATOM   2082  CB  MET B 262       7.479 -42.957  -7.422  1.00 90.88           C  
ATOM   2083  O   MET B 262       7.627 -43.198  -4.568  1.00 90.88           O  
ATOM   2084  CG  MET B 262       7.829 -43.295  -8.862  1.00 90.88           C  
ATOM   2085  SD  MET B 262       9.082 -44.630  -8.986  1.00 90.88           S  
ATOM   2086  CE  MET B 262       9.127 -44.860 -10.785  1.00 90.88           C  
ATOM   2087  N   ALA B 263       5.600 -44.019  -4.621  1.00 88.56           N  
ATOM   2088  CA  ALA B 263       5.324 -43.623  -3.242  1.00 88.56           C  
ATOM   2089  C   ALA B 263       6.223 -44.374  -2.265  1.00 88.56           C  
ATOM   2090  CB  ALA B 263       3.855 -43.866  -2.903  1.00 88.56           C  
ATOM   2091  O   ALA B 263       6.640 -43.821  -1.244  1.00 88.56           O  
ATOM   2092  N   ASP B 264       6.629 -45.550  -2.652  1.00 90.37           N  
ATOM   2093  CA  ASP B 264       7.501 -46.370  -1.818  1.00 90.37           C  
ATOM   2094  C   ASP B 264       8.969 -46.013  -2.040  1.00 90.37           C  
ATOM   2095  CB  ASP B 264       7.273 -47.857  -2.100  1.00 90.37           C  
ATOM   2096  O   ASP B 264       9.407 -45.846  -3.181  1.00 90.37           O  
ATOM   2097  CG  ASP B 264       7.685 -48.751  -0.944  1.00 90.37           C  
ATOM   2098  OD1 ASP B 264       7.858 -48.245   0.186  1.00 90.37           O  
ATOM   2099  OD2 ASP B 264       7.842 -49.971  -1.166  1.00 90.37           O  
ATOM   2100  N   TYR B 265       9.716 -45.885  -0.923  1.00 92.78           N  
ATOM   2101  CA  TYR B 265      11.135 -45.559  -0.994  1.00 92.78           C  
ATOM   2102  C   TYR B 265      11.868 -46.513  -1.930  1.00 92.78           C  
ATOM   2103  CB  TYR B 265      11.769 -45.605   0.399  1.00 92.78           C  
ATOM   2104  O   TYR B 265      12.655 -46.081  -2.775  1.00 92.78           O  
ATOM   2105  CG  TYR B 265      13.268 -45.430   0.391  1.00 92.78           C  
ATOM   2106  CD1 TYR B 265      14.118 -46.534   0.399  1.00 92.78           C  
ATOM   2107  CD2 TYR B 265      13.837 -44.161   0.377  1.00 92.78           C  
ATOM   2108  CE1 TYR B 265      15.500 -46.377   0.394  1.00 92.78           C  
ATOM   2109  CE2 TYR B 265      15.218 -43.993   0.371  1.00 92.78           C  
ATOM   2110  OH  TYR B 265      17.407 -44.944   0.374  1.00 92.78           O  
ATOM   2111  CZ  TYR B 265      16.040 -45.105   0.379  1.00 92.78           C  
ATOM   2112  N   GLU B 266      11.589 -47.827  -1.801  1.00 90.56           N  
ATOM   2113  CA  GLU B 266      12.287 -48.842  -2.585  1.00 90.56           C  
ATOM   2114  C   GLU B 266      12.051 -48.643  -4.080  1.00 90.56           C  
ATOM   2115  CB  GLU B 266      11.843 -50.245  -2.165  1.00 90.56           C  
ATOM   2116  O   GLU B 266      12.958 -48.845  -4.889  1.00 90.56           O  
ATOM   2117  CG  GLU B 266      12.414 -50.697  -0.829  1.00 90.56           C  
ATOM   2118  CD  GLU B 266      13.933 -50.773  -0.820  1.00 90.56           C  
ATOM   2119  OE1 GLU B 266      14.541 -50.651   0.267  1.00 90.56           O  
ATOM   2120  OE2 GLU B 266      14.519 -50.956  -1.911  1.00 90.56           O  
ATOM   2121  N   ALA B 267      10.853 -48.261  -4.387  1.00 90.95           N  
ATOM   2122  CA  ALA B 267      10.538 -48.006  -5.790  1.00 90.95           C  
ATOM   2123  C   ALA B 267      11.350 -46.833  -6.330  1.00 90.95           C  
ATOM   2124  CB  ALA B 267       9.044 -47.739  -5.960  1.00 90.95           C  
ATOM   2125  O   ALA B 267      11.854 -46.884  -7.455  1.00 90.95           O  
ATOM   2126  N   ARG B 268      11.511 -45.794  -5.513  1.00 93.63           N  
ATOM   2127  CA  ARG B 268      12.242 -44.605  -5.938  1.00 93.63           C  
ATOM   2128  C   ARG B 268      13.727 -44.907  -6.110  1.00 93.63           C  
ATOM   2129  CB  ARG B 268      12.051 -43.468  -4.932  1.00 93.63           C  
ATOM   2130  O   ARG B 268      14.327 -44.542  -7.123  1.00 93.63           O  
ATOM   2131  CG  ARG B 268      10.631 -42.928  -4.875  1.00 93.63           C  
ATOM   2132  CD  ARG B 268      10.553 -41.630  -4.083  1.00 93.63           C  
ATOM   2133  NE  ARG B 268      10.885 -41.836  -2.676  1.00 93.63           N  
ATOM   2134  NH1 ARG B 268       8.695 -42.086  -1.982  1.00 93.63           N  
ATOM   2135  NH2 ARG B 268      10.407 -42.224  -0.463  1.00 93.63           N  
ATOM   2136  CZ  ARG B 268       9.995 -42.048  -1.710  1.00 93.63           C  
ATOM   2137  N   ILE B 269      14.308 -45.491  -5.082  1.00 92.01           N  
ATOM   2138  CA  ILE B 269      15.744 -45.749  -5.082  1.00 92.01           C  
ATOM   2139  C   ILE B 269      16.107 -46.639  -6.269  1.00 92.01           C  
ATOM   2140  CB  ILE B 269      16.200 -46.406  -3.760  1.00 92.01           C  
ATOM   2141  O   ILE B 269      17.193 -46.509  -6.840  1.00 92.01           O  
ATOM   2142  CG1 ILE B 269      17.713 -46.240  -3.576  1.00 92.01           C  
ATOM   2143  CG2 ILE B 269      15.803 -47.885  -3.727  1.00 92.01           C  
ATOM   2144  CD1 ILE B 269      18.153 -44.802  -3.336  1.00 92.01           C  
ATOM   2145  N   PHE B 270      15.172 -47.516  -6.663  1.00 90.57           N  
ATOM   2146  CA  PHE B 270      15.403 -48.414  -7.788  1.00 90.57           C  
ATOM   2147  C   PHE B 270      15.629 -47.625  -9.072  1.00 90.57           C  
ATOM   2148  CB  PHE B 270      14.222 -49.374  -7.963  1.00 90.57           C  
ATOM   2149  O   PHE B 270      16.419 -48.033  -9.926  1.00 90.57           O  
ATOM   2150  CG  PHE B 270      14.476 -50.473  -8.959  1.00 90.57           C  
ATOM   2151  CD1 PHE B 270      14.041 -50.353 -10.274  1.00 90.57           C  
ATOM   2152  CD2 PHE B 270      15.149 -51.627  -8.581  1.00 90.57           C  
ATOM   2153  CE1 PHE B 270      14.275 -51.369 -11.198  1.00 90.57           C  
ATOM   2154  CE2 PHE B 270      15.386 -52.646  -9.498  1.00 90.57           C  
ATOM   2155  CZ  PHE B 270      14.947 -52.516 -10.806  1.00 90.57           C  
ATOM   2156  N   THR B 271      15.007 -46.522  -9.286  1.00 91.79           N  
ATOM   2157  CA  THR B 271      15.113 -45.719 -10.499  1.00 91.79           C  
ATOM   2158  C   THR B 271      16.513 -45.128 -10.637  1.00 91.79           C  
ATOM   2159  CB  THR B 271      14.071 -44.584 -10.510  1.00 91.79           C  
ATOM   2160  O   THR B 271      16.910 -44.706 -11.725  1.00 91.79           O  
ATOM   2161  CG2 THR B 271      12.654 -45.138 -10.408  1.00 91.79           C  
ATOM   2162  OG1 THR B 271      14.312 -43.711  -9.400  1.00 91.79           O  
ATOM   2163  N   PHE B 272      17.228 -45.089  -9.543  1.00 89.55           N  
ATOM   2164  CA  PHE B 272      18.565 -44.507  -9.556  1.00 89.55           C  
ATOM   2165  C   PHE B 272      19.611 -45.561  -9.895  1.00 89.55           C  
ATOM   2166  CB  PHE B 272      18.885 -43.864  -8.203  1.00 89.55           C  
ATOM   2167  O   PHE B 272      20.805 -45.356  -9.662  1.00 89.55           O  
ATOM   2168  CG  PHE B 272      18.111 -42.602  -7.931  1.00 89.55           C  
ATOM   2169  CD1 PHE B 272      18.535 -41.385  -8.451  1.00 89.55           C  
ATOM   2170  CD2 PHE B 272      16.960 -42.634  -7.156  1.00 89.55           C  
ATOM   2171  CE1 PHE B 272      17.820 -40.216  -8.201  1.00 89.55           C  
ATOM   2172  CE2 PHE B 272      16.240 -41.469  -6.902  1.00 89.55           C  
ATOM   2173  CZ  PHE B 272      16.673 -40.261  -7.425  1.00 89.55           C  
ATOM   2174  N   GLY B 273      19.368 -46.695 -10.327  1.00 81.74           N  
ATOM   2175  CA  GLY B 273      20.261 -47.800 -10.638  1.00 81.74           C  
ATOM   2176  C   GLY B 273      21.446 -47.387 -11.491  1.00 81.74           C  
ATOM   2177  O   GLY B 273      22.566 -47.852 -11.272  1.00 81.74           O  
ATOM   2178  N   THR B 274      21.278 -46.460 -12.460  1.00 76.88           N  
ATOM   2179  CA  THR B 274      22.342 -46.008 -13.349  1.00 76.88           C  
ATOM   2180  C   THR B 274      22.803 -44.603 -12.971  1.00 76.88           C  
ATOM   2181  CB  THR B 274      21.884 -46.022 -14.820  1.00 76.88           C  
ATOM   2182  O   THR B 274      23.384 -43.892 -13.793  1.00 76.88           O  
ATOM   2183  CG2 THR B 274      21.707 -47.449 -15.327  1.00 76.88           C  
ATOM   2184  OG1 THR B 274      20.635 -45.328 -14.932  1.00 76.88           O  
ATOM   2185  N   TRP B 275      22.639 -44.221 -11.698  1.00 82.88           N  
ATOM   2186  CA  TRP B 275      22.917 -42.872 -11.217  1.00 82.88           C  
ATOM   2187  C   TRP B 275      24.416 -42.657 -11.035  1.00 82.88           C  
ATOM   2188  CB  TRP B 275      22.187 -42.610  -9.896  1.00 82.88           C  
ATOM   2189  O   TRP B 275      25.062 -43.370 -10.263  1.00 82.88           O  
ATOM   2190  CG  TRP B 275      22.178 -41.169  -9.481  1.00 82.88           C  
ATOM   2191  CD1 TRP B 275      22.939 -40.588  -8.506  1.00 82.88           C  
ATOM   2192  CD2 TRP B 275      21.362 -40.128 -10.028  1.00 82.88           C  
ATOM   2193  CE2 TRP B 275      21.683 -38.939  -9.336  1.00 82.88           C  
ATOM   2194  CE3 TRP B 275      20.392 -40.085 -11.038  1.00 82.88           C  
ATOM   2195  NE1 TRP B 275      22.646 -39.247  -8.413  1.00 82.88           N  
ATOM   2196  CH2 TRP B 275      20.119 -37.705 -10.614  1.00 82.88           C  
ATOM   2197  CZ2 TRP B 275      21.065 -37.719  -9.622  1.00 82.88           C  
ATOM   2198  CZ3 TRP B 275      19.779 -38.870 -11.321  1.00 82.88           C  
ATOM   2199  N   ILE B 276      25.068 -41.800 -11.770  1.00 76.90           N  
ATOM   2200  CA  ILE B 276      26.514 -41.611 -11.736  1.00 76.90           C  
ATOM   2201  C   ILE B 276      26.839 -40.183 -11.305  1.00 76.90           C  
ATOM   2202  CB  ILE B 276      27.156 -41.916 -13.108  1.00 76.90           C  
ATOM   2203  O   ILE B 276      27.997 -39.763 -11.347  1.00 76.90           O  
ATOM   2204  CG1 ILE B 276      26.490 -41.080 -14.207  1.00 76.90           C  
ATOM   2205  CG2 ILE B 276      27.066 -43.411 -13.427  1.00 76.90           C  
ATOM   2206  CD1 ILE B 276      27.273 -41.037 -15.512  1.00 76.90           C  
ATOM   2207  N   TYR B 277      25.827 -39.417 -10.836  1.00 83.56           N  
ATOM   2208  CA  TYR B 277      26.026 -38.003 -10.541  1.00 83.56           C  
ATOM   2209  C   TYR B 277      26.399 -37.798  -9.078  1.00 83.56           C  
ATOM   2210  CB  TYR B 277      24.764 -37.201 -10.874  1.00 83.56           C  
ATOM   2211  O   TYR B 277      26.289 -38.722  -8.268  1.00 83.56           O  
ATOM   2212  CG  TYR B 277      24.302 -37.362 -12.302  1.00 83.56           C  
ATOM   2213  CD1 TYR B 277      24.928 -36.675 -13.339  1.00 83.56           C  
ATOM   2214  CD2 TYR B 277      23.238 -38.201 -12.617  1.00 83.56           C  
ATOM   2215  CE1 TYR B 277      24.505 -36.819 -14.657  1.00 83.56           C  
ATOM   2216  CE2 TYR B 277      22.806 -38.353 -13.931  1.00 83.56           C  
ATOM   2217  OH  TYR B 277      23.022 -37.805 -16.244  1.00 83.56           O  
ATOM   2218  CZ  TYR B 277      23.445 -37.659 -14.942  1.00 83.56           C  
ATOM   2219  N   SER B 278      26.911 -36.615  -8.797  1.00 78.63           N  
ATOM   2220  CA  SER B 278      27.589 -36.329  -7.537  1.00 78.63           C  
ATOM   2221  C   SER B 278      26.604 -36.298  -6.373  1.00 78.63           C  
ATOM   2222  CB  SER B 278      28.335 -34.996  -7.620  1.00 78.63           C  
ATOM   2223  O   SER B 278      26.965 -36.621  -5.239  1.00 78.63           O  
ATOM   2224  OG  SER B 278      27.469 -33.961  -8.054  1.00 78.63           O  
ATOM   2225  N   VAL B 279      25.428 -36.060  -6.584  1.00 84.98           N  
ATOM   2226  CA  VAL B 279      24.467 -35.958  -5.491  1.00 84.98           C  
ATOM   2227  C   VAL B 279      24.036 -37.355  -5.049  1.00 84.98           C  
ATOM   2228  CB  VAL B 279      23.232 -35.123  -5.896  1.00 84.98           C  
ATOM   2229  O   VAL B 279      23.835 -38.242  -5.882  1.00 84.98           O  
ATOM   2230  CG1 VAL B 279      22.212 -35.080  -4.760  1.00 84.98           C  
ATOM   2231  CG2 VAL B 279      23.652 -33.709  -6.295  1.00 84.98           C  
ATOM   2232  N   ASN B 280      23.967 -37.537  -3.793  1.00 88.99           N  
ATOM   2233  CA  ASN B 280      23.687 -38.840  -3.199  1.00 88.99           C  
ATOM   2234  C   ASN B 280      22.288 -39.331  -3.560  1.00 88.99           C  
ATOM   2235  CB  ASN B 280      23.855 -38.784  -1.679  1.00 88.99           C  
ATOM   2236  O   ASN B 280      21.295 -38.669  -3.253  1.00 88.99           O  
ATOM   2237  CG  ASN B 280      23.743 -40.149  -1.029  1.00 88.99           C  
ATOM   2238  ND2 ASN B 280      24.816 -40.587  -0.382  1.00 88.99           N  
ATOM   2239  OD1 ASN B 280      22.701 -40.804  -1.108  1.00 88.99           O  
ATOM   2240  N   LYS B 281      22.270 -40.449  -4.165  1.00 89.91           N  
ATOM   2241  CA  LYS B 281      21.009 -41.007  -4.645  1.00 89.91           C  
ATOM   2242  C   LYS B 281      20.084 -41.352  -3.482  1.00 89.91           C  
ATOM   2243  CB  LYS B 281      21.262 -42.249  -5.500  1.00 89.91           C  
ATOM   2244  O   LYS B 281      18.863 -41.214  -3.590  1.00 89.91           O  
ATOM   2245  CG  LYS B 281      22.012 -43.357  -4.776  1.00 89.91           C  
ATOM   2246  CD  LYS B 281      22.300 -44.533  -5.700  1.00 89.91           C  
ATOM   2247  CE  LYS B 281      23.072 -45.633  -4.983  1.00 89.91           C  
ATOM   2248  NZ  LYS B 281      23.356 -46.789  -5.885  1.00 89.91           N  
ATOM   2249  N   GLU B 282      20.644 -41.812  -2.422  1.00 92.41           N  
ATOM   2250  CA  GLU B 282      19.837 -42.156  -1.255  1.00 92.41           C  
ATOM   2251  C   GLU B 282      19.153 -40.922  -0.675  1.00 92.41           C  
ATOM   2252  CB  GLU B 282      20.698 -42.832  -0.186  1.00 92.41           C  
ATOM   2253  O   GLU B 282      17.983 -40.977  -0.290  1.00 92.41           O  
ATOM   2254  CG  GLU B 282      21.182 -44.222  -0.574  1.00 92.41           C  
ATOM   2255  CD  GLU B 282      22.408 -44.201  -1.472  1.00 92.41           C  
ATOM   2256  OE1 GLU B 282      22.776 -45.264  -2.022  1.00 92.41           O  
ATOM   2257  OE2 GLU B 282      23.007 -43.113  -1.627  1.00 92.41           O  
ATOM   2258  N   GLN B 283      19.871 -39.814  -0.729  1.00 93.22           N  
ATOM   2259  CA  GLN B 283      19.305 -38.568  -0.223  1.00 93.22           C  
ATOM   2260  C   GLN B 283      18.204 -38.050  -1.143  1.00 93.22           C  
ATOM   2261  CB  GLN B 283      20.397 -37.508  -0.062  1.00 93.22           C  
ATOM   2262  O   GLN B 283      17.181 -37.546  -0.674  1.00 93.22           O  
ATOM   2263  CG  GLN B 283      21.263 -37.701   1.175  1.00 93.22           C  
ATOM   2264  CD  GLN B 283      22.207 -36.538   1.417  1.00 93.22           C  
ATOM   2265  NE2 GLN B 283      22.819 -36.507   2.596  1.00 93.22           N  
ATOM   2266  OE1 GLN B 283      22.386 -35.676   0.551  1.00 93.22           O  
ATOM   2267  N   LEU B 284      18.377 -38.173  -2.348  1.00 93.45           N  
ATOM   2268  CA  LEU B 284      17.372 -37.764  -3.323  1.00 93.45           C  
ATOM   2269  C   LEU B 284      16.087 -38.567  -3.148  1.00 93.45           C  
ATOM   2270  CB  LEU B 284      17.905 -37.935  -4.747  1.00 93.45           C  
ATOM   2271  O   LEU B 284      14.995 -37.995  -3.093  1.00 93.45           O  
ATOM   2272  CG  LEU B 284      18.850 -36.845  -5.253  1.00 93.45           C  
ATOM   2273  CD1 LEU B 284      19.609 -37.330  -6.484  1.00 93.45           C  
ATOM   2274  CD2 LEU B 284      18.077 -35.568  -5.565  1.00 93.45           C  
ATOM   2275  N   ALA B 285      16.262 -39.854  -3.032  1.00 94.59           N  
ATOM   2276  CA  ALA B 285      15.104 -40.730  -2.878  1.00 94.59           C  
ATOM   2277  C   ALA B 285      14.364 -40.438  -1.576  1.00 94.59           C  
ATOM   2278  CB  ALA B 285      15.534 -42.194  -2.925  1.00 94.59           C  
ATOM   2279  O   ALA B 285      13.132 -40.376  -1.555  1.00 94.59           O  
ATOM   2280  N   ARG B 286      15.130 -40.189  -0.510  1.00 94.44           N  
ATOM   2281  CA  ARG B 286      14.532 -39.879   0.785  1.00 94.44           C  
ATOM   2282  C   ARG B 286      13.755 -38.568   0.729  1.00 94.44           C  
ATOM   2283  CB  ARG B 286      15.608 -39.804   1.870  1.00 94.44           C  
ATOM   2284  O   ARG B 286      12.726 -38.422   1.392  1.00 94.44           O  
ATOM   2285  CG  ARG B 286      15.781 -41.093   2.657  1.00 94.44           C  
ATOM   2286  CD  ARG B 286      16.762 -40.924   3.808  1.00 94.44           C  
ATOM   2287  NE  ARG B 286      18.034 -41.588   3.534  1.00 94.44           N  
ATOM   2288  NH1 ARG B 286      17.807 -43.167   5.204  1.00 94.44           N  
ATOM   2289  NH2 ARG B 286      19.671 -43.163   3.870  1.00 94.44           N  
ATOM   2290  CZ  ARG B 286      18.501 -42.638   4.203  1.00 94.44           C  
ATOM   2291  N   ALA B 287      14.230 -37.655  -0.093  1.00 94.36           N  
ATOM   2292  CA  ALA B 287      13.582 -36.351  -0.206  1.00 94.36           C  
ATOM   2293  C   ALA B 287      12.362 -36.422  -1.120  1.00 94.36           C  
ATOM   2294  CB  ALA B 287      14.570 -35.308  -0.723  1.00 94.36           C  
ATOM   2295  O   ALA B 287      11.703 -35.409  -1.366  1.00 94.36           O  
ATOM   2296  N   GLY B 288      12.099 -37.608  -1.625  1.00 94.15           N  
ATOM   2297  CA  GLY B 288      10.879 -37.852  -2.378  1.00 94.15           C  
ATOM   2298  C   GLY B 288      11.098 -37.872  -3.879  1.00 94.15           C  
ATOM   2299  O   GLY B 288      10.142 -37.989  -4.649  1.00 94.15           O  
ATOM   2300  N   PHE B 289      12.379 -37.854  -4.335  1.00 94.35           N  
ATOM   2301  CA  PHE B 289      12.668 -37.738  -5.760  1.00 94.35           C  
ATOM   2302  C   PHE B 289      12.945 -39.107  -6.370  1.00 94.35           C  
ATOM   2303  CB  PHE B 289      13.862 -36.807  -5.994  1.00 94.35           C  
ATOM   2304  O   PHE B 289      13.475 -39.995  -5.699  1.00 94.35           O  
ATOM   2305  CG  PHE B 289      13.586 -35.368  -5.653  1.00 94.35           C  
ATOM   2306  CD1 PHE B 289      12.762 -34.593  -6.461  1.00 94.35           C  
ATOM   2307  CD2 PHE B 289      14.150 -34.789  -4.523  1.00 94.35           C  
ATOM   2308  CE1 PHE B 289      12.505 -33.261  -6.148  1.00 94.35           C  
ATOM   2309  CE2 PHE B 289      13.897 -33.458  -4.204  1.00 94.35           C  
ATOM   2310  CZ  PHE B 289      13.075 -32.695  -5.018  1.00 94.35           C  
ATOM   2311  N   TYR B 290      12.561 -39.353  -7.561  1.00 93.86           N  
ATOM   2312  CA  TYR B 290      12.971 -40.490  -8.378  1.00 93.86           C  
ATOM   2313  C   TYR B 290      13.623 -40.023  -9.674  1.00 93.86           C  
ATOM   2314  CB  TYR B 290      11.770 -41.387  -8.692  1.00 93.86           C  
ATOM   2315  O   TYR B 290      13.386 -38.900 -10.126  1.00 93.86           O  
ATOM   2316  CG  TYR B 290      10.713 -40.715  -9.533  1.00 93.86           C  
ATOM   2317  CD1 TYR B 290       9.723 -39.930  -8.946  1.00 93.86           C  
ATOM   2318  CD2 TYR B 290      10.701 -40.863 -10.916  1.00 93.86           C  
ATOM   2319  CE1 TYR B 290       8.745 -39.310  -9.717  1.00 93.86           C  
ATOM   2320  CE2 TYR B 290       9.728 -40.247 -11.697  1.00 93.86           C  
ATOM   2321  OH  TYR B 290       7.791 -38.862 -11.858  1.00 93.86           O  
ATOM   2322  CZ  TYR B 290       8.756 -39.474 -11.089  1.00 93.86           C  
ATOM   2323  N   ALA B 291      14.486 -40.805 -10.258  1.00 92.37           N  
ATOM   2324  CA  ALA B 291      15.265 -40.429 -11.434  1.00 92.37           C  
ATOM   2325  C   ALA B 291      14.451 -40.609 -12.712  1.00 92.37           C  
ATOM   2326  CB  ALA B 291      16.550 -41.251 -11.506  1.00 92.37           C  
ATOM   2327  O   ALA B 291      13.681 -41.564 -12.836  1.00 92.37           O  
ATOM   2328  N   LEU B 292      14.532 -39.784 -13.648  1.00 85.15           N  
ATOM   2329  CA  LEU B 292      13.807 -39.831 -14.913  1.00 85.15           C  
ATOM   2330  C   LEU B 292      14.637 -40.521 -15.990  1.00 85.15           C  
ATOM   2331  CB  LEU B 292      13.430 -38.419 -15.368  1.00 85.15           C  
ATOM   2332  O   LEU B 292      14.114 -40.884 -17.046  1.00 85.15           O  
ATOM   2333  CG  LEU B 292      12.375 -37.695 -14.531  1.00 85.15           C  
ATOM   2334  CD1 LEU B 292      12.225 -36.252 -15.000  1.00 85.15           C  
ATOM   2335  CD2 LEU B 292      11.040 -38.428 -14.602  1.00 85.15           C  
ATOM   2336  N   GLY B 293      15.947 -40.740 -15.727  1.00 81.12           N  
ATOM   2337  CA  GLY B 293      16.828 -41.430 -16.656  1.00 81.12           C  
ATOM   2338  C   GLY B 293      17.492 -40.498 -17.652  1.00 81.12           C  
ATOM   2339  O   GLY B 293      18.286 -40.937 -18.487  1.00 81.12           O  
ATOM   2340  N   GLU B 294      17.088 -39.267 -17.712  1.00 77.69           N  
ATOM   2341  CA  GLU B 294      17.707 -38.266 -18.576  1.00 77.69           C  
ATOM   2342  C   GLU B 294      18.603 -37.325 -17.776  1.00 77.69           C  
ATOM   2343  CB  GLU B 294      16.638 -37.465 -19.323  1.00 77.69           C  
ATOM   2344  O   GLU B 294      18.115 -36.406 -17.115  1.00 77.69           O  
ATOM   2345  CG  GLU B 294      16.388 -37.948 -20.744  1.00 77.69           C  
ATOM   2346  CD  GLU B 294      15.291 -37.173 -21.457  1.00 77.69           C  
ATOM   2347  OE1 GLU B 294      14.941 -37.534 -22.604  1.00 77.69           O  
ATOM   2348  OE2 GLU B 294      14.779 -36.197 -20.865  1.00 77.69           O  
ATOM   2349  N   GLY B 295      19.913 -37.558 -17.911  1.00 81.00           N  
ATOM   2350  CA  GLY B 295      20.843 -36.745 -17.144  1.00 81.00           C  
ATOM   2351  C   GLY B 295      20.655 -36.878 -15.644  1.00 81.00           C  
ATOM   2352  O   GLY B 295      20.524 -37.989 -15.126  1.00 81.00           O  
ATOM   2353  N   ASP B 296      20.755 -35.680 -14.965  1.00 86.64           N  
ATOM   2354  CA  ASP B 296      20.593 -35.698 -13.514  1.00 86.64           C  
ATOM   2355  C   ASP B 296      19.191 -35.248 -13.113  1.00 86.64           C  
ATOM   2356  CB  ASP B 296      21.643 -34.807 -12.846  1.00 86.64           C  
ATOM   2357  O   ASP B 296      18.993 -34.717 -12.018  1.00 86.64           O  
ATOM   2358  CG  ASP B 296      21.491 -33.339 -13.205  1.00 86.64           C  
ATOM   2359  OD1 ASP B 296      20.782 -33.021 -14.184  1.00 86.64           O  
ATOM   2360  OD2 ASP B 296      22.087 -32.494 -12.503  1.00 86.64           O  
ATOM   2361  N   LYS B 297      18.189 -35.354 -14.000  1.00 87.33           N  
ATOM   2362  CA  LYS B 297      16.822 -34.895 -13.776  1.00 87.33           C  
ATOM   2363  C   LYS B 297      16.080 -35.824 -12.818  1.00 87.33           C  
ATOM   2364  CB  LYS B 297      16.064 -34.796 -15.101  1.00 87.33           C  
ATOM   2365  O   LYS B 297      16.117 -37.046 -12.977  1.00 87.33           O  
ATOM   2366  CG  LYS B 297      16.535 -33.661 -15.999  1.00 87.33           C  
ATOM   2367  CD  LYS B 297      15.691 -33.563 -17.264  1.00 87.33           C  
ATOM   2368  CE  LYS B 297      16.226 -32.498 -18.212  1.00 87.33           C  
ATOM   2369  NZ  LYS B 297      15.386 -32.379 -19.441  1.00 87.33           N  
ATOM   2370  N   VAL B 298      15.433 -35.238 -11.852  1.00 91.28           N  
ATOM   2371  CA  VAL B 298      14.636 -35.991 -10.888  1.00 91.28           C  
ATOM   2372  C   VAL B 298      13.259 -35.349 -10.742  1.00 91.28           C  
ATOM   2373  CB  VAL B 298      15.335 -36.071  -9.513  1.00 91.28           C  
ATOM   2374  O   VAL B 298      13.066 -34.188 -11.111  1.00 91.28           O  
ATOM   2375  CG1 VAL B 298      16.680 -36.787  -9.631  1.00 91.28           C  
ATOM   2376  CG2 VAL B 298      15.521 -34.673  -8.927  1.00 91.28           C  
ATOM   2377  N   LYS B 299      12.297 -36.074 -10.215  1.00 87.97           N  
ATOM   2378  CA  LYS B 299      10.947 -35.573  -9.973  1.00 87.97           C  
ATOM   2379  C   LYS B 299      10.406 -36.075  -8.638  1.00 87.97           C  
ATOM   2380  CB  LYS B 299      10.009 -35.988 -11.108  1.00 87.97           C  
ATOM   2381  O   LYS B 299      10.675 -37.211  -8.240  1.00 87.97           O  
ATOM   2382  CG  LYS B 299       8.872 -35.009 -11.361  1.00 87.97           C  
ATOM   2383  CD  LYS B 299       8.073 -35.389 -12.601  1.00 87.97           C  
ATOM   2384  CE  LYS B 299       7.151 -34.259 -13.040  1.00 87.97           C  
ATOM   2385  NZ  LYS B 299       6.333 -34.642 -14.229  1.00 87.97           N  
ATOM   2386  N   CYS B 300       9.683 -35.199  -7.967  1.00 88.63           N  
ATOM   2387  CA  CYS B 300       9.049 -35.616  -6.722  1.00 88.63           C  
ATOM   2388  C   CYS B 300       7.819 -36.473  -6.996  1.00 88.63           C  
ATOM   2389  CB  CYS B 300       8.659 -34.399  -5.885  1.00 88.63           C  
ATOM   2390  O   CYS B 300       7.006 -36.140  -7.860  1.00 88.63           O  
ATOM   2391  SG  CYS B 300       7.701 -34.807  -4.409  1.00 88.63           S  
ATOM   2392  N   PHE B 301       7.633 -37.497  -6.228  1.00 90.17           N  
ATOM   2393  CA  PHE B 301       6.532 -38.421  -6.475  1.00 90.17           C  
ATOM   2394  C   PHE B 301       5.204 -37.808  -6.047  1.00 90.17           C  
ATOM   2395  CB  PHE B 301       6.762 -39.743  -5.736  1.00 90.17           C  
ATOM   2396  O   PHE B 301       4.148 -38.179  -6.563  1.00 90.17           O  
ATOM   2397  CG  PHE B 301       6.457 -39.676  -4.264  1.00 90.17           C  
ATOM   2398  CD1 PHE B 301       7.439 -39.306  -3.352  1.00 90.17           C  
ATOM   2399  CD2 PHE B 301       5.189 -39.985  -3.791  1.00 90.17           C  
ATOM   2400  CE1 PHE B 301       7.159 -39.243  -1.989  1.00 90.17           C  
ATOM   2401  CE2 PHE B 301       4.902 -39.925  -2.430  1.00 90.17           C  
ATOM   2402  CZ  PHE B 301       5.889 -39.555  -1.531  1.00 90.17           C  
ATOM   2403  N   HIS B 302       5.285 -36.820  -5.117  1.00 85.28           N  
ATOM   2404  CA  HIS B 302       4.046 -36.304  -4.546  1.00 85.28           C  
ATOM   2405  C   HIS B 302       3.579 -35.053  -5.283  1.00 85.28           C  
ATOM   2406  CB  HIS B 302       4.228 -35.999  -3.058  1.00 85.28           C  
ATOM   2407  O   HIS B 302       2.463 -35.017  -5.807  1.00 85.28           O  
ATOM   2408  CG  HIS B 302       2.940 -35.812  -2.321  1.00 85.28           C  
ATOM   2409  CD2 HIS B 302       2.230 -36.661  -1.541  1.00 85.28           C  
ATOM   2410  ND1 HIS B 302       2.233 -34.629  -2.347  1.00 85.28           N  
ATOM   2411  CE1 HIS B 302       1.142 -34.759  -1.611  1.00 85.28           C  
ATOM   2412  NE2 HIS B 302       1.116 -35.983  -1.111  1.00 85.28           N  
ATOM   2413  N   CYS B 303       4.489 -34.062  -5.394  1.00 69.83           N  
ATOM   2414  CA  CYS B 303       4.065 -32.790  -5.969  1.00 69.83           C  
ATOM   2415  C   CYS B 303       4.336 -32.752  -7.468  1.00 69.83           C  
ATOM   2416  CB  CYS B 303       4.780 -31.627  -5.283  1.00 69.83           C  
ATOM   2417  O   CYS B 303       3.770 -31.924  -8.185  1.00 69.83           O  
ATOM   2418  SG  CYS B 303       6.556 -31.573  -5.602  1.00 69.83           S  
ATOM   2419  N   GLY B 304       5.143 -33.602  -7.927  1.00 72.73           N  
ATOM   2420  CA  GLY B 304       5.484 -33.652  -9.340  1.00 72.73           C  
ATOM   2421  C   GLY B 304       6.539 -32.637  -9.736  1.00 72.73           C  
ATOM   2422  O   GLY B 304       6.821 -32.457 -10.922  1.00 72.73           O  
ATOM   2423  N   GLY B 305       7.095 -31.938  -8.723  1.00 72.95           N  
ATOM   2424  CA  GLY B 305       8.140 -30.970  -9.017  1.00 72.95           C  
ATOM   2425  C   GLY B 305       9.426 -31.609  -9.505  1.00 72.95           C  
ATOM   2426  O   GLY B 305       9.879 -32.610  -8.945  1.00 72.95           O  
ATOM   2427  N   GLY B 306      10.043 -31.067 -10.604  1.00 77.29           N  
ATOM   2428  CA  GLY B 306      11.286 -31.584 -11.154  1.00 77.29           C  
ATOM   2429  C   GLY B 306      12.477 -30.683 -10.888  1.00 77.29           C  
ATOM   2430  O   GLY B 306      12.347 -29.457 -10.890  1.00 77.29           O  
ATOM   2431  N   LEU B 307      13.609 -31.288 -10.541  1.00 82.58           N  
ATOM   2432  CA  LEU B 307      14.855 -30.555 -10.343  1.00 82.58           C  
ATOM   2433  C   LEU B 307      15.970 -31.135 -11.207  1.00 82.58           C  
ATOM   2434  CB  LEU B 307      15.267 -30.587  -8.869  1.00 82.58           C  
ATOM   2435  O   LEU B 307      15.933 -32.314 -11.568  1.00 82.58           O  
ATOM   2436  CG  LEU B 307      14.341 -29.862  -7.891  1.00 82.58           C  
ATOM   2437  CD1 LEU B 307      14.712 -30.210  -6.453  1.00 82.58           C  
ATOM   2438  CD2 LEU B 307      14.403 -28.354  -8.114  1.00 82.58           C  
ATOM   2439  N   THR B 308      16.889 -30.310 -11.689  1.00 80.60           N  
ATOM   2440  CA  THR B 308      18.054 -30.737 -12.456  1.00 80.60           C  
ATOM   2441  C   THR B 308      19.269 -29.879 -12.117  1.00 80.60           C  
ATOM   2442  CB  THR B 308      17.781 -30.669 -13.970  1.00 80.60           C  
ATOM   2443  O   THR B 308      19.211 -29.042 -11.213  1.00 80.60           O  
ATOM   2444  CG2 THR B 308      17.575 -29.229 -14.428  1.00 80.60           C  
ATOM   2445  OG1 THR B 308      18.896 -31.228 -14.676  1.00 80.60           O  
ATOM   2446  N   ASP B 309      20.429 -30.209 -12.715  1.00 78.27           N  
ATOM   2447  CA  ASP B 309      21.677 -29.468 -12.565  1.00 78.27           C  
ATOM   2448  C   ASP B 309      22.128 -29.440 -11.107  1.00 78.27           C  
ATOM   2449  CB  ASP B 309      21.521 -28.040 -13.094  1.00 78.27           C  
ATOM   2450  O   ASP B 309      22.452 -28.378 -10.572  1.00 78.27           O  
ATOM   2451  CG  ASP B 309      21.371 -27.981 -14.604  1.00 78.27           C  
ATOM   2452  OD1 ASP B 309      22.012 -28.787 -15.313  1.00 78.27           O  
ATOM   2453  OD2 ASP B 309      20.609 -27.118 -15.090  1.00 78.27           O  
ATOM   2454  N   TRP B 310      22.292 -30.531 -10.484  1.00 84.21           N  
ATOM   2455  CA  TRP B 310      22.645 -30.685  -9.076  1.00 84.21           C  
ATOM   2456  C   TRP B 310      24.125 -30.393  -8.851  1.00 84.21           C  
ATOM   2457  CB  TRP B 310      22.311 -32.098  -8.590  1.00 84.21           C  
ATOM   2458  O   TRP B 310      24.976 -30.830  -9.630  1.00 84.21           O  
ATOM   2459  CG  TRP B 310      20.842 -32.388  -8.523  1.00 84.21           C  
ATOM   2460  CD1 TRP B 310      20.056 -32.898  -9.519  1.00 84.21           C  
ATOM   2461  CD2 TRP B 310      19.980 -32.179  -7.400  1.00 84.21           C  
ATOM   2462  CE2 TRP B 310      18.684 -32.585  -7.786  1.00 84.21           C  
ATOM   2463  CE3 TRP B 310      20.179 -31.688  -6.103  1.00 84.21           C  
ATOM   2464  NE1 TRP B 310      18.757 -33.019  -9.082  1.00 84.21           N  
ATOM   2465  CH2 TRP B 310      17.812 -32.031  -5.657  1.00 84.21           C  
ATOM   2466  CZ2 TRP B 310      17.590 -32.515  -6.920  1.00 84.21           C  
ATOM   2467  CZ3 TRP B 310      19.089 -31.619  -5.242  1.00 84.21           C  
ATOM   2468  N   LYS B 311      24.350 -29.615  -7.853  1.00 80.81           N  
ATOM   2469  CA  LYS B 311      25.718 -29.450  -7.370  1.00 80.81           C  
ATOM   2470  C   LYS B 311      26.028 -30.439  -6.249  1.00 80.81           C  
ATOM   2471  CB  LYS B 311      25.947 -28.018  -6.883  1.00 80.81           C  
ATOM   2472  O   LYS B 311      25.126 -30.870  -5.527  1.00 80.81           O  
ATOM   2473  CG  LYS B 311      25.820 -26.966  -7.975  1.00 80.81           C  
ATOM   2474  CD  LYS B 311      26.082 -25.566  -7.434  1.00 80.81           C  
ATOM   2475  CE  LYS B 311      25.889 -24.505  -8.510  1.00 80.81           C  
ATOM   2476  NZ  LYS B 311      26.082 -23.127  -7.969  1.00 80.81           N  
ATOM   2477  N   PRO B 312      27.282 -30.821  -6.162  1.00 78.46           N  
ATOM   2478  CA  PRO B 312      27.665 -31.848  -5.190  1.00 78.46           C  
ATOM   2479  C   PRO B 312      27.320 -31.460  -3.754  1.00 78.46           C  
ATOM   2480  CB  PRO B 312      29.181 -31.961  -5.375  1.00 78.46           C  
ATOM   2481  O   PRO B 312      26.943 -32.318  -2.952  1.00 78.46           O  
ATOM   2482  CG  PRO B 312      29.467 -31.223  -6.643  1.00 78.46           C  
ATOM   2483  CD  PRO B 312      28.285 -30.354  -6.966  1.00 78.46           C  
ATOM   2484  N   SER B 313      27.204 -30.251  -3.468  1.00 81.87           N  
ATOM   2485  CA  SER B 313      27.014 -29.811  -2.090  1.00 81.87           C  
ATOM   2486  C   SER B 313      25.548 -29.503  -1.805  1.00 81.87           C  
ATOM   2487  CB  SER B 313      27.868 -28.576  -1.799  1.00 81.87           C  
ATOM   2488  O   SER B 313      25.189 -29.153  -0.678  1.00 81.87           O  
ATOM   2489  OG  SER B 313      27.570 -27.532  -2.710  1.00 81.87           O  
ATOM   2490  N   GLU B 314      24.712 -29.754  -2.796  1.00 87.21           N  
ATOM   2491  CA  GLU B 314      23.312 -29.381  -2.610  1.00 87.21           C  
ATOM   2492  C   GLU B 314      22.553 -30.455  -1.837  1.00 87.21           C  
ATOM   2493  CB  GLU B 314      22.639 -29.131  -3.962  1.00 87.21           C  
ATOM   2494  O   GLU B 314      22.757 -31.650  -2.060  1.00 87.21           O  
ATOM   2495  CG  GLU B 314      22.985 -27.785  -4.582  1.00 87.21           C  
ATOM   2496  CD  GLU B 314      22.218 -27.500  -5.864  1.00 87.21           C  
ATOM   2497  OE1 GLU B 314      21.949 -26.314  -6.159  1.00 87.21           O  
ATOM   2498  OE2 GLU B 314      21.883 -28.471  -6.578  1.00 87.21           O  
ATOM   2499  N   ASP B 315      21.783 -30.079  -0.821  1.00 90.43           N  
ATOM   2500  CA  ASP B 315      20.910 -30.957  -0.048  1.00 90.43           C  
ATOM   2501  C   ASP B 315      19.551 -31.116  -0.725  1.00 90.43           C  
ATOM   2502  CB  ASP B 315      20.730 -30.418   1.373  1.00 90.43           C  
ATOM   2503  O   ASP B 315      18.841 -30.132  -0.942  1.00 90.43           O  
ATOM   2504  CG  ASP B 315      19.864 -31.313   2.241  1.00 90.43           C  
ATOM   2505  OD1 ASP B 315      19.690 -32.505   1.907  1.00 90.43           O  
ATOM   2506  OD2 ASP B 315      19.347 -30.822   3.268  1.00 90.43           O  
ATOM   2507  N   PRO B 316      19.138 -32.231  -1.048  1.00 92.73           N  
ATOM   2508  CA  PRO B 316      17.884 -32.479  -1.763  1.00 92.73           C  
ATOM   2509  C   PRO B 316      16.665 -31.939  -1.019  1.00 92.73           C  
ATOM   2510  CB  PRO B 316      17.830 -34.006  -1.862  1.00 92.73           C  
ATOM   2511  O   PRO B 316      15.737 -31.418  -1.643  1.00 92.73           O  
ATOM   2512  CG  PRO B 316      19.256 -34.445  -1.774  1.00 92.73           C  
ATOM   2513  CD  PRO B 316      20.003 -33.470  -0.910  1.00 92.73           C  
ATOM   2514  N   TRP B 317      16.643 -32.062   0.283  1.00 92.76           N  
ATOM   2515  CA  TRP B 317      15.525 -31.529   1.055  1.00 92.76           C  
ATOM   2516  C   TRP B 317      15.464 -30.009   0.947  1.00 92.76           C  
ATOM   2517  CB  TRP B 317      15.638 -31.945   2.524  1.00 92.76           C  
ATOM   2518  O   TRP B 317      14.387 -29.435   0.770  1.00 92.76           O  
ATOM   2519  CG  TRP B 317      15.343 -33.393   2.772  1.00 92.76           C  
ATOM   2520  CD1 TRP B 317      16.238 -34.372   3.105  1.00 92.76           C  
ATOM   2521  CD2 TRP B 317      14.062 -34.028   2.700  1.00 92.76           C  
ATOM   2522  CE2 TRP B 317      14.256 -35.394   3.003  1.00 92.76           C  
ATOM   2523  CE3 TRP B 317      12.769 -33.574   2.410  1.00 92.76           C  
ATOM   2524  NE1 TRP B 317      15.590 -35.577   3.246  1.00 92.76           N  
ATOM   2525  CH2 TRP B 317      11.946 -35.840   2.736  1.00 92.76           C  
ATOM   2526  CZ2 TRP B 317      13.201 -36.311   3.024  1.00 92.76           C  
ATOM   2527  CZ3 TRP B 317      11.721 -34.487   2.431  1.00 92.76           C  
ATOM   2528  N   GLU B 318      16.636 -29.378   1.025  1.00 86.77           N  
ATOM   2529  CA  GLU B 318      16.700 -27.924   0.916  1.00 86.77           C  
ATOM   2530  C   GLU B 318      16.216 -27.451  -0.451  1.00 86.77           C  
ATOM   2531  CB  GLU B 318      18.125 -27.427   1.170  1.00 86.77           C  
ATOM   2532  O   GLU B 318      15.440 -26.497  -0.546  1.00 86.77           O  
ATOM   2533  CG  GLU B 318      18.342 -26.868   2.569  1.00 86.77           C  
ATOM   2534  CD  GLU B 318      19.736 -26.300   2.779  1.00 86.77           C  
ATOM   2535  OE1 GLU B 318      20.028 -25.800   3.889  1.00 86.77           O  
ATOM   2536  OE2 GLU B 318      20.544 -26.354   1.824  1.00 86.77           O  
ATOM   2537  N   GLN B 319      16.649 -28.172  -1.468  1.00 85.46           N  
ATOM   2538  CA  GLN B 319      16.259 -27.804  -2.825  1.00 85.46           C  
ATOM   2539  C   GLN B 319      14.766 -28.026  -3.047  1.00 85.46           C  
ATOM   2540  CB  GLN B 319      17.067 -28.600  -3.851  1.00 85.46           C  
ATOM   2541  O   GLN B 319      14.104 -27.219  -3.703  1.00 85.46           O  
ATOM   2542  CG  GLN B 319      18.538 -28.211  -3.911  1.00 85.46           C  
ATOM   2543  CD  GLN B 319      18.744 -26.745  -4.241  1.00 85.46           C  
ATOM   2544  NE2 GLN B 319      19.535 -26.059  -3.423  1.00 85.46           N  
ATOM   2545  OE1 GLN B 319      18.197 -26.232  -5.222  1.00 85.46           O  
ATOM   2546  N   HIS B 320      14.281 -29.078  -2.502  1.00 87.04           N  
ATOM   2547  CA  HIS B 320      12.848 -29.339  -2.572  1.00 87.04           C  
ATOM   2548  C   HIS B 320      12.051 -28.218  -1.912  1.00 87.04           C  
ATOM   2549  CB  HIS B 320      12.513 -30.679  -1.914  1.00 87.04           C  
ATOM   2550  O   HIS B 320      11.085 -27.715  -2.490  1.00 87.04           O  
ATOM   2551  CG  HIS B 320      11.195 -31.243  -2.338  1.00 87.04           C  
ATOM   2552  CD2 HIS B 320      10.152 -30.675  -2.988  1.00 87.04           C  
ATOM   2553  ND1 HIS B 320      10.833 -32.550  -2.094  1.00 87.04           N  
ATOM   2554  CE1 HIS B 320       9.620 -32.762  -2.578  1.00 87.04           C  
ATOM   2555  NE2 HIS B 320       9.185 -31.640  -3.126  1.00 87.04           N  
ATOM   2556  N   ALA B 321      12.470 -27.785  -0.709  1.00 79.39           N  
ATOM   2557  CA  ALA B 321      11.807 -26.731   0.054  1.00 79.39           C  
ATOM   2558  C   ALA B 321      11.907 -25.388  -0.664  1.00 79.39           C  
ATOM   2559  CB  ALA B 321      12.409 -26.628   1.453  1.00 79.39           C  
ATOM   2560  O   ALA B 321      10.956 -24.604  -0.663  1.00 79.39           O  
ATOM   2561  N   LYS B 322      13.045 -25.148  -1.321  1.00 71.87           N  
ATOM   2562  CA  LYS B 322      13.290 -23.889  -2.018  1.00 71.87           C  
ATOM   2563  C   LYS B 322      12.353 -23.730  -3.211  1.00 71.87           C  
ATOM   2564  CB  LYS B 322      14.746 -23.804  -2.479  1.00 71.87           C  
ATOM   2565  O   LYS B 322      11.756 -22.668  -3.402  1.00 71.87           O  
ATOM   2566  CG  LYS B 322      15.187 -22.405  -2.882  1.00 71.87           C  
ATOM   2567  CD  LYS B 322      16.665 -22.370  -3.252  1.00 71.87           C  
ATOM   2568  CE  LYS B 322      17.089 -20.989  -3.733  1.00 71.87           C  
ATOM   2569  NZ  LYS B 322      18.549 -20.935  -4.042  1.00 71.87           N  
ATOM   2570  N   TRP B 323      12.124 -24.904  -3.921  1.00 70.31           N  
ATOM   2571  CA  TRP B 323      11.460 -24.767  -5.213  1.00 70.31           C  
ATOM   2572  C   TRP B 323      10.012 -25.241  -5.135  1.00 70.31           C  
ATOM   2573  CB  TRP B 323      12.211 -25.555  -6.290  1.00 70.31           C  
ATOM   2574  O   TRP B 323       9.159 -24.779  -5.895  1.00 70.31           O  
ATOM   2575  CG  TRP B 323      13.593 -25.044  -6.566  1.00 70.31           C  
ATOM   2576  CD1 TRP B 323      14.770 -25.555  -6.094  1.00 70.31           C  
ATOM   2577  CD2 TRP B 323      13.940 -23.917  -7.377  1.00 70.31           C  
ATOM   2578  CE2 TRP B 323      15.348 -23.803  -7.352  1.00 70.31           C  
ATOM   2579  CE3 TRP B 323      13.197 -22.993  -8.123  1.00 70.31           C  
ATOM   2580  NE1 TRP B 323      15.829 -24.813  -6.563  1.00 70.31           N  
ATOM   2581  CH2 TRP B 323      15.277 -21.908  -8.768  1.00 70.31           C  
ATOM   2582  CZ2 TRP B 323      16.028 -22.799  -8.046  1.00 70.31           C  
ATOM   2583  CZ3 TRP B 323      13.876 -21.995  -8.813  1.00 70.31           C  
ATOM   2584  N   TYR B 324       9.711 -26.161  -4.217  1.00 73.13           N  
ATOM   2585  CA  TYR B 324       8.353 -26.683  -4.103  1.00 73.13           C  
ATOM   2586  C   TYR B 324       7.894 -26.693  -2.650  1.00 73.13           C  
ATOM   2587  CB  TYR B 324       8.270 -28.096  -4.686  1.00 73.13           C  
ATOM   2588  O   TYR B 324       7.623 -27.755  -2.085  1.00 73.13           O  
ATOM   2589  CG  TYR B 324       8.662 -28.176  -6.142  1.00 73.13           C  
ATOM   2590  CD1 TYR B 324       7.752 -27.858  -7.147  1.00 73.13           C  
ATOM   2591  CD2 TYR B 324       9.943 -28.570  -6.514  1.00 73.13           C  
ATOM   2592  CE1 TYR B 324       8.108 -27.932  -8.490  1.00 73.13           C  
ATOM   2593  CE2 TYR B 324      10.310 -28.648  -7.854  1.00 73.13           C  
ATOM   2594  OH  TYR B 324       9.746 -28.402 -10.160  1.00 73.13           O  
ATOM   2595  CZ  TYR B 324       9.388 -28.327  -8.833  1.00 73.13           C  
ATOM   2596  N   PRO B 325       7.741 -25.491  -1.972  1.00 68.09           N  
ATOM   2597  CA  PRO B 325       7.445 -25.394  -0.541  1.00 68.09           C  
ATOM   2598  C   PRO B 325       6.046 -25.897  -0.192  1.00 68.09           C  
ATOM   2599  CB  PRO B 325       7.574 -23.896  -0.255  1.00 68.09           C  
ATOM   2600  O   PRO B 325       5.768 -26.205   0.969  1.00 68.09           O  
ATOM   2601  CG  PRO B 325       7.371 -23.235  -1.579  1.00 68.09           C  
ATOM   2602  CD  PRO B 325       7.764 -24.201  -2.660  1.00 68.09           C  
ATOM   2603  N   GLY B 326       5.237 -26.065  -1.115  1.00 63.39           N  
ATOM   2604  CA  GLY B 326       3.870 -26.495  -0.868  1.00 63.39           C  
ATOM   2605  C   GLY B 326       3.688 -27.997  -0.979  1.00 63.39           C  
ATOM   2606  O   GLY B 326       2.570 -28.503  -0.855  1.00 63.39           O  
ATOM   2607  N   CYS B 327       4.726 -28.784  -1.208  1.00 72.88           N  
ATOM   2608  CA  CYS B 327       4.625 -30.232  -1.354  1.00 72.88           C  
ATOM   2609  C   CYS B 327       4.200 -30.884  -0.043  1.00 72.88           C  
ATOM   2610  CB  CYS B 327       5.958 -30.819  -1.817  1.00 72.88           C  
ATOM   2611  O   CYS B 327       4.857 -30.707   0.984  1.00 72.88           O  
ATOM   2612  SG  CYS B 327       5.963 -32.622  -1.919  1.00 72.88           S  
ATOM   2613  N   LYS B 328       3.175 -31.589  -0.117  1.00 76.26           N  
ATOM   2614  CA  LYS B 328       2.630 -32.225   1.079  1.00 76.26           C  
ATOM   2615  C   LYS B 328       3.624 -33.218   1.674  1.00 76.26           C  
ATOM   2616  CB  LYS B 328       1.312 -32.931   0.759  1.00 76.26           C  
ATOM   2617  O   LYS B 328       3.743 -33.328   2.896  1.00 76.26           O  
ATOM   2618  CG  LYS B 328       0.087 -32.260   1.364  1.00 76.26           C  
ATOM   2619  CD  LYS B 328      -1.162 -33.114   1.188  1.00 76.26           C  
ATOM   2620  CE  LYS B 328      -2.382 -32.457   1.820  1.00 76.26           C  
ATOM   2621  NZ  LYS B 328      -3.611 -33.287   1.643  1.00 76.26           N  
ATOM   2622  N   TYR B 329       4.287 -33.998   0.850  1.00 86.43           N  
ATOM   2623  CA  TYR B 329       5.294 -34.934   1.337  1.00 86.43           C  
ATOM   2624  C   TYR B 329       6.397 -34.204   2.094  1.00 86.43           C  
ATOM   2625  CB  TYR B 329       5.896 -35.729   0.174  1.00 86.43           C  
ATOM   2626  O   TYR B 329       6.779 -34.611   3.193  1.00 86.43           O  
ATOM   2627  CG  TYR B 329       7.012 -36.657   0.588  1.00 86.43           C  
ATOM   2628  CD1 TYR B 329       8.339 -36.359   0.289  1.00 86.43           C  
ATOM   2629  CD2 TYR B 329       6.741 -37.835   1.276  1.00 86.43           C  
ATOM   2630  CE1 TYR B 329       9.371 -37.213   0.666  1.00 86.43           C  
ATOM   2631  CE2 TYR B 329       7.764 -38.696   1.658  1.00 86.43           C  
ATOM   2632  OH  TYR B 329      10.091 -39.226   1.725  1.00 86.43           O  
ATOM   2633  CZ  TYR B 329       9.074 -38.377   1.350  1.00 86.43           C  
ATOM   2634  N   LEU B 330       6.830 -33.120   1.533  1.00 84.02           N  
ATOM   2635  CA  LEU B 330       7.854 -32.300   2.173  1.00 84.02           C  
ATOM   2636  C   LEU B 330       7.360 -31.761   3.511  1.00 84.02           C  
ATOM   2637  CB  LEU B 330       8.258 -31.139   1.260  1.00 84.02           C  
ATOM   2638  O   LEU B 330       8.061 -31.860   4.521  1.00 84.02           O  
ATOM   2639  CG  LEU B 330       9.303 -30.171   1.818  1.00 84.02           C  
ATOM   2640  CD1 LEU B 330      10.652 -30.868   1.956  1.00 84.02           C  
ATOM   2641  CD2 LEU B 330       9.420 -28.939   0.926  1.00 84.02           C  
ATOM   2642  N   LEU B 331       6.173 -31.281   3.552  1.00 76.63           N  
ATOM   2643  CA  LEU B 331       5.588 -30.709   4.760  1.00 76.63           C  
ATOM   2644  C   LEU B 331       5.451 -31.765   5.851  1.00 76.63           C  
ATOM   2645  CB  LEU B 331       4.220 -30.094   4.454  1.00 76.63           C  
ATOM   2646  O   LEU B 331       5.740 -31.498   7.020  1.00 76.63           O  
ATOM   2647  CG  LEU B 331       4.220 -28.634   3.998  1.00 76.63           C  
ATOM   2648  CD1 LEU B 331       3.007 -28.354   3.117  1.00 76.63           C  
ATOM   2649  CD2 LEU B 331       4.240 -27.697   5.201  1.00 76.63           C  
ATOM   2650  N   GLU B 332       5.093 -32.919   5.398  1.00 84.76           N  
ATOM   2651  CA  GLU B 332       4.900 -34.009   6.350  1.00 84.76           C  
ATOM   2652  C   GLU B 332       6.233 -34.483   6.922  1.00 84.76           C  
ATOM   2653  CB  GLU B 332       4.166 -35.177   5.688  1.00 84.76           C  
ATOM   2654  O   GLU B 332       6.333 -34.776   8.115  1.00 84.76           O  
ATOM   2655  CG  GLU B 332       2.660 -34.981   5.590  1.00 84.76           C  
ATOM   2656  CD  GLU B 332       1.957 -36.097   4.833  1.00 84.76           C  
ATOM   2657  OE1 GLU B 332       0.714 -36.049   4.697  1.00 84.76           O  
ATOM   2658  OE2 GLU B 332       2.656 -37.027   4.372  1.00 84.76           O  
ATOM   2659  N   GLN B 333       7.256 -34.488   6.112  1.00 89.87           N  
ATOM   2660  CA  GLN B 333       8.538 -35.050   6.525  1.00 89.87           C  
ATOM   2661  C   GLN B 333       9.372 -34.020   7.281  1.00 89.87           C  
ATOM   2662  CB  GLN B 333       9.314 -35.566   5.312  1.00 89.87           C  
ATOM   2663  O   GLN B 333      10.037 -34.352   8.264  1.00 89.87           O  
ATOM   2664  CG  GLN B 333       8.767 -36.867   4.740  1.00 89.87           C  
ATOM   2665  CD  GLN B 333       8.891 -38.031   5.705  1.00 89.87           C  
ATOM   2666  NE2 GLN B 333       7.839 -38.836   5.801  1.00 89.87           N  
ATOM   2667  OE1 GLN B 333       9.925 -38.206   6.358  1.00 89.87           O  
ATOM   2668  N   LYS B 334       9.393 -32.776   6.924  1.00 87.72           N  
ATOM   2669  CA  LYS B 334      10.310 -31.792   7.492  1.00 87.72           C  
ATOM   2670  C   LYS B 334       9.555 -30.732   8.288  1.00 87.72           C  
ATOM   2671  CB  LYS B 334      11.138 -31.130   6.390  1.00 87.72           C  
ATOM   2672  O   LYS B 334      10.129 -30.078   9.161  1.00 87.72           O  
ATOM   2673  CG  LYS B 334      12.170 -32.049   5.753  1.00 87.72           C  
ATOM   2674  CD  LYS B 334      13.306 -32.366   6.716  1.00 87.72           C  
ATOM   2675  CE  LYS B 334      14.497 -32.981   5.994  1.00 87.72           C  
ATOM   2676  NZ  LYS B 334      15.608 -33.309   6.938  1.00 87.72           N  
ATOM   2677  N   GLY B 335       8.275 -30.537   8.042  1.00 78.29           N  
ATOM   2678  CA  GLY B 335       7.462 -29.569   8.761  1.00 78.29           C  
ATOM   2679  C   GLY B 335       7.527 -28.175   8.166  1.00 78.29           C  
ATOM   2680  O   GLY B 335       8.441 -27.864   7.399  1.00 78.29           O  
ATOM   2681  N   GLN B 336       6.591 -27.383   8.512  1.00 69.87           N  
ATOM   2682  CA  GLN B 336       6.459 -26.019   8.011  1.00 69.87           C  
ATOM   2683  C   GLN B 336       7.603 -25.139   8.504  1.00 69.87           C  
ATOM   2684  CB  GLN B 336       5.116 -25.420   8.433  1.00 69.87           C  
ATOM   2685  O   GLN B 336       8.105 -24.291   7.763  1.00 69.87           O  
ATOM   2686  CG  GLN B 336       4.790 -24.100   7.748  1.00 69.87           C  
ATOM   2687  CD  GLN B 336       4.571 -24.251   6.254  1.00 69.87           C  
ATOM   2688  NE2 GLN B 336       5.172 -23.359   5.474  1.00 69.87           N  
ATOM   2689  OE1 GLN B 336       3.869 -25.163   5.806  1.00 69.87           O  
ATOM   2690  N   GLU B 337       7.999 -25.293   9.668  1.00 69.54           N  
ATOM   2691  CA  GLU B 337       9.082 -24.500  10.242  1.00 69.54           C  
ATOM   2692  C   GLU B 337      10.368 -24.656   9.436  1.00 69.54           C  
ATOM   2693  CB  GLU B 337       9.324 -24.897  11.701  1.00 69.54           C  
ATOM   2694  O   GLU B 337      11.072 -23.675   9.185  1.00 69.54           O  
ATOM   2695  CG  GLU B 337       9.658 -23.723  12.610  1.00 69.54           C  
ATOM   2696  CD  GLU B 337      10.007 -24.144  14.029  1.00 69.54           C  
ATOM   2697  OE1 GLU B 337      10.477 -23.292  14.817  1.00 69.54           O  
ATOM   2698  OE2 GLU B 337       9.811 -25.336  14.355  1.00 69.54           O  
ATOM   2699  N   TYR B 338      10.651 -25.859   9.009  1.00 78.11           N  
ATOM   2700  CA  TYR B 338      11.819 -26.137   8.180  1.00 78.11           C  
ATOM   2701  C   TYR B 338      11.763 -25.348   6.877  1.00 78.11           C  
ATOM   2702  CB  TYR B 338      11.922 -27.635   7.880  1.00 78.11           C  
ATOM   2703  O   TYR B 338      12.736 -24.691   6.500  1.00 78.11           O  
ATOM   2704  CG  TYR B 338      13.055 -27.991   6.949  1.00 78.11           C  
ATOM   2705  CD1 TYR B 338      12.826 -28.207   5.592  1.00 78.11           C  
ATOM   2706  CD2 TYR B 338      14.357 -28.113   7.424  1.00 78.11           C  
ATOM   2707  CE1 TYR B 338      13.867 -28.537   4.730  1.00 78.11           C  
ATOM   2708  CE2 TYR B 338      15.405 -28.443   6.572  1.00 78.11           C  
ATOM   2709  OH  TYR B 338      16.186 -28.979   4.380  1.00 78.11           O  
ATOM   2710  CZ  TYR B 338      15.151 -28.652   5.229  1.00 78.11           C  
ATOM   2711  N   ILE B 339      10.678 -25.389   6.308  1.00 68.89           N  
ATOM   2712  CA  ILE B 339      10.479 -24.716   5.029  1.00 68.89           C  
ATOM   2713  C   ILE B 339      10.620 -23.206   5.213  1.00 68.89           C  
ATOM   2714  CB  ILE B 339       9.100 -25.055   4.421  1.00 68.89           C  
ATOM   2715  O   ILE B 339      11.310 -22.542   4.437  1.00 68.89           O  
ATOM   2716  CG1 ILE B 339       9.006 -26.554   4.113  1.00 68.89           C  
ATOM   2717  CG2 ILE B 339       8.845 -24.221   3.162  1.00 68.89           C  
ATOM   2718  CD1 ILE B 339       7.617 -27.013   3.691  1.00 68.89           C  
ATOM   2719  N   ASN B 340      10.067 -22.667   6.239  1.00 58.28           N  
ATOM   2720  CA  ASN B 340      10.158 -21.239   6.526  1.00 58.28           C  
ATOM   2721  C   ASN B 340      11.604 -20.800   6.735  1.00 58.28           C  
ATOM   2722  CB  ASN B 340       9.312 -20.882   7.750  1.00 58.28           C  
ATOM   2723  O   ASN B 340      12.016 -19.749   6.241  1.00 58.28           O  
ATOM   2724  CG  ASN B 340       7.824 -20.926   7.465  1.00 58.28           C  
ATOM   2725  ND2 ASN B 340       7.019 -20.968   8.520  1.00 58.28           N  
ATOM   2726  OD1 ASN B 340       7.401 -20.924   6.306  1.00 58.28           O  
ATOM   2727  N   ASN B 341      12.319 -21.611   7.432  1.00 61.54           N  
ATOM   2728  CA  ASN B 341      13.716 -21.301   7.715  1.00 61.54           C  
ATOM   2729  C   ASN B 341      14.545 -21.231   6.436  1.00 61.54           C  
ATOM   2730  CB  ASN B 341      14.310 -22.331   8.677  1.00 61.54           C  
ATOM   2731  O   ASN B 341      15.411 -20.365   6.298  1.00 61.54           O  
ATOM   2732  CG  ASN B 341      14.255 -21.880  10.123  1.00 61.54           C  
ATOM   2733  ND2 ASN B 341      14.477 -22.810  11.044  1.00 61.54           N  
ATOM   2734  OD1 ASN B 341      14.015 -20.704  10.411  1.00 61.54           O  
ATOM   2735  N   ILE B 342      14.325 -22.178   5.553  1.00 65.93           N  
ATOM   2736  CA  ILE B 342      15.043 -22.214   4.284  1.00 65.93           C  
ATOM   2737  C   ILE B 342      14.757 -20.939   3.494  1.00 65.93           C  
ATOM   2738  CB  ILE B 342      14.660 -23.458   3.452  1.00 65.93           C  
ATOM   2739  O   ILE B 342      15.668 -20.345   2.911  1.00 65.93           O  
ATOM   2740  CG1 ILE B 342      15.157 -24.734   4.140  1.00 65.93           C  
ATOM   2741  CG2 ILE B 342      15.217 -23.349   2.030  1.00 65.93           C  
ATOM   2742  CD1 ILE B 342      16.097 -25.572   3.284  1.00 65.93           C  
ATOM   2743  N   HIS B 343      13.525 -20.479   3.492  1.00 56.05           N  
ATOM   2744  CA  HIS B 343      13.127 -19.311   2.714  1.00 56.05           C  
ATOM   2745  C   HIS B 343      13.517 -18.018   3.422  1.00 56.05           C  
ATOM   2746  CB  HIS B 343      11.621 -19.331   2.448  1.00 56.05           C  
ATOM   2747  O   HIS B 343      13.781 -17.004   2.772  1.00 56.05           O  
ATOM   2748  CG  HIS B 343      11.218 -20.263   1.350  1.00 56.05           C  
ATOM   2749  CD2 HIS B 343      11.950 -21.113   0.591  1.00 56.05           C  
ATOM   2750  ND1 HIS B 343       9.914 -20.390   0.923  1.00 56.05           N  
ATOM   2751  CE1 HIS B 343       9.861 -21.280  -0.054  1.00 56.05           C  
ATOM   2752  NE2 HIS B 343      11.083 -21.733  -0.274  1.00 56.05           N  
ATOM   2753  N   LEU B 344      13.604 -18.076   4.690  1.00 43.93           N  
ATOM   2754  CA  LEU B 344      14.025 -16.885   5.420  1.00 43.93           C  
ATOM   2755  C   LEU B 344      15.540 -16.718   5.359  1.00 43.93           C  
ATOM   2756  CB  LEU B 344      13.566 -16.959   6.878  1.00 43.93           C  
ATOM   2757  O   LEU B 344      16.044 -15.592   5.339  1.00 43.93           O  
ATOM   2758  CG  LEU B 344      12.075 -16.734   7.132  1.00 43.93           C  
ATOM   2759  CD1 LEU B 344      11.684 -17.272   8.505  1.00 43.93           C  
ATOM   2760  CD2 LEU B 344      11.730 -15.253   7.015  1.00 43.93           C  
ATOM   2761  N   THR B 345      16.298 -17.876   5.514  1.00 41.84           N  
ATOM   2762  CA  THR B 345      17.754 -17.807   5.559  1.00 41.84           C  
ATOM   2763  C   THR B 345      18.323 -17.485   4.180  1.00 41.84           C  
ATOM   2764  CB  THR B 345      18.361 -19.126   6.071  1.00 41.84           C  
ATOM   2765  O   THR B 345      19.304 -16.748   4.064  1.00 41.84           O  
ATOM   2766  CG2 THR B 345      18.985 -18.945   7.451  1.00 41.84           C  
ATOM   2767  OG1 THR B 345      17.331 -20.120   6.152  1.00 41.84           O  
ATOM   2768  N   HIS B 346      17.915 -18.228   3.088  1.00 39.01           N  
ATOM   2769  CA  HIS B 346      18.563 -18.106   1.787  1.00 39.01           C  
ATOM   2770  C   HIS B 346      18.222 -16.776   1.124  1.00 39.01           C  
ATOM   2771  CB  HIS B 346      18.159 -19.266   0.876  1.00 39.01           C  
ATOM   2772  O   HIS B 346      18.660 -16.505   0.004  1.00 39.01           O  
ATOM   2773  CG  HIS B 346      18.839 -20.556   1.210  1.00 39.01           C  
ATOM   2774  CD2 HIS B 346      18.346 -21.723   1.687  1.00 39.01           C  
ATOM   2775  ND1 HIS B 346      20.196 -20.741   1.061  1.00 39.01           N  
ATOM   2776  CE1 HIS B 346      20.510 -21.971   1.433  1.00 39.01           C  
ATOM   2777  NE2 HIS B 346      19.405 -22.588   1.817  1.00 39.01           N  
ATOM   2778  N   SER B 347      17.323 -16.100   1.502  1.00 34.63           N  
ATOM   2779  CA  SER B 347      17.261 -14.800   0.842  1.00 34.63           C  
ATOM   2780  C   SER B 347      18.589 -14.060   0.953  1.00 34.63           C  
ATOM   2781  CB  SER B 347      16.141 -13.947   1.441  1.00 34.63           C  
ATOM   2782  O   SER B 347      18.954 -13.291   0.061  1.00 34.63           O  
ATOM   2783  OG  SER B 347      14.952 -14.706   1.582  1.00 34.63           O  
ATOM   2784  N   LEU B 348      19.261 -14.074   2.069  1.00 28.08           N  
ATOM   2785  CA  LEU B 348      20.344 -13.131   2.323  1.00 28.08           C  
ATOM   2786  C   LEU B 348      21.639 -13.601   1.670  1.00 28.08           C  
ATOM   2787  CB  LEU B 348      20.555 -12.950   3.829  1.00 28.08           C  
ATOM   2788  O   LEU B 348      22.403 -12.790   1.140  1.00 28.08           O  
ATOM   2789  CG  LEU B 348      19.936 -11.700   4.455  1.00 28.08           C  
ATOM   2790  CD1 LEU B 348      18.889 -12.090   5.494  1.00 28.08           C  
ATOM   2791  CD2 LEU B 348      21.016 -10.823   5.080  1.00 28.08           C  
ATOM   2792  N   GLU B 349      22.048 -14.891   2.006  1.00 29.28           N  
ATOM   2793  CA  GLU B 349      23.467 -15.228   1.964  1.00 29.28           C  
ATOM   2794  C   GLU B 349      23.955 -15.386   0.527  1.00 29.28           C  
ATOM   2795  CB  GLU B 349      23.740 -16.510   2.755  1.00 29.28           C  
ATOM   2796  O   GLU B 349      25.161 -15.394   0.272  1.00 29.28           O  
ATOM   2797  CG  GLU B 349      24.010 -16.274   4.234  1.00 29.28           C  
ATOM   2798  CD  GLU B 349      24.060 -17.558   5.047  1.00 29.28           C  
ATOM   2799  OE1 GLU B 349      24.341 -17.495   6.266  1.00 29.28           O  
ATOM   2800  OE2 GLU B 349      23.818 -18.637   4.461  1.00 29.28           O  
ATOM   2801  N   GLU B 350      23.131 -15.931  -0.470  1.00 31.53           N  
ATOM   2802  CA  GLU B 350      23.890 -16.403  -1.624  1.00 31.53           C  
ATOM   2803  C   GLU B 350      24.700 -15.271  -2.251  1.00 31.53           C  
ATOM   2804  CB  GLU B 350      22.956 -17.022  -2.666  1.00 31.53           C  
ATOM   2805  O   GLU B 350      25.387 -15.475  -3.255  1.00 31.53           O  
ATOM   2806  CG  GLU B 350      22.959 -18.544  -2.667  1.00 31.53           C  
ATOM   2807  CD  GLU B 350      21.937 -19.145  -3.619  1.00 31.53           C  
ATOM   2808  OE1 GLU B 350      21.817 -20.390  -3.673  1.00 31.53           O  
ATOM   2809  OE2 GLU B 350      21.253 -18.365  -4.318  1.00 31.53           O  
ATOM   2810  N   CYS B 351      24.418 -14.024  -2.067  1.00 26.01           N  
ATOM   2811  CA  CYS B 351      25.335 -13.173  -2.817  1.00 26.01           C  
ATOM   2812  C   CYS B 351      26.767 -13.351  -2.327  1.00 26.01           C  
ATOM   2813  CB  CYS B 351      24.924 -11.705  -2.697  1.00 26.01           C  
ATOM   2814  O   CYS B 351      27.700 -13.403  -3.130  1.00 26.01           O  
ATOM   2815  SG  CYS B 351      24.295 -10.997  -4.235  1.00 26.01           S  
ATOM   2816  N   LEU B 352      27.093 -13.093  -1.063  1.00 22.29           N  
ATOM   2817  CA  LEU B 352      28.414 -12.532  -0.802  1.00 22.29           C  
ATOM   2818  C   LEU B 352      29.475 -13.628  -0.785  1.00 22.29           C  
ATOM   2819  CB  LEU B 352      28.423 -11.776   0.529  1.00 22.29           C  
ATOM   2820  O   LEU B 352      30.646 -13.368  -1.070  1.00 22.29           O  
ATOM   2821  CG  LEU B 352      27.683 -10.437   0.552  1.00 22.29           C  
ATOM   2822  CD1 LEU B 352      27.529  -9.942   1.987  1.00 22.29           C  
ATOM   2823  CD2 LEU B 352      28.415  -9.406  -0.299  1.00 22.29           C  
ATOM   2824  N   VAL B 353      29.312 -14.682  -0.036  1.00 22.31           N  
ATOM   2825  CA  VAL B 353      30.503 -15.268   0.570  1.00 22.31           C  
ATOM   2826  C   VAL B 353      31.317 -16.001  -0.494  1.00 22.31           C  
ATOM   2827  CB  VAL B 353      30.138 -16.233   1.720  1.00 22.31           C  
ATOM   2828  O   VAL B 353      30.862 -17.003  -1.052  1.00 22.31           O  
ATOM   2829  CG1 VAL B 353      31.397 -16.842   2.333  1.00 22.31           C  
ATOM   2830  CG2 VAL B 353      29.319 -15.506   2.785  1.00 22.31           C  
ATOM   2831  N   ARG B 354      31.935 -15.228  -1.503  1.00 21.13           N  
ATOM   2832  CA  ARG B 354      32.922 -15.778  -2.427  1.00 21.13           C  
ATOM   2833  C   ARG B 354      34.116 -16.353  -1.673  1.00 21.13           C  
ATOM   2834  CB  ARG B 354      33.391 -14.706  -3.413  1.00 21.13           C  
ATOM   2835  O   ARG B 354      35.151 -16.650  -2.273  1.00 21.13           O  
ATOM   2836  CG  ARG B 354      32.487 -14.546  -4.625  1.00 21.13           C  
ATOM   2837  CD  ARG B 354      33.081 -13.590  -5.650  1.00 21.13           C  
ATOM   2838  NE  ARG B 354      32.200 -13.418  -6.801  1.00 21.13           N  
ATOM   2839  NH1 ARG B 354      33.642 -12.034  -7.959  1.00 21.13           N  
ATOM   2840  NH2 ARG B 354      31.612 -12.596  -8.863  1.00 21.13           N  
ATOM   2841  CZ  ARG B 354      32.487 -12.683  -7.872  1.00 21.13           C  
ATOM   2842  N   THR B 355      34.162 -16.539  -0.389  1.00 21.61           N  
ATOM   2843  CA  THR B 355      35.526 -16.456   0.122  1.00 21.61           C  
ATOM   2844  C   THR B 355      36.414 -17.510  -0.533  1.00 21.61           C  
ATOM   2845  CB  THR B 355      35.562 -16.630   1.652  1.00 21.61           C  
ATOM   2846  O   THR B 355      35.929 -18.562  -0.956  1.00 21.61           O  
ATOM   2847  CG2 THR B 355      35.746 -15.288   2.354  1.00 21.61           C  
ATOM   2848  OG1 THR B 355      34.331 -17.220   2.088  1.00 21.61           O  
ATOM   2849  N   THR B 356      37.811 -17.361  -0.442  1.00 22.34           N  
ATOM   2850  CA  THR B 356      39.092 -17.634  -1.084  1.00 22.34           C  
ATOM   2851  C   THR B 356      39.483 -19.099  -0.908  1.00 22.34           C  
ATOM   2852  CB  THR B 356      40.204 -16.732  -0.517  1.00 22.34           C  
ATOM   2853  O   THR B 356      40.606 -19.490  -1.235  1.00 22.34           O  
ATOM   2854  CG2 THR B 356      40.460 -15.537  -1.430  1.00 22.34           C  
ATOM   2855  OG1 THR B 356      39.812 -16.256   0.776  1.00 22.34           O  
ATOM   2856  N   GLU B 357      38.660 -19.973  -0.452  1.00 21.58           N  
ATOM   2857  CA  GLU B 357      39.457 -21.028   0.166  1.00 21.58           C  
ATOM   2858  C   GLU B 357      40.376 -21.695  -0.853  1.00 21.58           C  
ATOM   2859  CB  GLU B 357      38.550 -22.074   0.821  1.00 21.58           C  
ATOM   2860  O   GLU B 357      39.968 -21.954  -1.988  1.00 21.58           O  
ATOM   2861  CG  GLU B 357      38.164 -21.742   2.255  1.00 21.58           C  
ATOM   2862  CD  GLU B 357      37.506 -22.904   2.983  1.00 21.58           C  
ATOM   2863  OE1 GLU B 357      37.323 -22.820   4.219  1.00 21.58           O  
ATOM   2864  OE2 GLU B 357      37.171 -23.905   2.312  1.00 21.58           O  
ATOM   2865  N   LYS B 358      41.680 -22.018  -0.509  1.00 22.92           N  
ATOM   2866  CA  LYS B 358      43.037 -22.212  -1.012  1.00 22.92           C  
ATOM   2867  C   LYS B 358      43.147 -23.509  -1.808  1.00 22.92           C  
ATOM   2868  CB  LYS B 358      44.042 -22.217   0.140  1.00 22.92           C  
ATOM   2869  O   LYS B 358      44.249 -23.936  -2.159  1.00 22.92           O  
ATOM   2870  CG  LYS B 358      44.513 -20.832   0.557  1.00 22.92           C  
ATOM   2871  CD  LYS B 358      45.601 -20.908   1.621  1.00 22.92           C  
ATOM   2872  CE  LYS B 358      46.054 -19.522   2.058  1.00 22.92           C  
ATOM   2873  NZ  LYS B 358      47.126 -19.591   3.096  1.00 22.92           N  
ATOM   2874  N   THR B 359      42.084 -24.304  -1.906  1.00 23.78           N  
ATOM   2875  CA  THR B 359      42.672 -25.639  -1.941  1.00 23.78           C  
ATOM   2876  C   THR B 359      43.600 -25.790  -3.142  1.00 23.78           C  
ATOM   2877  CB  THR B 359      41.583 -26.727  -1.990  1.00 23.78           C  
ATOM   2878  O   THR B 359      43.293 -25.310  -4.235  1.00 23.78           O  
ATOM   2879  CG2 THR B 359      41.915 -27.880  -1.048  1.00 23.78           C  
ATOM   2880  OG1 THR B 359      40.327 -26.156  -1.604  1.00 23.78           O  
ATOM   2881  N   PRO B 360      44.624 -26.771  -3.228  1.00 23.24           N  
ATOM   2882  CA  PRO B 360      45.952 -27.187  -3.685  1.00 23.24           C  
ATOM   2883  C   PRO B 360      45.969 -27.595  -5.156  1.00 23.24           C  
ATOM   2884  CB  PRO B 360      46.277 -28.380  -2.783  1.00 23.24           C  
ATOM   2885  O   PRO B 360      44.945 -28.028  -5.692  1.00 23.24           O  
ATOM   2886  CG  PRO B 360      44.986 -28.711  -2.107  1.00 23.24           C  
ATOM   2887  CD  PRO B 360      43.959 -27.695  -2.517  1.00 23.24           C  
ATOM   2888  N   SER B 361      47.065 -27.117  -5.939  1.00 24.67           N  
ATOM   2889  CA  SER B 361      47.647 -27.073  -7.276  1.00 24.67           C  
ATOM   2890  C   SER B 361      47.780 -28.473  -7.867  1.00 24.67           C  
ATOM   2891  CB  SER B 361      49.016 -26.393  -7.243  1.00 24.67           C  
ATOM   2892  O   SER B 361      48.841 -28.839  -8.377  1.00 24.67           O  
ATOM   2893  OG  SER B 361      49.803 -26.898  -6.178  1.00 24.67           O  
ATOM   2894  N   LEU B 362      46.909 -29.312  -7.550  1.00 22.61           N  
ATOM   2895  CA  LEU B 362      47.376 -30.643  -7.923  1.00 22.61           C  
ATOM   2896  C   LEU B 362      47.850 -30.666  -9.373  1.00 22.61           C  
ATOM   2897  CB  LEU B 362      46.267 -31.678  -7.721  1.00 22.61           C  
ATOM   2898  O   LEU B 362      47.148 -30.188 -10.267  1.00 22.61           O  
ATOM   2899  CG  LEU B 362      46.649 -32.939  -6.944  1.00 22.61           C  
ATOM   2900  CD1 LEU B 362      46.514 -32.699  -5.444  1.00 22.61           C  
ATOM   2901  CD2 LEU B 362      45.788 -34.118  -7.382  1.00 22.61           C  
ATOM   2902  N   THR B 363      49.021 -31.213  -9.887  1.00 23.93           N  
ATOM   2903  CA  THR B 363      50.319 -31.537 -10.469  1.00 23.93           C  
ATOM   2904  C   THR B 363      50.165 -31.979 -11.922  1.00 23.93           C  
ATOM   2905  CB  THR B 363      51.031 -32.642  -9.667  1.00 23.93           C  
ATOM   2906  O   THR B 363      49.084 -32.404 -12.335  1.00 23.93           O  
ATOM   2907  CG2 THR B 363      52.526 -32.363  -9.553  1.00 23.93           C  
ATOM   2908  OG1 THR B 363      50.467 -32.708  -8.351  1.00 23.93           O  
ATOM   2909  N   ARG B 364      51.079 -33.022 -12.660  1.00 23.66           N  
ATOM   2910  CA  ARG B 364      52.345 -33.383 -13.289  1.00 23.66           C  
ATOM   2911  C   ARG B 364      52.113 -34.094 -14.618  1.00 23.66           C  
ATOM   2912  CB  ARG B 364      53.174 -34.271 -12.358  1.00 23.66           C  
ATOM   2913  O   ARG B 364      52.751 -33.769 -15.622  1.00 23.66           O  
ATOM   2914  CG  ARG B 364      54.361 -33.561 -11.726  1.00 23.66           C  
ATOM   2915  CD  ARG B 364      55.214 -34.514 -10.900  1.00 23.66           C  
ATOM   2916  NE  ARG B 364      56.149 -33.793 -10.042  1.00 23.66           N  
ATOM   2917  NH1 ARG B 364      56.847 -35.665  -8.881  1.00 23.66           N  
ATOM   2918  NH2 ARG B 364      57.722 -33.606  -8.378  1.00 23.66           N  
ATOM   2919  CZ  ARG B 364      56.904 -34.356  -9.102  1.00 23.66           C  
ATOM   2920  N   ARG B 365      51.926 -35.550 -14.939  1.00 25.87           N  
ATOM   2921  CA  ARG B 365      52.758 -36.586 -15.542  1.00 25.87           C  
ATOM   2922  C   ARG B 365      52.340 -36.854 -16.984  1.00 25.87           C  
ATOM   2923  CB  ARG B 365      52.685 -37.878 -14.726  1.00 25.87           C  
ATOM   2924  O   ARG B 365      52.941 -37.687 -17.665  1.00 25.87           O  
ATOM   2925  CG  ARG B 365      53.682 -37.940 -13.579  1.00 25.87           C  
ATOM   2926  CD  ARG B 365      53.705 -39.314 -12.925  1.00 25.87           C  
ATOM   2927  NE  ARG B 365      54.358 -39.279 -11.620  1.00 25.87           N  
ATOM   2928  NH1 ARG B 365      53.848 -41.466 -11.076  1.00 25.87           N  
ATOM   2929  NH2 ARG B 365      55.033 -40.161  -9.610  1.00 25.87           N  
ATOM   2930  CZ  ARG B 365      54.412 -40.302 -10.772  1.00 25.87           C  
ATOM   2931  N   ILE B 366      51.187 -36.553 -17.704  1.00 30.25           N  
ATOM   2932  CA  ILE B 366      50.751 -37.102 -18.983  1.00 30.25           C  
ATOM   2933  C   ILE B 366      51.292 -36.244 -20.125  1.00 30.25           C  
ATOM   2934  CB  ILE B 366      49.210 -37.192 -19.065  1.00 30.25           C  
ATOM   2935  O   ILE B 366      50.762 -35.167 -20.406  1.00 30.25           O  
ATOM   2936  CG1 ILE B 366      48.666 -38.067 -17.930  1.00 30.25           C  
ATOM   2937  CG2 ILE B 366      48.772 -37.730 -20.430  1.00 30.25           C  
ATOM   2938  CD1 ILE B 366      47.166 -37.929 -17.707  1.00 30.25           C  
ATOM   2939  N   ASP B 367      52.583 -35.321 -20.479  1.00 36.99           N  
ATOM   2940  CA  ASP B 367      53.462 -34.372 -21.155  1.00 36.99           C  
ATOM   2941  C   ASP B 367      53.876 -34.890 -22.530  1.00 36.99           C  
ATOM   2942  CB  ASP B 367      54.702 -34.090 -20.304  1.00 36.99           C  
ATOM   2943  O   ASP B 367      53.801 -34.162 -23.522  1.00 36.99           O  
ATOM   2944  CG  ASP B 367      54.782 -32.648 -19.831  1.00 36.99           C  
ATOM   2945  OD1 ASP B 367      54.005 -31.802 -20.323  1.00 36.99           O  
ATOM   2946  OD2 ASP B 367      55.631 -32.356 -18.962  1.00 36.99           O  
ATOM   2947  N   ASP B 368      55.345 -35.844 -22.967  1.00 38.07           N  
ATOM   2948  CA  ASP B 368      56.603 -36.113 -23.658  1.00 38.07           C  
ATOM   2949  C   ASP B 368      56.368 -36.917 -24.934  1.00 38.07           C  
ATOM   2950  CB  ASP B 368      57.572 -36.858 -22.737  1.00 38.07           C  
ATOM   2951  O   ASP B 368      57.017 -36.676 -25.954  1.00 38.07           O  
ATOM   2952  CG  ASP B 368      58.358 -35.929 -21.828  1.00 38.07           C  
ATOM   2953  OD1 ASP B 368      58.419 -34.712 -22.104  1.00 38.07           O  
ATOM   2954  OD2 ASP B 368      58.924 -36.421 -20.827  1.00 38.07           O  
ATOM   2955  N   THR B 369      55.665 -37.976 -25.227  1.00 44.85           N  
ATOM   2956  CA  THR B 369      55.836 -39.105 -26.135  1.00 44.85           C  
ATOM   2957  C   THR B 369      55.109 -38.853 -27.453  1.00 44.85           C  
ATOM   2958  CB  THR B 369      55.322 -40.412 -25.504  1.00 44.85           C  
ATOM   2959  O   THR B 369      55.224 -39.644 -28.392  1.00 44.85           O  
ATOM   2960  CG2 THR B 369      56.406 -41.079 -24.664  1.00 44.85           C  
ATOM   2961  OG1 THR B 369      54.195 -40.122 -24.668  1.00 44.85           O  
ATOM   2962  N   ILE B 370      54.449 -37.653 -27.719  1.00 49.06           N  
ATOM   2963  CA  ILE B 370      53.572 -37.529 -28.878  1.00 49.06           C  
ATOM   2964  C   ILE B 370      54.342 -36.913 -30.044  1.00 49.06           C  
ATOM   2965  CB  ILE B 370      52.322 -36.680 -28.553  1.00 49.06           C  
ATOM   2966  O   ILE B 370      54.159 -37.312 -31.196  1.00 49.06           O  
ATOM   2967  CG1 ILE B 370      51.451 -37.390 -27.510  1.00 49.06           C  
ATOM   2968  CG2 ILE B 370      51.523 -36.386 -29.825  1.00 49.06           C  
ATOM   2969  CD1 ILE B 370      50.317 -36.533 -26.964  1.00 49.06           C  
ATOM   2970  N   PHE B 371      55.122 -35.940 -29.857  1.00 50.61           N  
ATOM   2971  CA  PHE B 371      55.810 -35.098 -30.829  1.00 50.61           C  
ATOM   2972  C   PHE B 371      56.804 -35.915 -31.645  1.00 50.61           C  
ATOM   2973  CB  PHE B 371      56.530 -33.943 -30.127  1.00 50.61           C  
ATOM   2974  O   PHE B 371      56.969 -35.684 -32.845  1.00 50.61           O  
ATOM   2975  CG  PHE B 371      56.659 -32.705 -30.972  1.00 50.61           C  
ATOM   2976  CD1 PHE B 371      57.820 -32.458 -31.694  1.00 50.61           C  
ATOM   2977  CD2 PHE B 371      55.619 -31.788 -31.045  1.00 50.61           C  
ATOM   2978  CE1 PHE B 371      57.943 -31.312 -32.478  1.00 50.61           C  
ATOM   2979  CE2 PHE B 371      55.734 -30.641 -31.826  1.00 50.61           C  
ATOM   2980  CZ  PHE B 371      56.897 -30.405 -32.541  1.00 50.61           C  
ATOM   2981  N   GLN B 372      57.745 -36.849 -31.112  1.00 51.38           N  
ATOM   2982  CA  GLN B 372      58.905 -37.538 -31.667  1.00 51.38           C  
ATOM   2983  C   GLN B 372      58.480 -38.639 -32.635  1.00 51.38           C  
ATOM   2984  CB  GLN B 372      59.767 -38.126 -30.548  1.00 51.38           C  
ATOM   2985  O   GLN B 372      59.326 -39.297 -33.245  1.00 51.38           O  
ATOM   2986  CG  GLN B 372      60.690 -37.113 -29.885  1.00 51.38           C  
ATOM   2987  CD  GLN B 372      61.532 -37.721 -28.780  1.00 51.38           C  
ATOM   2988  NE2 GLN B 372      62.425 -36.921 -28.207  1.00 51.38           N  
ATOM   2989  OE1 GLN B 372      61.381 -38.899 -28.443  1.00 51.38           O  
ATOM   2990  N   ASN B 373      57.142 -38.621 -32.743  1.00 55.83           N  
ATOM   2991  CA  ASN B 373      56.558 -39.687 -33.550  1.00 55.83           C  
ATOM   2992  C   ASN B 373      56.735 -39.422 -35.043  1.00 55.83           C  
ATOM   2993  CB  ASN B 373      55.075 -39.863 -33.215  1.00 55.83           C  
ATOM   2994  O   ASN B 373      56.332 -38.370 -35.543  1.00 55.83           O  
ATOM   2995  CG  ASN B 373      54.497 -41.145 -33.781  1.00 55.83           C  
ATOM   2996  ND2 ASN B 373      53.421 -41.630 -33.173  1.00 55.83           N  
ATOM   2997  OD1 ASN B 373      55.014 -41.696 -34.757  1.00 55.83           O  
ATOM   2998  N   PRO B 374      57.439 -40.299 -35.434  1.00 68.72           N  
ATOM   2999  CA  PRO B 374      57.908 -40.057 -36.800  1.00 68.72           C  
ATOM   3000  C   PRO B 374      56.773 -39.708 -37.760  1.00 68.72           C  
ATOM   3001  CB  PRO B 374      58.563 -41.385 -37.189  1.00 68.72           C  
ATOM   3002  O   PRO B 374      56.968 -38.927 -38.695  1.00 68.72           O  
ATOM   3003  CG  PRO B 374      58.464 -42.233 -35.962  1.00 68.72           C  
ATOM   3004  CD  PRO B 374      57.691 -41.476 -34.920  1.00 68.72           C  
ATOM   3005  N   MET B 375      55.571 -39.999 -37.278  1.00 70.19           N  
ATOM   3006  CA  MET B 375      54.407 -39.896 -38.154  1.00 70.19           C  
ATOM   3007  C   MET B 375      53.820 -38.489 -38.115  1.00 70.19           C  
ATOM   3008  CB  MET B 375      53.341 -40.918 -37.755  1.00 70.19           C  
ATOM   3009  O   MET B 375      53.336 -37.985 -39.130  1.00 70.19           O  
ATOM   3010  CG  MET B 375      52.655 -41.582 -38.937  1.00 70.19           C  
ATOM   3011  SD  MET B 375      51.467 -42.882 -38.422  1.00 70.19           S  
ATOM   3012  CE  MET B 375      50.667 -42.048 -37.024  1.00 70.19           C  
ATOM   3013  N   VAL B 376      54.080 -37.870 -36.938  1.00 69.11           N  
ATOM   3014  CA  VAL B 376      53.575 -36.513 -36.753  1.00 69.11           C  
ATOM   3015  C   VAL B 376      54.406 -35.535 -37.579  1.00 69.11           C  
ATOM   3016  CB  VAL B 376      53.590 -36.101 -35.264  1.00 69.11           C  
ATOM   3017  O   VAL B 376      53.857 -34.653 -38.245  1.00 69.11           O  
ATOM   3018  CG1 VAL B 376      53.195 -34.634 -35.106  1.00 69.11           C  
ATOM   3019  CG2 VAL B 376      52.659 -36.999 -34.452  1.00 69.11           C  
ATOM   3020  N   GLN B 377      55.517 -36.030 -37.715  1.00 59.12           N  
ATOM   3021  CA  GLN B 377      56.494 -35.198 -38.409  1.00 59.12           C  
ATOM   3022  C   GLN B 377      56.242 -35.193 -39.914  1.00 59.12           C  
ATOM   3023  CB  GLN B 377      57.916 -35.680 -38.116  1.00 59.12           C  
ATOM   3024  O   GLN B 377      56.376 -34.156 -40.567  1.00 59.12           O  
ATOM   3025  CG  GLN B 377      58.407 -35.334 -36.717  1.00 59.12           C  
ATOM   3026  CD  GLN B 377      59.433 -34.216 -36.716  1.00 59.12           C  
ATOM   3027  NE2 GLN B 377      59.661 -33.622 -35.549  1.00 59.12           N  
ATOM   3028  OE1 GLN B 377      60.016 -33.888 -37.754  1.00 59.12           O  
ATOM   3029  N   GLU B 378      55.724 -36.239 -40.224  1.00 68.13           N  
ATOM   3030  CA  GLU B 378      55.426 -36.493 -41.630  1.00 68.13           C  
ATOM   3031  C   GLU B 378      54.122 -35.821 -42.048  1.00 68.13           C  
ATOM   3032  CB  GLU B 378      55.352 -37.998 -41.900  1.00 68.13           C  
ATOM   3033  O   GLU B 378      54.016 -35.297 -43.159  1.00 68.13           O  
ATOM   3034  CG  GLU B 378      55.538 -38.371 -43.364  1.00 68.13           C  
ATOM   3035  CD  GLU B 378      56.856 -37.883 -43.944  1.00 68.13           C  
ATOM   3036  OE1 GLU B 378      57.032 -37.940 -45.182  1.00 68.13           O  
ATOM   3037  OE2 GLU B 378      57.720 -37.442 -43.154  1.00 68.13           O  
ATOM   3038  N   ALA B 379      53.254 -35.733 -41.274  1.00 69.89           N  
ATOM   3039  CA  ALA B 379      51.955 -35.146 -41.595  1.00 69.89           C  
ATOM   3040  C   ALA B 379      52.036 -33.622 -41.629  1.00 69.89           C  
ATOM   3041  CB  ALA B 379      50.903 -35.597 -40.584  1.00 69.89           C  
ATOM   3042  O   ALA B 379      51.362 -32.977 -42.435  1.00 69.89           O  
ATOM   3043  N   ILE B 380      52.758 -33.331 -40.805  1.00 68.08           N  
ATOM   3044  CA  ILE B 380      53.046 -31.901 -40.820  1.00 68.08           C  
ATOM   3045  C   ILE B 380      53.673 -31.515 -42.158  1.00 68.08           C  
ATOM   3046  CB  ILE B 380      53.980 -31.500 -39.656  1.00 68.08           C  
ATOM   3047  O   ILE B 380      53.316 -30.491 -42.745  1.00 68.08           O  
ATOM   3048  CG1 ILE B 380      53.257 -31.658 -38.313  1.00 68.08           C  
ATOM   3049  CG2 ILE B 380      54.488 -30.067 -39.840  1.00 68.08           C  
ATOM   3050  CD1 ILE B 380      54.149 -31.434 -37.100  1.00 68.08           C  
ATOM   3051  N   ARG B 381      54.520 -32.543 -42.631  1.00 57.23           N  
ATOM   3052  CA  ARG B 381      55.269 -32.348 -43.869  1.00 57.23           C  
ATOM   3053  C   ARG B 381      54.337 -32.334 -45.076  1.00 57.23           C  
ATOM   3054  CB  ARG B 381      56.326 -33.442 -44.035  1.00 57.23           C  
ATOM   3055  O   ARG B 381      54.608 -31.654 -46.068  1.00 57.23           O  
ATOM   3056  CG  ARG B 381      57.721 -32.910 -44.327  1.00 57.23           C  
ATOM   3057  CD  ARG B 381      58.680 -34.027 -44.716  1.00 57.23           C  
ATOM   3058  NE  ARG B 381      59.012 -34.874 -43.574  1.00 57.23           N  
ATOM   3059  NH1 ARG B 381      59.502 -36.744 -44.840  1.00 57.23           N  
ATOM   3060  NH2 ARG B 381      59.674 -36.823 -42.555  1.00 57.23           N  
ATOM   3061  CZ  ARG B 381      59.395 -36.145 -43.659  1.00 57.23           C  
ATOM   3062  N   MET B 382      52.926 -32.763 -44.915  1.00 61.08           N  
ATOM   3063  CA  MET B 382      51.926 -32.918 -45.969  1.00 61.08           C  
ATOM   3064  C   MET B 382      50.972 -31.730 -45.992  1.00 61.08           C  
ATOM   3065  CB  MET B 382      51.141 -34.217 -45.778  1.00 61.08           C  
ATOM   3066  O   MET B 382      50.112 -31.635 -46.870  1.00 61.08           O  
ATOM   3067  CG  MET B 382      51.956 -35.472 -46.044  1.00 61.08           C  
ATOM   3068  SD  MET B 382      50.963 -37.005 -45.871  1.00 61.08           S  
ATOM   3069  CE  MET B 382      50.067 -36.985 -47.449  1.00 61.08           C  
ATOM   3070  N   GLY B 383      51.190 -30.732 -44.855  1.00 65.13           N  
ATOM   3071  CA  GLY B 383      50.574 -29.414 -44.845  1.00 65.13           C  
ATOM   3072  C   GLY B 383      49.529 -29.253 -43.758  1.00 65.13           C  
ATOM   3073  O   GLY B 383      48.832 -28.237 -43.705  1.00 65.13           O  
ATOM   3074  N   PHE B 384      49.419 -30.025 -42.759  1.00 64.96           N  
ATOM   3075  CA  PHE B 384      48.393 -29.946 -41.726  1.00 64.96           C  
ATOM   3076  C   PHE B 384      48.938 -29.274 -40.472  1.00 64.96           C  
ATOM   3077  CB  PHE B 384      47.863 -31.343 -41.386  1.00 64.96           C  
ATOM   3078  O   PHE B 384      50.113 -29.435 -40.136  1.00 64.96           O  
ATOM   3079  CG  PHE B 384      47.147 -32.015 -42.526  1.00 64.96           C  
ATOM   3080  CD1 PHE B 384      45.836 -31.678 -42.837  1.00 64.96           C  
ATOM   3081  CD2 PHE B 384      47.786 -32.985 -43.287  1.00 64.96           C  
ATOM   3082  CE1 PHE B 384      45.171 -32.298 -43.892  1.00 64.96           C  
ATOM   3083  CE2 PHE B 384      47.128 -33.609 -44.343  1.00 64.96           C  
ATOM   3084  CZ  PHE B 384      45.820 -33.265 -44.643  1.00 64.96           C  
ATOM   3085  N   SER B 385      47.844 -28.474 -40.026  1.00 73.62           N  
ATOM   3086  CA  SER B 385      48.294 -27.650 -38.908  1.00 73.62           C  
ATOM   3087  C   SER B 385      48.572 -28.500 -37.672  1.00 73.62           C  
ATOM   3088  CB  SER B 385      47.252 -26.581 -38.577  1.00 73.62           C  
ATOM   3089  O   SER B 385      47.847 -29.458 -37.396  1.00 73.62           O  
ATOM   3090  OG  SER B 385      46.215 -27.119 -37.775  1.00 73.62           O  
ATOM   3091  N   PHE B 386      49.646 -28.349 -36.804  1.00 72.21           N  
ATOM   3092  CA  PHE B 386      50.035 -29.100 -35.616  1.00 72.21           C  
ATOM   3093  C   PHE B 386      48.885 -29.169 -34.618  1.00 72.21           C  
ATOM   3094  CB  PHE B 386      51.264 -28.466 -34.957  1.00 72.21           C  
ATOM   3095  O   PHE B 386      48.688 -30.192 -33.960  1.00 72.21           O  
ATOM   3096  CG  PHE B 386      51.796 -29.249 -33.787  1.00 72.21           C  
ATOM   3097  CD1 PHE B 386      51.564 -28.823 -32.485  1.00 72.21           C  
ATOM   3098  CD2 PHE B 386      52.529 -30.411 -33.989  1.00 72.21           C  
ATOM   3099  CE1 PHE B 386      52.055 -29.545 -31.399  1.00 72.21           C  
ATOM   3100  CE2 PHE B 386      53.023 -31.138 -32.909  1.00 72.21           C  
ATOM   3101  CZ  PHE B 386      52.786 -30.703 -31.616  1.00 72.21           C  
ATOM   3102  N   LYS B 387      48.273 -28.233 -34.664  1.00 70.60           N  
ATOM   3103  CA  LYS B 387      47.172 -28.070 -33.719  1.00 70.60           C  
ATOM   3104  C   LYS B 387      46.029 -29.030 -34.036  1.00 70.60           C  
ATOM   3105  CB  LYS B 387      46.664 -26.628 -33.730  1.00 70.60           C  
ATOM   3106  O   LYS B 387      45.452 -29.637 -33.131  1.00 70.60           O  
ATOM   3107  CG  LYS B 387      46.000 -26.195 -32.431  1.00 70.60           C  
ATOM   3108  CD  LYS B 387      45.541 -24.744 -32.494  1.00 70.60           C  
ATOM   3109  CE  LYS B 387      44.819 -24.330 -31.220  1.00 70.60           C  
ATOM   3110  NZ  LYS B 387      44.401 -22.897 -31.261  1.00 70.60           N  
ATOM   3111  N   ASP B 388      45.616 -28.993 -35.225  1.00 73.48           N  
ATOM   3112  CA  ASP B 388      44.583 -29.902 -35.712  1.00 73.48           C  
ATOM   3113  C   ASP B 388      45.003 -31.359 -35.530  1.00 73.48           C  
ATOM   3114  CB  ASP B 388      44.273 -29.624 -37.184  1.00 73.48           C  
ATOM   3115  O   ASP B 388      44.168 -32.220 -35.244  1.00 73.48           O  
ATOM   3116  CG  ASP B 388      43.542 -28.310 -37.398  1.00 73.48           C  
ATOM   3117  OD1 ASP B 388      42.949 -27.778 -36.435  1.00 73.48           O  
ATOM   3118  OD2 ASP B 388      43.557 -27.804 -38.541  1.00 73.48           O  
ATOM   3119  N   ILE B 389      46.152 -31.714 -35.725  1.00 73.23           N  
ATOM   3120  CA  ILE B 389      46.745 -33.043 -35.615  1.00 73.23           C  
ATOM   3121  C   ILE B 389      46.718 -33.501 -34.159  1.00 73.23           C  
ATOM   3122  CB  ILE B 389      48.192 -33.063 -36.156  1.00 73.23           C  
ATOM   3123  O   ILE B 389      46.348 -34.641 -33.867  1.00 73.23           O  
ATOM   3124  CG1 ILE B 389      48.206 -32.732 -37.653  1.00 73.23           C  
ATOM   3125  CG2 ILE B 389      48.849 -34.420 -35.889  1.00 73.23           C  
ATOM   3126  CD1 ILE B 389      49.601 -32.519 -38.226  1.00 73.23           C  
ATOM   3127  N   LYS B 390      47.146 -32.579 -33.436  1.00 64.50           N  
ATOM   3128  CA  LYS B 390      47.122 -32.829 -31.998  1.00 64.50           C  
ATOM   3129  C   LYS B 390      45.709 -33.149 -31.518  1.00 64.50           C  
ATOM   3130  CB  LYS B 390      47.675 -31.626 -31.234  1.00 64.50           C  
ATOM   3131  O   LYS B 390      45.516 -34.044 -30.693  1.00 64.50           O  
ATOM   3132  CG  LYS B 390      47.896 -31.882 -29.750  1.00 64.50           C  
ATOM   3133  CD  LYS B 390      48.464 -30.655 -29.049  1.00 64.50           C  
ATOM   3134  CE  LYS B 390      48.642 -30.895 -27.556  1.00 64.50           C  
ATOM   3135  NZ  LYS B 390      49.140 -29.675 -26.854  1.00 64.50           N  
ATOM   3136  N   LYS B 391      44.775 -32.391 -31.807  1.00 68.32           N  
ATOM   3137  CA  LYS B 391      43.372 -32.503 -31.418  1.00 68.32           C  
ATOM   3138  C   LYS B 391      42.807 -33.872 -31.786  1.00 68.32           C  
ATOM   3139  CB  LYS B 391      42.543 -31.399 -32.077  1.00 68.32           C  
ATOM   3140  O   LYS B 391      42.133 -34.510 -30.975  1.00 68.32           O  
ATOM   3141  CG  LYS B 391      41.119 -31.298 -31.551  1.00 68.32           C  
ATOM   3142  CD  LYS B 391      40.357 -30.159 -32.216  1.00 68.32           C  
ATOM   3143  CE  LYS B 391      38.910 -30.102 -31.744  1.00 68.32           C  
ATOM   3144  NZ  LYS B 391      38.153 -28.999 -32.409  1.00 68.32           N  
ATOM   3145  N   ILE B 392      43.022 -34.236 -32.990  1.00 67.54           N  
ATOM   3146  CA  ILE B 392      42.498 -35.491 -33.516  1.00 67.54           C  
ATOM   3147  C   ILE B 392      43.222 -36.667 -32.863  1.00 67.54           C  
ATOM   3148  CB  ILE B 392      42.637 -35.563 -35.053  1.00 67.54           C  
ATOM   3149  O   ILE B 392      42.623 -37.718 -32.625  1.00 67.54           O  
ATOM   3150  CG1 ILE B 392      41.537 -34.735 -35.728  1.00 67.54           C  
ATOM   3151  CG2 ILE B 392      42.600 -37.017 -35.532  1.00 67.54           C  
ATOM   3152  CD1 ILE B 392      41.647 -34.679 -37.245  1.00 67.54           C  
ATOM   3153  N   MET B 393      44.404 -36.511 -32.568  1.00 70.42           N  
ATOM   3154  CA  MET B 393      45.245 -37.533 -31.951  1.00 70.42           C  
ATOM   3155  C   MET B 393      44.839 -37.770 -30.501  1.00 70.42           C  
ATOM   3156  CB  MET B 393      46.719 -37.132 -32.023  1.00 70.42           C  
ATOM   3157  O   MET B 393      44.810 -38.912 -30.038  1.00 70.42           O  
ATOM   3158  CG  MET B 393      47.373 -37.433 -33.362  1.00 70.42           C  
ATOM   3159  SD  MET B 393      49.189 -37.172 -33.333  1.00 70.42           S  
ATOM   3160  CE  MET B 393      49.741 -38.821 -32.814  1.00 70.42           C  
ATOM   3161  N   GLU B 394      44.823 -36.681 -29.938  1.00 57.37           N  
ATOM   3162  CA  GLU B 394      44.384 -36.700 -28.545  1.00 57.37           C  
ATOM   3163  C   GLU B 394      42.980 -37.283 -28.417  1.00 57.37           C  
ATOM   3164  CB  GLU B 394      44.426 -35.291 -27.948  1.00 57.37           C  
ATOM   3165  O   GLU B 394      42.681 -37.990 -27.453  1.00 57.37           O  
ATOM   3166  CG  GLU B 394      45.791 -34.894 -27.405  1.00 57.37           C  
ATOM   3167  CD  GLU B 394      45.852 -33.449 -26.936  1.00 57.37           C  
ATOM   3168  OE1 GLU B 394      46.906 -33.026 -26.409  1.00 57.37           O  
ATOM   3169  OE2 GLU B 394      44.838 -32.734 -27.097  1.00 57.37           O  
ATOM   3170  N   GLU B 395      42.044 -37.074 -29.331  1.00 67.20           N  
ATOM   3171  CA  GLU B 395      40.705 -37.648 -29.430  1.00 67.20           C  
ATOM   3172  C   GLU B 395      40.766 -39.159 -29.634  1.00 67.20           C  
ATOM   3173  CB  GLU B 395      39.923 -36.993 -30.571  1.00 67.20           C  
ATOM   3174  O   GLU B 395      39.962 -39.900 -29.065  1.00 67.20           O  
ATOM   3175  CG  GLU B 395      39.190 -35.723 -30.165  1.00 67.20           C  
ATOM   3176  CD  GLU B 395      38.485 -35.040 -31.326  1.00 67.20           C  
ATOM   3177  OE1 GLU B 395      37.817 -34.004 -31.106  1.00 67.20           O  
ATOM   3178  OE2 GLU B 395      38.601 -35.545 -32.465  1.00 67.20           O  
ATOM   3179  N   LYS B 396      41.659 -39.323 -30.297  1.00 66.76           N  
ATOM   3180  CA  LYS B 396      41.789 -40.745 -30.606  1.00 66.76           C  
ATOM   3181  C   LYS B 396      42.320 -41.521 -29.405  1.00 66.76           C  
ATOM   3182  CB  LYS B 396      42.707 -40.951 -31.811  1.00 66.76           C  
ATOM   3183  O   LYS B 396      41.892 -42.649 -29.149  1.00 66.76           O  
ATOM   3184  CG  LYS B 396      42.681 -42.364 -32.375  1.00 66.76           C  
ATOM   3185  CD  LYS B 396      43.355 -42.434 -33.739  1.00 66.76           C  
ATOM   3186  CE  LYS B 396      43.358 -43.854 -34.290  1.00 66.76           C  
ATOM   3187  NZ  LYS B 396      43.645 -43.879 -35.756  1.00 66.76           N  
ATOM   3188  N   ILE B 397      43.040 -41.192 -29.001  1.00 62.68           N  
ATOM   3189  CA  ILE B 397      43.613 -41.896 -27.859  1.00 62.68           C  
ATOM   3190  C   ILE B 397      42.551 -42.071 -26.775  1.00 62.68           C  
ATOM   3191  CB  ILE B 397      44.840 -41.148 -27.291  1.00 62.68           C  
ATOM   3192  O   ILE B 397      42.526 -43.090 -26.080  1.00 62.68           O  
ATOM   3193  CG1 ILE B 397      46.000 -41.189 -28.291  1.00 62.68           C  
ATOM   3194  CG2 ILE B 397      45.258 -41.742 -25.942  1.00 62.68           C  
ATOM   3195  CD1 ILE B 397      47.166 -40.281 -27.925  1.00 62.68           C  
ATOM   3196  N   GLN B 398      41.962 -40.989 -26.562  1.00 56.11           N  
ATOM   3197  CA  GLN B 398      40.952 -40.870 -25.517  1.00 56.11           C  
ATOM   3198  C   GLN B 398      39.774 -41.804 -25.781  1.00 56.11           C  
ATOM   3199  CB  GLN B 398      40.461 -39.426 -25.404  1.00 56.11           C  
ATOM   3200  O   GLN B 398      39.191 -42.357 -24.846  1.00 56.11           O  
ATOM   3201  CG  GLN B 398      40.436 -38.894 -23.978  1.00 56.11           C  
ATOM   3202  CD  GLN B 398      40.294 -37.385 -23.916  1.00 56.11           C  
ATOM   3203  NE2 GLN B 398      40.476 -36.820 -22.727  1.00 56.11           N  
ATOM   3204  OE1 GLN B 398      40.023 -36.732 -24.929  1.00 56.11           O  
ATOM   3205  N   ILE B 399      39.558 -42.313 -27.087  1.00 55.26           N  
ATOM   3206  CA  ILE B 399      38.541 -43.268 -27.512  1.00 55.26           C  
ATOM   3207  C   ILE B 399      39.168 -44.651 -27.673  1.00 55.26           C  
ATOM   3208  CB  ILE B 399      37.868 -42.828 -28.832  1.00 55.26           C  
ATOM   3209  O   ILE B 399      38.588 -45.655 -27.253  1.00 55.26           O  
ATOM   3210  CG1 ILE B 399      37.122 -41.503 -28.635  1.00 55.26           C  
ATOM   3211  CG2 ILE B 399      36.923 -43.918 -29.346  1.00 55.26           C  
ATOM   3212  CD1 ILE B 399      36.731 -40.814 -29.934  1.00 55.26           C  
ATOM   3213  N   SER B 400      39.990 -44.734 -28.411  1.00 56.21           N  
ATOM   3214  CA  SER B 400      40.446 -46.035 -28.891  1.00 56.21           C  
ATOM   3215  C   SER B 400      41.588 -46.571 -28.035  1.00 56.21           C  
ATOM   3216  CB  SER B 400      40.892 -45.942 -30.351  1.00 56.21           C  
ATOM   3217  O   SER B 400      41.947 -47.746 -28.134  1.00 56.21           O  
ATOM   3218  OG  SER B 400      42.079 -45.176 -30.466  1.00 56.21           O  
ATOM   3219  N   GLY B 401      42.036 -45.815 -26.752  1.00 62.58           N  
ATOM   3220  CA  GLY B 401      43.141 -46.046 -25.835  1.00 62.58           C  
ATOM   3221  C   GLY B 401      44.467 -46.259 -26.539  1.00 62.58           C  
ATOM   3222  O   GLY B 401      45.499 -46.441 -25.890  1.00 62.58           O  
ATOM   3223  N   SER B 402      44.383 -46.507 -27.861  1.00 67.72           N  
ATOM   3224  CA  SER B 402      45.666 -46.657 -28.541  1.00 67.72           C  
ATOM   3225  C   SER B 402      45.903 -45.523 -29.532  1.00 67.72           C  
ATOM   3226  CB  SER B 402      45.734 -48.002 -29.266  1.00 67.72           C  
ATOM   3227  O   SER B 402      44.953 -44.963 -30.082  1.00 67.72           O  
ATOM   3228  OG  SER B 402      44.696 -48.109 -30.225  1.00 67.72           O  
ATOM   3229  N   ASN B 403      47.260 -45.334 -30.083  1.00 66.64           N  
ATOM   3230  CA  ASN B 403      47.671 -44.194 -30.897  1.00 66.64           C  
ATOM   3231  C   ASN B 403      47.717 -44.551 -32.380  1.00 66.64           C  
ATOM   3232  CB  ASN B 403      49.031 -43.667 -30.435  1.00 66.64           C  
ATOM   3233  O   ASN B 403      47.579 -45.720 -32.746  1.00 66.64           O  
ATOM   3234  CG  ASN B 403      49.105 -42.153 -30.444  1.00 66.64           C  
ATOM   3235  ND2 ASN B 403      50.129 -41.605 -29.800  1.00 66.64           N  
ATOM   3236  OD1 ASN B 403      48.248 -41.481 -31.024  1.00 66.64           O  
ATOM   3237  N   TYR B 404      47.569 -43.515 -33.065  1.00 67.59           N  
ATOM   3238  CA  TYR B 404      47.547 -43.801 -34.495  1.00 67.59           C  
ATOM   3239  C   TYR B 404      48.725 -44.683 -34.893  1.00 67.59           C  
ATOM   3240  CB  TYR B 404      47.572 -42.501 -35.305  1.00 67.59           C  
ATOM   3241  O   TYR B 404      49.869 -44.403 -34.530  1.00 67.59           O  
ATOM   3242  CG  TYR B 404      46.272 -41.736 -35.264  1.00 67.59           C  
ATOM   3243  CD1 TYR B 404      45.240 -42.029 -36.152  1.00 67.59           C  
ATOM   3244  CD2 TYR B 404      46.073 -40.717 -34.338  1.00 67.59           C  
ATOM   3245  CE1 TYR B 404      44.040 -41.325 -36.120  1.00 67.59           C  
ATOM   3246  CE2 TYR B 404      44.878 -40.007 -34.296  1.00 67.59           C  
ATOM   3247  OH  TYR B 404      42.684 -39.618 -35.152  1.00 67.59           O  
ATOM   3248  CZ  TYR B 404      43.869 -40.318 -35.189  1.00 67.59           C  
ATOM   3249  N   LYS B 405      48.564 -46.141 -35.643  1.00 66.24           N  
ATOM   3250  CA  LYS B 405      49.632 -47.095 -35.929  1.00 66.24           C  
ATOM   3251  C   LYS B 405      50.220 -46.862 -37.317  1.00 66.24           C  
ATOM   3252  CB  LYS B 405      49.116 -48.530 -35.812  1.00 66.24           C  
ATOM   3253  O   LYS B 405      51.290 -47.383 -37.639  1.00 66.24           O  
ATOM   3254  CG  LYS B 405      48.764 -48.947 -34.391  1.00 66.24           C  
ATOM   3255  CD  LYS B 405      48.410 -50.427 -34.315  1.00 66.24           C  
ATOM   3256  CE  LYS B 405      48.028 -50.839 -32.900  1.00 66.24           C  
ATOM   3257  NZ  LYS B 405      47.672 -52.287 -32.822  1.00 66.24           N  
ATOM   3258  N   SER B 406      49.507 -46.267 -38.230  1.00 67.47           N  
ATOM   3259  CA  SER B 406      49.996 -46.016 -39.581  1.00 67.47           C  
ATOM   3260  C   SER B 406      49.731 -44.576 -40.006  1.00 67.47           C  
ATOM   3261  CB  SER B 406      49.344 -46.978 -40.575  1.00 67.47           C  
ATOM   3262  O   SER B 406      48.689 -44.007 -39.675  1.00 67.47           O  
ATOM   3263  OG  SER B 406      48.371 -46.308 -41.359  1.00 67.47           O  
ATOM   3264  N   LEU B 407      50.635 -43.780 -40.859  1.00 69.02           N  
ATOM   3265  CA  LEU B 407      50.567 -42.381 -41.266  1.00 69.02           C  
ATOM   3266  C   LEU B 407      49.333 -42.123 -42.123  1.00 69.02           C  
ATOM   3267  CB  LEU B 407      51.830 -41.986 -42.036  1.00 69.02           C  
ATOM   3268  O   LEU B 407      48.672 -41.093 -41.973  1.00 69.02           O  
ATOM   3269  CG  LEU B 407      51.920 -40.527 -42.487  1.00 69.02           C  
ATOM   3270  CD1 LEU B 407      52.004 -39.603 -41.276  1.00 69.02           C  
ATOM   3271  CD2 LEU B 407      53.121 -40.324 -43.405  1.00 69.02           C  
ATOM   3272  N   GLU B 408      48.920 -43.288 -42.638  1.00 63.26           N  
ATOM   3273  CA  GLU B 408      47.876 -43.178 -43.652  1.00 63.26           C  
ATOM   3274  C   GLU B 408      46.511 -42.934 -43.014  1.00 63.26           C  
ATOM   3275  CB  GLU B 408      47.834 -44.437 -44.520  1.00 63.26           C  
ATOM   3276  O   GLU B 408      45.727 -42.119 -43.505  1.00 63.26           O  
ATOM   3277  CG  GLU B 408      49.013 -44.567 -45.473  1.00 63.26           C  
ATOM   3278  CD  GLU B 408      49.301 -46.003 -45.881  1.00 63.26           C  
ATOM   3279  OE1 GLU B 408      50.304 -46.244 -46.589  1.00 63.26           O  
ATOM   3280  OE2 GLU B 408      48.515 -46.895 -45.489  1.00 63.26           O  
ATOM   3281  N   VAL B 409      46.527 -43.635 -41.858  1.00 72.22           N  
ATOM   3282  CA  VAL B 409      45.228 -43.595 -41.194  1.00 72.22           C  
ATOM   3283  C   VAL B 409      45.078 -42.280 -40.433  1.00 72.22           C  
ATOM   3284  CB  VAL B 409      45.045 -44.791 -40.233  1.00 72.22           C  
ATOM   3285  O   VAL B 409      43.982 -41.719 -40.360  1.00 72.22           O  
ATOM   3286  CG1 VAL B 409      43.665 -44.751 -39.579  1.00 72.22           C  
ATOM   3287  CG2 VAL B 409      45.249 -46.109 -40.978  1.00 72.22           C  
ATOM   3288  N   LEU B 410      46.178 -41.983 -39.881  1.00 70.21           N  
ATOM   3289  CA  LEU B 410      46.218 -40.690 -39.207  1.00 70.21           C  
ATOM   3290  C   LEU B 410      45.857 -39.563 -40.169  1.00 70.21           C  
ATOM   3291  CB  LEU B 410      47.605 -40.441 -38.608  1.00 70.21           C  
ATOM   3292  O   LEU B 410      45.040 -38.699 -39.841  1.00 70.21           O  
ATOM   3293  CG  LEU B 410      47.824 -39.080 -37.946  1.00 70.21           C  
ATOM   3294  CD1 LEU B 410      46.952 -38.950 -36.701  1.00 70.21           C  
ATOM   3295  CD2 LEU B 410      49.295 -38.884 -37.598  1.00 70.21           C  
ATOM   3296  N   VAL B 411      46.199 -39.626 -41.232  1.00 69.89           N  
ATOM   3297  CA  VAL B 411      46.038 -38.562 -42.219  1.00 69.89           C  
ATOM   3298  C   VAL B 411      44.608 -38.564 -42.752  1.00 69.89           C  
ATOM   3299  CB  VAL B 411      47.042 -38.713 -43.384  1.00 69.89           C  
ATOM   3300  O   VAL B 411      44.058 -37.508 -43.075  1.00 69.89           O  
ATOM   3301  CG1 VAL B 411      46.761 -37.681 -44.475  1.00 69.89           C  
ATOM   3302  CG2 VAL B 411      48.475 -38.577 -42.873  1.00 69.89           C  
ATOM   3303  N   ALA B 412      44.026 -39.875 -42.829  1.00 68.46           N  
ATOM   3304  CA  ALA B 412      42.658 -40.015 -43.321  1.00 68.46           C  
ATOM   3305  C   ALA B 412      41.669 -39.304 -42.402  1.00 68.46           C  
ATOM   3306  CB  ALA B 412      42.289 -41.490 -43.455  1.00 68.46           C  
ATOM   3307  O   ALA B 412      40.756 -38.621 -42.871  1.00 68.46           O  
ATOM   3308  N   ASP B 413      41.915 -39.462 -40.894  1.00 66.89           N  
ATOM   3309  CA  ASP B 413      41.083 -38.873 -39.850  1.00 66.89           C  
ATOM   3310  C   ASP B 413      41.277 -37.360 -39.780  1.00 66.89           C  
ATOM   3311  CB  ASP B 413      41.395 -39.506 -38.492  1.00 66.89           C  
ATOM   3312  O   ASP B 413      40.347 -36.624 -39.444  1.00 66.89           O  
ATOM   3313  CG  ASP B 413      40.779 -40.884 -38.325  1.00 66.89           C  
ATOM   3314  OD1 ASP B 413      40.009 -41.320 -39.208  1.00 66.89           O  
ATOM   3315  OD2 ASP B 413      41.062 -41.538 -37.298  1.00 66.89           O  
ATOM   3316  N   LEU B 414      42.467 -37.124 -40.210  1.00 66.24           N  
ATOM   3317  CA  LEU B 414      42.812 -35.707 -40.183  1.00 66.24           C  
ATOM   3318  C   LEU B 414      42.172 -34.970 -41.354  1.00 66.24           C  
ATOM   3319  CB  LEU B 414      44.332 -35.524 -40.219  1.00 66.24           C  
ATOM   3320  O   LEU B 414      41.748 -33.820 -41.213  1.00 66.24           O  
ATOM   3321  CG  LEU B 414      45.077 -35.786 -38.910  1.00 66.24           C  
ATOM   3322  CD1 LEU B 414      46.572 -35.934 -39.172  1.00 66.24           C  
ATOM   3323  CD2 LEU B 414      44.813 -34.666 -37.910  1.00 66.24           C  
ATOM   3324  N   VAL B 415      42.048 -35.779 -42.589  1.00 62.26           N  
ATOM   3325  CA  VAL B 415      41.430 -35.268 -43.808  1.00 62.26           C  
ATOM   3326  C   VAL B 415      39.922 -35.139 -43.608  1.00 62.26           C  
ATOM   3327  CB  VAL B 415      41.731 -36.178 -45.020  1.00 62.26           C  
ATOM   3328  O   VAL B 415      39.315 -34.154 -44.036  1.00 62.26           O  
ATOM   3329  CG1 VAL B 415      40.922 -35.738 -46.239  1.00 62.26           C  
ATOM   3330  CG2 VAL B 415      43.226 -36.170 -45.335  1.00 62.26           C  
ATOM   3331  N   ASN B 416      39.150 -36.072 -42.877  1.00 63.65           N  
ATOM   3332  CA  ASN B 416      37.714 -36.097 -42.621  1.00 63.65           C  
ATOM   3333  C   ASN B 416      37.316 -35.075 -41.560  1.00 63.65           C  
ATOM   3334  CB  ASN B 416      37.267 -37.499 -42.201  1.00 63.65           C  
ATOM   3335  O   ASN B 416      36.205 -34.541 -41.592  1.00 63.65           O  
ATOM   3336  CG  ASN B 416      36.932 -38.384 -43.385  1.00 63.65           C  
ATOM   3337  ND2 ASN B 416      36.920 -39.693 -43.163  1.00 63.65           N  
ATOM   3338  OD1 ASN B 416      36.687 -37.896 -44.491  1.00 63.65           O  
ATOM   3339  N   ALA B 417      38.157 -35.051 -40.706  1.00 62.39           N  
ATOM   3340  CA  ALA B 417      38.027 -33.956 -39.748  1.00 62.39           C  
ATOM   3341  C   ALA B 417      38.153 -32.603 -40.442  1.00 62.39           C  
ATOM   3342  CB  ALA B 417      39.077 -34.086 -38.647  1.00 62.39           C  
ATOM   3343  O   ALA B 417      37.544 -31.620 -40.013  1.00 62.39           O  
ATOM   3344  N   GLN B 418      38.912 -32.703 -41.407  1.00 48.91           N  
ATOM   3345  CA  GLN B 418      39.107 -31.460 -42.145  1.00 48.91           C  
ATOM   3346  C   GLN B 418      38.038 -31.285 -43.220  1.00 48.91           C  
ATOM   3347  CB  GLN B 418      40.499 -31.423 -42.778  1.00 48.91           C  
ATOM   3348  O   GLN B 418      37.916 -30.212 -43.814  1.00 48.91           O  
ATOM   3349  CG  GLN B 418      41.574 -30.850 -41.865  1.00 48.91           C  
ATOM   3350  CD  GLN B 418      42.927 -30.745 -42.545  1.00 48.91           C  
ATOM   3351  NE2 GLN B 418      43.775 -29.855 -42.043  1.00 48.91           N  
ATOM   3352  OE1 GLN B 418      43.207 -31.460 -43.513  1.00 48.91           O  
ATOM   3353  N   LYS B 419      37.405 -32.442 -44.008  1.00 40.93           N  
ATOM   3354  CA  LYS B 419      36.390 -32.372 -45.055  1.00 40.93           C  
ATOM   3355  C   LYS B 419      35.101 -31.747 -44.530  1.00 40.93           C  
ATOM   3356  CB  LYS B 419      36.105 -33.764 -45.621  1.00 40.93           C  
ATOM   3357  O   LYS B 419      34.248 -31.322 -45.311  1.00 40.93           O  
ATOM   3358  CG  LYS B 419      36.948 -34.122 -46.836  1.00 40.93           C  
ATOM   3359  CD  LYS B 419      36.550 -35.475 -47.413  1.00 40.93           C  
ATOM   3360  CE  LYS B 419      37.434 -35.864 -48.590  1.00 40.93           C  
ATOM   3361  NZ  LYS B 419      37.028 -37.175 -49.179  1.00 40.93           N  
ATOM   3362  N   ASP B 420      34.423 -32.268 -43.707  1.00 40.79           N  
ATOM   3363  CA  ASP B 420      33.690 -31.774 -42.546  1.00 40.79           C  
ATOM   3364  C   ASP B 420      34.309 -30.483 -42.014  1.00 40.79           C  
ATOM   3365  CB  ASP B 420      33.654 -32.834 -41.443  1.00 40.79           C  
ATOM   3366  O   ASP B 420      35.482 -30.462 -41.635  1.00 40.79           O  
ATOM   3367  CG  ASP B 420      32.605 -33.905 -41.685  1.00 40.79           C  
ATOM   3368  OD1 ASP B 420      31.652 -33.663 -42.456  1.00 40.79           O  
ATOM   3369  OD2 ASP B 420      32.732 -35.001 -41.096  1.00 40.79           O  
ATOM   3370  N   SER B 421      34.435 -29.660 -43.026  1.00 31.79           N  
ATOM   3371  CA  SER B 421      34.941 -28.800 -44.091  1.00 31.79           C  
ATOM   3372  C   SER B 421      35.912 -27.758 -43.546  1.00 31.79           C  
ATOM   3373  CB  SER B 421      33.787 -28.105 -44.814  1.00 31.79           C  
ATOM   3374  O   SER B 421      35.742 -27.268 -42.428  1.00 31.79           O  
ATOM   3375  OG  SER B 421      32.623 -28.090 -44.005  1.00 31.79           O  
ATOM   3376  N   MET B 422      36.055 -26.983 -44.928  1.00 30.40           N  
ATOM   3377  CA  MET B 422      36.242 -26.015 -46.005  1.00 30.40           C  
ATOM   3378  C   MET B 422      35.924 -24.602 -45.528  1.00 30.40           C  
ATOM   3379  CB  MET B 422      35.365 -26.371 -47.206  1.00 30.40           C  
ATOM   3380  O   MET B 422      34.858 -24.359 -44.961  1.00 30.40           O  
ATOM   3381  CG  MET B 422      36.120 -27.049 -48.338  1.00 30.40           C  
ATOM   3382  SD  MET B 422      35.054 -27.384 -49.793  1.00 30.40           S  
ATOM   3383  CE  MET B 422      35.873 -26.345 -51.035  1.00 30.40           C  
ATOM   3384  N   GLN B 423      36.580 -23.779 -46.140  1.00 27.95           N  
ATOM   3385  CA  GLN B 423      37.995 -23.435 -46.235  1.00 27.95           C  
ATOM   3386  C   GLN B 423      38.286 -22.108 -45.540  1.00 27.95           C  
ATOM   3387  CB  GLN B 423      38.435 -23.369 -47.698  1.00 27.95           C  
ATOM   3388  O   GLN B 423      39.351 -21.934 -44.945  1.00 27.95           O  
ATOM   3389  CG  GLN B 423      39.216 -24.591 -48.162  1.00 27.95           C  
ATOM   3390  CD  GLN B 423      39.403 -24.632 -49.666  1.00 27.95           C  
ATOM   3391  NE2 GLN B 423      40.152 -25.620 -50.144  1.00 27.95           N  
ATOM   3392  OE1 GLN B 423      38.879 -23.782 -50.394  1.00 27.95           O  
ATOM   3393  N   ASP B 424      38.335 -20.974 -46.083  1.00 26.97           N  
ATOM   3394  CA  ASP B 424      39.665 -20.392 -45.935  1.00 26.97           C  
ATOM   3395  C   ASP B 424      39.882 -19.871 -44.516  1.00 26.97           C  
ATOM   3396  CB  ASP B 424      39.873 -19.263 -46.947  1.00 26.97           C  
ATOM   3397  O   ASP B 424      40.982 -19.982 -43.969  1.00 26.97           O  
ATOM   3398  CG  ASP B 424      40.779 -19.659 -48.099  1.00 26.97           C  
ATOM   3399  OD1 ASP B 424      41.470 -20.697 -48.003  1.00 26.97           O  
ATOM   3400  OD2 ASP B 424      40.805 -18.926 -49.111  1.00 26.97           O  
ATOM   3401  N   GLU B 425      39.964 -18.511 -44.384  1.00 25.03           N  
ATOM   3402  CA  GLU B 425      40.858 -17.536 -45.001  1.00 25.03           C  
ATOM   3403  C   GLU B 425      41.268 -16.455 -44.005  1.00 25.03           C  
ATOM   3404  CB  GLU B 425      40.195 -16.898 -46.225  1.00 25.03           C  
ATOM   3405  O   GLU B 425      40.528 -16.156 -43.066  1.00 25.03           O  
ATOM   3406  CG  GLU B 425      40.458 -17.644 -47.526  1.00 25.03           C  
ATOM   3407  CD  GLU B 425      41.156 -16.794 -48.575  1.00 25.03           C  
ATOM   3408  OE1 GLU B 425      41.904 -17.352 -49.409  1.00 25.03           O  
ATOM   3409  OE2 GLU B 425      40.954 -15.559 -48.562  1.00 25.03           O  
ATOM   3410  N   SER B 426      41.290 -15.409 -44.423  1.00 25.22           N  
ATOM   3411  CA  SER B 426      42.439 -14.517 -44.540  1.00 25.22           C  
ATOM   3412  C   SER B 426      42.810 -13.914 -43.189  1.00 25.22           C  
ATOM   3413  CB  SER B 426      42.152 -13.401 -45.544  1.00 25.22           C  
ATOM   3414  O   SER B 426      43.984 -13.892 -42.815  1.00 25.22           O  
ATOM   3415  OG  SER B 426      41.006 -12.661 -45.160  1.00 25.22           O  
ATOM   3416  N   SER B 427      42.637 -12.653 -43.057  1.00 23.34           N  
ATOM   3417  CA  SER B 427      43.329 -11.458 -42.587  1.00 23.34           C  
ATOM   3418  C   SER B 427      43.367 -11.405 -41.064  1.00 23.34           C  
ATOM   3419  CB  SER B 427      42.655 -10.198 -43.133  1.00 23.34           C  
ATOM   3420  O   SER B 427      42.486 -11.949 -40.396  1.00 23.34           O  
ATOM   3421  OG  SER B 427      42.240 -10.391 -44.474  1.00 23.34           O  
ATOM   3422  N   GLN B 428      44.360 -10.565 -40.500  1.00 23.17           N  
ATOM   3423  CA  GLN B 428      45.131  -9.993 -39.401  1.00 23.17           C  
ATOM   3424  C   GLN B 428      44.227  -9.237 -38.431  1.00 23.17           C  
ATOM   3425  CB  GLN B 428      46.220  -9.062 -39.937  1.00 23.17           C  
ATOM   3426  O   GLN B 428      44.453  -9.259 -37.219  1.00 23.17           O  
ATOM   3427  CG  GLN B 428      47.590  -9.718 -40.049  1.00 23.17           C  
ATOM   3428  CD  GLN B 428      48.644  -8.784 -40.612  1.00 23.17           C  
ATOM   3429  NE2 GLN B 428      49.867  -9.284 -40.748  1.00 23.17           N  
ATOM   3430  OE1 GLN B 428      48.361  -7.623 -40.923  1.00 23.17           O  
ATOM   3431  N   THR B 429      43.704  -8.038 -38.975  1.00 23.71           N  
ATOM   3432  CA  THR B 429      44.057  -6.713 -38.477  1.00 23.71           C  
ATOM   3433  C   THR B 429      43.254  -6.374 -37.224  1.00 23.71           C  
ATOM   3434  CB  THR B 429      43.822  -5.633 -39.549  1.00 23.71           C  
ATOM   3435  O   THR B 429      43.812  -5.899 -36.233  1.00 23.71           O  
ATOM   3436  CG2 THR B 429      44.940  -4.595 -39.538  1.00 23.71           C  
ATOM   3437  OG1 THR B 429      43.773  -6.252 -40.840  1.00 23.71           O  
ATOM   3438  N   SER B 430      42.443  -5.388 -37.404  1.00 25.66           N  
ATOM   3439  CA  SER B 430      42.336  -4.077 -36.771  1.00 25.66           C  
ATOM   3440  C   SER B 430      41.431  -4.127 -35.545  1.00 25.66           C  
ATOM   3441  CB  SER B 430      41.806  -3.043 -37.765  1.00 25.66           C  
ATOM   3442  O   SER B 430      40.636  -5.057 -35.391  1.00 25.66           O  
ATOM   3443  OG  SER B 430      41.251  -3.679 -38.904  1.00 25.66           O  
ATOM   3444  N   LEU B 431      40.275  -3.311 -35.746  1.00 24.14           N  
ATOM   3445  CA  LEU B 431      39.702  -2.061 -35.261  1.00 24.14           C  
ATOM   3446  C   LEU B 431      38.401  -2.315 -34.508  1.00 24.14           C  
ATOM   3447  CB  LEU B 431      39.452  -1.098 -36.426  1.00 24.14           C  
ATOM   3448  O   LEU B 431      37.406  -2.737 -35.103  1.00 24.14           O  
ATOM   3449  CG  LEU B 431      40.598  -0.149 -36.779  1.00 24.14           C  
ATOM   3450  CD1 LEU B 431      40.707   0.011 -38.292  1.00 24.14           C  
ATOM   3451  CD2 LEU B 431      40.399   1.204 -36.106  1.00 24.14           C  
ATOM   3452  N   GLN B 432      38.491  -2.999 -33.511  1.00 29.70           N  
ATOM   3453  CA  GLN B 432      37.467  -3.296 -32.515  1.00 29.70           C  
ATOM   3454  C   GLN B 432      36.594  -2.074 -32.244  1.00 29.70           C  
ATOM   3455  CB  GLN B 432      38.107  -3.784 -31.215  1.00 29.70           C  
ATOM   3456  O   GLN B 432      36.371  -1.708 -31.087  1.00 29.70           O  
ATOM   3457  CG  GLN B 432      38.034  -5.292 -31.022  1.00 29.70           C  
ATOM   3458  CD  GLN B 432      38.837  -5.770 -29.826  1.00 29.70           C  
ATOM   3459  NE2 GLN B 432      38.774  -7.069 -29.551  1.00 29.70           N  
ATOM   3460  OE1 GLN B 432      39.508  -4.979 -29.156  1.00 29.70           O  
ATOM   3461  N   LYS B 433      36.444  -1.248 -33.329  1.00 29.52           N  
ATOM   3462  CA  LYS B 433      36.234   0.180 -33.107  1.00 29.52           C  
ATOM   3463  C   LYS B 433      34.841   0.450 -32.547  1.00 29.52           C  
ATOM   3464  CB  LYS B 433      36.438   0.961 -34.406  1.00 29.52           C  
ATOM   3465  O   LYS B 433      33.853  -0.105 -33.032  1.00 29.52           O  
ATOM   3466  CG  LYS B 433      37.285   2.215 -34.248  1.00 29.52           C  
ATOM   3467  CD  LYS B 433      37.604   2.847 -35.597  1.00 29.52           C  
ATOM   3468  CE  LYS B 433      38.469   4.091 -35.441  1.00 29.52           C  
ATOM   3469  NZ  LYS B 433      38.787   4.713 -36.761  1.00 29.52           N  
ATOM   3470  N   GLU B 434      34.746   0.984 -31.405  1.00 30.82           N  
ATOM   3471  CA  GLU B 434      33.787   1.702 -30.571  1.00 30.82           C  
ATOM   3472  C   GLU B 434      32.841   2.545 -31.421  1.00 30.82           C  
ATOM   3473  CB  GLU B 434      34.513   2.587 -29.556  1.00 30.82           C  
ATOM   3474  O   GLU B 434      33.265   3.512 -32.058  1.00 30.82           O  
ATOM   3475  CG  GLU B 434      34.585   1.989 -28.158  1.00 30.82           C  
ATOM   3476  CD  GLU B 434      35.232   2.916 -27.141  1.00 30.82           C  
ATOM   3477  OE1 GLU B 434      35.275   2.564 -25.941  1.00 30.82           O  
ATOM   3478  OE2 GLU B 434      35.698   4.004 -27.548  1.00 30.82           O  
ATOM   3479  N   ILE B 435      32.044   1.913 -32.267  1.00 42.11           N  
ATOM   3480  CA  ILE B 435      31.203   2.699 -33.163  1.00 42.11           C  
ATOM   3481  C   ILE B 435      30.740   3.970 -32.455  1.00 42.11           C  
ATOM   3482  CB  ILE B 435      29.985   1.885 -33.654  1.00 42.11           C  
ATOM   3483  O   ILE B 435      30.152   3.906 -31.373  1.00 42.11           O  
ATOM   3484  CG1 ILE B 435      30.448   0.606 -34.361  1.00 42.11           C  
ATOM   3485  CG2 ILE B 435      29.105   2.733 -34.577  1.00 42.11           C  
ATOM   3486  CD1 ILE B 435      29.338  -0.412 -34.589  1.00 42.11           C  
ATOM   3487  N   SER B 436      31.326   4.963 -32.739  1.00 44.14           N  
ATOM   3488  CA  SER B 436      31.219   6.231 -32.025  1.00 44.14           C  
ATOM   3489  C   SER B 436      29.771   6.703 -31.950  1.00 44.14           C  
ATOM   3490  CB  SER B 436      32.078   7.301 -32.702  1.00 44.14           C  
ATOM   3491  O   SER B 436      28.925   6.254 -32.726  1.00 44.14           O  
ATOM   3492  OG  SER B 436      31.265   8.244 -33.378  1.00 44.14           O  
ATOM   3493  N   THR B 437      29.299   7.241 -30.955  1.00 49.05           N  
ATOM   3494  CA  THR B 437      28.047   7.945 -30.701  1.00 49.05           C  
ATOM   3495  C   THR B 437      27.598   8.715 -31.940  1.00 49.05           C  
ATOM   3496  CB  THR B 437      28.182   8.914 -29.512  1.00 49.05           C  
ATOM   3497  O   THR B 437      26.406   8.767 -32.247  1.00 49.05           O  
ATOM   3498  CG2 THR B 437      27.804   8.232 -28.201  1.00 49.05           C  
ATOM   3499  OG1 THR B 437      29.537   9.371 -29.426  1.00 49.05           O  
ATOM   3500  N   GLU B 438      28.555   8.957 -32.799  1.00 49.79           N  
ATOM   3501  CA  GLU B 438      28.262   9.771 -33.975  1.00 49.79           C  
ATOM   3502  C   GLU B 438      27.630   8.933 -35.083  1.00 49.79           C  
ATOM   3503  CB  GLU B 438      29.533  10.450 -34.490  1.00 49.79           C  
ATOM   3504  O   GLU B 438      26.687   9.376 -35.742  1.00 49.79           O  
ATOM   3505  CG  GLU B 438      29.816  11.798 -33.841  1.00 49.79           C  
ATOM   3506  CD  GLU B 438      31.300  12.090 -33.687  1.00 49.79           C  
ATOM   3507  OE1 GLU B 438      31.654  13.166 -33.153  1.00 49.79           O  
ATOM   3508  OE2 GLU B 438      32.114  11.238 -34.105  1.00 49.79           O  
ATOM   3509  N   GLU B 439      27.983   7.738 -35.249  1.00 54.17           N  
ATOM   3510  CA  GLU B 439      27.476   6.890 -36.324  1.00 54.17           C  
ATOM   3511  C   GLU B 439      26.030   6.475 -36.064  1.00 54.17           C  
ATOM   3512  CB  GLU B 439      28.357   5.649 -36.490  1.00 54.17           C  
ATOM   3513  O   GLU B 439      25.217   6.430 -36.990  1.00 54.17           O  
ATOM   3514  CG  GLU B 439      28.080   4.864 -37.764  1.00 54.17           C  
ATOM   3515  CD  GLU B 439      28.393   5.646 -39.030  1.00 54.17           C  
ATOM   3516  OE1 GLU B 439      28.188   5.108 -40.142  1.00 54.17           O  
ATOM   3517  OE2 GLU B 439      28.848   6.805 -38.909  1.00 54.17           O  
ATOM   3518  N   GLN B 440      25.744   6.189 -34.860  1.00 54.61           N  
ATOM   3519  CA  GLN B 440      24.362   5.898 -34.495  1.00 54.61           C  
ATOM   3520  C   GLN B 440      23.445   7.071 -34.834  1.00 54.61           C  
ATOM   3521  CB  GLN B 440      24.258   5.563 -33.007  1.00 54.61           C  
ATOM   3522  O   GLN B 440      22.337   6.875 -35.336  1.00 54.61           O  
ATOM   3523  CG  GLN B 440      24.211   4.070 -32.714  1.00 54.61           C  
ATOM   3524  CD  GLN B 440      24.222   3.762 -31.229  1.00 54.61           C  
ATOM   3525  NE2 GLN B 440      23.905   2.520 -30.878  1.00 54.61           N  
ATOM   3526  OE1 GLN B 440      24.513   4.633 -30.403  1.00 54.61           O  
ATOM   3527  N   LEU B 441      24.069   8.206 -34.460  1.00 56.66           N  
ATOM   3528  CA  LEU B 441      23.318   9.415 -34.780  1.00 56.66           C  
ATOM   3529  C   LEU B 441      23.118   9.549 -36.286  1.00 56.66           C  
ATOM   3530  CB  LEU B 441      24.037  10.652 -34.236  1.00 56.66           C  
ATOM   3531  O   LEU B 441      22.037   9.926 -36.742  1.00 56.66           O  
ATOM   3532  CG  LEU B 441      23.151  11.733 -33.614  1.00 56.66           C  
ATOM   3533  CD1 LEU B 441      23.518  11.939 -32.148  1.00 56.66           C  
ATOM   3534  CD2 LEU B 441      23.276  13.039 -34.390  1.00 56.66           C  
ATOM   3535  N   ARG B 442      24.084   9.154 -37.074  1.00 56.39           N  
ATOM   3536  CA  ARG B 442      24.008   9.263 -38.527  1.00 56.39           C  
ATOM   3537  C   ARG B 442      22.962   8.308 -39.093  1.00 56.39           C  
ATOM   3538  CB  ARG B 442      25.372   8.980 -39.160  1.00 56.39           C  
ATOM   3539  O   ARG B 442      22.155   8.696 -39.941  1.00 56.39           O  
ATOM   3540  CG  ARG B 442      25.473   9.397 -40.618  1.00 56.39           C  
ATOM   3541  CD  ARG B 442      26.763   8.903 -41.258  1.00 56.39           C  
ATOM   3542  NE  ARG B 442      26.736   7.460 -41.482  1.00 56.39           N  
ATOM   3543  NH1 ARG B 442      28.807   7.370 -42.501  1.00 56.39           N  
ATOM   3544  NH2 ARG B 442      27.579   5.455 -42.220  1.00 56.39           N  
ATOM   3545  CZ  ARG B 442      27.707   6.765 -42.067  1.00 56.39           C  
ATOM   3546  N   ARG B 443      22.863   7.146 -38.531  1.00 58.07           N  
ATOM   3547  CA  ARG B 443      21.902   6.163 -39.020  1.00 58.07           C  
ATOM   3548  C   ARG B 443      20.472   6.595 -38.711  1.00 58.07           C  
ATOM   3549  CB  ARG B 443      22.178   4.789 -38.406  1.00 58.07           C  
ATOM   3550  O   ARG B 443      19.575   6.430 -39.541  1.00 58.07           O  
ATOM   3551  CG  ARG B 443      23.341   4.050 -39.049  1.00 58.07           C  
ATOM   3552  CD  ARG B 443      23.430   2.609 -38.565  1.00 58.07           C  
ATOM   3553  NE  ARG B 443      24.531   1.894 -39.203  1.00 58.07           N  
ATOM   3554  NH1 ARG B 443      23.815  -0.205 -38.557  1.00 58.07           N  
ATOM   3555  NH2 ARG B 443      25.728   0.026 -39.799  1.00 58.07           N  
ATOM   3556  CZ  ARG B 443      24.689   0.573 -39.185  1.00 58.07           C  
ATOM   3557  N   LEU B 444      20.368   7.128 -37.552  1.00 61.68           N  
ATOM   3558  CA  LEU B 444      19.039   7.589 -37.163  1.00 61.68           C  
ATOM   3559  C   LEU B 444      18.594   8.760 -38.032  1.00 61.68           C  
ATOM   3560  CB  LEU B 444      19.024   7.998 -35.688  1.00 61.68           C  
ATOM   3561  O   LEU B 444      17.425   8.845 -38.416  1.00 61.68           O  
ATOM   3562  CG  LEU B 444      18.594   6.922 -34.690  1.00 61.68           C  
ATOM   3563  CD1 LEU B 444      19.364   7.073 -33.383  1.00 61.68           C  
ATOM   3564  CD2 LEU B 444      17.091   6.993 -34.442  1.00 61.68           C  
ATOM   3565  N   GLN B 445      19.590   9.548 -38.308  1.00 61.06           N  
ATOM   3566  CA  GLN B 445      19.282  10.700 -39.148  1.00 61.06           C  
ATOM   3567  C   GLN B 445      18.934  10.267 -40.570  1.00 61.06           C  
ATOM   3568  CB  GLN B 445      20.456  11.679 -39.170  1.00 61.06           C  
ATOM   3569  O   GLN B 445      18.027  10.825 -41.190  1.00 61.06           O  
ATOM   3570  CG  GLN B 445      20.411  12.719 -38.058  1.00 61.06           C  
ATOM   3571  CD  GLN B 445      21.585  13.679 -38.105  1.00 61.06           C  
ATOM   3572  NE2 GLN B 445      21.392  14.878 -37.565  1.00 61.06           N  
ATOM   3573  OE1 GLN B 445      22.656  13.347 -38.621  1.00 61.06           O  
ATOM   3574  N   GLU B 446      19.590   9.219 -40.985  1.00 65.67           N  
ATOM   3575  CA  GLU B 446      19.360   8.726 -42.339  1.00 65.67           C  
ATOM   3576  C   GLU B 446      18.001   8.041 -42.454  1.00 65.67           C  
ATOM   3577  CB  GLU B 446      20.472   7.761 -42.757  1.00 65.67           C  
ATOM   3578  O   GLU B 446      17.351   8.110 -43.499  1.00 65.67           O  
ATOM   3579  CG  GLU B 446      21.680   8.447 -43.380  1.00 65.67           C  
ATOM   3580  CD  GLU B 446      22.809   7.486 -43.714  1.00 65.67           C  
ATOM   3581  OE1 GLU B 446      23.860   7.938 -44.225  1.00 65.67           O  
ATOM   3582  OE2 GLU B 446      22.643   6.271 -43.464  1.00 65.67           O  
ATOM   3583  N   GLU B 447      17.594   7.488 -41.375  1.00 68.28           N  
ATOM   3584  CA  GLU B 447      16.299   6.814 -41.386  1.00 68.28           C  
ATOM   3585  C   GLU B 447      15.157   7.815 -41.539  1.00 68.28           C  
ATOM   3586  CB  GLU B 447      16.110   5.991 -40.109  1.00 68.28           C  
ATOM   3587  O   GLU B 447      14.106   7.486 -42.092  1.00 68.28           O  
ATOM   3588  CG  GLU B 447      16.421   4.511 -40.279  1.00 68.28           C  
ATOM   3589  CD  GLU B 447      16.233   3.708 -39.002  1.00 68.28           C  
ATOM   3590  OE1 GLU B 447      16.438   2.473 -39.026  1.00 68.28           O  
ATOM   3591  OE2 GLU B 447      15.878   4.318 -37.969  1.00 68.28           O  
ATOM   3592  N   LYS B 448      15.513   9.020 -41.225  1.00 72.63           N  
ATOM   3593  CA  LYS B 448      14.483  10.054 -41.278  1.00 72.63           C  
ATOM   3594  C   LYS B 448      14.524  10.803 -42.607  1.00 72.63           C  
ATOM   3595  CB  LYS B 448      14.648  11.036 -40.118  1.00 72.63           C  
ATOM   3596  O   LYS B 448      13.722  11.710 -42.839  1.00 72.63           O  
ATOM   3597  CG  LYS B 448      14.147  10.505 -38.782  1.00 72.63           C  
ATOM   3598  CD  LYS B 448      14.171  11.585 -37.707  1.00 72.63           C  
ATOM   3599  CE  LYS B 448      13.659  11.058 -36.374  1.00 72.63           C  
ATOM   3600  NZ  LYS B 448      13.677  12.114 -35.317  1.00 72.63           N  
ATOM   3601  N   LEU B 449      15.402  10.324 -43.384  1.00 77.51           N  
ATOM   3602  CA  LEU B 449      15.550  11.013 -44.661  1.00 77.51           C  
ATOM   3603  C   LEU B 449      14.665  10.377 -45.728  1.00 77.51           C  
ATOM   3604  CB  LEU B 449      17.012  10.993 -45.116  1.00 77.51           C  
ATOM   3605  O   LEU B 449      14.347   9.188 -45.649  1.00 77.51           O  
ATOM   3606  CG  LEU B 449      17.917  12.083 -44.539  1.00 77.51           C  
ATOM   3607  CD1 LEU B 449      19.368  11.616 -44.527  1.00 77.51           C  
ATOM   3608  CD2 LEU B 449      17.772  13.375 -45.335  1.00 77.51           C  
ATOM   3609  N   CYS B 450      14.318  11.204 -46.661  1.00 77.93           N  
ATOM   3610  CA  CYS B 450      13.536  10.760 -47.810  1.00 77.93           C  
ATOM   3611  C   CYS B 450      14.289   9.699 -48.604  1.00 77.93           C  
ATOM   3612  CB  CYS B 450      13.195  11.942 -48.716  1.00 77.93           C  
ATOM   3613  O   CYS B 450      15.488   9.838 -48.853  1.00 77.93           O  
ATOM   3614  SG  CYS B 450      12.296  11.477 -50.212  1.00 77.93           S  
ATOM   3615  N   LYS B 451      13.541   8.656 -48.968  1.00 76.60           N  
ATOM   3616  CA  LYS B 451      14.172   7.525 -49.640  1.00 76.60           C  
ATOM   3617  C   LYS B 451      14.340   7.795 -51.132  1.00 76.60           C  
ATOM   3618  CB  LYS B 451      13.355   6.249 -49.427  1.00 76.60           C  
ATOM   3619  O   LYS B 451      15.028   7.048 -51.830  1.00 76.60           O  
ATOM   3620  CG  LYS B 451      13.335   5.760 -47.986  1.00 76.60           C  
ATOM   3621  CD  LYS B 451      13.375   4.239 -47.912  1.00 76.60           C  
ATOM   3622  CE  LYS B 451      13.386   3.749 -46.470  1.00 76.60           C  
ATOM   3623  NZ  LYS B 451      13.388   2.258 -46.392  1.00 76.60           N  
ATOM   3624  N   ILE B 452      13.851   8.870 -51.503  1.00 76.87           N  
ATOM   3625  CA  ILE B 452      13.980   9.206 -52.917  1.00 76.87           C  
ATOM   3626  C   ILE B 452      15.086  10.242 -53.102  1.00 76.87           C  
ATOM   3627  CB  ILE B 452      12.648   9.735 -53.495  1.00 76.87           C  
ATOM   3628  O   ILE B 452      16.063   9.995 -53.814  1.00 76.87           O  
ATOM   3629  CG1 ILE B 452      11.559   8.661 -53.398  1.00 76.87           C  
ATOM   3630  CG2 ILE B 452      12.834  10.197 -54.944  1.00 76.87           C  
ATOM   3631  CD1 ILE B 452      10.195   9.115 -53.900  1.00 76.87           C  
ATOM   3632  N   CYS B 453      15.011  11.379 -52.381  1.00 76.50           N  
ATOM   3633  CA  CYS B 453      15.990  12.444 -52.573  1.00 76.50           C  
ATOM   3634  C   CYS B 453      17.146  12.306 -51.590  1.00 76.50           C  
ATOM   3635  CB  CYS B 453      15.330  13.813 -52.408  1.00 76.50           C  
ATOM   3636  O   CYS B 453      18.241  12.814 -51.838  1.00 76.50           O  
ATOM   3637  SG  CYS B 453      14.856  14.193 -50.707  1.00 76.50           S  
ATOM   3638  N   MET B 454      16.900  11.596 -50.564  1.00 72.11           N  
ATOM   3639  CA  MET B 454      17.868  11.386 -49.491  1.00 72.11           C  
ATOM   3640  C   MET B 454      18.383  12.717 -48.954  1.00 72.11           C  
ATOM   3641  CB  MET B 454      19.039  10.532 -49.982  1.00 72.11           C  
ATOM   3642  O   MET B 454      19.507  12.797 -48.456  1.00 72.11           O  
ATOM   3643  CG  MET B 454      18.649   9.109 -50.349  1.00 72.11           C  
ATOM   3644  SD  MET B 454      18.312   8.071 -48.874  1.00 72.11           S  
ATOM   3645  CE  MET B 454      19.977   7.424 -48.552  1.00 72.11           C  
ATOM   3646  N   ASP B 455      17.645  13.748 -49.162  1.00 74.59           N  
ATOM   3647  CA  ASP B 455      18.034  15.083 -48.718  1.00 74.59           C  
ATOM   3648  C   ASP B 455      17.074  15.610 -47.653  1.00 74.59           C  
ATOM   3649  CB  ASP B 455      18.087  16.049 -49.903  1.00 74.59           C  
ATOM   3650  O   ASP B 455      17.507  16.144 -46.630  1.00 74.59           O  
ATOM   3651  CG  ASP B 455      19.476  16.612 -50.148  1.00 74.59           C  
ATOM   3652  OD1 ASP B 455      20.390  16.357 -49.335  1.00 74.59           O  
ATOM   3653  OD2 ASP B 455      19.657  17.319 -51.163  1.00 74.59           O  
ATOM   3654  N   ARG B 456      15.948  15.500 -47.920  1.00 79.45           N  
ATOM   3655  CA  ARG B 456      14.946  16.050 -47.014  1.00 79.45           C  
ATOM   3656  C   ARG B 456      14.357  14.961 -46.123  1.00 79.45           C  
ATOM   3657  CB  ARG B 456      13.831  16.743 -47.801  1.00 79.45           C  
ATOM   3658  O   ARG B 456      14.511  13.770 -46.405  1.00 79.45           O  
ATOM   3659  CG  ARG B 456      14.276  18.011 -48.511  1.00 79.45           C  
ATOM   3660  CD  ARG B 456      13.135  18.652 -49.288  1.00 79.45           C  
ATOM   3661  NE  ARG B 456      13.504  18.905 -50.678  1.00 79.45           N  
ATOM   3662  NH1 ARG B 456      13.752  21.187 -50.412  1.00 79.45           N  
ATOM   3663  NH2 ARG B 456      14.114  20.221 -52.459  1.00 79.45           N  
ATOM   3664  CZ  ARG B 456      13.789  20.104 -51.180  1.00 79.45           C  
ATOM   3665  N   ASN B 457      13.800  15.490 -45.013  1.00 80.81           N  
ATOM   3666  CA  ASN B 457      13.190  14.563 -44.066  1.00 80.81           C  
ATOM   3667  C   ASN B 457      11.864  14.019 -44.590  1.00 80.81           C  
ATOM   3668  CB  ASN B 457      12.988  15.238 -42.708  1.00 80.81           C  
ATOM   3669  O   ASN B 457      11.115  14.733 -45.258  1.00 80.81           O  
ATOM   3670  CG  ASN B 457      14.279  15.373 -41.925  1.00 80.81           C  
ATOM   3671  ND2 ASN B 457      14.304  16.303 -40.978  1.00 80.81           N  
ATOM   3672  OD1 ASN B 457      15.247  14.648 -42.171  1.00 80.81           O  
ATOM   3673  N   ILE B 458      11.616  12.783 -44.187  1.00 81.08           N  
ATOM   3674  CA  ILE B 458      10.353  12.152 -44.557  1.00 81.08           C  
ATOM   3675  C   ILE B 458       9.191  12.915 -43.924  1.00 81.08           C  
ATOM   3676  CB  ILE B 458      10.316  10.668 -44.129  1.00 81.08           C  
ATOM   3677  O   ILE B 458       9.261  13.311 -42.759  1.00 81.08           O  
ATOM   3678  CG1 ILE B 458      11.583   9.945 -44.601  1.00 81.08           C  
ATOM   3679  CG2 ILE B 458       9.059   9.981 -44.671  1.00 81.08           C  
ATOM   3680  CD1 ILE B 458      11.834   8.616 -43.901  1.00 81.08           C  
ATOM   3681  N   ALA B 459       8.111  13.150 -44.801  1.00 85.09           N  
ATOM   3682  CA  ALA B 459       7.020  13.967 -44.275  1.00 85.09           C  
ATOM   3683  C   ALA B 459       5.674  13.504 -44.824  1.00 85.09           C  
ATOM   3684  CB  ALA B 459       7.249  15.439 -44.609  1.00 85.09           C  
ATOM   3685  O   ALA B 459       4.622  13.978 -44.388  1.00 85.09           O  
ATOM   3686  N   ILE B 460       5.688  12.526 -45.659  1.00 83.44           N  
ATOM   3687  CA  ILE B 460       4.425  12.198 -46.310  1.00 83.44           C  
ATOM   3688  C   ILE B 460       4.128  10.710 -46.140  1.00 83.44           C  
ATOM   3689  CB  ILE B 460       4.448  12.572 -47.809  1.00 83.44           C  
ATOM   3690  O   ILE B 460       4.976   9.864 -46.432  1.00 83.44           O  
ATOM   3691  CG1 ILE B 460       4.674  14.078 -47.981  1.00 83.44           C  
ATOM   3692  CG2 ILE B 460       3.151  12.131 -48.496  1.00 83.44           C  
ATOM   3693  CD1 ILE B 460       3.489  14.935 -47.554  1.00 83.44           C  
ATOM   3694  N   VAL B 461       2.899  10.454 -45.795  1.00 82.23           N  
ATOM   3695  CA  VAL B 461       2.405   9.082 -45.743  1.00 82.23           C  
ATOM   3696  C   VAL B 461       1.468   8.824 -46.920  1.00 82.23           C  
ATOM   3697  CB  VAL B 461       1.679   8.791 -44.410  1.00 82.23           C  
ATOM   3698  O   VAL B 461       0.600   9.646 -47.223  1.00 82.23           O  
ATOM   3699  CG1 VAL B 461       1.027   7.410 -44.441  1.00 82.23           C  
ATOM   3700  CG2 VAL B 461       2.652   8.900 -43.238  1.00 82.23           C  
ATOM   3701  N   PHE B 462       1.625   7.662 -47.458  1.00 82.87           N  
ATOM   3702  CA  PHE B 462       0.795   7.301 -48.602  1.00 82.87           C  
ATOM   3703  C   PHE B 462      -0.415   6.488 -48.158  1.00 82.87           C  
ATOM   3704  CB  PHE B 462       1.610   6.511 -49.630  1.00 82.87           C  
ATOM   3705  O   PHE B 462      -0.292   5.588 -47.324  1.00 82.87           O  
ATOM   3706  CG  PHE B 462       2.716   7.307 -50.270  1.00 82.87           C  
ATOM   3707  CD1 PHE B 462       2.472   8.576 -50.781  1.00 82.87           C  
ATOM   3708  CD2 PHE B 462       4.000   6.785 -50.360  1.00 82.87           C  
ATOM   3709  CE1 PHE B 462       3.493   9.315 -51.374  1.00 82.87           C  
ATOM   3710  CE2 PHE B 462       5.026   7.518 -50.951  1.00 82.87           C  
ATOM   3711  CZ  PHE B 462       4.770   8.782 -51.458  1.00 82.87           C  
ATOM   3712  N   VAL B 463      -1.449   6.870 -48.935  1.00 78.90           N  
ATOM   3713  CA  VAL B 463      -2.685   6.114 -48.763  1.00 78.90           C  
ATOM   3714  C   VAL B 463      -3.054   5.422 -50.073  1.00 78.90           C  
ATOM   3715  CB  VAL B 463      -3.844   7.020 -48.293  1.00 78.90           C  
ATOM   3716  O   VAL B 463      -3.037   6.045 -51.137  1.00 78.90           O  
ATOM   3717  CG1 VAL B 463      -5.122   6.206 -48.101  1.00 78.90           C  
ATOM   3718  CG2 VAL B 463      -3.467   7.741 -47.000  1.00 78.90           C  
ATOM   3719  N   PRO B 464      -3.318   4.094 -49.908  1.00 71.79           N  
ATOM   3720  CA  PRO B 464      -3.738   3.426 -48.673  1.00 71.79           C  
ATOM   3721  C   PRO B 464      -2.602   2.657 -48.002  1.00 71.79           C  
ATOM   3722  CB  PRO B 464      -4.839   2.473 -49.145  1.00 71.79           C  
ATOM   3723  O   PRO B 464      -2.756   2.182 -46.874  1.00 71.79           O  
ATOM   3724  CG  PRO B 464      -4.526   2.209 -50.583  1.00 71.79           C  
ATOM   3725  CD  PRO B 464      -3.705   3.351 -51.109  1.00 71.79           C  
ATOM   3726  N   CYS B 465      -1.491   2.541 -48.493  1.00 69.74           N  
ATOM   3727  CA  CYS B 465      -0.464   1.617 -48.025  1.00 69.74           C  
ATOM   3728  C   CYS B 465       0.132   2.087 -46.704  1.00 69.74           C  
ATOM   3729  CB  CYS B 465       0.641   1.469 -49.070  1.00 69.74           C  
ATOM   3730  O   CYS B 465       0.653   1.281 -45.931  1.00 69.74           O  
ATOM   3731  SG  CYS B 465       1.605   2.974 -49.328  1.00 69.74           S  
ATOM   3732  N   GLY B 466       0.011   3.292 -46.384  1.00 75.55           N  
ATOM   3733  CA  GLY B 466       0.454   3.829 -45.107  1.00 75.55           C  
ATOM   3734  C   GLY B 466       1.958   4.012 -45.027  1.00 75.55           C  
ATOM   3735  O   GLY B 466       2.492   4.354 -43.970  1.00 75.55           O  
ATOM   3736  N   HIS B 467       2.607   3.927 -46.045  1.00 77.17           N  
ATOM   3737  CA  HIS B 467       4.061   4.040 -46.020  1.00 77.17           C  
ATOM   3738  C   HIS B 467       4.499   5.500 -45.986  1.00 77.17           C  
ATOM   3739  CB  HIS B 467       4.674   3.335 -47.231  1.00 77.17           C  
ATOM   3740  O   HIS B 467       3.950   6.334 -46.710  1.00 77.17           O  
ATOM   3741  CG  HIS B 467       4.647   1.842 -47.134  1.00 77.17           C  
ATOM   3742  CD2 HIS B 467       5.107   1.006 -46.174  1.00 77.17           C  
ATOM   3743  ND1 HIS B 467       4.097   1.043 -48.112  1.00 77.17           N  
ATOM   3744  CE1 HIS B 467       4.219  -0.225 -47.756  1.00 77.17           C  
ATOM   3745  NE2 HIS B 467       4.828  -0.275 -46.584  1.00 77.17           N  
ATOM   3746  N   LEU B 468       5.563   5.692 -44.975  1.00 82.85           N  
ATOM   3747  CA  LEU B 468       6.207   6.993 -44.830  1.00 82.85           C  
ATOM   3748  C   LEU B 468       7.613   6.972 -45.420  1.00 82.85           C  
ATOM   3749  CB  LEU B 468       6.265   7.401 -43.356  1.00 82.85           C  
ATOM   3750  O   LEU B 468       8.573   6.614 -44.734  1.00 82.85           O  
ATOM   3751  CG  LEU B 468       6.402   8.897 -43.071  1.00 82.85           C  
ATOM   3752  CD1 LEU B 468       5.031   9.564 -43.063  1.00 82.85           C  
ATOM   3753  CD2 LEU B 468       7.122   9.127 -41.747  1.00 82.85           C  
ATOM   3754  N   VAL B 469       7.714   7.436 -46.614  1.00 79.65           N  
ATOM   3755  CA  VAL B 469       9.005   7.148 -47.231  1.00 79.65           C  
ATOM   3756  C   VAL B 469       9.514   8.385 -47.966  1.00 79.65           C  
ATOM   3757  CB  VAL B 469       8.914   5.950 -48.203  1.00 79.65           C  
ATOM   3758  O   VAL B 469      10.702   8.480 -48.285  1.00 79.65           O  
ATOM   3759  CG1 VAL B 469       8.834   4.634 -47.432  1.00 79.65           C  
ATOM   3760  CG2 VAL B 469       7.708   6.105 -49.128  1.00 79.65           C  
ATOM   3761  N   THR B 470       8.654   9.346 -48.110  1.00 87.09           N  
ATOM   3762  CA  THR B 470       9.072  10.428 -48.995  1.00 87.09           C  
ATOM   3763  C   THR B 470       8.895  11.782 -48.315  1.00 87.09           C  
ATOM   3764  CB  THR B 470       8.280  10.406 -50.316  1.00 87.09           C  
ATOM   3765  O   THR B 470       8.166  11.897 -47.328  1.00 87.09           O  
ATOM   3766  CG2 THR B 470       8.451   9.073 -51.038  1.00 87.09           C  
ATOM   3767  OG1 THR B 470       6.889  10.610 -50.036  1.00 87.09           O  
ATOM   3768  N   CYS B 471       9.742  12.808 -48.824  1.00 82.81           N  
ATOM   3769  CA  CYS B 471       9.527  14.206 -48.470  1.00 82.81           C  
ATOM   3770  C   CYS B 471       8.370  14.799 -49.265  1.00 82.81           C  
ATOM   3771  CB  CYS B 471      10.796  15.023 -48.715  1.00 82.81           C  
ATOM   3772  O   CYS B 471       7.804  14.134 -50.135  1.00 82.81           O  
ATOM   3773  SG  CYS B 471      11.213  15.213 -50.462  1.00 82.81           S  
ATOM   3774  N   LYS B 472       7.989  15.927 -48.936  1.00 88.07           N  
ATOM   3775  CA  LYS B 472       6.849  16.599 -49.554  1.00 88.07           C  
ATOM   3776  C   LYS B 472       7.068  16.787 -51.052  1.00 88.07           C  
ATOM   3777  CB  LYS B 472       6.598  17.953 -48.888  1.00 88.07           C  
ATOM   3778  O   LYS B 472       6.165  16.535 -51.853  1.00 88.07           O  
ATOM   3779  CG  LYS B 472       5.285  18.607 -49.291  1.00 88.07           C  
ATOM   3780  CD  LYS B 472       5.086  19.943 -48.586  1.00 88.07           C  
ATOM   3781  CE  LYS B 472       3.813  20.637 -49.050  1.00 88.07           C  
ATOM   3782  NZ  LYS B 472       3.590  21.926 -48.329  1.00 88.07           N  
ATOM   3783  N   GLN B 473       8.279  17.051 -51.436  1.00 86.80           N  
ATOM   3784  CA  GLN B 473       8.595  17.351 -52.829  1.00 86.80           C  
ATOM   3785  C   GLN B 473       8.603  16.082 -53.677  1.00 86.80           C  
ATOM   3786  CB  GLN B 473       9.947  18.059 -52.932  1.00 86.80           C  
ATOM   3787  O   GLN B 473       8.051  16.062 -54.779  1.00 86.80           O  
ATOM   3788  CG  GLN B 473       9.872  19.564 -52.713  1.00 86.80           C  
ATOM   3789  CD  GLN B 473      11.235  20.229 -52.731  1.00 86.80           C  
ATOM   3790  NE2 GLN B 473      11.248  21.557 -52.687  1.00 86.80           N  
ATOM   3791  OE1 GLN B 473      12.269  19.555 -52.784  1.00 86.80           O  
ATOM   3792  N   CYS B 474       9.135  15.133 -53.088  1.00 83.75           N  
ATOM   3793  CA  CYS B 474       9.245  13.882 -53.831  1.00 83.75           C  
ATOM   3794  C   CYS B 474       7.898  13.173 -53.908  1.00 83.75           C  
ATOM   3795  CB  CYS B 474      10.280  12.963 -53.184  1.00 83.75           C  
ATOM   3796  O   CYS B 474       7.620  12.462 -54.875  1.00 83.75           O  
ATOM   3797  SG  CYS B 474      11.972  13.588 -53.282  1.00 83.75           S  
ATOM   3798  N   ALA B 475       7.134  13.386 -53.007  1.00 88.37           N  
ATOM   3799  CA  ALA B 475       5.839  12.712 -52.958  1.00 88.37           C  
ATOM   3800  C   ALA B 475       4.948  13.153 -54.115  1.00 88.37           C  
ATOM   3801  CB  ALA B 475       5.148  12.984 -51.624  1.00 88.37           C  
ATOM   3802  O   ALA B 475       4.139  12.369 -54.617  1.00 88.37           O  
ATOM   3803  N   GLU B 476       5.111  14.234 -54.579  1.00 87.94           N  
ATOM   3804  CA  GLU B 476       4.262  14.777 -55.634  1.00 87.94           C  
ATOM   3805  C   GLU B 476       4.522  14.080 -56.967  1.00 87.94           C  
ATOM   3806  CB  GLU B 476       4.481  16.285 -55.778  1.00 87.94           C  
ATOM   3807  O   GLU B 476       3.619  13.961 -57.798  1.00 87.94           O  
ATOM   3808  CG  GLU B 476       3.731  17.117 -54.748  1.00 87.94           C  
ATOM   3809  CD  GLU B 476       3.951  18.613 -54.909  1.00 87.94           C  
ATOM   3810  OE1 GLU B 476       3.353  19.401 -54.142  1.00 87.94           O  
ATOM   3811  OE2 GLU B 476       4.728  19.000 -55.811  1.00 87.94           O  
ATOM   3812  N   ALA B 477       5.625  13.400 -57.075  1.00 84.31           N  
ATOM   3813  CA  ALA B 477       6.053  12.832 -58.351  1.00 84.31           C  
ATOM   3814  C   ALA B 477       5.735  11.341 -58.422  1.00 84.31           C  
ATOM   3815  CB  ALA B 477       7.547  13.065 -58.562  1.00 84.31           C  
ATOM   3816  O   ALA B 477       5.933  10.706 -59.460  1.00 84.31           O  
ATOM   3817  N   VAL B 478       5.230  10.847 -57.378  1.00 87.45           N  
ATOM   3818  CA  VAL B 478       5.028   9.402 -57.396  1.00 87.45           C  
ATOM   3819  C   VAL B 478       3.535   9.087 -57.328  1.00 87.45           C  
ATOM   3820  CB  VAL B 478       5.772   8.710 -56.232  1.00 87.45           C  
ATOM   3821  O   VAL B 478       2.790   9.741 -56.594  1.00 87.45           O  
ATOM   3822  CG1 VAL B 478       7.245   8.503 -56.581  1.00 87.45           C  
ATOM   3823  CG2 VAL B 478       5.633   9.528 -54.950  1.00 87.45           C  
ATOM   3824  N   ASP B 479       3.047   8.150 -58.192  1.00 89.58           N  
ATOM   3825  CA  ASP B 479       1.651   7.722 -58.178  1.00 89.58           C  
ATOM   3826  C   ASP B 479       1.507   6.342 -57.540  1.00 89.58           C  
ATOM   3827  CB  ASP B 479       1.079   7.709 -59.597  1.00 89.58           C  
ATOM   3828  O   ASP B 479       0.399   5.924 -57.197  1.00 89.58           O  
ATOM   3829  CG  ASP B 479       1.095   9.077 -60.256  1.00 89.58           C  
ATOM   3830  OD1 ASP B 479       0.995  10.098 -59.543  1.00 89.58           O  
ATOM   3831  OD2 ASP B 479       1.207   9.133 -61.500  1.00 89.58           O  
ATOM   3832  N   LYS B 480       2.590   5.759 -57.454  1.00 85.06           N  
ATOM   3833  CA  LYS B 480       2.650   4.465 -56.780  1.00 85.06           C  
ATOM   3834  C   LYS B 480       3.694   4.472 -55.668  1.00 85.06           C  
ATOM   3835  CB  LYS B 480       2.959   3.352 -57.782  1.00 85.06           C  
ATOM   3836  O   LYS B 480       4.747   5.100 -55.802  1.00 85.06           O  
ATOM   3837  CG  LYS B 480       1.839   3.086 -58.777  1.00 85.06           C  
ATOM   3838  CD  LYS B 480       2.175   1.921 -59.700  1.00 85.06           C  
ATOM   3839  CE  LYS B 480       1.084   1.695 -60.737  1.00 85.06           C  
ATOM   3840  NZ  LYS B 480       1.422   0.572 -61.661  1.00 85.06           N  
ATOM   3841  N   CYS B 481       3.398   3.838 -54.599  1.00 78.23           N  
ATOM   3842  CA  CYS B 481       4.315   3.788 -53.466  1.00 78.23           C  
ATOM   3843  C   CYS B 481       5.617   3.096 -53.849  1.00 78.23           C  
ATOM   3844  CB  CYS B 481       3.669   3.063 -52.286  1.00 78.23           C  
ATOM   3845  O   CYS B 481       5.602   1.978 -54.368  1.00 78.23           O  
ATOM   3846  SG  CYS B 481       4.773   2.847 -50.872  1.00 78.23           S  
ATOM   3847  N   PRO B 482       6.675   3.693 -53.571  1.00 79.20           N  
ATOM   3848  CA  PRO B 482       7.982   3.127 -53.911  1.00 79.20           C  
ATOM   3849  C   PRO B 482       8.333   1.904 -53.066  1.00 79.20           C  
ATOM   3850  CB  PRO B 482       8.949   4.279 -53.633  1.00 79.20           C  
ATOM   3851  O   PRO B 482       9.195   1.110 -53.450  1.00 79.20           O  
ATOM   3852  CG  PRO B 482       8.084   5.395 -53.143  1.00 79.20           C  
ATOM   3853  CD  PRO B 482       6.664   4.908 -53.086  1.00 79.20           C  
ATOM   3854  N   MET B 483       7.636   1.743 -52.070  1.00 72.00           N  
ATOM   3855  CA  MET B 483       7.949   0.636 -51.171  1.00 72.00           C  
ATOM   3856  C   MET B 483       7.124  -0.599 -51.521  1.00 72.00           C  
ATOM   3857  CB  MET B 483       7.698   1.036 -49.716  1.00 72.00           C  
ATOM   3858  O   MET B 483       7.656  -1.709 -51.583  1.00 72.00           O  
ATOM   3859  CG  MET B 483       8.885   1.717 -49.055  1.00 72.00           C  
ATOM   3860  SD  MET B 483      10.101   0.515 -48.387  1.00 72.00           S  
ATOM   3861  CE  MET B 483       9.351   0.165 -46.772  1.00 72.00           C  
ATOM   3862  N   CYS B 484       5.718  -0.353 -51.805  1.00 68.33           N  
ATOM   3863  CA  CYS B 484       4.865  -1.519 -52.009  1.00 68.33           C  
ATOM   3864  C   CYS B 484       4.222  -1.489 -53.391  1.00 68.33           C  
ATOM   3865  CB  CYS B 484       3.781  -1.585 -50.934  1.00 68.33           C  
ATOM   3866  O   CYS B 484       3.523  -2.428 -53.775  1.00 68.33           O  
ATOM   3867  SG  CYS B 484       2.562  -0.257 -51.046  1.00 68.33           S  
ATOM   3868  N   TYR B 485       4.303  -0.472 -54.136  1.00 75.62           N  
ATOM   3869  CA  TYR B 485       3.835  -0.293 -55.506  1.00 75.62           C  
ATOM   3870  C   TYR B 485       2.317  -0.168 -55.552  1.00 75.62           C  
ATOM   3871  CB  TYR B 485       4.289  -1.462 -56.386  1.00 75.62           C  
ATOM   3872  O   TYR B 485       1.711  -0.282 -56.620  1.00 75.62           O  
ATOM   3873  CG  TYR B 485       5.454  -1.127 -57.286  1.00 75.62           C  
ATOM   3874  CD1 TYR B 485       5.246  -0.643 -58.576  1.00 75.62           C  
ATOM   3875  CD2 TYR B 485       6.764  -1.294 -56.850  1.00 75.62           C  
ATOM   3876  CE1 TYR B 485       6.315  -0.334 -59.410  1.00 75.62           C  
ATOM   3877  CE2 TYR B 485       7.841  -0.989 -57.675  1.00 75.62           C  
ATOM   3878  OH  TYR B 485       8.670  -0.207 -59.772  1.00 75.62           O  
ATOM   3879  CZ  TYR B 485       7.607  -0.510 -58.951  1.00 75.62           C  
ATOM   3880  N   THR B 486       1.816   0.047 -54.429  1.00 76.58           N  
ATOM   3881  CA  THR B 486       0.380   0.300 -54.392  1.00 76.58           C  
ATOM   3882  C   THR B 486       0.060   1.682 -54.954  1.00 76.58           C  
ATOM   3883  CB  THR B 486      -0.171   0.185 -52.959  1.00 76.58           C  
ATOM   3884  O   THR B 486       0.825   2.629 -54.760  1.00 76.58           O  
ATOM   3885  CG2 THR B 486      -1.696   0.143 -52.957  1.00 76.58           C  
ATOM   3886  OG1 THR B 486       0.329  -1.015 -52.355  1.00 76.58           O  
ATOM   3887  N   VAL B 487      -0.925   1.732 -55.702  1.00 86.40           N  
ATOM   3888  CA  VAL B 487      -1.363   2.998 -56.281  1.00 86.40           C  
ATOM   3889  C   VAL B 487      -1.762   3.965 -55.169  1.00 86.40           C  
ATOM   3890  CB  VAL B 487      -2.540   2.797 -57.261  1.00 86.40           C  
ATOM   3891  O   VAL B 487      -2.564   3.620 -54.297  1.00 86.40           O  
ATOM   3892  CG1 VAL B 487      -3.010   4.138 -57.823  1.00 86.40           C  
ATOM   3893  CG2 VAL B 487      -2.137   1.852 -58.392  1.00 86.40           C  
ATOM   3894  N   ILE B 488      -1.178   5.184 -55.267  1.00 85.21           N  
ATOM   3895  CA  ILE B 488      -1.411   6.204 -54.249  1.00 85.21           C  
ATOM   3896  C   ILE B 488      -2.715   6.941 -54.548  1.00 85.21           C  
ATOM   3897  CB  ILE B 488      -0.235   7.203 -54.171  1.00 85.21           C  
ATOM   3898  O   ILE B 488      -2.879   7.513 -55.628  1.00 85.21           O  
ATOM   3899  CG1 ILE B 488       1.075   6.464 -53.875  1.00 85.21           C  
ATOM   3900  CG2 ILE B 488      -0.509   8.277 -53.114  1.00 85.21           C  
ATOM   3901  CD1 ILE B 488       2.325   7.288 -54.146  1.00 85.21           C  
ATOM   3902  N   THR B 489      -3.598   6.857 -53.602  1.00 84.44           N  
ATOM   3903  CA  THR B 489      -4.879   7.538 -53.749  1.00 84.44           C  
ATOM   3904  C   THR B 489      -4.839   8.914 -53.090  1.00 84.44           C  
ATOM   3905  CB  THR B 489      -6.026   6.709 -53.144  1.00 84.44           C  
ATOM   3906  O   THR B 489      -5.399   9.877 -53.616  1.00 84.44           O  
ATOM   3907  CG2 THR B 489      -6.528   5.660 -54.131  1.00 84.44           C  
ATOM   3908  OG1 THR B 489      -5.558   6.050 -51.960  1.00 84.44           O  
ATOM   3909  N   PHE B 490      -4.165   8.902 -51.934  1.00 82.54           N  
ATOM   3910  CA  PHE B 490      -4.086  10.127 -51.147  1.00 82.54           C  
ATOM   3911  C   PHE B 490      -2.716  10.264 -50.495  1.00 82.54           C  
ATOM   3912  CB  PHE B 490      -5.182  10.150 -50.077  1.00 82.54           C  
ATOM   3913  O   PHE B 490      -2.108   9.267 -50.099  1.00 82.54           O  
ATOM   3914  CG  PHE B 490      -5.685  11.531 -49.754  1.00 82.54           C  
ATOM   3915  CD1 PHE B 490      -5.183  12.232 -48.664  1.00 82.54           C  
ATOM   3916  CD2 PHE B 490      -6.661  12.129 -50.540  1.00 82.54           C  
ATOM   3917  CE1 PHE B 490      -5.646  13.510 -48.362  1.00 82.54           C  
ATOM   3918  CE2 PHE B 490      -7.129  13.407 -50.245  1.00 82.54           C  
ATOM   3919  CZ  PHE B 490      -6.621  14.095 -49.155  1.00 82.54           C  
ATOM   3920  N   LYS B 491      -2.146  11.471 -50.398  1.00 84.62           N  
ATOM   3921  CA  LYS B 491      -0.893  11.805 -49.727  1.00 84.62           C  
ATOM   3922  C   LYS B 491      -1.141  12.681 -48.503  1.00 84.62           C  
ATOM   3923  CB  LYS B 491       0.061  12.511 -50.692  1.00 84.62           C  
ATOM   3924  O   LYS B 491      -1.736  13.755 -48.612  1.00 84.62           O  
ATOM   3925  CG  LYS B 491       0.397  11.700 -51.935  1.00 84.62           C  
ATOM   3926  CD  LYS B 491       1.196  12.521 -52.939  1.00 84.62           C  
ATOM   3927  CE  LYS B 491       1.459  11.739 -54.219  1.00 84.62           C  
ATOM   3928  NZ  LYS B 491       2.208  12.554 -55.222  1.00 84.62           N  
ATOM   3929  N   GLN B 492      -0.689  12.109 -47.391  1.00 77.04           N  
ATOM   3930  CA  GLN B 492      -0.919  12.863 -46.163  1.00 77.04           C  
ATOM   3931  C   GLN B 492       0.397  13.350 -45.562  1.00 77.04           C  
ATOM   3932  CB  GLN B 492      -1.679  12.012 -45.144  1.00 77.04           C  
ATOM   3933  O   GLN B 492       1.292  12.549 -45.284  1.00 77.04           O  
ATOM   3934  CG  GLN B 492      -2.186  12.798 -43.943  1.00 77.04           C  
ATOM   3935  CD  GLN B 492      -3.363  13.693 -44.281  1.00 77.04           C  
ATOM   3936  NE2 GLN B 492      -3.489  14.804 -43.564  1.00 77.04           N  
ATOM   3937  OE1 GLN B 492      -4.153  13.389 -45.181  1.00 77.04           O  
ATOM   3938  N   LYS B 493       0.417  14.632 -45.333  1.00 80.15           N  
ATOM   3939  CA  LYS B 493       1.578  15.206 -44.658  1.00 80.15           C  
ATOM   3940  C   LYS B 493       1.534  14.929 -43.158  1.00 80.15           C  
ATOM   3941  CB  LYS B 493       1.655  16.712 -44.911  1.00 80.15           C  
ATOM   3942  O   LYS B 493       0.489  15.082 -42.523  1.00 80.15           O  
ATOM   3943  CG  LYS B 493       3.031  17.312 -44.661  1.00 80.15           C  
ATOM   3944  CD  LYS B 493       3.077  18.785 -45.045  1.00 80.15           C  
ATOM   3945  CE  LYS B 493       4.440  19.398 -44.753  1.00 80.15           C  
ATOM   3946  NZ  LYS B 493       4.514  20.822 -45.196  1.00 80.15           N  
ATOM   3947  N   ILE B 494       2.704  14.482 -42.675  1.00 68.34           N  
ATOM   3948  CA  ILE B 494       2.756  14.208 -41.243  1.00 68.34           C  
ATOM   3949  C   ILE B 494       3.698  15.198 -40.562  1.00 68.34           C  
ATOM   3950  CB  ILE B 494       3.206  12.757 -40.960  1.00 68.34           C  
ATOM   3951  O   ILE B 494       4.648  15.686 -41.179  1.00 68.34           O  
ATOM   3952  CG1 ILE B 494       4.411  12.393 -41.835  1.00 68.34           C  
ATOM   3953  CG2 ILE B 494       2.050  11.779 -41.186  1.00 68.34           C  
ATOM   3954  CD1 ILE B 494       5.117  11.111 -41.413  1.00 68.34           C  
ATOM   3955  N   PHE B 495       3.287  15.807 -39.398  1.00 56.91           N  
ATOM   3956  CA  PHE B 495       4.159  16.704 -38.649  1.00 56.91           C  
ATOM   3957  C   PHE B 495       4.897  15.949 -37.551  1.00 56.91           C  
ATOM   3958  CB  PHE B 495       3.352  17.857 -38.042  1.00 56.91           C  
ATOM   3959  O   PHE B 495       4.286  15.200 -36.786  1.00 56.91           O  
ATOM   3960  CG  PHE B 495       2.865  18.856 -39.056  1.00 56.91           C  
ATOM   3961  CD1 PHE B 495       3.703  19.863 -39.519  1.00 56.91           C  
ATOM   3962  CD2 PHE B 495       1.567  18.789 -39.547  1.00 56.91           C  
ATOM   3963  CE1 PHE B 495       3.254  20.790 -40.458  1.00 56.91           C  
ATOM   3964  CE2 PHE B 495       1.112  19.711 -40.485  1.00 56.91           C  
ATOM   3965  CZ  PHE B 495       1.957  20.711 -40.938  1.00 56.91           C  
ATOM   3966  N   MET B 496       6.073  15.737 -37.722  1.00 44.87           N  
ATOM   3967  CA  MET B 496       6.808  14.996 -36.700  1.00 44.87           C  
ATOM   3968  C   MET B 496       6.996  15.841 -35.445  1.00 44.87           C  
ATOM   3969  CB  MET B 496       8.167  14.544 -37.236  1.00 44.87           C  
ATOM   3970  O   MET B 496       7.369  17.013 -35.531  1.00 44.87           O  
ATOM   3971  CG  MET B 496       8.097  13.319 -38.132  1.00 44.87           C  
ATOM   3972  SD  MET B 496       8.976  11.874 -37.420  1.00 44.87           S  
ATOM   3973  CE  MET B 496       9.174  10.855 -38.907  1.00 44.87           C  
ATOM   3974  N   SER B 497       6.123  15.483 -34.389  1.00 34.75           N  
ATOM   3975  CA  SER B 497       6.404  16.169 -33.132  1.00 34.75           C  
ATOM   3976  C   SER B 497       7.828  15.896 -32.659  1.00 34.75           C  
ATOM   3977  CB  SER B 497       5.408  15.740 -32.053  1.00 34.75           C  
ATOM   3978  O   SER B 497       8.365  14.809 -32.886  1.00 34.75           O  
ATOM   3979  OG  SER B 497       5.300  14.328 -32.002  1.00 34.75           O  
TER    3980      SER B 497                                                      
ATOM   3981  N   MET C   1      14.512  92.140  46.318  1.00 22.33           N  
ATOM   3982  CA  MET C   1      15.754  92.904  46.254  1.00 22.33           C  
ATOM   3983  C   MET C   1      16.172  93.143  44.806  1.00 22.33           C  
ATOM   3984  CB  MET C   1      16.871  92.180  47.007  1.00 22.33           C  
ATOM   3985  O   MET C   1      16.489  94.271  44.425  1.00 22.33           O  
ATOM   3986  CG  MET C   1      17.064  92.668  48.434  1.00 22.33           C  
ATOM   3987  SD  MET C   1      18.540  91.929  49.236  1.00 22.33           S  
ATOM   3988  CE  MET C   1      18.558  92.861  50.793  1.00 22.33           C  
ATOM   3989  N   GLU C   2      17.193  92.382  44.327  1.00 19.10           N  
ATOM   3990  CA  GLU C   2      18.539  92.665  43.836  1.00 19.10           C  
ATOM   3991  C   GLU C   2      18.565  92.744  42.312  1.00 19.10           C  
ATOM   3992  CB  GLU C   2      19.525  91.600  44.325  1.00 19.10           C  
ATOM   3993  O   GLU C   2      17.877  91.980  41.634  1.00 19.10           O  
ATOM   3994  CG  GLU C   2      20.432  92.073  45.452  1.00 19.10           C  
ATOM   3995  CD  GLU C   2      21.408  91.007  45.923  1.00 19.10           C  
ATOM   3996  OE1 GLU C   2      22.242  91.298  46.810  1.00 19.10           O  
ATOM   3997  OE2 GLU C   2      21.338  89.872  45.401  1.00 19.10           O  
ATOM   3998  N   ASN C   3      19.584  93.415  41.640  1.00 22.67           N  
ATOM   3999  CA  ASN C   3      20.150  94.341  40.664  1.00 22.67           C  
ATOM   4000  C   ASN C   3      20.803  93.599  39.501  1.00 22.67           C  
ATOM   4001  CB  ASN C   3      21.161  95.274  41.333  1.00 22.67           C  
ATOM   4002  O   ASN C   3      20.569  93.932  38.338  1.00 22.67           O  
ATOM   4003  CG  ASN C   3      20.567  96.625  41.680  1.00 22.67           C  
ATOM   4004  ND2 ASN C   3      21.279  97.394  42.495  1.00 22.67           N  
ATOM   4005  OD1 ASN C   3      19.476  96.975  41.221  1.00 22.67           O  
ATOM   4006  N   THR C   4      22.018  93.018  39.572  1.00 22.33           N  
ATOM   4007  CA  THR C   4      23.227  93.666  39.076  1.00 22.33           C  
ATOM   4008  C   THR C   4      23.664  93.053  37.749  1.00 22.33           C  
ATOM   4009  CB  THR C   4      24.376  93.560  40.096  1.00 22.33           C  
ATOM   4010  O   THR C   4      23.944  93.774  36.789  1.00 22.33           O  
ATOM   4011  CG2 THR C   4      24.735  94.929  40.665  1.00 22.33           C  
ATOM   4012  OG1 THR C   4      23.976  92.700  41.170  1.00 22.33           O  
ATOM   4013  N   GLU C   5      24.729  92.100  37.663  1.00 20.41           N  
ATOM   4014  CA  GLU C   5      26.142  92.242  37.325  1.00 20.41           C  
ATOM   4015  C   GLU C   5      26.452  91.610  35.971  1.00 20.41           C  
ATOM   4016  CB  GLU C   5      27.020  91.614  38.411  1.00 20.41           C  
ATOM   4017  O   GLU C   5      26.044  90.479  35.700  1.00 20.41           O  
ATOM   4018  CG  GLU C   5      27.386  92.572  39.536  1.00 20.41           C  
ATOM   4019  CD  GLU C   5      28.359  91.976  40.539  1.00 20.41           C  
ATOM   4020  OE1 GLU C   5      28.815  92.704  41.450  1.00 20.41           O  
ATOM   4021  OE2 GLU C   5      28.670  90.770  40.414  1.00 20.41           O  
ATOM   4022  N   ASN C   6      27.250  92.263  35.070  1.00 20.81           N  
ATOM   4023  CA  ASN C   6      27.547  92.497  33.661  1.00 20.81           C  
ATOM   4024  C   ASN C   6      28.375  91.361  33.067  1.00 20.81           C  
ATOM   4025  CB  ASN C   6      28.272  93.833  33.480  1.00 20.81           C  
ATOM   4026  O   ASN C   6      28.298  91.094  31.867  1.00 20.81           O  
ATOM   4027  CG  ASN C   6      27.317  94.992  33.272  1.00 20.81           C  
ATOM   4028  ND2 ASN C   6      27.828  96.211  33.394  1.00 20.81           N  
ATOM   4029  OD1 ASN C   6      26.128  94.793  33.006  1.00 20.81           O  
ATOM   4030  N   SER C   7      29.547  90.993  33.663  1.00 19.00           N  
ATOM   4031  CA  SER C   7      30.777  91.223  32.912  1.00 19.00           C  
ATOM   4032  C   SER C   7      31.069  90.068  31.961  1.00 19.00           C  
ATOM   4033  CB  SER C   7      31.958  91.422  33.864  1.00 19.00           C  
ATOM   4034  O   SER C   7      30.511  88.979  32.109  1.00 19.00           O  
ATOM   4035  OG  SER C   7      33.125  90.801  33.353  1.00 19.00           O  
ATOM   4036  N   VAL C   8      32.395  89.768  31.573  1.00 18.96           N  
ATOM   4037  CA  VAL C   8      33.243  89.910  30.394  1.00 18.96           C  
ATOM   4038  C   VAL C   8      33.623  88.530  29.861  1.00 18.96           C  
ATOM   4039  CB  VAL C   8      34.515  90.730  30.705  1.00 18.96           C  
ATOM   4040  O   VAL C   8      33.510  88.269  28.661  1.00 18.96           O  
ATOM   4041  CG1 VAL C   8      35.205  91.167  29.414  1.00 18.96           C  
ATOM   4042  CG2 VAL C   8      34.170  91.943  31.567  1.00 18.96           C  
ATOM   4043  N   ASP C   9      34.607  87.798  30.459  1.00 17.04           N  
ATOM   4044  CA  ASP C   9      35.904  87.768  29.789  1.00 17.04           C  
ATOM   4045  C   ASP C   9      36.054  86.509  28.939  1.00 17.04           C  
ATOM   4046  CB  ASP C   9      37.038  87.850  30.813  1.00 17.04           C  
ATOM   4047  O   ASP C   9      36.459  86.583  27.777  1.00 17.04           O  
ATOM   4048  CG  ASP C   9      38.252  88.600  30.294  1.00 17.04           C  
ATOM   4049  OD1 ASP C   9      38.250  89.024  29.118  1.00 17.04           O  
ATOM   4050  OD2 ASP C   9      39.221  88.765  31.067  1.00 17.04           O  
ATOM   4051  N   SER C  10      36.986  85.485  29.327  1.00 16.73           N  
ATOM   4052  CA  SER C  10      38.320  85.245  28.786  1.00 16.73           C  
ATOM   4053  C   SER C  10      38.347  83.993  27.916  1.00 16.73           C  
ATOM   4054  CB  SER C  10      39.341  85.112  29.917  1.00 16.73           C  
ATOM   4055  O   SER C  10      38.875  84.016  26.802  1.00 16.73           O  
ATOM   4056  OG  SER C  10      38.854  84.256  30.936  1.00 16.73           O  
ATOM   4057  N   LYS C  11      38.868  82.780  28.394  1.00 17.96           N  
ATOM   4058  CA  LYS C  11      40.170  82.230  28.030  1.00 17.96           C  
ATOM   4059  C   LYS C  11      40.032  81.159  26.951  1.00 17.96           C  
ATOM   4060  CB  LYS C  11      40.871  81.649  29.259  1.00 17.96           C  
ATOM   4061  O   LYS C  11      38.943  80.622  26.739  1.00 17.96           O  
ATOM   4062  CG  LYS C  11      41.678  82.668  30.050  1.00 17.96           C  
ATOM   4063  CD  LYS C  11      42.488  82.002  31.156  1.00 17.96           C  
ATOM   4064  CE  LYS C  11      43.284  83.022  31.958  1.00 17.96           C  
ATOM   4065  NZ  LYS C  11      44.065  82.376  33.055  1.00 17.96           N  
ATOM   4066  N   SER C  12      40.912  79.979  26.927  1.00 17.87           N  
ATOM   4067  CA  SER C  12      42.001  79.615  26.027  1.00 17.87           C  
ATOM   4068  C   SER C  12      41.568  78.531  25.045  1.00 17.87           C  
ATOM   4069  CB  SER C  12      43.217  79.137  26.822  1.00 17.87           C  
ATOM   4070  O   SER C  12      41.767  78.665  23.836  1.00 17.87           O  
ATOM   4071  OG  SER C  12      42.849  78.127  27.746  1.00 17.87           O  
ATOM   4072  N   ILE C  13      42.225  77.170  25.146  1.00 19.37           N  
ATOM   4073  CA  ILE C  13      43.252  76.652  24.248  1.00 19.37           C  
ATOM   4074  C   ILE C  13      42.624  75.678  23.254  1.00 19.37           C  
ATOM   4075  CB  ILE C  13      44.389  75.959  25.031  1.00 19.37           C  
ATOM   4076  O   ILE C  13      41.524  75.169  23.483  1.00 19.37           O  
ATOM   4077  CG1 ILE C  13      45.211  76.995  25.808  1.00 19.37           C  
ATOM   4078  CG2 ILE C  13      45.281  75.150  24.085  1.00 19.37           C  
ATOM   4079  CD1 ILE C  13      46.104  76.395  26.885  1.00 19.37           C  
ATOM   4080  N   LYS C  14      43.269  74.360  23.145  1.00 19.83           N  
ATOM   4081  CA  LYS C  14      44.010  73.841  22.000  1.00 19.83           C  
ATOM   4082  C   LYS C  14      43.134  72.930  21.145  1.00 19.83           C  
ATOM   4083  CB  LYS C  14      45.256  73.084  22.464  1.00 19.83           C  
ATOM   4084  O   LYS C  14      43.054  73.101  19.926  1.00 19.83           O  
ATOM   4085  CG  LYS C  14      46.457  73.977  22.737  1.00 19.83           C  
ATOM   4086  CD  LYS C  14      47.707  73.159  23.030  1.00 19.83           C  
ATOM   4087  CE  LYS C  14      48.903  74.052  23.332  1.00 19.83           C  
ATOM   4088  NZ  LYS C  14      50.133  73.253  23.617  1.00 19.83           N  
ATOM   4089  N   ASN C  15      43.463  71.509  21.186  1.00 18.18           N  
ATOM   4090  CA  ASN C  15      44.077  70.699  20.140  1.00 18.18           C  
ATOM   4091  C   ASN C  15      43.042  69.849  19.408  1.00 18.18           C  
ATOM   4092  CB  ASN C  15      45.176  69.809  20.726  1.00 18.18           C  
ATOM   4093  O   ASN C  15      42.196  69.214  20.039  1.00 18.18           O  
ATOM   4094  CG  ASN C  15      46.560  70.403  20.557  1.00 18.18           C  
ATOM   4095  ND2 ASN C  15      47.540  69.826  21.243  1.00 18.18           N  
ATOM   4096  OD1 ASN C  15      46.748  71.372  19.818  1.00 18.18           O  
ATOM   4097  N   LEU C  16      43.191  69.722  18.089  1.00 20.39           N  
ATOM   4098  CA  LEU C  16      42.359  69.428  16.926  1.00 20.39           C  
ATOM   4099  C   LEU C  16      42.181  67.924  16.752  1.00 20.39           C  
ATOM   4100  CB  LEU C  16      42.975  70.031  15.661  1.00 20.39           C  
ATOM   4101  O   LEU C  16      41.511  67.478  15.818  1.00 20.39           O  
ATOM   4102  CG  LEU C  16      42.398  71.370  15.198  1.00 20.39           C  
ATOM   4103  CD1 LEU C  16      43.385  72.498  15.478  1.00 20.39           C  
ATOM   4104  CD2 LEU C  16      42.046  71.317  13.715  1.00 20.39           C  
ATOM   4105  N   GLU C  17      43.017  67.037  17.492  1.00 20.96           N  
ATOM   4106  CA  GLU C  17      43.524  66.086  16.507  1.00 20.96           C  
ATOM   4107  C   GLU C  17      42.425  65.133  16.044  1.00 20.96           C  
ATOM   4108  CB  GLU C  17      44.700  65.292  17.082  1.00 20.96           C  
ATOM   4109  O   GLU C  17      41.492  64.840  16.794  1.00 20.96           O  
ATOM   4110  CG  GLU C  17      46.049  65.973  16.899  1.00 20.96           C  
ATOM   4111  CD  GLU C  17      47.227  65.047  17.154  1.00 20.96           C  
ATOM   4112  OE1 GLU C  17      48.383  65.448  16.887  1.00 20.96           O  
ATOM   4113  OE2 GLU C  17      46.993  63.911  17.623  1.00 20.96           O  
ATOM   4114  N   PRO C  18      42.783  64.351  14.913  1.00 21.13           N  
ATOM   4115  CA  PRO C  18      42.105  63.731  13.772  1.00 21.13           C  
ATOM   4116  C   PRO C  18      41.511  62.366  14.108  1.00 21.13           C  
ATOM   4117  CB  PRO C  18      43.219  63.601  12.729  1.00 21.13           C  
ATOM   4118  O   PRO C  18      42.246  61.436  14.450  1.00 21.13           O  
ATOM   4119  CG  PRO C  18      44.483  63.843  13.489  1.00 21.13           C  
ATOM   4120  CD  PRO C  18      44.129  64.203  14.903  1.00 21.13           C  
ATOM   4121  N   LYS C  19      40.567  62.323  14.974  1.00 22.32           N  
ATOM   4122  CA  LYS C  19      40.126  61.000  15.407  1.00 22.32           C  
ATOM   4123  C   LYS C  19      39.759  60.125  14.211  1.00 22.32           C  
ATOM   4124  CB  LYS C  19      38.933  61.115  16.356  1.00 22.32           C  
ATOM   4125  O   LYS C  19      38.815  60.428  13.479  1.00 22.32           O  
ATOM   4126  CG  LYS C  19      39.319  61.291  17.817  1.00 22.32           C  
ATOM   4127  CD  LYS C  19      38.097  61.271  18.726  1.00 22.32           C  
ATOM   4128  CE  LYS C  19      38.480  61.470  20.186  1.00 22.32           C  
ATOM   4129  NZ  LYS C  19      37.284  61.453  21.080  1.00 22.32           N  
ATOM   4130  N   ILE C  20      40.853  59.447  13.603  1.00 22.13           N  
ATOM   4131  CA  ILE C  20      40.788  58.707  12.348  1.00 22.13           C  
ATOM   4132  C   ILE C  20      39.753  57.590  12.460  1.00 22.13           C  
ATOM   4133  CB  ILE C  20      42.166  58.123  11.964  1.00 22.13           C  
ATOM   4134  O   ILE C  20      39.619  56.963  13.513  1.00 22.13           O  
ATOM   4135  CG1 ILE C  20      43.208  59.242  11.850  1.00 22.13           C  
ATOM   4136  CG2 ILE C  20      42.072  57.328  10.659  1.00 22.13           C  
ATOM   4137  CD1 ILE C  20      44.640  58.744  11.719  1.00 22.13           C  
ATOM   4138  N   ILE C  21      39.183  57.233  11.320  1.00 21.24           N  
ATOM   4139  CA  ILE C  21      37.990  56.598  10.770  1.00 21.24           C  
ATOM   4140  C   ILE C  21      38.144  55.080  10.821  1.00 21.24           C  
ATOM   4141  CB  ILE C  21      37.722  57.061   9.320  1.00 21.24           C  
ATOM   4142  O   ILE C  21      38.955  54.507  10.090  1.00 21.24           O  
ATOM   4143  CG1 ILE C  21      37.701  58.592   9.243  1.00 21.24           C  
ATOM   4144  CG2 ILE C  21      36.409  56.469   8.799  1.00 21.24           C  
ATOM   4145  CD1 ILE C  21      37.711  59.141   7.823  1.00 21.24           C  
ATOM   4146  N   HIS C  22      38.310  54.501  12.037  1.00 21.01           N  
ATOM   4147  CA  HIS C  22      38.659  53.087  12.111  1.00 21.01           C  
ATOM   4148  C   HIS C  22      37.720  52.241  11.258  1.00 21.01           C  
ATOM   4149  CB  HIS C  22      38.627  52.603  13.562  1.00 21.01           C  
ATOM   4150  O   HIS C  22      36.508  52.469  11.249  1.00 21.01           O  
ATOM   4151  CG  HIS C  22      39.821  53.023  14.361  1.00 21.01           C  
ATOM   4152  CD2 HIS C  22      39.929  53.840  15.434  1.00 21.01           C  
ATOM   4153  ND1 HIS C  22      41.097  52.588  14.075  1.00 21.01           N  
ATOM   4154  CE1 HIS C  22      41.941  53.122  14.942  1.00 21.01           C  
ATOM   4155  NE2 HIS C  22      41.258  53.886  15.777  1.00 21.01           N  
ATOM   4156  N   GLY C  23      38.288  51.353  10.389  1.00 21.21           N  
ATOM   4157  CA  GLY C  23      37.979  50.503   9.250  1.00 21.21           C  
ATOM   4158  C   GLY C  23      36.954  49.431   9.566  1.00 21.21           C  
ATOM   4159  O   GLY C  23      36.683  49.149  10.736  1.00 21.21           O  
ATOM   4160  N   SER C  24      36.100  49.066   8.565  1.00 21.61           N  
ATOM   4161  CA  SER C  24      34.829  48.402   8.298  1.00 21.61           C  
ATOM   4162  C   SER C  24      34.969  46.886   8.380  1.00 21.61           C  
ATOM   4163  CB  SER C  24      34.296  48.799   6.920  1.00 21.61           C  
ATOM   4164  O   SER C  24      35.751  46.288   7.638  1.00 21.61           O  
ATOM   4165  OG  SER C  24      35.286  48.607   5.924  1.00 21.61           O  
ATOM   4166  N   GLU C  25      35.131  46.248   9.519  1.00 22.66           N  
ATOM   4167  CA  GLU C  25      35.334  44.814   9.706  1.00 22.66           C  
ATOM   4168  C   GLU C  25      34.241  44.007   9.012  1.00 22.66           C  
ATOM   4169  CB  GLU C  25      35.379  44.467  11.196  1.00 22.66           C  
ATOM   4170  O   GLU C  25      33.056  44.173   9.307  1.00 22.66           O  
ATOM   4171  CG  GLU C  25      36.760  44.605  11.819  1.00 22.66           C  
ATOM   4172  CD  GLU C  25      36.833  44.075  13.242  1.00 22.66           C  
ATOM   4173  OE1 GLU C  25      37.941  44.049  13.824  1.00 22.66           O  
ATOM   4174  OE2 GLU C  25      35.774  43.680  13.778  1.00 22.66           O  
ATOM   4175  N   SER C  26      34.337  43.654   7.705  1.00 24.26           N  
ATOM   4176  CA  SER C  26      33.488  42.901   6.787  1.00 24.26           C  
ATOM   4177  C   SER C  26      33.315  41.459   7.251  1.00 24.26           C  
ATOM   4178  CB  SER C  26      34.072  42.925   5.374  1.00 24.26           C  
ATOM   4179  O   SER C  26      34.300  40.750   7.471  1.00 24.26           O  
ATOM   4180  OG  SER C  26      35.300  42.218   5.326  1.00 24.26           O  
ATOM   4181  N   MET C  27      32.530  41.101   8.250  1.00 22.89           N  
ATOM   4182  CA  MET C  27      32.224  39.786   8.806  1.00 22.89           C  
ATOM   4183  C   MET C  27      31.708  38.844   7.723  1.00 22.89           C  
ATOM   4184  CB  MET C  27      31.194  39.903   9.930  1.00 22.89           C  
ATOM   4185  O   MET C  27      30.701  39.130   7.073  1.00 22.89           O  
ATOM   4186  CG  MET C  27      31.771  40.415  11.240  1.00 22.89           C  
ATOM   4187  SD  MET C  27      31.109  39.519  12.698  1.00 22.89           S  
ATOM   4188  CE  MET C  27      32.120  40.257  14.013  1.00 22.89           C  
ATOM   4189  N   ASP C  28      32.495  38.179   6.825  1.00 26.79           N  
ATOM   4190  CA  ASP C  28      32.286  37.167   5.795  1.00 26.79           C  
ATOM   4191  C   ASP C  28      31.511  35.973   6.347  1.00 26.79           C  
ATOM   4192  CB  ASP C  28      33.626  36.703   5.219  1.00 26.79           C  
ATOM   4193  O   ASP C  28      31.982  35.285   7.254  1.00 26.79           O  
ATOM   4194  CG  ASP C  28      33.759  36.977   3.732  1.00 26.79           C  
ATOM   4195  OD1 ASP C  28      32.770  37.405   3.099  1.00 26.79           O  
ATOM   4196  OD2 ASP C  28      34.863  36.760   3.186  1.00 26.79           O  
ATOM   4197  N   SER C  29      30.250  36.009   6.616  1.00 27.29           N  
ATOM   4198  CA  SER C  29      29.370  34.894   6.952  1.00 27.29           C  
ATOM   4199  C   SER C  29      29.516  33.753   5.952  1.00 27.29           C  
ATOM   4200  CB  SER C  29      27.913  35.357   7.001  1.00 27.29           C  
ATOM   4201  O   SER C  29      29.293  33.938   4.754  1.00 27.29           O  
ATOM   4202  OG  SER C  29      27.465  35.743   5.713  1.00 27.29           O  
ATOM   4203  N   GLY C  30      30.620  32.992   5.729  1.00 28.36           N  
ATOM   4204  CA  GLY C  30      30.892  31.798   4.945  1.00 28.36           C  
ATOM   4205  C   GLY C  30      29.774  30.774   5.010  1.00 28.36           C  
ATOM   4206  O   GLY C  30      29.451  30.269   6.087  1.00 28.36           O  
ATOM   4207  N   ILE C  31      28.561  30.876   4.502  1.00 34.24           N  
ATOM   4208  CA  ILE C  31      27.561  29.841   4.268  1.00 34.24           C  
ATOM   4209  C   ILE C  31      28.231  28.598   3.686  1.00 34.24           C  
ATOM   4210  CB  ILE C  31      26.442  30.338   3.326  1.00 34.24           C  
ATOM   4211  O   ILE C  31      28.896  28.672   2.650  1.00 34.24           O  
ATOM   4212  CG1 ILE C  31      25.766  31.584   3.910  1.00 34.24           C  
ATOM   4213  CG2 ILE C  31      25.417  29.228   3.071  1.00 34.24           C  
ATOM   4214  CD1 ILE C  31      24.841  32.300   2.936  1.00 34.24           C  
ATOM   4215  N   SER C  32      28.961  27.760   4.265  1.00 37.28           N  
ATOM   4216  CA  SER C  32      29.311  26.406   3.847  1.00 37.28           C  
ATOM   4217  C   SER C  32      28.166  25.751   3.080  1.00 37.28           C  
ATOM   4218  CB  SER C  32      29.679  25.549   5.059  1.00 37.28           C  
ATOM   4219  O   SER C  32      27.069  25.584   3.616  1.00 37.28           O  
ATOM   4220  OG  SER C  32      29.890  24.201   4.677  1.00 37.28           O  
ATOM   4221  N   LEU C  33      27.892  26.082   1.768  1.00 45.59           N  
ATOM   4222  CA  LEU C  33      26.850  25.600   0.868  1.00 45.59           C  
ATOM   4223  C   LEU C  33      26.815  24.075   0.844  1.00 45.59           C  
ATOM   4224  CB  LEU C  33      27.073  26.139  -0.548  1.00 45.59           C  
ATOM   4225  O   LEU C  33      27.432  23.449  -0.021  1.00 45.59           O  
ATOM   4226  CG  LEU C  33      26.333  27.428  -0.907  1.00 45.59           C  
ATOM   4227  CD1 LEU C  33      27.321  28.496  -1.364  1.00 45.59           C  
ATOM   4228  CD2 LEU C  33      25.287  27.163  -1.984  1.00 45.59           C  
ATOM   4229  N   ASP C  34      26.644  23.335   1.956  1.00 63.32           N  
ATOM   4230  CA  ASP C  34      26.477  21.885   1.936  1.00 63.32           C  
ATOM   4231  C   ASP C  34      25.216  21.488   1.172  1.00 63.32           C  
ATOM   4232  CB  ASP C  34      26.426  21.331   3.361  1.00 63.32           C  
ATOM   4233  O   ASP C  34      24.205  22.191   1.224  1.00 63.32           O  
ATOM   4234  CG  ASP C  34      27.693  20.594   3.756  1.00 63.32           C  
ATOM   4235  OD1 ASP C  34      28.560  20.360   2.886  1.00 63.32           O  
ATOM   4236  OD2 ASP C  34      27.825  20.241   4.948  1.00 63.32           O  
ATOM   4237  N   ASN C  35      25.335  20.687   0.216  1.00 82.70           N  
ATOM   4238  CA  ASN C  35      24.250  20.211  -0.636  1.00 82.70           C  
ATOM   4239  C   ASN C  35      23.297  19.297   0.129  1.00 82.70           C  
ATOM   4240  CB  ASN C  35      24.808  19.489  -1.864  1.00 82.70           C  
ATOM   4241  O   ASN C  35      22.258  18.895  -0.399  1.00 82.70           O  
ATOM   4242  CG  ASN C  35      25.517  20.427  -2.821  1.00 82.70           C  
ATOM   4243  ND2 ASN C  35      26.450  19.888  -3.597  1.00 82.70           N  
ATOM   4244  OD1 ASN C  35      25.229  21.626  -2.861  1.00 82.70           O  
ATOM   4245  N   SER C  36      23.600  19.024   1.398  1.00 87.57           N  
ATOM   4246  CA  SER C  36      22.758  18.167   2.227  1.00 87.57           C  
ATOM   4247  C   SER C  36      22.448  18.826   3.567  1.00 87.57           C  
ATOM   4248  CB  SER C  36      23.433  16.814   2.458  1.00 87.57           C  
ATOM   4249  O   SER C  36      23.232  19.639   4.061  1.00 87.57           O  
ATOM   4250  OG  SER C  36      24.659  16.976   3.151  1.00 87.57           O  
ATOM   4251  N   TYR C  37      21.345  18.580   4.126  1.00 91.31           N  
ATOM   4252  CA  TYR C  37      20.978  19.093   5.441  1.00 91.31           C  
ATOM   4253  C   TYR C  37      21.929  18.575   6.513  1.00 91.31           C  
ATOM   4254  CB  TYR C  37      19.538  18.703   5.788  1.00 91.31           C  
ATOM   4255  O   TYR C  37      22.376  17.427   6.454  1.00 91.31           O  
ATOM   4256  CG  TYR C  37      18.497  19.509   5.051  1.00 91.31           C  
ATOM   4257  CD1 TYR C  37      18.208  20.819   5.427  1.00 91.31           C  
ATOM   4258  CD2 TYR C  37      17.799  18.963   3.979  1.00 91.31           C  
ATOM   4259  CE1 TYR C  37      17.247  21.566   4.752  1.00 91.31           C  
ATOM   4260  CE2 TYR C  37      16.836  19.700   3.297  1.00 91.31           C  
ATOM   4261  OH  TYR C  37      15.616  21.733   3.018  1.00 91.31           O  
ATOM   4262  CZ  TYR C  37      16.568  20.998   3.690  1.00 91.31           C  
ATOM   4263  N   LYS C  38      22.279  19.404   7.426  1.00 88.51           N  
ATOM   4264  CA  LYS C  38      23.041  18.988   8.600  1.00 88.51           C  
ATOM   4265  C   LYS C  38      22.193  18.122   9.528  1.00 88.51           C  
ATOM   4266  CB  LYS C  38      23.569  20.207   9.358  1.00 88.51           C  
ATOM   4267  O   LYS C  38      21.177  18.580  10.056  1.00 88.51           O  
ATOM   4268  CG  LYS C  38      24.540  19.866  10.479  1.00 88.51           C  
ATOM   4269  CD  LYS C  38      25.052  21.120  11.175  1.00 88.51           C  
ATOM   4270  CE  LYS C  38      25.960  20.778  12.349  1.00 88.51           C  
ATOM   4271  NZ  LYS C  38      26.462  22.005  13.037  1.00 88.51           N  
ATOM   4272  N   MET C  39      22.604  16.886   9.766  1.00 91.18           N  
ATOM   4273  CA  MET C  39      21.810  15.973  10.583  1.00 91.18           C  
ATOM   4274  C   MET C  39      22.598  15.508  11.802  1.00 91.18           C  
ATOM   4275  CB  MET C  39      21.361  14.765   9.758  1.00 91.18           C  
ATOM   4276  O   MET C  39      22.280  14.476  12.396  1.00 91.18           O  
ATOM   4277  CG  MET C  39      20.392  15.113   8.640  1.00 91.18           C  
ATOM   4278  SD  MET C  39      18.810  15.798   9.267  1.00 91.18           S  
ATOM   4279  CE  MET C  39      18.065  14.298   9.965  1.00 91.18           C  
ATOM   4280  N   ASP C  40      23.601  16.186  12.106  1.00 87.18           N  
ATOM   4281  CA  ASP C  40      24.442  15.770  13.225  1.00 87.18           C  
ATOM   4282  C   ASP C  40      24.193  16.643  14.453  1.00 87.18           C  
ATOM   4283  CB  ASP C  40      25.920  15.821  12.833  1.00 87.18           C  
ATOM   4284  O   ASP C  40      25.075  16.796  15.300  1.00 87.18           O  
ATOM   4285  CG  ASP C  40      26.373  17.206  12.406  1.00 87.18           C  
ATOM   4286  OD1 ASP C  40      25.514  18.088  12.186  1.00 87.18           O  
ATOM   4287  OD2 ASP C  40      27.599  17.417  12.286  1.00 87.18           O  
ATOM   4288  N   TYR C  41      23.069  17.345  14.578  1.00 90.52           N  
ATOM   4289  CA  TYR C  41      22.695  18.005  15.824  1.00 90.52           C  
ATOM   4290  C   TYR C  41      22.607  17.000  16.967  1.00 90.52           C  
ATOM   4291  CB  TYR C  41      21.358  18.735  15.666  1.00 90.52           C  
ATOM   4292  O   TYR C  41      22.607  15.789  16.739  1.00 90.52           O  
ATOM   4293  CG  TYR C  41      21.431  19.946  14.767  1.00 90.52           C  
ATOM   4294  CD1 TYR C  41      21.532  21.229  15.301  1.00 90.52           C  
ATOM   4295  CD2 TYR C  41      21.397  19.809  13.384  1.00 90.52           C  
ATOM   4296  CE1 TYR C  41      21.596  22.347  14.477  1.00 90.52           C  
ATOM   4297  CE2 TYR C  41      21.461  20.921  12.550  1.00 90.52           C  
ATOM   4298  OH  TYR C  41      21.625  23.287  12.284  1.00 90.52           O  
ATOM   4299  CZ  TYR C  41      21.561  22.183  13.105  1.00 90.52           C  
ATOM   4300  N   PRO C  42      22.626  17.431  18.156  1.00 91.63           N  
ATOM   4301  CA  PRO C  42      22.617  16.510  19.295  1.00 91.63           C  
ATOM   4302  C   PRO C  42      21.440  15.538  19.259  1.00 91.63           C  
ATOM   4303  CB  PRO C  42      22.515  17.445  20.503  1.00 91.63           C  
ATOM   4304  O   PRO C  42      21.578  14.380  19.661  1.00 91.63           O  
ATOM   4305  CG  PRO C  42      23.160  18.718  20.056  1.00 91.63           C  
ATOM   4306  CD  PRO C  42      22.852  18.923  18.601  1.00 91.63           C  
ATOM   4307  N   GLU C  43      20.302  16.017  18.709  1.00 93.88           N  
ATOM   4308  CA  GLU C  43      19.123  15.166  18.590  1.00 93.88           C  
ATOM   4309  C   GLU C  43      18.647  15.081  17.142  1.00 93.88           C  
ATOM   4310  CB  GLU C  43      17.994  15.682  19.485  1.00 93.88           C  
ATOM   4311  O   GLU C  43      18.670  16.077  16.417  1.00 93.88           O  
ATOM   4312  CG  GLU C  43      18.367  15.769  20.958  1.00 93.88           C  
ATOM   4313  CD  GLU C  43      17.296  16.430  21.810  1.00 93.88           C  
ATOM   4314  OE1 GLU C  43      17.568  16.742  22.992  1.00 93.88           O  
ATOM   4315  OE2 GLU C  43      16.176  16.638  21.293  1.00 93.88           O  
ATOM   4316  N   MET C  44      18.237  13.871  16.792  1.00 95.27           N  
ATOM   4317  CA  MET C  44      17.763  13.686  15.423  1.00 95.27           C  
ATOM   4318  C   MET C  44      16.549  14.565  15.145  1.00 95.27           C  
ATOM   4319  CB  MET C  44      17.416  12.218  15.168  1.00 95.27           C  
ATOM   4320  O   MET C  44      16.462  15.194  14.089  1.00 95.27           O  
ATOM   4321  CG  MET C  44      17.017  11.924  13.731  1.00 95.27           C  
ATOM   4322  SD  MET C  44      18.369  12.270  12.540  1.00 95.27           S  
ATOM   4323  CE  MET C  44      19.225  10.670  12.555  1.00 95.27           C  
ATOM   4324  N   GLY C  45      15.630  14.652  16.077  1.00 96.22           N  
ATOM   4325  CA  GLY C  45      14.453  15.494  15.931  1.00 96.22           C  
ATOM   4326  C   GLY C  45      13.234  14.945  16.647  1.00 96.22           C  
ATOM   4327  O   GLY C  45      13.352  14.054  17.491  1.00 96.22           O  
ATOM   4328  N   LEU C  46      12.111  15.605  16.400  1.00 97.29           N  
ATOM   4329  CA  LEU C  46      10.835  15.241  17.006  1.00 97.29           C  
ATOM   4330  C   LEU C  46       9.865  14.711  15.955  1.00 97.29           C  
ATOM   4331  CB  LEU C  46      10.220  16.444  17.725  1.00 97.29           C  
ATOM   4332  O   LEU C  46       9.742  15.287  14.872  1.00 97.29           O  
ATOM   4333  CG  LEU C  46       8.837  16.232  18.342  1.00 97.29           C  
ATOM   4334  CD1 LEU C  46       8.915  15.223  19.483  1.00 97.29           C  
ATOM   4335  CD2 LEU C  46       8.260  17.556  18.830  1.00 97.29           C  
ATOM   4336  N   CYS C  47       9.267  13.510  16.269  1.00 98.17           N  
ATOM   4337  CA  CYS C  47       8.204  12.973  15.427  1.00 98.17           C  
ATOM   4338  C   CYS C  47       6.881  12.925  16.182  1.00 98.17           C  
ATOM   4339  CB  CYS C  47       8.569  11.575  14.929  1.00 98.17           C  
ATOM   4340  O   CYS C  47       6.744  12.180  17.154  1.00 98.17           O  
ATOM   4341  SG  CYS C  47       7.272  10.791  13.946  1.00 98.17           S  
ATOM   4342  N   ILE C  48       5.913  13.716  15.685  1.00 98.28           N  
ATOM   4343  CA  ILE C  48       4.575  13.707  16.267  1.00 98.28           C  
ATOM   4344  C   ILE C  48       3.647  12.848  15.411  1.00 98.28           C  
ATOM   4345  CB  ILE C  48       4.008  15.138  16.402  1.00 98.28           C  
ATOM   4346  O   ILE C  48       3.502  13.086  14.210  1.00 98.28           O  
ATOM   4347  CG1 ILE C  48       4.927  15.995  17.281  1.00 98.28           C  
ATOM   4348  CG2 ILE C  48       2.585  15.104  16.967  1.00 98.28           C  
ATOM   4349  CD1 ILE C  48       4.956  15.572  18.743  1.00 98.28           C  
ATOM   4350  N   ILE C  49       3.011  11.849  16.056  1.00 97.26           N  
ATOM   4351  CA  ILE C  49       2.037  11.015  15.361  1.00 97.26           C  
ATOM   4352  C   ILE C  49       0.643  11.266  15.930  1.00 97.26           C  
ATOM   4353  CB  ILE C  49       2.398   9.516  15.468  1.00 97.26           C  
ATOM   4354  O   ILE C  49       0.386  10.989  17.104  1.00 97.26           O  
ATOM   4355  CG1 ILE C  49       3.793   9.260  14.886  1.00 97.26           C  
ATOM   4356  CG2 ILE C  49       1.344   8.656  14.764  1.00 97.26           C  
ATOM   4357  CD1 ILE C  49       4.327   7.859  15.153  1.00 97.26           C  
ATOM   4358  N   ILE C  50      -0.222  11.798  15.140  1.00 97.31           N  
ATOM   4359  CA  ILE C  50      -1.619  11.954  15.531  1.00 97.31           C  
ATOM   4360  C   ILE C  50      -2.459  10.848  14.894  1.00 97.31           C  
ATOM   4361  CB  ILE C  50      -2.166  13.341  15.129  1.00 97.31           C  
ATOM   4362  O   ILE C  50      -2.623  10.810  13.673  1.00 97.31           O  
ATOM   4363  CG1 ILE C  50      -1.341  14.452  15.789  1.00 97.31           C  
ATOM   4364  CG2 ILE C  50      -3.647  13.466  15.500  1.00 97.31           C  
ATOM   4365  CD1 ILE C  50      -1.685  15.852  15.299  1.00 97.31           C  
ATOM   4366  N   ASN C  51      -2.979   9.968  15.663  1.00 95.11           N  
ATOM   4367  CA  ASN C  51      -3.777   8.835  15.205  1.00 95.11           C  
ATOM   4368  C   ASN C  51      -5.243   8.984  15.602  1.00 95.11           C  
ATOM   4369  CB  ASN C  51      -3.209   7.523  15.750  1.00 95.11           C  
ATOM   4370  O   ASN C  51      -5.650   8.523  16.670  1.00 95.11           O  
ATOM   4371  CG  ASN C  51      -3.961   6.307  15.245  1.00 95.11           C  
ATOM   4372  ND2 ASN C  51      -3.916   5.222  16.009  1.00 95.11           N  
ATOM   4373  OD1 ASN C  51      -4.577   6.343  14.177  1.00 95.11           O  
ATOM   4374  N   ASN C  52      -6.015   9.595  14.759  1.00 93.34           N  
ATOM   4375  CA  ASN C  52      -7.445   9.716  15.019  1.00 93.34           C  
ATOM   4376  C   ASN C  52      -8.215   8.508  14.493  1.00 93.34           C  
ATOM   4377  CB  ASN C  52      -7.995  11.005  14.406  1.00 93.34           C  
ATOM   4378  O   ASN C  52      -8.298   8.299  13.281  1.00 93.34           O  
ATOM   4379  CG  ASN C  52      -7.675  12.231  15.238  1.00 93.34           C  
ATOM   4380  ND2 ASN C  52      -8.138  13.391  14.787  1.00 93.34           N  
ATOM   4381  OD1 ASN C  52      -7.016  12.136  16.277  1.00 93.34           O  
ATOM   4382  N   LYS C  53      -8.824   7.740  15.311  1.00 88.24           N  
ATOM   4383  CA  LYS C  53      -9.496   6.489  14.973  1.00 88.24           C  
ATOM   4384  C   LYS C  53     -11.006   6.609  15.159  1.00 88.24           C  
ATOM   4385  CB  LYS C  53      -8.953   5.340  15.823  1.00 88.24           C  
ATOM   4386  O   LYS C  53     -11.780   6.146  14.319  1.00 88.24           O  
ATOM   4387  CG  LYS C  53      -9.637   4.005  15.568  1.00 88.24           C  
ATOM   4388  CD  LYS C  53      -9.037   2.897  16.425  1.00 88.24           C  
ATOM   4389  CE  LYS C  53      -9.755   1.572  16.209  1.00 88.24           C  
ATOM   4390  NZ  LYS C  53      -9.126   0.467  16.994  1.00 88.24           N  
ATOM   4391  N   ASN C  54     -11.465   7.228  16.233  1.00 84.35           N  
ATOM   4392  CA  ASN C  54     -12.874   7.339  16.598  1.00 84.35           C  
ATOM   4393  C   ASN C  54     -13.389   8.763  16.416  1.00 84.35           C  
ATOM   4394  CB  ASN C  54     -13.093   6.874  18.039  1.00 84.35           C  
ATOM   4395  O   ASN C  54     -12.806   9.711  16.944  1.00 84.35           O  
ATOM   4396  CG  ASN C  54     -12.583   5.468  18.284  1.00 84.35           C  
ATOM   4397  ND2 ASN C  54     -11.602   5.338  19.169  1.00 84.35           N  
ATOM   4398  OD1 ASN C  54     -13.066   4.506  17.681  1.00 84.35           O  
ATOM   4399  N   PHE C  55     -14.508   8.945  15.714  1.00 84.59           N  
ATOM   4400  CA  PHE C  55     -15.023  10.262  15.358  1.00 84.59           C  
ATOM   4401  C   PHE C  55     -16.442  10.449  15.882  1.00 84.59           C  
ATOM   4402  CB  PHE C  55     -14.994  10.459  13.839  1.00 84.59           C  
ATOM   4403  O   PHE C  55     -17.218   9.493  15.942  1.00 84.59           O  
ATOM   4404  CG  PHE C  55     -13.613  10.398  13.245  1.00 84.59           C  
ATOM   4405  CD1 PHE C  55     -12.894  11.562  13.001  1.00 84.59           C  
ATOM   4406  CD2 PHE C  55     -13.033   9.176  12.930  1.00 84.59           C  
ATOM   4407  CE1 PHE C  55     -11.615  11.508  12.451  1.00 84.59           C  
ATOM   4408  CE2 PHE C  55     -11.756   9.114  12.380  1.00 84.59           C  
ATOM   4409  CZ  PHE C  55     -11.049  10.282  12.141  1.00 84.59           C  
ATOM   4410  N   HIS C  56     -16.686  11.656  16.327  1.00 82.17           N  
ATOM   4411  CA  HIS C  56     -18.034  11.980  16.778  1.00 82.17           C  
ATOM   4412  C   HIS C  56     -19.051  11.791  15.657  1.00 82.17           C  
ATOM   4413  CB  HIS C  56     -18.093  13.415  17.304  1.00 82.17           C  
ATOM   4414  O   HIS C  56     -18.748  12.046  14.490  1.00 82.17           O  
ATOM   4415  CG  HIS C  56     -19.317  13.708  18.113  1.00 82.17           C  
ATOM   4416  CD2 HIS C  56     -19.543  13.623  19.445  1.00 82.17           C  
ATOM   4417  ND1 HIS C  56     -20.495  14.145  17.548  1.00 82.17           N  
ATOM   4418  CE1 HIS C  56     -21.396  14.317  18.502  1.00 82.17           C  
ATOM   4419  NE2 HIS C  56     -20.843  14.007  19.662  1.00 82.17           N  
ATOM   4420  N   LYS C  57     -20.147  11.402  15.979  1.00 72.69           N  
ATOM   4421  CA  LYS C  57     -21.203  11.101  15.016  1.00 72.69           C  
ATOM   4422  C   LYS C  57     -21.517  12.316  14.147  1.00 72.69           C  
ATOM   4423  CB  LYS C  57     -22.467  10.630  15.736  1.00 72.69           C  
ATOM   4424  O   LYS C  57     -21.867  12.173  12.974  1.00 72.69           O  
ATOM   4425  CG  LYS C  57     -22.348   9.245  16.354  1.00 72.69           C  
ATOM   4426  CD  LYS C  57     -23.655   8.808  17.003  1.00 72.69           C  
ATOM   4427  CE  LYS C  57     -23.521   7.446  17.670  1.00 72.69           C  
ATOM   4428  NZ  LYS C  57     -24.803   7.009  18.300  1.00 72.69           N  
ATOM   4429  N   SER C  58     -21.368  13.501  14.743  1.00 71.87           N  
ATOM   4430  CA  SER C  58     -21.697  14.742  14.049  1.00 71.87           C  
ATOM   4431  C   SER C  58     -20.783  14.963  12.849  1.00 71.87           C  
ATOM   4432  CB  SER C  58     -21.598  15.932  15.003  1.00 71.87           C  
ATOM   4433  O   SER C  58     -21.118  15.722  11.937  1.00 71.87           O  
ATOM   4434  OG  SER C  58     -20.273  16.085  15.481  1.00 71.87           O  
ATOM   4435  N   THR C  59     -19.625  14.270  12.813  1.00 78.55           N  
ATOM   4436  CA  THR C  59     -18.691  14.446  11.706  1.00 78.55           C  
ATOM   4437  C   THR C  59     -19.127  13.627  10.495  1.00 78.55           C  
ATOM   4438  CB  THR C  59     -17.261  14.046  12.112  1.00 78.55           C  
ATOM   4439  O   THR C  59     -18.701  13.896   9.370  1.00 78.55           O  
ATOM   4440  CG2 THR C  59     -16.802  14.820  13.344  1.00 78.55           C  
ATOM   4441  OG1 THR C  59     -17.228  12.643  12.403  1.00 78.55           O  
ATOM   4442  N   GLY C  60     -20.009  12.581  10.780  1.00 72.75           N  
ATOM   4443  CA  GLY C  60     -20.434  11.669   9.730  1.00 72.75           C  
ATOM   4444  C   GLY C  60     -19.366  10.663   9.345  1.00 72.75           C  
ATOM   4445  O   GLY C  60     -19.559   9.868   8.423  1.00 72.75           O  
ATOM   4446  N   MET C  61     -18.168  10.706  10.023  1.00 81.73           N  
ATOM   4447  CA  MET C  61     -17.060   9.819   9.683  1.00 81.73           C  
ATOM   4448  C   MET C  61     -17.126   8.530  10.495  1.00 81.73           C  
ATOM   4449  CB  MET C  61     -15.720  10.517   9.917  1.00 81.73           C  
ATOM   4450  O   MET C  61     -17.501   8.550  11.669  1.00 81.73           O  
ATOM   4451  CG  MET C  61     -15.503  11.739   9.039  1.00 81.73           C  
ATOM   4452  SD  MET C  61     -15.382  11.312   7.258  1.00 81.73           S  
ATOM   4453  CE  MET C  61     -16.162  12.776   6.524  1.00 81.73           C  
ATOM   4454  N   THR C  62     -16.754   7.410   9.831  1.00 76.21           N  
ATOM   4455  CA  THR C  62     -16.722   6.123  10.518  1.00 76.21           C  
ATOM   4456  C   THR C  62     -15.401   5.938  11.260  1.00 76.21           C  
ATOM   4457  CB  THR C  62     -16.927   4.958   9.532  1.00 76.21           C  
ATOM   4458  O   THR C  62     -14.464   6.718  11.074  1.00 76.21           O  
ATOM   4459  CG2 THR C  62     -18.288   5.047   8.851  1.00 76.21           C  
ATOM   4460  OG1 THR C  62     -15.901   5.000   8.532  1.00 76.21           O  
ATOM   4461  N   SER C  63     -15.426   4.948  12.150  1.00 80.44           N  
ATOM   4462  CA  SER C  63     -14.171   4.596  12.806  1.00 80.44           C  
ATOM   4463  C   SER C  63     -13.145   4.085  11.800  1.00 80.44           C  
ATOM   4464  CB  SER C  63     -14.408   3.540  13.886  1.00 80.44           C  
ATOM   4465  O   SER C  63     -13.506   3.459  10.801  1.00 80.44           O  
ATOM   4466  OG  SER C  63     -14.775   2.300  13.306  1.00 80.44           O  
ATOM   4467  N   ARG C  64     -11.905   4.325  12.056  1.00 88.67           N  
ATOM   4468  CA  ARG C  64     -10.829   3.967  11.137  1.00 88.67           C  
ATOM   4469  C   ARG C  64     -10.119   2.697  11.592  1.00 88.67           C  
ATOM   4470  CB  ARG C  64      -9.824   5.115  11.013  1.00 88.67           C  
ATOM   4471  O   ARG C  64      -9.029   2.761  12.165  1.00 88.67           O  
ATOM   4472  CG  ARG C  64     -10.329   6.289  10.190  1.00 88.67           C  
ATOM   4473  CD  ARG C  64      -9.238   7.326   9.959  1.00 88.67           C  
ATOM   4474  NE  ARG C  64      -8.154   6.795   9.139  1.00 88.67           N  
ATOM   4475  NH1 ARG C  64      -6.462   7.739  10.396  1.00 88.67           N  
ATOM   4476  NH2 ARG C  64      -5.957   6.471   8.554  1.00 88.67           N  
ATOM   4477  CZ  ARG C  64      -6.860   7.003   9.365  1.00 88.67           C  
ATOM   4478  N   SER C  65     -10.609   1.566  11.238  1.00 77.31           N  
ATOM   4479  CA  SER C  65      -9.964   0.305  11.589  1.00 77.31           C  
ATOM   4480  C   SER C  65      -8.640   0.138  10.850  1.00 77.31           C  
ATOM   4481  CB  SER C  65     -10.885  -0.875  11.275  1.00 77.31           C  
ATOM   4482  O   SER C  65      -8.499   0.582   9.709  1.00 77.31           O  
ATOM   4483  OG  SER C  65     -11.370  -0.794   9.945  1.00 77.31           O  
ATOM   4484  N   GLY C  66      -7.599  -0.433  11.508  1.00 79.23           N  
ATOM   4485  CA  GLY C  66      -6.292  -0.659  10.913  1.00 79.23           C  
ATOM   4486  C   GLY C  66      -5.305   0.457  11.199  1.00 79.23           C  
ATOM   4487  O   GLY C  66      -4.094   0.272  11.063  1.00 79.23           O  
ATOM   4488  N   THR C  67      -5.766   1.622  11.629  1.00 87.86           N  
ATOM   4489  CA  THR C  67      -4.926   2.800  11.815  1.00 87.86           C  
ATOM   4490  C   THR C  67      -3.945   2.588  12.964  1.00 87.86           C  
ATOM   4491  CB  THR C  67      -5.777   4.055  12.088  1.00 87.86           C  
ATOM   4492  O   THR C  67      -2.839   3.132  12.951  1.00 87.86           O  
ATOM   4493  CG2 THR C  67      -6.450   3.977  13.454  1.00 87.86           C  
ATOM   4494  OG1 THR C  67      -4.934   5.214  12.048  1.00 87.86           O  
ATOM   4495  N   ASP C  68      -4.315   1.711  13.880  1.00 83.53           N  
ATOM   4496  CA  ASP C  68      -3.420   1.432  14.999  1.00 83.53           C  
ATOM   4497  C   ASP C  68      -2.178   0.675  14.533  1.00 83.53           C  
ATOM   4498  CB  ASP C  68      -4.148   0.634  16.082  1.00 83.53           C  
ATOM   4499  O   ASP C  68      -1.093   0.851  15.090  1.00 83.53           O  
ATOM   4500  CG  ASP C  68      -5.215   1.442  16.798  1.00 83.53           C  
ATOM   4501  OD1 ASP C  68      -5.102   2.685  16.858  1.00 83.53           O  
ATOM   4502  OD2 ASP C  68      -6.178   0.830  17.310  1.00 83.53           O  
ATOM   4503  N   VAL C  69      -2.386  -0.130  13.572  1.00 84.62           N  
ATOM   4504  CA  VAL C  69      -1.244  -0.825  12.988  1.00 84.62           C  
ATOM   4505  C   VAL C  69      -0.295   0.186  12.349  1.00 84.62           C  
ATOM   4506  CB  VAL C  69      -1.690  -1.871  11.943  1.00 84.62           C  
ATOM   4507  O   VAL C  69       0.924   0.095  12.517  1.00 84.62           O  
ATOM   4508  CG1 VAL C  69      -0.478  -2.532  11.289  1.00 84.62           C  
ATOM   4509  CG2 VAL C  69      -2.591  -2.921  12.590  1.00 84.62           C  
ATOM   4510  N   ASP C  70      -0.876   1.139  11.625  1.00 91.62           N  
ATOM   4511  CA  ASP C  70      -0.070   2.207  11.043  1.00 91.62           C  
ATOM   4512  C   ASP C  70       0.725   2.943  12.118  1.00 91.62           C  
ATOM   4513  CB  ASP C  70      -0.957   3.192  10.278  1.00 91.62           C  
ATOM   4514  O   ASP C  70       1.945   3.084  12.009  1.00 91.62           O  
ATOM   4515  CG  ASP C  70      -1.507   2.614   8.986  1.00 91.62           C  
ATOM   4516  OD1 ASP C  70      -0.969   1.599   8.493  1.00 91.62           O  
ATOM   4517  OD2 ASP C  70      -2.487   3.180   8.454  1.00 91.62           O  
ATOM   4518  N   ALA C  71       0.058   3.374  13.178  1.00 90.43           N  
ATOM   4519  CA  ALA C  71       0.679   4.160  14.241  1.00 90.43           C  
ATOM   4520  C   ALA C  71       1.807   3.381  14.911  1.00 90.43           C  
ATOM   4521  CB  ALA C  71      -0.365   4.574  15.276  1.00 90.43           C  
ATOM   4522  O   ALA C  71       2.885   3.926  15.159  1.00 90.43           O  
ATOM   4523  N   ALA C  72       1.584   2.110  15.112  1.00 88.25           N  
ATOM   4524  CA  ALA C  72       2.589   1.268  15.756  1.00 88.25           C  
ATOM   4525  C   ALA C  72       3.837   1.143  14.887  1.00 88.25           C  
ATOM   4526  CB  ALA C  72       2.013  -0.113  16.056  1.00 88.25           C  
ATOM   4527  O   ALA C  72       4.960   1.287  15.378  1.00 88.25           O  
ATOM   4528  N   ASN C  73       3.621   0.908  13.638  1.00 91.02           N  
ATOM   4529  CA  ASN C  73       4.756   0.756  12.734  1.00 91.02           C  
ATOM   4530  C   ASN C  73       5.523   2.065  12.572  1.00 91.02           C  
ATOM   4531  CB  ASN C  73       4.290   0.241  11.370  1.00 91.02           C  
ATOM   4532  O   ASN C  73       6.754   2.064  12.510  1.00 91.02           O  
ATOM   4533  CG  ASN C  73       4.176  -1.270  11.325  1.00 91.02           C  
ATOM   4534  ND2 ASN C  73       3.569  -1.788  10.263  1.00 91.02           N  
ATOM   4535  OD1 ASN C  73       4.628  -1.967  12.237  1.00 91.02           O  
ATOM   4536  N   LEU C  74       4.814   3.144  12.553  1.00 95.51           N  
ATOM   4537  CA  LEU C  74       5.456   4.451  12.472  1.00 95.51           C  
ATOM   4538  C   LEU C  74       6.298   4.721  13.715  1.00 95.51           C  
ATOM   4539  CB  LEU C  74       4.408   5.554  12.301  1.00 95.51           C  
ATOM   4540  O   LEU C  74       7.440   5.174  13.610  1.00 95.51           O  
ATOM   4541  CG  LEU C  74       3.829   5.727  10.897  1.00 95.51           C  
ATOM   4542  CD1 LEU C  74       2.531   6.526  10.953  1.00 95.51           C  
ATOM   4543  CD2 LEU C  74       4.841   6.404   9.979  1.00 95.51           C  
ATOM   4544  N   ARG C  75       5.727   4.439  14.841  1.00 91.96           N  
ATOM   4545  CA  ARG C  75       6.443   4.636  16.098  1.00 91.96           C  
ATOM   4546  C   ARG C  75       7.750   3.851  16.111  1.00 91.96           C  
ATOM   4547  CB  ARG C  75       5.571   4.222  17.285  1.00 91.96           C  
ATOM   4548  O   ARG C  75       8.811   4.405  16.407  1.00 91.96           O  
ATOM   4549  CG  ARG C  75       6.217   4.468  18.639  1.00 91.96           C  
ATOM   4550  CD  ARG C  75       5.315   4.024  19.783  1.00 91.96           C  
ATOM   4551  NE  ARG C  75       5.976   4.168  21.077  1.00 91.96           N  
ATOM   4552  NH1 ARG C  75       4.071   3.780  22.325  1.00 91.96           N  
ATOM   4553  NH2 ARG C  75       6.067   4.199  23.371  1.00 91.96           N  
ATOM   4554  CZ  ARG C  75       5.370   4.049  22.255  1.00 91.96           C  
ATOM   4555  N   GLU C  76       7.651   2.611  15.745  1.00 91.26           N  
ATOM   4556  CA  GLU C  76       8.837   1.760  15.712  1.00 91.26           C  
ATOM   4557  C   GLU C  76       9.864   2.283  14.712  1.00 91.26           C  
ATOM   4558  CB  GLU C  76       8.455   0.318  15.369  1.00 91.26           C  
ATOM   4559  O   GLU C  76      11.049   2.396  15.034  1.00 91.26           O  
ATOM   4560  CG  GLU C  76       9.629  -0.650  15.385  1.00 91.26           C  
ATOM   4561  CD  GLU C  76       9.236  -2.076  15.035  1.00 91.26           C  
ATOM   4562  OE1 GLU C  76      10.114  -2.969  15.048  1.00 91.26           O  
ATOM   4563  OE2 GLU C  76       8.040  -2.303  14.744  1.00 91.26           O  
ATOM   4564  N   THR C  77       9.401   2.666  13.543  1.00 95.81           N  
ATOM   4565  CA  THR C  77      10.277   3.108  12.463  1.00 95.81           C  
ATOM   4566  C   THR C  77      11.026   4.376  12.859  1.00 95.81           C  
ATOM   4567  CB  THR C  77       9.483   3.360  11.168  1.00 95.81           C  
ATOM   4568  O   THR C  77      12.253   4.437  12.755  1.00 95.81           O  
ATOM   4569  CG2 THR C  77      10.394   3.865  10.054  1.00 95.81           C  
ATOM   4570  OG1 THR C  77       8.864   2.138  10.748  1.00 95.81           O  
ATOM   4571  N   PHE C  78      10.395   5.385  13.449  1.00 97.08           N  
ATOM   4572  CA  PHE C  78      11.028   6.670  13.724  1.00 97.08           C  
ATOM   4573  C   PHE C  78      11.833   6.610  15.017  1.00 97.08           C  
ATOM   4574  CB  PHE C  78       9.977   7.781  13.810  1.00 97.08           C  
ATOM   4575  O   PHE C  78      12.815   7.338  15.177  1.00 97.08           O  
ATOM   4576  CG  PHE C  78       9.557   8.323  12.471  1.00 97.08           C  
ATOM   4577  CD1 PHE C  78      10.374   9.207  11.776  1.00 97.08           C  
ATOM   4578  CD2 PHE C  78       8.344   7.950  11.907  1.00 97.08           C  
ATOM   4579  CE1 PHE C  78       9.987   9.711  10.536  1.00 97.08           C  
ATOM   4580  CE2 PHE C  78       7.951   8.449  10.669  1.00 97.08           C  
ATOM   4581  CZ  PHE C  78       8.773   9.330   9.985  1.00 97.08           C  
ATOM   4582  N   ARG C  79      11.482   5.704  15.885  1.00 93.72           N  
ATOM   4583  CA  ARG C  79      12.352   5.459  17.031  1.00 93.72           C  
ATOM   4584  C   ARG C  79      13.686   4.867  16.590  1.00 93.72           C  
ATOM   4585  CB  ARG C  79      11.670   4.525  18.033  1.00 93.72           C  
ATOM   4586  O   ARG C  79      14.742   5.268  17.082  1.00 93.72           O  
ATOM   4587  CG  ARG C  79      10.688   5.225  18.959  1.00 93.72           C  
ATOM   4588  CD  ARG C  79      10.130   4.277  20.011  1.00 93.72           C  
ATOM   4589  NE  ARG C  79       9.181   4.950  20.894  1.00 93.72           N  
ATOM   4590  NH1 ARG C  79       8.218   3.004  21.683  1.00 93.72           N  
ATOM   4591  NH2 ARG C  79       7.479   5.040  22.433  1.00 93.72           N  
ATOM   4592  CZ  ARG C  79       8.295   4.330  21.668  1.00 93.72           C  
ATOM   4593  N   ASN C  80      13.582   3.917  15.644  1.00 93.95           N  
ATOM   4594  CA  ASN C  80      14.796   3.303  15.118  1.00 93.95           C  
ATOM   4595  C   ASN C  80      15.668   4.320  14.386  1.00 93.95           C  
ATOM   4596  CB  ASN C  80      14.450   2.136  14.191  1.00 93.95           C  
ATOM   4597  O   ASN C  80      16.887   4.158  14.310  1.00 93.95           O  
ATOM   4598  CG  ASN C  80      13.949   0.920  14.944  1.00 93.95           C  
ATOM   4599  ND2 ASN C  80      13.322  -0.005  14.228  1.00 93.95           N  
ATOM   4600  OD1 ASN C  80      14.123   0.813  16.161  1.00 93.95           O  
ATOM   4601  N   LEU C  81      15.040   5.389  13.884  1.00 95.88           N  
ATOM   4602  CA  LEU C  81      15.789   6.457  13.231  1.00 95.88           C  
ATOM   4603  C   LEU C  81      16.257   7.493  14.247  1.00 95.88           C  
ATOM   4604  CB  LEU C  81      14.933   7.132  12.155  1.00 95.88           C  
ATOM   4605  O   LEU C  81      16.746   8.561  13.872  1.00 95.88           O  
ATOM   4606  CG  LEU C  81      14.615   6.292  10.917  1.00 95.88           C  
ATOM   4607  CD1 LEU C  81      13.621   7.024  10.022  1.00 95.88           C  
ATOM   4608  CD2 LEU C  81      15.892   5.965  10.150  1.00 95.88           C  
ATOM   4609  N   LYS C  82      15.993   7.292  15.584  1.00 95.15           N  
ATOM   4610  CA  LYS C  82      16.505   8.037  16.730  1.00 95.15           C  
ATOM   4611  C   LYS C  82      15.698   9.311  16.962  1.00 95.15           C  
ATOM   4612  CB  LYS C  82      17.982   8.381  16.530  1.00 95.15           C  
ATOM   4613  O   LYS C  82      16.211  10.284  17.519  1.00 95.15           O  
ATOM   4614  CG  LYS C  82      18.878   7.168  16.329  1.00 95.15           C  
ATOM   4615  CD  LYS C  82      18.886   6.268  17.558  1.00 95.15           C  
ATOM   4616  CE  LYS C  82      19.824   5.082  17.378  1.00 95.15           C  
ATOM   4617  NZ  LYS C  82      19.642   4.064  18.456  1.00 95.15           N  
ATOM   4618  N   TYR C  83      14.455   9.330  16.470  1.00 97.07           N  
ATOM   4619  CA  TYR C  83      13.560  10.440  16.778  1.00 97.07           C  
ATOM   4620  C   TYR C  83      12.925  10.264  18.152  1.00 97.07           C  
ATOM   4621  CB  TYR C  83      12.469  10.563  15.710  1.00 97.07           C  
ATOM   4622  O   TYR C  83      12.707   9.136  18.601  1.00 97.07           O  
ATOM   4623  CG  TYR C  83      12.925  11.264  14.453  1.00 97.07           C  
ATOM   4624  CD1 TYR C  83      12.678  12.621  14.260  1.00 97.07           C  
ATOM   4625  CD2 TYR C  83      13.603  10.571  13.456  1.00 97.07           C  
ATOM   4626  CE1 TYR C  83      13.095  13.271  13.103  1.00 97.07           C  
ATOM   4627  CE2 TYR C  83      14.025  11.210  12.295  1.00 97.07           C  
ATOM   4628  OH  TYR C  83      14.182  13.196  10.981  1.00 97.07           O  
ATOM   4629  CZ  TYR C  83      13.767  12.558  12.128  1.00 97.07           C  
ATOM   4630  N   GLU C  84      12.742  11.386  18.805  1.00 96.17           N  
ATOM   4631  CA  GLU C  84      11.762  11.371  19.887  1.00 96.17           C  
ATOM   4632  C   GLU C  84      10.338  11.307  19.342  1.00 96.17           C  
ATOM   4633  CB  GLU C  84      11.928  12.603  20.781  1.00 96.17           C  
ATOM   4634  O   GLU C  84       9.896  12.218  18.638  1.00 96.17           O  
ATOM   4635  CG  GLU C  84      10.940  12.662  21.937  1.00 96.17           C  
ATOM   4636  CD  GLU C  84      10.951  13.995  22.668  1.00 96.17           C  
ATOM   4637  OE1 GLU C  84       9.961  14.312  23.366  1.00 96.17           O  
ATOM   4638  OE2 GLU C  84      11.956  14.729  22.541  1.00 96.17           O  
ATOM   4639  N   VAL C  85       9.631  10.234  19.700  1.00 95.52           N  
ATOM   4640  CA  VAL C  85       8.316  10.027  19.102  1.00 95.52           C  
ATOM   4641  C   VAL C  85       7.228  10.303  20.137  1.00 95.52           C  
ATOM   4642  CB  VAL C  85       8.167   8.595  18.540  1.00 95.52           C  
ATOM   4643  O   VAL C  85       7.251   9.743  21.235  1.00 95.52           O  
ATOM   4644  CG1 VAL C  85       6.787   8.401  17.914  1.00 95.52           C  
ATOM   4645  CG2 VAL C  85       9.266   8.306  17.519  1.00 95.52           C  
ATOM   4646  N   ARG C  86       6.294  11.194  19.768  1.00 96.07           N  
ATOM   4647  CA  ARG C  86       5.124  11.474  20.595  1.00 96.07           C  
ATOM   4648  C   ARG C  86       3.839  11.075  19.878  1.00 96.07           C  
ATOM   4649  CB  ARG C  86       5.075  12.956  20.974  1.00 96.07           C  
ATOM   4650  O   ARG C  86       3.435  11.723  18.910  1.00 96.07           O  
ATOM   4651  CG  ARG C  86       6.295  13.436  21.744  1.00 96.07           C  
ATOM   4652  CD  ARG C  86       6.220  14.926  22.046  1.00 96.07           C  
ATOM   4653  NE  ARG C  86       7.500  15.444  22.521  1.00 96.07           N  
ATOM   4654  NH1 ARG C  86       6.818  17.650  22.585  1.00 96.07           N  
ATOM   4655  NH2 ARG C  86       8.955  17.088  23.195  1.00 96.07           N  
ATOM   4656  CZ  ARG C  86       7.755  16.726  22.766  1.00 96.07           C  
ATOM   4657  N   ASN C  87       3.184  10.048  20.411  1.00 92.95           N  
ATOM   4658  CA  ASN C  87       1.941   9.554  19.828  1.00 92.95           C  
ATOM   4659  C   ASN C  87       0.720  10.160  20.516  1.00 92.95           C  
ATOM   4660  CB  ASN C  87       1.885   8.027  19.896  1.00 92.95           C  
ATOM   4661  O   ASN C  87       0.607  10.114  21.742  1.00 92.95           O  
ATOM   4662  CG  ASN C  87       0.922   7.432  18.889  1.00 92.95           C  
ATOM   4663  ND2 ASN C  87       0.335   6.291  19.231  1.00 92.95           N  
ATOM   4664  OD1 ASN C  87       0.707   7.993  17.811  1.00 92.95           O  
ATOM   4665  N   LYS C  88      -0.173  10.802  19.776  1.00 94.05           N  
ATOM   4666  CA  LYS C  88      -1.421  11.364  20.283  1.00 94.05           C  
ATOM   4667  C   LYS C  88      -2.629  10.720  19.608  1.00 94.05           C  
ATOM   4668  CB  LYS C  88      -1.452  12.879  20.076  1.00 94.05           C  
ATOM   4669  O   LYS C  88      -2.697  10.654  18.379  1.00 94.05           O  
ATOM   4670  CG  LYS C  88      -0.272  13.613  20.697  1.00 94.05           C  
ATOM   4671  CD  LYS C  88      -0.322  13.564  22.219  1.00 94.05           C  
ATOM   4672  CE  LYS C  88       0.812  14.366  22.842  1.00 94.05           C  
ATOM   4673  NZ  LYS C  88       0.814  14.257  24.332  1.00 94.05           N  
ATOM   4674  N   ASN C  89      -3.625  10.238  20.361  1.00 92.26           N  
ATOM   4675  CA  ASN C  89      -4.763   9.502  19.822  1.00 92.26           C  
ATOM   4676  C   ASN C  89      -6.064  10.284  19.983  1.00 92.26           C  
ATOM   4677  CB  ASN C  89      -4.881   8.131  20.491  1.00 92.26           C  
ATOM   4678  O   ASN C  89      -6.272  10.948  21.000  1.00 92.26           O  
ATOM   4679  CG  ASN C  89      -3.699   7.231  20.192  1.00 92.26           C  
ATOM   4680  ND2 ASN C  89      -3.171   6.582  21.223  1.00 92.26           N  
ATOM   4681  OD1 ASN C  89      -3.262   7.120  19.043  1.00 92.26           O  
ATOM   4682  N   ASP C  90      -6.894  10.287  18.966  1.00 92.02           N  
ATOM   4683  CA  ASP C  90      -8.272  10.769  18.965  1.00 92.02           C  
ATOM   4684  C   ASP C  90      -8.349  12.213  19.456  1.00 92.02           C  
ATOM   4685  CB  ASP C  90      -9.156   9.870  19.832  1.00 92.02           C  
ATOM   4686  O   ASP C  90      -9.088  12.516  20.396  1.00 92.02           O  
ATOM   4687  CG  ASP C  90      -9.473   8.539  19.174  1.00 92.02           C  
ATOM   4688  OD1 ASP C  90      -9.442   8.451  17.928  1.00 92.02           O  
ATOM   4689  OD2 ASP C  90      -9.760   7.569  19.909  1.00 92.02           O  
ATOM   4690  N   LEU C  91      -7.651  13.100  18.781  1.00 94.52           N  
ATOM   4691  CA  LEU C  91      -7.651  14.521  19.111  1.00 94.52           C  
ATOM   4692  C   LEU C  91      -8.779  15.248  18.388  1.00 94.52           C  
ATOM   4693  CB  LEU C  91      -6.305  15.155  18.749  1.00 94.52           C  
ATOM   4694  O   LEU C  91      -9.093  14.928  17.238  1.00 94.52           O  
ATOM   4695  CG  LEU C  91      -5.079  14.609  19.482  1.00 94.52           C  
ATOM   4696  CD1 LEU C  91      -3.835  15.404  19.099  1.00 94.52           C  
ATOM   4697  CD2 LEU C  91      -5.298  14.643  20.991  1.00 94.52           C  
ATOM   4698  N   THR C  92      -9.429  16.146  19.144  1.00 92.85           N  
ATOM   4699  CA  THR C  92     -10.405  17.029  18.516  1.00 92.85           C  
ATOM   4700  C   THR C  92      -9.709  18.066  17.639  1.00 92.85           C  
ATOM   4701  CB  THR C  92     -11.272  17.743  19.570  1.00 92.85           C  
ATOM   4702  O   THR C  92      -8.484  18.195  17.673  1.00 92.85           O  
ATOM   4703  CG2 THR C  92     -11.932  16.739  20.509  1.00 92.85           C  
ATOM   4704  OG1 THR C  92     -10.448  18.629  20.338  1.00 92.85           O  
ATOM   4705  N   ARG C  93     -10.439  18.770  16.839  1.00 93.96           N  
ATOM   4706  CA  ARG C  93      -9.871  19.816  15.996  1.00 93.96           C  
ATOM   4707  C   ARG C  93      -9.104  20.836  16.830  1.00 93.96           C  
ATOM   4708  CB  ARG C  93     -10.971  20.516  15.194  1.00 93.96           C  
ATOM   4709  O   ARG C  93      -8.003  21.247  16.459  1.00 93.96           O  
ATOM   4710  CG  ARG C  93     -11.927  21.336  16.045  1.00 93.96           C  
ATOM   4711  CD  ARG C  93     -12.996  22.013  15.199  1.00 93.96           C  
ATOM   4712  NE  ARG C  93     -13.905  22.812  16.016  1.00 93.96           N  
ATOM   4713  NH1 ARG C  93     -15.374  23.278  14.296  1.00 93.96           N  
ATOM   4714  NH2 ARG C  93     -15.768  24.099  16.399  1.00 93.96           N  
ATOM   4715  CZ  ARG C  93     -15.014  23.395  15.568  1.00 93.96           C  
ATOM   4716  N   GLU C  94      -9.641  21.319  18.032  1.00 94.61           N  
ATOM   4717  CA  GLU C  94      -9.007  22.295  18.913  1.00 94.61           C  
ATOM   4718  C   GLU C  94      -7.731  21.731  19.532  1.00 94.61           C  
ATOM   4719  CB  GLU C  94      -9.975  22.736  20.013  1.00 94.61           C  
ATOM   4720  O   GLU C  94      -6.720  22.430  19.627  1.00 94.61           O  
ATOM   4721  CG  GLU C  94     -11.173  23.521  19.500  1.00 94.61           C  
ATOM   4722  CD  GLU C  94     -12.234  22.644  18.856  1.00 94.61           C  
ATOM   4723  OE1 GLU C  94     -13.017  23.151  18.020  1.00 94.61           O  
ATOM   4724  OE2 GLU C  94     -12.285  21.439  19.190  1.00 94.61           O  
ATOM   4725  N   GLU C  95      -7.814  20.486  19.835  1.00 95.21           N  
ATOM   4726  CA  GLU C  95      -6.656  19.850  20.456  1.00 95.21           C  
ATOM   4727  C   GLU C  95      -5.497  19.729  19.470  1.00 95.21           C  
ATOM   4728  CB  GLU C  95      -7.029  18.469  21.001  1.00 95.21           C  
ATOM   4729  O   GLU C  95      -4.335  19.887  19.847  1.00 95.21           O  
ATOM   4730  CG  GLU C  95      -7.906  18.515  22.244  1.00 95.21           C  
ATOM   4731  CD  GLU C  95      -8.443  17.151  22.650  1.00 95.21           C  
ATOM   4732  OE1 GLU C  95      -8.730  16.945  23.851  1.00 95.21           O  
ATOM   4733  OE2 GLU C  95      -8.577  16.282  21.760  1.00 95.21           O  
ATOM   4734  N   ILE C  96      -5.825  19.429  18.216  1.00 97.07           N  
ATOM   4735  CA  ILE C  96      -4.792  19.344  17.188  1.00 97.07           C  
ATOM   4736  C   ILE C  96      -4.104  20.698  17.035  1.00 97.07           C  
ATOM   4737  CB  ILE C  96      -5.378  18.884  15.835  1.00 97.07           C  
ATOM   4738  O   ILE C  96      -2.874  20.782  17.046  1.00 97.07           O  
ATOM   4739  CG1 ILE C  96      -5.851  17.428  15.925  1.00 97.07           C  
ATOM   4740  CG2 ILE C  96      -4.349  19.057  14.714  1.00 97.07           C  
ATOM   4741  CD1 ILE C  96      -6.576  16.935  14.680  1.00 97.07           C  
ATOM   4742  N   VAL C  97      -4.894  21.750  16.918  1.00 95.23           N  
ATOM   4743  CA  VAL C  97      -4.362  23.099  16.751  1.00 95.23           C  
ATOM   4744  C   VAL C  97      -3.511  23.473  17.962  1.00 95.23           C  
ATOM   4745  CB  VAL C  97      -5.493  24.134  16.554  1.00 95.23           C  
ATOM   4746  O   VAL C  97      -2.395  23.977  17.812  1.00 95.23           O  
ATOM   4747  CG1 VAL C  97      -4.934  25.556  16.583  1.00 95.23           C  
ATOM   4748  CG2 VAL C  97      -6.231  23.874  15.242  1.00 95.23           C  
ATOM   4749  N   GLU C  98      -4.032  23.187  19.163  1.00 96.34           N  
ATOM   4750  CA  GLU C  98      -3.304  23.500  20.389  1.00 96.34           C  
ATOM   4751  C   GLU C  98      -1.980  22.744  20.452  1.00 96.34           C  
ATOM   4752  CB  GLU C  98      -4.155  23.174  21.618  1.00 96.34           C  
ATOM   4753  O   GLU C  98      -0.943  23.323  20.785  1.00 96.34           O  
ATOM   4754  CG  GLU C  98      -3.551  23.656  22.930  1.00 96.34           C  
ATOM   4755  CD  GLU C  98      -4.450  23.409  24.131  1.00 96.34           C  
ATOM   4756  OE1 GLU C  98      -4.150  23.927  25.230  1.00 96.34           O  
ATOM   4757  OE2 GLU C  98      -5.462  22.691  23.971  1.00 96.34           O  
ATOM   4758  N   LEU C  99      -2.025  21.466  20.056  1.00 97.41           N  
ATOM   4759  CA  LEU C  99      -0.814  20.653  20.064  1.00 97.41           C  
ATOM   4760  C   LEU C  99       0.240  21.238  19.130  1.00 97.41           C  
ATOM   4761  CB  LEU C  99      -1.133  19.212  19.655  1.00 97.41           C  
ATOM   4762  O   LEU C  99       1.392  21.425  19.527  1.00 97.41           O  
ATOM   4763  CG  LEU C  99       0.061  18.267  19.517  1.00 97.41           C  
ATOM   4764  CD1 LEU C  99       0.724  18.048  20.873  1.00 97.41           C  
ATOM   4765  CD2 LEU C  99      -0.376  16.938  18.909  1.00 97.41           C  
ATOM   4766  N   MET C 100      -0.163  21.532  17.937  1.00 97.26           N  
ATOM   4767  CA  MET C 100       0.768  22.060  16.944  1.00 97.26           C  
ATOM   4768  C   MET C 100       1.319  23.413  17.381  1.00 97.26           C  
ATOM   4769  CB  MET C 100       0.085  22.188  15.581  1.00 97.26           C  
ATOM   4770  O   MET C 100       2.507  23.689  17.206  1.00 97.26           O  
ATOM   4771  CG  MET C 100      -0.321  20.857  14.971  1.00 97.26           C  
ATOM   4772  SD  MET C 100       1.101  19.717  14.759  1.00 97.26           S  
ATOM   4773  CE  MET C 100       0.258  18.119  14.919  1.00 97.26           C  
ATOM   4774  N   ARG C 101       0.463  24.265  17.978  1.00 95.52           N  
ATOM   4775  CA  ARG C 101       0.913  25.548  18.509  1.00 95.52           C  
ATOM   4776  C   ARG C 101       1.970  25.353  19.590  1.00 95.52           C  
ATOM   4777  CB  ARG C 101      -0.269  26.343  19.068  1.00 95.52           C  
ATOM   4778  O   ARG C 101       3.040  25.963  19.538  1.00 95.52           O  
ATOM   4779  CG  ARG C 101       0.098  27.740  19.544  1.00 95.52           C  
ATOM   4780  CD  ARG C 101      -1.067  28.421  20.247  1.00 95.52           C  
ATOM   4781  NE  ARG C 101      -2.265  28.438  19.413  1.00 95.52           N  
ATOM   4782  NH1 ARG C 101      -2.181  30.705  18.978  1.00 95.52           N  
ATOM   4783  NH2 ARG C 101      -3.862  29.425  18.090  1.00 95.52           N  
ATOM   4784  CZ  ARG C 101      -2.767  29.522  18.829  1.00 95.52           C  
ATOM   4785  N   ASP C 102       1.699  24.474  20.519  1.00 96.67           N  
ATOM   4786  CA  ASP C 102       2.603  24.236  21.640  1.00 96.67           C  
ATOM   4787  C   ASP C 102       3.942  23.683  21.159  1.00 96.67           C  
ATOM   4788  CB  ASP C 102       1.968  23.273  22.646  1.00 96.67           C  
ATOM   4789  O   ASP C 102       5.001  24.147  21.587  1.00 96.67           O  
ATOM   4790  CG  ASP C 102       0.784  23.878  23.380  1.00 96.67           C  
ATOM   4791  OD1 ASP C 102       0.614  25.116  23.348  1.00 96.67           O  
ATOM   4792  OD2 ASP C 102       0.015  23.110  23.998  1.00 96.67           O  
ATOM   4793  N   VAL C 103       3.883  22.706  20.225  1.00 97.14           N  
ATOM   4794  CA  VAL C 103       5.101  22.078  19.725  1.00 97.14           C  
ATOM   4795  C   VAL C 103       5.944  23.108  18.976  1.00 97.14           C  
ATOM   4796  CB  VAL C 103       4.785  20.877  18.806  1.00 97.14           C  
ATOM   4797  O   VAL C 103       7.173  23.099  19.068  1.00 97.14           O  
ATOM   4798  CG1 VAL C 103       6.045  20.400  18.087  1.00 97.14           C  
ATOM   4799  CG2 VAL C 103       4.162  19.738  19.611  1.00 97.14           C  
ATOM   4800  N   SER C 104       5.246  24.004  18.279  1.00 95.11           N  
ATOM   4801  CA  SER C 104       5.958  25.025  17.518  1.00 95.11           C  
ATOM   4802  C   SER C 104       6.711  25.977  18.441  1.00 95.11           C  
ATOM   4803  CB  SER C 104       4.987  25.815  16.639  1.00 95.11           C  
ATOM   4804  O   SER C 104       7.718  26.568  18.044  1.00 95.11           O  
ATOM   4805  OG  SER C 104       4.226  26.720  17.419  1.00 95.11           O  
ATOM   4806  N   LYS C 105       6.291  26.157  19.698  1.00 94.11           N  
ATOM   4807  CA  LYS C 105       6.900  27.076  20.655  1.00 94.11           C  
ATOM   4808  C   LYS C 105       8.063  26.414  21.389  1.00 94.11           C  
ATOM   4809  CB  LYS C 105       5.860  27.571  21.661  1.00 94.11           C  
ATOM   4810  O   LYS C 105       8.831  27.087  22.081  1.00 94.11           O  
ATOM   4811  CG  LYS C 105       4.822  28.511  21.066  1.00 94.11           C  
ATOM   4812  CD  LYS C 105       3.826  28.982  22.118  1.00 94.11           C  
ATOM   4813  CE  LYS C 105       2.792  29.930  21.525  1.00 94.11           C  
ATOM   4814  NZ  LYS C 105       1.759  30.321  22.530  1.00 94.11           N  
ATOM   4815  N   GLU C 106       8.166  25.093  21.173  1.00 95.09           N  
ATOM   4816  CA  GLU C 106       9.295  24.407  21.794  1.00 95.09           C  
ATOM   4817  C   GLU C 106      10.614  24.817  21.146  1.00 95.09           C  
ATOM   4818  CB  GLU C 106       9.116  22.889  21.707  1.00 95.09           C  
ATOM   4819  O   GLU C 106      10.627  25.339  20.029  1.00 95.09           O  
ATOM   4820  CG  GLU C 106       7.903  22.368  22.466  1.00 95.09           C  
ATOM   4821  CD  GLU C 106       7.732  20.861  22.361  1.00 95.09           C  
ATOM   4822  OE1 GLU C 106       6.610  20.360  22.602  1.00 95.09           O  
ATOM   4823  OE2 GLU C 106       8.727  20.176  22.037  1.00 95.09           O  
ATOM   4824  N   ASP C 107      11.733  24.685  21.883  1.00 93.26           N  
ATOM   4825  CA  ASP C 107      13.062  24.947  21.339  1.00 93.26           C  
ATOM   4826  C   ASP C 107      13.584  23.741  20.561  1.00 93.26           C  
ATOM   4827  CB  ASP C 107      14.039  25.314  22.458  1.00 93.26           C  
ATOM   4828  O   ASP C 107      13.880  22.698  21.148  1.00 93.26           O  
ATOM   4829  CG  ASP C 107      15.418  25.686  21.943  1.00 93.26           C  
ATOM   4830  OD1 ASP C 107      15.561  25.976  20.735  1.00 93.26           O  
ATOM   4831  OD2 ASP C 107      16.371  25.688  22.752  1.00 93.26           O  
ATOM   4832  N   HIS C 108      13.700  23.900  19.276  1.00 94.22           N  
ATOM   4833  CA  HIS C 108      14.138  22.803  18.420  1.00 94.22           C  
ATOM   4834  C   HIS C 108      15.581  23.000  17.967  1.00 94.22           C  
ATOM   4835  CB  HIS C 108      13.219  22.672  17.205  1.00 94.22           C  
ATOM   4836  O   HIS C 108      16.031  22.356  17.016  1.00 94.22           O  
ATOM   4837  CG  HIS C 108      11.793  22.392  17.558  1.00 94.22           C  
ATOM   4838  CD2 HIS C 108      10.726  23.218  17.670  1.00 94.22           C  
ATOM   4839  ND1 HIS C 108      11.333  21.126  17.849  1.00 94.22           N  
ATOM   4840  CE1 HIS C 108      10.041  21.186  18.124  1.00 94.22           C  
ATOM   4841  NE2 HIS C 108       9.648  22.444  18.023  1.00 94.22           N  
ATOM   4842  N   SER C 109      16.360  23.844  18.563  1.00 90.43           N  
ATOM   4843  CA  SER C 109      17.693  24.250  18.129  1.00 90.43           C  
ATOM   4844  C   SER C 109      18.661  23.072  18.141  1.00 90.43           C  
ATOM   4845  CB  SER C 109      18.229  25.371  19.021  1.00 90.43           C  
ATOM   4846  O   SER C 109      19.584  23.012  17.326  1.00 90.43           O  
ATOM   4847  OG  SER C 109      18.262  24.961  20.377  1.00 90.43           O  
ATOM   4848  N   LYS C 110      18.406  22.141  18.971  1.00 93.52           N  
ATOM   4849  CA  LYS C 110      19.308  20.997  19.069  1.00 93.52           C  
ATOM   4850  C   LYS C 110      18.821  19.837  18.206  1.00 93.52           C  
ATOM   4851  CB  LYS C 110      19.447  20.546  20.524  1.00 93.52           C  
ATOM   4852  O   LYS C 110      19.439  18.770  18.184  1.00 93.52           O  
ATOM   4853  CG  LYS C 110      20.109  21.573  21.430  1.00 93.52           C  
ATOM   4854  CD  LYS C 110      20.281  21.041  22.847  1.00 93.52           C  
ATOM   4855  CE  LYS C 110      20.942  22.069  23.755  1.00 93.52           C  
ATOM   4856  NZ  LYS C 110      21.088  21.561  25.152  1.00 93.52           N  
ATOM   4857  N   ARG C 111      17.730  19.991  17.507  1.00 94.85           N  
ATOM   4858  CA  ARG C 111      17.142  18.931  16.695  1.00 94.85           C  
ATOM   4859  C   ARG C 111      17.470  19.124  15.219  1.00 94.85           C  
ATOM   4860  CB  ARG C 111      15.625  18.881  16.893  1.00 94.85           C  
ATOM   4861  O   ARG C 111      17.458  20.251  14.718  1.00 94.85           O  
ATOM   4862  CG  ARG C 111      15.200  18.516  18.307  1.00 94.85           C  
ATOM   4863  CD  ARG C 111      13.692  18.620  18.487  1.00 94.85           C  
ATOM   4864  NE  ARG C 111      13.282  18.234  19.834  1.00 94.85           N  
ATOM   4865  NH1 ARG C 111      11.094  18.935  19.592  1.00 94.85           N  
ATOM   4866  NH2 ARG C 111      11.793  18.005  21.567  1.00 94.85           N  
ATOM   4867  CZ  ARG C 111      12.057  18.392  20.328  1.00 94.85           C  
ATOM   4868  N   SER C 112      17.668  18.052  14.516  1.00 94.27           N  
ATOM   4869  CA  SER C 112      18.048  18.105  13.109  1.00 94.27           C  
ATOM   4870  C   SER C 112      16.828  18.288  12.213  1.00 94.27           C  
ATOM   4871  CB  SER C 112      18.800  16.835  12.708  1.00 94.27           C  
ATOM   4872  O   SER C 112      16.936  18.831  11.111  1.00 94.27           O  
ATOM   4873  OG  SER C 112      19.976  16.681  13.484  1.00 94.27           O  
ATOM   4874  N   SER C 113      15.707  17.757  12.678  1.00 96.50           N  
ATOM   4875  CA  SER C 113      14.522  17.787  11.826  1.00 96.50           C  
ATOM   4876  C   SER C 113      13.249  17.599  12.644  1.00 96.50           C  
ATOM   4877  CB  SER C 113      14.609  16.706  10.748  1.00 96.50           C  
ATOM   4878  O   SER C 113      13.310  17.335  13.847  1.00 96.50           O  
ATOM   4879  OG  SER C 113      14.451  15.417  11.314  1.00 96.50           O  
ATOM   4880  N   PHE C 114      12.123  17.893  11.924  1.00 97.65           N  
ATOM   4881  CA  PHE C 114      10.801  17.742  12.520  1.00 97.65           C  
ATOM   4882  C   PHE C 114       9.891  16.918  11.617  1.00 97.65           C  
ATOM   4883  CB  PHE C 114      10.171  19.113  12.789  1.00 97.65           C  
ATOM   4884  O   PHE C 114       9.839  17.144  10.406  1.00 97.65           O  
ATOM   4885  CG  PHE C 114       8.742  19.043  13.255  1.00 97.65           C  
ATOM   4886  CD1 PHE C 114       7.699  19.357  12.393  1.00 97.65           C  
ATOM   4887  CD2 PHE C 114       8.442  18.663  14.557  1.00 97.65           C  
ATOM   4888  CE1 PHE C 114       6.375  19.294  12.822  1.00 97.65           C  
ATOM   4889  CE2 PHE C 114       7.122  18.598  14.993  1.00 97.65           C  
ATOM   4890  CZ  PHE C 114       6.090  18.914  14.124  1.00 97.65           C  
ATOM   4891  N   VAL C 115       9.205  15.917  12.248  1.00 98.29           N  
ATOM   4892  CA  VAL C 115       8.280  15.078  11.493  1.00 98.29           C  
ATOM   4893  C   VAL C 115       6.907  15.091  12.161  1.00 98.29           C  
ATOM   4894  CB  VAL C 115       8.800  13.628  11.370  1.00 98.29           C  
ATOM   4895  O   VAL C 115       6.803  14.953  13.382  1.00 98.29           O  
ATOM   4896  CG1 VAL C 115       7.814  12.766  10.582  1.00 98.29           C  
ATOM   4897  CG2 VAL C 115      10.177  13.609  10.710  1.00 98.29           C  
ATOM   4898  N   CYS C 116       5.904  15.312  11.387  1.00 98.44           N  
ATOM   4899  CA  CYS C 116       4.527  15.209  11.857  1.00 98.44           C  
ATOM   4900  C   CYS C 116       3.717  14.271  10.970  1.00 98.44           C  
ATOM   4901  CB  CYS C 116       3.869  16.588  11.892  1.00 98.44           C  
ATOM   4902  O   CYS C 116       3.609  14.491   9.762  1.00 98.44           O  
ATOM   4903  SG  CYS C 116       2.141  16.556  12.418  1.00 98.44           S  
ATOM   4904  N   VAL C 117       3.133  13.210  11.568  1.00 98.29           N  
ATOM   4905  CA  VAL C 117       2.314  12.252  10.833  1.00 98.29           C  
ATOM   4906  C   VAL C 117       0.850  12.401  11.243  1.00 98.29           C  
ATOM   4907  CB  VAL C 117       2.788  10.801  11.070  1.00 98.29           C  
ATOM   4908  O   VAL C 117       0.525  12.359  12.432  1.00 98.29           O  
ATOM   4909  CG1 VAL C 117       1.990   9.824  10.208  1.00 98.29           C  
ATOM   4910  CG2 VAL C 117       4.283  10.675  10.782  1.00 98.29           C  
ATOM   4911  N   LEU C 118      -0.012  12.586  10.287  1.00 98.02           N  
ATOM   4912  CA  LEU C 118      -1.442  12.727  10.535  1.00 98.02           C  
ATOM   4913  C   LEU C 118      -2.213  11.542   9.961  1.00 98.02           C  
ATOM   4914  CB  LEU C 118      -1.965  14.032   9.930  1.00 98.02           C  
ATOM   4915  O   LEU C 118      -2.289  11.378   8.741  1.00 98.02           O  
ATOM   4916  CG  LEU C 118      -1.279  15.318  10.395  1.00 98.02           C  
ATOM   4917  CD1 LEU C 118      -1.678  16.485   9.499  1.00 98.02           C  
ATOM   4918  CD2 LEU C 118      -1.625  15.612  11.851  1.00 98.02           C  
ATOM   4919  N   LEU C 119      -2.737  10.704  10.839  1.00 97.76           N  
ATOM   4920  CA  LEU C 119      -3.582   9.577  10.462  1.00 97.76           C  
ATOM   4921  C   LEU C 119      -5.046   9.865  10.778  1.00 97.76           C  
ATOM   4922  CB  LEU C 119      -3.133   8.304  11.184  1.00 97.76           C  
ATOM   4923  O   LEU C 119      -5.478   9.719  11.924  1.00 97.76           O  
ATOM   4924  CG  LEU C 119      -1.636   7.994  11.144  1.00 97.76           C  
ATOM   4925  CD1 LEU C 119      -1.319   6.792  12.027  1.00 97.76           C  
ATOM   4926  CD2 LEU C 119      -1.179   7.746   9.710  1.00 97.76           C  
ATOM   4927  N   SER C 120      -5.814  10.240   9.760  1.00 96.37           N  
ATOM   4928  CA  SER C 120      -7.207  10.622   9.963  1.00 96.37           C  
ATOM   4929  C   SER C 120      -7.989  10.576   8.654  1.00 96.37           C  
ATOM   4930  CB  SER C 120      -7.296  12.023  10.569  1.00 96.37           C  
ATOM   4931  O   SER C 120      -7.482  10.096   7.639  1.00 96.37           O  
ATOM   4932  OG  SER C 120      -8.624  12.315  10.970  1.00 96.37           O  
ATOM   4933  N   HIS C 121      -9.304  10.866   8.767  1.00 94.39           N  
ATOM   4934  CA  HIS C 121     -10.069  11.145   7.557  1.00 94.39           C  
ATOM   4935  C   HIS C 121      -9.710  12.510   6.979  1.00 94.39           C  
ATOM   4936  CB  HIS C 121     -11.570  11.076   7.845  1.00 94.39           C  
ATOM   4937  O   HIS C 121      -9.113  13.342   7.667  1.00 94.39           O
[truncated: 101,980 more chars]
