# Supplementary material for: AI-guided pipeline for protein–protein interaction drug discovery identifies a SARS-CoV-2 inhibitor
Source: Mol Syst Biol. 2024 Mar 11;20(4):428–57. doi: 10.1038/s44320-024-00019-8 (PMC10987651; doi:10.1038/s44320-024-00019-8)
Supplement: Supplementary file 12 — Source Data Fig. 2 [file 44320_2024_19_MOESM12_ESM.zip › Source Data Figure EV3-EV4/ColabFold/PROS1_STK25_unrelaxed_rank_3_model_2.pdb]

MODEL     1                                                                     
ATOM      1  N   MET B   1      29.950  88.067 107.367  1.00 16.44           N  
ATOM      2  CA  MET B   1      30.252  89.290 108.105  1.00 16.44           C  
ATOM      3  C   MET B   1      29.493  90.478 107.523  1.00 16.44           C  
ATOM      4  CB  MET B   1      31.755  89.571 108.088  1.00 16.44           C  
ATOM      5  O   MET B   1      28.911  91.272 108.264  1.00 16.44           O  
ATOM      6  CG  MET B   1      32.478  89.117 109.346  1.00 16.44           C  
ATOM      7  SD  MET B   1      34.225  89.676 109.394  1.00 16.44           S  
ATOM      8  CE  MET B   1      34.609  89.378 111.142  1.00 16.44           C  
ATOM      9  N   ARG B   2      30.215  91.769 106.900  1.00 16.44           N  
ATOM     10  CA  ARG B   2      31.312  92.297 107.706  1.00 16.44           C  
ATOM     11  C   ARG B   2      31.536  93.778 107.421  1.00 16.44           C  
ATOM     12  CB  ARG B   2      32.599  91.512 107.443  1.00 16.44           C  
ATOM     13  O   ARG B   2      31.065  94.300 106.409  1.00 16.44           O  
ATOM     14  CG  ARG B   2      32.908  90.465 108.501  1.00 16.44           C  
ATOM     15  CD  ARG B   2      34.253  89.795 108.254  1.00 16.44           C  
ATOM     16  NE  ARG B   2      34.539  88.776 109.260  1.00 16.44           N  
ATOM     17  NH1 ARG B   2      36.592  88.187 108.378  1.00 16.44           N  
ATOM     18  NH2 ARG B   2      35.802  87.136 110.256  1.00 16.44           N  
ATOM     19  CZ  ARG B   2      35.644  88.035 109.296  1.00 16.44           C  
ATOM     20  N   VAL B   3      32.929  94.297 107.467  1.00 20.81           N  
ATOM     21  CA  VAL B   3      33.689  95.032 108.473  1.00 20.81           C  
ATOM     22  C   VAL B   3      33.831  96.492 108.048  1.00 20.81           C  
ATOM     23  CB  VAL B   3      35.082  94.405 108.702  1.00 20.81           C  
ATOM     24  O   VAL B   3      33.539  97.403 108.826  1.00 20.81           O  
ATOM     25  CG1 VAL B   3      35.861  95.190 109.756  1.00 20.81           C  
ATOM     26  CG2 VAL B   3      34.947  92.941 109.114  1.00 20.81           C  
ATOM     27  N   LEU B   4      35.118  96.991 107.417  1.00 19.23           N  
ATOM     28  CA  LEU B   4      36.443  97.254 107.967  1.00 19.23           C  
ATOM     29  C   LEU B   4      36.948  98.627 107.537  1.00 19.23           C  
ATOM     30  CB  LEU B   4      37.432  96.172 107.523  1.00 19.23           C  
ATOM     31  O   LEU B   4      36.403  99.232 106.611  1.00 19.23           O  
ATOM     32  CG  LEU B   4      37.547  94.946 108.430  1.00 19.23           C  
ATOM     33  CD1 LEU B   4      37.819  93.696 107.599  1.00 19.23           C  
ATOM     34  CD2 LEU B   4      38.643  95.151 109.470  1.00 19.23           C  
ATOM     35  N   GLY B   5      38.327  98.761 107.453  1.00 21.42           N  
ATOM     36  CA  GLY B   5      39.422  99.434 108.133  1.00 21.42           C  
ATOM     37  C   GLY B   5      39.937 100.646 107.381  1.00 21.42           C  
ATOM     38  O   GLY B   5      39.903 101.765 107.897  1.00 21.42           O  
ATOM     39  N   GLY B   6      41.015 100.421 106.491  1.00 21.25           N  
ATOM     40  CA  GLY B   6      42.447 100.629 106.632  1.00 21.25           C  
ATOM     41  C   GLY B   6      42.942 101.874 105.919  1.00 21.25           C  
ATOM     42  O   GLY B   6      42.198 102.498 105.161  1.00 21.25           O  
ATOM     43  N   ARG B   7      44.375 101.959 105.750  1.00 20.48           N  
ATOM     44  CA  ARG B   7      45.595 102.754 105.852  1.00 20.48           C  
ATOM     45  C   ARG B   7      45.970 103.357 104.502  1.00 20.48           C  
ATOM     46  CB  ARG B   7      46.749 101.903 106.384  1.00 20.48           C  
ATOM     47  O   ARG B   7      46.316 104.537 104.419  1.00 20.48           O  
ATOM     48  CG  ARG B   7      46.909 101.956 107.895  1.00 20.48           C  
ATOM     49  CD  ARG B   7      48.147 101.202 108.359  1.00 20.48           C  
ATOM     50  NE  ARG B   7      48.446 101.469 109.763  1.00 20.48           N  
ATOM     51  NH1 ARG B   7      50.190  99.959 109.893  1.00 20.48           N  
ATOM     52  NH2 ARG B   7      49.595 101.190 111.732  1.00 20.48           N  
ATOM     53  CZ  ARG B   7      49.409 100.872 110.460  1.00 20.48           C  
ATOM     54  N   CYS B   8      46.264 102.437 103.420  1.00 20.87           N  
ATOM     55  CA  CYS B   8      47.663 102.163 103.107  1.00 20.87           C  
ATOM     56  C   CYS B   8      48.240 103.244 102.201  1.00 20.87           C  
ATOM     57  CB  CYS B   8      47.805 100.795 102.441  1.00 20.87           C  
ATOM     58  O   CYS B   8      47.494 103.988 101.562  1.00 20.87           O  
ATOM     59  SG  CYS B   8      48.768  99.612 103.408  1.00 20.87           S  
ATOM     60  N   GLY B   9      49.270 102.756 101.319  1.00 19.58           N  
ATOM     61  CA  GLY B   9      50.696 102.895 101.067  1.00 19.58           C  
ATOM     62  C   GLY B   9      51.005 103.676  99.804  1.00 19.58           C  
ATOM     63  O   GLY B   9      51.825 104.596  99.822  1.00 19.58           O  
ATOM     64  N   ALA B  10      50.665 103.097  98.523  1.00 19.49           N  
ATOM     65  CA  ALA B  10      51.750 102.438  97.802  1.00 19.49           C  
ATOM     66  C   ALA B  10      52.523 103.434  96.943  1.00 19.49           C  
ATOM     67  CB  ALA B  10      51.202 101.306  96.935  1.00 19.49           C  
ATOM     68  O   ALA B  10      52.040 104.536  96.673  1.00 19.49           O  
ATOM     69  N   LEU B  11      52.966 102.859  95.662  1.00 18.19           N  
ATOM     70  CA  LEU B  11      54.283 102.485  95.159  1.00 18.19           C  
ATOM     71  C   LEU B  11      54.766 103.480  94.108  1.00 18.19           C  
ATOM     72  CB  LEU B  11      54.249 101.074  94.565  1.00 18.19           C  
ATOM     73  O   LEU B  11      55.889 103.982  94.193  1.00 18.19           O  
ATOM     74  CG  LEU B  11      54.613  99.931  95.513  1.00 18.19           C  
ATOM     75  CD1 LEU B  11      54.028  98.616  95.008  1.00 18.19           C  
ATOM     76  CD2 LEU B  11      56.127  99.824  95.667  1.00 18.19           C  
ATOM     77  N   LEU B  12      54.491 103.219  92.683  1.00 17.36           N  
ATOM     78  CA  LEU B  12      55.417 102.461  91.847  1.00 17.36           C  
ATOM     79  C   LEU B  12      56.253 103.395  90.978  1.00 17.36           C  
ATOM     80  CB  LEU B  12      54.654 101.470  90.965  1.00 17.36           C  
ATOM     81  O   LEU B  12      57.481 103.288  90.948  1.00 17.36           O  
ATOM     82  CG  LEU B  12      54.633 100.016  91.440  1.00 17.36           C  
ATOM     83  CD1 LEU B  12      53.324  99.346  91.038  1.00 17.36           C  
ATOM     84  CD2 LEU B  12      55.826  99.252  90.875  1.00 17.36           C  
ATOM     85  N   ALA B  13      56.157 103.201  89.493  1.00 18.26           N  
ATOM     86  CA  ALA B  13      57.063 102.438  88.639  1.00 18.26           C  
ATOM     87  C   ALA B  13      58.000 103.363  87.868  1.00 18.26           C  
ATOM     88  CB  ALA B  13      56.270 101.563  87.671  1.00 18.26           C  
ATOM     89  O   ALA B  13      57.742 104.564  87.754  1.00 18.26           O  
ATOM     90  N   CYS B  14      58.304 102.923  86.447  1.00 17.72           N  
ATOM     91  CA  CYS B  14      59.487 102.336  85.828  1.00 17.72           C  
ATOM     92  C   CYS B  14      60.197 103.350  84.939  1.00 17.72           C  
ATOM     93  CB  CYS B  14      59.107 101.103  85.008  1.00 17.72           C  
ATOM     94  O   CYS B  14      61.405 103.554  85.065  1.00 17.72           O  
ATOM     95  SG  CYS B  14      58.978  99.590  85.986  1.00 17.72           S  
ATOM     96  N   LEU B  15      60.080 103.172  83.433  1.00 17.32           N  
ATOM     97  CA  LEU B  15      61.065 102.464  82.622  1.00 17.32           C  
ATOM     98  C   LEU B  15      61.974 103.447  81.892  1.00 17.32           C  
ATOM     99  CB  LEU B  15      60.369 101.548  81.613  1.00 17.32           C  
ATOM    100  O   LEU B  15      61.646 104.629  81.769  1.00 17.32           O  
ATOM    101  CG  LEU B  15      60.292 100.066  81.983  1.00 17.32           C  
ATOM    102  CD1 LEU B  15      58.991  99.458  81.470  1.00 17.32           C  
ATOM    103  CD2 LEU B  15      61.496  99.312  81.428  1.00 17.32           C  
ATOM    104  N   LEU B  16      62.372 103.062  80.488  1.00 18.61           N  
ATOM    105  CA  LEU B  16      63.623 102.591  79.904  1.00 18.61           C  
ATOM    106  C   LEU B  16      64.271 103.682  79.057  1.00 18.61           C  
ATOM    107  CB  LEU B  16      63.382 101.343  79.052  1.00 18.61           C  
ATOM    108  O   LEU B  16      65.451 103.994  79.236  1.00 18.61           O  
ATOM    109  CG  LEU B  16      63.531  99.997  79.764  1.00 18.61           C  
ATOM    110  CD1 LEU B  16      62.776  98.910  79.006  1.00 18.61           C  
ATOM    111  CD2 LEU B  16      65.003  99.629  79.911  1.00 18.61           C  
ATOM    112  N   LEU B  17      64.414 103.427  77.562  1.00 17.90           N  
ATOM    113  CA  LEU B  17      65.616 102.927  76.905  1.00 17.90           C  
ATOM    114  C   LEU B  17      66.319 104.041  76.137  1.00 17.90           C  
ATOM    115  CB  LEU B  17      65.269 101.777  75.955  1.00 17.90           C  
ATOM    116  O   LEU B  17      67.525 104.247  76.298  1.00 17.90           O  
ATOM    117  CG  LEU B  17      65.184 100.384  76.579  1.00 17.90           C  
ATOM    118  CD1 LEU B  17      64.379  99.449  75.683  1.00 17.90           C  
ATOM    119  CD2 LEU B  17      66.580  99.823  76.828  1.00 17.90           C  
ATOM    120  N   VAL B  18      66.274 104.039  74.622  1.00 18.35           N  
ATOM    121  CA  VAL B  18      67.341 103.434  73.831  1.00 18.35           C  
ATOM    122  C   VAL B  18      68.233 104.526  73.246  1.00 18.35           C  
ATOM    123  CB  VAL B  18      66.775 102.546  72.701  1.00 18.35           C  
ATOM    124  O   VAL B  18      67.833 105.690  73.172  1.00 18.35           O  
ATOM    125  CG1 VAL B  18      67.882 101.702  72.071  1.00 18.35           C  
ATOM    126  CG2 VAL B  18      65.656 101.652  73.234  1.00 18.35           C  
ATOM    127  N   LEU B  19      68.560 104.414  71.745  1.00 18.30           N  
ATOM    128  CA  LEU B  19      69.850 104.082  71.150  1.00 18.30           C  
ATOM    129  C   LEU B  19      70.558 105.338  70.654  1.00 18.30           C  
ATOM    130  CB  LEU B  19      69.669 103.094  69.994  1.00 18.30           C  
ATOM    131  O   LEU B  19      69.942 106.401  70.542  1.00 18.30           O  
ATOM    132  CG  LEU B  19      69.509 101.623  70.380  1.00 18.30           C  
ATOM    133  CD1 LEU B  19      68.875 100.841  69.234  1.00 18.30           C  
ATOM    134  CD2 LEU B  19      70.857 101.021  70.763  1.00 18.30           C  
ATOM    135  N   PRO B  20      70.998 105.307  69.230  1.00 20.19           N  
ATOM    136  CA  PRO B  20      72.381 105.135  68.782  1.00 20.19           C  
ATOM    137  C   PRO B  20      73.029 106.449  68.349  1.00 20.19           C  
ATOM    138  CB  PRO B  20      72.252 104.174  67.598  1.00 20.19           C  
ATOM    139  O   PRO B  20      73.680 107.116  69.157  1.00 20.19           O  
ATOM    140  CG  PRO B  20      70.805 104.219  67.226  1.00 20.19           C  
ATOM    141  CD  PRO B  20      70.073 105.033  68.254  1.00 20.19           C  
ATOM    142  N   VAL B  21      73.357 106.522  66.934  1.00 19.59           N  
ATOM    143  CA  VAL B  21      74.699 106.375  66.380  1.00 19.59           C  
ATOM    144  C   VAL B  21      75.253 107.746  65.999  1.00 19.59           C  
ATOM    145  CB  VAL B  21      74.708 105.437  65.153  1.00 19.59           C  
ATOM    146  O   VAL B  21      76.350 108.119  66.422  1.00 19.59           O  
ATOM    147  CG1 VAL B  21      76.138 105.176  64.682  1.00 19.59           C  
ATOM    148  CG2 VAL B  21      74.002 104.123  65.482  1.00 19.59           C  
ATOM    149  N   SER B  22      75.491 107.972  64.545  1.00 18.69           N  
ATOM    150  CA  SER B  22      76.752 107.975  63.809  1.00 18.69           C  
ATOM    151  C   SER B  22      77.144 109.387  63.389  1.00 18.69           C  
ATOM    152  CB  SER B  22      76.655 107.076  62.576  1.00 18.69           C  
ATOM    153  O   SER B  22      76.320 110.304  63.430  1.00 18.69           O  
ATOM    154  OG  SER B  22      75.309 106.951  62.148  1.00 18.69           O  
ATOM    155  N   GLU B  23      77.903 109.492  62.167  1.00 19.95           N  
ATOM    156  CA  GLU B  23      79.258 109.963  61.897  1.00 19.95           C  
ATOM    157  C   GLU B  23      79.245 111.367  61.299  1.00 19.95           C  
ATOM    158  CB  GLU B  23      79.986 108.998  60.957  1.00 19.95           C  
ATOM    159  O   GLU B  23      79.966 112.252  61.764  1.00 19.95           O  
ATOM    160  CG  GLU B  23      80.561 107.775  61.657  1.00 19.95           C  
ATOM    161  CD  GLU B  23      81.669 107.097  60.867  1.00 19.95           C  
ATOM    162  OE1 GLU B  23      82.334 106.187  61.412  1.00 19.95           O  
ATOM    163  OE2 GLU B  23      81.875 107.480  59.694  1.00 19.95           O  
ATOM    164  N   ALA B  24      79.003 111.461  59.881  1.00 19.69           N  
ATOM    165  CA  ALA B  24      80.099 111.695  58.944  1.00 19.69           C  
ATOM    166  C   ALA B  24      80.144 113.157  58.508  1.00 19.69           C  
ATOM    167  CB  ALA B  24      79.962 110.784  57.727  1.00 19.69           C  
ATOM    168  O   ALA B  24      79.180 113.901  58.707  1.00 19.69           O  
ATOM    169  N   ASN B  25      80.579 113.415  57.166  1.00 20.89           N  
ATOM    170  CA  ASN B  25      81.822 113.986  56.658  1.00 20.89           C  
ATOM    171  C   ASN B  25      81.594 115.359  56.032  1.00 20.89           C  
ATOM    172  CB  ASN B  25      82.471 113.042  55.643  1.00 20.89           C  
ATOM    173  O   ASN B  25      82.486 116.209  56.047  1.00 20.89           O  
ATOM    174  CG  ASN B  25      83.459 112.087  56.284  1.00 20.89           C  
ATOM    175  ND2 ASN B  25      83.750 110.988  55.599  1.00 20.89           N  
ATOM    176  OD1 ASN B  25      83.957 112.336  57.385  1.00 20.89           O  
ATOM    177  N   PHE B  26      80.554 115.517  55.104  1.00 21.25           N  
ATOM    178  CA  PHE B  26      80.995 115.646  53.720  1.00 21.25           C  
ATOM    179  C   PHE B  26      81.261 117.105  53.370  1.00 21.25           C  
ATOM    180  CB  PHE B  26      79.951 115.059  52.765  1.00 21.25           C  
ATOM    181  O   PHE B  26      80.629 118.007  53.925  1.00 21.25           O  
ATOM    182  CG  PHE B  26      80.112 113.582  52.523  1.00 21.25           C  
ATOM    183  CD1 PHE B  26      80.959 113.115  51.525  1.00 21.25           C  
ATOM    184  CD2 PHE B  26      79.416 112.661  53.294  1.00 21.25           C  
ATOM    185  CE1 PHE B  26      81.110 111.749  51.299  1.00 21.25           C  
ATOM    186  CE2 PHE B  26      79.561 111.294  53.074  1.00 21.25           C  
ATOM    187  CZ  PHE B  26      80.408 110.840  52.075  1.00 21.25           C  
ATOM    188  N   LEU B  27      81.813 117.323  52.090  1.00 22.04           N  
ATOM    189  CA  LEU B  27      82.957 118.148  51.720  1.00 22.04           C  
ATOM    190  C   LEU B  27      82.531 119.593  51.479  1.00 22.04           C  
ATOM    191  CB  LEU B  27      83.639 117.590  50.468  1.00 22.04           C  
ATOM    192  O   LEU B  27      81.337 119.881  51.367  1.00 22.04           O  
ATOM    193  CG  LEU B  27      84.687 116.499  50.697  1.00 22.04           C  
ATOM    194  CD1 LEU B  27      84.686 115.512  49.535  1.00 22.04           C  
ATOM    195  CD2 LEU B  27      86.069 117.116  50.880  1.00 22.04           C  
ATOM    196  N   SER B  28      83.278 120.182  50.687  1.00 22.29           N  
ATOM    197  CA  SER B  28      84.100 121.387  50.669  1.00 22.29           C  
ATOM    198  C   SER B  28      83.470 122.473  49.802  1.00 22.29           C  
ATOM    199  CB  SER B  28      85.507 121.070  50.161  1.00 22.29           C  
ATOM    200  O   SER B  28      83.749 123.660  49.984  1.00 22.29           O  
ATOM    201  OG  SER B  28      85.522 120.979  48.747  1.00 22.29           O  
ATOM    202  N   LYS B  29      82.835 121.953  48.728  1.00 20.64           N  
ATOM    203  CA  LYS B  29      83.465 122.330  47.467  1.00 20.64           C  
ATOM    204  C   LYS B  29      83.174 123.787  47.121  1.00 20.64           C  
ATOM    205  CB  LYS B  29      82.989 121.418  46.335  1.00 20.64           C  
ATOM    206  O   LYS B  29      82.221 124.375  47.636  1.00 20.64           O  
ATOM    207  CG  LYS B  29      84.108 120.907  45.439  1.00 20.64           C  
ATOM    208  CD  LYS B  29      83.579 119.964  44.366  1.00 20.64           C  
ATOM    209  CE  LYS B  29      84.696 119.462  43.462  1.00 20.64           C  
ATOM    210  NZ  LYS B  29      84.183 118.532  42.412  1.00 20.64           N  
ATOM    211  N   GLN B  30      83.302 124.118  45.794  1.00 23.08           N  
ATOM    212  CA  GLN B  30      84.067 125.046  44.967  1.00 23.08           C  
ATOM    213  C   GLN B  30      83.280 126.328  44.707  1.00 23.08           C  
ATOM    214  CB  GLN B  30      84.454 124.390  43.641  1.00 23.08           C  
ATOM    215  O   GLN B  30      82.084 126.398  44.995  1.00 23.08           O  
ATOM    216  CG  GLN B  30      85.894 123.896  43.597  1.00 23.08           C  
ATOM    217  CD  GLN B  30      86.249 123.239  42.276  1.00 23.08           C  
ATOM    218  NE2 GLN B  30      87.543 123.081  42.021  1.00 23.08           N  
ATOM    219  OE1 GLN B  30      85.367 122.874  41.492  1.00 23.08           O  
ATOM    220  N   GLN B  31      83.210 126.814  43.445  1.00 23.85           N  
ATOM    221  CA  GLN B  31      83.738 127.794  42.502  1.00 23.85           C  
ATOM    222  C   GLN B  31      82.618 128.644  41.908  1.00 23.85           C  
ATOM    223  CB  GLN B  31      84.518 127.100  41.385  1.00 23.85           C  
ATOM    224  O   GLN B  31      82.729 129.871  41.847  1.00 23.85           O  
ATOM    225  CG  GLN B  31      86.029 127.157  41.563  1.00 23.85           C  
ATOM    226  CD  GLN B  31      86.767 126.225  40.621  1.00 23.85           C  
ATOM    227  NE2 GLN B  31      87.944 126.646  40.170  1.00 23.85           N  
ATOM    228  OE1 GLN B  31      86.284 125.134  40.301  1.00 23.85           O  
ATOM    229  N   ALA B  32      81.784 128.132  40.982  1.00 21.34           N  
ATOM    230  CA  ALA B  32      81.910 128.604  39.605  1.00 21.34           C  
ATOM    231  C   ALA B  32      80.796 129.588  39.259  1.00 21.34           C  
ATOM    232  CB  ALA B  32      81.895 127.425  38.635  1.00 21.34           C  
ATOM    233  O   ALA B  32      80.994 130.501  38.454  1.00 21.34           O  
ATOM    234  N   SER B  33      79.524 129.258  39.384  1.00 22.78           N  
ATOM    235  CA  SER B  33      78.638 129.287  38.225  1.00 22.78           C  
ATOM    236  C   SER B  33      78.050 130.678  38.013  1.00 22.78           C  
ATOM    237  CB  SER B  33      77.510 128.267  38.386  1.00 22.78           C  
ATOM    238  O   SER B  33      77.490 131.269  38.939  1.00 22.78           O  
ATOM    239  OG  SER B  33      76.960 128.328  39.691  1.00 22.78           O  
ATOM    240  N   GLN B  34      78.331 131.321  36.781  1.00 22.74           N  
ATOM    241  CA  GLN B  34      78.745 132.595  36.203  1.00 22.74           C  
ATOM    242  C   GLN B  34      77.562 133.549  36.071  1.00 22.74           C  
ATOM    243  CB  GLN B  34      79.398 132.378  34.837  1.00 22.74           C  
ATOM    244  O   GLN B  34      77.610 134.678  36.564  1.00 22.74           O  
ATOM    245  CG  GLN B  34      80.919 132.318  34.885  1.00 22.74           C  
ATOM    246  CD  GLN B  34      81.545 132.194  33.509  1.00 22.74           C  
ATOM    247  NE2 GLN B  34      82.873 132.211  33.458  1.00 22.74           N  
ATOM    248  OE1 GLN B  34      80.842 132.082  32.500  1.00 22.74           O  
ATOM    249  N   VAL B  35      77.003 133.761  34.809  1.00 23.32           N  
ATOM    250  CA  VAL B  35      77.138 134.954  33.980  1.00 23.32           C  
ATOM    251  C   VAL B  35      75.788 135.660  33.867  1.00 23.32           C  
ATOM    252  CB  VAL B  35      77.678 134.609  32.573  1.00 23.32           C  
ATOM    253  O   VAL B  35      75.694 136.870  34.085  1.00 23.32           O  
ATOM    254  CG1 VAL B  35      77.670 135.845  31.675  1.00 23.32           C  
ATOM    255  CG2 VAL B  35      79.085 134.025  32.671  1.00 23.32           C  
ATOM    256  N   LEU B  36      74.846 135.272  32.825  1.00 22.65           N  
ATOM    257  CA  LEU B  36      74.582 136.153  31.692  1.00 22.65           C  
ATOM    258  C   LEU B  36      73.286 136.930  31.897  1.00 22.65           C  
ATOM    259  CB  LEU B  36      74.508 135.347  30.392  1.00 22.65           C  
ATOM    260  O   LEU B  36      72.545 136.669  32.847  1.00 22.65           O  
ATOM    261  CG  LEU B  36      75.845 134.983  29.743  1.00 22.65           C  
ATOM    262  CD1 LEU B  36      75.715 133.684  28.956  1.00 22.65           C  
ATOM    263  CD2 LEU B  36      76.327 136.115  28.842  1.00 22.65           C  
ATOM    264  N   VAL B  37      72.130 136.705  31.022  1.00 24.92           N  
ATOM    265  CA  VAL B  37      71.795 137.565  29.892  1.00 24.92           C  
ATOM    266  C   VAL B  37      70.596 138.442  30.247  1.00 24.92           C  
ATOM    267  CB  VAL B  37      71.495 136.741  28.620  1.00 24.92           C  
ATOM    268  O   VAL B  37      70.656 139.667  30.121  1.00 24.92           O  
ATOM    269  CG1 VAL B  37      71.108 137.658  27.461  1.00 24.92           C  
ATOM    270  CG2 VAL B  37      72.700 135.880  28.245  1.00 24.92           C  
ATOM    271  N   ARG B  38      69.345 138.313  29.470  1.00 28.71           N  
ATOM    272  CA  ARG B  38      68.806 139.353  28.600  1.00 28.71           C  
ATOM    273  C   ARG B  38      67.811 140.233  29.350  1.00 28.71           C  
ATOM    274  CB  ARG B  38      68.135 138.732  27.373  1.00 28.71           C  
ATOM    275  O   ARG B  38      67.278 139.832  30.387  1.00 28.71           O  
ATOM    276  CG  ARG B  38      69.049 138.619  26.163  1.00 28.71           C  
ATOM    277  CD  ARG B  38      68.305 138.095  24.942  1.00 28.71           C  
ATOM    278  NE  ARG B  38      69.186 137.982  23.782  1.00 28.71           N  
ATOM    279  NH1 ARG B  38      67.538 137.238  22.344  1.00 28.71           N  
ATOM    280  NH2 ARG B  38      69.685 137.512  21.590  1.00 28.71           N  
ATOM    281  CZ  ARG B  38      68.801 137.578  22.575  1.00 28.71           C  
ATOM    282  N   LYS B  39      67.424 141.367  28.549  1.00 31.01           N  
ATOM    283  CA  LYS B  39      66.978 142.724  28.850  1.00 31.01           C  
ATOM    284  C   LYS B  39      65.483 142.756  29.153  1.00 31.01           C  
ATOM    285  CB  LYS B  39      67.298 143.665  27.688  1.00 31.01           C  
ATOM    286  O   LYS B  39      64.662 142.448  28.286  1.00 31.01           O  
ATOM    287  CG  LYS B  39      68.522 144.540  27.918  1.00 31.01           C  
ATOM    288  CD  LYS B  39      68.756 145.491  26.752  1.00 31.01           C  
ATOM    289  CE  LYS B  39      70.007 146.334  26.960  1.00 31.01           C  
ATOM    290  NZ  LYS B  39      70.266 147.237  25.799  1.00 31.01           N  
ATOM    291  N   ARG B  40      65.023 142.358  30.251  1.00 32.32           N  
ATOM    292  CA  ARG B  40      63.635 142.027  30.557  1.00 32.32           C  
ATOM    293  C   ARG B  40      62.706 143.185  30.211  1.00 32.32           C  
ATOM    294  CB  ARG B  40      63.483 141.657  32.034  1.00 32.32           C  
ATOM    295  O   ARG B  40      62.853 144.287  30.745  1.00 32.32           O  
ATOM    296  CG  ARG B  40      63.674 140.176  32.321  1.00 32.32           C  
ATOM    297  CD  ARG B  40      63.390 139.843  33.779  1.00 32.32           C  
ATOM    298  NE  ARG B  40      63.609 138.428  34.062  1.00 32.32           N  
ATOM    299  NH1 ARG B  40      63.200 138.604  36.328  1.00 32.32           N  
ATOM    300  NH2 ARG B  40      63.735 136.573  35.410  1.00 32.32           N  
ATOM    301  CZ  ARG B  40      63.514 137.871  35.266  1.00 32.32           C  
ATOM    302  N   ARG B  41      62.262 143.149  28.911  1.00 31.13           N  
ATOM    303  CA  ARG B  41      61.800 144.370  28.258  1.00 31.13           C  
ATOM    304  C   ARG B  41      60.664 145.015  29.045  1.00 31.13           C  
ATOM    305  CB  ARG B  41      61.345 144.076  26.827  1.00 31.13           C  
ATOM    306  O   ARG B  41      59.882 144.322  29.699  1.00 31.13           O  
ATOM    307  CG  ARG B  41      62.380 144.424  25.768  1.00 31.13           C  
ATOM    308  CD  ARG B  41      61.879 144.108  24.366  1.00 31.13           C  
ATOM    309  NE  ARG B  41      62.917 144.325  23.362  1.00 31.13           N  
ATOM    310  NH1 ARG B  41      61.620 143.646  21.575  1.00 31.13           N  
ATOM    311  NH2 ARG B  41      63.780 144.332  21.234  1.00 31.13           N  
ATOM    312  CZ  ARG B  41      62.770 144.100  22.059  1.00 31.13           C  
ATOM    313  N   ALA B  42      60.674 146.173  29.339  1.00 34.85           N  
ATOM    314  CA  ALA B  42      59.959 146.965  30.336  1.00 34.85           C  
ATOM    315  C   ALA B  42      58.449 146.811  30.179  1.00 34.85           C  
ATOM    316  CB  ALA B  42      60.354 148.436  30.230  1.00 34.85           C  
ATOM    317  O   ALA B  42      57.676 147.521  30.827  1.00 34.85           O  
ATOM    318  N   ASN B  43      57.978 145.719  29.120  1.00 29.65           N  
ATOM    319  CA  ASN B  43      56.655 145.982  28.563  1.00 29.65           C  
ATOM    320  C   ASN B  43      55.548 145.537  29.515  1.00 29.65           C  
ATOM    321  CB  ASN B  43      56.497 145.292  27.206  1.00 29.65           C  
ATOM    322  O   ASN B  43      55.783 144.727  30.412  1.00 29.65           O  
ATOM    323  CG  ASN B  43      57.106 146.091  26.071  1.00 29.65           C  
ATOM    324  ND2 ASN B  43      57.388 145.422  24.959  1.00 29.65           N  
ATOM    325  OD1 ASN B  43      57.323 147.299  26.192  1.00 29.65           O  
ATOM    326  N   SER B  44      54.141 145.623  29.158  1.00 33.81           N  
ATOM    327  CA  SER B  44      52.956 145.721  30.005  1.00 33.81           C  
ATOM    328  C   SER B  44      52.529 144.351  30.520  1.00 33.81           C  
ATOM    329  CB  SER B  44      51.802 146.370  29.239  1.00 33.81           C  
ATOM    330  O   SER B  44      52.540 143.370  29.773  1.00 33.81           O  
ATOM    331  OG  SER B  44      51.090 145.402  28.487  1.00 33.81           O  
ATOM    332  N   LEU B  45      52.594 143.709  31.674  1.00 36.56           N  
ATOM    333  CA  LEU B  45      52.419 142.557  32.552  1.00 36.56           C  
ATOM    334  C   LEU B  45      51.099 141.850  32.265  1.00 36.56           C  
ATOM    335  CB  LEU B  45      52.472 142.988  34.020  1.00 36.56           C  
ATOM    336  O   LEU B  45      50.901 140.704  32.676  1.00 36.56           O  
ATOM    337  CG  LEU B  45      53.837 142.899  34.704  1.00 36.56           C  
ATOM    338  CD1 LEU B  45      54.034 144.080  35.648  1.00 36.56           C  
ATOM    339  CD2 LEU B  45      53.974 141.579  35.454  1.00 36.56           C  
ATOM    340  N   LEU B  46      50.087 142.375  31.745  1.00 35.87           N  
ATOM    341  CA  LEU B  46      48.725 141.869  31.881  1.00 35.87           C  
ATOM    342  C   LEU B  46      48.463 140.741  30.888  1.00 35.87           C  
ATOM    343  CB  LEU B  46      47.711 142.995  31.671  1.00 35.87           C  
ATOM    344  O   LEU B  46      47.475 140.014  31.015  1.00 35.87           O  
ATOM    345  CG  LEU B  46      47.398 143.862  32.892  1.00 35.87           C  
ATOM    346  CD1 LEU B  46      46.990 145.265  32.455  1.00 35.87           C  
ATOM    347  CD2 LEU B  46      46.303 143.221  33.737  1.00 35.87           C  
ATOM    348  N   GLU B  47      49.129 140.535  29.798  1.00 38.62           N  
ATOM    349  CA  GLU B  47      48.786 139.650  28.689  1.00 38.62           C  
ATOM    350  C   GLU B  47      49.074 138.192  29.037  1.00 38.62           C  
ATOM    351  CB  GLU B  47      49.551 140.050  27.425  1.00 38.62           C  
ATOM    352  O   GLU B  47      48.450 137.282  28.487  1.00 38.62           O  
ATOM    353  CG  GLU B  47      48.721 140.846  26.429  1.00 38.62           C  
ATOM    354  CD  GLU B  47      49.188 140.684  24.992  1.00 38.62           C  
ATOM    355  OE1 GLU B  47      48.386 140.924  24.061  1.00 38.62           O  
ATOM    356  OE2 GLU B  47      50.367 140.312  24.794  1.00 38.62           O  
ATOM    357  N   GLU B  48      49.951 137.722  29.851  1.00 41.21           N  
ATOM    358  CA  GLU B  48      50.476 136.365  29.972  1.00 41.21           C  
ATOM    359  C   GLU B  48      49.443 135.427  30.589  1.00 41.21           C  
ATOM    360  CB  GLU B  48      51.759 136.357  30.806  1.00 41.21           C  
ATOM    361  O   GLU B  48      49.526 134.208  30.424  1.00 41.21           O  
ATOM    362  CG  GLU B  48      53.007 136.000  30.012  1.00 41.21           C  
ATOM    363  CD  GLU B  48      54.222 135.741  30.888  1.00 41.21           C  
ATOM    364  OE1 GLU B  48      55.219 135.169  30.391  1.00 41.21           O  
ATOM    365  OE2 GLU B  48      54.177 136.111  32.083  1.00 41.21           O  
ATOM    366  N   THR B  49      48.569 135.761  31.369  1.00 45.91           N  
ATOM    367  CA  THR B  49      47.717 134.829  32.099  1.00 45.91           C  
ATOM    368  C   THR B  49      46.588 134.317  31.210  1.00 45.91           C  
ATOM    369  CB  THR B  49      47.124 135.485  33.360  1.00 45.91           C  
ATOM    370  O   THR B  49      45.820 133.441  31.614  1.00 45.91           O  
ATOM    371  CG2 THR B  49      48.122 135.465  34.512  1.00 45.91           C  
ATOM    372  OG1 THR B  49      46.776 136.844  33.066  1.00 45.91           O  
ATOM    373  N   LYS B  50      46.448 134.849  29.946  1.00 51.84           N  
ATOM    374  CA  LYS B  50      45.254 134.447  29.207  1.00 51.84           C  
ATOM    375  C   LYS B  50      45.523 133.204  28.363  1.00 51.84           C  
ATOM    376  CB  LYS B  50      44.764 135.590  28.316  1.00 51.84           C  
ATOM    377  O   LYS B  50      46.630 133.020  27.854  1.00 51.84           O  
ATOM    378  CG  LYS B  50      43.790 136.536  29.003  1.00 51.84           C  
ATOM    379  CD  LYS B  50      43.233 137.567  28.030  1.00 51.84           C  
ATOM    380  CE  LYS B  50      42.271 138.525  28.719  1.00 51.84           C  
ATOM    381  NZ  LYS B  50      41.748 139.559  27.777  1.00 51.84           N  
ATOM    382  N   GLN B  51      44.831 132.110  28.454  1.00 61.79           N  
ATOM    383  CA  GLN B  51      44.819 130.902  27.636  1.00 61.79           C  
ATOM    384  C   GLN B  51      44.919 131.241  26.152  1.00 61.79           C  
ATOM    385  CB  GLN B  51      43.555 130.084  27.905  1.00 61.79           C  
ATOM    386  O   GLN B  51      44.324 132.217  25.692  1.00 61.79           O  
ATOM    387  CG  GLN B  51      43.658 128.630  27.464  1.00 61.79           C  
ATOM    388  CD  GLN B  51      42.487 127.789  27.938  1.00 61.79           C  
ATOM    389  NE2 GLN B  51      42.559 126.484  27.697  1.00 61.79           N  
ATOM    390  OE1 GLN B  51      41.527 128.308  28.516  1.00 61.79           O  
ATOM    391  N   GLY B  52      45.964 130.666  25.522  1.00 65.50           N  
ATOM    392  CA  GLY B  52      46.170 130.902  24.102  1.00 65.50           C  
ATOM    393  C   GLY B  52      44.953 130.568  23.259  1.00 65.50           C  
ATOM    394  O   GLY B  52      44.117 129.757  23.661  1.00 65.50           O  
ATOM    395  N   ASN B  53      44.504 131.291  22.432  1.00 74.34           N  
ATOM    396  CA  ASN B  53      43.442 131.148  21.442  1.00 74.34           C  
ATOM    397  C   ASN B  53      43.985 130.659  20.103  1.00 74.34           C  
ATOM    398  CB  ASN B  53      42.695 132.471  21.261  1.00 74.34           C  
ATOM    399  O   ASN B  53      44.849 131.304  19.506  1.00 74.34           O  
ATOM    400  CG  ASN B  53      41.427 132.319  20.443  1.00 74.34           C  
ATOM    401  ND2 ASN B  53      40.348 132.942  20.902  1.00 74.34           N  
ATOM    402  OD1 ASN B  53      41.418 131.647  19.409  1.00 74.34           O  
ATOM    403  N   LEU B  54      43.610 129.330  19.727  1.00 79.48           N  
ATOM    404  CA  LEU B  54      44.050 128.740  18.467  1.00 79.48           C  
ATOM    405  C   LEU B  54      43.847 129.714  17.311  1.00 79.48           C  
ATOM    406  CB  LEU B  54      43.293 127.438  18.192  1.00 79.48           C  
ATOM    407  O   LEU B  54      44.724 129.859  16.456  1.00 79.48           O  
ATOM    408  CG  LEU B  54      43.832 126.567  17.056  1.00 79.48           C  
ATOM    409  CD1 LEU B  54      44.942 125.655  17.569  1.00 79.48           C  
ATOM    410  CD2 LEU B  54      42.708 125.750  16.428  1.00 79.48           C  
ATOM    411  N   GLU B  55      42.650 130.464  17.259  1.00 76.80           N  
ATOM    412  CA  GLU B  55      42.346 131.441  16.218  1.00 76.80           C  
ATOM    413  C   GLU B  55      43.360 132.582  16.218  1.00 76.80           C  
ATOM    414  CB  GLU B  55      40.930 131.995  16.397  1.00 76.80           C  
ATOM    415  O   GLU B  55      43.876 132.961  15.165  1.00 76.80           O  
ATOM    416  CG  GLU B  55      40.410 132.756  15.186  1.00 76.80           C  
ATOM    417  CD  GLU B  55      40.000 131.848  14.037  1.00 76.80           C  
ATOM    418  OE1 GLU B  55      39.717 132.360  12.930  1.00 76.80           O  
ATOM    419  OE2 GLU B  55      39.961 130.615  14.246  1.00 76.80           O  
ATOM    420  N   ARG B  56      43.651 133.108  17.250  1.00 74.24           N  
ATOM    421  CA  ARG B  56      44.541 134.256  17.388  1.00 74.24           C  
ATOM    422  C   ARG B  56      45.997 133.848  17.188  1.00 74.24           C  
ATOM    423  CB  ARG B  56      44.365 134.913  18.759  1.00 74.24           C  
ATOM    424  O   ARG B  56      46.742 134.517  16.469  1.00 74.24           O  
ATOM    425  CG  ARG B  56      44.649 136.407  18.767  1.00 74.24           C  
ATOM    426  CD  ARG B  56      44.538 136.994  20.168  1.00 74.24           C  
ATOM    427  NE  ARG B  56      43.182 137.455  20.452  1.00 74.24           N  
ATOM    428  NH1 ARG B  56      43.519 137.692  22.726  1.00 74.24           N  
ATOM    429  NH2 ARG B  56      41.477 138.185  21.807  1.00 74.24           N  
ATOM    430  CZ  ARG B  56      42.729 137.776  21.661  1.00 74.24           C  
ATOM    431  N   GLU B  57      46.321 132.695  17.763  1.00 75.30           N  
ATOM    432  CA  GLU B  57      47.735 132.338  17.824  1.00 75.30           C  
ATOM    433  C   GLU B  57      48.175 131.609  16.557  1.00 75.30           C  
ATOM    434  CB  GLU B  57      48.018 131.472  19.054  1.00 75.30           C  
ATOM    435  O   GLU B  57      49.283 131.827  16.063  1.00 75.30           O  
ATOM    436  CG  GLU B  57      47.873 132.213  20.375  1.00 75.30           C  
ATOM    437  CD  GLU B  57      48.976 133.232  20.615  1.00 75.30           C  
ATOM    438  OE1 GLU B  57      48.767 134.176  21.412  1.00 75.30           O  
ATOM    439  OE2 GLU B  57      50.056 133.087  20.001  1.00 75.30           O  
ATOM    440  N   CYS B  58      47.346 130.753  16.038  1.00 79.84           N  
ATOM    441  CA  CYS B  58      47.837 129.862  14.993  1.00 79.84           C  
ATOM    442  C   CYS B  58      47.160 130.159  13.661  1.00 79.84           C  
ATOM    443  CB  CYS B  58      47.603 128.402  15.380  1.00 79.84           C  
ATOM    444  O   CYS B  58      47.652 129.754  12.606  1.00 79.84           O  
ATOM    445  SG  CYS B  58      48.600 127.852  16.783  1.00 79.84           S  
ATOM    446  N   ILE B  59      46.114 130.935  13.606  1.00 77.54           N  
ATOM    447  CA  ILE B  59      45.452 131.279  12.353  1.00 77.54           C  
ATOM    448  C   ILE B  59      45.759 132.730  11.989  1.00 77.54           C  
ATOM    449  CB  ILE B  59      43.925 131.059  12.440  1.00 77.54           C  
ATOM    450  O   ILE B  59      46.270 133.009  10.902  1.00 77.54           O  
ATOM    451  CG1 ILE B  59      43.613 129.584  12.717  1.00 77.54           C  
ATOM    452  CG2 ILE B  59      43.237 131.534  11.157  1.00 77.54           C  
ATOM    453  CD1 ILE B  59      42.138 129.301  12.970  1.00 77.54           C  
ATOM    454  N   GLU B  60      45.617 133.748  12.844  1.00 74.29           N  
ATOM    455  CA  GLU B  60      45.839 135.168  12.591  1.00 74.29           C  
ATOM    456  C   GLU B  60      47.324 135.513  12.644  1.00 74.29           C  
ATOM    457  CB  GLU B  60      45.064 136.021  13.599  1.00 74.29           C  
ATOM    458  O   GLU B  60      47.824 136.259  11.799  1.00 74.29           O  
ATOM    459  CG  GLU B  60      43.577 136.133  13.296  1.00 74.29           C  
ATOM    460  CD  GLU B  60      42.839 137.062  14.247  1.00 74.29           C  
ATOM    461  OE1 GLU B  60      41.614 137.255  14.077  1.00 74.29           O  
ATOM    462  OE2 GLU B  60      43.492 137.601  15.168  1.00 74.29           O  
ATOM    463  N   GLU B  61      48.087 135.011  13.650  1.00 73.18           N  
ATOM    464  CA  GLU B  61      49.472 135.404  13.890  1.00 73.18           C  
ATOM    465  C   GLU B  61      50.434 134.266  13.561  1.00 73.18           C  
ATOM    466  CB  GLU B  61      49.661 135.848  15.343  1.00 73.18           C  
ATOM    467  O   GLU B  61      51.653 134.449  13.588  1.00 73.18           O  
ATOM    468  CG  GLU B  61      49.014 137.187  15.665  1.00 73.18           C  
ATOM    469  CD  GLU B  61      49.387 137.718  17.041  1.00 73.18           C  
ATOM    470  OE1 GLU B  61      48.978 138.850  17.385  1.00 73.18           O  
ATOM    471  OE2 GLU B  61      50.093 136.996  17.779  1.00 73.18           O  
ATOM    472  N   LEU B  62      50.078 133.196  12.907  1.00 76.80           N  
ATOM    473  CA  LEU B  62      50.928 132.027  12.708  1.00 76.80           C  
ATOM    474  C   LEU B  62      51.683 131.680  13.987  1.00 76.80           C  
ATOM    475  CB  LEU B  62      51.919 132.273  11.568  1.00 76.80           C  
ATOM    476  O   LEU B  62      52.250 132.562  14.637  1.00 76.80           O  
ATOM    477  CG  LEU B  62      51.316 132.462  10.175  1.00 76.80           C  
ATOM    478  CD1 LEU B  62      52.302 133.186   9.264  1.00 76.80           C  
ATOM    479  CD2 LEU B  62      50.919 131.116   9.577  1.00 76.80           C  
ATOM    480  N   CYS B  63      51.588 130.430  14.413  1.00 79.68           N  
ATOM    481  CA  CYS B  63      52.121 130.071  15.723  1.00 79.68           C  
ATOM    482  C   CYS B  63      53.300 129.115  15.589  1.00 79.68           C  
ATOM    483  CB  CYS B  63      51.033 129.436  16.589  1.00 79.68           C  
ATOM    484  O   CYS B  63      53.423 128.411  14.585  1.00 79.68           O  
ATOM    485  SG  CYS B  63      50.378 127.892  15.919  1.00 79.68           S  
ATOM    486  N   ASN B  64      54.422 129.256  16.441  1.00 78.06           N  
ATOM    487  CA  ASN B  64      55.461 128.247  16.613  1.00 78.06           C  
ATOM    488  C   ASN B  64      55.005 127.126  17.543  1.00 78.06           C  
ATOM    489  CB  ASN B  64      56.747 128.884  17.141  1.00 78.06           C  
ATOM    490  O   ASN B  64      53.885 127.156  18.055  1.00 78.06           O  
ATOM    491  CG  ASN B  64      56.559 129.546  18.492  1.00 78.06           C  
ATOM    492  ND2 ASN B  64      57.370 130.559  18.774  1.00 78.06           N  
ATOM    493  OD1 ASN B  64      55.692 129.150  19.276  1.00 78.06           O  
ATOM    494  N   LYS B  65      55.685 126.029  17.744  1.00 82.70           N  
ATOM    495  CA  LYS B  65      55.341 124.845  18.526  1.00 82.70           C  
ATOM    496  C   LYS B  65      55.003 125.217  19.967  1.00 82.70           C  
ATOM    497  CB  LYS B  65      56.487 123.833  18.501  1.00 82.70           C  
ATOM    498  O   LYS B  65      54.059 124.678  20.548  1.00 82.70           O  
ATOM    499  CG  LYS B  65      56.111 122.459  19.035  1.00 82.70           C  
ATOM    500  CD  LYS B  65      57.250 121.462  18.865  1.00 82.70           C  
ATOM    501  CE  LYS B  65      56.877 120.088  19.404  1.00 82.70           C  
ATOM    502  NZ  LYS B  65      57.996 119.111  19.252  1.00 82.70           N  
ATOM    503  N   GLU B  66      55.826 126.099  20.537  1.00 77.48           N  
ATOM    504  CA  GLU B  66      55.603 126.535  21.913  1.00 77.48           C  
ATOM    505  C   GLU B  66      54.271 127.265  22.052  1.00 77.48           C  
ATOM    506  CB  GLU B  66      56.748 127.436  22.383  1.00 77.48           C  
ATOM    507  O   GLU B  66      53.564 127.094  23.047  1.00 77.48           O  
ATOM    508  CG  GLU B  66      56.876 127.529  23.897  1.00 77.48           C  
ATOM    509  CD  GLU B  66      57.072 126.178  24.566  1.00 77.48           C  
ATOM    510  OE1 GLU B  66      56.901 126.083  25.803  1.00 77.48           O  
ATOM    511  OE2 GLU B  66      57.399 125.207  23.849  1.00 77.48           O  
ATOM    512  N   GLU B  67      54.013 128.094  21.063  1.00 76.99           N  
ATOM    513  CA  GLU B  67      52.733 128.795  21.056  1.00 76.99           C  
ATOM    514  C   GLU B  67      51.570 127.819  20.897  1.00 76.99           C  
ATOM    515  CB  GLU B  67      52.699 129.840  19.938  1.00 76.99           C  
ATOM    516  O   GLU B  67      50.509 128.007  21.497  1.00 76.99           O  
ATOM    517  CG  GLU B  67      53.534 131.079  20.229  1.00 76.99           C  
ATOM    518  CD  GLU B  67      53.609 132.041  19.054  1.00 76.99           C  
ATOM    519  OE1 GLU B  67      53.912 133.237  19.267  1.00 76.99           O  
ATOM    520  OE2 GLU B  67      53.363 131.595  17.911  1.00 76.99           O  
ATOM    521  N   ALA B  68      51.775 126.802  19.982  1.00 78.83           N  
ATOM    522  CA  ALA B  68      50.798 125.727  19.832  1.00 78.83           C  
ATOM    523  C   ALA B  68      50.636 124.947  21.134  1.00 78.83           C  
ATOM    524  CB  ALA B  68      51.209 124.788  18.701  1.00 78.83           C  
ATOM    525  O   ALA B  68      49.525 124.549  21.492  1.00 78.83           O  
ATOM    526  N   ARG B  69      51.665 124.713  21.807  1.00 81.19           N  
ATOM    527  CA  ARG B  69      51.649 124.045  23.104  1.00 81.19           C  
ATOM    528  C   ARG B  69      50.847 124.847  24.123  1.00 81.19           C  
ATOM    529  CB  ARG B  69      53.075 123.826  23.614  1.00 81.19           C  
ATOM    530  O   ARG B  69      50.192 124.273  24.996  1.00 81.19           O  
ATOM    531  CG  ARG B  69      53.167 122.875  24.797  1.00 81.19           C  
ATOM    532  CD  ARG B  69      54.592 122.763  25.320  1.00 81.19           C  
ATOM    533  NE  ARG B  69      54.744 123.417  26.617  1.00 81.19           N  
ATOM    534  NH1 ARG B  69      56.471 122.059  27.332  1.00 81.19           N  
ATOM    535  NH2 ARG B  69      55.684 123.731  28.689  1.00 81.19           N  
ATOM    536  CZ  ARG B  69      55.633 123.067  27.543  1.00 81.19           C  
ATOM    537  N   GLU B  70      50.937 126.177  24.041  1.00 77.44           N  
ATOM    538  CA  GLU B  70      50.185 127.055  24.932  1.00 77.44           C  
ATOM    539  C   GLU B  70      48.684 126.943  24.681  1.00 77.44           C  
ATOM    540  CB  GLU B  70      50.639 128.508  24.764  1.00 77.44           C  
ATOM    541  O   GLU B  70      47.881 127.106  25.602  1.00 77.44           O  
ATOM    542  CG  GLU B  70      51.901 128.851  25.543  1.00 77.44           C  
ATOM    543  CD  GLU B  70      52.287 130.318  25.441  1.00 77.44           C  
ATOM    544  OE1 GLU B  70      53.325 130.714  26.020  1.00 77.44           O  
ATOM    545  OE2 GLU B  70      51.546 131.078  24.779  1.00 77.44           O  
ATOM    546  N   VAL B  71      48.325 126.690  23.359  1.00 75.12           N  
ATOM    547  CA  VAL B  71      46.926 126.505  22.987  1.00 75.12           C  
ATOM    548  C   VAL B  71      46.406 125.193  23.571  1.00 75.12           C  
ATOM    549  CB  VAL B  71      46.740 126.516  21.453  1.00 75.12           C  
ATOM    550  O   VAL B  71      45.341 125.162  24.191  1.00 75.12           O  
ATOM    551  CG1 VAL B  71      45.297 126.178  21.082  1.00 75.12           C  
ATOM    552  CG2 VAL B  71      47.140 127.873  20.878  1.00 75.12           C  
ATOM    553  N   PHE B  72      47.072 124.049  23.496  1.00 80.21           N  
ATOM    554  CA  PHE B  72      46.598 122.712  23.830  1.00 80.21           C  
ATOM    555  C   PHE B  72      47.015 122.328  25.245  1.00 80.21           C  
ATOM    556  CB  PHE B  72      47.133 121.684  22.828  1.00 80.21           C  
ATOM    557  O   PHE B  72      46.421 121.435  25.852  1.00 80.21           O  
ATOM    558  CG  PHE B  72      46.626 121.883  21.426  1.00 80.21           C  
ATOM    559  CD1 PHE B  72      45.302 121.609  21.105  1.00 80.21           C  
ATOM    560  CD2 PHE B  72      47.474 122.345  20.427  1.00 80.21           C  
ATOM    561  CE1 PHE B  72      44.830 121.792  19.807  1.00 80.21           C  
ATOM    562  CE2 PHE B  72      47.009 122.530  19.128  1.00 80.21           C  
ATOM    563  CZ  PHE B  72      45.687 122.252  18.820  1.00 80.21           C  
ATOM    564  N   GLU B  73      47.882 123.051  25.866  1.00 73.42           N  
ATOM    565  CA  GLU B  73      48.356 122.906  27.239  1.00 73.42           C  
ATOM    566  C   GLU B  73      48.827 121.481  27.513  1.00 73.42           C  
ATOM    567  CB  GLU B  73      47.258 123.297  28.231  1.00 73.42           C  
ATOM    568  O   GLU B  73      48.887 121.052  28.667  1.00 73.42           O  
ATOM    569  CG  GLU B  73      46.965 124.790  28.267  1.00 73.42           C  
ATOM    570  CD  GLU B  73      46.006 125.186  29.379  1.00 73.42           C  
ATOM    571  OE1 GLU B  73      45.732 126.397  29.541  1.00 73.42           O  
ATOM    572  OE2 GLU B  73      45.527 124.279  30.095  1.00 73.42           O  
ATOM    573  N   ASN B  74      48.924 120.578  26.494  1.00 78.09           N  
ATOM    574  CA  ASN B  74      49.479 119.239  26.661  1.00 78.09           C  
ATOM    575  C   ASN B  74      50.314 118.824  25.452  1.00 78.09           C  
ATOM    576  CB  ASN B  74      48.363 118.222  26.910  1.00 78.09           C  
ATOM    577  O   ASN B  74      50.053 119.265  24.332  1.00 78.09           O  
ATOM    578  CG  ASN B  74      47.506 117.983  25.683  1.00 78.09           C  
ATOM    579  ND2 ASN B  74      46.196 117.902  25.881  1.00 78.09           N  
ATOM    580  OD1 ASN B  74      48.017 117.871  24.565  1.00 78.09           O  
ATOM    581  N   ASP B  75      51.346 117.913  25.672  1.00 80.54           N  
ATOM    582  CA  ASP B  75      52.331 117.516  24.670  1.00 80.54           C  
ATOM    583  C   ASP B  75      51.710 116.587  23.629  1.00 80.54           C  
ATOM    584  CB  ASP B  75      53.529 116.835  25.335  1.00 80.54           C  
ATOM    585  O   ASP B  75      51.945 116.745  22.429  1.00 80.54           O  
ATOM    586  CG  ASP B  75      54.426 117.808  26.079  1.00 80.54           C  
ATOM    587  OD1 ASP B  75      54.402 119.019  25.769  1.00 80.54           O  
ATOM    588  OD2 ASP B  75      55.166 117.360  26.982  1.00 80.54           O  
ATOM    589  N   PRO B  76      50.922 115.669  24.038  1.00 80.55           N  
ATOM    590  CA  PRO B  76      50.402 114.735  23.036  1.00 80.55           C  
ATOM    591  C   PRO B  76      49.549 115.424  21.974  1.00 80.55           C  
ATOM    592  CB  PRO B  76      49.561 113.761  23.865  1.00 80.55           C  
ATOM    593  O   PRO B  76      49.668 115.115  20.785  1.00 80.55           O  
ATOM    594  CG  PRO B  76      49.856 114.116  25.287  1.00 80.55           C  
ATOM    595  CD  PRO B  76      50.571 115.436  25.310  1.00 80.55           C  
ATOM    596  N   GLU B  77      48.736 116.282  22.303  1.00 82.41           N  
ATOM    597  CA  GLU B  77      47.909 117.030  21.361  1.00 82.41           C  
ATOM    598  C   GLU B  77      48.756 117.969  20.507  1.00 82.41           C  
ATOM    599  CB  GLU B  77      46.831 117.823  22.104  1.00 82.41           C  
ATOM    600  O   GLU B  77      48.496 118.137  19.314  1.00 82.41           O  
ATOM    601  CG  GLU B  77      45.440 117.684  21.502  1.00 82.41           C  
ATOM    602  CD  GLU B  77      44.339 117.602  22.547  1.00 82.41           C  
ATOM    603  OE1 GLU B  77      43.152 117.475  22.170  1.00 82.41           O  
ATOM    604  OE2 GLU B  77      44.666 117.667  23.753  1.00 82.41           O  
ATOM    605  N   THR B  78      49.706 118.646  21.239  1.00 82.19           N  
ATOM    606  CA  THR B  78      50.604 119.542  20.518  1.00 82.19           C  
ATOM    607  C   THR B  78      51.423 118.771  19.487  1.00 82.19           C  
ATOM    608  CB  THR B  78      51.551 120.279  21.483  1.00 82.19           C  
ATOM    609  O   THR B  78      51.591 119.227  18.354  1.00 82.19           O  
ATOM    610  CG2 THR B  78      52.326 121.377  20.761  1.00 82.19           C  
ATOM    611  OG1 THR B  78      50.783 120.868  22.540  1.00 82.19           O  
ATOM    612  N   ASP B  79      51.842 117.520  19.813  1.00 82.33           N  
ATOM    613  CA  ASP B  79      52.645 116.684  18.927  1.00 82.33           C  
ATOM    614  C   ASP B  79      51.808 116.152  17.765  1.00 82.33           C  
ATOM    615  CB  ASP B  79      53.266 115.520  19.703  1.00 82.33           C  
ATOM    616  O   ASP B  79      52.342 115.843  16.698  1.00 82.33           O  
ATOM    617  CG  ASP B  79      54.383 115.958  20.634  1.00 82.33           C  
ATOM    618  OD1 ASP B  79      54.940 117.061  20.443  1.00 82.33           O  
ATOM    619  OD2 ASP B  79      54.710 115.192  21.567  1.00 82.33           O  
ATOM    620  N   TYR B  80      50.570 116.038  18.017  1.00 82.03           N  
ATOM    621  CA  TYR B  80      49.645 115.644  16.960  1.00 82.03           C  
ATOM    622  C   TYR B  80      49.305 116.828  16.063  1.00 82.03           C  
ATOM    623  CB  TYR B  80      48.363 115.058  17.559  1.00 82.03           C  
ATOM    624  O   TYR B  80      49.322 116.710  14.836  1.00 82.03           O  
ATOM    625  CG  TYR B  80      47.318 114.703  16.529  1.00 82.03           C  
ATOM    626  CD1 TYR B  80      46.222 115.533  16.305  1.00 82.03           C  
ATOM    627  CD2 TYR B  80      47.425 113.537  15.778  1.00 82.03           C  
ATOM    628  CE1 TYR B  80      45.256 115.208  15.358  1.00 82.03           C  
ATOM    629  CE2 TYR B  80      46.465 113.203  14.828  1.00 82.03           C  
ATOM    630  OH  TYR B  80      44.433 113.718  13.687  1.00 82.03           O  
ATOM    631  CZ  TYR B  80      45.386 114.044  14.626  1.00 82.03           C  
ATOM    632  N   PHE B  81      49.076 117.978  16.561  1.00 85.99           N  
ATOM    633  CA  PHE B  81      48.578 119.170  15.885  1.00 85.99           C  
ATOM    634  C   PHE B  81      49.679 119.821  15.056  1.00 85.99           C  
ATOM    635  CB  PHE B  81      48.023 120.174  16.901  1.00 85.99           C  
ATOM    636  O   PHE B  81      49.478 120.127  13.878  1.00 85.99           O  
ATOM    637  CG  PHE B  81      47.664 121.507  16.302  1.00 85.99           C  
ATOM    638  CD1 PHE B  81      48.555 122.572  16.356  1.00 85.99           C  
ATOM    639  CD2 PHE B  81      46.434 121.695  15.686  1.00 85.99           C  
ATOM    640  CE1 PHE B  81      48.225 123.807  15.803  1.00 85.99           C  
ATOM    641  CE2 PHE B  81      46.097 122.927  15.131  1.00 85.99           C  
ATOM    642  CZ  PHE B  81      46.993 123.981  15.192  1.00 85.99           C  
ATOM    643  N   TYR B  82      50.845 120.033  15.629  1.00 85.20           N  
ATOM    644  CA  TYR B  82      51.838 120.946  15.073  1.00 85.20           C  
ATOM    645  C   TYR B  82      52.348 120.444  13.728  1.00 85.20           C  
ATOM    646  CB  TYR B  82      53.010 121.123  16.043  1.00 85.20           C  
ATOM    647  O   TYR B  82      52.434 121.209  12.765  1.00 85.20           O  
ATOM    648  CG  TYR B  82      53.923 122.271  15.689  1.00 85.20           C  
ATOM    649  CD1 TYR B  82      55.238 122.044  15.291  1.00 85.20           C  
ATOM    650  CD2 TYR B  82      53.473 123.586  15.753  1.00 85.20           C  
ATOM    651  CE1 TYR B  82      56.084 123.099  14.966  1.00 85.20           C  
ATOM    652  CE2 TYR B  82      54.310 124.649  15.430  1.00 85.20           C  
ATOM    653  OH  TYR B  82      56.445 125.444  14.718  1.00 85.20           O  
ATOM    654  CZ  TYR B  82      55.612 124.396  15.038  1.00 85.20           C  
ATOM    655  N   PRO B  83      52.715 119.131  13.578  1.00 82.95           N  
ATOM    656  CA  PRO B  83      53.128 118.682  12.246  1.00 82.95           C  
ATOM    657  C   PRO B  83      52.039 118.876  11.194  1.00 82.95           C  
ATOM    658  CB  PRO B  83      53.429 117.196  12.453  1.00 82.95           C  
ATOM    659  O   PRO B  83      52.338 119.206  10.044  1.00 82.95           O  
ATOM    660  CG  PRO B  83      53.334 116.988  13.930  1.00 82.95           C  
ATOM    661  CD  PRO B  83      52.745 118.224  14.548  1.00 82.95           C  
ATOM    662  N   LYS B  84      50.779 118.728  11.538  1.00 81.87           N  
ATOM    663  CA  LYS B  84      49.650 118.895  10.627  1.00 81.87           C  
ATOM    664  C   LYS B  84      49.378 120.371  10.354  1.00 81.87           C  
ATOM    665  CB  LYS B  84      48.397 118.228  11.197  1.00 81.87           C  
ATOM    666  O   LYS B  84      48.926 120.733   9.266  1.00 81.87           O  
ATOM    667  CG  LYS B  84      48.457 116.707  11.210  1.00 81.87           C  
ATOM    668  CD  LYS B  84      47.164 116.102  11.739  1.00 81.87           C  
ATOM    669  CE  LYS B  84      47.223 114.580  11.754  1.00 81.87           C  
ATOM    670  NZ  LYS B  84      45.876 113.975  11.979  1.00 81.87           N  
ATOM    671  N   TYR B  85      49.630 121.186  11.404  1.00 85.68           N  
ATOM    672  CA  TYR B  85      49.538 122.633  11.242  1.00 85.68           C  
ATOM    673  C   TYR B  85      50.561 123.134  10.229  1.00 85.68           C  
ATOM    674  CB  TYR B  85      49.745 123.339  12.585  1.00 85.68           C  
ATOM    675  O   TYR B  85      50.244 123.970   9.380  1.00 85.68           O  
ATOM    676  CG  TYR B  85      49.917 124.834  12.465  1.00 85.68           C  
ATOM    677  CD1 TYR B  85      51.161 125.429  12.661  1.00 85.68           C  
ATOM    678  CD2 TYR B  85      48.837 125.653  12.156  1.00 85.68           C  
ATOM    679  CE1 TYR B  85      51.325 126.806  12.554  1.00 85.68           C  
ATOM    680  CE2 TYR B  85      48.989 127.032  12.046  1.00 85.68           C  
ATOM    681  OH  TYR B  85      50.391 128.962  12.138  1.00 85.68           O  
ATOM    682  CZ  TYR B  85      50.235 127.598  12.246  1.00 85.68           C  
ATOM    683  N   LEU B  86      51.778 122.612  10.161  1.00 80.86           N  
ATOM    684  CA  LEU B  86      52.823 122.993   9.217  1.00 80.86           C  
ATOM    685  C   LEU B  86      52.424 122.633   7.790  1.00 80.86           C  
ATOM    686  CB  LEU B  86      54.146 122.313   9.578  1.00 80.86           C  
ATOM    687  O   LEU B  86      52.747 123.360   6.848  1.00 80.86           O  
ATOM    688  CG  LEU B  86      54.861 122.838  10.823  1.00 80.86           C  
ATOM    689  CD1 LEU B  86      56.045 121.942  11.173  1.00 80.86           C  
ATOM    690  CD2 LEU B  86      55.319 124.277  10.611  1.00 80.86           C  
ATOM    691  N   VAL B  87      51.720 121.511   7.719  1.00 80.10           N  
ATOM    692  CA  VAL B  87      51.228 121.081   6.414  1.00 80.10           C  
ATOM    693  C   VAL B  87      50.156 122.049   5.921  1.00 80.10           C  
ATOM    694  CB  VAL B  87      50.665 119.643   6.466  1.00 80.10           C  
ATOM    695  O   VAL B  87      50.132 122.410   4.742  1.00 80.10           O  
ATOM    696  CG1 VAL B  87      50.027 119.264   5.130  1.00 80.10           C  
ATOM    697  CG2 VAL B  87      51.767 118.652   6.836  1.00 80.10           C  
ATOM    698  N   CYS B  88      49.281 122.506   6.787  1.00 81.21           N  
ATOM    699  CA  CYS B  88      48.282 123.508   6.433  1.00 81.21           C  
ATOM    700  C   CYS B  88      48.946 124.815   6.014  1.00 81.21           C  
ATOM    701  CB  CYS B  88      47.335 123.760   7.606  1.00 81.21           C  
ATOM    702  O   CYS B  88      48.533 125.439   5.035  1.00 81.21           O  
ATOM    703  SG  CYS B  88      45.980 122.571   7.716  1.00 81.21           S  
ATOM    704  N   LEU B  89      49.960 125.433   6.772  1.00 78.20           N  
ATOM    705  CA  LEU B  89      50.663 126.681   6.498  1.00 78.20           C  
ATOM    706  C   LEU B  89      51.354 126.629   5.140  1.00 78.20           C  
ATOM    707  CB  LEU B  89      51.690 126.970   7.596  1.00 78.20           C  
ATOM    708  O   LEU B  89      51.344 127.612   4.395  1.00 78.20           O  
ATOM    709  CG  LEU B  89      51.243 127.919   8.709  1.00 78.20           C  
ATOM    710  CD1 LEU B  89      52.036 127.650   9.984  1.00 78.20           C  
ATOM    711  CD2 LEU B  89      51.403 129.371   8.271  1.00 78.20           C  
ATOM    712  N   ARG B  90      52.002 125.581   4.897  1.00 74.32           N  
ATOM    713  CA  ARG B  90      52.697 125.401   3.626  1.00 74.32           C  
ATOM    714  C   ARG B  90      51.717 125.428   2.458  1.00 74.32           C  
ATOM    715  CB  ARG B  90      53.481 124.087   3.623  1.00 74.32           C  
ATOM    716  O   ARG B  90      52.034 125.950   1.387  1.00 74.32           O  
ATOM    717  CG  ARG B  90      54.978 124.262   3.820  1.00 74.32           C  
ATOM    718  CD  ARG B  90      55.716 122.932   3.747  1.00 74.32           C  
ATOM    719  NE  ARG B  90      55.958 122.377   5.075  1.00 74.32           N  
ATOM    720  NH1 ARG B  90      56.929 120.426   4.308  1.00 74.32           N  
ATOM    721  NH2 ARG B  90      56.701 120.790   6.560  1.00 74.32           N  
ATOM    722  CZ  ARG B  90      56.529 121.199   5.311  1.00 74.32           C  
ATOM    723  N   SER B  91      50.568 124.972   2.816  1.00 70.47           N  
ATOM    724  CA  SER B  91      49.568 124.903   1.756  1.00 70.47           C  
ATOM    725  C   SER B  91      48.985 126.279   1.455  1.00 70.47           C  
ATOM    726  CB  SER B  91      48.445 123.938   2.140  1.00 70.47           C  
ATOM    727  O   SER B  91      48.565 126.548   0.327  1.00 70.47           O  
ATOM    728  OG  SER B  91      48.971 122.672   2.502  1.00 70.47           O  
ATOM    729  N   PHE B  92      48.988 127.436   2.491  1.00 69.50           N  
ATOM    730  CA  PHE B  92      48.325 128.716   2.269  1.00 69.50           C  
ATOM    731  C   PHE B  92      49.332 129.860   2.299  1.00 69.50           C  
ATOM    732  CB  PHE B  92      47.235 128.947   3.320  1.00 69.50           C  
ATOM    733  O   PHE B  92      48.980 131.010   2.032  1.00 69.50           O  
ATOM    734  CG  PHE B  92      46.037 128.052   3.159  1.00 69.50           C  
ATOM    735  CD1 PHE B  92      45.012 128.389   2.283  1.00 69.50           C  
ATOM    736  CD2 PHE B  92      45.934 126.873   3.886  1.00 69.50           C  
ATOM    737  CE1 PHE B  92      43.902 127.562   2.132  1.00 69.50           C  
ATOM    738  CE2 PHE B  92      44.827 126.041   3.740  1.00 69.50           C  
ATOM    739  CZ  PHE B  92      43.812 126.388   2.864  1.00 69.50           C  
ATOM    740  N   GLN B  93      50.536 130.055   2.775  1.00 58.37           N  
ATOM    741  CA  GLN B  93      51.494 131.150   2.667  1.00 58.37           C  
ATOM    742  C   GLN B  93      51.895 131.389   1.214  1.00 58.37           C  
ATOM    743  CB  GLN B  93      52.735 130.864   3.513  1.00 58.37           C  
ATOM    744  O   GLN B  93      52.184 132.521   0.822  1.00 58.37           O  
ATOM    745  CG  GLN B  93      52.693 131.495   4.899  1.00 58.37           C  
ATOM    746  CD  GLN B  93      53.937 131.200   5.716  1.00 58.37           C  
ATOM    747  NE2 GLN B  93      54.083 131.888   6.843  1.00 58.37           N  
ATOM    748  OE1 GLN B  93      54.759 130.360   5.338  1.00 58.37           O  
ATOM    749  N   THR B  94      52.474 130.528   0.597  1.00 47.55           N  
ATOM    750  CA  THR B  94      53.069 130.752  -0.716  1.00 47.55           C  
ATOM    751  C   THR B  94      52.016 131.233  -1.711  1.00 47.55           C  
ATOM    752  CB  THR B  94      53.739 129.474  -1.251  1.00 47.55           C  
ATOM    753  O   THR B  94      50.854 130.830  -1.636  1.00 47.55           O  
ATOM    754  CG2 THR B  94      55.181 129.365  -0.765  1.00 47.55           C  
ATOM    755  OG1 THR B  94      53.006 128.330  -0.796  1.00 47.55           O  
ATOM    756  N   GLY B  95      52.081 132.765  -1.999  1.00 43.90           N  
ATOM    757  CA  GLY B  95      51.365 133.291  -3.150  1.00 43.90           C  
ATOM    758  C   GLY B  95      50.977 132.220  -4.151  1.00 43.90           C  
ATOM    759  O   GLY B  95      50.508 132.529  -5.249  1.00 43.90           O  
ATOM    760  N   LEU B  96      51.762 131.195  -3.947  1.00 40.80           N  
ATOM    761  CA  LEU B  96      51.549 130.204  -4.996  1.00 40.80           C  
ATOM    762  C   LEU B  96      50.162 129.581  -4.883  1.00 40.80           C  
ATOM    763  CB  LEU B  96      52.620 129.112  -4.927  1.00 40.80           C  
ATOM    764  O   LEU B  96      49.958 128.647  -4.103  1.00 40.80           O  
ATOM    765  CG  LEU B  96      53.859 129.320  -5.800  1.00 40.80           C  
ATOM    766  CD1 LEU B  96      55.123 128.998  -5.010  1.00 40.80           C  
ATOM    767  CD2 LEU B  96      53.776 128.464  -7.059  1.00 40.80           C  
ATOM    768  N   PHE B  97      49.195 130.549  -4.483  1.00 39.99           N  
ATOM    769  CA  PHE B  97      47.886 129.990  -4.164  1.00 39.99           C  
ATOM    770  C   PHE B  97      47.329 129.207  -5.346  1.00 39.99           C  
ATOM    771  CB  PHE B  97      46.910 131.100  -3.762  1.00 39.99           C  
ATOM    772  O   PHE B  97      46.181 128.758  -5.315  1.00 39.99           O  
ATOM    773  CG  PHE B  97      46.993 131.486  -2.310  1.00 39.99           C  
ATOM    774  CD1 PHE B  97      46.312 130.758  -1.343  1.00 39.99           C  
ATOM    775  CD2 PHE B  97      47.754 132.579  -1.913  1.00 39.99           C  
ATOM    776  CE1 PHE B  97      46.388 131.114   0.002  1.00 39.99           C  
ATOM    777  CE2 PHE B  97      47.834 132.940  -0.571  1.00 39.99           C  
ATOM    778  CZ  PHE B  97      47.149 132.207   0.385  1.00 39.99           C  
ATOM    779  N   THR B  98      48.042 129.426  -6.494  1.00 37.25           N  
ATOM    780  CA  THR B  98      47.117 129.094  -7.572  1.00 37.25           C  
ATOM    781  C   THR B  98      46.592 127.670  -7.414  1.00 37.25           C  
ATOM    782  CB  THR B  98      47.786 129.248  -8.950  1.00 37.25           C  
ATOM    783  O   THR B  98      45.394 127.423  -7.570  1.00 37.25           O  
ATOM    784  CG2 THR B  98      47.815 130.708  -9.387  1.00 37.25           C  
ATOM    785  OG1 THR B  98      49.130 128.754  -8.880  1.00 37.25           O  
ATOM    786  N   ALA B  99      47.454 126.693  -7.576  1.00 36.48           N  
ATOM    787  CA  ALA B  99      47.056 125.421  -8.174  1.00 36.48           C  
ATOM    788  C   ALA B  99      46.348 124.533  -7.154  1.00 36.48           C  
ATOM    789  CB  ALA B  99      48.272 124.700  -8.750  1.00 36.48           C  
ATOM    790  O   ALA B  99      45.764 123.508  -7.514  1.00 36.48           O  
ATOM    791  N   ALA B 100      46.606 124.607  -5.832  1.00 36.99           N  
ATOM    792  CA  ALA B 100      46.164 123.447  -5.061  1.00 36.99           C  
ATOM    793  C   ALA B 100      44.643 123.416  -4.940  1.00 36.99           C  
ATOM    794  CB  ALA B 100      46.805 123.454  -3.675  1.00 36.99           C  
ATOM    795  O   ALA B 100      44.087 122.560  -4.250  1.00 36.99           O  
ATOM    796  N   ARG B 101      43.807 124.301  -5.457  1.00 38.53           N  
ATOM    797  CA  ARG B 101      42.375 124.239  -5.183  1.00 38.53           C  
ATOM    798  C   ARG B 101      41.768 122.951  -5.730  1.00 38.53           C  
ATOM    799  CB  ARG B 101      41.659 125.451  -5.782  1.00 38.53           C  
ATOM    800  O   ARG B 101      40.572 122.704  -5.566  1.00 38.53           O  
ATOM    801  CG  ARG B 101      40.951 126.318  -4.753  1.00 38.53           C  
ATOM    802  CD  ARG B 101      40.331 127.554  -5.389  1.00 38.53           C  
ATOM    803  NE  ARG B 101      39.488 128.281  -4.444  1.00 38.53           N  
ATOM    804  NH1 ARG B 101      39.368 130.208  -5.714  1.00 38.53           N  
ATOM    805  NH2 ARG B 101      38.288 130.091  -3.695  1.00 38.53           N  
ATOM    806  CZ  ARG B 101      39.050 129.525  -4.620  1.00 38.53           C  
ATOM    807  N   GLN B 102      42.335 122.215  -6.646  1.00 37.06           N  
ATOM    808  CA  GLN B 102      41.490 121.165  -7.204  1.00 37.06           C  
ATOM    809  C   GLN B 102      41.239 120.060  -6.182  1.00 37.06           C  
ATOM    810  CB  GLN B 102      42.124 120.579  -8.466  1.00 37.06           C  
ATOM    811  O   GLN B 102      40.460 119.139  -6.434  1.00 37.06           O  
ATOM    812  CG  GLN B 102      41.698 121.279  -9.750  1.00 37.06           C  
ATOM    813  CD  GLN B 102      42.370 120.704 -10.983  1.00 37.06           C  
ATOM    814  NE2 GLN B 102      41.996 121.210 -12.153  1.00 37.06           N  
ATOM    815  OE1 GLN B 102      43.219 119.812 -10.884  1.00 37.06           O  
ATOM    816  N   SER B 103      42.203 119.655  -5.263  1.00 39.42           N  
ATOM    817  CA  SER B 103      41.846 118.436  -4.546  1.00 39.42           C  
ATOM    818  C   SER B 103      40.642 118.661  -3.637  1.00 39.42           C  
ATOM    819  CB  SER B 103      43.031 117.932  -3.721  1.00 39.42           C  
ATOM    820  O   SER B 103      40.387 119.786  -3.204  1.00 39.42           O  
ATOM    821  OG  SER B 103      43.303 118.810  -2.642  1.00 39.42           O  
ATOM    822  N   THR B 104      39.501 117.867  -3.896  1.00 44.32           N  
ATOM    823  CA  THR B 104      38.175 117.799  -3.292  1.00 44.32           C  
ATOM    824  C   THR B 104      38.244 118.104  -1.798  1.00 44.32           C  
ATOM    825  CB  THR B 104      37.534 116.415  -3.506  1.00 44.32           C  
ATOM    826  O   THR B 104      37.307 118.669  -1.230  1.00 44.32           O  
ATOM    827  CG2 THR B 104      37.025 116.259  -4.935  1.00 44.32           C  
ATOM    828  OG1 THR B 104      38.509 115.398  -3.244  1.00 44.32           O  
ATOM    829  N   ASN B 105      39.226 117.534  -0.965  1.00 46.46           N  
ATOM    830  CA  ASN B 105      39.296 117.672   0.486  1.00 46.46           C  
ATOM    831  C   ASN B 105      39.904 119.011   0.893  1.00 46.46           C  
ATOM    832  CB  ASN B 105      40.095 116.518   1.096  1.00 46.46           C  
ATOM    833  O   ASN B 105      40.513 119.123   1.958  1.00 46.46           O  
ATOM    834  CG  ASN B 105      39.232 115.313   1.412  1.00 46.46           C  
ATOM    835  ND2 ASN B 105      39.871 114.189   1.716  1.00 46.46           N  
ATOM    836  OD1 ASN B 105      38.001 115.390   1.383  1.00 46.46           O  
ATOM    837  N   ALA B 106      40.166 119.939  -0.017  1.00 56.71           N  
ATOM    838  CA  ALA B 106      40.990 121.137   0.128  1.00 56.71           C  
ATOM    839  C   ALA B 106      40.260 122.211   0.930  1.00 56.71           C  
ATOM    840  CB  ALA B 106      41.387 121.679  -1.243  1.00 56.71           C  
ATOM    841  O   ALA B 106      39.063 122.434   0.735  1.00 56.71           O  
ATOM    842  N   TYR B 107      40.666 122.219   2.088  1.00 70.57           N  
ATOM    843  CA  TYR B 107      40.136 123.303   2.908  1.00 70.57           C  
ATOM    844  C   TYR B 107      40.165 124.625   2.149  1.00 70.57           C  
ATOM    845  CB  TYR B 107      40.932 123.431   4.210  1.00 70.57           C  
ATOM    846  O   TYR B 107      41.129 124.919   1.439  1.00 70.57           O  
ATOM    847  CG  TYR B 107      40.883 122.195   5.075  1.00 70.57           C  
ATOM    848  CD1 TYR B 107      39.766 121.914   5.859  1.00 70.57           C  
ATOM    849  CD2 TYR B 107      41.952 121.307   5.112  1.00 70.57           C  
ATOM    850  CE1 TYR B 107      39.717 120.778   6.660  1.00 70.57           C  
ATOM    851  CE2 TYR B 107      41.914 120.168   5.909  1.00 70.57           C  
ATOM    852  OH  TYR B 107      40.750 118.785   7.468  1.00 70.57           O  
ATOM    853  CZ  TYR B 107      40.794 119.912   6.678  1.00 70.57           C  
ATOM    854  N   PRO B 108      39.023 125.393   1.870  1.00 73.04           N  
ATOM    855  CA  PRO B 108      38.932 126.653   1.129  1.00 73.04           C  
ATOM    856  C   PRO B 108      39.868 127.728   1.676  1.00 73.04           C  
ATOM    857  CB  PRO B 108      37.468 127.061   1.306  1.00 73.04           C  
ATOM    858  O   PRO B 108      40.332 128.589   0.924  1.00 73.04           O  
ATOM    859  CG  PRO B 108      36.932 126.122   2.338  1.00 73.04           C  
ATOM    860  CD  PRO B 108      37.940 125.032   2.561  1.00 73.04           C  
ATOM    861  N   ASP B 109      40.233 127.685   2.899  1.00 76.69           N  
ATOM    862  CA  ASP B 109      41.069 128.693   3.542  1.00 76.69           C  
ATOM    863  C   ASP B 109      41.893 128.083   4.674  1.00 76.69           C  
ATOM    864  CB  ASP B 109      40.211 129.842   4.077  1.00 76.69           C  
ATOM    865  O   ASP B 109      41.669 126.935   5.063  1.00 76.69           O  
ATOM    866  CG  ASP B 109      39.140 129.378   5.049  1.00 76.69           C  
ATOM    867  OD1 ASP B 109      39.482 128.814   6.110  1.00 76.69           O  
ATOM    868  OD2 ASP B 109      37.943 129.577   4.749  1.00 76.69           O  
ATOM    869  N   LEU B 110      43.007 128.708   4.966  1.00 76.71           N  
ATOM    870  CA  LEU B 110      43.888 128.319   6.062  1.00 76.71           C  
ATOM    871  C   LEU B 110      43.088 128.047   7.331  1.00 76.71           C  
ATOM    872  CB  LEU B 110      44.931 129.408   6.325  1.00 76.71           C  
ATOM    873  O   LEU B 110      43.362 127.082   8.048  1.00 76.71           O  
ATOM    874  CG  LEU B 110      46.007 129.080   7.361  1.00 76.71           C  
ATOM    875  CD1 LEU B 110      47.098 128.217   6.736  1.00 76.71           C  
ATOM    876  CD2 LEU B 110      46.598 130.360   7.942  1.00 76.71           C  
ATOM    877  N   ARG B 111      41.965 128.823   7.592  1.00 76.34           N  
ATOM    878  CA  ARG B 111      41.125 128.685   8.777  1.00 76.34           C  
ATOM    879  C   ARG B 111      40.438 127.324   8.807  1.00 76.34           C  
ATOM    880  CB  ARG B 111      40.079 129.801   8.828  1.00 76.34           C  
ATOM    881  O   ARG B 111      40.432 126.648   9.838  1.00 76.34           O  
ATOM    882  CG  ARG B 111      39.268 129.827  10.114  1.00 76.34           C  
ATOM    883  CD  ARG B 111      38.294 130.997  10.144  1.00 76.34           C  
ATOM    884  NE  ARG B 111      38.825 132.120  10.910  1.00 76.34           N  
ATOM    885  NH1 ARG B 111      36.855 133.327  10.897  1.00 76.34           N  
ATOM    886  NH2 ARG B 111      38.711 134.165  11.950  1.00 76.34           N  
ATOM    887  CZ  ARG B 111      38.129 133.202  11.251  1.00 76.34           C  
ATOM    888  N   SER B 112      39.964 126.917   7.765  1.00 76.54           N  
ATOM    889  CA  SER B 112      39.253 125.646   7.660  1.00 76.54           C  
ATOM    890  C   SER B 112      40.207 124.466   7.811  1.00 76.54           C  
ATOM    891  CB  SER B 112      38.519 125.551   6.322  1.00 76.54           C  
ATOM    892  O   SER B 112      39.865 123.460   8.436  1.00 76.54           O  
ATOM    893  OG  SER B 112      37.749 126.718   6.087  1.00 76.54           O  
ATOM    894  N   CYS B 113      41.341 124.513   7.201  1.00 79.58           N  
ATOM    895  CA  CYS B 113      42.371 123.483   7.281  1.00 79.58           C  
ATOM    896  C   CYS B 113      42.846 123.297   8.717  1.00 79.58           C  
ATOM    897  CB  CYS B 113      43.557 123.840   6.384  1.00 79.58           C  
ATOM    898  O   CYS B 113      42.951 122.168   9.199  1.00 79.58           O  
ATOM    899  SG  CYS B 113      44.877 122.608   6.399  1.00 79.58           S  
ATOM    900  N   VAL B 114      43.192 124.347   9.427  1.00 78.94           N  
ATOM    901  CA  VAL B 114      43.727 124.315  10.784  1.00 78.94           C  
ATOM    902  C   VAL B 114      42.643 123.856  11.757  1.00 78.94           C  
ATOM    903  CB  VAL B 114      44.276 125.694  11.210  1.00 78.94           C  
ATOM    904  O   VAL B 114      42.912 123.074  12.672  1.00 78.94           O  
ATOM    905  CG1 VAL B 114      44.708 125.675  12.676  1.00 78.94           C  
ATOM    906  CG2 VAL B 114      45.442 126.105  10.312  1.00 78.94           C  
ATOM    907  N   ASN B 115      41.353 124.160  11.579  1.00 76.86           N  
ATOM    908  CA  ASN B 115      40.255 123.794  12.468  1.00 76.86           C  
ATOM    909  C   ASN B 115      39.916 122.310  12.358  1.00 76.86           C  
ATOM    910  CB  ASN B 115      39.018 124.645  12.173  1.00 76.86           C  
ATOM    911  O   ASN B 115      39.384 121.719  13.299  1.00 76.86           O  
ATOM    912  CG  ASN B 115      39.122 126.045  12.746  1.00 76.86           C  
ATOM    913  ND2 ASN B 115      38.380 126.980  12.165  1.00 76.86           N  
ATOM    914  OD1 ASN B 115      39.865 126.284  13.702  1.00 76.86           O  
ATOM    915  N   ALA B 116      40.262 121.660  11.342  1.00 75.15           N  
ATOM    916  CA  ALA B 116      39.956 120.254  11.090  1.00 75.15           C  
ATOM    917  C   ALA B 116      40.972 119.341  11.771  1.00 75.15           C  
ATOM    918  CB  ALA B 116      39.920 119.978   9.588  1.00 75.15           C  
ATOM    919  O   ALA B 116      40.704 118.157  11.988  1.00 75.15           O  
ATOM    920  N   ILE B 117      42.133 119.638  12.083  1.00 75.91           N  
ATOM    921  CA  ILE B 117      43.263 118.834  12.535  1.00 75.91           C  
ATOM    922  C   ILE B 117      42.960 118.246  13.912  1.00 75.91           C  
ATOM    923  CB  ILE B 117      44.565 119.664  12.582  1.00 75.91           C  
ATOM    924  O   ILE B 117      43.193 117.059  14.152  1.00 75.91           O  
ATOM    925  CG1 ILE B 117      44.957 120.122  11.172  1.00 75.91           C  
ATOM    926  CG2 ILE B 117      45.696 118.859  13.230  1.00 75.91           C  
ATOM    927  CD1 ILE B 117      46.155 121.060  11.137  1.00 75.91           C  
ATOM    928  N   PRO B 118      42.397 118.943  14.816  1.00 69.76           N  
ATOM    929  CA  PRO B 118      42.244 118.418  16.175  1.00 69.76           C  
ATOM    930  C   PRO B 118      41.227 117.282  16.258  1.00 69.76           C  
ATOM    931  CB  PRO B 118      41.770 119.636  16.972  1.00 69.76           C  
ATOM    932  O   PRO B 118      41.238 116.508  17.219  1.00 69.76           O  
ATOM    933  CG  PRO B 118      41.750 120.756  15.983  1.00 69.76           C  
ATOM    934  CD  PRO B 118      42.084 120.202  14.628  1.00 69.76           C  
ATOM    935  N   ASP B 119      40.423 116.937  15.177  1.00 74.17           N  
ATOM    936  CA  ASP B 119      39.406 115.891  15.236  1.00 74.17           C  
ATOM    937  C   ASP B 119      39.952 114.564  14.715  1.00 74.17           C  
ATOM    938  CB  ASP B 119      38.168 116.301  14.436  1.00 74.17           C  
ATOM    939  O   ASP B 119      40.066 114.366  13.503  1.00 74.17           O  
ATOM    940  CG  ASP B 119      36.986 115.373  14.655  1.00 74.17           C  
ATOM    941  OD1 ASP B 119      37.142 114.339  15.339  1.00 74.17           O  
ATOM    942  OD2 ASP B 119      35.890 115.679  14.138  1.00 74.17           O  
ATOM    943  N   GLN B 120      40.378 113.634  15.644  1.00 78.12           N  
ATOM    944  CA  GLN B 120      40.985 112.350  15.310  1.00 78.12           C  
ATOM    945  C   GLN B 120      39.946 111.374  14.768  1.00 78.12           C  
ATOM    946  CB  GLN B 120      41.682 111.751  16.532  1.00 78.12           C  
ATOM    947  O   GLN B 120      40.294 110.305  14.262  1.00 78.12           O  
ATOM    948  CG  GLN B 120      42.871 112.565  17.024  1.00 78.12           C  
ATOM    949  CD  GLN B 120      42.462 113.716  17.924  1.00 78.12           C  
ATOM    950  NE2 GLN B 120      43.406 114.602  18.219  1.00 78.12           N  
ATOM    951  OE1 GLN B 120      41.306 113.809  18.349  1.00 78.12           O  
ATOM    952  N   CYS B 121      38.697 111.626  14.718  1.00 80.84           N  
ATOM    953  CA  CYS B 121      37.611 110.800  14.202  1.00 80.84           C  
ATOM    954  C   CYS B 121      37.313 111.137  12.746  1.00 80.84           C  
ATOM    955  CB  CYS B 121      36.350 110.985  15.046  1.00 80.84           C  
ATOM    956  O   CYS B 121      36.503 110.468  12.103  1.00 80.84           O  
ATOM    957  SG  CYS B 121      36.498 110.339  16.727  1.00 80.84           S  
ATOM    958  N   SER B 122      38.073 112.218  12.161  1.00 74.32           N  
ATOM    959  CA  SER B 122      37.986 112.620  10.761  1.00 74.32           C  
ATOM    960  C   SER B 122      39.365 112.659  10.111  1.00 74.32           C  
ATOM    961  CB  SER B 122      37.317 113.990  10.637  1.00 74.32           C  
ATOM    962  O   SER B 122      40.203 113.489  10.469  1.00 74.32           O  
ATOM    963  OG  SER B 122      36.698 114.134   9.371  1.00 74.32           O  
ATOM    964  N   PRO B 123      39.571 111.534   9.080  1.00 74.38           N  
ATOM    965  CA  PRO B 123      38.625 110.541   8.567  1.00 74.38           C  
ATOM    966  C   PRO B 123      38.353 109.415   9.562  1.00 74.38           C  
ATOM    967  CB  PRO B 123      39.321 110.005   7.313  1.00 74.38           C  
ATOM    968  O   PRO B 123      39.111 109.235  10.518  1.00 74.38           O  
ATOM    969  CG  PRO B 123      40.736 110.468   7.435  1.00 74.38           C  
ATOM    970  CD  PRO B 123      40.807 111.509   8.515  1.00 74.38           C  
ATOM    971  N   LEU B 124      37.152 108.673   9.511  1.00 81.14           N  
ATOM    972  CA  LEU B 124      36.669 107.658  10.441  1.00 81.14           C  
ATOM    973  C   LEU B 124      37.654 106.498  10.538  1.00 81.14           C  
ATOM    974  CB  LEU B 124      35.296 107.142  10.006  1.00 81.14           C  
ATOM    975  O   LEU B 124      37.825 105.741   9.579  1.00 81.14           O  
ATOM    976  CG  LEU B 124      34.545 106.276  11.018  1.00 81.14           C  
ATOM    977  CD1 LEU B 124      33.784 107.154  12.006  1.00 81.14           C  
ATOM    978  CD2 LEU B 124      33.595 105.319  10.304  1.00 81.14           C  
ATOM    979  N   PRO B 125      38.364 106.453  11.690  1.00 85.22           N  
ATOM    980  CA  PRO B 125      39.306 105.352  11.905  1.00 85.22           C  
ATOM    981  C   PRO B 125      38.610 104.040  12.256  1.00 85.22           C  
ATOM    982  CB  PRO B 125      40.164 105.845  13.074  1.00 85.22           C  
ATOM    983  O   PRO B 125      39.199 102.966  12.111  1.00 85.22           O  
ATOM    984  CG  PRO B 125      39.326 106.882  13.751  1.00 85.22           C  
ATOM    985  CD  PRO B 125      38.310 107.390  12.769  1.00 85.22           C  
ATOM    986  N   CYS B 126      37.394 104.012  12.767  1.00 89.25           N  
ATOM    987  CA  CYS B 126      36.634 102.847  13.207  1.00 89.25           C  
ATOM    988  C   CYS B 126      36.076 102.078  12.016  1.00 89.25           C  
ATOM    989  CB  CYS B 126      35.494 103.269  14.133  1.00 89.25           C  
ATOM    990  O   CYS B 126      35.947 102.629  10.921  1.00 89.25           O  
ATOM    991  SG  CYS B 126      36.021 104.316  15.507  1.00 89.25           S  
ATOM    992  N   ASN B 127      35.926 100.700  12.152  1.00 89.78           N  
ATOM    993  CA  ASN B 127      35.321  99.857  11.127  1.00 89.78           C  
ATOM    994  C   ASN B 127      33.886 100.280  10.827  1.00 89.78           C  
ATOM    995  CB  ASN B 127      35.364  98.386  11.548  1.00 89.78           C  
ATOM    996  O   ASN B 127      33.063 100.390  11.738  1.00 89.78           O  
ATOM    997  CG  ASN B 127      34.903  97.450  10.448  1.00 89.78           C  
ATOM    998  ND2 ASN B 127      35.760  96.507  10.074  1.00 89.78           N  
ATOM    999  OD1 ASN B 127      33.787  97.573   9.938  1.00 89.78           O  
ATOM   1000  N   GLU B 128      33.572 100.539   9.604  1.00 86.40           N  
ATOM   1001  CA  GLU B 128      32.295 101.074   9.140  1.00 86.40           C  
ATOM   1002  C   GLU B 128      31.139 100.156   9.526  1.00 86.40           C  
ATOM   1003  CB  GLU B 128      32.318 101.282   7.624  1.00 86.40           C  
ATOM   1004  O   GLU B 128      30.042 100.627   9.835  1.00 86.40           O  
ATOM   1005  CG  GLU B 128      33.085 102.521   7.184  1.00 86.40           C  
ATOM   1006  CD  GLU B 128      33.028 102.761   5.684  1.00 86.40           C  
ATOM   1007  OE1 GLU B 128      33.577 103.782   5.212  1.00 86.40           O  
ATOM   1008  OE2 GLU B 128      32.428 101.923   4.976  1.00 86.40           O  
ATOM   1009  N   ASP B 129      31.349  98.885   9.652  1.00 86.19           N  
ATOM   1010  CA  ASP B 129      30.273  97.929   9.894  1.00 86.19           C  
ATOM   1011  C   ASP B 129      30.073  97.693  11.389  1.00 86.19           C  
ATOM   1012  CB  ASP B 129      30.564  96.603   9.187  1.00 86.19           C  
ATOM   1013  O   ASP B 129      28.949  97.471  11.843  1.00 86.19           O  
ATOM   1014  CG  ASP B 129      30.556  96.724   7.673  1.00 86.19           C  
ATOM   1015  OD1 ASP B 129      29.787  97.547   7.132  1.00 86.19           O  
ATOM   1016  OD2 ASP B 129      31.322  95.986   7.016  1.00 86.19           O  
ATOM   1017  N   GLY B 130      31.077  97.906  12.136  1.00 89.71           N  
ATOM   1018  CA  GLY B 130      31.044  97.438  13.513  1.00 89.71           C  
ATOM   1019  C   GLY B 130      31.021  98.566  14.527  1.00 89.71           C  
ATOM   1020  O   GLY B 130      30.700  98.349  15.697  1.00 89.71           O  
ATOM   1021  N   TYR B 131      31.228  99.939  14.029  1.00 90.55           N  
ATOM   1022  CA  TYR B 131      31.410 100.986  15.028  1.00 90.55           C  
ATOM   1023  C   TYR B 131      30.093 101.696  15.320  1.00 90.55           C  
ATOM   1024  CB  TYR B 131      32.456 102.001  14.557  1.00 90.55           C  
ATOM   1025  O   TYR B 131      29.202 101.740  14.469  1.00 90.55           O  
ATOM   1026  CG  TYR B 131      31.898 103.075  13.655  1.00 90.55           C  
ATOM   1027  CD1 TYR B 131      31.622 102.812  12.315  1.00 90.55           C  
ATOM   1028  CD2 TYR B 131      31.646 104.354  14.140  1.00 90.55           C  
ATOM   1029  CE1 TYR B 131      31.110 103.799  11.480  1.00 90.55           C  
ATOM   1030  CE2 TYR B 131      31.133 105.348  13.314  1.00 90.55           C  
ATOM   1031  OH  TYR B 131      30.361 106.042  11.165  1.00 90.55           O  
ATOM   1032  CZ  TYR B 131      30.868 105.062  11.987  1.00 90.55           C  
ATOM   1033  N   MET B 132      29.660 102.052  16.452  1.00 89.99           N  
ATOM   1034  CA  MET B 132      28.505 102.834  16.883  1.00 89.99           C  
ATOM   1035  C   MET B 132      28.841 104.321  16.928  1.00 89.99           C  
ATOM   1036  CB  MET B 132      28.020 102.366  18.257  1.00 89.99           C  
ATOM   1037  O   MET B 132      28.111 105.144  16.372  1.00 89.99           O  
ATOM   1038  CG  MET B 132      26.630 102.864  18.618  1.00 89.99           C  
ATOM   1039  SD  MET B 132      25.923 101.984  20.065  1.00 89.99           S  
ATOM   1040  CE  MET B 132      24.631 103.160  20.554  1.00 89.99           C  
ATOM   1041  N   SER B 133      29.977 104.725  17.557  1.00 89.25           N  
ATOM   1042  CA  SER B 133      30.401 106.118  17.663  1.00 89.25           C  
ATOM   1043  C   SER B 133      31.915 106.225  17.813  1.00 89.25           C  
ATOM   1044  CB  SER B 133      29.714 106.798  18.848  1.00 89.25           C  
ATOM   1045  O   SER B 133      32.577 105.255  18.187  1.00 89.25           O  
ATOM   1046  OG  SER B 133      30.136 106.223  20.073  1.00 89.25           O  
ATOM   1047  N   CYS B 134      32.480 107.267  17.254  1.00 89.08           N  
ATOM   1048  CA  CYS B 134      33.896 107.588  17.400  1.00 89.08           C  
ATOM   1049  C   CYS B 134      34.087 108.824  18.271  1.00 89.08           C  
ATOM   1050  CB  CYS B 134      34.538 107.813  16.032  1.00 89.08           C  
ATOM   1051  O   CYS B 134      33.471 109.863  18.027  1.00 89.08           O  
ATOM   1052  SG  CYS B 134      36.286 108.263  16.114  1.00 89.08           S  
ATOM   1053  N   LYS B 135      34.777 108.741  19.382  1.00 86.68           N  
ATOM   1054  CA  LYS B 135      35.081 109.850  20.282  1.00 86.68           C  
ATOM   1055  C   LYS B 135      36.518 110.329  20.098  1.00 86.68           C  
ATOM   1056  CB  LYS B 135      34.846 109.442  21.737  1.00 86.68           C  
ATOM   1057  O   LYS B 135      37.457 109.532  20.166  1.00 86.68           O  
ATOM   1058  CG  LYS B 135      34.466 110.598  22.651  1.00 86.68           C  
ATOM   1059  CD  LYS B 135      34.196 110.121  24.072  1.00 86.68           C  
ATOM   1060  CE  LYS B 135      33.894 111.285  25.005  1.00 86.68           C  
ATOM   1061  NZ  LYS B 135      33.620 110.822  26.398  1.00 86.68           N  
ATOM   1062  N   ASP B 136      36.640 111.598  19.773  1.00 82.56           N  
ATOM   1063  CA  ASP B 136      37.946 112.226  19.601  1.00 82.56           C  
ATOM   1064  C   ASP B 136      38.638 112.432  20.946  1.00 82.56           C  
ATOM   1065  CB  ASP B 136      37.808 113.563  18.870  1.00 82.56           C  
ATOM   1066  O   ASP B 136      38.000 112.830  21.923  1.00 82.56           O  
ATOM   1067  CG  ASP B 136      39.146 114.202  18.544  1.00 82.56           C  
ATOM   1068  OD1 ASP B 136      40.101 113.474  18.195  1.00 82.56           O  
ATOM   1069  OD2 ASP B 136      39.248 115.444  18.640  1.00 82.56           O  
ATOM   1070  N   GLY B 137      39.865 111.916  21.297  1.00 76.27           N  
ATOM   1071  CA  GLY B 137      40.689 112.126  22.477  1.00 76.27           C  
ATOM   1072  C   GLY B 137      41.897 113.005  22.211  1.00 76.27           C  
ATOM   1073  O   GLY B 137      41.997 113.628  21.152  1.00 76.27           O  
ATOM   1074  N   LYS B 138      42.637 113.268  23.302  1.00 72.25           N  
ATOM   1075  CA  LYS B 138      43.893 114.001  23.169  1.00 72.25           C  
ATOM   1076  C   LYS B 138      44.899 113.222  22.326  1.00 72.25           C  
ATOM   1077  CB  LYS B 138      44.486 114.304  24.546  1.00 72.25           C  
ATOM   1078  O   LYS B 138      45.588 112.335  22.835  1.00 72.25           O  
ATOM   1079  CG  LYS B 138      43.881 115.523  25.226  1.00 72.25           C  
ATOM   1080  CD  LYS B 138      44.524 115.784  26.582  1.00 72.25           C  
ATOM   1081  CE  LYS B 138      43.837 116.926  27.318  1.00 72.25           C  
ATOM   1082  NZ  LYS B 138      44.422 117.142  28.675  1.00 72.25           N  
ATOM   1083  N   ALA B 139      45.091 113.470  21.125  1.00 71.53           N  
ATOM   1084  CA  ALA B 139      45.945 112.761  20.176  1.00 71.53           C  
ATOM   1085  C   ALA B 139      45.586 111.279  20.117  1.00 71.53           C  
ATOM   1086  CB  ALA B 139      47.415 112.934  20.550  1.00 71.53           C  
ATOM   1087  O   ALA B 139      46.466 110.425  19.979  1.00 71.53           O  
ATOM   1088  N   SER B 140      44.408 110.911  20.493  1.00 77.65           N  
ATOM   1089  CA  SER B 140      43.877 109.552  20.454  1.00 77.65           C  
ATOM   1090  C   SER B 140      42.408 109.545  20.045  1.00 77.65           C  
ATOM   1091  CB  SER B 140      44.039 108.873  21.814  1.00 77.65           C  
ATOM   1092  O   SER B 140      41.803 110.604  19.866  1.00 77.65           O  
ATOM   1093  OG  SER B 140      42.872 109.036  22.601  1.00 77.65           O  
ATOM   1094  N   PHE B 141      41.944 108.341  19.605  1.00 87.06           N  
ATOM   1095  CA  PHE B 141      40.532 108.129  19.307  1.00 87.06           C  
ATOM   1096  C   PHE B 141      40.027 106.849  19.963  1.00 87.06           C  
ATOM   1097  CB  PHE B 141      40.304 108.068  17.793  1.00 87.06           C  
ATOM   1098  O   PHE B 141      40.815 105.956  20.281  1.00 87.06           O  
ATOM   1099  CG  PHE B 141      41.003 106.918  17.119  1.00 87.06           C  
ATOM   1100  CD1 PHE B 141      42.287 107.069  16.611  1.00 87.06           C  
ATOM   1101  CD2 PHE B 141      40.374 105.686  16.994  1.00 87.06           C  
ATOM   1102  CE1 PHE B 141      42.936 106.006  15.987  1.00 87.06           C  
ATOM   1103  CE2 PHE B 141      41.016 104.619  16.372  1.00 87.06           C  
ATOM   1104  CZ  PHE B 141      42.297 104.782  15.868  1.00 87.06           C  
ATOM   1105  N   THR B 142      38.836 106.837  20.326  1.00 86.94           N  
ATOM   1106  CA  THR B 142      38.192 105.654  20.887  1.00 86.94           C  
ATOM   1107  C   THR B 142      36.953 105.278  20.080  1.00 86.94           C  
ATOM   1108  CB  THR B 142      37.801 105.877  22.360  1.00 86.94           C  
ATOM   1109  O   THR B 142      36.095 106.124  19.820  1.00 86.94           O  
ATOM   1110  CG2 THR B 142      38.507 104.880  23.273  1.00 86.94           C  
ATOM   1111  OG1 THR B 142      38.165 107.207  22.749  1.00 86.94           O  
ATOM   1112  N   CYS B 143      36.962 104.028  19.521  1.00 91.05           N  
ATOM   1113  CA  CYS B 143      35.814 103.489  18.801  1.00 91.05           C  
ATOM   1114  C   CYS B 143      34.906 102.699  19.735  1.00 91.05           C  
ATOM   1115  CB  CYS B 143      36.274 102.598  17.648  1.00 91.05           C  
ATOM   1116  O   CYS B 143      35.368 101.808  20.450  1.00 91.05           O  
ATOM   1117  SG  CYS B 143      37.253 103.466  16.403  1.00 91.05           S  
ATOM   1118  N   THR B 144      33.641 103.066  19.833  1.00 88.27           N  
ATOM   1119  CA  THR B 144      32.618 102.281  20.515  1.00 88.27           C  
ATOM   1120  C   THR B 144      31.956 101.301  19.551  1.00 88.27           C  
ATOM   1121  CB  THR B 144      31.546 103.188  21.146  1.00 88.27           C  
ATOM   1122  O   THR B 144      31.372 101.710  18.545  1.00 88.27           O  
ATOM   1123  CG2 THR B 144      31.275 102.795  22.594  1.00 88.27           C  
ATOM   1124  OG1 THR B 144      31.997 104.548  21.108  1.00 88.27           O  
ATOM   1125  N   CYS B 145      32.112 100.031  19.788  1.00 91.14           N  
ATOM   1126  CA  CYS B 145      31.675  98.974  18.884  1.00 91.14           C  
ATOM   1127  C   CYS B 145      30.182  98.707  19.038  1.00 91.14           C  
ATOM   1128  CB  CYS B 145      32.461  97.689  19.142  1.00 91.14           C  
ATOM   1129  O   CYS B 145      29.643  98.793  20.143  1.00 91.14           O  
ATOM   1130  SG  CYS B 145      34.243  97.867  18.910  1.00 91.14           S  
ATOM   1131  N   LYS B 146      29.443  98.468  17.906  1.00 90.48           N  
ATOM   1132  CA  LYS B 146      28.080  97.945  17.928  1.00 90.48           C  
ATOM   1133  C   LYS B 146      28.028  96.576  18.601  1.00 90.48           C  
ATOM   1134  CB  LYS B 146      27.517  97.854  16.509  1.00 90.48           C  
ATOM   1135  O   LYS B 146      29.041  95.880  18.683  1.00 90.48           O  
ATOM   1136  CG  LYS B 146      27.322  99.203  15.833  1.00 90.48           C  
ATOM   1137  CD  LYS B 146      26.759  99.047  14.426  1.00 90.48           C  
ATOM   1138  CE  LYS B 146      26.679 100.384  13.703  1.00 90.48           C  
ATOM   1139  NZ  LYS B 146      26.188 100.228  12.301  1.00 90.48           N  
ATOM   1140  N   PRO B 147      26.766  96.157  19.174  1.00 85.75           N  
ATOM   1141  CA  PRO B 147      26.650  94.801  19.715  1.00 85.75           C  
ATOM   1142  C   PRO B 147      26.995  93.725  18.688  1.00 85.75           C  
ATOM   1143  CB  PRO B 147      25.178  94.711  20.127  1.00 85.75           C  
ATOM   1144  O   PRO B 147      26.560  93.803  17.536  1.00 85.75           O  
ATOM   1145  CG  PRO B 147      24.678  96.118  20.068  1.00 85.75           C  
ATOM   1146  CD  PRO B 147      25.671  96.945  19.302  1.00 85.75           C  
ATOM   1147  N   GLY B 148      27.880  92.764  18.988  1.00 88.03           N  
ATOM   1148  CA  GLY B 148      28.306  91.690  18.106  1.00 88.03           C  
ATOM   1149  C   GLY B 148      29.666  91.934  17.480  1.00 88.03           C  
ATOM   1150  O   GLY B 148      30.184  91.081  16.756  1.00 88.03           O  
ATOM   1151  N   TRP B 149      30.258  93.058  17.693  1.00 90.88           N  
ATOM   1152  CA  TRP B 149      31.575  93.409  17.174  1.00 90.88           C  
ATOM   1153  C   TRP B 149      32.550  93.696  18.311  1.00 90.88           C  
ATOM   1154  CB  TRP B 149      31.482  94.624  16.246  1.00 90.88           C  
ATOM   1155  O   TRP B 149      32.139  94.091  19.405  1.00 90.88           O  
ATOM   1156  CG  TRP B 149      30.734  94.363  14.974  1.00 90.88           C  
ATOM   1157  CD1 TRP B 149      29.384  94.453  14.779  1.00 90.88           C  
ATOM   1158  CD2 TRP B 149      31.295  93.963  13.720  1.00 90.88           C  
ATOM   1159  CE2 TRP B 149      30.226  93.830  12.807  1.00 90.88           C  
ATOM   1160  CE3 TRP B 149      32.600  93.705  13.279  1.00 90.88           C  
ATOM   1161  NE1 TRP B 149      29.072  94.134  13.477  1.00 90.88           N  
ATOM   1162  CH2 TRP B 149      31.708  93.203  11.072  1.00 90.88           C  
ATOM   1163  CZ2 TRP B 149      30.422  93.449  11.477  1.00 90.88           C  
ATOM   1164  CZ3 TRP B 149      32.793  93.327  11.955  1.00 90.88           C  
ATOM   1165  N   GLN B 150      33.806  93.357  18.156  1.00 88.20           N  
ATOM   1166  CA  GLN B 150      34.866  93.622  19.123  1.00 88.20           C  
ATOM   1167  C   GLN B 150      36.147  94.070  18.426  1.00 88.20           C  
ATOM   1168  CB  GLN B 150      35.138  92.381  19.975  1.00 88.20           C  
ATOM   1169  O   GLN B 150      36.222  94.072  17.195  1.00 88.20           O  
ATOM   1170  CG  GLN B 150      35.752  91.224  19.199  1.00 88.20           C  
ATOM   1171  CD  GLN B 150      36.027  90.013  20.070  1.00 88.20           C  
ATOM   1172  NE2 GLN B 150      36.928  89.148  19.615  1.00 88.20           N  
ATOM   1173  OE1 GLN B 150      35.437  89.857  21.143  1.00 88.20           O  
ATOM   1174  N   GLY B 151      37.122  94.755  19.254  1.00 89.16           N  
ATOM   1175  CA  GLY B 151      38.378  95.267  18.728  1.00 89.16           C  
ATOM   1176  C   GLY B 151      38.549  96.759  18.938  1.00 89.16           C  
ATOM   1177  O   GLY B 151      37.583  97.464  19.240  1.00 89.16           O  
ATOM   1178  N   GLU B 152      39.768  97.198  18.823  1.00 86.87           N  
ATOM   1179  CA  GLU B 152      40.082  98.614  18.987  1.00 86.87           C  
ATOM   1180  C   GLU B 152      39.365  99.463  17.941  1.00 86.87           C  
ATOM   1181  CB  GLU B 152      41.594  98.843  18.903  1.00 86.87           C  
ATOM   1182  O   GLU B 152      38.900 100.565  18.241  1.00 86.87           O  
ATOM   1183  CG  GLU B 152      42.302  98.769  20.248  1.00 86.87           C  
ATOM   1184  CD  GLU B 152      43.782  99.108  20.165  1.00 86.87           C  
ATOM   1185  OE1 GLU B 152      44.453  99.159  21.221  1.00 86.87           O  
ATOM   1186  OE2 GLU B 152      44.275  99.325  19.036  1.00 86.87           O  
ATOM   1187  N   LYS B 153      39.264  98.960  16.796  1.00 89.89           N  
ATOM   1188  CA  LYS B 153      38.592  99.646  15.696  1.00 89.89           C  
ATOM   1189  C   LYS B 153      37.258  98.982  15.367  1.00 89.89           C  
ATOM   1190  CB  LYS B 153      39.485  99.672  14.455  1.00 89.89           C  
ATOM   1191  O   LYS B 153      36.645  99.284  14.341  1.00 89.89           O  
ATOM   1192  CG  LYS B 153      40.759 100.487  14.625  1.00 89.89           C  
ATOM   1193  CD  LYS B 153      41.569 100.532  13.336  1.00 89.89           C  
ATOM   1194  CE  LYS B 153      42.868 101.306  13.518  1.00 89.89           C  
ATOM   1195  NZ  LYS B 153      43.666 101.355  12.256  1.00 89.89           N  
ATOM   1196  N   CYS B 154      36.711  97.992  16.206  1.00 90.60           N  
ATOM   1197  CA  CYS B 154      35.464  97.260  16.013  1.00 90.60           C  
ATOM   1198  C   CYS B 154      35.515  96.420  14.742  1.00 90.60           C  
ATOM   1199  CB  CYS B 154      34.280  98.225  15.950  1.00 90.60           C  
ATOM   1200  O   CYS B 154      34.544  96.371  13.986  1.00 90.60           O  
ATOM   1201  SG  CYS B 154      34.097  99.249  17.427  1.00 90.60           S  
ATOM   1202  N   GLU B 155      36.654  95.737  14.417  1.00 88.62           N  
ATOM   1203  CA  GLU B 155      36.899  95.036  13.160  1.00 88.62           C  
ATOM   1204  C   GLU B 155      36.624  93.542  13.298  1.00 88.62           C  
ATOM   1205  CB  GLU B 155      38.337  95.265  12.688  1.00 88.62           C  
ATOM   1206  O   GLU B 155      36.488  92.835  12.297  1.00 88.62           O  
ATOM   1207  CG  GLU B 155      39.392  94.823  13.692  1.00 88.62           C  
ATOM   1208  CD  GLU B 155      40.555  95.796  13.808  1.00 88.62           C  
ATOM   1209  OE1 GLU B 155      41.671  95.365  14.177  1.00 88.62           O  
ATOM   1210  OE2 GLU B 155      40.348  96.998  13.529  1.00 88.62           O  
ATOM   1211  N   PHE B 156      36.405  92.960  14.461  1.00 89.25           N  
ATOM   1212  CA  PHE B 156      36.263  91.521  14.653  1.00 89.25           C  
ATOM   1213  C   PHE B 156      34.838  91.168  15.063  1.00 89.25           C  
ATOM   1214  CB  PHE B 156      37.253  91.018  15.708  1.00 89.25           C  
ATOM   1215  O   PHE B 156      34.297  91.747  16.007  1.00 89.25           O  
ATOM   1216  CG  PHE B 156      38.693  91.290  15.367  1.00 89.25           C  
ATOM   1217  CD1 PHE B 156      39.320  90.604  14.334  1.00 89.25           C  
ATOM   1218  CD2 PHE B 156      39.422  92.233  16.081  1.00 89.25           C  
ATOM   1219  CE1 PHE B 156      40.653  90.854  14.016  1.00 89.25           C  
ATOM   1220  CE2 PHE B 156      40.754  92.488  15.770  1.00 89.25           C  
ATOM   1221  CZ  PHE B 156      41.368  91.797  14.738  1.00 89.25           C  
ATOM   1222  N   ASP B 157      34.191  90.231  14.302  1.00 90.35           N  
ATOM   1223  CA  ASP B 157      32.869  89.701  14.620  1.00 90.35           C  
ATOM   1224  C   ASP B 157      32.926  88.768  15.827  1.00 90.35           C  
ATOM   1225  CB  ASP B 157      32.281  88.965  13.414  1.00 90.35           C  
ATOM   1226  O   ASP B 157      33.845  87.955  15.947  1.00 90.35           O  
ATOM   1227  CG  ASP B 157      30.954  88.294  13.718  1.00 90.35           C  
ATOM   1228  OD1 ASP B 157      29.979  88.996  14.063  1.00 90.35           O  
ATOM   1229  OD2 ASP B 157      30.882  87.050  13.615  1.00 90.35           O  
ATOM   1230  N   ILE B 158      32.014  88.971  16.770  1.00 87.54           N  
ATOM   1231  CA  ILE B 158      31.865  88.050  17.891  1.00 87.54           C  
ATOM   1232  C   ILE B 158      31.038  86.841  17.460  1.00 87.54           C  
ATOM   1233  CB  ILE B 158      31.210  88.741  19.108  1.00 87.54           C  
ATOM   1234  O   ILE B 158      29.938  86.992  16.925  1.00 87.54           O  
ATOM   1235  CG1 ILE B 158      32.063  89.927  19.572  1.00 87.54           C  
ATOM   1236  CG2 ILE B 158      30.996  87.740  20.247  1.00 87.54           C  
ATOM   1237  CD1 ILE B 158      31.386  90.806  20.615  1.00 87.54           C  
ATOM   1238  N   ASN B 159      31.637  85.576  17.475  1.00 88.82           N  
ATOM   1239  CA  ASN B 159      30.898  84.350  17.190  1.00 88.82           C  
ATOM   1240  C   ASN B 159      29.970  83.974  18.341  1.00 88.82           C  
ATOM   1241  CB  ASN B 159      31.861  83.201  16.887  1.00 88.82           C  
ATOM   1242  O   ASN B 159      30.394  83.325  19.299  1.00 88.82           O  
ATOM   1243  CG  ASN B 159      31.159  81.984  16.318  1.00 88.82           C  
ATOM   1244  ND2 ASN B 159      31.916  81.117  15.657  1.00 88.82           N  
ATOM   1245  OD1 ASN B 159      29.944  81.826  16.469  1.00 88.82           O  
ATOM   1246  N   GLU B 160      28.806  84.463  18.241  1.00 88.19           N  
ATOM   1247  CA  GLU B 160      27.789  84.250  19.266  1.00 88.19           C  
ATOM   1248  C   GLU B 160      27.503  82.764  19.459  1.00 88.19           C  
ATOM   1249  CB  GLU B 160      26.498  84.991  18.905  1.00 88.19           C  
ATOM   1250  O   GLU B 160      26.991  82.355  20.504  1.00 88.19           O  
ATOM   1251  CG  GLU B 160      26.630  86.507  18.938  1.00 88.19           C  
ATOM   1252  CD  GLU B 160      27.140  87.093  17.631  1.00 88.19           C  
ATOM   1253  OE1 GLU B 160      27.061  88.329  17.449  1.00 88.19           O  
ATOM   1254  OE2 GLU B 160      27.622  86.310  16.783  1.00 88.19           O  
ATOM   1255  N   CYS B 161      27.807  81.862  18.494  1.00 89.73           N  
ATOM   1256  CA  CYS B 161      27.524  80.432  18.528  1.00 89.73           C  
ATOM   1257  C   CYS B 161      28.530  79.697  19.407  1.00 89.73           C  
ATOM   1258  CB  CYS B 161      27.545  79.848  17.116  1.00 89.73           C  
ATOM   1259  O   CYS B 161      28.275  78.572  19.841  1.00 89.73           O  
ATOM   1260  SG  CYS B 161      26.330  80.589  16.003  1.00 89.73           S  
ATOM   1261  N   LYS B 162      29.716  80.246  19.635  1.00 88.25           N  
ATOM   1262  CA  LYS B 162      30.760  79.635  20.452  1.00 88.25           C  
ATOM   1263  C   LYS B 162      30.834  80.289  21.829  1.00 88.25           C  
ATOM   1264  CB  LYS B 162      32.117  79.734  19.752  1.00 88.25           C  
ATOM   1265  O   LYS B 162      31.785  80.062  22.580  1.00 88.25           O  
ATOM   1266  CG  LYS B 162      32.257  78.820  18.543  1.00 88.25           C  
ATOM   1267  CD  LYS B 162      33.710  78.698  18.101  1.00 88.25           C  
ATOM   1268  CE  LYS B 162      33.856  77.760  16.911  1.00 88.25           C  
ATOM   1269  NZ  LYS B 162      35.273  77.667  16.449  1.00 88.25           N  
ATOM   1270  N   ASP B 163      29.835  81.062  22.187  1.00 80.96           N  
ATOM   1271  CA  ASP B 163      29.768  81.731  23.483  1.00 80.96           C  
ATOM   1272  C   ASP B 163      29.491  80.731  24.603  1.00 80.96           C  
ATOM   1273  CB  ASP B 163      28.693  82.819  23.471  1.00 80.96           C  
ATOM   1274  O   ASP B 163      28.475  80.033  24.582  1.00 80.96           O  
ATOM   1275  CG  ASP B 163      28.738  83.711  24.698  1.00 80.96           C  
ATOM   1276  OD1 ASP B 163      29.461  83.384  25.664  1.00 80.96           O  
ATOM   1277  OD2 ASP B 163      28.043  84.750  24.701  1.00 80.96           O  
ATOM   1278  N   PRO B 164      30.405  80.444  25.551  1.00 81.72           N  
ATOM   1279  CA  PRO B 164      30.258  79.484  26.648  1.00 81.72           C  
ATOM   1280  C   PRO B 164      29.077  79.808  27.561  1.00 81.72           C  
ATOM   1281  CB  PRO B 164      31.583  79.608  27.404  1.00 81.72           C  
ATOM   1282  O   PRO B 164      28.515  78.908  28.191  1.00 81.72           O  
ATOM   1283  CG  PRO B 164      32.366  80.625  26.639  1.00 81.72           C  
ATOM   1284  CD  PRO B 164      31.517  81.129  25.508  1.00 81.72           C  
ATOM   1285  N   SER B 165      28.702  81.095  27.708  1.00 79.49           N  
ATOM   1286  CA  SER B 165      27.602  81.518  28.569  1.00 79.49           C  
ATOM   1287  C   SER B 165      26.253  81.275  27.902  1.00 79.49           C  
ATOM   1288  CB  SER B 165      27.742  82.998  28.930  1.00 79.49           C  
ATOM   1289  O   SER B 165      25.234  81.134  28.583  1.00 79.49           O  
ATOM   1290  OG  SER B 165      28.227  83.741  27.825  1.00 79.49           O  
ATOM   1291  N   ASN B 166      26.168  81.257  26.676  1.00 80.21           N  
ATOM   1292  CA  ASN B 166      24.996  80.974  25.854  1.00 80.21           C  
ATOM   1293  C   ASN B 166      25.274  79.867  24.842  1.00 80.21           C  
ATOM   1294  CB  ASN B 166      24.523  82.241  25.139  1.00 80.21           C  
ATOM   1295  O   ASN B 166      25.651  80.143  23.701  1.00 80.21           O  
ATOM   1296  CG  ASN B 166      23.063  82.174  24.735  1.00 80.21           C  
ATOM   1297  ND2 ASN B 166      22.592  83.204  24.041  1.00 80.21           N  
ATOM   1298  OD1 ASN B 166      22.365  81.206  25.045  1.00 80.21           O  
ATOM   1299  N   ILE B 167      25.120  78.666  25.448  1.00 82.56           N  
ATOM   1300  CA  ILE B 167      25.500  77.486  24.679  1.00 82.56           C  
ATOM   1301  C   ILE B 167      24.746  77.470  23.351  1.00 82.56           C  
ATOM   1302  CB  ILE B 167      25.224  76.185  25.467  1.00 82.56           C  
ATOM   1303  O   ILE B 167      23.518  77.583  23.325  1.00 82.56           O  
ATOM   1304  CG1 ILE B 167      25.992  76.192  26.793  1.00 82.56           C  
ATOM   1305  CG2 ILE B 167      25.590  74.958  24.628  1.00 82.56           C  
ATOM   1306  CD1 ILE B 167      25.545  75.115  27.772  1.00 82.56           C  
ATOM   1307  N   ASN B 168      25.463  77.404  22.293  1.00 88.15           N  
ATOM   1308  CA  ASN B 168      24.946  77.323  20.932  1.00 88.15           C  
ATOM   1309  C   ASN B 168      24.122  78.557  20.571  1.00 88.15           C  
ATOM   1310  CB  ASN B 168      24.110  76.055  20.749  1.00 88.15           C  
ATOM   1311  O   ASN B 168      23.179  78.469  19.784  1.00 88.15           O  
ATOM   1312  CG  ASN B 168      24.104  75.561  19.315  1.00 88.15           C  
ATOM   1313  ND2 ASN B 168      23.108  74.753  18.971  1.00 88.15           N  
ATOM   1314  OD1 ASN B 168      24.987  75.903  18.524  1.00 88.15           O  
ATOM   1315  N   GLY B 169      24.418  79.794  21.100  1.00 86.35           N  
ATOM   1316  CA  GLY B 169      23.711  81.032  20.814  1.00 86.35           C  
ATOM   1317  C   GLY B 169      22.259  81.005  21.252  1.00 86.35           C  
ATOM   1318  O   GLY B 169      21.489  81.911  20.925  1.00 86.35           O  
ATOM   1319  N   GLY B 170      21.819  79.838  22.087  1.00 88.73           N  
ATOM   1320  CA  GLY B 170      20.435  79.643  22.491  1.00 88.73           C  
ATOM   1321  C   GLY B 170      19.620  78.865  21.475  1.00 88.73           C  
ATOM   1322  O   GLY B 170      18.414  78.680  21.650  1.00 88.73           O  
ATOM   1323  N   CYS B 171      20.186  78.527  20.365  1.00 91.36           N  
ATOM   1324  CA  CYS B 171      19.517  77.731  19.342  1.00 91.36           C  
ATOM   1325  C   CYS B 171      19.322  76.294  19.810  1.00 91.36           C  
ATOM   1326  CB  CYS B 171      20.318  77.749  18.041  1.00 91.36           C  
ATOM   1327  O   CYS B 171      20.206  75.718  20.447  1.00 91.36           O  
ATOM   1328  SG  CYS B 171      20.624  79.408  17.397  1.00 91.36           S  
ATOM   1329  N   SER B 172      18.184  75.701  19.598  1.00 89.49           N  
ATOM   1330  CA  SER B 172      17.854  74.347  20.030  1.00 89.49           C  
ATOM   1331  C   SER B 172      18.645  73.307  19.242  1.00 89.49           C  
ATOM   1332  CB  SER B 172      16.356  74.085  19.875  1.00 89.49           C  
ATOM   1333  O   SER B 172      19.035  72.273  19.787  1.00 89.49           O  
ATOM   1334  OG  SER B 172      15.970  74.162  18.513  1.00 89.49           O  
ATOM   1335  N   GLN B 173      19.011  73.620  17.906  1.00 91.85           N  
ATOM   1336  CA  GLN B 173      19.693  72.629  17.080  1.00 91.85           C  
ATOM   1337  C   GLN B 173      20.928  73.226  16.412  1.00 91.85           C  
ATOM   1338  CB  GLN B 173      18.743  72.068  16.021  1.00 91.85           C  
ATOM   1339  O   GLN B 173      22.035  73.132  16.946  1.00 91.85           O  
ATOM   1340  CG  GLN B 173      17.611  71.226  16.594  1.00 91.85           C  
ATOM   1341  CD  GLN B 173      16.778  70.552  15.520  1.00 91.85           C  
ATOM   1342  NE2 GLN B 173      15.761  69.807  15.938  1.00 91.85           N  
ATOM   1343  OE1 GLN B 173      17.046  70.701  14.323  1.00 91.85           O  
ATOM   1344  N   ILE B 174      20.773  73.987  15.322  1.00 91.90           N  
ATOM   1345  CA  ILE B 174      21.913  74.505  14.574  1.00 91.90           C  
ATOM   1346  C   ILE B 174      22.019  76.015  14.775  1.00 91.90           C  
ATOM   1347  CB  ILE B 174      21.801  74.171  13.070  1.00 91.90           C  
ATOM   1348  O   ILE B 174      21.028  76.737  14.639  1.00 91.90           O  
ATOM   1349  CG1 ILE B 174      21.662  72.658  12.867  1.00 91.90           C  
ATOM   1350  CG2 ILE B 174      23.009  74.718  12.304  1.00 91.90           C  
ATOM   1351  CD1 ILE B 174      21.274  72.256  11.451  1.00 91.90           C  
ATOM   1352  N   CYS B 175      23.271  76.489  15.154  1.00 92.44           N  
ATOM   1353  CA  CYS B 175      23.593  77.907  15.269  1.00 92.44           C  
ATOM   1354  C   CYS B 175      24.575  78.333  14.185  1.00 92.44           C  
ATOM   1355  CB  CYS B 175      24.177  78.214  16.648  1.00 92.44           C  
ATOM   1356  O   CYS B 175      25.662  77.764  14.068  1.00 92.44           O  
ATOM   1357  SG  CYS B 175      24.645  79.944  16.872  1.00 92.44           S  
ATOM   1358  N   ASP B 176      24.087  79.255  13.299  1.00 91.23           N  
ATOM   1359  CA  ASP B 176      24.929  79.784  12.230  1.00 91.23           C  
ATOM   1360  C   ASP B 176      25.381  81.209  12.540  1.00 91.23           C  
ATOM   1361  CB  ASP B 176      24.186  79.747  10.893  1.00 91.23           C  
ATOM   1362  O   ASP B 176      24.556  82.117  12.650  1.00 91.23           O  
ATOM   1363  CG  ASP B 176      24.038  78.342  10.335  1.00 91.23           C  
ATOM   1364  OD1 ASP B 176      25.019  77.568  10.365  1.00 91.23           O  
ATOM   1365  OD2 ASP B 176      22.932  78.008   9.859  1.00 91.23           O  
ATOM   1366  N   ASN B 177      26.732  81.408  12.719  1.00 91.43           N  
ATOM   1367  CA  ASN B 177      27.301  82.720  13.009  1.00 91.43           C  
ATOM   1368  C   ASN B 177      27.321  83.609  11.769  1.00 91.43           C  
ATOM   1369  CB  ASN B 177      28.712  82.578  13.583  1.00 91.43           C  
ATOM   1370  O   ASN B 177      27.667  83.153  10.678  1.00 91.43           O  
ATOM   1371  CG  ASN B 177      29.307  83.907  14.005  1.00 91.43           C  
ATOM   1372  ND2 ASN B 177      30.472  84.235  13.459  1.00 91.43           N  
ATOM   1373  OD1 ASN B 177      28.725  84.632  14.816  1.00 91.43           O  
ATOM   1374  N   THR B 178      26.775  84.894  11.763  1.00 87.85           N  
ATOM   1375  CA  THR B 178      26.839  85.936  10.744  1.00 87.85           C  
ATOM   1376  C   THR B 178      27.540  87.179  11.285  1.00 87.85           C  
ATOM   1377  CB  THR B 178      25.433  86.313  10.243  1.00 87.85           C  
ATOM   1378  O   THR B 178      27.605  87.382  12.499  1.00 87.85           O  
ATOM   1379  CG2 THR B 178      24.793  85.159   9.478  1.00 87.85           C  
ATOM   1380  OG1 THR B 178      24.605  86.645  11.364  1.00 87.85           O  
ATOM   1381  N   PRO B 179      28.226  87.903  10.478  1.00 85.64           N  
ATOM   1382  CA  PRO B 179      28.934  89.100  10.938  1.00 85.64           C  
ATOM   1383  C   PRO B 179      28.034  90.053  11.722  1.00 85.64           C  
ATOM   1384  CB  PRO B 179      29.413  89.748   9.636  1.00 85.64           C  
ATOM   1385  O   PRO B 179      27.018  90.519  11.200  1.00 85.64           O  
ATOM   1386  CG  PRO B 179      29.368  88.650   8.623  1.00 85.64           C  
ATOM   1387  CD  PRO B 179      28.331  87.651   9.049  1.00 85.64           C  
ATOM   1388  N   GLY B 180      28.334  90.318  12.934  1.00 87.33           N  
ATOM   1389  CA  GLY B 180      27.594  91.215  13.807  1.00 87.33           C  
ATOM   1390  C   GLY B 180      26.392  90.556  14.459  1.00 87.33           C  
ATOM   1391  O   GLY B 180      25.735  91.157  15.311  1.00 87.33           O  
ATOM   1392  N   SER B 181      26.033  89.317  14.051  1.00 87.22           N  
ATOM   1393  CA  SER B 181      24.865  88.616  14.573  1.00 87.22           C  
ATOM   1394  C   SER B 181      24.976  87.112  14.347  1.00 87.22           C  
ATOM   1395  CB  SER B 181      23.586  89.145  13.921  1.00 87.22           C  
ATOM   1396  O   SER B 181      26.078  86.582  14.189  1.00 87.22           O  
ATOM   1397  OG  SER B 181      22.444  88.499  14.458  1.00 87.22           O  
ATOM   1398  N   TYR B 182      23.951  86.357  14.663  1.00 89.58           N  
ATOM   1399  CA  TYR B 182      23.808  84.924  14.434  1.00 89.58           C  
ATOM   1400  C   TYR B 182      22.352  84.556  14.177  1.00 89.58           C  
ATOM   1401  CB  TYR B 182      24.343  84.132  15.631  1.00 89.58           C  
ATOM   1402  O   TYR B 182      21.447  85.351  14.442  1.00 89.58           O  
ATOM   1403  CG  TYR B 182      23.471  84.225  16.859  1.00 89.58           C  
ATOM   1404  CD1 TYR B 182      23.506  85.352  17.679  1.00 89.58           C  
ATOM   1405  CD2 TYR B 182      22.611  83.188  17.204  1.00 89.58           C  
ATOM   1406  CE1 TYR B 182      22.706  85.442  18.813  1.00 89.58           C  
ATOM   1407  CE2 TYR B 182      21.806  83.267  18.336  1.00 89.58           C  
ATOM   1408  OH  TYR B 182      21.066  84.480  20.254  1.00 89.58           O  
ATOM   1409  CZ  TYR B 182      21.861  84.396  19.133  1.00 89.58           C  
ATOM   1410  N   HIS B 183      22.099  83.492  13.381  1.00 90.50           N  
ATOM   1411  CA  HIS B 183      20.734  83.010  13.199  1.00 90.50           C  
ATOM   1412  C   HIS B 183      20.641  81.510  13.455  1.00 90.50           C  
ATOM   1413  CB  HIS B 183      20.234  83.335  11.790  1.00 90.50           C  
ATOM   1414  O   HIS B 183      21.638  80.793  13.339  1.00 90.50           O  
ATOM   1415  CG  HIS B 183      20.987  82.628  10.709  1.00 90.50           C  
ATOM   1416  CD2 HIS B 183      20.702  81.498  10.020  1.00 90.50           C  
ATOM   1417  ND1 HIS B 183      22.196  83.080  10.225  1.00 90.50           N  
ATOM   1418  CE1 HIS B 183      22.622  82.257   9.282  1.00 90.50           C  
ATOM   1419  NE2 HIS B 183      21.734  81.288   9.138  1.00 90.50           N  
ATOM   1420  N   CYS B 184      19.493  81.027  14.009  1.00 92.37           N  
ATOM   1421  CA  CYS B 184      19.218  79.626  14.307  1.00 92.37           C  
ATOM   1422  C   CYS B 184      18.553  78.936  13.122  1.00 92.37           C  
ATOM   1423  CB  CYS B 184      18.328  79.506  15.544  1.00 92.37           C  
ATOM   1424  O   CYS B 184      17.790  79.560  12.383  1.00 92.37           O  
ATOM   1425  SG  CYS B 184      19.049  80.231  17.033  1.00 92.37           S  
ATOM   1426  N   SER B 185      18.956  77.643  12.770  1.00 90.70           N  
ATOM   1427  CA  SER B 185      18.353  76.806  11.737  1.00 90.70           C  
ATOM   1428  C   SER B 185      18.034  75.414  12.270  1.00 90.70           C  
ATOM   1429  CB  SER B 185      19.281  76.697  10.526  1.00 90.70           C  
ATOM   1430  O   SER B 185      18.534  75.017  13.325  1.00 90.70           O  
ATOM   1431  OG  SER B 185      20.575  76.274  10.920  1.00 90.70           O  
ATOM   1432  N   CYS B 186      17.069  74.754  11.625  1.00 92.60           N  
ATOM   1433  CA  CYS B 186      16.632  73.433  12.064  1.00 92.60           C  
ATOM   1434  C   CYS B 186      17.117  72.352  11.106  1.00 92.60           C  
ATOM   1435  CB  CYS B 186      15.108  73.382  12.175  1.00 92.60           C  
ATOM   1436  O   CYS B 186      17.259  72.597   9.906  1.00 92.60           O  
ATOM   1437  SG  CYS B 186      14.429  74.527  13.396  1.00 92.60           S  
ATOM   1438  N   LYS B 187      17.513  71.115  11.617  1.00 91.95           N  
ATOM   1439  CA  LYS B 187      17.838  69.950  10.798  1.00 91.95           C  
ATOM   1440  C   LYS B 187      16.652  69.540   9.930  1.00 91.95           C  
ATOM   1441  CB  LYS B 187      18.272  68.778  11.680  1.00 91.95           C  
ATOM   1442  O   LYS B 187      15.519  69.955  10.181  1.00 91.95           O  
ATOM   1443  CG  LYS B 187      19.573  69.017  12.431  1.00 91.95           C  
ATOM   1444  CD  LYS B 187      19.959  67.811  13.278  1.00 91.95           C  
ATOM   1445  CE  LYS B 187      21.211  68.082  14.101  1.00 91.95           C  
ATOM   1446  NZ  LYS B 187      21.552  66.930  14.988  1.00 91.95           N  
ATOM   1447  N   ASN B 188      16.969  68.706   8.875  1.00 89.13           N  
ATOM   1448  CA  ASN B 188      15.895  68.211   8.020  1.00 89.13           C  
ATOM   1449  C   ASN B 188      14.855  67.434   8.821  1.00 89.13           C  
ATOM   1450  CB  ASN B 188      16.461  67.340   6.897  1.00 89.13           C  
ATOM   1451  O   ASN B 188      15.205  66.609   9.667  1.00 89.13           O  
ATOM   1452  CG  ASN B 188      17.182  68.149   5.836  1.00 89.13           C  
ATOM   1453  ND2 ASN B 188      18.045  67.490   5.072  1.00 89.13           N  
ATOM   1454  OD1 ASN B 188      16.965  69.356   5.706  1.00 89.13           O  
ATOM   1455  N   GLY B 189      13.593  67.702   8.645  1.00 89.08           N  
ATOM   1456  CA  GLY B 189      12.513  67.028   9.347  1.00 89.08           C  
ATOM   1457  C   GLY B 189      11.980  67.821  10.525  1.00 89.08           C  
ATOM   1458  O   GLY B 189      11.062  67.375  11.217  1.00 89.08           O  
ATOM   1459  N   PHE B 190      12.570  68.949  10.780  1.00 92.31           N  
ATOM   1460  CA  PHE B 190      12.142  69.842  11.850  1.00 92.31           C  
ATOM   1461  C   PHE B 190      11.752  71.206  11.292  1.00 92.31           C  
ATOM   1462  CB  PHE B 190      13.249  70.001  12.896  1.00 92.31           C  
ATOM   1463  O   PHE B 190      12.207  71.595  10.214  1.00 92.31           O  
ATOM   1464  CG  PHE B 190      13.565  68.732  13.642  1.00 92.31           C  
ATOM   1465  CD1 PHE B 190      12.987  68.474  14.878  1.00 92.31           C  
ATOM   1466  CD2 PHE B 190      14.442  67.798  13.105  1.00 92.31           C  
ATOM   1467  CE1 PHE B 190      13.278  67.301  15.571  1.00 92.31           C  
ATOM   1468  CE2 PHE B 190      14.737  66.623  13.792  1.00 92.31           C  
ATOM   1469  CZ  PHE B 190      14.155  66.377  15.024  1.00 92.31           C  
ATOM   1470  N   VAL B 191      10.792  71.901  11.897  1.00 91.87           N  
ATOM   1471  CA  VAL B 191      10.368  73.241  11.505  1.00 91.87           C  
ATOM   1472  C   VAL B 191      10.630  74.221  12.646  1.00 91.87           C  
ATOM   1473  CB  VAL B 191       8.874  73.270  11.109  1.00 91.87           C  
ATOM   1474  O   VAL B 191      10.452  73.882  13.818  1.00 91.87           O  
ATOM   1475  CG1 VAL B 191       8.400  74.706  10.895  1.00 91.87           C  
ATOM   1476  CG2 VAL B 191       8.639  72.433   9.853  1.00 91.87           C  
ATOM   1477  N   MET B 192      11.109  75.453  12.277  1.00 91.16           N  
ATOM   1478  CA  MET B 192      11.459  76.492  13.242  1.00 91.16           C  
ATOM   1479  C   MET B 192      10.207  77.097  13.867  1.00 91.16           C  
ATOM   1480  CB  MET B 192      12.292  77.588  12.575  1.00 91.16           C  
ATOM   1481  O   MET B 192       9.263  77.451  13.159  1.00 91.16           O  
ATOM   1482  CG  MET B 192      12.877  78.594  13.553  1.00 91.16           C  
ATOM   1483  SD  MET B 192      14.710  78.651  13.491  1.00 91.16           S  
ATOM   1484  CE  MET B 192      14.994  77.988  11.826  1.00 91.16           C  
ATOM   1485  N   LEU B 193      10.123  77.146  15.137  1.00 91.09           N  
ATOM   1486  CA  LEU B 193       9.005  77.746  15.856  1.00 91.09           C  
ATOM   1487  C   LEU B 193       9.048  79.267  15.757  1.00 91.09           C  
ATOM   1488  CB  LEU B 193       9.021  77.318  17.326  1.00 91.09           C  
ATOM   1489  O   LEU B 193      10.000  79.831  15.213  1.00 91.09           O  
ATOM   1490  CG  LEU B 193       8.653  75.862  17.612  1.00 91.09           C  
ATOM   1491  CD1 LEU B 193       9.219  75.427  18.960  1.00 91.09           C  
ATOM   1492  CD2 LEU B 193       7.139  75.675  17.577  1.00 91.09           C  
ATOM   1493  N   SER B 194       7.972  79.976  16.233  1.00 89.47           N  
ATOM   1494  CA  SER B 194       7.801  81.420  16.114  1.00 89.47           C  
ATOM   1495  C   SER B 194       8.873  82.170  16.897  1.00 89.47           C  
ATOM   1496  CB  SER B 194       6.414  81.838  16.603  1.00 89.47           C  
ATOM   1497  O   SER B 194       9.225  83.300  16.553  1.00 89.47           O  
ATOM   1498  OG  SER B 194       6.119  81.238  17.853  1.00 89.47           O  
ATOM   1499  N   ASN B 195       9.518  81.546  17.936  1.00 87.07           N  
ATOM   1500  CA  ASN B 195      10.563  82.179  18.734  1.00 87.07           C  
ATOM   1501  C   ASN B 195      11.892  82.220  17.986  1.00 87.07           C  
ATOM   1502  CB  ASN B 195      10.729  81.457  20.072  1.00 87.07           C  
ATOM   1503  O   ASN B 195      12.873  82.776  18.484  1.00 87.07           O  
ATOM   1504  CG  ASN B 195      11.151  80.010  19.907  1.00 87.07           C  
ATOM   1505  ND2 ASN B 195      11.361  79.323  21.023  1.00 87.07           N  
ATOM   1506  OD1 ASN B 195      11.287  79.515  18.786  1.00 87.07           O  
ATOM   1507  N   LYS B 196      12.001  81.670  16.774  1.00 88.09           N  
ATOM   1508  CA  LYS B 196      13.147  81.663  15.869  1.00 88.09           C  
ATOM   1509  C   LYS B 196      14.361  81.010  16.524  1.00 88.09           C  
ATOM   1510  CB  LYS B 196      13.492  83.086  15.429  1.00 88.09           C  
ATOM   1511  O   LYS B 196      15.496  81.225  16.094  1.00 88.09           O  
ATOM   1512  CG  LYS B 196      12.433  83.736  14.551  1.00 88.09           C  
ATOM   1513  CD  LYS B 196      12.924  85.053  13.964  1.00 88.09           C  
ATOM   1514  CE  LYS B 196      11.864  85.706  13.088  1.00 88.09           C  
ATOM   1515  NZ  LYS B 196      12.337  87.004  12.519  1.00 88.09           N  
ATOM   1516  N   LYS B 197      14.221  80.295  17.611  1.00 89.89           N  
ATOM   1517  CA  LYS B 197      15.325  79.625  18.292  1.00 89.89           C  
ATOM   1518  C   LYS B 197      15.057  78.130  18.435  1.00 89.89           C  
ATOM   1519  CB  LYS B 197      15.565  80.248  19.668  1.00 89.89           C  
ATOM   1520  O   LYS B 197      15.970  77.314  18.298  1.00 89.89           O  
ATOM   1521  CG  LYS B 197      16.159  81.648  19.619  1.00 89.89           C  
ATOM   1522  CD  LYS B 197      16.525  82.150  21.010  1.00 89.89           C  
ATOM   1523  CE  LYS B 197      17.118  83.551  20.962  1.00 89.89           C  
ATOM   1524  NZ  LYS B 197      17.463  84.054  22.325  1.00 89.89           N  
ATOM   1525  N   ASP B 198      13.792  77.712  18.642  1.00 92.05           N  
ATOM   1526  CA  ASP B 198      13.428  76.327  18.924  1.00 92.05           C  
ATOM   1527  C   ASP B 198      12.889  75.635  17.675  1.00 92.05           C  
ATOM   1528  CB  ASP B 198      12.393  76.264  20.049  1.00 92.05           C  
ATOM   1529  O   ASP B 198      12.259  76.273  16.829  1.00 92.05           O  
ATOM   1530  CG  ASP B 198      12.938  76.739  21.385  1.00 92.05           C  
ATOM   1531  OD1 ASP B 198      14.114  76.456  21.699  1.00 92.05           O  
ATOM   1532  OD2 ASP B 198      12.183  77.400  22.130  1.00 92.05           O  
ATOM   1533  N   CYS B 199      13.305  74.288  17.487  1.00 93.43           N  
ATOM   1534  CA  CYS B 199      12.859  73.463  16.371  1.00 93.43           C  
ATOM   1535  C   CYS B 199      11.854  72.416  16.834  1.00 93.43           C  
ATOM   1536  CB  CYS B 199      14.050  72.778  15.701  1.00 93.43           C  
ATOM   1537  O   CYS B 199      11.956  71.901  17.949  1.00 93.43           O  
ATOM   1538  SG  CYS B 199      15.300  73.927  15.086  1.00 93.43           S  
ATOM   1539  N   LYS B 200      10.698  72.208  16.070  1.00 92.59           N  
ATOM   1540  CA  LYS B 200       9.676  71.198  16.330  1.00 92.59           C  
ATOM   1541  C   LYS B 200       9.654  70.143  15.228  1.00 92.59           C  
ATOM   1542  CB  LYS B 200       8.298  71.849  16.461  1.00 92.59           C  
ATOM   1543  O   LYS B 200       9.817  70.465  14.049  1.00 92.59           O  
ATOM   1544  CG  LYS B 200       7.200  70.891  16.895  1.00 92.59           C  
ATOM   1545  CD  LYS B 200       5.854  71.596  17.008  1.00 92.59           C  
ATOM   1546  CE  LYS B 200       4.747  70.631  17.410  1.00 92.59           C  
ATOM   1547  NZ  LYS B 200       3.429  71.322  17.538  1.00 92.59           N  
ATOM   1548  N   ASP B 201       9.584  68.824  15.612  1.00 93.24           N  
ATOM   1549  CA  ASP B 201       9.560  67.720  14.657  1.00 93.24           C  
ATOM   1550  C   ASP B 201       8.337  67.807  13.747  1.00 93.24           C  
ATOM   1551  CB  ASP B 201       9.576  66.377  15.390  1.00 93.24           C  
ATOM   1552  O   ASP B 201       7.229  68.084  14.212  1.00 93.24           O  
ATOM   1553  CG  ASP B 201       9.524  65.187  14.449  1.00 93.24           C  
ATOM   1554  OD1 ASP B 201      10.471  64.994  13.657  1.00 93.24           O  
ATOM   1555  OD2 ASP B 201       8.525  64.437  14.497  1.00 93.24           O  
ATOM   1556  N   VAL B 202       8.618  67.645  12.420  1.00 92.02           N  
ATOM   1557  CA  VAL B 202       7.552  67.563  11.428  1.00 92.02           C  
ATOM   1558  C   VAL B 202       7.010  66.136  11.368  1.00 92.02           C  
ATOM   1559  CB  VAL B 202       8.042  68.006  10.031  1.00 92.02           C  
ATOM   1560  O   VAL B 202       7.779  65.177  11.267  1.00 92.02           O  
ATOM   1561  CG1 VAL B 202       6.931  67.848   8.994  1.00 92.02           C  
ATOM   1562  CG2 VAL B 202       8.538  69.450  10.073  1.00 92.02           C  
ATOM   1563  N   ASP B 203       5.705  65.970  11.652  1.00 91.95           N  
ATOM   1564  CA  ASP B 203       5.057  64.668  11.517  1.00 91.95           C  
ATOM   1565  C   ASP B 203       4.797  64.334  10.050  1.00 91.95           C  
ATOM   1566  CB  ASP B 203       3.746  64.637  12.305  1.00 91.95           C  
ATOM   1567  O   ASP B 203       3.745  64.679   9.507  1.00 91.95           O  
ATOM   1568  CG  ASP B 203       3.158  63.242  12.422  1.00 91.95           C  
ATOM   1569  OD1 ASP B 203       3.590  62.333  11.680  1.00 91.95           O  
ATOM   1570  OD2 ASP B 203       2.251  63.050  13.261  1.00 91.95           O  
ATOM   1571  N   GLU B 204       5.792  63.699   9.436  1.00 90.16           N  
ATOM   1572  CA  GLU B 204       5.740  63.346   8.020  1.00 90.16           C  
ATOM   1573  C   GLU B 204       4.536  62.459   7.717  1.00 90.16           C  
ATOM   1574  CB  GLU B 204       7.032  62.643   7.593  1.00 90.16           C  
ATOM   1575  O   GLU B 204       4.002  62.486   6.606  1.00 90.16           O  
ATOM   1576  CG  GLU B 204       8.263  63.536   7.643  1.00 90.16           C  
ATOM   1577  CD  GLU B 204       8.901  63.602   9.022  1.00 90.16           C  
ATOM   1578  OE1 GLU B 204      10.004  64.178   9.154  1.00 90.16           O  
ATOM   1579  OE2 GLU B 204       8.292  63.071   9.978  1.00 90.16           O  
ATOM   1580  N   CYS B 205       4.046  61.630   8.634  1.00 91.15           N  
ATOM   1581  CA  CYS B 205       2.939  60.697   8.456  1.00 91.15           C  
ATOM   1582  C   CYS B 205       1.611  61.439   8.361  1.00 91.15           C  
ATOM   1583  CB  CYS B 205       2.892  59.695   9.609  1.00 91.15           C  
ATOM   1584  O   CYS B 205       0.699  61.001   7.658  1.00 91.15           O  
ATOM   1585  SG  CYS B 205       4.390  58.698   9.768  1.00 91.15           S  
ATOM   1586  N   SER B 206       1.555  62.571   9.198  1.00 89.40           N  
ATOM   1587  CA  SER B 206       0.350  63.391   9.155  1.00 89.40           C  
ATOM   1588  C   SER B 206       0.318  64.263   7.905  1.00 89.40           C  
ATOM   1589  CB  SER B 206       0.255  64.271  10.403  1.00 89.40           C  
ATOM   1590  O   SER B 206      -0.746  64.486   7.324  1.00 89.40           O  
ATOM   1591  OG  SER B 206       0.048  63.481  11.561  1.00 89.40           O  
ATOM   1592  N   LEU B 207       1.524  64.704   7.407  1.00 88.45           N  
ATOM   1593  CA  LEU B 207       1.624  65.580   6.244  1.00 88.45           C  
ATOM   1594  C   LEU B 207       1.369  64.804   4.956  1.00 88.45           C  
ATOM   1595  CB  LEU B 207       3.003  66.243   6.190  1.00 88.45           C  
ATOM   1596  O   LEU B 207       0.685  65.295   4.056  1.00 88.45           O  
ATOM   1597  CG  LEU B 207       3.121  67.617   6.852  1.00 88.45           C  
ATOM   1598  CD1 LEU B 207       4.456  67.743   7.578  1.00 88.45           C  
ATOM   1599  CD2 LEU B 207       2.963  68.725   5.816  1.00 88.45           C  
ATOM   1600  N   LYS B 208       1.885  63.589   4.882  1.00 89.93           N  
ATOM   1601  CA  LYS B 208       1.707  62.695   3.742  1.00 89.93           C  
ATOM   1602  C   LYS B 208       1.296  61.297   4.198  1.00 89.93           C  
ATOM   1603  CB  LYS B 208       2.989  62.619   2.913  1.00 89.93           C  
ATOM   1604  O   LYS B 208       2.140  60.409   4.330  1.00 89.93           O  
ATOM   1605  CG  LYS B 208       3.193  63.803   1.978  1.00 89.93           C  
ATOM   1606  CD  LYS B 208       4.456  63.644   1.141  1.00 89.93           C  
ATOM   1607  CE  LYS B 208       4.731  64.884   0.302  1.00 89.93           C  
ATOM   1608  NZ  LYS B 208       5.993  64.750  -0.486  1.00 89.93           N  
ATOM   1609  N   PRO B 209      -0.013  61.158   4.382  1.00 83.88           N  
ATOM   1610  CA  PRO B 209      -0.526  59.900   4.930  1.00 83.88           C  
ATOM   1611  C   PRO B 209      -0.215  58.698   4.042  1.00 83.88           C  
ATOM   1612  CB  PRO B 209      -2.036  60.142   5.013  1.00 83.88           C  
ATOM   1613  O   PRO B 209      -0.150  57.566   4.528  1.00 83.88           O  
ATOM   1614  CG  PRO B 209      -2.204  61.603   4.746  1.00 83.88           C  
ATOM   1615  CD  PRO B 209      -0.922  62.133   4.170  1.00 83.88           C  
ATOM   1616  N   SER B 210       0.092  58.881   2.741  1.00 86.34           N  
ATOM   1617  CA  SER B 210       0.316  57.779   1.811  1.00 86.34           C  
ATOM   1618  C   SER B 210       1.805  57.530   1.597  1.00 86.34           C  
ATOM   1619  CB  SER B 210      -0.360  58.064   0.469  1.00 86.34           C  
ATOM   1620  O   SER B 210       2.192  56.791   0.689  1.00 86.34           O  
ATOM   1621  OG  SER B 210       0.083  59.300  -0.065  1.00 86.34           O  
ATOM   1622  N   ILE B 211       2.630  58.109   2.523  1.00 87.83           N  
ATOM   1623  CA  ILE B 211       4.076  58.011   2.349  1.00 87.83           C  
ATOM   1624  C   ILE B 211       4.514  56.555   2.489  1.00 87.83           C  
ATOM   1625  CB  ILE B 211       4.829  58.898   3.366  1.00 87.83           C  
ATOM   1626  O   ILE B 211       5.462  56.120   1.830  1.00 87.83           O  
ATOM   1627  CG1 ILE B 211       6.287  59.086   2.933  1.00 87.83           C  
ATOM   1628  CG2 ILE B 211       4.748  58.295   4.772  1.00 87.83           C  
ATOM   1629  CD1 ILE B 211       6.979  60.272   3.591  1.00 87.83           C  
ATOM   1630  N   CYS B 212       3.824  55.674   3.194  1.00 91.53           N  
ATOM   1631  CA  CYS B 212       4.171  54.274   3.410  1.00 91.53           C  
ATOM   1632  C   CYS B 212       3.246  53.355   2.620  1.00 91.53           C  
ATOM   1633  CB  CYS B 212       4.101  53.928   4.897  1.00 91.53           C  
ATOM   1634  O   CYS B 212       3.274  52.136   2.800  1.00 91.53           O  
ATOM   1635  SG  CYS B 212       5.422  54.669   5.880  1.00 91.53           S  
ATOM   1636  N   GLY B 213       2.459  53.775   1.698  1.00 89.73           N  
ATOM   1637  CA  GLY B 213       1.518  52.951   0.957  1.00 89.73           C  
ATOM   1638  C   GLY B 213       0.532  52.222   1.850  1.00 89.73           C  
ATOM   1639  O   GLY B 213      -0.212  52.851   2.606  1.00 89.73           O  
ATOM   1640  N   THR B 214       0.720  50.780   1.866  1.00 84.11           N  
ATOM   1641  CA  THR B 214      -0.199  49.939   2.625  1.00 84.11           C  
ATOM   1642  C   THR B 214       0.325  49.703   4.038  1.00 84.11           C  
ATOM   1643  CB  THR B 214      -0.426  48.586   1.925  1.00 84.11           C  
ATOM   1644  O   THR B 214      -0.404  49.214   4.903  1.00 84.11           O  
ATOM   1645  CG2 THR B 214      -1.257  48.755   0.658  1.00 84.11           C  
ATOM   1646  OG1 THR B 214       0.842  48.015   1.580  1.00 84.11           O  
ATOM   1647  N   ALA B 215       1.489  50.154   4.358  1.00 90.53           N  
ATOM   1648  CA  ALA B 215       2.110  49.956   5.665  1.00 90.53           C  
ATOM   1649  C   ALA B 215       1.704  51.060   6.638  1.00 90.53           C  
ATOM   1650  CB  ALA B 215       3.630  49.905   5.529  1.00 90.53           C  
ATOM   1651  O   ALA B 215       1.112  52.064   6.235  1.00 90.53           O  
ATOM   1652  N   VAL B 216       1.865  50.851   7.897  1.00 91.14           N  
ATOM   1653  CA  VAL B 216       1.565  51.827   8.940  1.00 91.14           C  
ATOM   1654  C   VAL B 216       2.745  52.781   9.110  1.00 91.14           C  
ATOM   1655  CB  VAL B 216       1.238  51.139  10.285  1.00 91.14           C  
ATOM   1656  O   VAL B 216       3.884  52.344   9.286  1.00 91.14           O  
ATOM   1657  CG1 VAL B 216       1.021  52.177  11.384  1.00 91.14           C  
ATOM   1658  CG2 VAL B 216       0.009  50.243  10.140  1.00 91.14           C  
ATOM   1659  N   CYS B 217       2.464  54.070   8.917  1.00 91.52           N  
ATOM   1660  CA  CYS B 217       3.496  55.093   9.048  1.00 91.52           C  
ATOM   1661  C   CYS B 217       3.670  55.509  10.504  1.00 91.52           C  
ATOM   1662  CB  CYS B 217       3.150  56.315   8.198  1.00 91.52           C  
ATOM   1663  O   CYS B 217       2.701  55.884  11.167  1.00 91.52           O  
ATOM   1664  SG  CYS B 217       4.356  57.654   8.323  1.00 91.52           S  
ATOM   1665  N   LYS B 218       4.908  55.366  11.031  1.00 92.52           N  
ATOM   1666  CA  LYS B 218       5.255  55.789  12.384  1.00 92.52           C  
ATOM   1667  C   LYS B 218       6.234  56.959  12.361  1.00 92.52           C  
ATOM   1668  CB  LYS B 218       5.850  54.623  13.176  1.00 92.52           C  
ATOM   1669  O   LYS B 218       7.337  56.842  11.822  1.00 92.52           O  
ATOM   1670  CG  LYS B 218       5.851  54.834  14.682  1.00 92.52           C  
ATOM   1671  CD  LYS B 218       6.425  53.629  15.415  1.00 92.52           C  
ATOM   1672  CE  LYS B 218       6.511  53.874  16.916  1.00 92.52           C  
ATOM   1673  NZ  LYS B 218       7.073  52.694  17.639  1.00 92.52           N  
ATOM   1674  N   ASN B 219       5.729  58.078  12.954  1.00 92.03           N  
ATOM   1675  CA  ASN B 219       6.576  59.265  13.002  1.00 92.03           C  
ATOM   1676  C   ASN B 219       7.699  59.111  14.024  1.00 92.03           C  
ATOM   1677  CB  ASN B 219       5.740  60.508  13.315  1.00 92.03           C  
ATOM   1678  O   ASN B 219       7.467  58.653  15.144  1.00 92.03           O  
ATOM   1679  CG  ASN B 219       6.559  61.783  13.292  1.00 92.03           C  
ATOM   1680  ND2 ASN B 219       6.488  62.553  14.372  1.00 92.03           N  
ATOM   1681  OD1 ASN B 219       7.249  62.075  12.312  1.00 92.03           O  
ATOM   1682  N   ILE B 220       8.975  59.301  13.575  1.00 90.91           N  
ATOM   1683  CA  ILE B 220      10.140  59.369  14.451  1.00 90.91           C  
ATOM   1684  C   ILE B 220      10.783  60.750  14.349  1.00 90.91           C  
ATOM   1685  CB  ILE B 220      11.171  58.271  14.105  1.00 90.91           C  
ATOM   1686  O   ILE B 220      10.603  61.454  13.352  1.00 90.91           O  
ATOM   1687  CG1 ILE B 220      11.328  58.145  12.586  1.00 90.91           C  
ATOM   1688  CG2 ILE B 220      10.764  56.933  14.727  1.00 90.91           C  
ATOM   1689  CD1 ILE B 220      12.477  57.244  12.154  1.00 90.91           C  
ATOM   1690  N   PRO B 221      11.318  61.188  15.498  1.00 89.66           N  
ATOM   1691  CA  PRO B 221      11.933  62.518  15.479  1.00 89.66           C  
ATOM   1692  C   PRO B 221      12.874  62.717  14.293  1.00 89.66           C  
ATOM   1693  CB  PRO B 221      12.703  62.569  16.801  1.00 89.66           C  
ATOM   1694  O   PRO B 221      13.863  61.992  14.157  1.00 89.66           O  
ATOM   1695  CG  PRO B 221      12.054  61.533  17.662  1.00 89.66           C  
ATOM   1696  CD  PRO B 221      11.486  60.463  16.774  1.00 89.66           C  
ATOM   1697  N   GLY B 222      12.621  63.627  13.459  1.00 89.56           N  
ATOM   1698  CA  GLY B 222      13.425  63.965  12.295  1.00 89.56           C  
ATOM   1699  C   GLY B 222      13.162  63.061  11.106  1.00 89.56           C  
ATOM   1700  O   GLY B 222      13.704  63.281  10.020  1.00 89.56           O  
ATOM   1701  N   ASP B 223      12.394  61.981  11.323  1.00 90.96           N  
ATOM   1702  CA  ASP B 223      12.150  61.002  10.268  1.00 90.96           C  
ATOM   1703  C   ASP B 223      10.842  60.251  10.507  1.00 90.96           C  
ATOM   1704  CB  ASP B 223      13.315  60.014  10.173  1.00 90.96           C  
ATOM   1705  O   ASP B 223      10.006  60.687  11.301  1.00 90.96           O  
ATOM   1706  CG  ASP B 223      13.601  59.569   8.750  1.00 90.96           C  
ATOM   1707  OD1 ASP B 223      12.710  59.693   7.881  1.00 90.96           O  
ATOM   1708  OD2 ASP B 223      14.726  59.088   8.495  1.00 90.96           O  
ATOM   1709  N   PHE B 224      10.571  59.216   9.573  1.00 91.41           N  
ATOM   1710  CA  PHE B 224       9.429  58.321   9.713  1.00 91.41           C  
ATOM   1711  C   PHE B 224       9.821  56.887   9.379  1.00 91.41           C  
ATOM   1712  CB  PHE B 224       8.276  58.773   8.812  1.00 91.41           C  
ATOM   1713  O   PHE B 224      10.860  56.650   8.758  1.00 91.41           O  
ATOM   1714  CG  PHE B 224       8.574  58.660   7.341  1.00 91.41           C  
ATOM   1715  CD1 PHE B 224       9.269  59.665   6.680  1.00 91.41           C  
ATOM   1716  CD2 PHE B 224       8.159  57.548   6.620  1.00 91.41           C  
ATOM   1717  CE1 PHE B 224       9.547  59.563   5.319  1.00 91.41           C  
ATOM   1718  CE2 PHE B 224       8.433  57.439   5.260  1.00 91.41           C  
ATOM   1719  CZ  PHE B 224       9.126  58.448   4.611  1.00 91.41           C  
ATOM   1720  N   GLU B 225       9.103  55.897  10.000  1.00 90.97           N  
ATOM   1721  CA  GLU B 225       9.326  54.480   9.729  1.00 90.97           C  
ATOM   1722  C   GLU B 225       8.044  53.800   9.258  1.00 90.97           C  
ATOM   1723  CB  GLU B 225       9.871  53.774  10.973  1.00 90.97           C  
ATOM   1724  O   GLU B 225       6.956  54.103   9.752  1.00 90.97           O  
ATOM   1725  CG  GLU B 225      10.452  52.395  10.693  1.00 90.97           C  
ATOM   1726  CD  GLU B 225      11.048  51.734  11.925  1.00 90.97           C  
ATOM   1727  OE1 GLU B 225      11.659  50.649  11.795  1.00 90.97           O  
ATOM   1728  OE2 GLU B 225      10.901  52.304  13.029  1.00 90.97           O  
ATOM   1729  N   CYS B 226       8.156  53.012   8.135  1.00 92.47           N  
ATOM   1730  CA  CYS B 226       7.041  52.214   7.637  1.00 92.47           C  
ATOM   1731  C   CYS B 226       7.052  50.819   8.250  1.00 92.47           C  
ATOM   1732  CB  CYS B 226       7.094  52.112   6.113  1.00 92.47           C  
ATOM   1733  O   CYS B 226       8.008  50.064   8.069  1.00 92.47           O  
ATOM   1734  SG  CYS B 226       7.071  53.711   5.275  1.00 92.47           S  
ATOM   1735  N   GLU B 227       5.980  50.477   9.053  1.00 90.13           N  
ATOM   1736  CA  GLU B 227       5.913  49.209   9.773  1.00 90.13           C  
ATOM   1737  C   GLU B 227       4.841  48.296   9.183  1.00 90.13           C  
ATOM   1738  CB  GLU B 227       5.640  49.448  11.260  1.00 90.13           C  
ATOM   1739  O   GLU B 227       3.731  48.743   8.888  1.00 90.13           O  
ATOM   1740  CG  GLU B 227       6.887  49.772  12.070  1.00 90.13           C  
ATOM   1741  CD  GLU B 227       6.615  49.913  13.559  1.00 90.13           C  
ATOM   1742  OE1 GLU B 227       7.567  50.177  14.327  1.00 90.13           O  
ATOM   1743  OE2 GLU B 227       5.440  49.757  13.961  1.00 90.13           O  
ATOM   1744  N   CYS B 228       5.267  47.043   8.921  1.00 91.94           N  
ATOM   1745  CA  CYS B 228       4.339  46.014   8.465  1.00 91.94           C  
ATOM   1746  C   CYS B 228       3.982  45.060   9.598  1.00 91.94           C  
ATOM   1747  CB  CYS B 228       4.938  45.232   7.296  1.00 91.94           C  
ATOM   1748  O   CYS B 228       4.739  44.921  10.560  1.00 91.94           O  
ATOM   1749  SG  CYS B 228       5.165  46.218   5.800  1.00 91.94           S  
ATOM   1750  N   PRO B 229       2.690  44.564   9.628  1.00 90.21           N  
ATOM   1751  CA  PRO B 229       2.324  43.563  10.633  1.00 90.21           C  
ATOM   1752  C   PRO B 229       3.269  42.363  10.643  1.00 90.21           C  
ATOM   1753  CB  PRO B 229       0.913  43.143  10.214  1.00 90.21           C  
ATOM   1754  O   PRO B 229       4.061  42.189   9.713  1.00 90.21           O  
ATOM   1755  CG  PRO B 229       0.594  44.001   9.032  1.00 90.21           C  
ATOM   1756  CD  PRO B 229       1.824  44.778   8.661  1.00 90.21           C  
ATOM   1757  N   GLU B 230       3.216  41.626  11.733  1.00 87.86           N  
ATOM   1758  CA  GLU B 230       4.066  40.444  11.844  1.00 87.86           C  
ATOM   1759  C   GLU B 230       3.853  39.499  10.665  1.00 87.86           C  
ATOM   1760  CB  GLU B 230       3.797  39.711  13.161  1.00 87.86           C  
ATOM   1761  O   GLU B 230       2.716  39.253  10.257  1.00 87.86           O  
ATOM   1762  CG  GLU B 230       4.988  38.915  13.675  1.00 87.86           C  
ATOM   1763  CD  GLU B 230       4.743  38.278  15.033  1.00 87.86           C  
ATOM   1764  OE1 GLU B 230       5.623  37.534  15.523  1.00 87.86           O  
ATOM   1765  OE2 GLU B 230       3.661  38.523  15.612  1.00 87.86           O  
ATOM   1766  N   GLY B 231       4.904  39.025  10.049  1.00 89.52           N  
ATOM   1767  CA  GLY B 231       4.850  38.113   8.917  1.00 89.52           C  
ATOM   1768  C   GLY B 231       4.967  38.816   7.578  1.00 89.52           C  
ATOM   1769  O   GLY B 231       4.962  38.169   6.529  1.00 89.52           O  
ATOM   1770  N   TYR B 232       5.066  40.075   7.538  1.00 91.63           N  
ATOM   1771  CA  TYR B 232       5.220  40.875   6.328  1.00 91.63           C  
ATOM   1772  C   TYR B 232       6.459  41.758   6.412  1.00 91.63           C  
ATOM   1773  CB  TYR B 232       3.978  41.740   6.093  1.00 91.63           C  
ATOM   1774  O   TYR B 232       6.931  42.073   7.507  1.00 91.63           O  
ATOM   1775  CG  TYR B 232       2.733  40.944   5.785  1.00 91.63           C  
ATOM   1776  CD1 TYR B 232       2.358  40.681   4.470  1.00 91.63           C  
ATOM   1777  CD2 TYR B 232       1.929  40.453   6.809  1.00 91.63           C  
ATOM   1778  CE1 TYR B 232       1.210  39.949   4.181  1.00 91.63           C  
ATOM   1779  CE2 TYR B 232       0.779  39.721   6.532  1.00 91.63           C  
ATOM   1780  OH  TYR B 232      -0.708  38.749   4.938  1.00 91.63           O  
ATOM   1781  CZ  TYR B 232       0.429  39.474   5.218  1.00 91.63           C  
ATOM   1782  N   ARG B 233       7.037  42.003   5.301  1.00 89.48           N  
ATOM   1783  CA  ARG B 233       8.183  42.900   5.193  1.00 89.48           C  
ATOM   1784  C   ARG B 233       7.895  44.042   4.224  1.00 89.48           C  
ATOM   1785  CB  ARG B 233       9.427  42.131   4.742  1.00 89.48           C  
ATOM   1786  O   ARG B 233       7.303  43.829   3.164  1.00 89.48           O  
ATOM   1787  CG  ARG B 233      10.698  42.965   4.736  1.00 89.48           C  
ATOM   1788  CD  ARG B 233      11.914  42.138   4.343  1.00 89.48           C  
ATOM   1789  NE  ARG B 233      13.148  42.911   4.445  1.00 89.48           N  
ATOM   1790  NH1 ARG B 233      14.543  41.143   3.929  1.00 89.48           N  
ATOM   1791  NH2 ARG B 233      15.423  43.214   4.365  1.00 89.48           N  
ATOM   1792  CZ  ARG B 233      14.369  42.421   4.246  1.00 89.48           C  
ATOM   1793  N   TYR B 234       8.260  45.198   4.647  1.00 91.86           N  
ATOM   1794  CA  TYR B 234       7.977  46.385   3.849  1.00 91.86           C  
ATOM   1795  C   TYR B 234       8.890  46.453   2.630  1.00 91.86           C  
ATOM   1796  CB  TYR B 234       8.139  47.653   4.693  1.00 91.86           C  
ATOM   1797  O   TYR B 234      10.104  46.271   2.745  1.00 91.86           O  
ATOM   1798  CG  TYR B 234       7.804  48.924   3.951  1.00 91.86           C  
ATOM   1799  CD1 TYR B 234       8.804  49.819   3.577  1.00 91.86           C  
ATOM   1800  CD2 TYR B 234       6.489  49.233   3.623  1.00 91.86           C  
ATOM   1801  CE1 TYR B 234       8.501  50.992   2.894  1.00 91.86           C  
ATOM   1802  CE2 TYR B 234       6.173  50.403   2.941  1.00 91.86           C  
ATOM   1803  OH  TYR B 234       6.878  52.435   1.905  1.00 91.86           O  
ATOM   1804  CZ  TYR B 234       7.185  51.275   2.581  1.00 91.86           C  
ATOM   1805  N   ASN B 235       8.346  46.595   1.497  1.00 89.07           N  
ATOM   1806  CA  ASN B 235       9.071  46.789   0.246  1.00 89.07           C  
ATOM   1807  C   ASN B 235       9.097  48.259  -0.164  1.00 89.07           C  
ATOM   1808  CB  ASN B 235       8.457  45.938  -0.868  1.00 89.07           C  
ATOM   1809  O   ASN B 235       8.050  48.854  -0.427  1.00 89.07           O  
ATOM   1810  CG  ASN B 235       9.317  45.902  -2.116  1.00 89.07           C  
ATOM   1811  ND2 ASN B 235       9.486  44.715  -2.686  1.00 89.07           N  
ATOM   1812  OD1 ASN B 235       9.826  46.933  -2.564  1.00 89.07           O  
ATOM   1813  N   LEU B 236      10.325  48.773  -0.278  1.00 83.67           N  
ATOM   1814  CA  LEU B 236      10.525  50.189  -0.564  1.00 83.67           C  
ATOM   1815  C   LEU B 236      10.089  50.524  -1.987  1.00 83.67           C  
ATOM   1816  CB  LEU B 236      11.993  50.574  -0.364  1.00 83.67           C  
ATOM   1817  O   LEU B 236       9.571  51.613  -2.242  1.00 83.67           O  
ATOM   1818  CG  LEU B 236      12.312  51.411   0.876  1.00 83.67           C  
ATOM   1819  CD1 LEU B 236      13.140  50.598   1.865  1.00 83.67           C  
ATOM   1820  CD2 LEU B 236      13.043  52.691   0.484  1.00 83.67           C  
ATOM   1821  N   LYS B 237      10.227  49.618  -2.952  1.00 84.37           N  
ATOM   1822  CA  LYS B 237       9.903  49.842  -4.358  1.00 84.37           C  
ATOM   1823  C   LYS B 237       8.394  49.829  -4.583  1.00 84.37           C  
ATOM   1824  CB  LYS B 237      10.573  48.786  -5.238  1.00 84.37           C  
ATOM   1825  O   LYS B 237       7.843  50.752  -5.186  1.00 84.37           O  
ATOM   1826  CG  LYS B 237      12.013  49.111  -5.608  1.00 84.37           C  
ATOM   1827  CD  LYS B 237      12.596  48.070  -6.555  1.00 84.37           C  
ATOM   1828  CE  LYS B 237      14.063  48.346  -6.855  1.00 84.37           C  
ATOM   1829  NZ  LYS B 237      14.641  47.322  -7.776  1.00 84.37           N  
ATOM   1830  N   SER B 238       7.720  48.981  -3.984  1.00 85.40           N  
ATOM   1831  CA  SER B 238       6.284  48.823  -4.190  1.00 85.40           C  
ATOM   1832  C   SER B 238       5.488  49.537  -3.103  1.00 85.40           C  
ATOM   1833  CB  SER B 238       5.906  47.341  -4.220  1.00 85.40           C  
ATOM   1834  O   SER B 238       4.280  49.743  -3.244  1.00 85.40           O  
ATOM   1835  OG  SER B 238       6.234  46.714  -2.992  1.00 85.40           O  
ATOM   1836  N   LYS B 239       6.056  50.093  -2.091  1.00 87.40           N  
ATOM   1837  CA  LYS B 239       5.432  50.769  -0.957  1.00 87.40           C  
ATOM   1838  C   LYS B 239       4.290  49.937  -0.382  1.00 87.40           C  
ATOM   1839  CB  LYS B 239       4.917  52.149  -1.372  1.00 87.40           C  
ATOM   1840  O   LYS B 239       3.198  50.455  -0.139  1.00 87.40           O  
ATOM   1841  CG  LYS B 239       6.016  53.130  -1.753  1.00 87.40           C  
ATOM   1842  CD  LYS B 239       5.462  54.533  -1.966  1.00 87.40           C  
ATOM   1843  CE  LYS B 239       6.565  55.524  -2.315  1.00 87.40           C  
ATOM   1844  NZ  LYS B 239       6.028  56.902  -2.519  1.00 87.40           N  
ATOM   1845  N   SER B 240       4.598  48.545  -0.325  1.00 90.05           N  
ATOM   1846  CA  SER B 240       3.583  47.640   0.205  1.00 90.05           C  
ATOM   1847  C   SER B 240       4.205  46.585   1.114  1.00 90.05           C  
ATOM   1848  CB  SER B 240       2.824  46.959  -0.935  1.00 90.05           C  
ATOM   1849  O   SER B 240       5.425  46.408   1.126  1.00 90.05           O  
ATOM   1850  OG  SER B 240       3.691  46.135  -1.695  1.00 90.05           O  
ATOM   1851  N   CYS B 241       3.312  45.988   1.970  1.00 92.64           N  
ATOM   1852  CA  CYS B 241       3.732  44.891   2.835  1.00 92.64           C  
ATOM   1853  C   CYS B 241       3.609  43.552   2.116  1.00 92.64           C  
ATOM   1854  CB  CYS B 241       2.899  44.870   4.116  1.00 92.64           C  
ATOM   1855  O   CYS B 241       2.505  43.126   1.772  1.00 92.64           O  
ATOM   1856  SG  CYS B 241       3.140  46.321   5.165  1.00 92.64           S  
ATOM   1857  N   GLU B 242       4.797  42.916   1.920  1.00 89.78           N  
ATOM   1858  CA  GLU B 242       4.837  41.629   1.233  1.00 89.78           C  
ATOM   1859  C   GLU B 242       5.029  40.482   2.221  1.00 89.78           C  
ATOM   1860  CB  GLU B 242       5.952  41.613   0.185  1.00 89.78           C  
ATOM   1861  O   GLU B 242       5.752  40.621   3.209  1.00 89.78           O  
ATOM   1862  CG  GLU B 242       5.709  42.553  -0.987  1.00 89.78           C  
ATOM   1863  CD  GLU B 242       6.800  42.489  -2.044  1.00 89.78           C  
ATOM   1864  OE1 GLU B 242       6.642  43.114  -3.118  1.00 89.78           O  
ATOM   1865  OE2 GLU B 242       7.820  41.808  -1.797  1.00 89.78           O  
ATOM   1866  N   ASP B 243       4.334  39.353   1.891  1.00 89.75           N  
ATOM   1867  CA  ASP B 243       4.400  38.188   2.767  1.00 89.75           C  
ATOM   1868  C   ASP B 243       5.813  37.611   2.808  1.00 89.75           C  
ATOM   1869  CB  ASP B 243       3.408  37.116   2.311  1.00 89.75           C  
ATOM   1870  O   ASP B 243       6.468  37.483   1.772  1.00 89.75           O  
ATOM   1871  CG  ASP B 243       3.445  35.867   3.174  1.00 89.75           C  
ATOM   1872  OD1 ASP B 243       3.102  35.944   4.373  1.00 89.75           O  
ATOM   1873  OD2 ASP B 243       3.825  34.797   2.650  1.00 89.75           O  
ATOM   1874  N   ILE B 244       6.315  37.357   4.125  1.00 87.40           N  
ATOM   1875  CA  ILE B 244       7.577  36.654   4.329  1.00 87.40           C  
ATOM   1876  C   ILE B 244       7.355  35.149   4.202  1.00 87.40           C  
ATOM   1877  CB  ILE B 244       8.195  36.991   5.704  1.00 87.40           C  
ATOM   1878  O   ILE B 244       6.445  34.594   4.823  1.00 87.40           O  
ATOM   1879  CG1 ILE B 244       8.458  38.497   5.817  1.00 87.40           C  
ATOM   1880  CG2 ILE B 244       9.482  36.192   5.928  1.00 87.40           C  
ATOM   1881  CD1 ILE B 244       8.820  38.959   7.222  1.00 87.40           C  
ATOM   1882  N   ASP B 245       8.097  34.465   3.294  1.00 83.72           N  
ATOM   1883  CA  ASP B 245       8.036  33.011   3.182  1.00 83.72           C  
ATOM   1884  C   ASP B 245       8.894  32.342   4.253  1.00 83.72           C  
ATOM   1885  CB  ASP B 245       8.486  32.561   1.790  1.00 83.72           C  
ATOM   1886  O   ASP B 245      10.071  32.055   4.023  1.00 83.72           O  
ATOM   1887  CG  ASP B 245       8.256  31.080   1.543  1.00 83.72           C  
ATOM   1888  OD1 ASP B 245       7.840  30.363   2.478  1.00 83.72           O  
ATOM   1889  OD2 ASP B 245       8.497  30.626   0.403  1.00 83.72           O  
ATOM   1890  N   GLU B 246       8.327  32.160   5.371  1.00 85.00           N  
ATOM   1891  CA  GLU B 246       9.015  31.581   6.522  1.00 85.00           C  
ATOM   1892  C   GLU B 246       9.559  30.193   6.200  1.00 85.00           C  
ATOM   1893  CB  GLU B 246       8.076  31.511   7.730  1.00 85.00           C  
ATOM   1894  O   GLU B 246      10.556  29.760   6.781  1.00 85.00           O  
ATOM   1895  CG  GLU B 246       7.675  32.874   8.277  1.00 85.00           C  
ATOM   1896  CD  GLU B 246       6.461  33.467   7.580  1.00 85.00           C  
ATOM   1897  OE1 GLU B 246       5.867  34.432   8.112  1.00 85.00           O  
ATOM   1898  OE2 GLU B 246       6.101  32.962   6.493  1.00 85.00           O  
ATOM   1899  N   CYS B 247       8.900  29.428   5.321  1.00 79.10           N  
ATOM   1900  CA  CYS B 247       9.300  28.075   4.951  1.00 79.10           C  
ATOM   1901  C   CYS B 247      10.646  28.081   4.235  1.00 79.10           C  
ATOM   1902  CB  CYS B 247       8.241  27.428   4.059  1.00 79.10           C  
ATOM   1903  O   CYS B 247      11.401  27.111   4.318  1.00 79.10           O  
ATOM   1904  SG  CYS B 247       6.649  27.186   4.878  1.00 79.10           S  
ATOM   1905  N   SER B 248      10.932  29.188   3.572  1.00 74.70           N  
ATOM   1906  CA  SER B 248      12.211  29.322   2.882  1.00 74.70           C  
ATOM   1907  C   SER B 248      13.360  29.468   3.874  1.00 74.70           C  
ATOM   1908  CB  SER B 248      12.187  30.523   1.936  1.00 74.70           C  
ATOM   1909  O   SER B 248      14.515  29.197   3.538  1.00 74.70           O  
ATOM   1910  OG  SER B 248      12.017  31.730   2.660  1.00 74.70           O  
ATOM   1911  N   GLU B 249      13.000  29.767   5.192  1.00 74.60           N  
ATOM   1912  CA  GLU B 249      14.003  29.935   6.238  1.00 74.60           C  
ATOM   1913  C   GLU B 249      14.134  28.672   7.086  1.00 74.60           C  
ATOM   1914  CB  GLU B 249      13.657  31.132   7.128  1.00 74.60           C  
ATOM   1915  O   GLU B 249      14.700  28.709   8.180  1.00 74.60           O  
ATOM   1916  CG  GLU B 249      13.707  32.470   6.405  1.00 74.60           C  
ATOM   1917  CD  GLU B 249      13.478  33.658   7.325  1.00 74.60           C  
ATOM   1918  OE1 GLU B 249      13.553  34.815   6.853  1.00 74.60           O  
ATOM   1919  OE2 GLU B 249      13.224  33.430   8.529  1.00 74.60           O  
ATOM   1920  N   ASN B 250      13.499  27.499   6.672  1.00 79.77           N  
ATOM   1921  CA  ASN B 250      13.564  26.194   7.322  1.00 79.77           C  
ATOM   1922  C   ASN B 250      13.100  26.267   8.774  1.00 79.77           C  
ATOM   1923  CB  ASN B 250      14.983  25.626   7.246  1.00 79.77           C  
ATOM   1924  O   ASN B 250      13.758  25.732   9.668  1.00 79.77           O  
ATOM   1925  CG  ASN B 250      15.374  25.217   5.840  1.00 79.77           C  
ATOM   1926  ND2 ASN B 250      16.655  25.349   5.517  1.00 79.77           N  
ATOM   1927  OD1 ASN B 250      14.530  24.785   5.049  1.00 79.77           O  
ATOM   1928  N   MET B 251      11.979  26.997   8.906  1.00 83.60           N  
ATOM   1929  CA  MET B 251      11.386  27.187  10.227  1.00 83.60           C  
ATOM   1930  C   MET B 251      10.817  25.877  10.762  1.00 83.60           C  
ATOM   1931  CB  MET B 251      10.290  28.252  10.177  1.00 83.60           C  
ATOM   1932  O   MET B 251      10.754  25.672  11.975  1.00 83.60           O  
ATOM   1933  CG  MET B 251      10.820  29.673  10.082  1.00 83.60           C  
ATOM   1934  SD  MET B 251      11.417  30.311  11.696  1.00 83.60           S  
ATOM   1935  CE  MET B 251      13.162  29.821  11.607  1.00 83.60           C  
ATOM   1936  N   CYS B 252      10.480  24.921   9.894  1.00 84.17           N  
ATOM   1937  CA  CYS B 252       9.862  23.662  10.295  1.00 84.17           C  
ATOM   1938  C   CYS B 252      10.832  22.499  10.122  1.00 84.17           C  
ATOM   1939  CB  CYS B 252       8.593  23.405   9.484  1.00 84.17           C  
ATOM   1940  O   CYS B 252      11.663  22.509   9.212  1.00 84.17           O  
ATOM   1941  SG  CYS B 252       7.324  24.673   9.697  1.00 84.17           S  
ATOM   1942  N   ALA B 253      10.789  21.432  10.977  1.00 81.53           N  
ATOM   1943  CA  ALA B 253      11.667  20.266  10.947  1.00 81.53           C  
ATOM   1944  C   ALA B 253      11.431  19.433   9.690  1.00 81.53           C  
ATOM   1945  CB  ALA B 253      11.459  19.411  12.194  1.00 81.53           C  
ATOM   1946  O   ALA B 253      12.380  18.942   9.075  1.00 81.53           O  
ATOM   1947  N   GLN B 254      10.107  19.257   9.302  1.00 79.70           N  
ATOM   1948  CA  GLN B 254       9.807  18.415   8.148  1.00 79.70           C  
ATOM   1949  C   GLN B 254       9.026  19.189   7.090  1.00 79.70           C  
ATOM   1950  CB  GLN B 254       9.021  17.175   8.578  1.00 79.70           C  
ATOM   1951  O   GLN B 254       9.606  19.963   6.326  1.00 79.70           O  
ATOM   1952  CG  GLN B 254       9.831  16.193   9.413  1.00 79.70           C  
ATOM   1953  CD  GLN B 254       9.118  14.869   9.618  1.00 79.70           C  
ATOM   1954  NE2 GLN B 254       9.758  13.956  10.341  1.00 79.70           N  
ATOM   1955  OE1 GLN B 254       8.001  14.669   9.131  1.00 79.70           O  
ATOM   1956  N   LEU B 255       7.773  19.360   7.222  1.00 73.48           N  
ATOM   1957  CA  LEU B 255       6.942  19.995   6.205  1.00 73.48           C  
ATOM   1958  C   LEU B 255       6.471  21.370   6.669  1.00 73.48           C  
ATOM   1959  CB  LEU B 255       5.734  19.115   5.873  1.00 73.48           C  
ATOM   1960  O   LEU B 255       6.061  21.534   7.820  1.00 73.48           O  
ATOM   1961  CG  LEU B 255       6.040  17.756   5.242  1.00 73.48           C  
ATOM   1962  CD1 LEU B 255       4.954  16.747   5.604  1.00 73.48           C  
ATOM   1963  CD2 LEU B 255       6.172  17.886   3.728  1.00 73.48           C  
ATOM   1964  N   CYS B 256       6.573  22.303   5.688  1.00 80.07           N  
ATOM   1965  CA  CYS B 256       6.208  23.682   5.992  1.00 80.07           C  
ATOM   1966  C   CYS B 256       5.261  24.240   4.936  1.00 80.07           C  
ATOM   1967  CB  CYS B 256       7.456  24.559   6.086  1.00 80.07           C  
ATOM   1968  O   CYS B 256       5.496  24.078   3.737  1.00 80.07           O  
ATOM   1969  SG  CYS B 256       7.102  26.293   6.446  1.00 80.07           S  
ATOM   1970  N   VAL B 257       4.168  24.864   5.447  1.00 76.42           N  
ATOM   1971  CA  VAL B 257       3.226  25.500   4.531  1.00 76.42           C  
ATOM   1972  C   VAL B 257       3.127  26.991   4.844  1.00 76.42           C  
ATOM   1973  CB  VAL B 257       1.829  24.845   4.608  1.00 76.42           C  
ATOM   1974  O   VAL B 257       2.691  27.376   5.931  1.00 76.42           O  
ATOM   1975  CG1 VAL B 257       0.851  25.545   3.666  1.00 76.42           C  
ATOM   1976  CG2 VAL B 257       1.919  23.356   4.278  1.00 76.42           C  
ATOM   1977  N   ASN B 258       3.558  27.748   3.819  1.00 82.62           N  
ATOM   1978  CA  ASN B 258       3.519  29.200   3.958  1.00 82.62           C  
ATOM   1979  C   ASN B 258       2.152  29.763   3.577  1.00 82.62           C  
ATOM   1980  CB  ASN B 258       4.615  29.850   3.111  1.00 82.62           C  
ATOM   1981  O   ASN B 258       1.527  29.294   2.624  1.00 82.62           O  
ATOM   1982  CG  ASN B 258       4.668  31.356   3.281  1.00 82.62           C  
ATOM   1983  ND2 ASN B 258       4.541  32.082   2.176  1.00 82.62           N  
ATOM   1984  OD1 ASN B 258       4.823  31.863   4.395  1.00 82.62           O  
ATOM   1985  N   TYR B 259       1.549  30.685   4.372  1.00 80.43           N  
ATOM   1986  CA  TYR B 259       0.354  31.446   4.025  1.00 80.43           C  
ATOM   1987  C   TYR B 259       0.526  32.920   4.373  1.00 80.43           C  
ATOM   1988  CB  TYR B 259      -0.873  30.880   4.746  1.00 80.43           C  
ATOM   1989  O   TYR B 259       1.474  33.293   5.068  1.00 80.43           O  
ATOM   1990  CG  TYR B 259      -0.733  30.848   6.249  1.00 80.43           C  
ATOM   1991  CD1 TYR B 259      -0.185  29.741   6.893  1.00 80.43           C  
ATOM   1992  CD2 TYR B 259      -1.150  31.922   7.027  1.00 80.43           C  
ATOM   1993  CE1 TYR B 259      -0.056  29.706   8.278  1.00 80.43           C  
ATOM   1994  CE2 TYR B 259      -1.026  31.898   8.412  1.00 80.43           C  
ATOM   1995  OH  TYR B 259      -0.353  30.758  10.398  1.00 80.43           O  
ATOM   1996  CZ  TYR B 259      -0.478  30.788   9.027  1.00 80.43           C  
ATOM   1997  N   PRO B 260      -0.226  33.744   3.743  1.00 86.67           N  
ATOM   1998  CA  PRO B 260      -0.062  35.181   3.969  1.00 86.67           C  
ATOM   1999  C   PRO B 260      -0.093  35.554   5.449  1.00 86.67           C  
ATOM   2000  CB  PRO B 260      -1.253  35.793   3.227  1.00 86.67           C  
ATOM   2001  O   PRO B 260      -1.105  35.342   6.122  1.00 86.67           O  
ATOM   2002  CG  PRO B 260      -1.588  34.802   2.160  1.00 86.67           C  
ATOM   2003  CD  PRO B 260      -1.313  33.423   2.686  1.00 86.67           C  
ATOM   2004  N   GLY B 261       0.959  36.003   5.962  1.00 87.44           N  
ATOM   2005  CA  GLY B 261       1.039  36.486   7.332  1.00 87.44           C  
ATOM   2006  C   GLY B 261       1.580  35.450   8.299  1.00 87.44           C  
ATOM   2007  O   GLY B 261       1.809  35.748   9.473  1.00 87.44           O  
ATOM   2008  N   GLY B 262       1.786  34.231   7.795  1.00 86.44           N  
ATOM   2009  CA  GLY B 262       2.275  33.208   8.706  1.00 86.44           C  
ATOM   2010  C   GLY B 262       2.638  31.911   8.008  1.00 86.44           C  
ATOM   2011  O   GLY B 262       2.836  31.890   6.791  1.00 86.44           O  
ATOM   2012  N   TYR B 263       2.992  30.865   8.853  1.00 85.53           N  
ATOM   2013  CA  TYR B 263       3.334  29.531   8.373  1.00 85.53           C  
ATOM   2014  C   TYR B 263       2.867  28.462   9.355  1.00 85.53           C  
ATOM   2015  CB  TYR B 263       4.844  29.410   8.149  1.00 85.53           C  
ATOM   2016  O   TYR B 263       2.559  28.764  10.510  1.00 85.53           O  
ATOM   2017  CG  TYR B 263       5.648  29.392   9.426  1.00 85.53           C  
ATOM   2018  CD1 TYR B 263       5.918  30.570  10.119  1.00 85.53           C  
ATOM   2019  CD2 TYR B 263       6.140  28.198   9.941  1.00 85.53           C  
ATOM   2020  CE1 TYR B 263       6.660  30.558  11.295  1.00 85.53           C  
ATOM   2021  CE2 TYR B 263       6.884  28.174  11.117  1.00 85.53           C  
ATOM   2022  OH  TYR B 263       7.873  29.340  12.950  1.00 85.53           O  
ATOM   2023  CZ  TYR B 263       7.138  29.358  11.786  1.00 85.53           C  
ATOM   2024  N   THR B 264       2.660  27.292   8.846  1.00 83.41           N  
ATOM   2025  CA  THR B 264       2.312  26.161   9.699  1.00 83.41           C  
ATOM   2026  C   THR B 264       3.212  24.964   9.404  1.00 83.41           C  
ATOM   2027  CB  THR B 264       0.838  25.756   9.516  1.00 83.41           C  
ATOM   2028  O   THR B 264       3.570  24.720   8.250  1.00 83.41           O  
ATOM   2029  CG2 THR B 264       0.364  24.869  10.663  1.00 83.41           C  
ATOM   2030  OG1 THR B 264       0.026  26.936   9.472  1.00 83.41           O  
ATOM   2031  N   CYS B 265       3.655  24.318  10.489  1.00 86.99           N  
ATOM   2032  CA  CYS B 265       4.513  23.146  10.356  1.00 86.99           C  
ATOM   2033  C   CYS B 265       3.700  21.861  10.465  1.00 86.99           C  
ATOM   2034  CB  CYS B 265       5.609  23.160  11.420  1.00 86.99           C  
ATOM   2035  O   CYS B 265       2.711  21.808  11.198  1.00 86.99           O  
ATOM   2036  SG  CYS B 265       6.709  24.588  11.314  1.00 86.99           S  
ATOM   2037  N   TYR B 266       4.068  20.838   9.643  1.00 80.81           N  
ATOM   2038  CA  TYR B 266       3.445  19.519   9.679  1.00 80.81           C  
ATOM   2039  C   TYR B 266       4.497  18.421   9.767  1.00 80.81           C  
ATOM   2040  CB  TYR B 266       2.567  19.304   8.442  1.00 80.81           C  
ATOM   2041  O   TYR B 266       5.668  18.647   9.453  1.00 80.81           O  
ATOM   2042  CG  TYR B 266       1.392  20.248   8.360  1.00 80.81           C  
ATOM   2043  CD1 TYR B 266       0.167  19.917   8.934  1.00 80.81           C  
ATOM   2044  CD2 TYR B 266       1.504  21.471   7.709  1.00 80.81           C  
ATOM   2045  CE1 TYR B 266      -0.920  20.782   8.860  1.00 80.81           C  
ATOM   2046  CE2 TYR B 266       0.424  22.345   7.628  1.00 80.81           C  
ATOM   2047  OH  TYR B 266      -1.854  22.853   8.129  1.00 80.81           O  
ATOM   2048  CZ  TYR B 266      -0.781  21.992   8.206  1.00 80.81           C  
ATOM   2049  N   CYS B 267       4.139  17.334  10.297  1.00 85.47           N  
ATOM   2050  CA  CYS B 267       4.982  16.144  10.309  1.00 85.47           C  
ATOM   2051  C   CYS B 267       4.340  15.013   9.515  1.00 85.47           C  
ATOM   2052  CB  CYS B 267       5.243  15.687  11.744  1.00 85.47           C  
ATOM   2053  O   CYS B 267       3.114  14.935   9.417  1.00 85.47           O  
ATOM   2054  SG  CYS B 267       6.166  16.884  12.733  1.00 85.47           S  
ATOM   2055  N   ASP B 268       5.187  14.192   8.875  1.00 79.90           N  
ATOM   2056  CA  ASP B 268       4.687  13.074   8.080  1.00 79.90           C  
ATOM   2057  C   ASP B 268       4.169  11.952   8.977  1.00 79.90           C  
ATOM   2058  CB  ASP B 268       5.781  12.544   7.152  1.00 79.90           C  
ATOM   2059  O   ASP B 268       4.938  11.091   9.409  1.00 79.90           O  
ATOM   2060  CG  ASP B 268       5.247  11.608   6.081  1.00 79.90           C  
ATOM   2061  OD1 ASP B 268       4.122  11.086   6.233  1.00 79.90           O  
ATOM   2062  OD2 ASP B 268       5.960  11.389   5.078  1.00 79.90           O  
ATOM   2063  N   GLY B 269       2.902  11.971   9.250  1.00 86.50           N  
ATOM   2064  CA  GLY B 269       2.280  10.971  10.102  1.00 86.50           C  
ATOM   2065  C   GLY B 269       2.303   9.578   9.501  1.00 86.50           C  
ATOM   2066  O   GLY B 269       2.309   8.582  10.228  1.00 86.50           O  
ATOM   2067  N   LYS B 270       2.322   9.477   8.187  1.00 73.24           N  
ATOM   2068  CA  LYS B 270       2.352   8.197   7.486  1.00 73.24           C  
ATOM   2069  C   LYS B 270       3.647   7.443   7.773  1.00 73.24           C  
ATOM   2070  CB  LYS B 270       2.191   8.406   5.979  1.00 73.24           C  
ATOM   2071  O   LYS B 270       3.691   6.214   7.676  1.00 73.24           O  
ATOM   2072  CG  LYS B 270       0.811   8.897   5.566  1.00 73.24           C  
ATOM   2073  CD  LYS B 270       0.699   9.042   4.054  1.00 73.24           C  
ATOM   2074  CE  LYS B 270      -0.651   9.616   3.645  1.00 73.24           C  
ATOM   2075  NZ  LYS B 270      -0.750   9.798   2.166  1.00 73.24           N  
ATOM   2076  N   LYS B 271       4.658   8.251   8.189  1.00 72.61           N  
ATOM   2077  CA  LYS B 271       5.943   7.648   8.532  1.00 72.61           C  
ATOM   2078  C   LYS B 271       6.097   7.505  10.044  1.00 72.61           C  
ATOM   2079  CB  LYS B 271       7.095   8.479   7.965  1.00 72.61           C  
ATOM   2080  O   LYS B 271       7.195   7.241  10.539  1.00 72.61           O  
ATOM   2081  CG  LYS B 271       7.211   8.423   6.449  1.00 72.61           C  
ATOM   2082  CD  LYS B 271       8.512   9.048   5.964  1.00 72.61           C  
ATOM   2083  CE  LYS B 271       8.660   8.932   4.453  1.00 72.61           C  
ATOM   2084  NZ  LYS B 271       9.915   9.581   3.968  1.00 72.61           N  
ATOM   2085  N   GLY B 272       5.045   7.860  10.743  1.00 83.01           N  
ATOM   2086  CA  GLY B 272       5.034   7.619  12.178  1.00 83.01           C  
ATOM   2087  C   GLY B 272       5.514   8.810  12.986  1.00 83.01           C  
ATOM   2088  O   GLY B 272       6.061   8.645  14.078  1.00 83.01           O  
ATOM   2089  N   PHE B 273       5.426  10.017  12.400  1.00 89.13           N  
ATOM   2090  CA  PHE B 273       5.868  11.216  13.103  1.00 89.13           C  
ATOM   2091  C   PHE B 273       4.681  12.100  13.466  1.00 89.13           C  
ATOM   2092  CB  PHE B 273       6.868  12.003  12.250  1.00 89.13           C  
ATOM   2093  O   PHE B 273       3.643  12.058  12.802  1.00 89.13           O  
ATOM   2094  CG  PHE B 273       8.181  11.296  12.046  1.00 89.13           C  
ATOM   2095  CD1 PHE B 273       9.180  11.366  13.010  1.00 89.13           C  
ATOM   2096  CD2 PHE B 273       8.416  10.563  10.891  1.00 89.13           C  
ATOM   2097  CE1 PHE B 273      10.396  10.713  12.824  1.00 89.13           C  
ATOM   2098  CE2 PHE B 273       9.629   9.907  10.698  1.00 89.13           C  
ATOM   2099  CZ  PHE B 273      10.618   9.984  11.666  1.00 89.13           C  
ATOM   2100  N   LYS B 274       4.808  12.884  14.598  1.00 90.88           N  
ATOM   2101  CA  LYS B 274       3.810  13.856  15.036  1.00 90.88           C  
ATOM   2102  C   LYS B 274       4.461  15.189  15.392  1.00 90.88           C  
ATOM   2103  CB  LYS B 274       3.027  13.319  16.235  1.00 90.88           C  
ATOM   2104  O   LYS B 274       5.657  15.243  15.687  1.00 90.88           O  
ATOM   2105  CG  LYS B 274       3.854  13.182  17.504  1.00 90.88           C  
ATOM   2106  CD  LYS B 274       3.009  12.692  18.673  1.00 90.88           C  
ATOM   2107  CE  LYS B 274       3.835  12.559  19.945  1.00 90.88           C  
ATOM   2108  NZ  LYS B 274       3.017  12.048  21.086  1.00 90.88           N  
ATOM   2109  N   LEU B 275       3.629  16.165  15.294  1.00 88.50           N  
ATOM   2110  CA  LEU B 275       4.115  17.500  15.627  1.00 88.50           C  
ATOM   2111  C   LEU B 275       4.335  17.639  17.129  1.00 88.50           C  
ATOM   2112  CB  LEU B 275       3.128  18.565  15.143  1.00 88.50           C  
ATOM   2113  O   LEU B 275       3.461  17.288  17.924  1.00 88.50           O  
ATOM   2114  CG  LEU B 275       3.659  19.998  15.071  1.00 88.50           C  
ATOM   2115  CD1 LEU B 275       4.748  20.107  14.009  1.00 88.50           C  
ATOM   2116  CD2 LEU B 275       2.524  20.975  14.782  1.00 88.50           C  
ATOM   2117  N   ALA B 276       5.515  18.096  17.467  1.00 88.05           N  
ATOM   2118  CA  ALA B 276       5.874  18.269  18.872  1.00 88.05           C  
ATOM   2119  C   ALA B 276       5.141  19.460  19.484  1.00 88.05           C  
ATOM   2120  CB  ALA B 276       7.384  18.445  19.018  1.00 88.05           C  
ATOM   2121  O   ALA B 276       4.410  20.169  18.789  1.00 88.05           O  
ATOM   2122  N   GLN B 277       5.303  19.767  20.754  1.00 83.12           N  
ATOM   2123  CA  GLN B 277       4.625  20.829  21.490  1.00 83.12           C  
ATOM   2124  C   GLN B 277       5.072  22.205  21.005  1.00 83.12           C  
ATOM   2125  CB  GLN B 277       4.882  20.692  22.991  1.00 83.12           C  
ATOM   2126  O   GLN B 277       4.298  23.165  21.043  1.00 83.12           O  
ATOM   2127  CG  GLN B 277       3.838  19.859  23.721  1.00 83.12           C  
ATOM   2128  CD  GLN B 277       4.124  19.726  25.204  1.00 83.12           C  
ATOM   2129  NE2 GLN B 277       3.238  19.043  25.921  1.00 83.12           N  
ATOM   2130  OE1 GLN B 277       5.135  20.232  25.703  1.00 83.12           O  
ATOM   2131  N   ASP B 278       6.324  22.309  20.449  1.00 83.29           N  
ATOM   2132  CA  ASP B 278       6.862  23.579  19.970  1.00 83.29           C  
ATOM   2133  C   ASP B 278       6.247  23.963  18.626  1.00 83.29           C  
ATOM   2134  CB  ASP B 278       8.386  23.506  19.849  1.00 83.29           C  
ATOM   2135  O   ASP B 278       6.518  25.045  18.100  1.00 83.29           O  
ATOM   2136  CG  ASP B 278       8.852  22.472  18.840  1.00 83.29           C  
ATOM   2137  OD1 ASP B 278       8.007  21.733  18.289  1.00 83.29           O  
ATOM   2138  OD2 ASP B 278      10.075  22.393  18.595  1.00 83.29           O  
ATOM   2139  N   GLN B 279       5.407  23.000  18.039  1.00 86.63           N  
ATOM   2140  CA  GLN B 279       4.681  23.195  16.788  1.00 86.63           C  
ATOM   2141  C   GLN B 279       5.641  23.408  15.621  1.00 86.63           C  
ATOM   2142  CB  GLN B 279       3.722  24.381  16.902  1.00 86.63           C  
ATOM   2143  O   GLN B 279       5.255  23.950  14.584  1.00 86.63           O  
ATOM   2144  CG  GLN B 279       2.593  24.165  17.901  1.00 86.63           C  
ATOM   2145  CD  GLN B 279       1.231  24.078  17.238  1.00 86.63           C  
ATOM   2146  NE2 GLN B 279       0.267  23.492  17.939  1.00 86.63           N  
ATOM   2147  OE1 GLN B 279       1.047  24.535  16.105  1.00 86.63           O  
ATOM   2148  N   LYS B 280       6.988  23.053  15.784  1.00 89.57           N  
ATOM   2149  CA  LYS B 280       7.990  23.198  14.732  1.00 89.57           C  
ATOM   2150  C   LYS B 280       8.753  21.894  14.516  1.00 89.57           C  
ATOM   2151  CB  LYS B 280       8.966  24.325  15.073  1.00 89.57           C  
ATOM   2152  O   LYS B 280       9.073  21.537  13.380  1.00 89.57           O  
ATOM   2153  CG  LYS B 280       8.346  25.714  15.032  1.00 89.57           C  
ATOM   2154  CD  LYS B 280       9.382  26.797  15.307  1.00 89.57           C  
ATOM   2155  CE  LYS B 280       8.758  28.186  15.291  1.00 89.57           C  
ATOM   2156  NZ  LYS B 280       9.767  29.249  15.578  1.00 89.57           N  
ATOM   2157  N   SER B 281       8.940  21.150  15.608  1.00 91.59           N  
ATOM   2158  CA  SER B 281       9.717  19.917  15.542  1.00 91.59           C  
ATOM   2159  C   SER B 281       8.810  18.698  15.417  1.00 91.59           C  
ATOM   2160  CB  SER B 281      10.606  19.776  16.779  1.00 91.59           C  
ATOM   2161  O   SER B 281       7.598  18.795  15.624  1.00 91.59           O  
ATOM   2162  OG  SER B 281       9.829  19.824  17.964  1.00 91.59           O  
ATOM   2163  N   CYS B 282       9.376  17.581  14.915  1.00 87.46           N  
ATOM   2164  CA  CYS B 282       8.637  16.335  14.745  1.00 87.46           C  
ATOM   2165  C   CYS B 282       9.177  15.249  15.668  1.00 87.46           C  
ATOM   2166  CB  CYS B 282       8.706  15.864  13.293  1.00 87.46           C  
ATOM   2167  O   CYS B 282      10.387  15.157  15.883  1.00 87.46           O  
ATOM   2168  SG  CYS B 282       7.930  16.999  12.122  1.00 87.46           S  
ATOM   2169  N   GLU B 283       8.304  14.533  16.337  1.00 91.14           N  
ATOM   2170  CA  GLU B 283       8.652  13.411  17.203  1.00 91.14           C  
ATOM   2171  C   GLU B 283       7.963  12.128  16.748  1.00 91.14           C  
ATOM   2172  CB  GLU B 283       8.283  13.718  18.657  1.00 91.14           C  
ATOM   2173  O   GLU B 283       6.926  12.177  16.082  1.00 91.14           O  
ATOM   2174  CG  GLU B 283       6.789  13.890  18.889  1.00 91.14           C  
ATOM   2175  CD  GLU B 283       6.443  14.265  20.321  1.00 91.14           C  
ATOM   2176  OE1 GLU B 283       5.239  14.357  20.651  1.00 91.14           O  
ATOM   2177  OE2 GLU B 283       7.384  14.470  21.120  1.00 91.14           O  
ATOM   2178  N   VAL B 284       8.561  11.059  17.089  1.00 88.86           N  
ATOM   2179  CA  VAL B 284       8.006   9.759  16.728  1.00 88.86           C  
ATOM   2180  C   VAL B 284       6.749   9.486  17.552  1.00 88.86           C  
ATOM   2181  CB  VAL B 284       9.034   8.625  16.934  1.00 88.86           C  
ATOM   2182  O   VAL B 284       6.698   9.806  18.742  1.00 88.86           O  
ATOM   2183  CG1 VAL B 284       8.421   7.269  16.588  1.00 88.86           C  
ATOM   2184  CG2 VAL B 284      10.284   8.879  16.093  1.00 88.86           C  
ATOM   2185  N   VAL B 285       5.726   8.962  16.849  1.00 90.56           N  
ATOM   2186  CA  VAL B 285       4.520   8.559  17.564  1.00 90.56           C  
ATOM   2187  C   VAL B 285       4.839   7.395  18.501  1.00 90.56           C  
ATOM   2188  CB  VAL B 285       3.387   8.164  16.590  1.00 90.56           C  
ATOM   2189  O   VAL B 285       5.270   6.330  18.053  1.00 90.56           O  
ATOM   2190  CG1 VAL B 285       2.147   7.711  17.359  1.00 90.56           C  
ATOM   2191  CG2 VAL B 285       3.050   9.331  15.664  1.00 90.56           C  
ATOM   2192  N   SER B 286       4.606   7.514  19.754  1.00 85.39           N  
ATOM   2193  CA  SER B 286       5.020   6.542  20.760  1.00 85.39           C  
ATOM   2194  C   SER B 286       3.950   5.476  20.972  1.00 85.39           C  
ATOM   2195  CB  SER B 286       5.327   7.239  22.086  1.00 85.39           C  
ATOM   2196  O   SER B 286       2.756   5.752  20.838  1.00 85.39           O  
ATOM   2197  OG  SER B 286       4.236   8.047  22.493  1.00 85.39           O  
ATOM   2198  N   VAL B 287       4.462   4.261  21.341  1.00 90.28           N  
ATOM   2199  CA  VAL B 287       3.584   3.154  21.705  1.00 90.28           C  
ATOM   2200  C   VAL B 287       3.140   3.303  23.158  1.00 90.28           C  
ATOM   2201  CB  VAL B 287       4.274   1.788  21.496  1.00 90.28           C  
ATOM   2202  O   VAL B 287       3.974   3.434  24.058  1.00 90.28           O  
ATOM   2203  CG1 VAL B 287       3.358   0.647  21.933  1.00 90.28           C  
ATOM   2204  CG2 VAL B 287       4.686   1.617  20.034  1.00 90.28           C  
ATOM   2205  N   CYS B 288       1.870   3.390  23.415  1.00 91.18           N  
ATOM   2206  CA  CYS B 288       1.362   3.564  24.771  1.00 91.18           C  
ATOM   2207  C   CYS B 288       0.832   2.248  25.327  1.00 91.18           C  
ATOM   2208  CB  CYS B 288       0.258   4.620  24.798  1.00 91.18           C  
ATOM   2209  O   CYS B 288       0.661   2.105  26.539  1.00 91.18           O  
ATOM   2210  SG  CYS B 288      -1.190   4.186  23.810  1.00 91.18           S  
ATOM   2211  N   LEU B 289       0.543   1.283  24.487  1.00 92.91           N  
ATOM   2212  CA  LEU B 289       0.115  -0.050  24.897  1.00 92.91           C  
ATOM   2213  C   LEU B 289       0.769  -1.121  24.031  1.00 92.91           C  
ATOM   2214  CB  LEU B 289      -1.409  -0.172  24.816  1.00 92.91           C  
ATOM   2215  O   LEU B 289       0.358  -1.339  22.888  1.00 92.91           O  
ATOM   2216  CG  LEU B 289      -2.009  -1.498  25.288  1.00 92.91           C  
ATOM   2217  CD1 LEU B 289      -1.841  -1.648  26.796  1.00 92.91           C  
ATOM   2218  CD2 LEU B 289      -3.480  -1.588  24.898  1.00 92.91           C  
ATOM   2219  N   PRO B 290       1.721  -1.813  24.594  1.00 91.70           N  
ATOM   2220  CA  PRO B 290       2.388  -2.864  23.821  1.00 91.70           C  
ATOM   2221  C   PRO B 290       1.489  -4.073  23.571  1.00 91.70           C  
ATOM   2222  CB  PRO B 290       3.582  -3.244  24.700  1.00 91.70           C  
ATOM   2223  O   PRO B 290       0.799  -4.534  24.484  1.00 91.70           O  
ATOM   2224  CG  PRO B 290       3.266  -2.669  26.043  1.00 91.70           C  
ATOM   2225  CD  PRO B 290       2.186  -1.639  25.879  1.00 91.70           C  
ATOM   2226  N   LEU B 291       1.432  -4.564  22.299  1.00 93.41           N  
ATOM   2227  CA  LEU B 291       0.621  -5.712  21.908  1.00 93.41           C  
ATOM   2228  C   LEU B 291       1.498  -6.931  21.640  1.00 93.41           C  
ATOM   2229  CB  LEU B 291      -0.210  -5.384  20.665  1.00 93.41           C  
ATOM   2230  O   LEU B 291       2.692  -6.792  21.362  1.00 93.41           O  
ATOM   2231  CG  LEU B 291      -1.198  -4.224  20.798  1.00 93.41           C  
ATOM   2232  CD1 LEU B 291      -1.824  -3.903  19.444  1.00 93.41           C  
ATOM   2233  CD2 LEU B 291      -2.275  -4.552  21.826  1.00 93.41           C  
ATOM   2234  N   ASN B 292       0.969  -8.133  21.820  1.00 92.87           N  
ATOM   2235  CA  ASN B 292       1.657  -9.371  21.469  1.00 92.87           C  
ATOM   2236  C   ASN B 292       1.569  -9.656  19.973  1.00 92.87           C  
ATOM   2237  CB  ASN B 292       1.089 -10.546  22.268  1.00 92.87           C  
ATOM   2238  O   ASN B 292       0.562 -10.182  19.495  1.00 92.87           O  
ATOM   2239  CG  ASN B 292       1.939 -11.796  22.152  1.00 92.87           C  
ATOM   2240  ND2 ASN B 292       1.723 -12.745  23.055  1.00 92.87           N  
ATOM   2241  OD1 ASN B 292       2.784 -11.906  21.260  1.00 92.87           O  
ATOM   2242  N   LEU B 293       2.647  -9.390  19.299  1.00 90.10           N  
ATOM   2243  CA  LEU B 293       2.647  -9.514  17.846  1.00 90.10           C  
ATOM   2244  C   LEU B 293       3.473 -10.717  17.403  1.00 90.10           C  
ATOM   2245  CB  LEU B 293       3.194  -8.239  17.199  1.00 90.10           C  
ATOM   2246  O   LEU B 293       3.938 -10.770  16.262  1.00 90.10           O  
ATOM   2247  CG  LEU B 293       2.388  -6.960  17.433  1.00 90.10           C  
ATOM   2248  CD1 LEU B 293       3.147  -5.750  16.899  1.00 90.10           C  
ATOM   2249  CD2 LEU B 293       1.014  -7.067  16.781  1.00 90.10           C  
ATOM   2250  N   ASP B 294       3.585 -11.690  18.271  1.00 89.23           N  
ATOM   2251  CA  ASP B 294       4.330 -12.904  17.949  1.00 89.23           C  
ATOM   2252  C   ASP B 294       3.607 -13.726  16.885  1.00 89.23           C  
ATOM   2253  CB  ASP B 294       4.550 -13.748  19.206  1.00 89.23           C  
ATOM   2254  O   ASP B 294       2.389 -13.907  16.954  1.00 89.23           O  
ATOM   2255  CG  ASP B 294       5.562 -13.139  20.160  1.00 89.23           C  
ATOM   2256  OD1 ASP B 294       6.365 -12.282  19.732  1.00 89.23           O  
ATOM   2257  OD2 ASP B 294       5.559 -13.521  21.350  1.00 89.23           O  
ATOM   2258  N   THR B 295       4.332 -14.107  15.885  1.00 84.67           N  
ATOM   2259  CA  THR B 295       3.795 -14.951  14.823  1.00 84.67           C  
ATOM   2260  C   THR B 295       4.585 -16.252  14.715  1.00 84.67           C  
ATOM   2261  CB  THR B 295       3.814 -14.222  13.466  1.00 84.67           C  
ATOM   2262  O   THR B 295       5.732 -16.327  15.160  1.00 84.67           O  
ATOM   2263  CG2 THR B 295       2.968 -12.954  13.511  1.00 84.67           C  
ATOM   2264  OG1 THR B 295       5.164 -13.871  13.138  1.00 84.67           O  
ATOM   2265  N   LYS B 296       3.982 -17.275  14.142  1.00 83.76           N  
ATOM   2266  CA  LYS B 296       4.635 -18.561  13.915  1.00 83.76           C  
ATOM   2267  C   LYS B 296       4.393 -19.057  12.492  1.00 83.76           C  
ATOM   2268  CB  LYS B 296       4.141 -19.600  14.923  1.00 83.76           C  
ATOM   2269  O   LYS B 296       3.268 -18.999  11.992  1.00 83.76           O  
ATOM   2270  CG  LYS B 296       4.739 -19.447  16.313  1.00 83.76           C  
ATOM   2271  CD  LYS B 296       4.389 -20.631  17.206  1.00 83.76           C  
ATOM   2272  CE  LYS B 296       4.972 -20.470  18.603  1.00 83.76           C  
ATOM   2273  NZ  LYS B 296       4.609 -21.616  19.490  1.00 83.76           N  
ATOM   2274  N   TYR B 297       5.452 -19.544  11.848  1.00 72.82           N  
ATOM   2275  CA  TYR B 297       5.364 -19.982  10.460  1.00 72.82           C  
ATOM   2276  C   TYR B 297       4.561 -21.273  10.345  1.00 72.82           C  
ATOM   2277  CB  TYR B 297       6.763 -20.184   9.869  1.00 72.82           C  
ATOM   2278  O   TYR B 297       4.103 -21.632   9.258  1.00 72.82           O  
ATOM   2279  CG  TYR B 297       7.534 -21.314  10.508  1.00 72.82           C  
ATOM   2280  CD1 TYR B 297       8.345 -21.090  11.618  1.00 72.82           C  
ATOM   2281  CD2 TYR B 297       7.454 -22.607  10.002  1.00 72.82           C  
ATOM   2282  CE1 TYR B 297       9.059 -22.127  12.208  1.00 72.82           C  
ATOM   2283  CE2 TYR B 297       8.163 -23.652  10.584  1.00 72.82           C  
ATOM   2284  OH  TYR B 297       9.666 -24.434  12.266  1.00 72.82           O  
ATOM   2285  CZ  TYR B 297       8.962 -23.403  11.685  1.00 72.82           C  
ATOM   2286  N   GLU B 298       4.389 -21.984  11.458  1.00 80.52           N  
ATOM   2287  CA  GLU B 298       3.608 -23.217  11.469  1.00 80.52           C  
ATOM   2288  C   GLU B 298       2.116 -22.926  11.334  1.00 80.52           C  
ATOM   2289  CB  GLU B 298       3.875 -24.012  12.749  1.00 80.52           C  
ATOM   2290  O   GLU B 298       1.331 -23.820  11.009  1.00 80.52           O  
ATOM   2291  CG  GLU B 298       5.294 -24.554  12.851  1.00 80.52           C  
ATOM   2292  CD  GLU B 298       5.742 -24.795  14.284  1.00 80.52           C  
ATOM   2293  OE1 GLU B 298       6.862 -25.315  14.491  1.00 80.52           O  
ATOM   2294  OE2 GLU B 298       4.966 -24.462  15.208  1.00 80.52           O  
ATOM   2295  N   LEU B 299       1.779 -21.706  11.557  1.00 85.81           N  
ATOM   2296  CA  LEU B 299       0.392 -21.269  11.442  1.00 85.81           C  
ATOM   2297  C   LEU B 299       0.171 -20.496  10.146  1.00 85.81           C  
ATOM   2298  CB  LEU B 299       0.003 -20.400  12.641  1.00 85.81           C  
ATOM   2299  O   LEU B 299       0.752 -19.426   9.950  1.00 85.81           O  
ATOM   2300  CG  LEU B 299       0.303 -20.979  14.024  1.00 85.81           C  
ATOM   2301  CD1 LEU B 299       0.093 -19.919  15.100  1.00 85.81           C  
ATOM   2302  CD2 LEU B 299      -0.569 -22.201  14.293  1.00 85.81           C  
ATOM   2303  N   LEU B 300      -0.697 -21.087   9.310  1.00 83.30           N  
ATOM   2304  CA  LEU B 300      -0.951 -20.432   8.031  1.00 83.30           C  
ATOM   2305  C   LEU B 300      -2.089 -19.425   8.153  1.00 83.30           C  
ATOM   2306  CB  LEU B 300      -1.284 -21.469   6.955  1.00 83.30           C  
ATOM   2307  O   LEU B 300      -3.210 -19.789   8.516  1.00 83.30           O  
ATOM   2308  CG  LEU B 300      -1.627 -20.921   5.569  1.00 83.30           C  
ATOM   2309  CD1 LEU B 300      -0.407 -20.250   4.947  1.00 83.30           C  
ATOM   2310  CD2 LEU B 300      -2.149 -22.034   4.667  1.00 83.30           C  
ATOM   2311  N   TYR B 301      -1.736 -18.245   7.847  1.00 86.84           N  
ATOM   2312  CA  TYR B 301      -2.727 -17.175   7.825  1.00 86.84           C  
ATOM   2313  C   TYR B 301      -3.504 -17.177   6.514  1.00 86.84           C  
ATOM   2314  CB  TYR B 301      -2.054 -15.814   8.031  1.00 86.84           C  
ATOM   2315  O   TYR B 301      -2.910 -17.173   5.433  1.00 86.84           O  
ATOM   2316  CG  TYR B 301      -3.022 -14.657   8.066  1.00 86.84           C  
ATOM   2317  CD1 TYR B 301      -2.872 -13.571   7.207  1.00 86.84           C  
ATOM   2318  CD2 TYR B 301      -4.089 -14.647   8.958  1.00 86.84           C  
ATOM   2319  CE1 TYR B 301      -3.761 -12.501   7.238  1.00 86.84           C  
ATOM   2320  CE2 TYR B 301      -4.984 -13.583   8.997  1.00 86.84           C  
ATOM   2321  OH  TYR B 301      -5.695 -11.461   8.169  1.00 86.84           O  
ATOM   2322  CZ  TYR B 301      -4.812 -12.517   8.134  1.00 86.84           C  
ATOM   2323  N   LEU B 302      -4.890 -17.209   6.596  1.00 81.19           N  
ATOM   2324  CA  LEU B 302      -5.737 -17.409   5.425  1.00 81.19           C  
ATOM   2325  C   LEU B 302      -6.208 -16.073   4.860  1.00 81.19           C  
ATOM   2326  CB  LEU B 302      -6.944 -18.281   5.779  1.00 81.19           C  
ATOM   2327  O   LEU B 302      -6.803 -16.025   3.781  1.00 81.19           O  
ATOM   2328  CG  LEU B 302      -6.639 -19.710   6.231  1.00 81.19           C  
ATOM   2329  CD1 LEU B 302      -7.929 -20.434   6.603  1.00 81.19           C  
ATOM   2330  CD2 LEU B 302      -5.891 -20.467   5.139  1.00 81.19           C  
ATOM   2331  N   ALA B 303      -5.963 -15.070   5.404  1.00 69.83           N  
ATOM   2332  CA  ALA B 303      -6.543 -13.819   4.921  1.00 69.83           C  
ATOM   2333  C   ALA B 303      -5.991 -13.454   3.546  1.00 69.83           C  
ATOM   2334  CB  ALA B 303      -6.278 -12.691   5.914  1.00 69.83           C  
ATOM   2335  O   ALA B 303      -4.779 -13.503   3.324  1.00 69.83           O  
ATOM   2336  N   GLU B 304      -7.035 -13.514   2.599  1.00 54.46           N  
ATOM   2337  CA  GLU B 304      -6.677 -13.145   1.233  1.00 54.46           C  
ATOM   2338  C   GLU B 304      -6.239 -11.686   1.151  1.00 54.46           C  
ATOM   2339  CB  GLU B 304      -7.852 -13.395   0.283  1.00 54.46           C  
ATOM   2340  O   GLU B 304      -6.801 -10.825   1.830  1.00 54.46           O  
ATOM   2341  CG  GLU B 304      -7.434 -13.883  -1.097  1.00 54.46           C  
ATOM   2342  CD  GLU B 304      -8.612 -14.183  -2.010  1.00 54.46           C  
ATOM   2343  OE1 GLU B 304      -8.391 -14.594  -3.171  1.00 54.46           O  
ATOM   2344  OE2 GLU B 304      -9.766 -14.004  -1.560  1.00 54.46           O  
ATOM   2345  N   GLN B 305      -5.297 -11.614   0.339  1.00 48.30           N  
ATOM   2346  CA  GLN B 305      -4.802 -10.267   0.076  1.00 48.30           C  
ATOM   2347  C   GLN B 305      -5.683  -9.546  -0.940  1.00 48.30           C  
ATOM   2348  CB  GLN B 305      -3.357 -10.314  -0.423  1.00 48.30           C  
ATOM   2349  O   GLN B 305      -6.240 -10.174  -1.843  1.00 48.30           O  
ATOM   2350  CG  GLN B 305      -2.333 -10.553   0.679  1.00 48.30           C  
ATOM   2351  CD  GLN B 305      -0.905 -10.533   0.168  1.00 48.30           C  
ATOM   2352  NE2 GLN B 305       0.053 -10.653   1.080  1.00 48.30           N  
ATOM   2353  OE1 GLN B 305      -0.665 -10.411  -1.038  1.00 48.30           O  
ATOM   2354  N   PHE B 306      -6.510  -8.637  -0.544  1.00 45.25           N  
ATOM   2355  CA  PHE B 306      -7.248  -7.790  -1.473  1.00 45.25           C  
ATOM   2356  C   PHE B 306      -6.511  -7.673  -2.802  1.00 45.25           C  
ATOM   2357  CB  PHE B 306      -7.471  -6.398  -0.873  1.00 45.25           C  
ATOM   2358  O   PHE B 306      -7.137  -7.625  -3.863  1.00 45.25           O  
ATOM   2359  CG  PHE B 306      -8.724  -6.287  -0.047  1.00 45.25           C  
ATOM   2360  CD1 PHE B 306      -9.868  -5.697  -0.570  1.00 45.25           C  
ATOM   2361  CD2 PHE B 306      -8.758  -6.772   1.254  1.00 45.25           C  
ATOM   2362  CE1 PHE B 306     -11.029  -5.593   0.192  1.00 45.25           C  
ATOM   2363  CE2 PHE B 306      -9.914  -6.671   2.022  1.00 45.25           C  
ATOM   2364  CZ  PHE B 306     -11.049  -6.080   1.489  1.00 45.25           C  
ATOM   2365  N   ALA B 307      -5.204  -7.705  -2.604  1.00 39.45           N  
ATOM   2366  CA  ALA B 307      -4.318  -7.625  -3.762  1.00 39.45           C  
ATOM   2367  C   ALA B 307      -3.315  -8.776  -3.766  1.00 39.45           C  
ATOM   2368  CB  ALA B 307      -3.585  -6.286  -3.781  1.00 39.45           C  
ATOM   2369  O   ALA B 307      -2.770  -9.136  -2.721  1.00 39.45           O  
ATOM   2370  N   GLY B 308      -3.679  -9.921  -4.557  1.00 44.23           N  
ATOM   2371  CA  GLY B 308      -2.713 -11.002  -4.664  1.00 44.23           C  
ATOM   2372  C   GLY B 308      -3.306 -12.278  -5.232  1.00 44.23           C  
ATOM   2373  O   GLY B 308      -4.485 -12.315  -5.590  1.00 44.23           O  
ATOM   2374  N   VAL B 309      -2.383 -13.171  -5.455  1.00 45.30           N  
ATOM   2375  CA  VAL B 309      -2.725 -14.450  -6.069  1.00 45.30           C  
ATOM   2376  C   VAL B 309      -3.112 -15.456  -4.988  1.00 45.30           C  
ATOM   2377  CB  VAL B 309      -1.557 -15.002  -6.917  1.00 45.30           C  
ATOM   2378  O   VAL B 309      -2.554 -15.440  -3.888  1.00 45.30           O  
ATOM   2379  CG1 VAL B 309      -2.036 -16.139  -7.819  1.00 45.30           C  
ATOM   2380  CG2 VAL B 309      -0.928 -13.885  -7.748  1.00 45.30           C  
ATOM   2381  N   VAL B 310      -4.213 -16.120  -5.213  1.00 58.16           N  
ATOM   2382  CA  VAL B 310      -4.696 -17.154  -4.304  1.00 58.16           C  
ATOM   2383  C   VAL B 310      -3.732 -18.338  -4.307  1.00 58.16           C  
ATOM   2384  CB  VAL B 310      -6.119 -17.623  -4.683  1.00 58.16           C  
ATOM   2385  O   VAL B 310      -3.338 -18.822  -5.371  1.00 58.16           O  
ATOM   2386  CG1 VAL B 310      -6.620 -18.678  -3.698  1.00 58.16           C  
ATOM   2387  CG2 VAL B 310      -7.077 -16.435  -4.732  1.00 58.16           C  
ATOM   2388  N   LEU B 311      -3.275 -18.744  -3.136  1.00 57.01           N  
ATOM   2389  CA  LEU B 311      -2.385 -19.886  -2.959  1.00 57.01           C  
ATOM   2390  C   LEU B 311      -3.119 -21.194  -3.238  1.00 57.01           C  
ATOM   2391  CB  LEU B 311      -1.809 -19.903  -1.541  1.00 57.01           C  
ATOM   2392  O   LEU B 311      -4.254 -21.381  -2.795  1.00 57.01           O  
ATOM   2393  CG  LEU B 311      -0.309 -19.632  -1.415  1.00 57.01           C  
ATOM   2394  CD1 LEU B 311      -0.063 -18.426  -0.515  1.00 57.01           C  
ATOM   2395  CD2 LEU B 311       0.414 -20.863  -0.879  1.00 57.01           C  
ATOM   2396  N   TYR B 312      -2.416 -22.027  -4.148  1.00 67.35           N  
ATOM   2397  CA  TYR B 312      -3.033 -23.330  -4.366  1.00 67.35           C  
ATOM   2398  C   TYR B 312      -1.977 -24.427  -4.441  1.00 67.35           C  
ATOM   2399  CB  TYR B 312      -3.868 -23.322  -5.650  1.00 67.35           C  
ATOM   2400  O   TYR B 312      -0.792 -24.145  -4.631  1.00 67.35           O  
ATOM   2401  CG  TYR B 312      -3.042 -23.318  -6.913  1.00 67.35           C  
ATOM   2402  CD1 TYR B 312      -2.590 -22.124  -7.470  1.00 67.35           C  
ATOM   2403  CD2 TYR B 312      -2.711 -24.508  -7.552  1.00 67.35           C  
ATOM   2404  CE1 TYR B 312      -1.830 -22.116  -8.634  1.00 67.35           C  
ATOM   2405  CE2 TYR B 312      -1.951 -24.512  -8.717  1.00 67.35           C  
ATOM   2406  OH  TYR B 312      -0.763 -23.311 -10.403  1.00 67.35           O  
ATOM   2407  CZ  TYR B 312      -1.515 -23.313  -9.250  1.00 67.35           C  
ATOM   2408  N   LEU B 313      -2.391 -25.694  -4.222  1.00 67.62           N  
ATOM   2409  CA  LEU B 313      -1.598 -26.909  -4.377  1.00 67.62           C  
ATOM   2410  C   LEU B 313      -2.182 -27.804  -5.465  1.00 67.62           C  
ATOM   2411  CB  LEU B 313      -1.525 -27.675  -3.054  1.00 67.62           C  
ATOM   2412  O   LEU B 313      -3.401 -27.973  -5.548  1.00 67.62           O  
ATOM   2413  CG  LEU B 313      -0.821 -26.964  -1.897  1.00 67.62           C  
ATOM   2414  CD1 LEU B 313      -1.172 -27.633  -0.572  1.00 67.62           C  
ATOM   2415  CD2 LEU B 313       0.688 -26.955  -2.114  1.00 67.62           C  
ATOM   2416  N   LYS B 314      -1.274 -28.286  -6.271  1.00 67.85           N  
ATOM   2417  CA  LYS B 314      -1.675 -29.227  -7.313  1.00 67.85           C  
ATOM   2418  C   LYS B 314      -1.243 -30.649  -6.966  1.00 67.85           C  
ATOM   2419  CB  LYS B 314      -1.087 -28.816  -8.664  1.00 67.85           C  
ATOM   2420  O   LYS B 314      -0.079 -30.887  -6.639  1.00 67.85           O  
ATOM   2421  CG  LYS B 314      -1.560 -29.671  -9.831  1.00 67.85           C  
ATOM   2422  CD  LYS B 314      -0.961 -29.197 -11.149  1.00 67.85           C  
ATOM   2423  CE  LYS B 314      -1.393 -30.082 -12.310  1.00 67.85           C  
ATOM   2424  NZ  LYS B 314      -0.850 -29.592 -13.612  1.00 67.85           N  
ATOM   2425  N   PHE B 315      -2.202 -31.584  -6.991  1.00 70.31           N  
ATOM   2426  CA  PHE B 315      -1.931 -32.983  -6.682  1.00 70.31           C  
ATOM   2427  C   PHE B 315      -2.101 -33.853  -7.921  1.00 70.31           C  
ATOM   2428  CB  PHE B 315      -2.855 -33.476  -5.563  1.00 70.31           C  
ATOM   2429  O   PHE B 315      -3.086 -33.718  -8.651  1.00 70.31           O  
ATOM   2430  CG  PHE B 315      -2.643 -32.775  -4.248  1.00 70.31           C  
ATOM   2431  CD1 PHE B 315      -1.726 -33.262  -3.325  1.00 70.31           C  
ATOM   2432  CD2 PHE B 315      -3.362 -31.629  -3.935  1.00 70.31           C  
ATOM   2433  CE1 PHE B 315      -1.528 -32.616  -2.107  1.00 70.31           C  
ATOM   2434  CE2 PHE B 315      -3.170 -30.977  -2.720  1.00 70.31           C  
ATOM   2435  CZ  PHE B 315      -2.253 -31.473  -1.807  1.00 70.31           C  
ATOM   2436  N   ARG B 316      -1.142 -34.733  -8.192  1.00 70.02           N  
ATOM   2437  CA  ARG B 316      -1.193 -35.788  -9.199  1.00 70.02           C  
ATOM   2438  C   ARG B 316      -1.013 -37.162  -8.562  1.00 70.02           C  
ATOM   2439  CB  ARG B 316      -0.124 -35.563 -10.270  1.00 70.02           C  
ATOM   2440  O   ARG B 316       0.115 -37.604  -8.337  1.00 70.02           O  
ATOM   2441  CG  ARG B 316      -0.500 -34.516 -11.306  1.00 70.02           C  
ATOM   2442  CD  ARG B 316       0.586 -34.349 -12.360  1.00 70.02           C  
ATOM   2443  NE  ARG B 316       0.079 -33.681 -13.555  1.00 70.02           N  
ATOM   2444  NH1 ARG B 316       2.133 -33.548 -14.604  1.00 70.02           N  
ATOM   2445  NH2 ARG B 316       0.261 -32.714 -15.631  1.00 70.02           N  
ATOM   2446  CZ  ARG B 316       0.825 -33.316 -14.594  1.00 70.02           C  
ATOM   2447  N   LEU B 317      -2.167 -37.886  -8.320  1.00 70.22           N  
ATOM   2448  CA  LEU B 317      -2.176 -39.127  -7.553  1.00 70.22           C  
ATOM   2449  C   LEU B 317      -2.815 -40.256  -8.355  1.00 70.22           C  
ATOM   2450  CB  LEU B 317      -2.926 -38.936  -6.232  1.00 70.22           C  
ATOM   2451  O   LEU B 317      -3.467 -40.009  -9.372  1.00 70.22           O  
ATOM   2452  CG  LEU B 317      -2.342 -37.907  -5.264  1.00 70.22           C  
ATOM   2453  CD1 LEU B 317      -3.365 -37.547  -4.191  1.00 70.22           C  
ATOM   2454  CD2 LEU B 317      -1.060 -38.436  -4.630  1.00 70.22           C  
ATOM   2455  N   PRO B 318      -2.566 -41.460  -7.900  1.00 71.73           N  
ATOM   2456  CA  PRO B 318      -3.212 -42.598  -8.559  1.00 71.73           C  
ATOM   2457  C   PRO B 318      -4.736 -42.508  -8.531  1.00 71.73           C  
ATOM   2458  CB  PRO B 318      -2.721 -43.800  -7.749  1.00 71.73           C  
ATOM   2459  O   PRO B 318      -5.305 -41.872  -7.640  1.00 71.73           O  
ATOM   2460  CG  PRO B 318      -1.539 -43.291  -6.988  1.00 71.73           C  
ATOM   2461  CD  PRO B 318      -1.654 -41.799  -6.871  1.00 71.73           C  
ATOM   2462  N   GLU B 319      -5.398 -43.192  -9.406  1.00 70.55           N  
ATOM   2463  CA  GLU B 319      -6.838 -43.097  -9.628  1.00 70.55           C  
ATOM   2464  C   GLU B 319      -7.617 -43.580  -8.407  1.00 70.55           C  
ATOM   2465  CB  GLU B 319      -7.246 -43.901 -10.864  1.00 70.55           C  
ATOM   2466  O   GLU B 319      -8.753 -43.158  -8.184  1.00 70.55           O  
ATOM   2467  CG  GLU B 319      -7.095 -45.406 -10.696  1.00 70.55           C  
ATOM   2468  CD  GLU B 319      -7.541 -46.194 -11.918  1.00 70.55           C  
ATOM   2469  OE1 GLU B 319      -7.570 -47.444 -11.857  1.00 70.55           O  
ATOM   2470  OE2 GLU B 319      -7.862 -45.556 -12.945  1.00 70.55           O  
ATOM   2471  N   ILE B 320      -7.015 -44.429  -7.560  1.00 70.13           N  
ATOM   2472  CA  ILE B 320      -7.717 -44.986  -6.410  1.00 70.13           C  
ATOM   2473  C   ILE B 320      -7.778 -43.949  -5.290  1.00 70.13           C  
ATOM   2474  CB  ILE B 320      -7.038 -46.280  -5.905  1.00 70.13           C  
ATOM   2475  O   ILE B 320      -8.556 -44.094  -4.344  1.00 70.13           O  
ATOM   2476  CG1 ILE B 320      -5.578 -46.333  -6.371  1.00 70.13           C  
ATOM   2477  CG2 ILE B 320      -7.809 -47.515  -6.379  1.00 70.13           C  
ATOM   2478  CD1 ILE B 320      -4.665 -47.135  -5.455  1.00 70.13           C  
ATOM   2479  N   SER B 321      -7.138 -42.821  -5.554  1.00 75.19           N  
ATOM   2480  CA  SER B 321      -7.066 -41.809  -4.506  1.00 75.19           C  
ATOM   2481  C   SER B 321      -8.368 -41.021  -4.409  1.00 75.19           C  
ATOM   2482  CB  SER B 321      -5.900 -40.853  -4.763  1.00 75.19           C  
ATOM   2483  O   SER B 321      -9.037 -40.789  -5.418  1.00 75.19           O  
ATOM   2484  OG  SER B 321      -4.673 -41.560  -4.818  1.00 75.19           O  
ATOM   2485  N   ARG B 322      -8.803 -40.691  -3.101  1.00 85.51           N  
ATOM   2486  CA  ARG B 322     -10.004 -39.904  -2.839  1.00 85.51           C  
ATOM   2487  C   ARG B 322      -9.658 -38.597  -2.134  1.00 85.51           C  
ATOM   2488  CB  ARG B 322     -10.999 -40.706  -1.998  1.00 85.51           C  
ATOM   2489  O   ARG B 322      -8.615 -38.492  -1.486  1.00 85.51           O  
ATOM   2490  CG  ARG B 322     -11.576 -41.916  -2.714  1.00 85.51           C  
ATOM   2491  CD  ARG B 322     -12.640 -42.613  -1.877  1.00 85.51           C  
ATOM   2492  NE  ARG B 322     -13.147 -43.812  -2.538  1.00 85.51           N  
ATOM   2493  NH1 ARG B 322     -14.513 -44.451  -0.788  1.00 85.51           N  
ATOM   2494  NH2 ARG B 322     -14.418 -45.718  -2.696  1.00 85.51           N  
ATOM   2495  CZ  ARG B 322     -14.025 -44.658  -2.006  1.00 85.51           C  
ATOM   2496  N   PHE B 323     -10.460 -37.666  -2.303  1.00 90.78           N  
ATOM   2497  CA  PHE B 323     -10.222 -36.367  -1.685  1.00 90.78           C  
ATOM   2498  C   PHE B 323     -10.226 -36.482  -0.165  1.00 90.78           C  
ATOM   2499  CB  PHE B 323     -11.277 -35.353  -2.138  1.00 90.78           C  
ATOM   2500  O   PHE B 323     -11.061 -37.186   0.407  1.00 90.78           O  
ATOM   2501  CG  PHE B 323     -11.114 -33.991  -1.521  1.00 90.78           C  
ATOM   2502  CD1 PHE B 323     -11.862 -33.621  -0.410  1.00 90.78           C  
ATOM   2503  CD2 PHE B 323     -10.211 -33.078  -2.052  1.00 90.78           C  
ATOM   2504  CE1 PHE B 323     -11.713 -32.360   0.164  1.00 90.78           C  
ATOM   2505  CE2 PHE B 323     -10.057 -31.817  -1.484  1.00 90.78           C  
ATOM   2506  CZ  PHE B 323     -10.810 -31.459  -0.377  1.00 90.78           C  
ATOM   2507  N   SER B 324      -9.266 -35.905   0.461  1.00 90.88           N  
ATOM   2508  CA  SER B 324      -9.186 -35.869   1.918  1.00 90.88           C  
ATOM   2509  C   SER B 324      -8.463 -34.617   2.401  1.00 90.88           C  
ATOM   2510  CB  SER B 324      -8.474 -37.115   2.446  1.00 90.88           C  
ATOM   2511  O   SER B 324      -7.455 -34.212   1.819  1.00 90.88           O  
ATOM   2512  OG  SER B 324      -7.076 -37.022   2.237  1.00 90.88           O  
ATOM   2513  N   ALA B 325      -9.024 -33.988   3.400  1.00 91.92           N  
ATOM   2514  CA  ALA B 325      -8.408 -32.812   4.010  1.00 91.92           C  
ATOM   2515  C   ALA B 325      -8.617 -32.806   5.521  1.00 91.92           C  
ATOM   2516  CB  ALA B 325      -8.973 -31.535   3.392  1.00 91.92           C  
ATOM   2517  O   ALA B 325      -9.738 -32.987   6.001  1.00 91.92           O  
ATOM   2518  N   GLU B 326      -7.518 -32.652   6.227  1.00 91.93           N  
ATOM   2519  CA  GLU B 326      -7.544 -32.552   7.683  1.00 91.93           C  
ATOM   2520  C   GLU B 326      -6.692 -31.384   8.172  1.00 91.93           C  
ATOM   2521  CB  GLU B 326      -7.062 -33.858   8.321  1.00 91.93           C  
ATOM   2522  O   GLU B 326      -5.553 -31.214   7.732  1.00 91.93           O  
ATOM   2523  CG  GLU B 326      -7.291 -33.929   9.824  1.00 91.93           C  
ATOM   2524  CD  GLU B 326      -6.811 -35.232  10.443  1.00 91.93           C  
ATOM   2525  OE1 GLU B 326      -6.881 -35.376  11.685  1.00 91.93           O  
ATOM   2526  OE2 GLU B 326      -6.361 -36.116   9.680  1.00 91.93           O  
ATOM   2527  N   PHE B 327      -7.261 -30.575   9.039  1.00 91.55           N  
ATOM   2528  CA  PHE B 327      -6.515 -29.426   9.538  1.00 91.55           C  
ATOM   2529  C   PHE B 327      -7.171 -28.857  10.791  1.00 91.55           C  
ATOM   2530  CB  PHE B 327      -6.411 -28.341   8.461  1.00 91.55           C  
ATOM   2531  O   PHE B 327      -8.354 -29.096  11.041  1.00 91.55           O  
ATOM   2532  CG  PHE B 327      -7.732 -27.972   7.842  1.00 91.55           C  
ATOM   2533  CD1 PHE B 327      -8.203 -28.645   6.722  1.00 91.55           C  
ATOM   2534  CD2 PHE B 327      -8.504 -26.951   8.382  1.00 91.55           C  
ATOM   2535  CE1 PHE B 327      -9.425 -28.306   6.147  1.00 91.55           C  
ATOM   2536  CE2 PHE B 327      -9.726 -26.606   7.813  1.00 91.55           C  
ATOM   2537  CZ  PHE B 327     -10.185 -27.284   6.695  1.00 91.55           C  
ATOM   2538  N   ASP B 328      -6.405 -28.138  11.576  1.00 94.35           N  
ATOM   2539  CA  ASP B 328      -6.931 -27.335  12.675  1.00 94.35           C  
ATOM   2540  C   ASP B 328      -7.239 -25.911  12.217  1.00 94.35           C  
ATOM   2541  CB  ASP B 328      -5.942 -27.309  13.843  1.00 94.35           C  
ATOM   2542  O   ASP B 328      -6.416 -25.274  11.557  1.00 94.35           O  
ATOM   2543  CG  ASP B 328      -5.700 -28.682  14.444  1.00 94.35           C  
ATOM   2544  OD1 ASP B 328      -6.530 -29.594  14.239  1.00 94.35           O  
ATOM   2545  OD2 ASP B 328      -4.670 -28.854  15.132  1.00 94.35           O  
ATOM   2546  N   PHE B 329      -8.450 -25.451  12.612  1.00 95.23           N  
ATOM   2547  CA  PHE B 329      -8.942 -24.188  12.074  1.00 95.23           C  
ATOM   2548  C   PHE B 329      -9.388 -23.258  13.196  1.00 95.23           C  
ATOM   2549  CB  PHE B 329     -10.102 -24.432  11.102  1.00 95.23           C  
ATOM   2550  O   PHE B 329     -10.082 -23.682  14.122  1.00 95.23           O  
ATOM   2551  CG  PHE B 329     -10.725 -23.169  10.571  1.00 95.23           C  
ATOM   2552  CD1 PHE B 329     -12.042 -22.848  10.873  1.00 95.23           C  
ATOM   2553  CD2 PHE B 329      -9.992 -22.304   9.770  1.00 95.23           C  
ATOM   2554  CE1 PHE B 329     -12.622 -21.680  10.382  1.00 95.23           C  
ATOM   2555  CE2 PHE B 329     -10.564 -21.135   9.276  1.00 95.23           C  
ATOM   2556  CZ  PHE B 329     -11.879 -20.825   9.583  1.00 95.23           C  
ATOM   2557  N   ARG B 330      -8.923 -21.970  13.192  1.00 95.85           N  
ATOM   2558  CA  ARG B 330      -9.308 -20.949  14.161  1.00 95.85           C  
ATOM   2559  C   ARG B 330      -9.710 -19.654  13.462  1.00 95.85           C  
ATOM   2560  CB  ARG B 330      -8.165 -20.681  15.143  1.00 95.85           C  
ATOM   2561  O   ARG B 330      -8.975 -19.148  12.612  1.00 95.85           O  
ATOM   2562  CG  ARG B 330      -8.494 -19.641  16.202  1.00 95.85           C  
ATOM   2563  CD  ARG B 330      -7.307 -19.373  17.117  1.00 95.85           C  
ATOM   2564  NE  ARG B 330      -6.267 -18.604  16.438  1.00 95.85           N  
ATOM   2565  NH1 ARG B 330      -4.803 -18.617  18.225  1.00 95.85           N  
ATOM   2566  NH2 ARG B 330      -4.227 -17.562  16.273  1.00 95.85           N  
ATOM   2567  CZ  ARG B 330      -5.101 -18.263  16.980  1.00 95.85           C  
ATOM   2568  N   THR B 331     -10.900 -19.137  13.862  1.00 96.17           N  
ATOM   2569  CA  THR B 331     -11.318 -17.885  13.242  1.00 96.17           C  
ATOM   2570  C   THR B 331     -12.392 -17.198  14.081  1.00 96.17           C  
ATOM   2571  CB  THR B 331     -11.849 -18.118  11.815  1.00 96.17           C  
ATOM   2572  O   THR B 331     -13.105 -17.854  14.843  1.00 96.17           O  
ATOM   2573  CG2 THR B 331     -13.107 -18.980  11.830  1.00 96.17           C  
ATOM   2574  OG1 THR B 331     -12.156 -16.854  11.213  1.00 96.17           O  
ATOM   2575  N   TYR B 332     -12.413 -15.902  14.021  1.00 96.95           N  
ATOM   2576  CA  TYR B 332     -13.536 -15.128  14.538  1.00 96.95           C  
ATOM   2577  C   TYR B 332     -14.455 -14.680  13.408  1.00 96.95           C  
ATOM   2578  CB  TYR B 332     -13.035 -13.909  15.318  1.00 96.95           C  
ATOM   2579  O   TYR B 332     -15.523 -14.115  13.656  1.00 96.95           O  
ATOM   2580  CG  TYR B 332     -12.498 -14.244  16.689  1.00 96.95           C  
ATOM   2581  CD1 TYR B 332     -13.355 -14.623  17.720  1.00 96.95           C  
ATOM   2582  CD2 TYR B 332     -11.135 -14.182  16.956  1.00 96.95           C  
ATOM   2583  CE1 TYR B 332     -12.865 -14.931  18.985  1.00 96.95           C  
ATOM   2584  CE2 TYR B 332     -10.634 -14.487  18.217  1.00 96.95           C  
ATOM   2585  OH  TYR B 332     -11.015 -15.164  20.474  1.00 96.95           O  
ATOM   2586  CZ  TYR B 332     -11.505 -14.861  19.223  1.00 96.95           C  
ATOM   2587  N   ASP B 333     -14.009 -14.849  12.175  1.00 95.49           N  
ATOM   2588  CA  ASP B 333     -14.766 -14.452  10.992  1.00 95.49           C  
ATOM   2589  C   ASP B 333     -15.955 -15.382  10.763  1.00 95.49           C  
ATOM   2590  CB  ASP B 333     -13.863 -14.437   9.757  1.00 95.49           C  
ATOM   2591  O   ASP B 333     -15.841 -16.598  10.933  1.00 95.49           O  
ATOM   2592  CG  ASP B 333     -14.376 -13.523   8.658  1.00 95.49           C  
ATOM   2593  OD1 ASP B 333     -15.552 -13.101   8.715  1.00 95.49           O  
ATOM   2594  OD2 ASP B 333     -13.599 -13.224   7.726  1.00 95.49           O  
ATOM   2595  N   SER B 334     -17.071 -14.868  10.411  1.00 95.64           N  
ATOM   2596  CA  SER B 334     -18.295 -15.656  10.306  1.00 95.64           C  
ATOM   2597  C   SER B 334     -18.532 -16.120   8.872  1.00 95.64           C  
ATOM   2598  CB  SER B 334     -19.498 -14.848  10.794  1.00 95.64           C  
ATOM   2599  O   SER B 334     -19.418 -16.939   8.618  1.00 95.64           O  
ATOM   2600  OG  SER B 334     -19.659 -13.670  10.022  1.00 95.64           O  
ATOM   2601  N   GLU B 335     -17.651 -15.631   7.992  1.00 94.37           N  
ATOM   2602  CA  GLU B 335     -17.882 -15.970   6.591  1.00 94.37           C  
ATOM   2603  C   GLU B 335     -16.578 -15.959   5.798  1.00 94.37           C  
ATOM   2604  CB  GLU B 335     -18.888 -15.003   5.962  1.00 94.37           C  
ATOM   2605  O   GLU B 335     -15.718 -15.104   6.020  1.00 94.37           O  
ATOM   2606  CG  GLU B 335     -19.272 -15.358   4.533  1.00 94.37           C  
ATOM   2607  CD  GLU B 335     -20.296 -14.408   3.933  1.00 94.37           C  
ATOM   2608  OE1 GLU B 335     -20.836 -14.706   2.844  1.00 94.37           O  
ATOM   2609  OE2 GLU B 335     -20.560 -13.356   4.557  1.00 94.37           O  
ATOM   2610  N   GLY B 336     -16.501 -16.888   4.890  1.00 93.09           N  
ATOM   2611  CA  GLY B 336     -15.344 -16.932   4.011  1.00 93.09           C  
ATOM   2612  C   GLY B 336     -15.017 -18.332   3.524  1.00 93.09           C  
ATOM   2613  O   GLY B 336     -15.607 -19.309   3.988  1.00 93.09           O  
ATOM   2614  N   VAL B 337     -14.074 -18.377   2.566  1.00 91.24           N  
ATOM   2615  CA  VAL B 337     -13.682 -19.652   1.975  1.00 91.24           C  
ATOM   2616  C   VAL B 337     -12.485 -20.226   2.730  1.00 91.24           C  
ATOM   2617  CB  VAL B 337     -13.343 -19.502   0.474  1.00 91.24           C  
ATOM   2618  O   VAL B 337     -11.489 -19.532   2.946  1.00 91.24           O  
ATOM   2619  CG1 VAL B 337     -12.768 -20.803  -0.082  1.00 91.24           C  
ATOM   2620  CG2 VAL B 337     -14.584 -19.084  -0.312  1.00 91.24           C  
ATOM   2621  N   ILE B 338     -12.624 -21.424   3.166  1.00 91.90           N  
ATOM   2622  CA  ILE B 338     -11.518 -22.117   3.818  1.00 91.90           C  
ATOM   2623  C   ILE B 338     -10.645 -22.799   2.768  1.00 91.90           C  
ATOM   2624  CB  ILE B 338     -12.028 -23.153   4.846  1.00 91.90           C  
ATOM   2625  O   ILE B 338      -9.444 -22.530   2.681  1.00 91.90           O  
ATOM   2626  CG1 ILE B 338     -12.844 -22.460   5.943  1.00 91.90           C  
ATOM   2627  CG2 ILE B 338     -10.858 -23.938   5.446  1.00 91.90           C  
ATOM   2628  CD1 ILE B 338     -13.493 -23.419   6.931  1.00 91.90           C  
ATOM   2629  N   LEU B 339     -11.337 -23.646   1.918  1.00 90.40           N  
ATOM   2630  CA  LEU B 339     -10.617 -24.372   0.877  1.00 90.40           C  
ATOM   2631  C   LEU B 339     -11.500 -24.582  -0.348  1.00 90.40           C  
ATOM   2632  CB  LEU B 339     -10.128 -25.722   1.406  1.00 90.40           C  
ATOM   2633  O   LEU B 339     -12.720 -24.713  -0.225  1.00 90.40           O  
ATOM   2634  CG  LEU B 339      -9.527 -26.677   0.373  1.00 90.40           C  
ATOM   2635  CD1 LEU B 339      -8.011 -26.742   0.531  1.00 90.40           C  
ATOM   2636  CD2 LEU B 339     -10.143 -28.066   0.506  1.00 90.40           C  
ATOM   2637  N   TYR B 340     -10.929 -24.524  -1.493  1.00 89.43           N  
ATOM   2638  CA  TYR B 340     -11.568 -24.801  -2.774  1.00 89.43           C  
ATOM   2639  C   TYR B 340     -10.752 -25.800  -3.586  1.00 89.43           C  
ATOM   2640  CB  TYR B 340     -11.754 -23.508  -3.573  1.00 89.43           C  
ATOM   2641  O   TYR B 340      -9.549 -25.613  -3.784  1.00 89.43           O  
ATOM   2642  CG  TYR B 340     -12.310 -23.725  -4.960  1.00 89.43           C  
ATOM   2643  CD1 TYR B 340     -11.467 -23.798  -6.066  1.00 89.43           C  
ATOM   2644  CD2 TYR B 340     -13.679 -23.858  -5.166  1.00 89.43           C  
ATOM   2645  CE1 TYR B 340     -11.974 -23.996  -7.346  1.00 89.43           C  
ATOM   2646  CE2 TYR B 340     -14.198 -24.056  -6.442  1.00 89.43           C  
ATOM   2647  OH  TYR B 340     -13.847 -24.321  -8.788  1.00 89.43           O  
ATOM   2648  CZ  TYR B 340     -13.339 -24.125  -7.523  1.00 89.43           C  
ATOM   2649  N   ALA B 341     -11.354 -26.898  -3.895  1.00 90.79           N  
ATOM   2650  CA  ALA B 341     -10.691 -27.920  -4.701  1.00 90.79           C  
ATOM   2651  C   ALA B 341     -11.403 -28.112  -6.037  1.00 90.79           C  
ATOM   2652  CB  ALA B 341     -10.631 -29.242  -3.939  1.00 90.79           C  
ATOM   2653  O   ALA B 341     -12.631 -28.028  -6.111  1.00 90.79           O  
ATOM   2654  N   GLU B 342     -10.660 -28.288  -7.069  1.00 88.18           N  
ATOM   2655  CA  GLU B 342     -11.266 -28.448  -8.387  1.00 88.18           C  
ATOM   2656  C   GLU B 342     -10.465 -29.420  -9.249  1.00 88.18           C  
ATOM   2657  CB  GLU B 342     -11.384 -27.095  -9.092  1.00 88.18           C  
ATOM   2658  O   GLU B 342      -9.268 -29.613  -9.027  1.00 88.18           O  
ATOM   2659  CG  GLU B 342     -10.048 -26.505  -9.519  1.00 88.18           C  
ATOM   2660  CD  GLU B 342     -10.185 -25.189 -10.269  1.00 88.18           C  
ATOM   2661  OE1 GLU B 342      -9.153 -24.627 -10.701  1.00 88.18           O  
ATOM   2662  OE2 GLU B 342     -11.333 -24.717 -10.425  1.00 88.18           O  
ATOM   2663  N   SER B 343     -11.190 -30.057 -10.172  1.00 85.41           N  
ATOM   2664  CA  SER B 343     -10.511 -30.858 -11.185  1.00 85.41           C  
ATOM   2665  C   SER B 343      -9.763 -29.975 -12.178  1.00 85.41           C  
ATOM   2666  CB  SER B 343     -11.513 -31.741 -11.930  1.00 85.41           C  
ATOM   2667  O   SER B 343     -10.050 -28.782 -12.295  1.00 85.41           O  
ATOM   2668  OG  SER B 343     -12.462 -30.950 -12.624  1.00 85.41           O  
ATOM   2669  N   ILE B 344      -8.857 -30.462 -12.853  1.00 66.86           N  
ATOM   2670  CA  ILE B 344      -8.003 -29.697 -13.755  1.00 66.86           C  
ATOM   2671  C   ILE B 344      -8.847 -29.089 -14.873  1.00 66.86           C  
ATOM   2672  CB  ILE B 344      -6.878 -30.575 -14.349  1.00 66.86           C  
ATOM   2673  O   ILE B 344      -8.565 -27.983 -15.340  1.00 66.86           O  
ATOM   2674  CG1 ILE B 344      -5.568 -29.783 -14.427  1.00 66.86           C  
ATOM   2675  CG2 ILE B 344      -7.280 -31.108 -15.727  1.00 66.86           C  
ATOM   2676  CD1 ILE B 344      -4.506 -30.244 -13.438  1.00 66.86           C  
ATOM   2677  N   ASP B 345      -9.926 -29.739 -15.302  1.00 72.61           N  
ATOM   2678  CA  ASP B 345     -10.789 -29.246 -16.372  1.00 72.61           C  
ATOM   2679  C   ASP B 345     -11.889 -28.344 -15.818  1.00 72.61           C  
ATOM   2680  CB  ASP B 345     -11.405 -30.414 -17.145  1.00 72.61           C  
ATOM   2681  O   ASP B 345     -12.777 -27.914 -16.557  1.00 72.61           O  
ATOM   2682  CG  ASP B 345     -12.262 -31.315 -16.274  1.00 72.61           C  
ATOM   2683  OD1 ASP B 345     -12.262 -31.147 -15.035  1.00 72.61           O  
ATOM   2684  OD2 ASP B 345     -12.943 -32.204 -16.830  1.00 72.61           O  
ATOM   2685  N   HIS B 346     -11.883 -28.162 -14.481  1.00 72.78           N  
ATOM   2686  CA  HIS B 346     -12.797 -27.256 -13.793  1.00 72.78           C  
ATOM   2687  C   HIS B 346     -14.229 -27.777 -13.841  1.00 72.78           C  
ATOM   2688  CB  HIS B 346     -12.726 -25.856 -14.406  1.00 72.78           C  
ATOM   2689  O   HIS B 346     -15.175 -27.029 -13.586  1.00 72.78           O  
ATOM   2690  CG  HIS B 346     -11.342 -25.293 -14.456  1.00 72.78           C  
ATOM   2691  CD2 HIS B 346     -10.539 -25.000 -15.506  1.00 72.78           C  
ATOM   2692  ND1 HIS B 346     -10.630 -24.967 -13.322  1.00 72.78           N  
ATOM   2693  CE1 HIS B 346      -9.445 -24.496 -13.674  1.00 72.78           C  
ATOM   2694  NE2 HIS B 346      -9.364 -24.506 -14.994  1.00 72.78           N  
ATOM   2695  N   SER B 347     -14.484 -29.030 -14.308  1.00 81.06           N  
ATOM   2696  CA  SER B 347     -15.817 -29.604 -14.453  1.00 81.06           C  
ATOM   2697  C   SER B 347     -16.416 -29.963 -13.097  1.00 81.06           C  
ATOM   2698  CB  SER B 347     -15.772 -30.847 -15.344  1.00 81.06           C  
ATOM   2699  O   SER B 347     -17.638 -30.023 -12.949  1.00 81.06           O  
ATOM   2700  OG  SER B 347     -14.937 -31.841 -14.778  1.00 81.06           O  
ATOM   2701  N   ALA B 348     -15.555 -30.247 -12.147  1.00 89.79           N  
ATOM   2702  CA  ALA B 348     -16.010 -30.611 -10.808  1.00 89.79           C  
ATOM   2703  C   ALA B 348     -15.267 -29.813  -9.740  1.00 89.79           C  
ATOM   2704  CB  ALA B 348     -15.826 -32.108 -10.572  1.00 89.79           C  
ATOM   2705  O   ALA B 348     -14.075 -29.530  -9.884  1.00 89.79           O  
ATOM   2706  N   TRP B 349     -16.035 -29.431  -8.730  1.00 92.31           N  
ATOM   2707  CA  TRP B 349     -15.375 -28.652  -7.687  1.00 92.31           C  
ATOM   2708  C   TRP B 349     -16.057 -28.860  -6.339  1.00 92.31           C  
ATOM   2709  CB  TRP B 349     -15.372 -27.164  -8.048  1.00 92.31           C  
ATOM   2710  O   TRP B 349     -17.206 -29.306  -6.279  1.00 92.31           O  
ATOM   2711  CG  TRP B 349     -16.724 -26.620  -8.400  1.00 92.31           C  
ATOM   2712  CD1 TRP B 349     -17.274 -26.525  -9.648  1.00 92.31           C  
ATOM   2713  CD2 TRP B 349     -17.694 -26.090  -7.492  1.00 92.31           C  
ATOM   2714  CE2 TRP B 349     -18.811 -25.692  -8.259  1.00 92.31           C  
ATOM   2715  CE3 TRP B 349     -17.728 -25.914  -6.102  1.00 92.31           C  
ATOM   2716  NE1 TRP B 349     -18.530 -25.968  -9.570  1.00 92.31           N  
ATOM   2717  CH2 TRP B 349     -19.958 -24.967  -6.320  1.00 92.31           C  
ATOM   2718  CZ2 TRP B 349     -19.951 -25.128  -7.681  1.00 92.31           C  
ATOM   2719  CZ3 TRP B 349     -18.863 -25.352  -5.529  1.00 92.31           C  
ATOM   2720  N   LEU B 350     -15.278 -28.622  -5.300  1.00 92.68           N  
ATOM   2721  CA  LEU B 350     -15.734 -28.694  -3.916  1.00 92.68           C  
ATOM   2722  C   LEU B 350     -15.301 -27.458  -3.135  1.00 92.68           C  
ATOM   2723  CB  LEU B 350     -15.192 -29.956  -3.238  1.00 92.68           C  
ATOM   2724  O   LEU B 350     -14.128 -27.079  -3.166  1.00 92.68           O  
ATOM   2725  CG  LEU B 350     -15.484 -30.102  -1.744  1.00 92.68           C  
ATOM   2726  CD1 LEU B 350     -16.938 -30.507  -1.526  1.00 92.68           C  
ATOM   2727  CD2 LEU B 350     -14.540 -31.118  -1.111  1.00 92.68           C  
ATOM   2728  N   LEU B 351     -16.259 -26.832  -2.522  1.00 93.51           N  
ATOM   2729  CA  LEU B 351     -15.983 -25.642  -1.725  1.00 93.51           C  
ATOM   2730  C   LEU B 351     -16.303 -25.888  -0.254  1.00 93.51           C  
ATOM   2731  CB  LEU B 351     -16.793 -24.451  -2.243  1.00 93.51           C  
ATOM   2732  O   LEU B 351     -17.392 -26.360   0.079  1.00 93.51           O  
ATOM   2733  CG  LEU B 351     -16.659 -23.146  -1.456  1.00 93.51           C  
ATOM   2734  CD1 LEU B 351     -15.361 -22.436  -1.825  1.00 93.51           C  
ATOM   2735  CD2 LEU B 351     -17.860 -22.242  -1.709  1.00 93.51           C  
ATOM   2736  N   ILE B 352     -15.372 -25.589   0.592  1.00 93.63           N  
ATOM   2737  CA  ILE B 352     -15.571 -25.592   2.037  1.00 93.63           C  
ATOM   2738  C   ILE B 352     -15.440 -24.170   2.578  1.00 93.63           C  
ATOM   2739  CB  ILE B 352     -14.567 -26.529   2.744  1.00 93.63           C  
ATOM   2740  O   ILE B 352     -14.374 -23.557   2.478  1.00 93.63           O  
ATOM   2741  CG1 ILE B 352     -14.645 -27.941   2.151  1.00 93.63           C  
ATOM   2742  CG2 ILE B 352     -14.823 -26.555   4.254  1.00 93.63           C  
ATOM   2743  CD1 ILE B 352     -13.616 -28.909   2.719  1.00 93.63           C  
ATOM   2744  N   ALA B 353     -16.485 -23.740   3.195  1.00 95.11           N  
ATOM   2745  CA  ALA B 353     -16.509 -22.342   3.618  1.00 95.11           C  
ATOM   2746  C   ALA B 353     -17.275 -22.179   4.928  1.00 95.11           C  
ATOM   2747  CB  ALA B 353     -17.128 -21.467   2.531  1.00 95.11           C  
ATOM   2748  O   ALA B 353     -17.749 -23.161   5.504  1.00 95.11           O  
ATOM   2749  N   LEU B 354     -17.224 -21.005   5.427  1.00 94.94           N  
ATOM   2750  CA  LEU B 354     -18.021 -20.634   6.591  1.00 94.94           C  
ATOM   2751  C   LEU B 354     -19.124 -19.654   6.206  1.00 94.94           C  
ATOM   2752  CB  LEU B 354     -17.132 -20.020   7.676  1.00 94.94           C  
ATOM   2753  O   LEU B 354     -18.888 -18.717   5.440  1.00 94.94           O  
ATOM   2754  CG  LEU B 354     -16.530 -20.993   8.690  1.00 94.94           C  
ATOM   2755  CD1 LEU B 354     -15.148 -20.517   9.126  1.00 94.94           C  
ATOM   2756  CD2 LEU B 354     -17.452 -21.149   9.895  1.00 94.94           C  
ATOM   2757  N   ARG B 355     -20.297 -19.877   6.644  1.00 94.22           N  
ATOM   2758  CA  ARG B 355     -21.438 -18.975   6.525  1.00 94.22           C  
ATOM   2759  C   ARG B 355     -22.171 -18.840   7.856  1.00 94.22           C  
ATOM   2760  CB  ARG B 355     -22.402 -19.467   5.443  1.00 94.22           C  
ATOM   2761  O   ARG B 355     -22.679 -19.826   8.393  1.00 94.22           O  
ATOM   2762  CG  ARG B 355     -23.490 -18.466   5.086  1.00 94.22           C  
ATOM   2763  CD  ARG B 355     -24.329 -18.941   3.909  1.00 94.22           C  
ATOM   2764  NE  ARG B 355     -23.542 -19.018   2.681  1.00 94.22           N  
ATOM   2765  NH1 ARG B 355     -23.894 -16.817   2.073  1.00 94.22           N  
ATOM   2766  NH2 ARG B 355     -22.618 -18.187   0.750  1.00 94.22           N  
ATOM   2767  CZ  ARG B 355     -23.353 -18.007   1.838  1.00 94.22           C  
ATOM   2768  N   GLY B 356     -22.213 -17.663   8.328  1.00 93.35           N  
ATOM   2769  CA  GLY B 356     -22.801 -17.469   9.644  1.00 93.35           C  
ATOM   2770  C   GLY B 356     -22.078 -18.231  10.738  1.00 93.35           C  
ATOM   2771  O   GLY B 356     -22.701 -18.685  11.701  1.00 93.35           O  
ATOM   2772  N   GLY B 357     -20.783 -18.520  10.532  1.00 94.85           N  
ATOM   2773  CA  GLY B 357     -19.972 -19.223  11.514  1.00 94.85           C  
ATOM   2774  C   GLY B 357     -20.102 -20.732  11.425  1.00 94.85           C  
ATOM   2775  O   GLY B 357     -19.417 -21.463  12.143  1.00 94.85           O  
ATOM   2776  N   LYS B 358     -20.963 -21.230  10.557  1.00 94.17           N  
ATOM   2777  CA  LYS B 358     -21.165 -22.661  10.346  1.00 94.17           C  
ATOM   2778  C   LYS B 358     -20.489 -23.128   9.060  1.00 94.17           C  
ATOM   2779  CB  LYS B 358     -22.658 -22.991  10.304  1.00 94.17           C  
ATOM   2780  O   LYS B 358     -20.369 -22.361   8.102  1.00 94.17           O  
ATOM   2781  CG  LYS B 358     -23.396 -22.689  11.599  1.00 94.17           C  
ATOM   2782  CD  LYS B 358     -24.868 -23.067  11.505  1.00 94.17           C  
ATOM   2783  CE  LYS B 358     -25.612 -22.749  12.796  1.00 94.17           C  
ATOM   2784  NZ  LYS B 358     -27.056 -23.119  12.709  1.00 94.17           N  
ATOM   2785  N   ILE B 359     -20.123 -24.355   9.038  1.00 93.44           N  
ATOM   2786  CA  ILE B 359     -19.439 -24.905   7.873  1.00 93.44           C  
ATOM   2787  C   ILE B 359     -20.432 -25.074   6.724  1.00 93.44           C  
ATOM   2788  CB  ILE B 359     -18.763 -26.256   8.200  1.00 93.44           C  
ATOM   2789  O   ILE B 359     -21.556 -25.537   6.931  1.00 93.44           O  
ATOM   2790  CG1 ILE B 359     -17.550 -26.038   9.112  1.00 93.44           C  
ATOM   2791  CG2 ILE B 359     -18.357 -26.982   6.914  1.00 93.44           C  
ATOM   2792  CD1 ILE B 359     -16.893 -27.327   9.585  1.00 93.44           C  
ATOM   2793  N   GLU B 360     -20.107 -24.624   5.605  1.00 94.16           N  
ATOM   2794  CA  GLU B 360     -20.884 -24.788   4.380  1.00 94.16           C  
ATOM   2795  C   GLU B 360     -20.078 -25.515   3.308  1.00 94.16           C  
ATOM   2796  CB  GLU B 360     -21.353 -23.429   3.854  1.00 94.16           C  
ATOM   2797  O   GLU B 360     -18.916 -25.183   3.065  1.00 94.16           O  
ATOM   2798  CG  GLU B 360     -22.231 -23.519   2.614  1.00 94.16           C  
ATOM   2799  CD  GLU B 360     -22.699 -22.163   2.111  1.00 94.16           C  
ATOM   2800  OE1 GLU B 360     -22.037 -21.584   1.220  1.00 94.16           O  
ATOM   2801  OE2 GLU B 360     -23.736 -21.674   2.613  1.00 94.16           O  
ATOM   2802  N   VAL B 361     -20.683 -26.475   2.702  1.00 92.62           N  
ATOM   2803  CA  VAL B 361     -20.040 -27.229   1.631  1.00 92.62           C  
ATOM   2804  C   VAL B 361     -20.853 -27.098   0.345  1.00 92.62           C  
ATOM   2805  CB  VAL B 361     -19.872 -28.718   2.006  1.00 92.62           C  
ATOM   2806  O   VAL B 361     -22.075 -27.263   0.357  1.00 92.62           O  
ATOM   2807  CG1 VAL B 361     -19.277 -29.505   0.840  1.00 92.62           C  
ATOM   2808  CG2 VAL B 361     -18.998 -28.859   3.251  1.00 92.62           C  
ATOM   2809  N   GLN B 362     -20.192 -26.694  -0.695  1.00 91.48           N  
ATOM   2810  CA  GLN B 362     -20.773 -26.691  -2.034  1.00 91.48           C  
ATOM   2811  C   GLN B 362     -20.015 -27.633  -2.964  1.00 91.48           C  
ATOM   2812  CB  GLN B 362     -20.780 -25.275  -2.613  1.00 91.48           C  
ATOM   2813  O   GLN B 362     -18.782 -27.654  -2.965  1.00 91.48           O  
ATOM   2814  CG  GLN B 362     -21.579 -24.276  -1.786  1.00 91.48           C  
ATOM   2815  CD  GLN B 362     -21.687 -22.917  -2.451  1.00 91.48           C  
ATOM   2816  NE2 GLN B 362     -21.893 -21.879  -1.649  1.00 91.48           N  
ATOM   2817  OE1 GLN B 362     -21.585 -22.801  -3.677  1.00 91.48           O  
ATOM   2818  N   LEU B 363     -20.738 -28.415  -3.619  1.00 88.94           N  
ATOM   2819  CA  LEU B 363     -20.052 -29.354  -4.500  1.00 88.94           C  
ATOM   2820  C   LEU B 363     -20.789 -29.492  -5.828  1.00 88.94           C  
ATOM   2821  CB  LEU B 363     -19.925 -30.724  -3.828  1.00 88.94           C  
ATOM   2822  O   LEU B 363     -22.021 -29.461  -5.865  1.00 88.94           O  
ATOM   2823  CG  LEU B 363     -20.677 -31.877  -4.494  1.00 88.94           C  
ATOM   2824  CD1 LEU B 363     -19.768 -32.604  -5.480  1.00 88.94           C  
ATOM   2825  CD2 LEU B 363     -21.215 -32.843  -3.444  1.00 88.94           C  
ATOM   2826  N   LYS B 364     -20.080 -29.515  -6.879  1.00 89.04           N  
ATOM   2827  CA  LYS B 364     -20.592 -29.755  -8.225  1.00 89.04           C  
ATOM   2828  C   LYS B 364     -19.747 -30.793  -8.958  1.00 89.04           C  
ATOM   2829  CB  LYS B 364     -20.631 -28.452  -9.025  1.00 89.04           C  
ATOM   2830  O   LYS B 364     -18.519 -30.690  -8.991  1.00 89.04           O  
ATOM   2831  CG  LYS B 364     -21.235 -28.596 -10.414  1.00 89.04           C  
ATOM   2832  CD  LYS B 364     -21.259 -27.265 -11.155  1.00 89.04           C  
ATOM   2833  CE  LYS B 364     -21.849 -27.411 -12.550  1.00 89.04           C  
ATOM   2834  NZ  LYS B 364     -21.900 -26.103 -13.270  1.00 89.04           N  
ATOM   2835  N   ASN B 365     -20.305 -31.883  -9.379  1.00 84.94           N  
ATOM   2836  CA  ASN B 365     -19.705 -32.845 -10.297  1.00 84.94           C  
ATOM   2837  C   ASN B 365     -20.636 -33.161 -11.465  1.00 84.94           C  
ATOM   2838  CB  ASN B 365     -19.328 -34.130  -9.557  1.00 84.94           C  
ATOM   2839  O   ASN B 365     -21.608 -32.441 -11.702  1.00 84.94           O  
ATOM   2840  CG  ASN B 365     -20.535 -34.863  -9.007  1.00 84.94           C  
ATOM   2841  ND2 ASN B 365     -20.289 -35.893  -8.205  1.00 84.94           N  
ATOM   2842  OD1 ASN B 365     -21.680 -34.507  -9.300  1.00 84.94           O  
ATOM   2843  N   GLU B 366     -20.439 -34.137 -12.299  1.00 77.76           N  
ATOM   2844  CA  GLU B 366     -21.224 -34.466 -13.485  1.00 77.76           C  
ATOM   2845  C   GLU B 366     -22.625 -34.938 -13.107  1.00 77.76           C  
ATOM   2846  CB  GLU B 366     -20.516 -35.536 -14.320  1.00 77.76           C  
ATOM   2847  O   GLU B 366     -23.561 -34.821 -13.901  1.00 77.76           O  
ATOM   2848  CG  GLU B 366     -19.294 -35.023 -15.068  1.00 77.76           C  
ATOM   2849  CD  GLU B 366     -18.649 -36.074 -15.957  1.00 77.76           C  
ATOM   2850  OE1 GLU B 366     -17.667 -35.753 -16.664  1.00 77.76           O  
ATOM   2851  OE2 GLU B 366     -19.132 -37.229 -15.948  1.00 77.76           O  
ATOM   2852  N   HIS B 367     -22.866 -35.240 -11.848  1.00 77.05           N  
ATOM   2853  CA  HIS B 367     -24.104 -35.905 -11.458  1.00 77.05           C  
ATOM   2854  C   HIS B 367     -24.944 -35.015 -10.547  1.00 77.05           C  
ATOM   2855  CB  HIS B 367     -23.803 -37.233 -10.762  1.00 77.05           C  
ATOM   2856  O   HIS B 367     -26.172 -35.120 -10.531  1.00 77.05           O  
ATOM   2857  CG  HIS B 367     -23.017 -38.187 -11.605  1.00 77.05           C  
ATOM   2858  CD2 HIS B 367     -23.397 -39.299 -12.277  1.00 77.05           C  
ATOM   2859  ND1 HIS B 367     -21.665 -38.045 -11.826  1.00 77.05           N  
ATOM   2860  CE1 HIS B 367     -21.245 -39.030 -12.602  1.00 77.05           C  
ATOM   2861  NE2 HIS B 367     -22.277 -39.806 -12.889  1.00 77.05           N  
ATOM   2862  N   THR B 368     -24.186 -34.216  -9.775  1.00 76.87           N  
ATOM   2863  CA  THR B 368     -24.965 -33.524  -8.754  1.00 76.87           C  
ATOM   2864  C   THR B 368     -24.358 -32.160  -8.442  1.00 76.87           C  
ATOM   2865  CB  THR B 368     -25.055 -34.357  -7.461  1.00 76.87           C  
ATOM   2866  O   THR B 368     -23.188 -31.911  -8.743  1.00 76.87           O  
ATOM   2867  CG2 THR B 368     -23.679 -34.539  -6.828  1.00 76.87           C  
ATOM   2868  OG1 THR B 368     -25.913 -33.688  -6.528  1.00 76.87           O  
ATOM   2869  N   SER B 369     -25.175 -31.201  -8.084  1.00 85.09           N  
ATOM   2870  CA  SER B 369     -24.833 -29.917  -7.481  1.00 85.09           C  
ATOM   2871  C   SER B 369     -25.568 -29.713  -6.161  1.00 85.09           C  
ATOM   2872  CB  SER B 369     -25.161 -28.771  -8.439  1.00 85.09           C  
ATOM   2873  O   SER B 369     -26.801 -29.717  -6.123  1.00 85.09           O  
ATOM   2874  OG  SER B 369     -24.483 -28.936  -9.672  1.00 85.09           O  
ATOM   2875  N   LYS B 370     -24.816 -29.589  -5.065  1.00 85.50           N  
ATOM   2876  CA  LYS B 370     -25.441 -29.546  -3.746  1.00 85.50           C  
ATOM   2877  C   LYS B 370     -24.798 -28.478  -2.867  1.00 85.50           C  
ATOM   2878  CB  LYS B 370     -25.349 -30.912  -3.064  1.00 85.50           C  
ATOM   2879  O   LYS B 370     -23.618 -28.161  -3.029  1.00 85.50           O  
ATOM   2880  CG  LYS B 370     -26.220 -31.983  -3.702  1.00 85.50           C  
ATOM   2881  CD  LYS B 370     -26.183 -33.282  -2.906  1.00 85.50           C  
ATOM   2882  CE  LYS B 370     -27.050 -34.357  -3.548  1.00 85.50           C  
ATOM   2883  NZ  LYS B 370     -27.017 -35.632  -2.770  1.00 85.50           N  
ATOM   2884  N   ILE B 371     -25.597 -27.944  -2.027  1.00 90.35           N  
ATOM   2885  CA  ILE B 371     -25.132 -27.024  -0.995  1.00 90.35           C  
ATOM   2886  C   ILE B 371     -25.667 -27.464   0.366  1.00 90.35           C  
ATOM   2887  CB  ILE B 371     -25.563 -25.571  -1.296  1.00 90.35           C  
ATOM   2888  O   ILE B 371     -26.847 -27.797   0.498  1.00 90.35           O  
ATOM   2889  CG1 ILE B 371     -25.000 -24.617  -0.237  1.00 90.35           C  
ATOM   2890  CG2 ILE B 371     -27.089 -25.466  -1.373  1.00 90.35           C  
ATOM   2891  CD1 ILE B 371     -25.069 -23.147  -0.630  1.00 90.35           C  
ATOM   2892  N   THR B 372     -24.810 -27.607   1.276  1.00 90.48           N  
ATOM   2893  CA  THR B 372     -25.209 -28.012   2.619  1.00 90.48           C  
ATOM   2894  C   THR B 372     -24.494 -27.170   3.673  1.00 90.48           C  
ATOM   2895  CB  THR B 372     -24.915 -29.504   2.864  1.00 90.48           C  
ATOM   2896  O   THR B 372     -23.283 -26.959   3.588  1.00 90.48           O  
ATOM   2897  CG2 THR B 372     -25.532 -29.978   4.176  1.00 90.48           C  
ATOM   2898  OG1 THR B 372     -25.461 -30.275   1.787  1.00 90.48           O  
ATOM   2899  N   THR B 373     -25.253 -26.616   4.537  1.00 89.89           N  
ATOM   2900  CA  THR B 373     -24.722 -25.894   5.688  1.00 89.89           C  
ATOM   2901  C   THR B 373     -25.113 -26.588   6.990  1.00 89.89           C  
ATOM   2902  CB  THR B 373     -25.220 -24.437   5.711  1.00 89.89           C  
ATOM   2903  O   THR B 373     -26.260 -27.008   7.155  1.00 89.89           O  
ATOM   2904  CG2 THR B 373     -24.528 -23.636   6.810  1.00 89.89           C  
ATOM   2905  OG1 THR B 373     -24.945 -23.825   4.445  1.00 89.89           O  
ATOM   2906  N   GLY B 374     -24.137 -26.893   7.760  1.00 84.36           N  
ATOM   2907  CA  GLY B 374     -24.496 -27.566   8.999  1.00 84.36           C  
ATOM   2908  C   GLY B 374     -23.382 -27.555  10.028  1.00 84.36           C  
ATOM   2909  O   GLY B 374     -22.305 -27.010   9.779  1.00 84.36           O  
ATOM   2910  N   GLY B 375     -23.811 -28.033  11.226  1.00 81.75           N  
ATOM   2911  CA  GLY B 375     -22.867 -28.093  12.330  1.00 81.75           C  
ATOM   2912  C   GLY B 375     -22.983 -26.914  13.278  1.00 81.75           C  
ATOM   2913  O   GLY B 375     -23.823 -26.034  13.083  1.00 81.75           O  
ATOM   2914  N   ASP B 376     -22.125 -26.905  14.312  1.00 86.70           N  
ATOM   2915  CA  ASP B 376     -22.085 -25.826  15.294  1.00 86.70           C  
ATOM   2916  C   ASP B 376     -21.286 -24.635  14.769  1.00 86.70           C  
ATOM   2917  CB  ASP B 376     -21.485 -26.321  16.612  1.00 86.70           C  
ATOM   2918  O   ASP B 376     -20.544 -24.761  13.793  1.00 86.70           O  
ATOM   2919  CG  ASP B 376     -22.353 -27.354  17.308  1.00 86.70           C  
ATOM   2920  OD1 ASP B 376     -23.586 -27.353  17.102  1.00 86.70           O  
ATOM   2921  OD2 ASP B 376     -21.801 -28.174  18.073  1.00 86.70           O  
ATOM   2922  N   VAL B 377     -21.586 -23.470  15.330  1.00 93.79           N  
ATOM   2923  CA  VAL B 377     -20.806 -22.274  15.025  1.00 93.79           C  
ATOM   2924  C   VAL B 377     -19.375 -22.449  15.527  1.00 93.79           C  
ATOM   2925  CB  VAL B 377     -21.439 -21.010  15.649  1.00 93.79           C  
ATOM   2926  O   VAL B 377     -19.155 -22.774  16.696  1.00 93.79           O  
ATOM   2927  CG1 VAL B 377     -20.565 -19.785  15.390  1.00 93.79           C  
ATOM   2928  CG2 VAL B 377     -22.847 -20.792  15.100  1.00 93.79           C  
ATOM   2929  N   ILE B 378     -18.447 -22.237  14.664  1.00 94.06           N  
ATOM   2930  CA  ILE B 378     -17.074 -22.541  15.051  1.00 94.06           C  
ATOM   2931  C   ILE B 378     -16.216 -21.282  14.944  1.00 94.06           C  
ATOM   2932  CB  ILE B 378     -16.478 -23.671  14.182  1.00 94.06           C  
ATOM   2933  O   ILE B 378     -14.986 -21.355  14.991  1.00 94.06           O  
ATOM   2934  CG1 ILE B 378     -16.526 -23.285  12.699  1.00 94.06           C  
ATOM   2935  CG2 ILE B 378     -17.217 -24.989  14.429  1.00 94.06           C  
ATOM   2936  CD1 ILE B 378     -15.667 -24.165  11.802  1.00 94.06           C  
ATOM   2937  N   ASN B 379     -16.772 -20.110  14.649  1.00 94.57           N  
ATOM   2938  CA  ASN B 379     -16.017 -18.863  14.584  1.00 94.57           C  
ATOM   2939  C   ASN B 379     -15.845 -18.239  15.966  1.00 94.57           C  
ATOM   2940  CB  ASN B 379     -16.697 -17.874  13.635  1.00 94.57           C  
ATOM   2941  O   ASN B 379     -16.151 -17.062  16.162  1.00 94.57           O  
ATOM   2942  CG  ASN B 379     -18.079 -17.468  14.106  1.00 94.57           C  
ATOM   2943  ND2 ASN B 379     -18.431 -16.205  13.897  1.00 94.57           N  
ATOM   2944  OD1 ASN B 379     -18.825 -18.284  14.655  1.00 94.57           O  
ATOM   2945  N   ASN B 380     -15.420 -18.873  16.995  1.00 92.51           N  
ATOM   2946  CA  ASN B 380     -15.314 -18.455  18.389  1.00 92.51           C  
ATOM   2947  C   ASN B 380     -13.862 -18.216  18.793  1.00 92.51           C  
ATOM   2948  CB  ASN B 380     -15.958 -19.493  19.311  1.00 92.51           C  
ATOM   2949  O   ASN B 380     -13.574 -17.951  19.962  1.00 92.51           O  
ATOM   2950  CG  ASN B 380     -15.422 -20.892  19.079  1.00 92.51           C  
ATOM   2951  ND2 ASN B 380     -16.076 -21.884  19.672  1.00 92.51           N  
ATOM   2952  OD1 ASN B 380     -14.427 -21.081  18.374  1.00 92.51           O  
ATOM   2953  N   GLY B 381     -12.891 -18.366  17.877  1.00 93.61           N  
ATOM   2954  CA  GLY B 381     -11.490 -18.101  18.164  1.00 93.61           C  
ATOM   2955  C   GLY B 381     -10.764 -19.299  18.746  1.00 93.61           C  
ATOM   2956  O   GLY B 381      -9.568 -19.225  19.038  1.00 93.61           O  
ATOM   2957  N   LEU B 382     -11.401 -20.456  18.890  1.00 93.69           N  
ATOM   2958  CA  LEU B 382     -10.790 -21.689  19.374  1.00 93.69           C  
ATOM   2959  C   LEU B 382     -10.350 -22.571  18.211  1.00 93.69           C  
ATOM   2960  CB  LEU B 382     -11.767 -22.455  20.270  1.00 93.69           C  
ATOM   2961  O   LEU B 382     -10.856 -22.433  17.095  1.00 93.69           O  
ATOM   2962  CG  LEU B 382     -12.271 -21.717  21.510  1.00 93.69           C  
ATOM   2963  CD1 LEU B 382     -13.385 -22.512  22.184  1.00 93.69           C  
ATOM   2964  CD2 LEU B 382     -11.126 -21.460  22.484  1.00 93.69           C  
ATOM   2965  N   TRP B 383      -9.370 -23.419  18.512  1.00 94.20           N  
ATOM   2966  CA  TRP B 383      -8.906 -24.349  17.487  1.00 94.20           C  
ATOM   2967  C   TRP B 383      -9.886 -25.504  17.316  1.00 94.20           C  
ATOM   2968  CB  TRP B 383      -7.517 -24.889  17.840  1.00 94.20           C  
ATOM   2969  O   TRP B 383     -10.284 -26.140  18.296  1.00 94.20           O  
ATOM   2970  CG  TRP B 383      -6.414 -23.886  17.678  1.00 94.20           C  
ATOM   2971  CD1 TRP B 383      -5.788 -23.183  18.669  1.00 94.20           C  
ATOM   2972  CD2 TRP B 383      -5.811 -23.471  16.449  1.00 94.20           C  
ATOM   2973  CE2 TRP B 383      -4.824 -22.513  16.771  1.00 94.20           C  
ATOM   2974  CE3 TRP B 383      -6.009 -23.817  15.106  1.00 94.20           C  
ATOM   2975  NE1 TRP B 383      -4.831 -22.355  18.130  1.00 94.20           N  
ATOM   2976  CH2 TRP B 383      -4.250 -22.253  14.489  1.00 94.20           C  
ATOM   2977  CZ2 TRP B 383      -4.036 -21.896  15.795  1.00 94.20           C  
ATOM   2978  CZ3 TRP B 383      -5.223 -23.202  14.137  1.00 94.20           C  
ATOM   2979  N   ASN B 384     -10.357 -25.669  16.118  1.00 93.81           N  
ATOM   2980  CA  ASN B 384     -11.259 -26.759  15.762  1.00 93.81           C  
ATOM   2981  C   ASN B 384     -10.627 -27.696  14.736  1.00 93.81           C  
ATOM   2982  CB  ASN B 384     -12.585 -26.209  15.233  1.00 93.81           C  
ATOM   2983  O   ASN B 384     -10.128 -27.247  13.703  1.00 93.81           O  
ATOM   2984  CG  ASN B 384     -13.336 -25.397  16.270  1.00 93.81           C  
ATOM   2985  ND2 ASN B 384     -13.410 -24.089  16.059  1.00 93.81           N  
ATOM   2986  OD1 ASN B 384     -13.843 -25.942  17.254  1.00 93.81           O  
ATOM   2987  N   MET B 385     -10.622 -28.954  15.051  1.00 93.31           N  
ATOM   2988  CA  MET B 385     -10.122 -29.938  14.095  1.00 93.31           C  
ATOM   2989  C   MET B 385     -11.173 -30.251  13.036  1.00 93.31           C  
ATOM   2990  CB  MET B 385      -9.704 -31.223  14.814  1.00 93.31           C  
ATOM   2991  O   MET B 385     -12.262 -30.730  13.359  1.00 93.31           O  
ATOM   2992  CG  MET B 385      -9.046 -32.247  13.904  1.00 93.31           C  
ATOM   2993  SD  MET B 385      -8.627 -33.802  14.784  1.00 93.31           S  
ATOM   2994  CE  MET B 385      -7.793 -33.128  16.247  1.00 93.31           C  
ATOM   2995  N   VAL B 386     -10.878 -30.000  11.817  1.00 93.46           N  
ATOM   2996  CA  VAL B 386     -11.802 -30.219  10.709  1.00 93.46           C  
ATOM   2997  C   VAL B 386     -11.267 -31.322   9.799  1.00 93.46           C  
ATOM   2998  CB  VAL B 386     -12.033 -28.924   9.898  1.00 93.46           C  
ATOM   2999  O   VAL B 386     -10.078 -31.343   9.473  1.00 93.46           O  
ATOM   3000  CG1 VAL B 386     -13.006 -29.174   8.748  1.00 93.46           C  
ATOM   3001  CG2 VAL B 386     -12.551 -27.811  10.807  1.00 93.46           C  
ATOM   3002  N   SER B 387     -12.087 -32.290   9.491  1.00 93.98           N  
ATOM   3003  CA  SER B 387     -11.716 -33.366   8.578  1.00 93.98           C  
ATOM   3004  C   SER B 387     -12.773 -33.561   7.495  1.00 93.98           C  
ATOM   3005  CB  SER B 387     -11.512 -34.674   9.344  1.00 93.98           C  
ATOM   3006  O   SER B 387     -13.970 -33.588   7.787  1.00 93.98           O  
ATOM   3007  OG  SER B 387     -12.707 -35.065   9.998  1.00 93.98           O  
ATOM   3008  N   VAL B 388     -12.339 -33.536   6.298  1.00 92.91           N  
ATOM   3009  CA  VAL B 388     -13.197 -33.781   5.143  1.00 92.91           C  
ATOM   3010  C   VAL B 388     -12.705 -35.013   4.387  1.00 92.91           C  
ATOM   3011  CB  VAL B 388     -13.242 -32.558   4.200  1.00 92.91           C  
ATOM   3012  O   VAL B 388     -11.545 -35.072   3.972  1.00 92.91           O  
ATOM   3013  CG1 VAL B 388     -14.242 -32.786   3.068  1.00 92.91           C  
ATOM   3014  CG2 VAL B 388     -13.593 -31.294   4.981  1.00 92.91           C  
ATOM   3015  N   GLU B 389     -13.613 -35.950   4.225  1.00 92.08           N  
ATOM   3016  CA  GLU B 389     -13.212 -37.194   3.573  1.00 92.08           C  
ATOM   3017  C   GLU B 389     -14.249 -37.638   2.546  1.00 92.08           C  
ATOM   3018  CB  GLU B 389     -12.993 -38.298   4.611  1.00 92.08           C  
ATOM   3019  O   GLU B 389     -15.449 -37.637   2.827  1.00 92.08           O  
ATOM   3020  CG  GLU B 389     -11.668 -38.192   5.352  1.00 92.08           C  
ATOM   3021  CD  GLU B 389     -11.441 -39.323   6.341  1.00 92.08           C  
ATOM   3022  OE1 GLU B 389     -10.384 -39.342   7.011  1.00 92.08           O  
ATOM   3023  OE2 GLU B 389     -12.329 -40.200   6.447  1.00 92.08           O  
ATOM   3024  N   GLU B 390     -13.707 -37.885   1.393  1.00 91.98           N  
ATOM   3025  CA  GLU B 390     -14.558 -38.503   0.381  1.00 91.98           C  
ATOM   3026  C   GLU B 390     -14.699 -40.004   0.619  1.00 91.98           C  
ATOM   3027  CB  GLU B 390     -14.000 -38.244  -1.021  1.00 91.98           C  
ATOM   3028  O   GLU B 390     -13.700 -40.723   0.688  1.00 91.98           O  
ATOM   3029  CG  GLU B 390     -14.858 -38.816  -2.140  1.00 91.98           C  
ATOM   3030  CD  GLU B 390     -14.214 -38.696  -3.512  1.00 91.98           C  
ATOM   3031  OE1 GLU B 390     -14.864 -39.052  -4.521  1.00 91.98           O  
ATOM   3032  OE2 GLU B 390     -13.049 -38.243  -3.578  1.00 91.98           O  
ATOM   3033  N   LEU B 391     -15.910 -40.487   0.862  1.00 88.70           N  
ATOM   3034  CA  LEU B 391     -16.223 -41.905   1.008  1.00 88.70           C  
ATOM   3035  C   LEU B 391     -16.808 -42.467  -0.283  1.00 88.70           C  
ATOM   3036  CB  LEU B 391     -17.202 -42.122   2.164  1.00 88.70           C  
ATOM   3037  O   LEU B 391     -16.824 -41.787  -1.311  1.00 88.70           O  
ATOM   3038  CG  LEU B 391     -16.755 -41.615   3.536  1.00 88.70           C  
ATOM   3039  CD1 LEU B 391     -17.928 -41.620   4.511  1.00 88.70           C  
ATOM   3040  CD2 LEU B 391     -15.605 -42.461   4.070  1.00 88.70           C  
ATOM   3041  N   GLU B 392     -17.224 -43.716  -0.341  1.00 82.60           N  
ATOM   3042  CA  GLU B 392     -17.697 -44.381  -1.552  1.00 82.60           C  
ATOM   3043  C   GLU B 392     -18.925 -43.679  -2.123  1.00 82.60           C  
ATOM   3044  CB  GLU B 392     -18.015 -45.852  -1.269  1.00 82.60           C  
ATOM   3045  O   GLU B 392     -19.009 -43.449  -3.331  1.00 82.60           O  
ATOM   3046  CG  GLU B 392     -17.813 -46.766  -2.468  1.00 82.60           C  
ATOM   3047  CD  GLU B 392     -17.922 -48.243  -2.122  1.00 82.60           C  
ATOM   3048  OE1 GLU B 392     -17.738 -49.093  -3.022  1.00 82.60           O  
ATOM   3049  OE2 GLU B 392     -18.194 -48.552  -0.940  1.00 82.60           O  
ATOM   3050  N   HIS B 393     -19.862 -43.320  -1.206  1.00 82.42           N  
ATOM   3051  CA  HIS B 393     -21.104 -42.756  -1.723  1.00 82.42           C  
ATOM   3052  C   HIS B 393     -21.407 -41.408  -1.078  1.00 82.42           C  
ATOM   3053  CB  HIS B 393     -22.267 -43.722  -1.493  1.00 82.42           C  
ATOM   3054  O   HIS B 393     -22.515 -40.884  -1.218  1.00 82.42           O  
ATOM   3055  CG  HIS B 393     -22.076 -45.057  -2.139  1.00 82.42           C  
ATOM   3056  CD2 HIS B 393     -22.042 -46.304  -1.612  1.00 82.42           C  
ATOM   3057  ND1 HIS B 393     -21.886 -45.206  -3.496  1.00 82.42           N  
ATOM   3058  CE1 HIS B 393     -21.744 -46.491  -3.776  1.00 82.42           C  
ATOM   3059  NE2 HIS B 393     -21.835 -47.178  -2.650  1.00 82.42           N  
ATOM   3060  N   SER B 394     -20.411 -40.888  -0.377  1.00 86.10           N  
ATOM   3061  CA  SER B 394     -20.706 -39.639   0.317  1.00 86.10           C  
ATOM   3062  C   SER B 394     -19.427 -38.902   0.698  1.00 86.10           C  
ATOM   3063  CB  SER B 394     -21.543 -39.904   1.569  1.00 86.10           C  
ATOM   3064  O   SER B 394     -18.330 -39.453   0.583  1.00 86.10           O  
ATOM   3065  OG  SER B 394     -20.802 -40.648   2.521  1.00 86.10           O  
ATOM   3066  N   ILE B 395     -19.587 -37.611   0.947  1.00 88.60           N  
ATOM   3067  CA  ILE B 395     -18.530 -36.797   1.537  1.00 88.60           C  
ATOM   3068  C   ILE B 395     -18.837 -36.542   3.011  1.00 88.60           C  
ATOM   3069  CB  ILE B 395     -18.361 -35.458   0.785  1.00 88.60           C  
ATOM   3070  O   ILE B 395     -19.920 -36.060   3.351  1.00 88.60           O  
ATOM   3071  CG1 ILE B 395     -17.983 -35.712  -0.679  1.00 88.60           C  
ATOM   3072  CG2 ILE B 395     -17.314 -34.579   1.476  1.00 88.60           C  
ATOM   3073  CD1 ILE B 395     -17.993 -34.461  -1.546  1.00 88.60           C  
ATOM   3074  N   SER B 396     -17.870 -36.913   3.856  1.00 91.01           N  
ATOM   3075  CA  SER B 396     -18.064 -36.778   5.296  1.00 91.01           C  
ATOM   3076  C   SER B 396     -17.228 -35.634   5.861  1.00 91.01           C  
ATOM   3077  CB  SER B 396     -17.708 -38.082   6.010  1.00 91.01           C  
ATOM   3078  O   SER B 396     -16.027 -35.547   5.598  1.00 91.01           O  
ATOM   3079  OG  SER B 396     -17.830 -37.937   7.414  1.00 91.01           O  
ATOM   3080  N   ILE B 397     -17.862 -34.774   6.582  1.00 90.52           N  
ATOM   3081  CA  ILE B 397     -17.184 -33.672   7.255  1.00 90.52           C  
ATOM   3082  C   ILE B 397     -17.276 -33.857   8.768  1.00 90.52           C  
ATOM   3083  CB  ILE B 397     -17.779 -32.307   6.844  1.00 90.52           C  
ATOM   3084  O   ILE B 397     -18.368 -34.035   9.313  1.00 90.52           O  
ATOM   3085  CG1 ILE B 397     -17.712 -32.131   5.323  1.00 90.52           C  
ATOM   3086  CG2 ILE B 397     -17.055 -31.164   7.561  1.00 90.52           C  
ATOM   3087  CD1 ILE B 397     -18.576 -30.995   4.792  1.00 90.52           C  
ATOM   3088  N   LYS B 398     -16.171 -33.802   9.386  1.00 92.39           N  
ATOM   3089  CA  LYS B 398     -16.118 -33.996  10.833  1.00 92.39           C  
ATOM   3090  C   LYS B 398     -15.454 -32.807  11.522  1.00 92.39           C  
ATOM   3091  CB  LYS B 398     -15.369 -35.285  11.175  1.00 92.39           C  
ATOM   3092  O   LYS B 398     -14.507 -32.223  10.990  1.00 92.39           O  
ATOM   3093  CG  LYS B 398     -16.029 -36.545  10.635  1.00 92.39           C  
ATOM   3094  CD  LYS B 398     -15.208 -37.788  10.957  1.00 92.39           C  
ATOM   3095  CE  LYS B 398     -15.793 -39.031  10.299  1.00 92.39           C  
ATOM   3096  NZ  LYS B 398     -14.946 -40.236  10.544  1.00 92.39           N  
ATOM   3097  N   ILE B 399     -15.957 -32.417  12.590  1.00 89.55           N  
ATOM   3098  CA  ILE B 399     -15.340 -31.444  13.485  1.00 89.55           C  
ATOM   3099  C   ILE B 399     -14.995 -32.113  14.814  1.00 89.55           C  
ATOM   3100  CB  ILE B 399     -16.264 -30.228  13.721  1.00 89.55           C  
ATOM   3101  O   ILE B 399     -15.866 -32.688  15.471  1.00 89.55           O  
ATOM   3102  CG1 ILE B 399     -16.573 -29.527  12.393  1.00 89.55           C  
ATOM   3103  CG2 ILE B 399     -15.630 -29.255  14.720  1.00 89.55           C  
ATOM   3104  CD1 ILE B 399     -17.553 -28.369  12.518  1.00 89.55           C  
ATOM   3105  N   ALA B 400     -13.806 -32.029  15.258  1.00 88.01           N  
ATOM   3106  CA  ALA B 400     -13.337 -32.728  16.452  1.00 88.01           C  
ATOM   3107  C   ALA B 400     -13.655 -34.218  16.377  1.00 88.01           C  
ATOM   3108  CB  ALA B 400     -13.959 -32.116  17.705  1.00 88.01           C  
ATOM   3109  O   ALA B 400     -14.194 -34.793  17.325  1.00 88.01           O  
ATOM   3110  N   LYS B 401     -13.532 -34.834  15.216  1.00 80.42           N  
ATOM   3111  CA  LYS B 401     -13.700 -36.258  14.943  1.00 80.42           C  
ATOM   3112  C   LYS B 401     -15.169 -36.663  15.020  1.00 80.42           C  
ATOM   3113  CB  LYS B 401     -12.874 -37.094  15.922  1.00 80.42           C  
ATOM   3114  O   LYS B 401     -15.490 -37.853  15.057  1.00 80.42           O  
ATOM   3115  CG  LYS B 401     -11.370 -36.932  15.759  1.00 80.42           C  
ATOM   3116  CD  LYS B 401     -10.603 -37.894  16.657  1.00 80.42           C  
ATOM   3117  CE  LYS B 401      -9.098 -37.723  16.505  1.00 80.42           C  
ATOM   3118  NZ  LYS B 401      -8.342 -38.651  17.398  1.00 80.42           N  
ATOM   3119  N   GLU B 402     -16.046 -35.764  15.148  1.00 81.08           N  
ATOM   3120  CA  GLU B 402     -17.483 -36.020  15.139  1.00 81.08           C  
ATOM   3121  C   GLU B 402     -18.108 -35.617  13.806  1.00 81.08           C  
ATOM   3122  CB  GLU B 402     -18.169 -35.275  16.288  1.00 81.08           C  
ATOM   3123  O   GLU B 402     -17.998 -34.463  13.387  1.00 81.08           O  
ATOM   3124  CG  GLU B 402     -18.005 -35.949  17.642  1.00 81.08           C  
ATOM   3125  CD  GLU B 402     -18.755 -35.241  18.759  1.00 81.08           C  
ATOM   3126  OE1 GLU B 402     -18.679 -35.694  19.924  1.00 81.08           O  
ATOM   3127  OE2 GLU B 402     -19.426 -34.226  18.467  1.00 81.08           O  
ATOM   3128  N   ALA B 403     -18.773 -36.572  13.196  1.00 83.35           N  
ATOM   3129  CA  ALA B 403     -19.403 -36.308  11.905  1.00 83.35           C  
ATOM   3130  C   ALA B 403     -20.502 -35.258  12.035  1.00 83.35           C  
ATOM   3131  CB  ALA B 403     -19.971 -37.598  11.316  1.00 83.35           C  
ATOM   3132  O   ALA B 403     -21.436 -35.422  12.824  1.00 83.35           O  
ATOM   3133  N   VAL B 404     -20.392 -34.227  11.352  1.00 82.97           N  
ATOM   3134  CA  VAL B 404     -21.356 -33.134  11.430  1.00 82.97           C  
ATOM   3135  C   VAL B 404     -22.195 -33.093  10.154  1.00 82.97           C  
ATOM   3136  CB  VAL B 404     -20.656 -31.774  11.651  1.00 82.97           C  
ATOM   3137  O   VAL B 404     -23.356 -32.677  10.181  1.00 82.97           O  
ATOM   3138  CG1 VAL B 404     -21.685 -30.660  11.829  1.00 82.97           C  
ATOM   3139  CG2 VAL B 404     -19.725 -31.845  12.860  1.00 82.97           C  
ATOM   3140  N   MET B 405     -21.668 -33.593   9.054  1.00 84.45           N  
ATOM   3141  CA  MET B 405     -22.369 -33.563   7.774  1.00 84.45           C  
ATOM   3142  C   MET B 405     -21.984 -34.762   6.914  1.00 84.45           C  
ATOM   3143  CB  MET B 405     -22.067 -32.264   7.025  1.00 84.45           C  
ATOM   3144  O   MET B 405     -20.824 -35.177   6.904  1.00 84.45           O  
ATOM   3145  CG  MET B 405     -23.305 -31.450   6.685  1.00 84.45           C  
ATOM   3146  SD  MET B 405     -22.895 -29.795   6.009  1.00 84.45           S  
ATOM   3147  CE  MET B 405     -22.110 -30.274   4.444  1.00 84.45           C  
ATOM   3148  N   ASP B 406     -22.952 -35.371   6.322  1.00 85.50           N  
ATOM   3149  CA  ASP B 406     -22.771 -36.445   5.350  1.00 85.50           C  
ATOM   3150  C   ASP B 406     -23.533 -36.152   4.060  1.00 85.50           C  
ATOM   3151  CB  ASP B 406     -23.226 -37.782   5.938  1.00 85.50           C  
ATOM   3152  O   ASP B 406     -24.765 -36.178   4.040  1.00 85.50           O  
ATOM   3153  CG  ASP B 406     -22.552 -38.977   5.286  1.00 85.50           C  
ATOM   3154  OD1 ASP B 406     -21.655 -38.783   4.438  1.00 85.50           O  
ATOM   3155  OD2 ASP B 406     -22.923 -40.122   5.622  1.00 85.50           O  
ATOM   3156  N   ILE B 407     -22.807 -35.866   2.996  1.00 84.81           N  
ATOM   3157  CA  ILE B 407     -23.407 -35.416   1.745  1.00 84.81           C  
ATOM   3158  C   ILE B 407     -23.321 -36.528   0.702  1.00 84.81           C  
ATOM   3159  CB  ILE B 407     -22.723 -34.134   1.219  1.00 84.81           C  
ATOM   3160  O   ILE B 407     -22.227 -36.974   0.349  1.00 84.81           O  
ATOM   3161  CG1 ILE B 407     -22.705 -33.054   2.306  1.00 84.81           C  
ATOM   3162  CG2 ILE B 407     -23.424 -33.628  -0.045  1.00 84.81           C  
ATOM   3163  CD1 ILE B 407     -21.767 -31.892   2.008  1.00 84.81           C  
ATOM   3164  N   ASN B 408     -24.449 -36.922   0.210  1.00 83.69           N  
ATOM   3165  CA  ASN B 408     -24.498 -37.971  -0.802  1.00 83.69           C  
ATOM   3166  C   ASN B 408     -23.867 -37.514  -2.114  1.00 83.69           C  
ATOM   3167  CB  ASN B 408     -25.941 -38.423  -1.036  1.00 83.69           C  
ATOM   3168  O   ASN B 408     -24.125 -36.402  -2.579  1.00 83.69           O  
ATOM   3169  CG  ASN B 408     -26.452 -39.336   0.061  1.00 83.69           C  
ATOM   3170  ND2 ASN B 408     -27.766 -39.521   0.114  1.00 83.69           N  
ATOM   3171  OD1 ASN B 408     -25.673 -39.870   0.854  1.00 83.69           O  
ATOM   3172  N   LYS B 409     -22.972 -38.293  -2.576  1.00 76.75           N  
ATOM   3173  CA  LYS B 409     -22.271 -37.973  -3.816  1.00 76.75           C  
ATOM   3174  C   LYS B 409     -22.273 -39.163  -4.771  1.00 76.75           C  
ATOM   3175  CB  LYS B 409     -20.835 -37.537  -3.524  1.00 76.75           C  
ATOM   3176  O   LYS B 409     -21.505 -40.111  -4.591  1.00 76.75           O  
ATOM   3177  CG  LYS B 409     -19.783 -38.556  -3.937  1.00 76.75           C  
ATOM   3178  CD  LYS B 409     -18.376 -38.070  -3.613  1.00 76.75           C  
ATOM   3179  CE  LYS B 409     -17.564 -39.141  -2.898  1.00 76.75           C  
ATOM   3180  NZ  LYS B 409     -16.969 -40.119  -3.858  1.00 76.75           N  
ATOM   3181  N   PRO B 410     -23.175 -39.107  -5.757  1.00 77.77           N  
ATOM   3182  CA  PRO B 410     -23.116 -40.205  -6.724  1.00 77.77           C  
ATOM   3183  C   PRO B 410     -21.877 -40.141  -7.615  1.00 77.77           C  
ATOM   3184  CB  PRO B 410     -24.391 -40.017  -7.549  1.00 77.77           C  
ATOM   3185  O   PRO B 410     -21.608 -39.107  -8.231  1.00 77.77           O  
ATOM   3186  CG  PRO B 410     -24.942 -38.700  -7.107  1.00 77.77           C  
ATOM   3187  CD  PRO B 410     -24.095 -38.184  -5.980  1.00 77.77           C  
ATOM   3188  N   GLY B 411     -21.012 -41.135  -7.626  1.00 78.82           N  
ATOM   3189  CA  GLY B 411     -19.790 -41.190  -8.412  1.00 78.82           C  
ATOM   3190  C   GLY B 411     -18.616 -40.506  -7.738  1.00 78.82           C  
ATOM   3191  O   GLY B 411     -18.763 -39.927  -6.659  1.00 78.82           O  
ATOM   3192  N   PRO B 412     -17.480 -40.524  -8.411  1.00 83.37           N  
ATOM   3193  CA  PRO B 412     -16.298 -39.872  -7.843  1.00 83.37           C  
ATOM   3194  C   PRO B 412     -16.375 -38.348  -7.912  1.00 83.37           C  
ATOM   3195  CB  PRO B 412     -15.153 -40.400  -8.710  1.00 83.37           C  
ATOM   3196  O   PRO B 412     -16.947 -37.797  -8.856  1.00 83.37           O  
ATOM   3197  CG  PRO B 412     -15.811 -40.871  -9.967  1.00 83.37           C  
ATOM   3198  CD  PRO B 412     -17.251 -41.173  -9.667  1.00 83.37           C  
ATOM   3199  N   LEU B 413     -15.908 -37.702  -6.912  1.00 87.97           N  
ATOM   3200  CA  LEU B 413     -15.901 -36.244  -6.877  1.00 87.97           C  
ATOM   3201  C   LEU B 413     -15.110 -35.676  -8.051  1.00 87.97           C  
ATOM   3202  CB  LEU B 413     -15.310 -35.741  -5.557  1.00 87.97           C  
ATOM   3203  O   LEU B 413     -15.585 -34.776  -8.747  1.00 87.97           O  
ATOM   3204  CG  LEU B 413     -15.496 -34.254  -5.253  1.00 87.97           C  
ATOM   3205  CD1 LEU B 413     -16.925 -33.982  -4.794  1.00 87.97           C  
ATOM   3206  CD2 LEU B 413     -14.494 -33.793  -4.200  1.00 87.97           C  
ATOM   3207  N   PHE B 414     -13.941 -36.165  -8.282  1.00 87.56           N  
ATOM   3208  CA  PHE B 414     -13.088 -35.772  -9.396  1.00 87.56           C  
ATOM   3209  C   PHE B 414     -12.796 -36.963 -10.302  1.00 87.56           C  
ATOM   3210  CB  PHE B 414     -11.776 -35.168  -8.884  1.00 87.56           C  
ATOM   3211  O   PHE B 414     -12.348 -38.011  -9.832  1.00 87.56           O  
ATOM   3212  CG  PHE B 414     -11.968 -34.047  -7.898  1.00 87.56           C  
ATOM   3213  CD1 PHE B 414     -12.555 -32.851  -8.291  1.00 87.56           C  
ATOM   3214  CD2 PHE B 414     -11.561 -34.190  -6.578  1.00 87.56           C  
ATOM   3215  CE1 PHE B 414     -12.734 -31.811  -7.381  1.00 87.56           C  
ATOM   3216  CE2 PHE B 414     -11.737 -33.156  -5.663  1.00 87.56           C  
ATOM   3217  CZ  PHE B 414     -12.323 -31.967  -6.067  1.00 87.56           C  
ATOM   3218  N   LYS B 415     -13.034 -36.851 -11.535  1.00 80.97           N  
ATOM   3219  CA  LYS B 415     -12.873 -37.940 -12.495  1.00 80.97           C  
ATOM   3220  C   LYS B 415     -11.403 -38.152 -12.844  1.00 80.97           C  
ATOM   3221  CB  LYS B 415     -13.678 -37.659 -13.765  1.00 80.97           C  
ATOM   3222  O   LYS B 415     -10.716 -37.215 -13.258  1.00 80.97           O  
ATOM   3223  CG  LYS B 415     -13.986 -38.901 -14.589  1.00 80.97           C  
ATOM   3224  CD  LYS B 415     -14.849 -38.568 -15.800  1.00 80.97           C  
ATOM   3225  CE  LYS B 415     -15.053 -39.784 -16.693  1.00 80.97           C  
ATOM   3226  NZ  LYS B 415     -15.921 -39.470 -17.867  1.00 80.97           N  
ATOM   3227  N   PRO B 416     -10.975 -39.368 -12.645  1.00 77.71           N  
ATOM   3228  CA  PRO B 416      -9.603 -39.666 -13.062  1.00 77.71           C  
ATOM   3229  C   PRO B 416      -9.445 -39.715 -14.580  1.00 77.71           C  
ATOM   3230  CB  PRO B 416      -9.337 -41.040 -12.441  1.00 77.71           C  
ATOM   3231  O   PRO B 416     -10.377 -40.101 -15.289  1.00 77.71           O  
ATOM   3232  CG  PRO B 416     -10.593 -41.377 -11.705  1.00 77.71           C  
ATOM   3233  CD  PRO B 416     -11.630 -40.341 -12.032  1.00 77.71           C  
ATOM   3234  N   GLU B 417      -8.334 -39.094 -15.059  1.00 68.67           N  
ATOM   3235  CA  GLU B 417      -8.009 -39.139 -16.481  1.00 68.67           C  
ATOM   3236  C   GLU B 417      -6.708 -39.898 -16.727  1.00 68.67           C  
ATOM   3237  CB  GLU B 417      -7.909 -37.723 -17.055  1.00 68.67           C  
ATOM   3238  O   GLU B 417      -5.687 -39.609 -16.100  1.00 68.67           O  
ATOM   3239  CG  GLU B 417      -9.234 -37.166 -17.555  1.00 68.67           C  
ATOM   3240  CD  GLU B 417      -9.103 -35.797 -18.204  1.00 68.67           C  
ATOM   3241  OE1 GLU B 417     -10.130 -35.233 -18.643  1.00 68.67           O  
ATOM   3242  OE2 GLU B 417      -7.963 -35.285 -18.274  1.00 68.67           O  
ATOM   3243  N   ASN B 418      -6.701 -40.938 -17.632  1.00 65.33           N  
ATOM   3244  CA  ASN B 418      -5.527 -41.716 -18.015  1.00 65.33           C  
ATOM   3245  C   ASN B 418      -4.876 -42.379 -16.805  1.00 65.33           C  
ATOM   3246  CB  ASN B 418      -4.514 -40.833 -18.746  1.00 65.33           C  
ATOM   3247  O   ASN B 418      -3.657 -42.312 -16.636  1.00 65.33           O  
ATOM   3248  CG  ASN B 418      -4.967 -40.458 -20.143  1.00 65.33           C  
ATOM   3249  ND2 ASN B 418      -4.244 -39.541 -20.775  1.00 65.33           N  
ATOM   3250  OD1 ASN B 418      -5.959 -40.988 -20.650  1.00 65.33           O  
ATOM   3251  N   GLY B 419      -5.712 -42.831 -15.799  1.00 66.96           N  
ATOM   3252  CA  GLY B 419      -5.239 -43.540 -14.621  1.00 66.96           C  
ATOM   3253  C   GLY B 419      -4.702 -42.617 -13.544  1.00 66.96           C  
ATOM   3254  O   GLY B 419      -4.137 -43.077 -12.549  1.00 66.96           O  
ATOM   3255  N   LEU B 420      -4.735 -41.257 -13.745  1.00 69.23           N  
ATOM   3256  CA  LEU B 420      -4.233 -40.292 -12.773  1.00 69.23           C  
ATOM   3257  C   LEU B 420      -5.336 -39.330 -12.344  1.00 69.23           C  
ATOM   3258  CB  LEU B 420      -3.054 -39.508 -13.355  1.00 69.23           C  
ATOM   3259  O   LEU B 420      -6.153 -38.908 -13.166  1.00 69.23           O  
ATOM   3260  CG  LEU B 420      -1.667 -39.878 -12.827  1.00 69.23           C  
ATOM   3261  CD1 LEU B 420      -0.861 -40.589 -13.909  1.00 69.23           C  
ATOM   3262  CD2 LEU B 420      -0.933 -38.635 -12.336  1.00 69.23           C  
ATOM   3263  N   LEU B 421      -5.360 -39.085 -11.042  1.00 78.38           N  
ATOM   3264  CA  LEU B 421      -6.257 -38.076 -10.489  1.00 78.38           C  
ATOM   3265  C   LEU B 421      -5.514 -36.770 -10.231  1.00 78.38           C  
ATOM   3266  CB  LEU B 421      -6.895 -38.579  -9.191  1.00 78.38           C  
ATOM   3267  O   LEU B 421      -4.625 -36.715  -9.377  1.00 78.38           O  
ATOM   3268  CG  LEU B 421      -7.921 -37.653  -8.536  1.00 78.38           C  
ATOM   3269  CD1 LEU B 421      -9.203 -37.614  -9.361  1.00 78.38           C  
ATOM   3270  CD2 LEU B 421      -8.212 -38.101  -7.108  1.00 78.38           C  
ATOM   3271  N   GLU B 422      -5.865 -35.759 -11.001  1.00 75.17           N  
ATOM   3272  CA  GLU B 422      -5.260 -34.443 -10.820  1.00 75.17           C  
ATOM   3273  C   GLU B 422      -6.242 -33.468 -10.178  1.00 75.17           C  
ATOM   3274  CB  GLU B 422      -4.767 -33.888 -12.160  1.00 75.17           C  
ATOM   3275  O   GLU B 422      -7.344 -33.261 -10.690  1.00 75.17           O  
ATOM   3276  CG  GLU B 422      -3.540 -34.603 -12.707  1.00 75.17           C  
ATOM   3277  CD  GLU B 422      -3.000 -33.976 -13.983  1.00 75.17           C  
ATOM   3278  OE1 GLU B 422      -1.988 -34.475 -14.523  1.00 75.17           O  
ATOM   3279  OE2 GLU B 422      -3.594 -32.976 -14.445  1.00 75.17           O  
ATOM   3280  N   THR B 423      -5.784 -32.851  -9.071  1.00 79.45           N  
ATOM   3281  CA  THR B 423      -6.657 -31.949  -8.328  1.00 79.45           C  
ATOM   3282  C   THR B 423      -5.884 -30.724  -7.846  1.00 79.45           C  
ATOM   3283  CB  THR B 423      -7.299 -32.660  -7.122  1.00 79.45           C  
ATOM   3284  O   THR B 423      -4.720 -30.832  -7.455  1.00 79.45           O  
ATOM   3285  CG2 THR B 423      -8.382 -31.795  -6.486  1.00 79.45           C  
ATOM   3286  OG1 THR B 423      -7.884 -33.893  -7.559  1.00 79.45           O  
ATOM   3287  N   LYS B 424      -6.544 -29.601  -7.942  1.00 76.95           N  
ATOM   3288  CA  LYS B 424      -5.999 -28.373  -7.371  1.00 76.95           C  
ATOM   3289  C   LYS B 424      -6.757 -27.970  -6.109  1.00 76.95           C  
ATOM   3290  CB  LYS B 424      -6.044 -27.238  -8.395  1.00 76.95           C  
ATOM   3291  O   LYS B 424      -7.989 -27.996  -6.084  1.00 76.95           O  
ATOM   3292  CG  LYS B 424      -5.043 -27.388  -9.530  1.00 76.95           C  
ATOM   3293  CD  LYS B 424      -5.087 -26.195 -10.476  1.00 76.95           C  
ATOM   3294  CE  LYS B 424      -4.127 -26.371 -11.645  1.00 76.95           C  
ATOM   3295  NZ  LYS B 424      -4.187 -25.216 -12.590  1.00 76.95           N  
ATOM   3296  N   VAL B 425      -5.974 -27.590  -5.104  1.00 81.75           N  
ATOM   3297  CA  VAL B 425      -6.595 -27.170  -3.851  1.00 81.75           C  
ATOM   3298  C   VAL B 425      -6.163 -25.745  -3.513  1.00 81.75           C  
ATOM   3299  CB  VAL B 425      -6.235 -28.126  -2.691  1.00 81.75           C  
ATOM   3300  O   VAL B 425      -4.972 -25.476  -3.337  1.00 81.75           O  
ATOM   3301  CG1 VAL B 425      -6.907 -27.678  -1.395  1.00 81.75           C  
ATOM   3302  CG2 VAL B 425      -6.637 -29.559  -3.037  1.00 81.75           C  
ATOM   3303  N   TYR B 426      -7.182 -24.893  -3.405  1.00 77.34           N  
ATOM   3304  CA  TYR B 426      -6.954 -23.488  -3.085  1.00 77.34           C  
ATOM   3305  C   TYR B 426      -7.283 -23.201  -1.625  1.00 77.34           C  
ATOM   3306  CB  TYR B 426      -7.793 -22.586  -3.995  1.00 77.34           C  
ATOM   3307  O   TYR B 426      -8.253 -23.736  -1.083  1.00 77.34           O  
ATOM   3308  CG  TYR B 426      -7.498 -22.764  -5.465  1.00 77.34           C  
ATOM   3309  CD1 TYR B 426      -6.665 -21.874  -6.140  1.00 77.34           C  
ATOM   3310  CD2 TYR B 426      -8.050 -23.820  -6.181  1.00 77.34           C  
ATOM   3311  CE1 TYR B 426      -6.391 -22.033  -7.495  1.00 77.34           C  
ATOM   3312  CE2 TYR B 426      -7.783 -23.988  -7.536  1.00 77.34           C  
ATOM   3313  OH  TYR B 426      -6.685 -23.253  -9.524  1.00 77.34           O  
ATOM   3314  CZ  TYR B 426      -6.953 -23.091  -8.183  1.00 77.34           C  
ATOM   3315  N   PHE B 427      -6.465 -22.281  -1.034  1.00 75.32           N  
ATOM   3316  CA  PHE B 427      -6.752 -21.832   0.323  1.00 75.32           C  
ATOM   3317  C   PHE B 427      -7.278 -20.402   0.320  1.00 75.32           C  
ATOM   3318  CB  PHE B 427      -5.499 -21.928   1.199  1.00 75.32           C  
ATOM   3319  O   PHE B 427      -6.706 -19.526  -0.333  1.00 75.32           O  
ATOM   3320  CG  PHE B 427      -5.063 -23.340   1.482  1.00 75.32           C  
ATOM   3321  CD1 PHE B 427      -5.601 -24.048   2.549  1.00 75.32           C  
ATOM   3322  CD2 PHE B 427      -4.114 -23.961   0.679  1.00 75.32           C  
ATOM   3323  CE1 PHE B 427      -5.199 -25.356   2.813  1.00 75.32           C  
ATOM   3324  CE2 PHE B 427      -3.708 -25.267   0.936  1.00 75.32           C  
ATOM   3325  CZ  PHE B 427      -4.251 -25.962   2.005  1.00 75.32           C  
ATOM   3326  N   ALA B 428      -8.249 -20.219   1.083  1.00 75.33           N  
ATOM   3327  CA  ALA B 428      -8.820 -18.906   1.370  1.00 75.33           C  
ATOM   3328  C   ALA B 428      -9.107 -18.140   0.082  1.00 75.33           C  
ATOM   3329  CB  ALA B 428      -7.881 -18.102   2.266  1.00 75.33           C  
ATOM   3330  O   ALA B 428      -8.774 -16.958  -0.032  1.00 75.33           O  
ATOM   3331  N   GLY B 429      -9.637 -18.792  -0.818  1.00 72.94           N  
ATOM   3332  CA  GLY B 429     -10.030 -18.178  -2.076  1.00 72.94           C  
ATOM   3333  C   GLY B 429     -10.212 -19.183  -3.199  1.00 72.94           C  
ATOM   3334  O   GLY B 429     -10.190 -20.393  -2.965  1.00 72.94           O  
ATOM   3335  N   PHE B 430     -10.604 -18.691  -4.341  1.00 74.33           N  
ATOM   3336  CA  PHE B 430     -10.752 -19.505  -5.542  1.00 74.33           C  
ATOM   3337  C   PHE B 430     -10.459 -18.684  -6.792  1.00 74.33           C  
ATOM   3338  CB  PHE B 430     -12.163 -20.096  -5.621  1.00 74.33           C  
ATOM   3339  O   PHE B 430     -10.415 -17.453  -6.736  1.00 74.33           O  
ATOM   3340  CG  PHE B 430     -13.246 -19.143  -5.194  1.00 74.33           C  
ATOM   3341  CD1 PHE B 430     -13.794 -19.219  -3.919  1.00 74.33           C  
ATOM   3342  CD2 PHE B 430     -13.715 -18.170  -6.067  1.00 74.33           C  
ATOM   3343  CE1 PHE B 430     -14.797 -18.337  -3.521  1.00 74.33           C  
ATOM   3344  CE2 PHE B 430     -14.717 -17.286  -5.676  1.00 74.33           C  
ATOM   3345  CZ  PHE B 430     -15.257 -17.372  -4.403  1.00 74.33           C  
ATOM   3346  N   PRO B 431     -10.213 -19.365  -7.813  1.00 63.09           N  
ATOM   3347  CA  PRO B 431      -9.956 -18.636  -9.058  1.00 63.09           C  
ATOM   3348  C   PRO B 431     -11.122 -17.740  -9.468  1.00 63.09           C  
ATOM   3349  CB  PRO B 431      -9.740 -19.753 -10.082  1.00 63.09           C  
ATOM   3350  O   PRO B 431     -12.283 -18.082  -9.228  1.00 63.09           O  
ATOM   3351  CG  PRO B 431      -9.546 -20.989  -9.264  1.00 63.09           C  
ATOM   3352  CD  PRO B 431     -10.058 -20.728  -7.877  1.00 63.09           C  
ATOM   3353  N   ARG B 432     -10.770 -16.633 -10.037  1.00 55.05           N  
ATOM   3354  CA  ARG B 432     -11.755 -15.605 -10.359  1.00 55.05           C  
ATOM   3355  C   ARG B 432     -12.845 -16.157 -11.271  1.00 55.05           C  
ATOM   3356  CB  ARG B 432     -11.080 -14.400 -11.018  1.00 55.05           C  
ATOM   3357  O   ARG B 432     -14.016 -15.796 -11.137  1.00 55.05           O  
ATOM   3358  CG  ARG B 432     -10.557 -13.370 -10.029  1.00 55.05           C  
ATOM   3359  CD  ARG B 432     -10.001 -12.142 -10.736  1.00 55.05           C  
ATOM   3360  NE  ARG B 432      -9.295 -11.261  -9.810  1.00 55.05           N  
ATOM   3361  NH1 ARG B 432      -8.749  -9.681 -11.404  1.00 55.05           N  
ATOM   3362  NH2 ARG B 432      -8.100  -9.388  -9.225  1.00 55.05           N  
ATOM   3363  CZ  ARG B 432      -8.716 -10.112 -10.149  1.00 55.05           C  
ATOM   3364  N   LYS B 433     -12.538 -17.030 -12.139  1.00 58.12           N  
ATOM   3365  CA  LYS B 433     -13.491 -17.569 -13.106  1.00 58.12           C  
ATOM   3366  C   LYS B 433     -14.588 -18.369 -12.410  1.00 58.12           C  
ATOM   3367  CB  LYS B 433     -12.774 -18.446 -14.134  1.00 58.12           C  
ATOM   3368  O   LYS B 433     -15.697 -18.497 -12.933  1.00 58.12           O  
ATOM   3369  CG  LYS B 433     -12.030 -17.662 -15.205  1.00 58.12           C  
ATOM   3370  CD  LYS B 433     -11.393 -18.587 -16.233  1.00 58.12           C  
ATOM   3371  CE  LYS B 433     -10.581 -17.809 -17.260  1.00 58.12           C  
ATOM   3372  NZ  LYS B 433      -9.939 -18.714 -18.260  1.00 58.12           N  
ATOM   3373  N   VAL B 434     -14.346 -18.696 -11.097  1.00 66.15           N  
ATOM   3374  CA  VAL B 434     -15.232 -19.620 -10.397  1.00 66.15           C  
ATOM   3375  C   VAL B 434     -16.306 -18.838  -9.645  1.00 66.15           C  
ATOM   3376  CB  VAL B 434     -14.450 -20.527  -9.421  1.00 66.15           C  
ATOM   3377  O   VAL B 434     -17.343 -19.393  -9.274  1.00 66.15           O  
ATOM   3378  CG1 VAL B 434     -15.391 -21.510  -8.726  1.00 66.15           C  
ATOM   3379  CG2 VAL B 434     -13.341 -21.274 -10.159  1.00 66.15           C  
ATOM   3380  N   GLU B 435     -16.188 -17.577  -9.432  1.00 62.52           N  
ATOM   3381  CA  GLU B 435     -17.113 -16.789  -8.622  1.00 62.52           C  
ATOM   3382  C   GLU B 435     -18.531 -16.855  -9.181  1.00 62.52           C  
ATOM   3383  CB  GLU B 435     -16.648 -15.333  -8.538  1.00 62.52           C  
ATOM   3384  O   GLU B 435     -19.494 -17.009  -8.427  1.00 62.52           O  
ATOM   3385  CG  GLU B 435     -17.257 -14.558  -7.378  1.00 62.52           C  
ATOM   3386  CD  GLU B 435     -16.671 -13.165  -7.214  1.00 62.52           C  
ATOM   3387  OE1 GLU B 435     -17.065 -12.449  -6.266  1.00 62.52           O  
ATOM   3388  OE2 GLU B 435     -15.811 -12.786  -8.041  1.00 62.52           O  
ATOM   3389  N   SER B 436     -18.684 -16.880 -10.520  1.00 66.93           N  
ATOM   3390  CA  SER B 436     -19.996 -16.903 -11.158  1.00 66.93           C  
ATOM   3391  C   SER B 436     -20.560 -18.319 -11.213  1.00 66.93           C  
ATOM   3392  CB  SER B 436     -19.916 -16.323 -12.571  1.00 66.93           C  
ATOM   3393  O   SER B 436     -21.766 -18.507 -11.386  1.00 66.93           O  
ATOM   3394  OG  SER B 436     -18.913 -16.978 -13.327  1.00 66.93           O  
ATOM   3395  N   GLU B 437     -19.777 -19.351 -10.892  1.00 75.70           N  
ATOM   3396  CA  GLU B 437     -20.191 -20.743 -11.041  1.00 75.70           C  
ATOM   3397  C   GLU B 437     -20.636 -21.332  -9.706  1.00 75.70           C  
ATOM   3398  CB  GLU B 437     -19.056 -21.581 -11.634  1.00 75.70           C  
ATOM   3399  O   GLU B 437     -21.211 -22.422  -9.663  1.00 75.70           O  
ATOM   3400  CG  GLU B 437     -18.753 -21.263 -13.091  1.00 75.70           C  
ATOM   3401  CD  GLU B 437     -17.657 -22.136 -13.681  1.00 75.70           C  
ATOM   3402  OE1 GLU B 437     -17.290 -21.935 -14.861  1.00 75.70           O  
ATOM   3403  OE2 GLU B 437     -17.162 -23.029 -12.957  1.00 75.70           O  
ATOM   3404  N   LEU B 438     -20.415 -20.501  -8.684  1.00 84.74           N  
ATOM   3405  CA  LEU B 438     -20.815 -21.015  -7.378  1.00 84.74           C  
ATOM   3406  C   LEU B 438     -22.334 -21.101  -7.270  1.00 84.74           C  
ATOM   3407  CB  LEU B 438     -20.262 -20.127  -6.260  1.00 84.74           C  
ATOM   3408  O   LEU B 438     -23.050 -20.288  -7.859  1.00 84.74           O  
ATOM   3409  CG  LEU B 438     -18.754 -20.201  -6.019  1.00 84.74           C  
ATOM   3410  CD1 LEU B 438     -18.306 -19.064  -5.106  1.00 84.74           C  
ATOM   3411  CD2 LEU B 438     -18.373 -21.553  -5.425  1.00 84.74           C  
ATOM   3412  N   ILE B 439     -22.816 -22.097  -6.606  1.00 87.19           N  
ATOM   3413  CA  ILE B 439     -24.252 -22.267  -6.414  1.00 87.19           C  
ATOM   3414  C   ILE B 439     -24.812 -21.082  -5.630  1.00 87.19           C  
ATOM   3415  CB  ILE B 439     -24.571 -23.591  -5.684  1.00 87.19           C  
ATOM   3416  O   ILE B 439     -25.812 -20.482  -6.031  1.00 87.19           O  
ATOM   3417  CG1 ILE B 439     -24.011 -24.782  -6.469  1.00 87.19           C  
ATOM   3418  CG2 ILE B 439     -26.080 -23.738  -5.467  1.00 87.19           C  
ATOM   3419  CD1 ILE B 439     -24.048 -26.099  -5.706  1.00 87.19           C  
ATOM   3420  N   LYS B 440     -24.166 -20.772  -4.604  1.00 87.12           N  
ATOM   3421  CA  LYS B 440     -24.467 -19.589  -3.803  1.00 87.12           C  
ATOM   3422  C   LYS B 440     -23.223 -18.727  -3.607  1.00 87.12           C  
ATOM   3423  CB  LYS B 440     -25.044 -19.992  -2.446  1.00 87.12           C  
ATOM   3424  O   LYS B 440     -22.195 -19.211  -3.129  1.00 87.12           O  
ATOM   3425  CG  LYS B 440     -25.640 -18.835  -1.658  1.00 87.12           C  
ATOM   3426  CD  LYS B 440     -26.270 -19.311  -0.355  1.00 87.12           C  
ATOM   3427  CE  LYS B 440     -26.845 -18.150   0.446  1.00 87.12           C  
ATOM   3428  NZ  LYS B 440     -27.474 -18.614   1.719  1.00 87.12           N  
ATOM   3429  N   PRO B 441     -23.396 -17.503  -3.971  1.00 88.36           N  
ATOM   3430  CA  PRO B 441     -22.237 -16.615  -3.857  1.00 88.36           C  
ATOM   3431  C   PRO B 441     -21.750 -16.463  -2.417  1.00 88.36           C  
ATOM   3432  CB  PRO B 441     -22.759 -15.282  -4.400  1.00 88.36           C  
ATOM   3433  O   PRO B 441     -22.550 -16.527  -1.481  1.00 88.36           O  
ATOM   3434  CG  PRO B 441     -23.997 -15.637  -5.157  1.00 88.36           C  
ATOM   3435  CD  PRO B 441     -24.535 -16.929  -4.613  1.00 88.36           C  
ATOM   3436  N   ILE B 442     -20.384 -16.207  -2.245  1.00 88.54           N  
ATOM   3437  CA  ILE B 442     -19.794 -16.046  -0.920  1.00 88.54           C  
ATOM   3438  C   ILE B 442     -18.584 -15.119  -1.004  1.00 88.54           C  
ATOM   3439  CB  ILE B 442     -19.385 -17.407  -0.315  1.00 88.54           C  
ATOM   3440  O   ILE B 442     -17.854 -15.128  -1.998  1.00 88.54           O  
ATOM   3441  CG1 ILE B 442     -19.097 -17.260   1.184  1.00 88.54           C  
ATOM   3442  CG2 ILE B 442     -18.174 -17.985  -1.052  1.00 88.54           C  
ATOM   3443  CD1 ILE B 442     -19.096 -18.578   1.946  1.00 88.54           C  
ATOM   3444  N   ASN B 443     -18.440 -14.330  -0.002  1.00 85.23           N  
ATOM   3445  CA  ASN B 443     -17.200 -13.571   0.111  1.00 85.23           C  
ATOM   3446  C   ASN B 443     -16.002 -14.485   0.354  1.00 85.23           C  
ATOM   3447  CB  ASN B 443     -17.308 -12.530   1.227  1.00 85.23           C  
ATOM   3448  O   ASN B 443     -15.928 -15.157   1.384  1.00 85.23           O  
ATOM   3449  CG  ASN B 443     -16.079 -11.648   1.325  1.00 85.23           C  
ATOM   3450  ND2 ASN B 443     -16.185 -10.564   2.084  1.00 85.23           N  
ATOM   3451  OD1 ASN B 443     -15.042 -11.938   0.721  1.00 85.23           O  
ATOM   3452  N   PRO B 444     -15.142 -14.506  -0.548  1.00 82.77           N  
ATOM   3453  CA  PRO B 444     -14.049 -15.475  -0.448  1.00 82.77           C  
ATOM   3454  C   PRO B 444     -13.052 -15.129   0.656  1.00 82.77           C  
ATOM   3455  CB  PRO B 444     -13.385 -15.401  -1.826  1.00 82.77           C  
ATOM   3456  O   PRO B 444     -12.286 -15.991   1.093  1.00 82.77           O  
ATOM   3457  CG  PRO B 444     -13.727 -14.040  -2.342  1.00 82.77           C  
ATOM   3458  CD  PRO B 444     -15.054 -13.632  -1.768  1.00 82.77           C  
ATOM   3459  N   ARG B 445     -13.083 -13.910   1.187  1.00 84.44           N  
ATOM   3460  CA  ARG B 445     -12.093 -13.454   2.158  1.00 84.44           C  
ATOM   3461  C   ARG B 445     -12.392 -14.009   3.546  1.00 84.44           C  
ATOM   3462  CB  ARG B 445     -12.047 -11.926   2.203  1.00 84.44           C  
ATOM   3463  O   ARG B 445     -13.534 -13.959   4.008  1.00 84.44           O  
ATOM   3464  CG  ARG B 445     -11.624 -11.283   0.892  1.00 84.44           C  
ATOM   3465  CD  ARG B 445     -11.675  -9.763   0.966  1.00 84.44           C  
ATOM   3466  NE  ARG B 445     -11.417  -9.151  -0.334  1.00 84.44           N  
ATOM   3467  NH1 ARG B 445     -12.853  -7.370  -0.011  1.00 84.44           N  
ATOM   3468  NH2 ARG B 445     -11.676  -7.559  -1.969  1.00 84.44           N  
ATOM   3469  CZ  ARG B 445     -11.982  -8.028  -0.768  1.00 84.44           C  
ATOM   3470  N   LEU B 446     -11.267 -14.588   4.125  1.00 90.62           N  
ATOM   3471  CA  LEU B 446     -11.437 -15.184   5.445  1.00 90.62           C  
ATOM   3472  C   LEU B 446     -10.244 -14.868   6.341  1.00 90.62           C  
ATOM   3473  CB  LEU B 446     -11.615 -16.700   5.330  1.00 90.62           C  
ATOM   3474  O   LEU B 446      -9.106 -15.212   6.012  1.00 90.62           O  
ATOM   3475  CG  LEU B 446     -11.831 -17.459   6.640  1.00 90.62           C  
ATOM   3476  CD1 LEU B 446     -13.198 -17.124   7.228  1.00 90.62           C  
ATOM   3477  CD2 LEU B 446     -11.693 -18.962   6.417  1.00 90.62           C  
ATOM   3478  N   ASP B 447     -10.539 -14.166   7.373  1.00 92.15           N  
ATOM   3479  CA  ASP B 447      -9.531 -13.947   8.405  1.00 92.15           C  
ATOM   3480  C   ASP B 447      -9.480 -15.121   9.381  1.00 92.15           C  
ATOM   3481  CB  ASP B 447      -9.810 -12.646   9.161  1.00 92.15           C  
ATOM   3482  O   ASP B 447     -10.327 -15.233  10.269  1.00 92.15           O  
ATOM   3483  CG  ASP B 447      -8.698 -12.272  10.126  1.00 92.15           C  
ATOM   3484  OD1 ASP B 447      -7.845 -13.130  10.437  1.00 92.15           O  
ATOM   3485  OD2 ASP B 447      -8.678 -11.108  10.582  1.00 92.15           O  
ATOM   3486  N   GLY B 448      -8.554 -16.001   9.203  1.00 92.77           N  
ATOM   3487  CA  GLY B 448      -8.415 -17.192  10.026  1.00 92.77           C  
ATOM   3488  C   GLY B 448      -7.055 -17.852   9.896  1.00 92.77           C  
ATOM   3489  O   GLY B 448      -6.207 -17.392   9.130  1.00 92.77           O  
ATOM   3490  N   CYS B 449      -6.825 -18.886  10.728  1.00 92.97           N  
ATOM   3491  CA  CYS B 449      -5.545 -19.586  10.735  1.00 92.97           C  
ATOM   3492  C   CYS B 449      -5.747 -21.093  10.644  1.00 92.97           C  
ATOM   3493  CB  CYS B 449      -4.754 -19.244  11.997  1.00 92.97           C  
ATOM   3494  O   CYS B 449      -6.731 -21.625  11.163  1.00 92.97           O  
ATOM   3495  SG  CYS B 449      -4.263 -17.509  12.101  1.00 92.97           S  
ATOM   3496  N   ILE B 450      -4.885 -21.721   9.901  1.00 90.03           N  
ATOM   3497  CA  ILE B 450      -4.891 -23.178   9.814  1.00 90.03           C  
ATOM   3498  C   ILE B 450      -3.532 -23.726  10.242  1.00 90.03           C  
ATOM   3499  CB  ILE B 450      -5.238 -23.658   8.387  1.00 90.03           C  
ATOM   3500  O   ILE B 450      -2.505 -23.069  10.057  1.00 90.03           O  
ATOM   3501  CG1 ILE B 450      -6.717 -23.398   8.080  1.00 90.03           C  
ATOM   3502  CG2 ILE B 450      -4.896 -25.141   8.218  1.00 90.03           C  
ATOM   3503  CD1 ILE B 450      -7.114 -23.703   6.643  1.00 90.03           C  
ATOM   3504  N   ARG B 451      -3.490 -24.787  10.943  1.00 89.84           N  
ATOM   3505  CA  ARG B 451      -2.263 -25.495  11.294  1.00 89.84           C  
ATOM   3506  C   ARG B 451      -2.445 -27.003  11.163  1.00 89.84           C  
ATOM   3507  CB  ARG B 451      -1.828 -25.142  12.718  1.00 89.84           C  
ATOM   3508  O   ARG B 451      -3.559 -27.483  10.945  1.00 89.84           O  
ATOM   3509  CG  ARG B 451      -2.744 -25.695  13.798  1.00 89.84           C  
ATOM   3510  CD  ARG B 451      -2.268 -25.313  15.192  1.00 89.84           C  
ATOM   3511  NE  ARG B 451      -3.137 -25.863  16.229  1.00 89.84           N  
ATOM   3512  NH1 ARG B 451      -1.982 -24.915  17.991  1.00 89.84           N  
ATOM   3513  NH2 ARG B 451      -3.831 -26.210  18.390  1.00 89.84           N  
ATOM   3514  CZ  ARG B 451      -2.981 -25.661  17.534  1.00 89.84           C  
ATOM   3515  N   SER B 452      -1.412 -27.779  11.137  1.00 84.76           N  
ATOM   3516  CA  SER B 452      -1.399 -29.237  11.076  1.00 84.76           C  
ATOM   3517  C   SER B 452      -2.226 -29.749   9.902  1.00 84.76           C  
ATOM   3518  CB  SER B 452      -1.929 -29.832  12.381  1.00 84.76           C  
ATOM   3519  O   SER B 452      -3.035 -30.666  10.058  1.00 84.76           O  
ATOM   3520  OG  SER B 452      -1.141 -29.413  13.482  1.00 84.76           O  
ATOM   3521  N   TRP B 453      -2.082 -29.149   8.734  1.00 81.27           N  
ATOM   3522  CA  TRP B 453      -2.891 -29.539   7.583  1.00 81.27           C  
ATOM   3523  C   TRP B 453      -2.320 -30.784   6.913  1.00 81.27           C  
ATOM   3524  CB  TRP B 453      -2.975 -28.392   6.572  1.00 81.27           C  
ATOM   3525  O   TRP B 453      -1.106 -31.002   6.926  1.00 81.27           O  
ATOM   3526  CG  TRP B 453      -1.642 -27.836   6.169  1.00 81.27           C  
ATOM   3527  CD1 TRP B 453      -0.758 -28.380   5.279  1.00 81.27           C  
ATOM   3528  CD2 TRP B 453      -1.041 -26.629   6.645  1.00 81.27           C  
ATOM   3529  CE2 TRP B 453       0.210 -26.502   6.001  1.00 81.27           C  
ATOM   3530  CE3 TRP B 453      -1.439 -25.640   7.555  1.00 81.27           C  
ATOM   3531  NE1 TRP B 453       0.358 -27.582   5.174  1.00 81.27           N  
ATOM   3532  CH2 TRP B 453       0.652 -24.471   7.133  1.00 81.27           C  
ATOM   3533  CZ2 TRP B 453       1.066 -25.424   6.238  1.00 81.27           C  
ATOM   3534  CZ3 TRP B 453      -0.585 -24.568   7.790  1.00 81.27           C  
ATOM   3535  N   ASN B 454      -3.121 -31.685   6.517  1.00 85.97           N  
ATOM   3536  CA  ASN B 454      -2.864 -32.887   5.730  1.00 85.97           C  
ATOM   3537  C   ASN B 454      -3.859 -33.030   4.583  1.00 85.97           C  
ATOM   3538  CB  ASN B 454      -2.900 -34.130   6.622  1.00 85.97           C  
ATOM   3539  O   ASN B 454      -4.999 -33.448   4.792  1.00 85.97           O  
ATOM   3540  CG  ASN B 454      -2.390 -35.371   5.915  1.00 85.97           C  
ATOM   3541  ND2 ASN B 454      -2.465 -36.511   6.590  1.00 85.97           N  
ATOM   3542  OD1 ASN B 454      -1.931 -35.304   4.771  1.00 85.97           O  
ATOM   3543  N   LEU B 455      -3.346 -32.669   3.412  1.00 83.26           N  
ATOM   3544  CA  LEU B 455      -4.217 -32.676   2.242  1.00 83.26           C  
ATOM   3545  C   LEU B 455      -3.955 -33.904   1.377  1.00 83.26           C  
ATOM   3546  CB  LEU B 455      -4.016 -31.403   1.416  1.00 83.26           C  
ATOM   3547  O   LEU B 455      -2.801 -34.244   1.108  1.00 83.26           O  
ATOM   3548  CG  LEU B 455      -4.296 -30.080   2.131  1.00 83.26           C  
ATOM   3549  CD1 LEU B 455      -3.734 -28.913   1.324  1.00 83.26           C  
ATOM   3550  CD2 LEU B 455      -5.792 -29.904   2.365  1.00 83.26           C  
ATOM   3551  N   MET B 456      -4.964 -34.595   0.964  1.00 81.46           N  
ATOM   3552  CA  MET B 456      -4.896 -35.768   0.097  1.00 81.46           C  
ATOM   3553  C   MET B 456      -3.989 -36.837   0.697  1.00 81.46           C  
ATOM   3554  CB  MET B 456      -4.397 -35.380  -1.296  1.00 81.46           C  
ATOM   3555  O   MET B 456      -3.280 -37.535  -0.030  1.00 81.46           O  
ATOM   3556  CG  MET B 456      -5.276 -34.359  -2.000  1.00 81.46           C  
ATOM   3557  SD  MET B 456      -6.911 -35.045  -2.471  1.00 81.46           S  
ATOM   3558  CE  MET B 456      -6.438 -36.041  -3.912  1.00 81.46           C  
ATOM   3559  N   LYS B 457      -3.849 -36.795   2.046  1.00 78.00           N  
ATOM   3560  CA  LYS B 457      -3.058 -37.752   2.814  1.00 78.00           C  
ATOM   3561  C   LYS B 457      -1.592 -37.717   2.392  1.00 78.00           C  
ATOM   3562  CB  LYS B 457      -3.617 -39.166   2.650  1.00 78.00           C  
ATOM   3563  O   LYS B 457      -0.943 -38.761   2.298  1.00 78.00           O  
ATOM   3564  CG  LYS B 457      -5.010 -39.352   3.234  1.00 78.00           C  
ATOM   3565  CD  LYS B 457      -5.461 -40.805   3.152  1.00 78.00           C  
ATOM   3566  CE  LYS B 457      -6.864 -40.989   3.713  1.00 78.00           C  
ATOM   3567  NZ  LYS B 457      -7.321 -42.407   3.610  1.00 78.00           N  
ATOM   3568  N   GLN B 458      -1.150 -36.548   1.870  1.00 68.78           N  
ATOM   3569  CA  GLN B 458       0.225 -36.400   1.405  1.00 68.78           C  
ATOM   3570  C   GLN B 458       1.092 -35.721   2.460  1.00 68.78           C  
ATOM   3571  CB  GLN B 458       0.267 -35.605   0.099  1.00 68.78           C  
ATOM   3572  O   GLN B 458       2.282 -35.486   2.237  1.00 68.78           O  
ATOM   3573  CG  GLN B 458      -0.408 -36.307  -1.071  1.00 68.78           C  
ATOM   3574  CD  GLN B 458       0.274 -37.610  -1.446  1.00 68.78           C  
ATOM   3575  NE2 GLN B 458      -0.522 -38.642  -1.705  1.00 68.78           N  
ATOM   3576  OE1 GLN B 458       1.505 -37.688  -1.503  1.00 68.78           O  
ATOM   3577  N   GLY B 459       0.640 -35.455   3.628  1.00 60.21           N  
ATOM   3578  CA  GLY B 459       1.401 -34.779   4.667  1.00 60.21           C  
ATOM   3579  C   GLY B 459       1.681 -33.322   4.350  1.00 60.21           C  
ATOM   3580  O   GLY B 459       1.089 -32.757   3.428  1.00 60.21           O  
ATOM   3581  N   ALA B 460       2.403 -32.604   5.279  1.00 52.08           N  
ATOM   3582  CA  ALA B 460       2.678 -31.174   5.159  1.00 52.08           C  
ATOM   3583  C   ALA B 460       3.969 -30.927   4.384  1.00 52.08           C  
ATOM   3584  CB  ALA B 460       2.759 -30.531   6.541  1.00 52.08           C  
ATOM   3585  O   ALA B 460       4.396 -29.781   4.228  1.00 52.08           O  
ATOM   3586  N   SER B 461       4.470 -31.934   3.690  1.00 46.88           N  
ATOM   3587  CA  SER B 461       5.821 -31.808   3.152  1.00 46.88           C  
ATOM   3588  C   SER B 461       5.849 -30.885   1.939  1.00 46.88           C  
ATOM   3589  CB  SER B 461       6.377 -33.180   2.772  1.00 46.88           C  
ATOM   3590  O   SER B 461       4.917 -30.882   1.132  1.00 46.88           O  
ATOM   3591  OG  SER B 461       6.917 -33.836   3.907  1.00 46.88           O  
ATOM   3592  N   GLY B 462       6.600 -29.729   1.896  1.00 51.09           N  
ATOM   3593  CA  GLY B 462       6.889 -28.749   0.861  1.00 51.09           C  
ATOM   3594  C   GLY B 462       6.179 -27.426   1.078  1.00 51.09           C  
ATOM   3595  O   GLY B 462       6.713 -26.367   0.741  1.00 51.09           O  
ATOM   3596  N   ILE B 463       5.018 -27.483   1.758  1.00 54.73           N  
ATOM   3597  CA  ILE B 463       4.219 -26.283   1.980  1.00 54.73           C  
ATOM   3598  C   ILE B 463       4.818 -25.467   3.123  1.00 54.73           C  
ATOM   3599  CB  ILE B 463       2.745 -26.632   2.286  1.00 54.73           C  
ATOM   3600  O   ILE B 463       4.817 -24.235   3.083  1.00 54.73           O  
ATOM   3601  CG1 ILE B 463       2.087 -27.287   1.065  1.00 54.73           C  
ATOM   3602  CG2 ILE B 463       1.973 -25.384   2.721  1.00 54.73           C  
ATOM   3603  CD1 ILE B 463       0.733 -27.918   1.357  1.00 54.73           C  
ATOM   3604  N   LYS B 464       5.427 -26.114   4.091  1.00 58.74           N  
ATOM   3605  CA  LYS B 464       6.003 -25.471   5.268  1.00 58.74           C  
ATOM   3606  C   LYS B 464       7.143 -24.533   4.880  1.00 58.74           C  
ATOM   3607  CB  LYS B 464       6.502 -26.519   6.263  1.00 58.74           C  
ATOM   3608  O   LYS B 464       7.251 -23.425   5.410  1.00 58.74           O  
ATOM   3609  CG  LYS B 464       5.437 -27.009   7.233  1.00 58.74           C  
ATOM   3610  CD  LYS B 464       6.014 -27.985   8.250  1.00 58.74           C  
ATOM   3611  CE  LYS B 464       4.932 -28.547   9.163  1.00 58.74           C  
ATOM   3612  NZ  LYS B 464       5.488 -29.528  10.142  1.00 58.74           N  
ATOM   3613  N   GLU B 465       7.940 -24.926   3.940  1.00 53.59           N  
ATOM   3614  CA  GLU B 465       9.099 -24.145   3.516  1.00 53.59           C  
ATOM   3615  C   GLU B 465       8.671 -22.886   2.766  1.00 53.59           C  
ATOM   3616  CB  GLU B 465      10.026 -24.990   2.640  1.00 53.59           C  
ATOM   3617  O   GLU B 465       9.286 -21.828   2.917  1.00 53.59           O  
ATOM   3618  CG  GLU B 465      10.857 -26.000   3.420  1.00 53.59           C  
ATOM   3619  CD  GLU B 465      11.231 -27.226   2.603  1.00 53.59           C  
ATOM   3620  OE1 GLU B 465      11.859 -28.157   3.158  1.00 53.59           O  
ATOM   3621  OE2 GLU B 465      10.896 -27.257   1.398  1.00 53.59           O  
ATOM   3622  N   ILE B 466       7.552 -23.058   2.116  1.00 50.22           N  
ATOM   3623  CA  ILE B 466       7.046 -21.924   1.349  1.00 50.22           C  
ATOM   3624  C   ILE B 466       6.442 -20.889   2.295  1.00 50.22           C  
ATOM   3625  CB  ILE B 466       5.999 -22.371   0.304  1.00 50.22           C  
ATOM   3626  O   ILE B 466       6.676 -19.688   2.142  1.00 50.22           O  
ATOM   3627  CG1 ILE B 466       6.639 -23.307  -0.727  1.00 50.22           C  
ATOM   3628  CG2 ILE B 466       5.364 -21.156  -0.378  1.00 50.22           C  
ATOM   3629  CD1 ILE B 466       5.638 -23.991  -1.648  1.00 50.22           C  
ATOM   3630  N   ILE B 467       5.776 -21.294   3.282  1.00 63.30           N  
ATOM   3631  CA  ILE B 467       5.133 -20.417   4.253  1.00 63.30           C  
ATOM   3632  C   ILE B 467       6.194 -19.710   5.093  1.00 63.30           C  
ATOM   3633  CB  ILE B 467       4.162 -21.199   5.165  1.00 63.30           C  
ATOM   3634  O   ILE B 467       6.049 -18.531   5.424  1.00 63.30           O  
ATOM   3635  CG1 ILE B 467       3.034 -21.822   4.334  1.00 63.30           C  
ATOM   3636  CG2 ILE B 467       3.597 -20.289   6.260  1.00 63.30           C  
ATOM   3637  CD1 ILE B 467       2.142 -22.776   5.118  1.00 63.30           C  
ATOM   3638  N   GLN B 468       7.289 -20.398   5.398  1.00 63.07           N  
ATOM   3639  CA  GLN B 468       8.371 -19.854   6.212  1.00 63.07           C  
ATOM   3640  C   GLN B 468       9.002 -18.635   5.545  1.00 63.07           C  
ATOM   3641  CB  GLN B 468       9.436 -20.920   6.474  1.00 63.07           C  
ATOM   3642  O   GLN B 468       9.381 -17.677   6.222  1.00 63.07           O  
ATOM   3643  CG  GLN B 468      10.193 -20.726   7.780  1.00 63.07           C  
ATOM   3644  CD  GLN B 468      11.114 -21.888   8.103  1.00 63.07           C  
ATOM   3645  NE2 GLN B 468      11.792 -21.808   9.243  1.00 63.07           N  
ATOM   3646  OE1 GLN B 468      11.214 -22.849   7.335  1.00 63.07           O  
ATOM   3647  N   GLU B 469       8.920 -18.608   4.268  1.00 53.52           N  
ATOM   3648  CA  GLU B 469       9.573 -17.539   3.519  1.00 53.52           C  
ATOM   3649  C   GLU B 469       8.655 -16.329   3.370  1.00 53.52           C  
ATOM   3650  CB  GLU B 469      10.013 -18.039   2.141  1.00 53.52           C  
ATOM   3651  O   GLU B 469       9.124 -15.212   3.144  1.00 53.52           O  
ATOM   3652  CG  GLU B 469      11.227 -18.955   2.177  1.00 53.52           C  
ATOM   3653  CD  GLU B 469      11.645 -19.453   0.803  1.00 53.52           C  
ATOM   3654  OE1 GLU B 469      12.624 -20.227   0.709  1.00 53.52           O  
ATOM   3655  OE2 GLU B 469      10.988 -19.064  -0.189  1.00 53.52           O  
ATOM   3656  N   LYS B 470       7.390 -16.577   3.583  1.00 56.56           N  
ATOM   3657  CA  LYS B 470       6.419 -15.499   3.419  1.00 56.56           C  
ATOM   3658  C   LYS B 470       5.875 -15.038   4.768  1.00 56.56           C  
ATOM   3659  CB  LYS B 470       5.269 -15.945   2.515  1.00 56.56           C  
ATOM   3660  O   LYS B 470       4.853 -15.542   5.236  1.00 56.56           O  
ATOM   3661  CG  LYS B 470       5.668 -16.153   1.061  1.00 56.56           C  
ATOM   3662  CD  LYS B 470       4.449 -16.222   0.151  1.00 56.56           C  
ATOM   3663  CE  LYS B 470       4.848 -16.415  -1.306  1.00 56.56           C  
ATOM   3664  NZ  LYS B 470       3.655 -16.498  -2.201  1.00 56.56           N  
ATOM   3665  N   GLN B 471       6.403 -14.004   5.320  1.00 65.35           N  
ATOM   3666  CA  GLN B 471       6.076 -13.545   6.666  1.00 65.35           C  
ATOM   3667  C   GLN B 471       4.613 -13.121   6.763  1.00 65.35           C  
ATOM   3668  CB  GLN B 471       6.986 -12.386   7.075  1.00 65.35           C  
ATOM   3669  O   GLN B 471       3.983 -13.280   7.810  1.00 65.35           O  
ATOM   3670  CG  GLN B 471       8.333 -12.828   7.629  1.00 65.35           C  
ATOM   3671  CD  GLN B 471       9.172 -11.666   8.129  1.00 65.35           C  
ATOM   3672  NE2 GLN B 471      10.288 -11.978   8.779  1.00 65.35           N  
ATOM   3673  OE1 GLN B 471       8.820 -10.499   7.933  1.00 65.35           O  
ATOM   3674  N   ASN B 472       4.065 -12.613   5.681  1.00 64.11           N  
ATOM   3675  CA  ASN B 472       2.687 -12.133   5.679  1.00 64.11           C  
ATOM   3676  C   ASN B 472       1.691 -13.286   5.749  1.00 64.11           C  
ATOM   3677  CB  ASN B 472       2.420 -11.274   4.442  1.00 64.11           C  
ATOM   3678  O   ASN B 472       0.499 -13.070   5.973  1.00 64.11           O  
ATOM   3679  CG  ASN B 472       2.647 -12.028   3.147  1.00 64.11           C  
ATOM   3680  ND2 ASN B 472       1.983 -11.593   2.082  1.00 64.11           N  
ATOM   3681  OD1 ASN B 472       3.413 -12.995   3.103  1.00 64.11           O  
ATOM   3682  N   LYS B 473       2.237 -14.443   5.670  1.00 70.77           N  
ATOM   3683  CA  LYS B 473       1.373 -15.618   5.734  1.00 70.77           C  
ATOM   3684  C   LYS B 473       1.449 -16.282   7.105  1.00 70.77           C  
ATOM   3685  CB  LYS B 473       1.751 -16.622   4.644  1.00 70.77           C  
ATOM   3686  O   LYS B 473       0.820 -17.317   7.336  1.00 70.77           O  
ATOM   3687  CG  LYS B 473       1.420 -16.158   3.233  1.00 70.77           C  
ATOM   3688  CD  LYS B 473      -0.084 -16.101   3.001  1.00 70.77           C  
ATOM   3689  CE  LYS B 473      -0.416 -15.727   1.563  1.00 70.77           C  
ATOM   3690  NZ  LYS B 473      -1.882 -15.521   1.368  1.00 70.77           N  
ATOM   3691  N   HIS B 474       2.110 -15.605   8.009  1.00 80.85           N  
ATOM   3692  CA  HIS B 474       2.204 -16.108   9.375  1.00 80.85           C  
ATOM   3693  C   HIS B 474       1.053 -15.592  10.232  1.00 80.85           C  
ATOM   3694  CB  HIS B 474       3.543 -15.714  10.001  1.00 80.85           C  
ATOM   3695  O   HIS B 474       0.740 -14.399  10.206  1.00 80.85           O  
ATOM   3696  CG  HIS B 474       4.730 -16.250   9.266  1.00 80.85           C  
ATOM   3697  CD2 HIS B 474       4.815 -16.995   8.139  1.00 80.85           C  
ATOM   3698  ND1 HIS B 474       6.024 -16.034   9.686  1.00 80.85           N  
ATOM   3699  CE1 HIS B 474       6.857 -16.625   8.845  1.00 80.85           C  
ATOM   3700  NE2 HIS B 474       6.149 -17.216   7.898  1.00 80.85           N  
ATOM   3701  N   CYS B 475       0.486 -16.446  10.981  1.00 87.90           N  
ATOM   3702  CA  CYS B 475      -0.633 -16.085  11.845  1.00 87.90           C  
ATOM   3703  C   CYS B 475      -0.141 -15.632  13.214  1.00 87.90           C  
ATOM   3704  CB  CYS B 475      -1.591 -17.266  12.002  1.00 87.90           C  
ATOM   3705  O   CYS B 475       0.901 -16.088  13.686  1.00 87.90           O  
ATOM   3706  SG  CYS B 475      -3.323 -16.781  12.167  1.00 87.90           S  
ATOM   3707  N   LEU B 476      -0.866 -14.771  13.884  1.00 90.19           N  
ATOM   3708  CA  LEU B 476      -0.607 -14.392  15.269  1.00 90.19           C  
ATOM   3709  C   LEU B 476      -0.905 -15.550  16.214  1.00 90.19           C  
ATOM   3710  CB  LEU B 476      -1.446 -13.172  15.656  1.00 90.19           C  
ATOM   3711  O   LEU B 476      -1.873 -16.287  16.014  1.00 90.19           O  
ATOM   3712  CG  LEU B 476      -1.133 -11.870  14.917  1.00 90.19           C  
ATOM   3713  CD1 LEU B 476      -2.259 -10.862  15.118  1.00 90.19           C  
ATOM   3714  CD2 LEU B 476       0.198 -11.294  15.389  1.00 90.19           C  
ATOM   3715  N   VAL B 477      -0.071 -15.666  17.157  1.00 91.62           N  
ATOM   3716  CA  VAL B 477      -0.195 -16.786  18.084  1.00 91.62           C  
ATOM   3717  C   VAL B 477      -1.408 -16.579  18.987  1.00 91.62           C  
ATOM   3718  CB  VAL B 477       1.082 -16.960  18.938  1.00 91.62           C  
ATOM   3719  O   VAL B 477      -2.219 -17.491  19.167  1.00 91.62           O  
ATOM   3720  CG1 VAL B 477       0.901 -18.084  19.956  1.00 91.62           C  
ATOM   3721  CG2 VAL B 477       2.289 -17.234  18.043  1.00 91.62           C  
ATOM   3722  N   THR B 478      -1.491 -15.366  19.489  1.00 90.75           N  
ATOM   3723  CA  THR B 478      -2.597 -15.070  20.393  1.00 90.75           C  
ATOM   3724  C   THR B 478      -3.420 -13.895  19.875  1.00 90.75           C  
ATOM   3725  CB  THR B 478      -2.089 -14.758  21.813  1.00 90.75           C  
ATOM   3726  O   THR B 478      -2.894 -12.794  19.693  1.00 90.75           O  
ATOM   3727  CG2 THR B 478      -1.549 -16.013  22.492  1.00 90.75           C  
ATOM   3728  OG1 THR B 478      -1.043 -13.782  21.737  1.00 90.75           O  
ATOM   3729  N   VAL B 479      -4.788 -14.216  19.788  1.00 93.34           N  
ATOM   3730  CA  VAL B 479      -5.626 -13.168  19.212  1.00 93.34           C  
ATOM   3731  C   VAL B 479      -6.942 -13.079  19.981  1.00 93.34           C  
ATOM   3732  CB  VAL B 479      -5.899 -13.420  17.713  1.00 93.34           C  
ATOM   3733  O   VAL B 479      -7.306 -14.004  20.711  1.00 93.34           O  
ATOM   3734  CG1 VAL B 479      -4.609 -13.310  16.902  1.00 93.34           C  
ATOM   3735  CG2 VAL B 479      -6.546 -14.789  17.511  1.00 93.34           C  
ATOM   3736  N   GLU B 480      -7.584 -11.975  19.898  1.00 93.81           N  
ATOM   3737  CA  GLU B 480      -8.937 -11.737  20.392  1.00 93.81           C  
ATOM   3738  C   GLU B 480      -9.854 -11.246  19.276  1.00 93.81           C  
ATOM   3739  CB  GLU B 480      -8.918 -10.726  21.542  1.00 93.81           C  
ATOM   3740  O   GLU B 480      -9.393 -10.951  18.172  1.00 93.81           O  
ATOM   3741  CG  GLU B 480      -8.026 -11.133  22.705  1.00 93.81           C  
ATOM   3742  CD  GLU B 480      -7.881 -10.046  23.759  1.00 93.81           C  
ATOM   3743  OE1 GLU B 480      -7.179 -10.272  24.771  1.00 93.81           O  
ATOM   3744  OE2 GLU B 480      -8.474  -8.961  23.571  1.00 93.81           O  
ATOM   3745  N   LYS B 481     -11.170 -11.251  19.669  1.00 94.67           N  
ATOM   3746  CA  LYS B 481     -12.148 -10.777  18.695  1.00 94.67           C  
ATOM   3747  C   LYS B 481     -11.977  -9.285  18.425  1.00 94.67           C  
ATOM   3748  CB  LYS B 481     -13.571 -11.063  19.179  1.00 94.67           C  
ATOM   3749  O   LYS B 481     -11.759  -8.503  19.352  1.00 94.67           O  
ATOM   3750  CG  LYS B 481     -14.649 -10.740  18.155  1.00 94.67           C  
ATOM   3751  CD  LYS B 481     -16.035 -11.113  18.667  1.00 94.67           C  
ATOM   3752  CE  LYS B 481     -17.112 -10.823  17.630  1.00 94.67           C  
ATOM   3753  NZ  LYS B 481     -18.473 -11.181  18.130  1.00 94.67           N  
ATOM   3754  N   GLY B 482     -11.958  -8.924  17.099  1.00 94.71           N  
ATOM   3755  CA  GLY B 482     -11.838  -7.530  16.701  1.00 94.71           C  
ATOM   3756  C   GLY B 482     -10.993  -7.336  15.456  1.00 94.71           C  
ATOM   3757  O   GLY B 482     -10.422  -8.294  14.931  1.00 94.71           O  
ATOM   3758  N   SER B 483     -11.000  -6.131  15.016  1.00 96.30           N  
ATOM   3759  CA  SER B 483     -10.173  -5.762  13.872  1.00 96.30           C  
ATOM   3760  C   SER B 483      -8.885  -5.079  14.319  1.00 96.30           C  
ATOM   3761  CB  SER B 483     -10.945  -4.842  12.926  1.00 96.30           C  
ATOM   3762  O   SER B 483      -8.881  -4.327  15.296  1.00 96.30           O  
ATOM   3763  OG  SER B 483     -12.173  -5.434  12.539  1.00 96.30           O  
ATOM   3764  N   TYR B 484      -7.820  -5.386  13.638  1.00 96.49           N  
ATOM   3765  CA  TYR B 484      -6.526  -4.839  14.031  1.00 96.49           C  
ATOM   3766  C   TYR B 484      -5.946  -3.963  12.927  1.00 96.49           C  
ATOM   3767  CB  TYR B 484      -5.547  -5.967  14.372  1.00 96.49           C  
ATOM   3768  O   TYR B 484      -5.833  -4.396  11.778  1.00 96.49           O  
ATOM   3769  CG  TYR B 484      -4.129  -5.496  14.581  1.00 96.49           C  
ATOM   3770  CD1 TYR B 484      -3.099  -5.938  13.753  1.00 96.49           C  
ATOM   3771  CD2 TYR B 484      -3.815  -4.610  15.606  1.00 96.49           C  
ATOM   3772  CE1 TYR B 484      -1.789  -5.509  13.943  1.00 96.49           C  
ATOM   3773  CE2 TYR B 484      -2.509  -4.175  15.805  1.00 96.49           C  
ATOM   3774  OH  TYR B 484      -0.210  -4.200  15.162  1.00 96.49           O  
ATOM   3775  CZ  TYR B 484      -1.505  -4.628  14.969  1.00 96.49           C  
ATOM   3776  N   TYR B 485      -5.624  -2.736  13.277  1.00 96.24           N  
ATOM   3777  CA  TYR B 485      -4.931  -1.789  12.412  1.00 96.24           C  
ATOM   3778  C   TYR B 485      -3.468  -1.650  12.818  1.00 96.24           C  
ATOM   3779  CB  TYR B 485      -5.616  -0.420  12.454  1.00 96.24           C  
ATOM   3780  O   TYR B 485      -3.163  -1.142  13.900  1.00 96.24           O  
ATOM   3781  CG  TYR B 485      -7.063  -0.452  12.025  1.00 96.24           C  
ATOM   3782  CD1 TYR B 485      -7.446  -0.001  10.764  1.00 96.24           C  
ATOM   3783  CD2 TYR B 485      -8.050  -0.933  12.880  1.00 96.24           C  
ATOM   3784  CE1 TYR B 485      -8.779  -0.028  10.365  1.00 96.24           C  
ATOM   3785  CE2 TYR B 485      -9.385  -0.964  12.491  1.00 96.24           C  
ATOM   3786  OH  TYR B 485     -11.060  -0.538  10.844  1.00 96.24           O  
ATOM   3787  CZ  TYR B 485      -9.739  -0.510  11.234  1.00 96.24           C  
ATOM   3788  N   PRO B 486      -2.530  -1.993  11.971  1.00 89.21           N  
ATOM   3789  CA  PRO B 486      -1.109  -2.057  12.322  1.00 89.21           C  
ATOM   3790  C   PRO B 486      -0.422  -0.695  12.254  1.00 89.21           C  
ATOM   3791  CB  PRO B 486      -0.531  -3.014  11.276  1.00 89.21           C  
ATOM   3792  O   PRO B 486       0.734  -0.562  12.662  1.00 89.21           O  
ATOM   3793  CG  PRO B 486      -1.417  -2.857  10.083  1.00 89.21           C  
ATOM   3794  CD  PRO B 486      -2.801  -2.517  10.558  1.00 89.21           C  
ATOM   3795  N   GLY B 487      -1.135   0.341  11.720  1.00 89.44           N  
ATOM   3796  CA  GLY B 487      -0.556   1.670  11.601  1.00 89.44           C  
ATOM   3797  C   GLY B 487       0.167   1.890  10.285  1.00 89.44           C  
ATOM   3798  O   GLY B 487       1.097   2.695  10.209  1.00 89.44           O  
ATOM   3799  N   SER B 488      -0.057   1.109   9.318  1.00 74.28           N  
ATOM   3800  CA  SER B 488       0.659   1.248   8.054  1.00 74.28           C  
ATOM   3801  C   SER B 488      -0.307   1.283   6.874  1.00 74.28           C  
ATOM   3802  CB  SER B 488       1.656   0.102   7.873  1.00 74.28           C  
ATOM   3803  O   SER B 488       0.101   1.540   5.739  1.00 74.28           O  
ATOM   3804  OG  SER B 488       1.006  -1.152   7.984  1.00 74.28           O  
ATOM   3805  N   GLY B 489      -1.600   1.176   7.182  1.00 76.21           N  
ATOM   3806  CA  GLY B 489      -2.515   1.142   6.053  1.00 76.21           C  
ATOM   3807  C   GLY B 489      -3.910   1.628   6.401  1.00 76.21           C  
ATOM   3808  O   GLY B 489      -4.149   2.099   7.514  1.00 76.21           O  
ATOM   3809  N   ILE B 490      -4.787   1.548   5.249  1.00 86.75           N  
ATOM   3810  CA  ILE B 490      -6.128   2.102   5.402  1.00 86.75           C  
ATOM   3811  C   ILE B 490      -7.149   1.163   4.765  1.00 86.75           C  
ATOM   3812  CB  ILE B 490      -6.232   3.512   4.778  1.00 86.75           C  
ATOM   3813  O   ILE B 490      -6.786   0.274   3.992  1.00 86.75           O  
ATOM   3814  CG1 ILE B 490      -5.797   3.478   3.308  1.00 86.75           C  
ATOM   3815  CG2 ILE B 490      -5.396   4.518   5.574  1.00 86.75           C  
ATOM   3816  CD1 ILE B 490      -6.037   4.783   2.562  1.00 86.75           C  
ATOM   3817  N   ALA B 491      -8.308   1.287   5.222  1.00 91.57           N  
ATOM   3818  CA  ALA B 491      -9.445   0.612   4.601  1.00 91.57           C  
ATOM   3819  C   ALA B 491     -10.441   1.622   4.038  1.00 91.57           C  
ATOM   3820  CB  ALA B 491     -10.133  -0.306   5.607  1.00 91.57           C  
ATOM   3821  O   ALA B 491     -10.711   2.651   4.662  1.00 91.57           O  
ATOM   3822  N   GLN B 492     -10.999   1.275   2.875  1.00 90.33           N  
ATOM   3823  CA  GLN B 492     -11.894   2.204   2.194  1.00 90.33           C  
ATOM   3824  C   GLN B 492     -13.286   1.602   2.025  1.00 90.33           C  
ATOM   3825  CB  GLN B 492     -11.324   2.598   0.830  1.00 90.33           C  
ATOM   3826  O   GLN B 492     -13.423   0.436   1.650  1.00 90.33           O  
ATOM   3827  CG  GLN B 492     -12.242   3.501   0.018  1.00 90.33           C  
ATOM   3828  CD  GLN B 492     -11.729   3.747  -1.389  1.00 90.33           C  
ATOM   3829  NE2 GLN B 492     -12.443   4.574  -2.145  1.00 90.33           N  
ATOM   3830  OE1 GLN B 492     -10.699   3.198  -1.793  1.00 90.33           O  
ATOM   3831  N   PHE B 493     -14.279   2.443   2.275  1.00 93.48           N  
ATOM   3832  CA  PHE B 493     -15.671   2.047   2.101  1.00 93.48           C  
ATOM   3833  C   PHE B 493     -16.440   3.104   1.317  1.00 93.48           C  
ATOM   3834  CB  PHE B 493     -16.339   1.813   3.460  1.00 93.48           C  
ATOM   3835  O   PHE B 493     -16.096   4.286   1.355  1.00 93.48           O  
ATOM   3836  CG  PHE B 493     -15.878   0.560   4.154  1.00 93.48           C  
ATOM   3837  CD1 PHE B 493     -16.588  -0.627   4.019  1.00 93.48           C  
ATOM   3838  CD2 PHE B 493     -14.735   0.569   4.943  1.00 93.48           C  
ATOM   3839  CE1 PHE B 493     -16.164  -1.789   4.661  1.00 93.48           C  
ATOM   3840  CE2 PHE B 493     -14.305  -0.588   5.587  1.00 93.48           C  
ATOM   3841  CZ  PHE B 493     -15.022  -1.765   5.445  1.00 93.48           C  
ATOM   3842  N   HIS B 494     -17.476   2.671   0.642  1.00 88.02           N  
ATOM   3843  CA  HIS B 494     -18.500   3.562   0.107  1.00 88.02           C  
ATOM   3844  C   HIS B 494     -19.812   3.414   0.870  1.00 88.02           C  
ATOM   3845  CB  HIS B 494     -18.724   3.289  -1.381  1.00 88.02           C  
ATOM   3846  O   HIS B 494     -20.501   2.400   0.738  1.00 88.02           O  
ATOM   3847  CG  HIS B 494     -19.349   4.433  -2.114  1.00 88.02           C  
ATOM   3848  CD2 HIS B 494     -20.521   4.525  -2.784  1.00 88.02           C  
ATOM   3849  ND1 HIS B 494     -18.748   5.669  -2.214  1.00 88.02           N  
ATOM   3850  CE1 HIS B 494     -19.527   6.475  -2.916  1.00 88.02           C  
ATOM   3851  NE2 HIS B 494     -20.610   5.805  -3.274  1.00 88.02           N  
ATOM   3852  N   ILE B 495     -20.097   4.353   1.664  1.00 92.96           N  
ATOM   3853  CA  ILE B 495     -21.312   4.312   2.471  1.00 92.96           C  
ATOM   3854  C   ILE B 495     -22.248   5.443   2.052  1.00 92.96           C  
ATOM   3855  CB  ILE B 495     -20.992   4.414   3.980  1.00 92.96           C  
ATOM   3856  O   ILE B 495     -21.819   6.589   1.900  1.00 92.96           O  
ATOM   3857  CG1 ILE B 495     -20.043   3.286   4.401  1.00 92.96           C  
ATOM   3858  CG2 ILE B 495     -22.279   4.384   4.808  1.00 92.96           C  
ATOM   3859  CD1 ILE B 495     -19.524   3.414   5.827  1.00 92.96           C  
ATOM   3860  N   ASP B 496     -23.430   5.135   1.786  1.00 89.14           N  
ATOM   3861  CA  ASP B 496     -24.440   6.142   1.474  1.00 89.14           C  
ATOM   3862  C   ASP B 496     -25.004   6.768   2.747  1.00 89.14           C  
ATOM   3863  CB  ASP B 496     -25.570   5.529   0.644  1.00 89.14           C  
ATOM   3864  O   ASP B 496     -25.727   6.112   3.500  1.00 89.14           O  
ATOM   3865  CG  ASP B 496     -26.530   6.568   0.091  1.00 89.14           C  
ATOM   3866  OD1 ASP B 496     -26.369   7.770   0.395  1.00 89.14           O  
ATOM   3867  OD2 ASP B 496     -27.458   6.181  -0.652  1.00 89.14           O  
ATOM   3868  N   TYR B 497     -24.769   7.977   2.973  1.00 90.56           N  
ATOM   3869  CA  TYR B 497     -25.193   8.663   4.188  1.00 90.56           C  
ATOM   3870  C   TYR B 497     -26.524   9.375   3.976  1.00 90.56           C  
ATOM   3871  CB  TYR B 497     -24.129   9.669   4.637  1.00 90.56           C  
ATOM   3872  O   TYR B 497     -27.117   9.891   4.926  1.00 90.56           O  
ATOM   3873  CG  TYR B 497     -22.849   9.026   5.114  1.00 90.56           C  
ATOM   3874  CD1 TYR B 497     -22.789   8.375   6.344  1.00 90.56           C  
ATOM   3875  CD2 TYR B 497     -21.697   9.070   4.336  1.00 90.56           C  
ATOM   3876  CE1 TYR B 497     -21.611   7.783   6.788  1.00 90.56           C  
ATOM   3877  CE2 TYR B 497     -20.513   8.482   4.770  1.00 90.56           C  
ATOM   3878  OH  TYR B 497     -19.312   7.257   6.430  1.00 90.56           O  
ATOM   3879  CZ  TYR B 497     -20.481   7.841   5.995  1.00 90.56           C  
ATOM   3880  N   ASN B 498     -26.935   9.387   2.716  1.00 82.51           N  
ATOM   3881  CA  ASN B 498     -28.191  10.069   2.423  1.00 82.51           C  
ATOM   3882  C   ASN B 498     -29.395   9.229   2.839  1.00 82.51           C  
ATOM   3883  CB  ASN B 498     -28.277  10.420   0.936  1.00 82.51           C  
ATOM   3884  O   ASN B 498     -29.413   8.014   2.629  1.00 82.51           O  
ATOM   3885  CG  ASN B 498     -27.387  11.588   0.560  1.00 82.51           C  
ATOM   3886  ND2 ASN B 498     -26.981  11.642  -0.703  1.00 82.51           N  
ATOM   3887  OD1 ASN B 498     -27.065  12.435   1.398  1.00 82.51           O  
ATOM   3888  N   ASN B 499     -30.143   9.679   3.897  1.00 67.18           N  
ATOM   3889  CA  ASN B 499     -31.392   9.035   4.289  1.00 67.18           C  
ATOM   3890  C   ASN B 499     -32.601   9.736   3.674  1.00 67.18           C  
ATOM   3891  CB  ASN B 499     -31.520   8.995   5.813  1.00 67.18           C  
ATOM   3892  O   ASN B 499     -32.960  10.840   4.087  1.00 67.18           O  
ATOM   3893  CG  ASN B 499     -32.326   7.806   6.300  1.00 67.18           C  
ATOM   3894  ND2 ASN B 499     -32.272   7.546   7.601  1.00 67.18           N  
ATOM   3895  OD1 ASN B 499     -32.991   7.127   5.513  1.00 67.18           O  
ATOM   3896  N   VAL B 500     -33.070   9.288   2.583  1.00 58.57           N  
ATOM   3897  CA  VAL B 500     -34.172   9.867   1.822  1.00 58.57           C  
ATOM   3898  C   VAL B 500     -35.402  10.004   2.716  1.00 58.57           C  
ATOM   3899  CB  VAL B 500     -34.510   9.017   0.577  1.00 58.57           C  
ATOM   3900  O   VAL B 500     -36.164  10.965   2.591  1.00 58.57           O  
ATOM   3901  CG1 VAL B 500     -35.608   9.683  -0.251  1.00 58.57           C  
ATOM   3902  CG2 VAL B 500     -33.259   8.792  -0.271  1.00 58.57           C  
ATOM   3903  N   SER B 501     -35.500   9.203   3.806  1.00 61.13           N  
ATOM   3904  CA  SER B 501     -36.710   9.168   4.620  1.00 61.13           C  
ATOM   3905  C   SER B 501     -36.629  10.163   5.774  1.00 61.13           C  
ATOM   3906  CB  SER B 501     -36.949   7.760   5.166  1.00 61.13           C  
ATOM   3907  O   SER B 501     -37.644  10.485   6.395  1.00 61.13           O  
ATOM   3908  OG  SER B 501     -35.775   7.252   5.777  1.00 61.13           O  
ATOM   3909  N   SER B 502     -35.438  10.767   5.968  1.00 58.98           N  
ATOM   3910  CA  SER B 502     -35.285  11.645   7.124  1.00 58.98           C  
ATOM   3911  C   SER B 502     -35.323  13.113   6.712  1.00 58.98           C  
ATOM   3912  CB  SER B 502     -33.976  11.345   7.855  1.00 58.98           C  
ATOM   3913  O   SER B 502     -34.814  13.478   5.650  1.00 58.98           O  
ATOM   3914  OG  SER B 502     -32.972  12.279   7.493  1.00 58.98           O  
ATOM   3915  N   ALA B 503     -36.284  13.791   7.177  1.00 62.18           N  
ATOM   3916  CA  ALA B 503     -36.407  15.235   7.000  1.00 62.18           C  
ATOM   3917  C   ALA B 503     -35.067  15.931   7.217  1.00 62.18           C  
ATOM   3918  CB  ALA B 503     -37.457  15.801   7.953  1.00 62.18           C  
ATOM   3919  O   ALA B 503     -34.804  16.983   6.629  1.00 62.18           O  
ATOM   3920  N   GLU B 504     -34.129  15.249   7.857  1.00 64.28           N  
ATOM   3921  CA  GLU B 504     -32.869  15.864   8.263  1.00 64.28           C  
ATOM   3922  C   GLU B 504     -31.815  15.740   7.167  1.00 64.28           C  
ATOM   3923  CB  GLU B 504     -32.356  15.234   9.560  1.00 64.28           C  
ATOM   3924  O   GLU B 504     -30.812  16.457   7.178  1.00 64.28           O  
ATOM   3925  CG  GLU B 504     -33.048  15.753  10.812  1.00 64.28           C  
ATOM   3926  CD  GLU B 504     -32.682  14.975  12.066  1.00 64.28           C  
ATOM   3927  OE1 GLU B 504     -33.202  15.302  13.157  1.00 64.28           O  
ATOM   3928  OE2 GLU B 504     -31.869  14.031  11.957  1.00 64.28           O  
ATOM   3929  N   GLY B 505     -32.170  15.150   6.041  1.00 79.24           N  
ATOM   3930  CA  GLY B 505     -31.222  14.939   4.959  1.00 79.24           C  
ATOM   3931  C   GLY B 505     -30.232  13.825   5.242  1.00 79.24           C  
ATOM   3932  O   GLY B 505     -30.626  12.675   5.444  1.00 79.24           O  
ATOM   3933  N   TRP B 506     -28.933  14.159   5.379  1.00 88.01           N  
ATOM   3934  CA  TRP B 506     -27.880  13.185   5.645  1.00 88.01           C  
ATOM   3935  C   TRP B 506     -27.575  13.105   7.137  1.00 88.01           C  
ATOM   3936  CB  TRP B 506     -26.608  13.542   4.870  1.00 88.01           C  
ATOM   3937  O   TRP B 506     -27.794  14.069   7.874  1.00 88.01           O  
ATOM   3938  CG  TRP B 506     -26.009  14.860   5.258  1.00 88.01           C  
ATOM   3939  CD1 TRP B 506     -26.226  16.072   4.663  1.00 88.01           C  
ATOM   3940  CD2 TRP B 506     -25.088  15.098   6.328  1.00 88.01           C  
ATOM   3941  CE2 TRP B 506     -24.789  16.479   6.323  1.00 88.01           C  
ATOM   3942  CE3 TRP B 506     -24.487  14.277   7.291  1.00 88.01           C  
ATOM   3943  NE1 TRP B 506     -25.496  17.049   5.299  1.00 88.01           N  
ATOM   3944  CH2 TRP B 506     -23.339  16.231   8.177  1.00 88.01           C  
ATOM   3945  CZ2 TRP B 506     -23.914  17.056   7.246  1.00 88.01           C  
ATOM   3946  CZ3 TRP B 506     -23.616  14.854   8.208  1.00 88.01           C  
ATOM   3947  N   HIS B 507     -27.213  11.967   7.710  1.00 88.50           N  
ATOM   3948  CA  HIS B 507     -26.763  11.802   9.087  1.00 88.50           C  
ATOM   3949  C   HIS B 507     -25.658  10.755   9.184  1.00 88.50           C  
ATOM   3950  CB  HIS B 507     -27.934  11.414   9.991  1.00 88.50           C  
ATOM   3951  O   HIS B 507     -25.635   9.797   8.408  1.00 88.50           O  
ATOM   3952  CG  HIS B 507     -28.558  10.102   9.635  1.00 88.50           C  
ATOM   3953  CD2 HIS B 507     -28.415   8.872  10.181  1.00 88.50           C  
ATOM   3954  ND1 HIS B 507     -29.450   9.961   8.594  1.00 88.50           N  
ATOM   3955  CE1 HIS B 507     -29.830   8.697   8.516  1.00 88.50           C  
ATOM   3956  NE2 HIS B 507     -29.216   8.015   9.468  1.00 88.50           N  
ATOM   3957  N   VAL B 508     -24.762  10.968  10.072  1.00 90.98           N  
ATOM   3958  CA  VAL B 508     -23.661  10.045  10.332  1.00 90.98           C  
ATOM   3959  C   VAL B 508     -23.665   9.638  11.804  1.00 90.98           C  
ATOM   3960  CB  VAL B 508     -22.298  10.667   9.955  1.00 90.98           C  
ATOM   3961  O   VAL B 508     -23.370  10.453  12.681  1.00 90.98           O  
ATOM   3962  CG1 VAL B 508     -21.164   9.674  10.203  1.00 90.98           C  
ATOM   3963  CG2 VAL B 508     -22.305  11.121   8.497  1.00 90.98           C  
ATOM   3964  N   ASN B 509     -24.124   8.423  12.044  1.00 92.13           N  
ATOM   3965  CA  ASN B 509     -24.098   7.833  13.379  1.00 92.13           C  
ATOM   3966  C   ASN B 509     -23.003   6.778  13.504  1.00 92.13           C  
ATOM   3967  CB  ASN B 509     -25.460   7.228  13.725  1.00 92.13           C  
ATOM   3968  O   ASN B 509     -23.104   5.699  12.916  1.00 92.13           O  
ATOM   3969  CG  ASN B 509     -25.581   6.862  15.191  1.00 92.13           C  
ATOM   3970  ND2 ASN B 509     -26.756   6.390  15.590  1.00 92.13           N  
ATOM   3971  OD1 ASN B 509     -24.626   7.003  15.959  1.00 92.13           O  
ATOM   3972  N   VAL B 510     -22.031   7.112  14.335  1.00 94.89           N  
ATOM   3973  CA  VAL B 510     -20.863   6.240  14.388  1.00 94.89           C  
ATOM   3974  C   VAL B 510     -20.664   5.728  15.813  1.00 94.89           C  
ATOM   3975  CB  VAL B 510     -19.589   6.967  13.901  1.00 94.89           C  
ATOM   3976  O   VAL B 510     -20.772   6.492  16.775  1.00 94.89           O  
ATOM   3977  CG1 VAL B 510     -18.366   6.063  14.038  1.00 94.89           C  
ATOM   3978  CG2 VAL B 510     -19.759   7.427  12.454  1.00 94.89           C  
ATOM   3979  N   THR B 511     -20.490   4.464  15.964  1.00 94.35           N  
ATOM   3980  CA  THR B 511     -20.048   3.838  17.204  1.00 94.35           C  
ATOM   3981  C   THR B 511     -18.673   3.201  17.029  1.00 94.35           C  
ATOM   3982  CB  THR B 511     -21.053   2.772  17.681  1.00 94.35           C  
ATOM   3983  O   THR B 511     -18.455   2.428  16.093  1.00 94.35           O  
ATOM   3984  CG2 THR B 511     -21.189   2.784  19.200  1.00 94.35           C  
ATOM   3985  OG1 THR B 511     -22.334   3.037  17.096  1.00 94.35           O  
ATOM   3986  N   LEU B 512     -17.747   3.588  17.903  1.00 94.53           N  
ATOM   3987  CA  LEU B 512     -16.390   3.060  17.833  1.00 94.53           C  
ATOM   3988  C   LEU B 512     -16.039   2.293  19.104  1.00 94.53           C  
ATOM   3989  CB  LEU B 512     -15.384   4.192  17.612  1.00 94.53           C  
ATOM   3990  O   LEU B 512     -16.204   2.809  20.211  1.00 94.53           O  
ATOM   3991  CG  LEU B 512     -15.531   4.987  16.314  1.00 94.53           C  
ATOM   3992  CD1 LEU B 512     -14.696   6.262  16.375  1.00 94.53           C  
ATOM   3993  CD2 LEU B 512     -15.127   4.134  15.116  1.00 94.53           C  
ATOM   3994  N   ASN B 513     -15.644   1.077  18.992  1.00 94.86           N  
ATOM   3995  CA  ASN B 513     -14.978   0.308  20.038  1.00 94.86           C  
ATOM   3996  C   ASN B 513     -13.478   0.195  19.782  1.00 94.86           C  
ATOM   3997  CB  ASN B 513     -15.603  -1.083  20.162  1.00 94.86           C  
ATOM   3998  O   ASN B 513     -13.051  -0.532  18.883  1.00 94.86           O  
ATOM   3999  CG  ASN B 513     -17.027  -1.040  20.680  1.00 94.86           C  
ATOM   4000  ND2 ASN B 513     -17.886  -1.886  20.124  1.00 94.86           N  
ATOM   4001  OD1 ASN B 513     -17.352  -0.253  21.573  1.00 94.86           O  
ATOM   4002  N   ILE B 514     -12.738   0.901  20.655  1.00 95.11           N  
ATOM   4003  CA  ILE B 514     -11.338   1.066  20.280  1.00 95.11           C  
ATOM   4004  C   ILE B 514     -10.439   0.614  21.429  1.00 95.11           C  
ATOM   4005  CB  ILE B 514     -11.024   2.530  19.898  1.00 95.11           C  
ATOM   4006  O   ILE B 514     -10.834   0.677  22.595  1.00 95.11           O  
ATOM   4007  CG1 ILE B 514     -11.334   3.467  21.072  1.00 95.11           C  
ATOM   4008  CG2 ILE B 514     -11.806   2.942  18.647  1.00 95.11           C  
ATOM   4009  CD1 ILE B 514     -10.861   4.899  20.863  1.00 95.11           C  
ATOM   4010  N   ARG B 515      -9.246   0.176  21.146  1.00 95.91           N  
ATOM   4011  CA  ARG B 515      -8.100  -0.088  22.010  1.00 95.91           C  
ATOM   4012  C   ARG B 515      -6.797   0.317  21.330  1.00 95.91           C  
ATOM   4013  CB  ARG B 515      -8.050  -1.567  22.400  1.00 95.91           C  
ATOM   4014  O   ARG B 515      -6.102  -0.525  20.757  1.00 95.91           O  
ATOM   4015  CG  ARG B 515      -7.075  -1.874  23.526  1.00 95.91           C  
ATOM   4016  CD  ARG B 515      -7.187  -3.320  23.990  1.00 95.91           C  
ATOM   4017  NE  ARG B 515      -6.692  -4.250  22.980  1.00 95.91           N  
ATOM   4018  NH1 ARG B 515      -7.081  -6.148  24.240  1.00 95.91           N  
ATOM   4019  NH2 ARG B 515      -6.183  -6.326  22.138  1.00 95.91           N  
ATOM   4020  CZ  ARG B 515      -6.653  -5.572  23.121  1.00 95.91           C  
ATOM   4021  N   PRO B 516      -6.479   1.562  21.466  1.00 96.08           N  
ATOM   4022  CA  PRO B 516      -5.302   2.076  20.761  1.00 96.08           C  
ATOM   4023  C   PRO B 516      -3.990   1.557  21.345  1.00 96.08           C  
ATOM   4024  CB  PRO B 516      -5.418   3.592  20.939  1.00 96.08           C  
ATOM   4025  O   PRO B 516      -3.887   1.357  22.558  1.00 96.08           O  
ATOM   4026  CG  PRO B 516      -6.374   3.771  22.074  1.00 96.08           C  
ATOM   4027  CD  PRO B 516      -7.167   2.506  22.234  1.00 96.08           C  
ATOM   4028  N   SER B 517      -3.005   1.314  20.430  1.00 95.23           N  
ATOM   4029  CA  SER B 517      -1.657   0.922  20.828  1.00 95.23           C  
ATOM   4030  C   SER B 517      -0.695   2.103  20.756  1.00 95.23           C  
ATOM   4031  CB  SER B 517      -1.146  -0.217  19.946  1.00 95.23           C  
ATOM   4032  O   SER B 517       0.345   2.105  21.419  1.00 95.23           O  
ATOM   4033  OG  SER B 517       0.134  -0.650  20.373  1.00 95.23           O  
ATOM   4034  N   THR B 518      -1.026   3.109  19.941  1.00 93.90           N  
ATOM   4035  CA  THR B 518      -0.296   4.369  19.861  1.00 93.90           C  
ATOM   4036  C   THR B 518      -1.212   5.546  20.186  1.00 93.90           C  
ATOM   4037  CB  THR B 518       0.325   4.568  18.466  1.00 93.90           C  
ATOM   4038  O   THR B 518      -2.436   5.430  20.096  1.00 93.90           O  
ATOM   4039  CG2 THR B 518       1.284   3.432  18.124  1.00 93.90           C  
ATOM   4040  OG1 THR B 518      -0.720   4.607  17.486  1.00 93.90           O  
ATOM   4041  N   GLY B 519      -0.577   6.621  20.557  1.00 91.18           N  
ATOM   4042  CA  GLY B 519      -1.342   7.732  21.103  1.00 91.18           C  
ATOM   4043  C   GLY B 519      -1.865   8.677  20.037  1.00 91.18           C  
ATOM   4044  O   GLY B 519      -2.674   9.560  20.327  1.00 91.18           O  
ATOM   4045  N   THR B 520      -1.451   8.457  18.805  1.00 94.18           N  
ATOM   4046  CA  THR B 520      -1.835   9.379  17.742  1.00 94.18           C  
ATOM   4047  C   THR B 520      -2.190   8.618  16.468  1.00 94.18           C  
ATOM   4048  CB  THR B 520      -0.710  10.387  17.444  1.00 94.18           C  
ATOM   4049  O   THR B 520      -1.482   7.689  16.075  1.00 94.18           O  
ATOM   4050  CG2 THR B 520      -1.169  11.444  16.444  1.00 94.18           C  
ATOM   4051  OG1 THR B 520      -0.321  11.035  18.662  1.00 94.18           O  
ATOM   4052  N   GLY B 521      -3.432   9.031  15.898  1.00 96.31           N  
ATOM   4053  CA  GLY B 521      -3.821   8.399  14.647  1.00 96.31           C  
ATOM   4054  C   GLY B 521      -5.248   8.714  14.238  1.00 96.31           C  
ATOM   4055  O   GLY B 521      -6.101   8.969  15.090  1.00 96.31           O  
ATOM   4056  N   VAL B 522      -5.470   8.665  12.947  1.00 97.47           N  
ATOM   4057  CA  VAL B 522      -6.804   8.905  12.404  1.00 97.47           C  
ATOM   4058  C   VAL B 522      -7.617   7.613  12.443  1.00 97.47           C  
ATOM   4059  CB  VAL B 522      -6.739   9.451  10.961  1.00 97.47           C  
ATOM   4060  O   VAL B 522      -7.215   6.601  11.865  1.00 97.47           O  
ATOM   4061  CG1 VAL B 522      -8.144   9.685  10.408  1.00 97.47           C  
ATOM   4062  CG2 VAL B 522      -5.923  10.741  10.915  1.00 97.47           C  
ATOM   4063  N   MET B 523      -8.733   7.638  13.091  1.00 97.39           N  
ATOM   4064  CA  MET B 523      -9.583   6.457  13.217  1.00 97.39           C  
ATOM   4065  C   MET B 523     -10.576   6.375  12.063  1.00 97.39           C  
ATOM   4066  CB  MET B 523     -10.332   6.473  14.551  1.00 97.39           C  
ATOM   4067  O   MET B 523     -10.719   5.324  11.435  1.00 97.39           O  
ATOM   4068  CG  MET B 523      -9.432   6.283  15.762  1.00 97.39           C  
ATOM   4069  SD  MET B 523     -10.372   6.254  17.338  1.00 97.39           S  
ATOM   4070  CE  MET B 523     -10.712   8.025  17.540  1.00 97.39           C  
ATOM   4071  N   LEU B 524     -11.239   7.506  11.773  1.00 97.79           N  
ATOM   4072  CA  LEU B 524     -12.268   7.582  10.742  1.00 97.79           C  
ATOM   4073  C   LEU B 524     -12.207   8.918  10.010  1.00 97.79           C  
ATOM   4074  CB  LEU B 524     -13.657   7.385  11.355  1.00 97.79           C  
ATOM   4075  O   LEU B 524     -12.027   9.966  10.635  1.00 97.79           O  
ATOM   4076  CG  LEU B 524     -14.835   7.388  10.380  1.00 97.79           C  
ATOM   4077  CD1 LEU B 524     -15.898   6.392  10.830  1.00 97.79           C  
ATOM   4078  CD2 LEU B 524     -15.425   8.789  10.258  1.00 97.79           C  
ATOM   4079  N   ALA B 525     -12.314   8.851   8.696  1.00 97.54           N  
ATOM   4080  CA  ALA B 525     -12.290  10.091   7.924  1.00 97.54           C  
ATOM   4081  C   ALA B 525     -13.201   9.995   6.704  1.00 97.54           C  
ATOM   4082  CB  ALA B 525     -10.863  10.422   7.495  1.00 97.54           C  
ATOM   4083  O   ALA B 525     -13.301   8.938   6.077  1.00 97.54           O  
ATOM   4084  N   LEU B 526     -13.886  11.038   6.457  1.00 97.08           N  
ATOM   4085  CA  LEU B 526     -14.607  11.206   5.200  1.00 97.08           C  
ATOM   4086  C   LEU B 526     -13.799  12.048   4.219  1.00 97.08           C  
ATOM   4087  CB  LEU B 526     -15.970  11.857   5.447  1.00 97.08           C  
ATOM   4088  O   LEU B 526     -13.345  13.143   4.560  1.00 97.08           O  
ATOM   4089  CG  LEU B 526     -16.884  11.155   6.453  1.00 97.08           C  
ATOM   4090  CD1 LEU B 526     -18.190  11.926   6.610  1.00 97.08           C  
ATOM   4091  CD2 LEU B 526     -17.154   9.719   6.019  1.00 97.08           C  
ATOM   4092  N   VAL B 527     -13.568  11.537   3.043  1.00 93.83           N  
ATOM   4093  CA  VAL B 527     -12.746  12.243   2.065  1.00 93.83           C  
ATOM   4094  C   VAL B 527     -13.566  12.526   0.809  1.00 93.83           C  
ATOM   4095  CB  VAL B 527     -11.477  11.438   1.704  1.00 93.83           C  
ATOM   4096  O   VAL B 527     -14.207  11.625   0.263  1.00 93.83           O  
ATOM   4097  CG1 VAL B 527     -10.618  12.207   0.702  1.00 93.83           C  
ATOM   4098  CG2 VAL B 527     -10.675  11.114   2.963  1.00 93.83           C  
ATOM   4099  N   SER B 528     -13.548  13.750   0.344  1.00 91.72           N  
ATOM   4100  CA  SER B 528     -14.303  14.164  -0.834  1.00 91.72           C  
ATOM   4101  C   SER B 528     -13.515  13.905  -2.115  1.00 91.72           C  
ATOM   4102  CB  SER B 528     -14.670  15.646  -0.743  1.00 91.72           C  
ATOM   4103  O   SER B 528     -12.316  13.623  -2.066  1.00 91.72           O  
ATOM   4104  OG  SER B 528     -13.513  16.458  -0.847  1.00 91.72           O  
ATOM   4105  N   GLY B 529     -14.149  13.960  -3.213  1.00 80.71           N  
ATOM   4106  CA  GLY B 529     -13.523  13.787  -4.514  1.00 80.71           C  
ATOM   4107  C   GLY B 529     -12.455  14.825  -4.806  1.00 80.71           C  
ATOM   4108  O   GLY B 529     -11.529  14.570  -5.578  1.00 80.71           O  
ATOM   4109  N   ASN B 530     -12.431  15.973  -4.162  1.00 79.27           N  
ATOM   4110  CA  ASN B 530     -11.459  17.044  -4.352  1.00 79.27           C  
ATOM   4111  C   ASN B 530     -10.298  16.928  -3.369  1.00 79.27           C  
ATOM   4112  CB  ASN B 530     -12.134  18.411  -4.218  1.00 79.27           C  
ATOM   4113  O   ASN B 530      -9.584  17.904  -3.126  1.00 79.27           O  
ATOM   4114  CG  ASN B 530     -13.201  18.641  -5.271  1.00 79.27           C  
ATOM   4115  ND2 ASN B 530     -14.065  19.621  -5.034  1.00 79.27           N  
ATOM   4116  OD1 ASN B 530     -13.248  17.943  -6.287  1.00 79.27           O  
ATOM   4117  N   ASN B 531     -10.174  15.769  -2.730  1.00 79.79           N  
ATOM   4118  CA  ASN B 531      -9.078  15.441  -1.824  1.00 79.79           C  
ATOM   4119  C   ASN B 531      -9.117  16.300  -0.563  1.00 79.79           C  
ATOM   4120  CB  ASN B 531      -7.731  15.597  -2.532  1.00 79.79           C  
ATOM   4121  O   ASN B 531      -8.072  16.697  -0.045  1.00 79.79           O  
ATOM   4122  CG  ASN B 531      -7.475  14.502  -3.548  1.00 79.79           C  
ATOM   4123  ND2 ASN B 531      -6.598  14.777  -4.507  1.00 79.79           N  
ATOM   4124  OD1 ASN B 531      -8.060  13.419  -3.473  1.00 79.79           O  
ATOM   4125  N   THR B 532     -10.331  16.809  -0.139  1.00 92.49           N  
ATOM   4126  CA  THR B 532     -10.542  17.457   1.151  1.00 92.49           C  
ATOM   4127  C   THR B 532     -11.078  16.462   2.175  1.00 92.49           C  
ATOM   4128  CB  THR B 532     -11.514  18.645   1.027  1.00 92.49           C  
ATOM   4129  O   THR B 532     -11.571  15.393   1.811  1.00 92.49           O  
ATOM   4130  CG2 THR B 532     -10.982  19.692   0.054  1.00 92.49           C  
ATOM   4131  OG1 THR B 532     -12.781  18.170   0.554  1.00 92.49           O  
ATOM   4132  N   VAL B 533     -10.883  16.770   3.443  1.00 96.22           N  
ATOM   4133  CA  VAL B 533     -11.340  15.900   4.521  1.00 96.22           C  
ATOM   4134  C   VAL B 533     -12.438  16.598   5.319  1.00 96.22           C  
ATOM   4135  CB  VAL B 533     -10.177  15.495   5.455  1.00 96.22           C  
ATOM   4136  O   VAL B 533     -12.179  17.155   6.388  1.00 96.22           O  
ATOM   4137  CG1 VAL B 533     -10.640  14.456   6.474  1.00 96.22           C  
ATOM   4138  CG2 VAL B 533      -9.000  14.963   4.641  1.00 96.22           C  
ATOM   4139  N   PRO B 534     -13.612  16.560   4.813  1.00 96.00           N  
ATOM   4140  CA  PRO B 534     -14.723  17.289   5.430  1.00 96.00           C  
ATOM   4141  C   PRO B 534     -14.991  16.851   6.868  1.00 96.00           C  
ATOM   4142  CB  PRO B 534     -15.911  16.953   4.526  1.00 96.00           C  
ATOM   4143  O   PRO B 534     -15.604  17.593   7.640  1.00 96.00           O  
ATOM   4144  CG  PRO B 534     -15.488  15.730   3.779  1.00 96.00           C  
ATOM   4145  CD  PRO B 534     -13.988  15.696   3.729  1.00 96.00           C  
ATOM   4146  N   PHE B 535     -14.576  15.597   7.212  1.00 95.89           N  
ATOM   4147  CA  PHE B 535     -14.818  15.130   8.572  1.00 95.89           C  
ATOM   4148  C   PHE B 535     -13.806  14.060   8.964  1.00 95.89           C  
ATOM   4149  CB  PHE B 535     -16.242  14.583   8.709  1.00 95.89           C  
ATOM   4150  O   PHE B 535     -13.497  13.169   8.169  1.00 95.89           O  
ATOM   4151  CG  PHE B 535     -16.635  14.261  10.125  1.00 95.89           C  
ATOM   4152  CD1 PHE B 535     -16.676  12.945  10.568  1.00 95.89           C  
ATOM   4153  CD2 PHE B 535     -16.963  15.276  11.014  1.00 95.89           C  
ATOM   4154  CE1 PHE B 535     -17.039  12.644  11.879  1.00 95.89           C  
ATOM   4155  CE2 PHE B 535     -17.327  14.983  12.326  1.00 95.89           C  
ATOM   4156  CZ  PHE B 535     -17.366  13.667  12.756  1.00 95.89           C  
ATOM   4157  N   ALA B 536     -13.260  14.181  10.171  1.00 97.03           N  
ATOM   4158  CA  ALA B 536     -12.304  13.185  10.645  1.00 97.03           C  
ATOM   4159  C   ALA B 536     -12.371  13.037  12.163  1.00 97.03           C  
ATOM   4160  CB  ALA B 536     -10.888  13.559  10.213  1.00 97.03           C  
ATOM   4161  O   ALA B 536     -12.630  14.010  12.876  1.00 97.03           O  
ATOM   4162  N   VAL B 537     -12.196  11.879  12.604  1.00 95.95           N  
ATOM   4163  CA  VAL B 537     -12.072  11.552  14.021  1.00 95.95           C  
ATOM   4164  C   VAL B 537     -10.671  11.016  14.307  1.00 95.95           C  
ATOM   4165  CB  VAL B 537     -13.136  10.523  14.462  1.00 95.95           C  
ATOM   4166  O   VAL B 537     -10.275   9.979  13.771  1.00 95.95           O  
ATOM   4167  CG1 VAL B 537     -13.057  10.275  15.967  1.00 95.95           C  
ATOM   4168  CG2 VAL B 537     -14.533  10.999  14.068  1.00 95.95           C  
ATOM   4169  N   SER B 538      -9.973  11.704  15.177  1.00 96.41           N  
ATOM   4170  CA  SER B 538      -8.576  11.337  15.386  1.00 96.41           C  
ATOM   4171  C   SER B 538      -8.243  11.251  16.871  1.00 96.41           C  
ATOM   4172  CB  SER B 538      -7.649  12.346  14.705  1.00 96.41           C  
ATOM   4173  O   SER B 538      -8.933  11.844  17.703  1.00 96.41           O  
ATOM   4174  OG  SER B 538      -7.997  12.507  13.341  1.00 96.41           O  
ATOM   4175  N   LEU B 539      -7.206  10.471  17.146  1.00 93.50           N  
ATOM   4176  CA  LEU B 539      -6.636  10.321  18.480  1.00 93.50           C  
ATOM   4177  C   LEU B 539      -5.313  11.071  18.593  1.00 93.50           C  
ATOM   4178  CB  LEU B 539      -6.427   8.841  18.811  1.00 93.50           C  
ATOM   4179  O   LEU B 539      -4.469  10.987  17.698  1.00 93.50           O  
ATOM   4180  CG  LEU B 539      -5.851   8.530  20.193  1.00 93.50           C  
ATOM   4181  CD1 LEU B 539      -6.931   8.668  21.261  1.00 93.50           C  
ATOM   4182  CD2 LEU B 539      -5.243   7.132  20.217  1.00 93.50           C  
ATOM   4183  N   VAL B 540      -5.129  11.865  19.687  1.00 93.17           N  
ATOM   4184  CA  VAL B 540      -3.869  12.568  19.906  1.00 93.17           C  
ATOM   4185  C   VAL B 540      -3.469  12.465  21.376  1.00 93.17           C  
ATOM   4186  CB  VAL B 540      -3.965  14.050  19.482  1.00 93.17           C  
ATOM   4187  O   VAL B 540      -4.321  12.269  22.245  1.00 93.17           O  
ATOM   4188  CG1 VAL B 540      -4.113  14.170  17.966  1.00 93.17           C  
ATOM   4189  CG2 VAL B 540      -5.133  14.733  20.192  1.00 93.17           C  
ATOM   4190  N   ASP B 541      -2.206  12.572  21.651  1.00 90.08           N  
ATOM   4191  CA  ASP B 541      -1.713  12.573  23.025  1.00 90.08           C  
ATOM   4192  C   ASP B 541      -2.217  13.797  23.788  1.00 90.08           C  
ATOM   4193  CB  ASP B 541      -0.184  12.533  23.046  1.00 90.08           C  
ATOM   4194  O   ASP B 541      -2.305  14.891  23.228  1.00 90.08           O  
ATOM   4195  CG  ASP B 541       0.379  11.174  22.668  1.00 90.08           C  
ATOM   4196  OD1 ASP B 541      -0.261  10.143  22.971  1.00 90.08           O  
ATOM   4197  OD2 ASP B 541       1.472  11.133  22.065  1.00 90.08           O  
ATOM   4198  N   SER B 542      -2.612  13.539  25.021  1.00 86.95           N  
ATOM   4199  CA  SER B 542      -3.045  14.642  25.872  1.00 86.95           C  
ATOM   4200  C   SER B 542      -1.862  15.289  26.584  1.00 86.95           C  
ATOM   4201  CB  SER B 542      -4.066  14.157  26.902  1.00 86.95           C  
ATOM   4202  O   SER B 542      -0.743  14.773  26.534  1.00 86.95           O  
ATOM   4203  OG  SER B 542      -4.448  15.212  27.768  1.00 86.95           O  
ATOM   4204  N   THR B 543      -2.123  16.360  27.143  1.00 78.61           N  
ATOM   4205  CA  THR B 543      -1.112  17.035  27.949  1.00 78.61           C  
ATOM   4206  C   THR B 543      -0.787  16.224  29.200  1.00 78.61           C  
ATOM   4207  CB  THR B 543      -1.572  18.448  28.354  1.00 78.61           C  
ATOM   4208  O   THR B 543       0.334  16.280  29.709  1.00 78.61           O  
ATOM   4209  CG2 THR B 543      -1.583  19.388  27.153  1.00 78.61           C  
ATOM   4210  OG1 THR B 543      -2.894  18.374  28.902  1.00 78.61           O  
ATOM   4211  N   SER B 544      -1.824  15.418  29.646  1.00 76.17           N  
ATOM   4212  CA  SER B 544      -1.635  14.551  30.805  1.00 76.17           C  
ATOM   4213  C   SER B 544      -0.915  13.262  30.419  1.00 76.17           C  
ATOM   4214  CB  SER B 544      -2.981  14.218  31.451  1.00 76.17           C  
ATOM   4215  O   SER B 544      -1.137  12.722  29.334  1.00 76.17           O  
ATOM   4216  OG  SER B 544      -3.670  13.234  30.700  1.00 76.17           O  
ATOM   4217  N   GLU B 545       0.107  12.894  31.200  1.00 72.57           N  
ATOM   4218  CA  GLU B 545       0.902  11.703  30.916  1.00 72.57           C  
ATOM   4219  C   GLU B 545       0.023  10.458  30.842  1.00 72.57           C  
ATOM   4220  CB  GLU B 545       1.990  11.517  31.977  1.00 72.57           C  
ATOM   4221  O   GLU B 545      -0.837  10.246  31.699  1.00 72.57           O  
ATOM   4222  CG  GLU B 545       3.313  12.181  31.624  1.00 72.57           C  
ATOM   4223  CD  GLU B 545       4.427  11.856  32.606  1.00 72.57           C  
ATOM   4224  OE1 GLU B 545       5.571  12.323  32.402  1.00 72.57           O  
ATOM   4225  OE2 GLU B 545       4.155  11.129  33.587  1.00 72.57           O  
ATOM   4226  N   LYS B 546      -0.070   9.644  29.902  1.00 78.12           N  
ATOM   4227  CA  LYS B 546      -0.707   8.345  29.708  1.00 78.12           C  
ATOM   4228  C   LYS B 546      -2.158   8.504  29.265  1.00 78.12           C  
ATOM   4229  CB  LYS B 546      -0.639   7.517  30.993  1.00 78.12           C  
ATOM   4230  O   LYS B 546      -2.987   7.623  29.504  1.00 78.12           O  
ATOM   4231  CG  LYS B 546       0.759   7.032  31.344  1.00 78.12           C  
ATOM   4232  CD  LYS B 546       0.740   6.089  32.540  1.00 78.12           C  
ATOM   4233  CE  LYS B 546       2.143   5.632  32.915  1.00 78.12           C  
ATOM   4234  NZ  LYS B 546       2.134   4.741  34.114  1.00 78.12           N  
ATOM   4235  N   SER B 547      -2.549   9.724  28.892  1.00 88.16           N  
ATOM   4236  CA  SER B 547      -3.910   9.957  28.419  1.00 88.16           C  
ATOM   4237  C   SER B 547      -3.915  10.464  26.980  1.00 88.16           C  
ATOM   4238  CB  SER B 547      -4.628  10.959  29.323  1.00 88.16           C  
ATOM   4239  O   SER B 547      -2.875  10.866  26.454  1.00 88.16           O  
ATOM   4240  OG  SER B 547      -3.921  12.186  29.376  1.00 88.16           O  
ATOM   4241  N   GLN B 548      -5.066  10.281  26.406  1.00 90.35           N  
ATOM   4242  CA  GLN B 548      -5.237  10.712  25.022  1.00 90.35           C  
ATOM   4243  C   GLN B 548      -6.455  11.620  24.875  1.00 90.35           C  
ATOM   4244  CB  GLN B 548      -5.369   9.503  24.095  1.00 90.35           C  
ATOM   4245  O   GLN B 548      -7.327  11.644  25.746  1.00 90.35           O  
ATOM   4246  CG  GLN B 548      -4.093   8.681  23.971  1.00 90.35           C  
ATOM   4247  CD  GLN B 548      -3.857   7.778  25.167  1.00 90.35           C  
ATOM   4248  NE2 GLN B 548      -2.598   7.643  25.569  1.00 90.35           N  
ATOM   4249  OE1 GLN B 548      -4.799   7.208  25.726  1.00 90.35           O  
ATOM   4250  N   ASP B 549      -6.407  12.369  23.876  1.00 91.00           N  
ATOM   4251  CA  ASP B 549      -7.563  13.172  23.485  1.00 91.00           C  
ATOM   4252  C   ASP B 549      -8.161  12.671  22.173  1.00 91.00           C  
ATOM   4253  CB  ASP B 549      -7.174  14.646  23.357  1.00 91.00           C  
ATOM   4254  O   ASP B 549      -7.448  12.126  21.327  1.00 91.00           O  
ATOM   4255  CG  ASP B 549      -6.703  15.251  24.668  1.00 91.00           C  
ATOM   4256  OD1 ASP B 549      -6.912  14.634  25.735  1.00 91.00           O  
ATOM   4257  OD2 ASP B 549      -6.120  16.356  24.635  1.00 91.00           O  
ATOM   4258  N   ILE B 550      -9.473  12.899  22.063  1.00 91.85           N  
ATOM   4259  CA  ILE B 550     -10.141  12.627  20.794  1.00 91.85           C  
ATOM   4260  C   ILE B 550     -10.483  13.943  20.100  1.00 91.85           C  
ATOM   4261  CB  ILE B 550     -11.417  11.780  20.997  1.00 91.85           C  
ATOM   4262  O   ILE B 550     -11.086  14.833  20.704  1.00 91.85           O  
ATOM   4263  CG1 ILE B 550     -11.057  10.398  21.554  1.00 91.85           C  
ATOM   4264  CG2 ILE B 550     -12.197  11.656  19.685  1.00 91.85           C  
ATOM   4265  CD1 ILE B 550     -12.264   9.535  21.895  1.00 91.85           C  
ATOM   4266  N   LEU B 551     -10.079  14.045  18.809  1.00 92.27           N  
ATOM   4267  CA  LEU B 551     -10.297  15.269  18.046  1.00 92.27           C  
ATOM   4268  C   LEU B 551     -11.304  15.038  16.924  1.00 92.27           C  
ATOM   4269  CB  LEU B 551      -8.976  15.781  17.464  1.00 92.27           C  
ATOM   4270  O   LEU B 551     -11.185  14.072  16.167  1.00 92.27           O  
ATOM   4271  CG  LEU B 551      -7.906  16.195  18.475  1.00 92.27           C  
ATOM   4272  CD1 LEU B 551      -6.553  16.337  17.786  1.00 92.27           C  
ATOM   4273  CD2 LEU B 551      -8.298  17.496  19.168  1.00 92.27           C  
ATOM   4274  N   LEU B 552     -12.326  15.836  16.903  1.00 92.50           N  
ATOM   4275  CA  LEU B 552     -13.217  15.918  15.751  1.00 92.50           C  
ATOM   4276  C   LEU B 552     -12.897  17.144  14.902  1.00 92.50           C  
ATOM   4277  CB  LEU B 552     -14.678  15.964  16.205  1.00 92.50           C  
ATOM   4278  O   LEU B 552     -12.850  18.264  15.416  1.00 92.50           O  
ATOM   4279  CG  LEU B 552     -15.166  14.780  17.042  1.00 92.50           C  
ATOM   4280  CD1 LEU B 552     -16.571  15.047  17.569  1.00 92.50           C  
ATOM   4281  CD2 LEU B 552     -15.132  13.495  16.222  1.00 92.50           C  
ATOM   4282  N   SER B 553     -12.667  16.914  13.621  1.00 94.35           N  
ATOM   4283  CA  SER B 553     -12.237  18.041  12.799  1.00 94.35           C  
ATOM   4284  C   SER B 553     -13.021  18.103  11.492  1.00 94.35           C  
ATOM   4285  CB  SER B 553     -10.740  17.948  12.501  1.00 94.35           C  
ATOM   4286  O   SER B 553     -13.477  17.075  10.986  1.00 94.35           O  
ATOM   4287  OG  SER B 553     -10.442  16.759  11.790  1.00 94.35           O  
ATOM   4288  N   VAL B 554     -13.305  19.226  11.022  1.00 94.06           N  
ATOM   4289  CA  VAL B 554     -13.787  19.532   9.679  1.00 94.06           C  
ATOM   4290  C   VAL B 554     -12.697  20.255   8.891  1.00 94.06           C  
ATOM   4291  CB  VAL B 554     -15.073  20.387   9.719  1.00 94.06           C  
ATOM   4292  O   VAL B 554     -12.341  21.391   9.212  1.00 94.06           O  
ATOM   4293  CG1 VAL B 554     -15.523  20.753   8.305  1.00 94.06           C  
ATOM   4294  CG2 VAL B 554     -16.184  19.646  10.461  1.00 94.06           C  
ATOM   4295  N   GLU B 555     -12.173  19.493   7.883  1.00 93.45           N  
ATOM   4296  CA  GLU B 555     -10.990  19.988   7.185  1.00 93.45           C  
ATOM   4297  C   GLU B 555      -9.837  20.229   8.155  1.00 93.45           C  
ATOM   4298  CB  GLU B 555     -11.315  21.277   6.425  1.00 93.45           C  
ATOM   4299  O   GLU B 555      -9.419  19.315   8.869  1.00 93.45           O  
ATOM   4300  CG  GLU B 555     -12.310  21.086   5.289  1.00 93.45           C  
ATOM   4301  CD  GLU B 555     -12.489  22.330   4.433  1.00 93.45           C  
ATOM   4302  OE1 GLU B 555     -13.125  22.241   3.359  1.00 93.45           O  
ATOM   4303  OE2 GLU B 555     -11.988  23.402   4.840  1.00 93.45           O  
ATOM   4304  N   ASN B 556      -9.215  21.388   8.207  1.00 88.76           N  
ATOM   4305  CA  ASN B 556      -8.053  21.620   9.058  1.00 88.76           C  
ATOM   4306  C   ASN B 556      -8.447  22.271  10.381  1.00 88.76           C  
ATOM   4307  CB  ASN B 556      -7.018  22.482   8.330  1.00 88.76           C  
ATOM   4308  O   ASN B 556      -7.584  22.623  11.186  1.00 88.76           O  
ATOM   4309  CG  ASN B 556      -5.637  22.381   8.946  1.00 88.76           C  
ATOM   4310  ND2 ASN B 556      -4.893  23.480   8.918  1.00 88.76           N  
ATOM   4311  OD1 ASN B 556      -5.241  21.323   9.443  1.00 88.76           O  
ATOM   4312  N   THR B 557      -9.770  22.368  10.757  1.00 90.33           N  
ATOM   4313  CA  THR B 557     -10.240  23.011  11.979  1.00 90.33           C  
ATOM   4314  C   THR B 557     -10.827  21.981  12.940  1.00 90.33           C  
ATOM   4315  CB  THR B 557     -11.295  24.090  11.671  1.00 90.33           C  
ATOM   4316  O   THR B 557     -11.719  21.215  12.569  1.00 90.33           O  
ATOM   4317  CG2 THR B 557     -11.630  24.902  12.918  1.00 90.33           C  
ATOM   4318  OG1 THR B 557     -10.788  24.972  10.662  1.00 90.33           O  
ATOM   4319  N   VAL B 558     -10.316  22.007  14.217  1.00 91.32           N  
ATOM   4320  CA  VAL B 558     -10.835  21.132  15.263  1.00 91.32           C  
ATOM   4321  C   VAL B 558     -12.139  21.703  15.815  1.00 91.32           C  
ATOM   4322  CB  VAL B 558      -9.811  20.941  16.404  1.00 91.32           C  
ATOM   4323  O   VAL B 558     -12.162  22.820  16.339  1.00 91.32           O  
ATOM   4324  CG1 VAL B 558     -10.388  20.052  17.504  1.00 91.32           C  
ATOM   4325  CG2 VAL B 558      -8.512  20.349  15.861  1.00 91.32           C  
ATOM   4326  N   ILE B 559     -13.207  21.042  15.706  1.00 88.04           N  
ATOM   4327  CA  ILE B 559     -14.512  21.559  16.105  1.00 88.04           C  
ATOM   4328  C   ILE B 559     -14.847  21.079  17.516  1.00 88.04           C  
ATOM   4329  CB  ILE B 559     -15.618  21.127  15.116  1.00 88.04           C  
ATOM   4330  O   ILE B 559     -15.661  21.694  18.210  1.00 88.04           O  
ATOM   4331  CG1 ILE B 559     -15.588  19.607  14.912  1.00 88.04           C  
ATOM   4332  CG2 ILE B 559     -15.465  21.861  13.780  1.00 88.04           C  
ATOM   4333  CD1 ILE B 559     -16.750  19.071  14.087  1.00 88.04           C  
ATOM   4334  N   TYR B 560     -14.195  20.005  17.873  1.00 87.02           N  
ATOM   4335  CA  TYR B 560     -14.433  19.506  19.223  1.00 87.02           C  
ATOM   4336  C   TYR B 560     -13.279  18.629  19.692  1.00 87.02           C  
ATOM   4337  CB  TYR B 560     -15.745  18.716  19.280  1.00 87.02           C  
ATOM   4338  O   TYR B 560     -12.676  17.905  18.895  1.00 87.02           O  
ATOM   4339  CG  TYR B 560     -16.233  18.452  20.684  1.00 87.02           C  
ATOM   4340  CD1 TYR B 560     -16.085  17.196  21.269  1.00 87.02           C  
ATOM   4341  CD2 TYR B 560     -16.844  19.456  21.427  1.00 87.02           C  
ATOM   4342  CE1 TYR B 560     -16.536  16.947  22.561  1.00 87.02           C  
ATOM   4343  CE2 TYR B 560     -17.298  19.218  22.720  1.00 87.02           C  
ATOM   4344  OH  TYR B 560     -17.587  17.722  24.558  1.00 87.02           O  
ATOM   4345  CZ  TYR B 560     -17.139  17.963  23.278  1.00 87.02           C  
ATOM   4346  N   ARG B 561     -12.982  18.713  21.014  1.00 88.44           N  
ATOM   4347  CA  ARG B 561     -11.910  17.937  21.629  1.00 88.44           C  
ATOM   4348  C   ARG B 561     -12.371  17.313  22.943  1.00 88.44           C  
ATOM   4349  CB  ARG B 561     -10.680  18.814  21.869  1.00 88.44           C  
ATOM   4350  O   ARG B 561     -12.849  18.016  23.835  1.00 88.44           O  
ATOM   4351  CG  ARG B 561      -9.506  18.072  22.489  1.00 88.44           C  
ATOM   4352  CD  ARG B 561      -8.333  19.003  22.763  1.00 88.44           C  
ATOM   4353  NE  ARG B 561      -7.672  19.416  21.528  1.00 88.44           N  
ATOM   4354  NH1 ARG B 561      -5.967  17.863  21.677  1.00 88.44           N  
ATOM   4355  NH2 ARG B 561      -6.047  19.319  19.908  1.00 88.44           N  
ATOM   4356  CZ  ARG B 561      -6.564  18.865  21.040  1.00 88.44           C  
ATOM   4357  N   ILE B 562     -12.338  15.979  22.978  1.00 85.75           N  
ATOM   4358  CA  ILE B 562     -12.560  15.269  24.233  1.00 85.75           C  
ATOM   4359  C   ILE B 562     -11.222  14.998  24.917  1.00 85.75           C  
ATOM   4360  CB  ILE B 562     -13.324  13.946  24.006  1.00 85.75           C  
ATOM   4361  O   ILE B 562     -10.415  14.207  24.423  1.00 85.75           O  
ATOM   4362  CG1 ILE B 562     -14.597  14.197  23.190  1.00 85.75           C  
ATOM   4363  CG2 ILE B 562     -13.655  13.277  25.344  1.00 85.75           C  
ATOM   4364  CD1 ILE B 562     -15.295  12.927  22.723  1.00 85.75           C  
ATOM   4365  N   GLN B 563     -11.050  15.585  26.120  1.00 83.84           N  
ATOM   4366  CA  GLN B 563      -9.720  15.611  26.719  1.00 83.84           C  
ATOM   4367  C   GLN B 563      -9.582  14.541  27.798  1.00 83.84           C  
ATOM   4368  CB  GLN B 563      -9.423  16.991  27.307  1.00 83.84           C  
ATOM   4369  O   GLN B 563     -10.557  14.201  28.472  1.00 83.84           O  
ATOM   4370  CG  GLN B 563      -9.341  18.099  26.266  1.00 83.84           C  
ATOM   4371  CD  GLN B 563      -9.031  19.454  26.873  1.00 83.84           C  
ATOM   4372  NE2 GLN B 563      -8.589  20.390  26.040  1.00 83.84           N  
ATOM   4373  OE1 GLN B 563      -9.188  19.658  28.081  1.00 83.84           O  
ATOM   4374  N   ALA B 564      -8.355  14.041  27.870  1.00 79.40           N  
ATOM   4375  CA  ALA B 564      -7.797  13.314  29.007  1.00 79.40           C  
ATOM   4376  C   ALA B 564      -8.537  11.998  29.233  1.00 79.40           C  
ATOM   4377  CB  ALA B 564      -7.852  14.174  30.267  1.00 79.40           C  
ATOM   4378  O   ALA B 564      -8.963  11.703  30.352  1.00 79.40           O  
ATOM   4379  N   LEU B 565      -8.647  11.219  28.199  1.00 82.87           N  
ATOM   4380  CA  LEU B 565      -9.237   9.890  28.308  1.00 82.87           C  
ATOM   4381  C   LEU B 565      -8.156   8.824  28.449  1.00 82.87           C  
ATOM   4382  CB  LEU B 565     -10.111   9.590  27.087  1.00 82.87           C  
ATOM   4383  O   LEU B 565      -7.135   8.875  27.759  1.00 82.87           O  
ATOM   4384  CG  LEU B 565     -11.323  10.499  26.881  1.00 82.87           C  
ATOM   4385  CD1 LEU B 565     -11.843  10.374  25.452  1.00 82.87           C  
ATOM   4386  CD2 LEU B 565     -12.421  10.163  27.885  1.00 82.87           C  
ATOM   4387  N   SER B 566      -8.263   7.930  29.378  1.00 87.55           N  
ATOM   4388  CA  SER B 566      -7.375   6.776  29.471  1.00 87.55           C  
ATOM   4389  C   SER B 566      -7.771   5.691  28.476  1.00 87.55           C  
ATOM   4390  CB  SER B 566      -7.383   6.206  30.890  1.00 87.55           C  
ATOM   4391  O   SER B 566      -8.548   4.792  28.806  1.00 87.55           O  
ATOM   4392  OG  SER B 566      -6.353   5.247  31.054  1.00 87.55           O  
ATOM   4393  N   LEU B 567      -7.175   5.768  27.317  1.00 90.36           N  
ATOM   4394  CA  LEU B 567      -7.623   4.898  26.235  1.00 90.36           C  
ATOM   4395  C   LEU B 567      -6.640   3.753  26.016  1.00 90.36           C  
ATOM   4396  CB  LEU B 567      -7.790   5.697  24.940  1.00 90.36           C  
ATOM   4397  O   LEU B 567      -7.013   2.701  25.491  1.00 90.36           O  
ATOM   4398  CG  LEU B 567      -8.880   6.771  24.941  1.00 90.36           C  
ATOM   4399  CD1 LEU B 567      -8.840   7.568  23.642  1.00 90.36           C  
ATOM   4400  CD2 LEU B 567     -10.252   6.139  25.146  1.00 90.36           C  
ATOM   4401  N   CYS B 568      -5.347   3.938  26.351  1.00 89.60           N  
ATOM   4402  CA  CYS B 568      -4.329   2.909  26.173  1.00 89.60           C  
ATOM   4403  C   CYS B 568      -4.331   1.932  27.343  1.00 89.60           C  
ATOM   4404  CB  CYS B 568      -2.946   3.543  26.028  1.00 89.60           C  
ATOM   4405  O   CYS B 568      -3.372   1.882  28.116  1.00 89.60           O  
ATOM   4406  SG  CYS B 568      -2.735   4.489  24.504  1.00 89.60           S  
ATOM   4407  N   SER B 569      -5.401   1.162  27.478  1.00 87.96           N  
ATOM   4408  CA  SER B 569      -5.585   0.166  28.529  1.00 87.96           C  
ATOM   4409  C   SER B 569      -5.899  -1.206  27.942  1.00 87.96           C  
ATOM   4410  CB  SER B 569      -6.704   0.591  29.480  1.00 87.96           C  
ATOM   4411  O   SER B 569      -6.017  -1.353  26.724  1.00 87.96           O  
ATOM   4412  OG  SER B 569      -7.973   0.419  28.873  1.00 87.96           O  
ATOM   4413  N   ASP B 570      -5.875  -2.189  28.873  1.00 86.47           N  
ATOM   4414  CA  ASP B 570      -6.143  -3.559  28.448  1.00 86.47           C  
ATOM   4415  C   ASP B 570      -7.611  -3.739  28.068  1.00 86.47           C  
ATOM   4416  CB  ASP B 570      -5.760  -4.548  29.552  1.00 86.47           C  
ATOM   4417  O   ASP B 570      -7.977  -4.734  27.438  1.00 86.47           O  
ATOM   4418  CG  ASP B 570      -6.365  -4.195  30.900  1.00 86.47           C  
ATOM   4419  OD1 ASP B 570      -6.963  -3.106  31.034  1.00 86.47           O  
ATOM   4420  OD2 ASP B 570      -6.239  -5.013  31.837  1.00 86.47           O  
ATOM   4421  N   GLN B 571      -8.412  -2.714  28.255  1.00 86.33           N  
ATOM   4422  CA  GLN B 571      -9.837  -2.791  27.954  1.00 86.33           C  
ATOM   4423  C   GLN B 571     -10.197  -1.907  26.763  1.00 86.33           C  
ATOM   4424  CB  GLN B 571     -10.667  -2.391  29.174  1.00 86.33           C  
ATOM   4425  O   GLN B 571      -9.523  -0.910  26.498  1.00 86.33           O  
ATOM   4426  CG  GLN B 571     -10.494  -3.321  30.368  1.00 86.33           C  
ATOM   4427  CD  GLN B 571     -11.708  -3.342  31.277  1.00 86.33           C  
ATOM   4428  NE2 GLN B 571     -11.837  -4.401  32.069  1.00 86.33           N  
ATOM   4429  OE1 GLN B 571     -12.523  -2.414  31.267  1.00 86.33           O  
ATOM   4430  N   GLN B 572     -11.320  -2.313  26.118  1.00 88.67           N  
ATOM   4431  CA  GLN B 572     -11.803  -1.521  24.991  1.00 88.67           C  
ATOM   4432  C   GLN B 572     -12.622  -0.326  25.469  1.00 88.67           C  
ATOM   4433  CB  GLN B 572     -12.639  -2.386  24.046  1.00 88.67           C  
ATOM   4434  O   GLN B 572     -13.301  -0.403  26.496  1.00 88.67           O  
ATOM   4435  CG  GLN B 572     -11.818  -3.375  23.229  1.00 88.67           C  
ATOM   4436  CD  GLN B 572     -12.645  -4.108  22.190  1.00 88.67           C  
ATOM   4437  NE2 GLN B 572     -12.003  -4.996  21.440  1.00 88.67           N  
ATOM   4438  OE1 GLN B 572     -13.852  -3.878  22.064  1.00 88.67           O  
ATOM   4439  N   SER B 573     -12.483   0.724  24.768  1.00 89.89           N  
ATOM   4440  CA  SER B 573     -13.249   1.930  25.065  1.00 89.89           C  
ATOM   4441  C   SER B 573     -14.336   2.166  24.021  1.00 89.89           C  
ATOM   4442  CB  SER B 573     -12.326   3.148  25.135  1.00 89.89           C  
ATOM   4443  O   SER B 573     -14.113   1.957  22.827  1.00 89.89           O  
ATOM   4444  OG  SER B 573     -11.341   2.975  26.139  1.00 89.89           O  
ATOM   4445  N   HIS B 574     -15.557   2.594  24.518  1.00 89.33           N  
ATOM   4446  CA  HIS B 574     -16.722   2.809  23.667  1.00 89.33           C  
ATOM   4447  C   HIS B 574     -16.953   4.295  23.413  1.00 89.33           C  
ATOM   4448  CB  HIS B 574     -17.968   2.184  24.298  1.00 89.33           C  
ATOM   4449  O   HIS B 574     -17.053   5.082  24.357  1.00 89.33           O  
ATOM   4450  CG  HIS B 574     -19.181   2.253  23.425  1.00 89.33           C  
ATOM   4451  CD2 HIS B 574     -20.237   3.100  23.435  1.00 89.33           C  
ATOM   4452  ND1 HIS B 574     -19.404   1.369  22.391  1.00 89.33           N  
ATOM   4453  CE1 HIS B 574     -20.549   1.671  21.801  1.00 89.33           C  
ATOM   4454  NE2 HIS B 574     -21.074   2.718  22.416  1.00 89.33           N  
ATOM   4455  N   LEU B 575     -16.971   4.679  22.095  1.00 87.85           N  
ATOM   4456  CA  LEU B 575     -17.212   6.060  21.691  1.00 87.85           C  
ATOM   4457  C   LEU B 575     -18.365   6.142  20.696  1.00 87.85           C  
ATOM   4458  CB  LEU B 575     -15.948   6.668  21.077  1.00 87.85           C  
ATOM   4459  O   LEU B 575     -18.469   5.312  19.791  1.00 87.85           O  
ATOM   4460  CG  LEU B 575     -14.738   6.794  22.003  1.00 87.85           C  
ATOM   4461  CD1 LEU B 575     -13.449   6.826  21.189  1.00 87.85           C  
ATOM   4462  CD2 LEU B 575     -14.857   8.041  22.873  1.00 87.85           C  
ATOM   4463  N   GLU B 576     -19.282   7.125  20.898  1.00 89.96           N  
ATOM   4464  CA  GLU B 576     -20.409   7.326  19.994  1.00 89.96           C  
ATOM   4465  C   GLU B 576     -20.541   8.792  19.593  1.00 89.96           C  
ATOM   4466  CB  GLU B 576     -21.710   6.838  20.638  1.00 89.96           C  
ATOM   4467  O   GLU B 576     -20.430   9.684  20.436  1.00 89.96           O  
ATOM   4468  CG  GLU B 576     -22.855   6.659  19.653  1.00 89.96           C  
ATOM   4469  CD  GLU B 576     -24.119   6.111  20.295  1.00 89.96           C  
ATOM   4470  OE1 GLU B 576     -25.168   6.046  19.614  1.00 89.96           O  
ATOM   4471  OE2 GLU B 576     -24.061   5.743  21.490  1.00 89.96           O  
ATOM   4472  N   PHE B 577     -20.688   9.057  18.354  1.00 88.01           N  
ATOM   4473  CA  PHE B 577     -20.998  10.427  17.962  1.00 88.01           C  
ATOM   4474  C   PHE B 577     -22.018  10.449  16.831  1.00 88.01           C  
ATOM   4475  CB  PHE B 577     -19.725  11.166  17.536  1.00 88.01           C  
ATOM   4476  O   PHE B 577     -22.093   9.508  16.037  1.00 88.01           O  
ATOM   4477  CG  PHE B 577     -18.959  10.473  16.441  1.00 88.01           C  
ATOM   4478  CD1 PHE B 577     -17.998   9.517  16.745  1.00 88.01           C  
ATOM   4479  CD2 PHE B 577     -19.200  10.779  15.108  1.00 88.01           C  
ATOM   4480  CE1 PHE B 577     -17.287   8.875  15.734  1.00 88.01           C  
ATOM   4481  CE2 PHE B 577     -18.494  10.141  14.093  1.00 88.01           C  
ATOM   4482  CZ  PHE B 577     -17.537   9.190  14.408  1.00 88.01           C  
ATOM   4483  N   ARG B 578     -22.758  11.497  16.817  1.00 88.66           N  
ATOM   4484  CA  ARG B 578     -23.800  11.734  15.823  1.00 88.66           C  
ATOM   4485  C   ARG B 578     -23.673  13.128  15.218  1.00 88.66           C  
ATOM   4486  CB  ARG B 578     -25.187  11.557  16.445  1.00 88.66           C  
ATOM   4487  O   ARG B 578     -23.615  14.123  15.944  1.00 88.66           O  
ATOM   4488  CG  ARG B 578     -25.483  10.136  16.895  1.00 88.66           C  
ATOM   4489  CD  ARG B 578     -26.883  10.010  17.482  1.00 88.66           C  
ATOM   4490  NE  ARG B 578     -27.115   8.682  18.041  1.00 88.66           N  
ATOM   4491  NH1 ARG B 578     -29.309   9.091  18.638  1.00 88.66           N  
ATOM   4492  NH2 ARG B 578     -28.365   7.044  19.057  1.00 88.66           N  
ATOM   4493  CZ  ARG B 578     -28.263   8.275  18.577  1.00 88.66           C  
ATOM   4494  N   VAL B 579     -23.566  13.153  13.866  1.00 88.63           N  
ATOM   4495  CA  VAL B 579     -23.417  14.447  13.210  1.00 88.63           C  
ATOM   4496  C   VAL B 579     -24.427  14.569  12.072  1.00 88.63           C  
ATOM   4497  CB  VAL B 579     -21.982  14.650  12.673  1.00 88.63           C  
ATOM   4498  O   VAL B 579     -24.680  13.601  11.352  1.00 88.63           O  
ATOM   4499  CG1 VAL B 579     -21.860  15.991  11.951  1.00 88.63           C  
ATOM   4500  CG2 VAL B 579     -20.969  14.559  13.813  1.00 88.63           C  
ATOM   4501  N   ASN B 580     -25.083  15.650  11.959  1.00 87.77           N  
ATOM   4502  CA  ASN B 580     -25.968  16.015  10.858  1.00 87.77           C  
ATOM   4503  C   ASN B 580     -25.758  17.464  10.427  1.00 87.77           C  
ATOM   4504  CB  ASN B 580     -27.430  15.783  11.244  1.00 87.77           C  
ATOM   4505  O   ASN B 580     -24.774  18.095  10.816  1.00 87.77           O  
ATOM   4506  CG  ASN B 580     -27.862  16.623  12.430  1.00 87.77           C  
ATOM   4507  ND2 ASN B 580     -28.806  16.109  13.209  1.00 87.77           N  
ATOM   4508  OD1 ASN B 580     -27.351  17.726  12.643  1.00 87.77           O  
ATOM   4509  N   ARG B 581     -26.638  18.047   9.648  1.00 84.38           N  
ATOM   4510  CA  ARG B 581     -26.464  19.374   9.068  1.00 84.38           C  
ATOM   4511  C   ARG B 581     -26.454  20.448  10.150  1.00 84.38           C  
ATOM   4512  CB  ARG B 581     -27.570  19.666   8.051  1.00 84.38           C  
ATOM   4513  O   ARG B 581     -25.821  21.493   9.989  1.00 84.38           O  
ATOM   4514  CG  ARG B 581     -27.371  20.960   7.278  1.00 84.38           C  
ATOM   4515  CD  ARG B 581     -28.501  21.205   6.288  1.00 84.38           C  
ATOM   4516  NE  ARG B 581     -28.368  22.500   5.628  1.00 84.38           N  
ATOM   4517  NH1 ARG B 581     -30.267  22.269   4.333  1.00 84.38           N  
ATOM   4518  NH2 ARG B 581     -28.992  24.168   4.177  1.00 84.38           N  
ATOM   4519  CZ  ARG B 581     -29.209  22.976   4.714  1.00 84.38           C  
ATOM   4520  N   ASN B 582     -27.052  20.153  11.315  1.00 79.47           N  
ATOM   4521  CA  ASN B 582     -27.269  21.224  12.283  1.00 79.47           C  
ATOM   4522  C   ASN B 582     -26.635  20.897  13.632  1.00 79.47           C  
ATOM   4523  CB  ASN B 582     -28.765  21.499  12.452  1.00 79.47           C  
ATOM   4524  O   ASN B 582     -26.438  21.786  14.462  1.00 79.47           O  
ATOM   4525  CG  ASN B 582     -29.424  21.952  11.164  1.00 79.47           C  
ATOM   4526  ND2 ASN B 582     -30.751  21.976  11.154  1.00 79.47           N  
ATOM   4527  OD1 ASN B 582     -28.746  22.277  10.186  1.00 79.47           O  
ATOM   4528  N   ASN B 583     -26.343  19.663  13.757  1.00 82.18           N  
ATOM   4529  CA  ASN B 583     -25.986  19.326  15.131  1.00 82.18           C  
ATOM   4530  C   ASN B 583     -24.892  18.264  15.183  1.00 82.18           C  
ATOM   4531  CB  ASN B 583     -27.219  18.857  15.906  1.00 82.18           C  
ATOM   4532  O   ASN B 583     -24.746  17.471  14.251  1.00 82.18           O  
ATOM   4533  CG  ASN B 583     -28.265  19.944  16.054  1.00 82.18           C  
ATOM   4534  ND2 ASN B 583     -29.506  19.543  16.305  1.00 82.18           N  
ATOM   4535  OD1 ASN B 583     -27.961  21.134  15.943  1.00 82.18           O  
ATOM   4536  N   LEU B 584     -24.081  18.388  16.226  1.00 86.04           N  
ATOM   4537  CA  LEU B 584     -23.082  17.387  16.583  1.00 86.04           C  
ATOM   4538  C   LEU B 584     -23.296  16.890  18.009  1.00 86.04           C  
ATOM   4539  CB  LEU B 584     -21.671  17.962  16.437  1.00 86.04           C  
ATOM   4540  O   LEU B 584     -23.380  17.690  18.944  1.00 86.04           O  
ATOM   4541  CG  LEU B 584     -20.519  17.046  16.854  1.00 86.04           C  
ATOM   4542  CD1 LEU B 584     -20.353  15.911  15.849  1.00 86.04           C  
ATOM   4543  CD2 LEU B 584     -19.225  17.841  16.989  1.00 86.04           C  
ATOM   4544  N   GLU B 585     -23.539  15.601  18.118  1.00 84.98           N  
ATOM   4545  CA  GLU B 585     -23.740  14.987  19.427  1.00 84.98           C  
ATOM   4546  C   GLU B 585     -22.656  13.955  19.725  1.00 84.98           C  
ATOM   4547  CB  GLU B 585     -25.123  14.337  19.510  1.00 84.98           C  
ATOM   4548  O   GLU B 585     -22.304  13.150  18.861  1.00 84.98           O  
ATOM   4549  CG  GLU B 585     -26.271  15.335  19.544  1.00 84.98           C  
ATOM   4550  CD  GLU B 585     -27.639  14.675  19.619  1.00 84.98           C  
ATOM   4551  OE1 GLU B 585     -28.663  15.394  19.583  1.00 84.98           O  
ATOM   4552  OE2 GLU B 585     -27.686  13.428  19.714  1.00 84.98           O  
ATOM   4553  N   LEU B 586     -22.027  14.041  20.866  1.00 80.99           N  
ATOM   4554  CA  LEU B 586     -21.003  13.088  21.285  1.00 80.99           C  
ATOM   4555  C   LEU B 586     -21.393  12.414  22.595  1.00 80.99           C  
ATOM   4556  CB  LEU B 586     -19.651  13.789  21.439  1.00 80.99           C  
ATOM   4557  O   LEU B 586     -21.874  13.073  23.519  1.00 80.99           O  
ATOM   4558  CG  LEU B 586     -18.421  12.881  21.503  1.00 80.99           C  
ATOM   4559  CD1 LEU B 586     -17.557  13.071  20.261  1.00 80.99           C  
ATOM   4560  CD2 LEU B 586     -17.616  13.159  22.768  1.00 80.99           C  
ATOM   4561  N   SER B 587     -21.290  11.118  22.554  1.00 75.95           N  
ATOM   4562  CA  SER B 587     -21.603  10.349  23.754  1.00 75.95           C  
ATOM   4563  C   SER B 587     -20.418   9.492  24.186  1.00 75.95           C  
ATOM   4564  CB  SER B 587     -22.826   9.462  23.518  1.00 75.95           C  
ATOM   4565  O   SER B 587     -19.867   8.736  23.384  1.00 75.95           O  
ATOM   4566  OG  SER B 587     -23.031   8.587  24.615  1.00 75.95           O  
ATOM   4567  N   THR B 588     -19.823   9.783  25.338  1.00 67.95           N  
ATOM   4568  CA  THR B 588     -18.850   8.915  25.993  1.00 67.95           C  
ATOM   4569  C   THR B 588     -19.483   8.186  27.174  1.00 67.95           C  
ATOM   4570  CB  THR B 588     -17.625   9.714  26.476  1.00 67.95           C  
ATOM   4571  O   THR B 588     -20.586   8.531  27.604  1.00 67.95           O  
ATOM   4572  CG2 THR B 588     -16.948  10.437  25.316  1.00 67.95           C  
ATOM   4573  OG1 THR B 588     -18.045  10.679  27.448  1.00 67.95           O  
ATOM   4574  N   PRO B 589     -18.937   6.990  27.544  1.00 62.78           N  
ATOM   4575  CA  PRO B 589     -19.526   6.345  28.720  1.00 62.78           C  
ATOM   4576  C   PRO B 589     -19.699   7.306  29.895  1.00 62.78           C  
ATOM   4577  CB  PRO B 589     -18.520   5.243  29.060  1.00 62.78           C  
ATOM   4578  O   PRO B 589     -20.581   7.107  30.735  1.00 62.78           O  
ATOM   4579  CG  PRO B 589     -17.671   5.111  27.837  1.00 62.78           C  
ATOM   4580  CD  PRO B 589     -17.844   6.346  27.000  1.00 62.78           C  
ATOM   4581  N   LEU B 590     -18.992   8.412  29.905  1.00 62.74           N  
ATOM   4582  CA  LEU B 590     -18.989   9.297  31.065  1.00 62.74           C  
ATOM   4583  C   LEU B 590     -19.892  10.503  30.831  1.00 62.74           C  
ATOM   4584  CB  LEU B 590     -17.565   9.764  31.378  1.00 62.74           C  
ATOM   4585  O   LEU B 590     -20.456  11.055  31.779  1.00 62.74           O  
ATOM   4586  CG  LEU B 590     -16.677   8.775  32.135  1.00 62.74           C  
ATOM   4587  CD1 LEU B 590     -15.247   8.837  31.610  1.00 62.74           C  
ATOM   4588  CD2 LEU B 590     -16.715   9.061  33.632  1.00 62.74           C  
ATOM   4589  N   LYS B 591     -20.109  10.855  29.518  1.00 64.35           N  
ATOM   4590  CA  LYS B 591     -20.813  12.120  29.324  1.00 64.35           C  
ATOM   4591  C   LYS B 591     -21.434  12.196  27.933  1.00 64.35           C  
ATOM   4592  CB  LYS B 591     -19.865  13.301  29.540  1.00 64.35           C  
ATOM   4593  O   LYS B 591     -20.898  11.632  26.976  1.00 64.35           O  
ATOM   4594  CG  LYS B 591     -20.553  14.564  30.037  1.00 64.35           C  
ATOM   4595  CD  LYS B 591     -19.551  15.683  30.291  1.00 64.35           C  
ATOM   4596  CE  LYS B 591     -20.245  16.968  30.721  1.00 64.35           C  
ATOM   4597  NZ  LYS B 591     -19.267  18.070  30.968  1.00 64.35           N  
ATOM   4598  N   ILE B 592     -22.717  12.673  27.852  1.00 65.88           N  
ATOM   4599  CA  ILE B 592     -23.362  13.013  26.588  1.00 65.88           C  
ATOM   4600  C   ILE B 592     -23.368  14.528  26.403  1.00 65.88           C  
ATOM   4601  CB  ILE B 592     -24.803  12.459  26.522  1.00 65.88           C  
ATOM   4602  O   ILE B 592     -23.843  15.264  27.271  1.00 65.88           O  
ATOM   4603  CG1 ILE B 592     -24.798  10.936  26.700  1.00 65.88           C  
ATOM   4604  CG2 ILE B 592     -25.473  12.854  25.203  1.00 65.88           C  
ATOM   4605  CD1 ILE B 592     -26.183  10.330  26.879  1.00 65.88           C  
ATOM   4606  N   GLU B 593     -22.706  14.997  25.442  1.00 69.30           N  
ATOM   4607  CA  GLU B 593     -22.636  16.440  25.231  1.00 69.30           C  
ATOM   4608  C   GLU B 593     -23.142  16.820  23.843  1.00 69.30           C  
ATOM   4609  CB  GLU B 593     -21.204  16.943  25.426  1.00 69.30           C  
ATOM   4610  O   GLU B 593     -22.857  16.130  22.862  1.00 69.30           O  
ATOM   4611  CG  GLU B 593     -20.865  17.291  26.868  1.00 69.30           C  
ATOM   4612  CD  GLU B 593     -19.472  17.877  27.032  1.00 69.30           C  
ATOM   4613  OE1 GLU B 593     -19.077  18.193  28.178  1.00 69.30           O  
ATOM   4614  OE2 GLU B 593     -18.770  18.023  26.007  1.00 69.30           O  
ATOM   4615  N   THR B 594     -24.087  17.706  23.797  1.00 66.82           N  
ATOM   4616  CA  THR B 594     -24.501  18.323  22.542  1.00 66.82           C  
ATOM   4617  C   THR B 594     -23.811  19.671  22.348  1.00 66.82           C  
ATOM   4618  CB  THR B 594     -26.028  18.512  22.489  1.00 66.82           C  
ATOM   4619  O   THR B 594     -23.879  20.539  23.220  1.00 66.82           O  
ATOM   4620  CG2 THR B 594     -26.513  18.674  21.052  1.00 66.82           C  
ATOM   4621  OG1 THR B 594     -26.666  17.369  23.070  1.00 66.82           O  
ATOM   4622  N   ILE B 595     -23.088  19.731  21.305  1.00 69.76           N  
ATOM   4623  CA  ILE B 595     -22.271  20.915  21.066  1.00 69.76           C  
ATOM   4624  C   ILE B 595     -23.004  21.866  20.122  1.00 69.76           C  
ATOM   4625  CB  ILE B 595     -20.889  20.541  20.485  1.00 69.76           C  
ATOM   4626  O   ILE B 595     -23.358  21.488  19.002  1.00 69.76           O  
ATOM   4627  CG1 ILE B 595     -20.202  19.497  21.371  1.00 69.76           C  
ATOM   4628  CG2 ILE B 595     -20.014  21.788  20.328  1.00 69.76           C  
ATOM   4629  CD1 ILE B 595     -19.098  18.719  20.669  1.00 69.76           C  
ATOM   4630  N   SER B 596     -23.547  23.002  20.554  1.00 62.40           N  
ATOM   4631  CA  SER B 596     -24.250  23.957  19.704  1.00 62.40           C  
ATOM   4632  C   SER B 596     -23.573  25.323  19.729  1.00 62.40           C  
ATOM   4633  CB  SER B 596     -25.709  24.093  20.143  1.00 62.40           C  
ATOM   4634  O   SER B 596     -23.683  26.058  20.712  1.00 62.40           O  
ATOM   4635  OG  SER B 596     -25.867  25.186  21.031  1.00 62.40           O  
ATOM   4636  N   HIS B 597     -22.269  25.448  19.414  1.00 64.77           N  
ATOM   4637  CA  HIS B 597     -21.650  26.768  19.447  1.00 64.77           C  
ATOM   4638  C   HIS B 597     -21.727  27.448  18.085  1.00 64.77           C  
ATOM   4639  CB  HIS B 597     -20.192  26.665  19.900  1.00 64.77           C  
ATOM   4640  O   HIS B 597     -21.926  26.784  17.065  1.00 64.77           O  
ATOM   4641  CG  HIS B 597     -19.947  27.225  21.265  1.00 64.77           C  
ATOM   4642  CD2 HIS B 597     -19.695  26.612  22.446  1.00 64.77           C  
ATOM   4643  ND1 HIS B 597     -19.949  28.578  21.526  1.00 64.77           N  
ATOM   4644  CE1 HIS B 597     -19.707  28.773  22.811  1.00 64.77           C  
ATOM   4645  NE2 HIS B 597     -19.550  27.596  23.392  1.00 64.77           N  
ATOM   4646  N   GLU B 598     -21.848  28.805  17.964  1.00 63.58           N  
ATOM   4647  CA  GLU B 598     -21.891  29.614  16.750  1.00 63.58           C  
ATOM   4648  C   GLU B 598     -20.799  29.195  15.769  1.00 63.58           C  
ATOM   4649  CB  GLU B 598     -21.751  31.100  17.089  1.00 63.58           C  
ATOM   4650  O   GLU B 598     -21.043  29.103  14.564  1.00 63.58           O  
ATOM   4651  CG  GLU B 598     -23.077  31.844  17.152  1.00 63.58           C  
ATOM   4652  CD  GLU B 598     -22.918  33.332  17.421  1.00 63.58           C  
ATOM   4653  OE1 GLU B 598     -23.941  34.052  17.473  1.00 63.58           O  
ATOM   4654  OE2 GLU B 598     -21.761  33.782  17.580  1.00 63.58           O  
ATOM   4655  N   ASP B 599     -19.557  28.952  16.234  1.00 67.27           N  
ATOM   4656  CA  ASP B 599     -18.442  28.540  15.388  1.00 67.27           C  
ATOM   4657  C   ASP B 599     -18.692  27.161  14.782  1.00 67.27           C  
ATOM   4658  CB  ASP B 599     -17.136  28.535  16.186  1.00 67.27           C  
ATOM   4659  O   ASP B 599     -18.244  26.875  13.670  1.00 67.27           O  
ATOM   4660  CG  ASP B 599     -16.645  29.930  16.528  1.00 67.27           C  
ATOM   4661  OD1 ASP B 599     -17.007  30.895  15.820  1.00 67.27           O  
ATOM   4662  OD2 ASP B 599     -15.886  30.066  17.512  1.00 67.27           O  
ATOM   4663  N   LEU B 600     -19.511  26.438  15.377  1.00 81.81           N  
ATOM   4664  CA  LEU B 600     -19.842  25.089  14.932  1.00 81.81           C  
ATOM   4665  C   LEU B 600     -20.745  25.128  13.703  1.00 81.81           C  
ATOM   4666  CB  LEU B 600     -20.525  24.305  16.056  1.00 81.81           C  
ATOM   4667  O   LEU B 600     -20.611  24.296  12.803  1.00 81.81           O  
ATOM   4668  CG  LEU B 600     -20.623  22.791  15.865  1.00 81.81           C  
ATOM   4669  CD1 LEU B 600     -19.325  22.117  16.296  1.00 81.81           C  
ATOM   4670  CD2 LEU B 600     -21.808  22.229  16.644  1.00 81.81           C  
ATOM   4671  N   GLN B 601     -21.476  26.206  13.590  1.00 85.03           N  
ATOM   4672  CA  GLN B 601     -22.428  26.311  12.489  1.00 85.03           C  
ATOM   4673  C   GLN B 601     -21.710  26.538  11.161  1.00 85.03           C  
ATOM   4674  CB  GLN B 601     -23.425  27.442  12.747  1.00 85.03           C  
ATOM   4675  O   GLN B 601     -22.125  26.010  10.128  1.00 85.03           O  
ATOM   4676  CG  GLN B 601     -24.502  27.092  13.765  1.00 85.03           C  
ATOM   4677  CD  GLN B 601     -25.463  26.031  13.261  1.00 85.03           C  
ATOM   4678  NE2 GLN B 601     -26.096  25.317  14.186  1.00 85.03           N  
ATOM   4679  OE1 GLN B 601     -25.636  25.856  12.051  1.00 85.03           O  
ATOM   4680  N   ARG B 602     -20.627  27.327  11.155  1.00 86.30           N  
ATOM   4681  CA  ARG B 602     -19.846  27.576   9.948  1.00 86.30           C  
ATOM   4682  C   ARG B 602     -19.190  26.294   9.445  1.00 86.30           C  
ATOM   4683  CB  ARG B 602     -18.779  28.642  10.207  1.00 86.30           C  
ATOM   4684  O   ARG B 602     -19.202  26.013   8.245  1.00 86.30           O  
ATOM   4685  CG  ARG B 602     -19.279  30.068  10.036  1.00 86.30           C  
ATOM   4686  CD  ARG B 602     -18.156  31.083  10.196  1.00 86.30           C  
ATOM   4687  NE  ARG B 602     -18.596  32.262  10.936  1.00 86.30           N  
ATOM   4688  NH1 ARG B 602     -16.518  33.271  10.968  1.00 86.30           N  
ATOM   4689  NH2 ARG B 602     -18.312  34.298  11.959  1.00 86.30           N  
ATOM   4690  CZ  ARG B 602     -17.808  33.274  11.286  1.00 86.30           C  
ATOM   4691  N   GLN B 603     -18.673  25.554  10.424  1.00 89.29           N  
ATOM   4692  CA  GLN B 603     -18.001  24.308  10.069  1.00 89.29           C  
ATOM   4693  C   GLN B 603     -19.003  23.255   9.605  1.00 89.29           C  
ATOM   4694  CB  GLN B 603     -17.192  23.778  11.253  1.00 89.29           C  
ATOM   4695  O   GLN B 603     -18.715  22.474   8.696  1.00 89.29           O  
ATOM   4696  CG  GLN B 603     -15.989  24.640  11.612  1.00 89.29           C  
ATOM   4697  CD  GLN B 603     -15.006  24.783  10.465  1.00 89.29           C  
ATOM   4698  NE2 GLN B 603     -14.292  25.903  10.432  1.00 89.29           N  
ATOM   4699  OE1 GLN B 603     -14.889  23.893   9.616  1.00 89.29           O  
ATOM   4700  N   LEU B 604     -20.129  23.237  10.151  1.00 90.87           N  
ATOM   4701  CA  LEU B 604     -21.173  22.299   9.754  1.00 90.87           C  
ATOM   4702  C   LEU B 604     -21.689  22.621   8.355  1.00 90.87           C  
ATOM   4703  CB  LEU B 604     -22.329  22.327  10.757  1.00 90.87           C  
ATOM   4704  O   LEU B 604     -22.105  21.723   7.620  1.00 90.87           O  
ATOM   4705  CG  LEU B 604     -22.076  21.645  12.102  1.00 90.87           C  
ATOM   4706  CD1 LEU B 604     -23.266  21.851  13.033  1.00 90.87           C  
ATOM   4707  CD2 LEU B 604     -21.797  20.159  11.904  1.00 90.87           C  
ATOM   4708  N   ALA B 605     -21.613  23.902   8.006  1.00 91.19           N  
ATOM   4709  CA  ALA B 605     -21.996  24.309   6.656  1.00 91.19           C  
ATOM   4710  C   ALA B 605     -21.027  23.749   5.619  1.00 91.19           C  
ATOM   4711  CB  ALA B 605     -22.055  25.832   6.557  1.00 91.19           C  
ATOM   4712  O   ALA B 605     -21.442  23.327   4.537  1.00 91.19           O  
ATOM   4713  N   VAL B 606     -19.738  23.745   5.999  1.00 91.44           N  
ATOM   4714  CA  VAL B 606     -18.715  23.170   5.132  1.00 91.44           C  
ATOM   4715  C   VAL B 606     -18.957  21.671   4.970  1.00 91.44           C  
ATOM   4716  CB  VAL B 606     -17.294  23.424   5.684  1.00 91.44           C  
ATOM   4717  O   VAL B 606     -18.885  21.141   3.859  1.00 91.44           O  
ATOM   4718  CG1 VAL B 606     -16.248  22.711   4.830  1.00 91.44           C  
ATOM   4719  CG2 VAL B 606     -17.006  24.923   5.746  1.00 91.44           C  
ATOM   4720  N   LEU B 607     -19.297  21.034   6.026  1.00 92.50           N  
ATOM   4721  CA  LEU B 607     -19.576  19.603   6.022  1.00 92.50           C  
ATOM   4722  C   LEU B 607     -20.829  19.295   5.209  1.00 92.50           C  
ATOM   4723  CB  LEU B 607     -19.743  19.085   7.453  1.00 92.50           C  
ATOM   4724  O   LEU B 607     -20.855  18.328   4.444  1.00 92.50           O  
ATOM   4725  CG  LEU B 607     -20.053  17.595   7.604  1.00 92.50           C  
ATOM   4726  CD1 LEU B 607     -18.949  16.757   6.968  1.00 92.50           C  
ATOM   4727  CD2 LEU B 607     -20.228  17.231   9.074  1.00 92.50           C  
ATOM   4728  N   ASP B 608     -21.785  20.104   5.323  1.00 91.68           N  
ATOM   4729  CA  ASP B 608     -23.042  19.930   4.603  1.00 91.68           C  
ATOM   4730  C   ASP B 608     -22.823  19.992   3.093  1.00 91.68           C  
ATOM   4731  CB  ASP B 608     -24.059  20.990   5.031  1.00 91.68           C  
ATOM   4732  O   ASP B 608     -23.360  19.170   2.347  1.00 91.68           O  
ATOM   4733  CG  ASP B 608     -25.448  20.741   4.470  1.00 91.68           C  
ATOM   4734  OD1 ASP B 608     -25.966  19.612   4.604  1.00 91.68           O  
ATOM   4735  OD2 ASP B 608     -26.027  21.682   3.886  1.00 91.68           O  
ATOM   4736  N   LYS B 609     -22.020  20.952   2.696  1.00 91.94           N  
ATOM   4737  CA  LYS B 609     -21.707  21.093   1.277  1.00 91.94           C  
ATOM   4738  C   LYS B 609     -21.008  19.846   0.742  1.00 91.94           C  
ATOM   4739  CB  LYS B 609     -20.833  22.325   1.040  1.00 91.94           C  
ATOM   4740  O   LYS B 609     -21.343  19.356  -0.339  1.00 91.94           O  
ATOM   4741  CG  LYS B 609     -20.631  22.668  -0.429  1.00 91.94           C  
ATOM   4742  CD  LYS B 609     -19.797  23.931  -0.599  1.00 91.94           C  
ATOM   4743  CE  LYS B 609     -19.522  24.228  -2.067  1.00 91.94           C  
ATOM   4744  NZ  LYS B 609     -18.689  25.456  -2.238  1.00 91.94           N  
ATOM   4745  N   ALA B 610     -20.124  19.277   1.492  1.00 92.89           N  
ATOM   4746  CA  ALA B 610     -19.367  18.096   1.085  1.00 92.89           C  
ATOM   4747  C   ALA B 610     -20.262  16.861   1.036  1.00 92.89           C  
ATOM   4748  CB  ALA B 610     -18.194  17.862   2.034  1.00 92.89           C  
ATOM   4749  O   ALA B 610     -20.108  16.010   0.157  1.00 92.89           O  
ATOM   4750  N   MET B 611     -21.226  16.755   1.976  1.00 91.94           N  
ATOM   4751  CA  MET B 611     -22.087  15.585   2.118  1.00 91.94           C  
ATOM   4752  C   MET B 611     -23.103  15.515   0.983  1.00 91.94           C  
ATOM   4753  CB  MET B 611     -22.809  15.608   3.466  1.00 91.94           C  
ATOM   4754  O   MET B 611     -23.696  14.464   0.739  1.00 91.94           O  
ATOM   4755  CG  MET B 611     -21.899  15.342   4.654  1.00 91.94           C  
ATOM   4756  SD  MET B 611     -21.151  13.667   4.605  1.00 91.94           S  
ATOM   4757  CE  MET B 611     -22.607  12.654   4.989  1.00 91.94           C  
ATOM   4758  N   LYS B 612     -23.328  16.659   0.305  1.00 87.45           N  
ATOM   4759  CA  LYS B 612     -24.226  16.686  -0.846  1.00 87.45           C  
ATOM   4760  C   LYS B 612     -23.578  16.032  -2.064  1.00 87.45           C  
ATOM   4761  CB  LYS B 612     -24.632  18.123  -1.177  1.00 87.45           C  
ATOM   4762  O   LYS B 612     -24.274  15.557  -2.964  1.00 87.45           O  
ATOM   4763  CG  LYS B 612     -25.615  18.732  -0.188  1.00 87.45           C  
ATOM   4764  CD  LYS B 612     -25.981  20.160  -0.571  1.00 87.45           C  
ATOM   4765  CE  LYS B 612     -26.931  20.785   0.441  1.00 87.45           C  
ATOM   4766  NZ  LYS B 612     -27.197  22.223   0.136  1.00 87.45           N  
ATOM   4767  N   ALA B 613     -22.205  16.031  -1.994  1.00 86.71           N  
ATOM   4768  CA  ALA B 613     -21.453  15.317  -3.023  1.00 86.71           C  
ATOM   4769  C   ALA B 613     -21.068  13.918  -2.550  1.00 86.71           C  
ATOM   4770  CB  ALA B 613     -20.205  16.105  -3.413  1.00 86.71           C  
ATOM   4771  O   ALA B 613     -21.428  13.509  -1.443  1.00 86.71           O  
ATOM   4772  N   LYS B 614     -20.405  13.107  -3.367  1.00 86.86           N  
ATOM   4773  CA  LYS B 614     -19.979  11.756  -3.015  1.00 86.86           C  
ATOM   4774  C   LYS B 614     -18.736  11.784  -2.129  1.00 86.86           C  
ATOM   4775  CB  LYS B 614     -19.705  10.934  -4.275  1.00 86.86           C  
ATOM   4776  O   LYS B 614     -17.755  12.458  -2.450  1.00 86.86           O  
ATOM   4777  CG  LYS B 614     -19.717   9.429  -4.048  1.00 86.86           C  
ATOM   4778  CD  LYS B 614     -19.577   8.665  -5.358  1.00 86.86           C  
ATOM   4779  CE  LYS B 614     -19.510   7.162  -5.125  1.00 86.86           C  
ATOM   4780  NZ  LYS B 614     -19.437   6.404  -6.410  1.00 86.86           N  
ATOM   4781  N   VAL B 615     -18.832  11.106  -0.969  1.00 93.62           N  
ATOM   4782  CA  VAL B 615     -17.690  11.024  -0.065  1.00 93.62           C  
ATOM   4783  C   VAL B 615     -17.326   9.561   0.176  1.00 93.62           C  
ATOM   4784  CB  VAL B 615     -17.978  11.730   1.279  1.00 93.62           C  
ATOM   4785  O   VAL B 615     -18.200   8.691   0.194  1.00 93.62           O  
ATOM   4786  CG1 VAL B 615     -18.074  13.242   1.085  1.00 93.62           C  
ATOM   4787  CG2 VAL B 615     -19.262  11.185   1.902  1.00 93.62           C  
ATOM   4788  N   ALA B 616     -16.068   9.341   0.329  1.00 93.35           N  
ATOM   4789  CA  ALA B 616     -15.572   8.013   0.680  1.00 93.35           C  
ATOM   4790  C   ALA B 616     -15.206   7.938   2.160  1.00 93.35           C  
ATOM   4791  CB  ALA B 616     -14.366   7.650  -0.183  1.00 93.35           C  
ATOM   4792  O   ALA B 616     -14.769   8.929   2.749  1.00 93.35           O  
ATOM   4793  N   THR B 617     -15.452   6.838   2.718  1.00 97.24           N  
ATOM   4794  CA  THR B 617     -15.158   6.627   4.131  1.00 97.24           C  
ATOM   4795  C   THR B 617     -13.856   5.848   4.303  1.00 97.24           C  
ATOM   4796  CB  THR B 617     -16.304   5.876   4.834  1.00 97.24           C  
ATOM   4797  O   THR B 617     -13.682   4.782   3.710  1.00 97.24           O  
ATOM   4798  CG2 THR B 617     -16.058   5.778   6.336  1.00 97.24           C  
ATOM   4799  OG1 THR B 617     -17.535   6.575   4.608  1.00 97.24           O  
ATOM   4800  N   TYR B 618     -12.982   6.382   5.078  1.00 96.62           N  
ATOM   4801  CA  TYR B 618     -11.701   5.733   5.330  1.00 96.62           C  
ATOM   4802  C   TYR B 618     -11.550   5.378   6.805  1.00 96.62           C  
ATOM   4803  CB  TYR B 618     -10.545   6.637   4.890  1.00 96.62           C  
ATOM   4804  O   TYR B 618     -11.946   6.151   7.680  1.00 96.62           O  
ATOM   4805  CG  TYR B 618     -10.399   6.749   3.392  1.00 96.62           C  
ATOM   4806  CD1 TYR B 618      -9.535   5.910   2.692  1.00 96.62           C  
ATOM   4807  CD2 TYR B 618     -11.123   7.695   2.675  1.00 96.62           C  
ATOM   4808  CE1 TYR B 618      -9.396   6.012   1.311  1.00 96.62           C  
ATOM   4809  CE2 TYR B 618     -10.992   7.806   1.294  1.00 96.62           C  
ATOM   4810  OH  TYR B 618      -9.994   7.066  -0.744  1.00 96.62           O  
ATOM   4811  CZ  TYR B 618     -10.128   6.961   0.623  1.00 96.62           C  
ATOM   4812  N   LEU B 619     -10.987   4.217   7.089  1.00 97.57           N  
ATOM   4813  CA  LEU B 619     -10.719   3.759   8.447  1.00 97.57           C  
ATOM   4814  C   LEU B 619      -9.230   3.496   8.649  1.00 97.57           C  
ATOM   4815  CB  LEU B 619     -11.519   2.490   8.753  1.00 97.57           C  
ATOM   4816  O   LEU B 619      -8.568   2.943   7.768  1.00 97.57           O  
ATOM   4817  CG  LEU B 619     -13.042   2.616   8.684  1.00 97.57           C  
ATOM   4818  CD1 LEU B 619     -13.697   1.259   8.917  1.00 97.57           C  
ATOM   4819  CD2 LEU B 619     -13.541   3.638   9.700  1.00 97.57           C  
ATOM   4820  N   GLY B 620      -8.716   3.984   9.758  1.00 97.02           N  
ATOM   4821  CA  GLY B 620      -7.360   3.641  10.156  1.00 97.02           C  
ATOM   4822  C   GLY B 620      -6.318   4.602   9.614  1.00 97.02           C  
ATOM   4823  O   GLY B 620      -5.122   4.434   9.863  1.00 97.02           O  
ATOM   4824  N   GLY B 621      -6.762   5.615   8.891  1.00 93.67           N  
ATOM   4825  CA  GLY B 621      -5.850   6.598   8.327  1.00 93.67           C  
ATOM   4826  C   GLY B 621      -6.453   7.379   7.175  1.00 93.67           C  
ATOM   4827  O   GLY B 621      -7.674   7.410   7.011  1.00 93.67           O  
ATOM   4828  N   LEU B 622      -5.573   8.052   6.414  1.00 89.16           N  
ATOM   4829  CA  LEU B 622      -6.000   8.885   5.294  1.00 89.16           C  
ATOM   4830  C   LEU B 622      -5.303   8.461   4.005  1.00 89.16           C  
ATOM   4831  CB  LEU B 622      -5.711  10.360   5.582  1.00 89.16           C  
ATOM   4832  O   LEU B 622      -4.162   7.995   4.036  1.00 89.16           O  
ATOM   4833  CG  LEU B 622      -6.550  11.013   6.682  1.00 89.16           C  
ATOM   4834  CD1 LEU B 622      -5.873  12.286   7.180  1.00 89.16           C  
ATOM   4835  CD2 LEU B 622      -7.957  11.313   6.175  1.00 89.16           C  
ATOM   4836  N   PRO B 623      -6.089   8.592   2.978  1.00 82.94           N  
ATOM   4837  CA  PRO B 623      -5.419   8.399   1.690  1.00 82.94           C  
ATOM   4838  C   PRO B 623      -4.453   9.532   1.352  1.00 82.94           C  
ATOM   4839  CB  PRO B 623      -6.579   8.354   0.692  1.00 82.94           C  
ATOM   4840  O   PRO B 623      -4.158  10.373   2.206  1.00 82.94           O  
ATOM   4841  CG  PRO B 623      -7.619   9.255   1.275  1.00 82.94           C  
ATOM   4842  CD  PRO B 623      -7.535   9.176   2.772  1.00 82.94           C  
ATOM   4843  N   ASP B 624      -3.828   9.483   0.115  1.00 76.26           N  
ATOM   4844  CA  ASP B 624      -2.882  10.517  -0.293  1.00 76.26           C  
ATOM   4845  C   ASP B 624      -3.583  11.861  -0.478  1.00 76.26           C  
ATOM   4846  CB  ASP B 624      -2.169  10.113  -1.585  1.00 76.26           C  
ATOM   4847  O   ASP B 624      -4.141  12.135  -1.543  1.00 76.26           O  
ATOM   4848  CG  ASP B 624      -0.865  10.861  -1.802  1.00 76.26           C  
ATOM   4849  OD1 ASP B 624      -0.392  11.546  -0.869  1.00 76.26           O  
ATOM   4850  OD2 ASP B 624      -0.307  10.767  -2.917  1.00 76.26           O  
ATOM   4851  N   VAL B 625      -3.787  12.684   0.641  1.00 80.25           N  
ATOM   4852  CA  VAL B 625      -4.351  14.030   0.655  1.00 80.25           C  
ATOM   4853  C   VAL B 625      -3.298  15.027   1.135  1.00 80.25           C  
ATOM   4854  CB  VAL B 625      -5.607  14.110   1.552  1.00 80.25           C  
ATOM   4855  O   VAL B 625      -2.308  14.640   1.761  1.00 80.25           O  
ATOM   4856  CG1 VAL B 625      -6.735  13.254   0.978  1.00 80.25           C  
ATOM   4857  CG2 VAL B 625      -5.273  13.673   2.977  1.00 80.25           C  
ATOM   4858  N   PRO B 626      -3.468  16.305   0.797  1.00 77.50           N  
ATOM   4859  CA  PRO B 626      -2.504  17.301   1.269  1.00 77.50           C  
ATOM   4860  C   PRO B 626      -2.362  17.310   2.790  1.00 77.50           C  
ATOM   4861  CB  PRO B 626      -3.089  18.623   0.768  1.00 77.50           C  
ATOM   4862  O   PRO B 626      -3.341  17.087   3.506  1.00 77.50           O  
ATOM   4863  CG  PRO B 626      -3.973  18.241  -0.375  1.00 77.50           C  
ATOM   4864  CD  PRO B 626      -4.521  16.867  -0.116  1.00 77.50           C  
ATOM   4865  N   PHE B 627      -1.233  17.619   3.301  1.00 75.52           N  
ATOM   4866  CA  PHE B 627      -0.932  17.593   4.727  1.00 75.52           C  
ATOM   4867  C   PHE B 627      -1.765  18.626   5.476  1.00 75.52           C  
ATOM   4868  CB  PHE B 627       0.560  17.848   4.967  1.00 75.52           C  
ATOM   4869  O   PHE B 627      -2.049  18.459   6.664  1.00 75.52           O  
ATOM   4870  CG  PHE B 627       1.447  16.712   4.533  1.00 75.52           C  
ATOM   4871  CD1 PHE B 627       1.625  15.601   5.348  1.00 75.52           C  
ATOM   4872  CD2 PHE B 627       2.104  16.757   3.310  1.00 75.52           C  
ATOM   4873  CE1 PHE B 627       2.446  14.548   4.949  1.00 75.52           C  
ATOM   4874  CE2 PHE B 627       2.926  15.709   2.905  1.00 75.52           C  
ATOM   4875  CZ  PHE B 627       3.096  14.606   3.726  1.00 75.52           C  
ATOM   4876  N   SER B 628      -2.180  19.630   4.762  1.00 78.38           N  
ATOM   4877  CA  SER B 628      -2.937  20.714   5.378  1.00 78.38           C  
ATOM   4878  C   SER B 628      -4.429  20.402   5.403  1.00 78.38           C  
ATOM   4879  CB  SER B 628      -2.694  22.028   4.634  1.00 78.38           C  
ATOM   4880  O   SER B 628      -5.224  21.184   5.931  1.00 78.38           O  
ATOM   4881  OG  SER B 628      -3.042  21.902   3.266  1.00 78.38           O  
ATOM   4882  N   ALA B 629      -4.743  19.190   4.923  1.00 87.77           N  
ATOM   4883  CA  ALA B 629      -6.155  18.849   4.771  1.00 87.77           C  
ATOM   4884  C   ALA B 629      -6.795  18.547   6.123  1.00 87.77           C  
ATOM   4885  CB  ALA B 629      -6.317  17.658   3.830  1.00 87.77           C  
ATOM   4886  O   ALA B 629      -7.999  18.742   6.304  1.00 87.77           O  
ATOM   4887  N   THR B 630      -5.980  18.061   7.072  1.00 91.38           N  
ATOM   4888  CA  THR B 630      -6.457  17.701   8.402  1.00 91.38           C  
ATOM   4889  C   THR B 630      -5.373  17.941   9.449  1.00 91.38           C  
ATOM   4890  CB  THR B 630      -6.908  16.230   8.455  1.00 91.38           C  
ATOM   4891  O   THR B 630      -4.182  17.923   9.132  1.00 91.38           O  
ATOM   4892  CG2 THR B 630      -5.729  15.285   8.245  1.00 91.38           C  
ATOM   4893  OG1 THR B 630      -7.500  15.962   9.732  1.00 91.38           O  
ATOM   4894  N   PRO B 631      -5.743  18.154  10.685  1.00 90.75           N  
ATOM   4895  CA  PRO B 631      -4.759  18.377  11.747  1.00 90.75           C  
ATOM   4896  C   PRO B 631      -3.925  17.134  12.048  1.00 90.75           C  
ATOM   4897  CB  PRO B 631      -5.621  18.761  12.952  1.00 90.75           C  
ATOM   4898  O   PRO B 631      -2.787  17.248  12.511  1.00 90.75           O  
ATOM   4899  CG  PRO B 631      -7.002  18.319  12.589  1.00 90.75           C  
ATOM   4900  CD  PRO B 631      -7.096  18.225  11.093  1.00 90.75           C  
ATOM   4901  N   VAL B 632      -4.471  15.957  11.780  1.00 93.43           N  
ATOM   4902  CA  VAL B 632      -3.777  14.704  12.056  1.00 93.43           C  
ATOM   4903  C   VAL B 632      -3.701  13.863  10.783  1.00 93.43           C  
ATOM   4904  CB  VAL B 632      -4.472  13.905  13.181  1.00 93.43           C  
ATOM   4905  O   VAL B 632      -4.690  13.736  10.057  1.00 93.43           O  
ATOM   4906  CG1 VAL B 632      -3.689  12.634  13.505  1.00 93.43           C  
ATOM   4907  CG2 VAL B 632      -4.631  14.771  14.430  1.00 93.43           C  
ATOM   4908  N   ASN B 633      -2.527  13.251  10.535  1.00 88.96           N  
ATOM   4909  CA  ASN B 633      -2.407  12.450   9.321  1.00 88.96           C  
ATOM   4910  C   ASN B 633      -1.713  11.119   9.594  1.00 88.96           C  
ATOM   4911  CB  ASN B 633      -1.656  13.228   8.238  1.00 88.96           C  
ATOM   4912  O   ASN B 633      -1.440  10.355   8.667  1.00 88.96           O  
ATOM   4913  CG  ASN B 633      -0.247  13.597   8.655  1.00 88.96           C  
ATOM   4914  ND2 ASN B 633       0.395  14.460   7.875  1.00 88.96           N  
ATOM   4915  OD1 ASN B 633       0.262  13.112   9.668  1.00 88.96           O  
ATOM   4916  N   ALA B 634      -1.456  10.857  10.888  1.00 93.72           N  
ATOM   4917  CA  ALA B 634      -0.856   9.581  11.268  1.00 93.72           C  
ATOM   4918  C   ALA B 634      -1.874   8.448  11.181  1.00 93.72           C  
ATOM   4919  CB  ALA B 634      -0.276   9.664  12.678  1.00 93.72           C  
ATOM   4920  O   ALA B 634      -3.066   8.657  11.421  1.00 93.72           O  
ATOM   4921  N   PHE B 635      -1.394   7.247  10.849  1.00 94.26           N  
ATOM   4922  CA  PHE B 635      -2.251   6.068  10.817  1.00 94.26           C  
ATOM   4923  C   PHE B 635      -2.617   5.625  12.228  1.00 94.26           C  
ATOM   4924  CB  PHE B 635      -1.562   4.921  10.069  1.00 94.26           C  
ATOM   4925  O   PHE B 635      -1.807   5.742  13.151  1.00 94.26           O  
ATOM   4926  CG  PHE B 635      -1.356   5.190   8.603  1.00 94.26           C  
ATOM   4927  CD1 PHE B 635      -2.441   5.393   7.760  1.00 94.26           C  
ATOM   4928  CD2 PHE B 635      -0.075   5.240   8.068  1.00 94.26           C  
ATOM   4929  CE1 PHE B 635      -2.253   5.642   6.402  1.00 94.26           C  
ATOM   4930  CE2 PHE B 635       0.121   5.488   6.712  1.00 94.26           C  
ATOM   4931  CZ  PHE B 635      -0.970   5.688   5.881  1.00 94.26           C  
ATOM   4932  N   TYR B 636      -3.776   5.132  12.326  1.00 97.27           N  
ATOM   4933  CA  TYR B 636      -4.211   4.547  13.589  1.00 97.27           C  
ATOM   4934  C   TYR B 636      -3.536   3.202  13.829  1.00 97.27           C  
ATOM   4935  CB  TYR B 636      -5.733   4.378  13.608  1.00 97.27           C  
ATOM   4936  O   TYR B 636      -3.346   2.420  12.895  1.00 97.27           O  
ATOM   4937  CG  TYR B 636      -6.254   3.702  14.853  1.00 97.27           C
[truncated: 300,673 more chars]
