# Supplementary material for: AI-guided pipeline for protein–protein interaction drug discovery identifies a SARS-CoV-2 inhibitor
Source: Mol Syst Biol. 2024 Mar 11;20(4):428–57. doi: 10.1038/s44320-024-00019-8 (PMC10987651; doi:10.1038/s44320-024-00019-8)
Supplement: Supplementary file 12 — Source Data Fig. 2 [file 44320_2024_19_MOESM12_ESM.zip › Source Data Figure EV3-EV4/ColabFold/PDE4D_GNB2L1_unrelaxed_rank_5_model_2.pdb]

MODEL     1                                                                     
ATOM      1  N   MET B   1     -78.130  43.306 -41.137  1.00 18.32           N  
ATOM      2  CA  MET B   1     -78.912  44.287 -41.884  1.00 18.32           C  
ATOM      3  C   MET B   1     -78.032  45.440 -42.354  1.00 18.32           C  
ATOM      4  CB  MET B   1     -80.062  44.822 -41.029  1.00 18.32           C  
ATOM      5  O   MET B   1     -78.361  46.121 -43.327  1.00 18.32           O  
ATOM      6  CG  MET B   1     -81.399  44.157 -41.315  1.00 18.32           C  
ATOM      7  SD  MET B   1     -82.800  45.013 -40.494  1.00 18.32           S  
ATOM      8  CE  MET B   1     -84.164  43.910 -40.956  1.00 18.32           C  
ATOM      9  N   GLU B   2     -77.218  46.155 -41.743  1.00 17.85           N  
ATOM     10  CA  GLU B   2     -77.439  47.450 -41.105  1.00 17.85           C  
ATOM     11  C   GLU B   2     -76.804  48.579 -41.912  1.00 17.85           C  
ATOM     12  CB  GLU B   2     -76.885  47.447 -39.678  1.00 17.85           C  
ATOM     13  O   GLU B   2     -75.829  48.360 -42.634  1.00 17.85           O  
ATOM     14  CG  GLU B   2     -77.935  47.167 -38.612  1.00 17.85           C  
ATOM     15  CD  GLU B   2     -77.405  47.316 -37.194  1.00 17.85           C  
ATOM     16  OE1 GLU B   2     -78.219  47.422 -36.250  1.00 17.85           O  
ATOM     17  OE2 GLU B   2     -76.165  47.329 -37.028  1.00 17.85           O  
ATOM     18  N   ALA B   3     -76.206  49.614 -41.399  1.00 19.56           N  
ATOM     19  CA  ALA B   3     -76.851  50.925 -41.378  1.00 19.56           C  
ATOM     20  C   ALA B   3     -76.362  51.795 -42.532  1.00 19.56           C  
ATOM     21  CB  ALA B   3     -76.596  51.622 -40.044  1.00 19.56           C  
ATOM     22  O   ALA B   3     -75.338  51.499 -43.151  1.00 19.56           O  
ATOM     23  N   GLU B   4     -75.779  53.019 -42.361  1.00 20.49           N  
ATOM     24  CA  GLU B   4     -76.347  54.360 -42.471  1.00 20.49           C  
ATOM     25  C   GLU B   4     -75.811  55.086 -43.702  1.00 20.49           C  
ATOM     26  CB  GLU B   4     -76.051  55.175 -41.209  1.00 20.49           C  
ATOM     27  O   GLU B   4     -74.714  54.788 -44.177  1.00 20.49           O  
ATOM     28  CG  GLU B   4     -77.218  55.243 -40.234  1.00 20.49           C  
ATOM     29  CD  GLU B   4     -76.950  56.148 -39.042  1.00 20.49           C  
ATOM     30  OE1 GLU B   4     -77.920  56.584 -38.381  1.00 20.49           O  
ATOM     31  OE2 GLU B   4     -75.761  56.423 -38.766  1.00 20.49           O  
ATOM     32  N   GLY B   5     -76.031  56.316 -43.905  1.00 23.67           N  
ATOM     33  CA  GLY B   5     -76.653  57.167 -44.906  1.00 23.67           C  
ATOM     34  C   GLY B   5     -75.648  57.855 -45.811  1.00 23.67           C  
ATOM     35  O   GLY B   5     -75.785  57.826 -47.036  1.00 23.67           O  
ATOM     36  N   SER B   6     -74.842  58.882 -45.416  1.00 20.23           N  
ATOM     37  CA  SER B   6     -75.284  60.268 -45.522  1.00 20.23           C  
ATOM     38  C   SER B   6     -74.612  60.975 -46.695  1.00 20.23           C  
ATOM     39  CB  SER B   6     -74.993  61.025 -44.225  1.00 20.23           C  
ATOM     40  O   SER B   6     -73.608  60.495 -47.223  1.00 20.23           O  
ATOM     41  OG  SER B   6     -76.119  61.784 -43.822  1.00 20.23           O  
ATOM     42  N   SER B   7     -74.025  62.211 -46.581  1.00 19.93           N  
ATOM     43  CA  SER B   7     -74.488  63.544 -46.955  1.00 19.93           C  
ATOM     44  C   SER B   7     -73.675  64.107 -48.116  1.00 19.93           C  
ATOM     45  CB  SER B   7     -74.409  64.493 -45.759  1.00 19.93           C  
ATOM     46  O   SER B   7     -72.617  63.573 -48.455  1.00 19.93           O  
ATOM     47  OG  SER B   7     -73.067  64.662 -45.338  1.00 19.93           O  
ATOM     48  N   ALA B   8     -73.150  65.402 -48.082  1.00 20.34           N  
ATOM     49  CA  ALA B   8     -73.586  66.647 -48.708  1.00 20.34           C  
ATOM     50  C   ALA B   8     -72.592  67.104 -49.771  1.00 20.34           C  
ATOM     51  CB  ALA B   8     -73.772  67.736 -47.654  1.00 20.34           C  
ATOM     52  O   ALA B   8     -72.978  67.400 -50.905  1.00 20.34           O  
ATOM     53  N   PRO B   9     -71.700  68.260 -49.597  1.00 20.50           N  
ATOM     54  CA  PRO B   9     -71.985  69.627 -50.036  1.00 20.50           C  
ATOM     55  C   PRO B   9     -71.102  70.069 -51.202  1.00 20.50           C  
ATOM     56  CB  PRO B   9     -71.700  70.466 -48.788  1.00 20.50           C  
ATOM     57  O   PRO B   9     -70.407  69.244 -51.802  1.00 20.50           O  
ATOM     58  CG  PRO B   9     -70.789  69.619 -47.959  1.00 20.50           C  
ATOM     59  CD  PRO B   9     -70.641  68.282 -48.627  1.00 20.50           C  
ATOM     60  N   ALA B  10     -70.192  71.181 -51.041  1.00 20.21           N  
ATOM     61  CA  ALA B  10     -70.312  72.585 -51.427  1.00 20.21           C  
ATOM     62  C   ALA B  10     -69.298  72.945 -52.509  1.00 20.21           C  
ATOM     63  CB  ALA B  10     -70.130  73.489 -50.209  1.00 20.21           C  
ATOM     64  O   ALA B  10     -69.654  73.538 -53.530  1.00 20.21           O  
ATOM     65  N   ARG B  11     -68.110  73.617 -52.208  1.00 18.58           N  
ATOM     66  CA  ARG B  11     -67.973  75.065 -52.333  1.00 18.58           C  
ATOM     67  C   ARG B  11     -67.220  75.435 -53.606  1.00 18.58           C  
ATOM     68  CB  ARG B  11     -67.257  75.645 -51.112  1.00 18.58           C  
ATOM     69  O   ARG B  11     -66.533  74.597 -54.193  1.00 18.58           O  
ATOM     70  CG  ARG B  11     -67.916  76.892 -50.545  1.00 18.58           C  
ATOM     71  CD  ARG B  11     -67.244  77.350 -49.258  1.00 18.58           C  
ATOM     72  NE  ARG B  11     -67.809  78.606 -48.773  1.00 18.58           N  
ATOM     73  NH1 ARG B  11     -66.539  78.671 -46.844  1.00 18.58           N  
ATOM     74  NH2 ARG B  11     -68.038  80.347 -47.292  1.00 18.58           N  
ATOM     75  CZ  ARG B  11     -67.461  79.205 -47.638  1.00 18.58           C  
ATOM     76  N   ALA B  12     -66.379  76.570 -53.652  1.00 20.33           N  
ATOM     77  CA  ALA B  12     -66.341  77.908 -54.235  1.00 20.33           C  
ATOM     78  C   ALA B  12     -65.216  78.028 -55.260  1.00 20.33           C  
ATOM     79  CB  ALA B  12     -66.174  78.961 -53.142  1.00 20.33           C  
ATOM     80  O   ALA B  12     -65.441  78.473 -56.388  1.00 20.33           O  
ATOM     81  N   GLY B  13     -64.061  78.660 -54.899  1.00 19.43           N  
ATOM     82  CA  GLY B  13     -63.717  80.033 -55.232  1.00 19.43           C  
ATOM     83  C   GLY B  13     -62.731  80.140 -56.379  1.00 19.43           C  
ATOM     84  O   GLY B  13     -62.283  79.125 -56.917  1.00 19.43           O  
ATOM     85  N   SER B  14     -61.635  80.908 -56.220  1.00 19.59           N  
ATOM     86  CA  SER B  14     -61.201  82.213 -56.708  1.00 19.59           C  
ATOM     87  C   SER B  14     -60.059  82.077 -57.710  1.00 19.59           C  
ATOM     88  CB  SER B  14     -60.764  83.103 -55.543  1.00 19.59           C  
ATOM     89  O   SER B  14     -60.135  82.607 -58.820  1.00 19.59           O  
ATOM     90  OG  SER B  14     -59.868  82.411 -54.690  1.00 19.59           O  
ATOM     91  N   GLY B  15     -58.832  82.344 -57.258  1.00 18.46           N  
ATOM     92  CA  GLY B  15     -58.105  83.587 -57.462  1.00 18.46           C  
ATOM     93  C   GLY B  15     -57.077  83.501 -58.575  1.00 18.46           C  
ATOM     94  O   GLY B  15     -57.002  82.494 -59.282  1.00 18.46           O  
ATOM     95  N   GLU B  16     -55.805  83.672 -58.273  1.00 18.57           N  
ATOM     96  CA  GLU B  16     -54.973  84.868 -58.358  1.00 18.57           C  
ATOM     97  C   GLU B  16     -53.926  84.735 -59.460  1.00 18.57           C  
ATOM     98  CB  GLU B  16     -54.292  85.146 -57.015  1.00 18.57           C  
ATOM     99  O   GLU B  16     -53.782  85.628 -60.297  1.00 18.57           O  
ATOM    100  CG  GLU B  16     -55.049  86.128 -56.133  1.00 18.57           C  
ATOM    101  CD  GLU B  16     -54.306  86.481 -54.854  1.00 18.57           C  
ATOM    102  OE1 GLU B  16     -54.458  87.621 -54.359  1.00 18.57           O  
ATOM    103  OE2 GLU B  16     -53.565  85.612 -54.344  1.00 18.57           O  
ATOM    104  N   GLY B  17     -52.690  84.709 -59.061  1.00 18.45           N  
ATOM    105  CA  GLY B  17     -51.678  85.749 -59.154  1.00 18.45           C  
ATOM    106  C   GLY B  17     -50.699  85.530 -60.291  1.00 18.45           C  
ATOM    107  O   GLY B  17     -50.701  84.472 -60.924  1.00 18.45           O  
ATOM    108  N   SER B  18     -49.594  86.280 -60.341  1.00 19.59           N  
ATOM    109  CA  SER B  18     -48.858  87.282 -61.105  1.00 19.59           C  
ATOM    110  C   SER B  18     -47.683  86.656 -61.849  1.00 19.59           C  
ATOM    111  CB  SER B  18     -48.355  88.395 -60.186  1.00 19.59           C  
ATOM    112  O   SER B  18     -47.585  86.768 -63.073  1.00 19.59           O  
ATOM    113  OG  SER B  18     -47.602  87.859 -59.111  1.00 19.59           O  
ATOM    114  N   ASP B  19     -46.467  86.806 -61.299  1.00 18.10           N  
ATOM    115  CA  ASP B  19     -45.467  87.804 -61.667  1.00 18.10           C  
ATOM    116  C   ASP B  19     -44.376  87.191 -62.543  1.00 18.10           C  
ATOM    117  CB  ASP B  19     -44.848  88.430 -60.416  1.00 18.10           C  
ATOM    118  O   ASP B  19     -44.272  85.967 -62.648  1.00 18.10           O  
ATOM    119  CG  ASP B  19     -45.541  89.712 -59.989  1.00 18.10           C  
ATOM    120  OD1 ASP B  19     -46.302  90.291 -60.794  1.00 18.10           O  
ATOM    121  OD2 ASP B  19     -45.321  90.149 -58.839  1.00 18.10           O  
ATOM    122  N   SER B  20     -43.130  87.569 -62.271  1.00 18.85           N  
ATOM    123  CA  SER B  20     -42.106  88.413 -62.878  1.00 18.85           C  
ATOM    124  C   SER B  20     -40.966  87.575 -63.449  1.00 18.85           C  
ATOM    125  CB  SER B  20     -41.555  89.408 -61.856  1.00 18.85           C  
ATOM    126  O   SER B  20     -40.560  87.770 -64.597  1.00 18.85           O  
ATOM    127  OG  SER B  20     -42.530  90.384 -61.528  1.00 18.85           O  
ATOM    128  N   ALA B  21     -40.068  87.129 -62.630  1.00 17.42           N  
ATOM    129  CA  ALA B  21     -38.820  87.885 -62.583  1.00 17.42           C  
ATOM    130  C   ALA B  21     -37.772  87.272 -63.508  1.00 17.42           C  
ATOM    131  CB  ALA B  21     -38.289  87.950 -61.153  1.00 17.42           C  
ATOM    132  O   ALA B  21     -37.963  86.170 -64.028  1.00 17.42           O  
ATOM    133  N   GLY B  22     -36.609  86.947 -62.946  1.00 18.19           N  
ATOM    134  CA  GLY B  22     -35.344  87.623 -63.189  1.00 18.19           C  
ATOM    135  C   GLY B  22     -34.439  86.870 -64.145  1.00 18.19           C  
ATOM    136  O   GLY B  22     -34.331  87.229 -65.320  1.00 18.19           O  
ATOM    137  N   GLY B  23     -33.539  86.084 -63.649  1.00 17.73           N  
ATOM    138  CA  GLY B  23     -32.179  86.600 -63.671  1.00 17.73           C  
ATOM    139  C   GLY B  23     -31.338  86.017 -64.791  1.00 17.73           C  
ATOM    140  O   GLY B  23     -31.159  86.650 -65.834  1.00 17.73           O  
ATOM    141  N   ALA B  24     -30.602  84.922 -64.613  1.00 16.81           N  
ATOM    142  CA  ALA B  24     -29.179  85.146 -64.374  1.00 16.81           C  
ATOM    143  C   ALA B  24     -28.353  84.790 -65.607  1.00 16.81           C  
ATOM    144  CB  ALA B  24     -28.708  84.335 -63.169  1.00 16.81           C  
ATOM    145  O   ALA B  24     -28.855  84.153 -66.536  1.00 16.81           O  
ATOM    146  N   THR B  25     -27.129  84.395 -65.455  1.00 17.98           N  
ATOM    147  CA  THR B  25     -25.779  84.909 -65.658  1.00 17.98           C  
ATOM    148  C   THR B  25     -25.075  84.152 -66.781  1.00 17.98           C  
ATOM    149  CB  THR B  25     -24.945  84.810 -64.367  1.00 17.98           C  
ATOM    150  O   THR B  25     -24.611  84.758 -67.749  1.00 17.98           O  
ATOM    151  CG2 THR B  25     -24.596  86.195 -63.831  1.00 17.98           C  
ATOM    152  OG1 THR B  25     -25.694  84.100 -63.374  1.00 17.98           O  
ATOM    153  N   LEU B  26     -24.012  83.452 -66.491  1.00 17.00           N  
ATOM    154  CA  LEU B  26     -22.601  83.793 -66.643  1.00 17.00           C  
ATOM    155  C   LEU B  26     -21.954  82.951 -67.737  1.00 17.00           C  
ATOM    156  CB  LEU B  26     -21.856  83.592 -65.321  1.00 17.00           C  
ATOM    157  O   LEU B  26     -22.536  81.966 -68.195  1.00 17.00           O  
ATOM    158  CG  LEU B  26     -21.801  84.799 -64.383  1.00 17.00           C  
ATOM    159  CD1 LEU B  26     -21.732  84.340 -62.931  1.00 17.00           C  
ATOM    160  CD2 LEU B  26     -20.610  85.688 -64.725  1.00 17.00           C  
ATOM    161  N   LYS B  27     -20.852  82.444 -67.466  1.00 17.64           N  
ATOM    162  CA  LYS B  27     -19.501  82.725 -67.942  1.00 17.64           C  
ATOM    163  C   LYS B  27     -19.061  81.702 -68.985  1.00 17.64           C  
ATOM    164  CB  LYS B  27     -18.513  82.742 -66.775  1.00 17.64           C  
ATOM    165  O   LYS B  27     -19.632  80.613 -69.074  1.00 17.64           O  
ATOM    166  CG  LYS B  27     -18.094  84.137 -66.337  1.00 17.64           C  
ATOM    167  CD  LYS B  27     -17.065  84.087 -65.215  1.00 17.64           C  
ATOM    168  CE  LYS B  27     -16.672  85.483 -64.752  1.00 17.64           C  
ATOM    169  NZ  LYS B  27     -15.692  85.438 -63.626  1.00 17.64           N  
ATOM    170  N   ALA B  28     -18.053  82.016 -69.610  1.00 19.46           N  
ATOM    171  CA  ALA B  28     -17.355  81.797 -70.875  1.00 19.46           C  
ATOM    172  C   ALA B  28     -16.856  80.359 -70.983  1.00 19.46           C  
ATOM    173  CB  ALA B  28     -16.189  82.773 -71.015  1.00 19.46           C  
ATOM    174  O   ALA B  28     -16.632  79.855 -72.086  1.00 19.46           O  
ATOM    175  N   PRO B  29     -16.530  79.755 -69.844  1.00 17.64           N  
ATOM    176  CA  PRO B  29     -15.068  79.688 -69.879  1.00 17.64           C  
ATOM    177  C   PRO B  29     -14.549  78.616 -70.835  1.00 17.64           C  
ATOM    178  CB  PRO B  29     -14.694  79.357 -68.432  1.00 17.64           C  
ATOM    179  O   PRO B  29     -15.329  77.802 -71.337  1.00 17.64           O  
ATOM    180  CG  PRO B  29     -15.997  79.070 -67.758  1.00 17.64           C  
ATOM    181  CD  PRO B  29     -17.097  79.194 -68.773  1.00 17.64           C  
ATOM    182  N   LYS B  30     -13.560  78.014 -70.431  1.00 17.33           N  
ATOM    183  CA  LYS B  30     -12.107  77.934 -70.548  1.00 17.33           C  
ATOM    184  C   LYS B  30     -11.676  76.601 -71.152  1.00 17.33           C  
ATOM    185  CB  LYS B  30     -11.447  78.128 -69.183  1.00 17.33           C  
ATOM    186  O   LYS B  30     -10.836  76.564 -72.054  1.00 17.33           O  
ATOM    187  CG  LYS B  30     -11.211  79.585 -68.810  1.00 17.33           C  
ATOM    188  CD  LYS B  30     -10.415  79.710 -67.518  1.00 17.33           C  
ATOM    189  CE  LYS B  30     -10.200  81.167 -67.131  1.00 17.33           C  
ATOM    190  NZ  LYS B  30      -9.459  81.294 -65.840  1.00 17.33           N  
ATOM    191  N   HIS B  31     -11.951  75.505 -70.538  1.00 17.69           N  
ATOM    192  CA  HIS B  31     -10.830  74.949 -69.789  1.00 17.69           C  
ATOM    193  C   HIS B  31     -10.171  73.805 -70.552  1.00 17.69           C  
ATOM    194  CB  HIS B  31     -11.291  74.465 -68.413  1.00 17.69           C  
ATOM    195  O   HIS B  31     -10.751  73.269 -71.499  1.00 17.69           O  
ATOM    196  CG  HIS B  31     -11.377  75.555 -67.392  1.00 17.69           C  
ATOM    197  CD2 HIS B  31     -12.447  76.152 -66.817  1.00 17.69           C  
ATOM    198  ND1 HIS B  31     -10.262  76.157 -66.850  1.00 17.69           N  
ATOM    199  CE1 HIS B  31     -10.644  77.079 -65.983  1.00 17.69           C  
ATOM    200  NE2 HIS B  31     -11.966  77.096 -65.944  1.00 17.69           N  
ATOM    201  N   LEU B  32      -9.732  72.888 -69.794  1.00 17.14           N  
ATOM    202  CA  LEU B  32      -8.376  72.437 -69.498  1.00 17.14           C  
ATOM    203  C   LEU B  32      -8.038  71.177 -70.288  1.00 17.14           C  
ATOM    204  CB  LEU B  32      -8.215  72.172 -67.999  1.00 17.14           C  
ATOM    205  O   LEU B  32      -6.933  71.052 -70.822  1.00 17.14           O  
ATOM    206  CG  LEU B  32      -7.463  73.237 -67.199  1.00 17.14           C  
ATOM    207  CD1 LEU B  32      -8.241  73.601 -65.939  1.00 17.14           C  
ATOM    208  CD2 LEU B  32      -6.061  72.750 -66.846  1.00 17.14           C  
ATOM    209  N   TRP B  33      -8.962  70.222 -70.398  1.00 16.60           N  
ATOM    210  CA  TRP B  33      -8.396  69.031 -69.773  1.00 16.60           C  
ATOM    211  C   TRP B  33      -7.667  68.171 -70.800  1.00 16.60           C  
ATOM    212  CB  TRP B  33      -9.493  68.211 -69.088  1.00 16.60           C  
ATOM    213  O   TRP B  33      -8.282  67.658 -71.738  1.00 16.60           O  
ATOM    214  CG  TRP B  33      -9.867  68.711 -67.725  1.00 16.60           C  
ATOM    215  CD1 TRP B  33     -10.633  69.803 -67.430  1.00 16.60           C  
ATOM    216  CD2 TRP B  33      -9.485  68.137 -66.471  1.00 16.60           C  
ATOM    217  CE2 TRP B  33     -10.056  68.935 -65.455  1.00 16.60           C  
ATOM    218  CE3 TRP B  33      -8.714  67.025 -66.107  1.00 16.60           C  
ATOM    219  NE1 TRP B  33     -10.751  69.944 -66.066  1.00 16.60           N  
ATOM    220  CH2 TRP B  33      -9.123  67.561 -63.770  1.00 16.60           C  
ATOM    221  CZ2 TRP B  33      -9.881  68.655 -64.098  1.00 16.60           C  
ATOM    222  CZ3 TRP B  33      -8.541  66.748 -64.756  1.00 16.60           C  
ATOM    223  N   ARG B  34      -6.475  68.732 -71.188  1.00 18.61           N  
ATOM    224  CA  ARG B  34      -5.491  68.102 -72.061  1.00 18.61           C  
ATOM    225  C   ARG B  34      -5.286  66.637 -71.688  1.00 18.61           C  
ATOM    226  CB  ARG B  34      -4.158  68.850 -71.997  1.00 18.61           C  
ATOM    227  O   ARG B  34      -4.613  65.896 -72.408  1.00 18.61           O  
ATOM    228  CG  ARG B  34      -3.755  69.506 -73.308  1.00 18.61           C  
ATOM    229  CD  ARG B  34      -2.428  70.241 -73.187  1.00 18.61           C  
ATOM    230  NE  ARG B  34      -2.040  70.864 -74.450  1.00 18.61           N  
ATOM    231  NH1 ARG B  34       0.136  71.297 -73.806  1.00 18.61           N  
ATOM    232  NH2 ARG B  34      -0.586  71.897 -75.897  1.00 18.61           N  
ATOM    233  CZ  ARG B  34      -0.831  71.351 -74.714  1.00 18.61           C  
ATOM    234  N   HIS B  35      -5.745  66.265 -70.417  1.00 16.94           N  
ATOM    235  CA  HIS B  35      -4.647  65.990 -69.497  1.00 16.94           C  
ATOM    236  C   HIS B  35      -4.006  64.638 -69.793  1.00 16.94           C  
ATOM    237  CB  HIS B  35      -5.138  66.032 -68.049  1.00 16.94           C  
ATOM    238  O   HIS B  35      -2.779  64.531 -69.868  1.00 16.94           O  
ATOM    239  CG  HIS B  35      -4.508  67.116 -67.233  1.00 16.94           C  
ATOM    240  CD2 HIS B  35      -5.059  68.129 -66.523  1.00 16.94           C  
ATOM    241  ND1 HIS B  35      -3.144  67.237 -67.084  1.00 16.94           N  
ATOM    242  CE1 HIS B  35      -2.882  68.281 -66.315  1.00 16.94           C  
ATOM    243  NE2 HIS B  35      -4.027  68.840 -65.962  1.00 16.94           N  
ATOM    244  N   GLU B  36      -4.300  63.678 -69.013  1.00 16.69           N  
ATOM    245  CA  GLU B  36      -3.330  63.354 -67.971  1.00 16.69           C  
ATOM    246  C   GLU B  36      -2.492  62.138 -68.356  1.00 16.69           C  
ATOM    247  CB  GLU B  36      -4.037  63.105 -66.636  1.00 16.69           C  
ATOM    248  O   GLU B  36      -2.833  61.414 -69.293  1.00 16.69           O  
ATOM    249  CG  GLU B  36      -3.788  64.188 -65.597  1.00 16.69           C  
ATOM    250  CD  GLU B  36      -4.547  63.960 -64.299  1.00 16.69           C  
ATOM    251  OE1 GLU B  36      -4.366  64.748 -63.343  1.00 16.69           O  
ATOM    252  OE2 GLU B  36      -5.328  62.984 -64.237  1.00 16.69           O  
ATOM    253  N   GLN B  37      -2.488  61.137 -67.536  1.00 16.82           N  
ATOM    254  CA  GLN B  37      -1.457  60.572 -66.671  1.00 16.82           C  
ATOM    255  C   GLN B  37      -0.898  59.277 -67.254  1.00 16.82           C  
ATOM    256  CB  GLN B  37      -2.013  60.319 -65.269  1.00 16.82           C  
ATOM    257  O   GLN B  37      -1.236  58.900 -68.379  1.00 16.82           O  
ATOM    258  CG  GLN B  37      -1.698  61.428 -64.273  1.00 16.82           C  
ATOM    259  CD  GLN B  37      -1.996  61.031 -62.840  1.00 16.82           C  
ATOM    260  NE2 GLN B  37      -2.043  62.017 -61.950  1.00 16.82           N  
ATOM    261  OE1 GLN B  37      -2.184  59.849 -62.534  1.00 16.82           O  
ATOM    262  N   HIS B  38      -1.078  58.191 -66.544  1.00 16.69           N  
ATOM    263  CA  HIS B  38      -0.118  57.774 -65.527  1.00 16.69           C  
ATOM    264  C   HIS B  38       0.736  56.611 -66.020  1.00 16.69           C  
ATOM    265  CB  HIS B  38      -0.841  57.385 -64.236  1.00 16.69           C  
ATOM    266  O   HIS B  38       0.565  56.144 -67.148  1.00 16.69           O  
ATOM    267  CG  HIS B  38      -0.902  58.487 -63.227  1.00 16.69           C  
ATOM    268  CD2 HIS B  38      -1.902  59.339 -62.901  1.00 16.69           C  
ATOM    269  ND1 HIS B  38       0.164  58.814 -62.417  1.00 16.69           N  
ATOM    270  CE1 HIS B  38      -0.180  59.822 -61.633  1.00 16.69           C  
ATOM    271  NE2 HIS B  38      -1.429  60.159 -61.906  1.00 16.69           N  
ATOM    272  N   HIS B  39       0.835  55.419 -65.229  1.00 17.07           N  
ATOM    273  CA  HIS B  39       1.814  54.938 -64.262  1.00 17.07           C  
ATOM    274  C   HIS B  39       2.590  53.745 -64.809  1.00 17.07           C  
ATOM    275  CB  HIS B  39       1.128  54.561 -62.947  1.00 17.07           C  
ATOM    276  O   HIS B  39       3.820  53.708 -64.727  1.00 17.07           O  
ATOM    277  CG  HIS B  39       1.025  55.694 -61.977  1.00 17.07           C  
ATOM    278  CD2 HIS B  39      -0.022  56.146 -61.247  1.00 17.07           C  
ATOM    279  ND1 HIS B  39       2.091  56.512 -61.672  1.00 17.07           N  
ATOM    280  CE1 HIS B  39       1.703  57.420 -60.792  1.00 17.07           C  
ATOM    281  NE2 HIS B  39       0.426  57.220 -60.518  1.00 17.07           N  
ATOM    282  N   GLN B  40       2.288  52.494 -64.354  1.00 15.79           N  
ATOM    283  CA  GLN B  40       3.201  51.741 -63.500  1.00 15.79           C  
ATOM    284  C   GLN B  40       4.161  50.895 -64.332  1.00 15.79           C  
ATOM    285  CB  GLN B  40       2.419  50.849 -62.533  1.00 15.79           C  
ATOM    286  O   GLN B  40       3.912  50.644 -65.513  1.00 15.79           O  
ATOM    287  CG  GLN B  40       2.478  51.315 -61.085  1.00 15.79           C  
ATOM    288  CD  GLN B  40       1.669  50.433 -60.152  1.00 15.79           C  
ATOM    289  NE2 GLN B  40       1.626  50.801 -58.876  1.00 15.79           N  
ATOM    290  OE1 GLN B  40       1.087  49.429 -60.574  1.00 15.79           O  
ATOM    291  N   TYR B  41       4.556  49.647 -63.831  1.00 15.16           N  
ATOM    292  CA  TYR B  41       5.909  49.279 -63.431  1.00 15.16           C  
ATOM    293  C   TYR B  41       6.649  48.597 -64.576  1.00 15.16           C  
ATOM    294  CB  TYR B  41       5.878  48.358 -62.208  1.00 15.16           C  
ATOM    295  O   TYR B  41       7.775  48.975 -64.908  1.00 15.16           O  
ATOM    296  CG  TYR B  41       5.790  49.097 -60.894  1.00 15.16           C  
ATOM    297  CD1 TYR B  41       6.937  49.572 -60.263  1.00 15.16           C  
ATOM    298  CD2 TYR B  41       4.562  49.319 -60.282  1.00 15.16           C  
ATOM    299  CE1 TYR B  41       6.862  50.252 -59.051  1.00 15.16           C  
ATOM    300  CE2 TYR B  41       4.474  49.997 -59.070  1.00 15.16           C  
ATOM    301  OH  TYR B  41       5.547  51.131 -57.265  1.00 15.16           O  
ATOM    302  CZ  TYR B  41       5.628  50.459 -58.464  1.00 15.16           C  
ATOM    303  N   PRO B  42       6.611  47.134 -64.752  1.00 14.69           N  
ATOM    304  CA  PRO B  42       7.654  46.331 -64.111  1.00 14.69           C  
ATOM    305  C   PRO B  42       8.729  45.868 -65.092  1.00 14.69           C  
ATOM    306  CB  PRO B  42       6.882  45.137 -63.545  1.00 14.69           C  
ATOM    307  O   PRO B  42       8.506  45.872 -66.305  1.00 14.69           O  
ATOM    308  CG  PRO B  42       5.553  45.183 -64.227  1.00 14.69           C  
ATOM    309  CD  PRO B  42       5.518  46.388 -65.122  1.00 14.69           C  
ATOM    310  N   LEU B  43       9.589  44.833 -64.759  1.00 15.26           N  
ATOM    311  CA  LEU B  43      11.024  44.590 -64.659  1.00 15.26           C  
ATOM    312  C   LEU B  43      11.511  43.724 -65.816  1.00 15.26           C  
ATOM    313  CB  LEU B  43      11.363  43.918 -63.326  1.00 15.26           C  
ATOM    314  O   LEU B  43      12.505  44.052 -66.468  1.00 15.26           O  
ATOM    315  CG  LEU B  43      11.895  44.833 -62.222  1.00 15.26           C  
ATOM    316  CD1 LEU B  43      11.360  44.392 -60.864  1.00 15.26           C  
ATOM    317  CD2 LEU B  43      13.420  44.843 -62.223  1.00 15.26           C  
ATOM    318  N   ARG B  44      11.662  42.314 -65.696  1.00 14.35           N  
ATOM    319  CA  ARG B  44      13.015  41.810 -65.483  1.00 14.35           C  
ATOM    320  C   ARG B  44      13.651  41.376 -66.800  1.00 14.35           C  
ATOM    321  CB  ARG B  44      13.005  40.641 -64.496  1.00 14.35           C  
ATOM    322  O   ARG B  44      13.000  41.398 -67.846  1.00 14.35           O  
ATOM    323  CG  ARG B  44      13.555  40.991 -63.122  1.00 14.35           C  
ATOM    324  CD  ARG B  44      13.578  39.780 -62.199  1.00 14.35           C  
ATOM    325  NE  ARG B  44      14.184  40.097 -60.909  1.00 14.35           N  
ATOM    326  NH1 ARG B  44      14.627  37.901 -60.345  1.00 14.35           N  
ATOM    327  NH2 ARG B  44      15.198  39.596 -58.911  1.00 14.35           N  
ATOM    328  CZ  ARG B  44      14.669  39.197 -60.058  1.00 14.35           C  
ATOM    329  N   GLN B  45      14.203  39.863 -66.969  1.00 14.57           N  
ATOM    330  CA  GLN B  45      15.516  39.277 -66.723  1.00 14.57           C  
ATOM    331  C   GLN B  45      16.063  38.606 -67.980  1.00 14.57           C  
ATOM    332  CB  GLN B  45      15.446  38.266 -65.577  1.00 14.57           C  
ATOM    333  O   GLN B  45      15.300  38.223 -68.868  1.00 14.57           O  
ATOM    334  CG  GLN B  45      15.852  38.840 -64.226  1.00 14.57           C  
ATOM    335  CD  GLN B  45      16.030  37.772 -63.164  1.00 14.57           C  
ATOM    336  NE2 GLN B  45      16.250  38.198 -61.924  1.00 14.57           N  
ATOM    337  OE1 GLN B  45      15.969  36.573 -63.454  1.00 14.57           O  
ATOM    338  N   PRO B  46      17.204  37.795 -67.983  1.00 15.16           N  
ATOM    339  CA  PRO B  46      18.436  37.719 -68.772  1.00 15.16           C  
ATOM    340  C   PRO B  46      18.325  36.751 -69.948  1.00 15.16           C  
ATOM    341  CB  PRO B  46      19.474  37.229 -67.758  1.00 15.16           C  
ATOM    342  O   PRO B  46      18.820  37.042 -71.040  1.00 15.16           O  
ATOM    343  CG  PRO B  46      18.673  36.772 -66.582  1.00 15.16           C  
ATOM    344  CD  PRO B  46      17.223  37.052 -66.854  1.00 15.16           C  
ATOM    345  N   GLN B  47      18.020  35.397 -69.840  1.00 13.81           N  
ATOM    346  CA  GLN B  47      19.133  34.460 -69.733  1.00 13.81           C  
ATOM    347  C   GLN B  47      19.516  33.902 -71.101  1.00 13.81           C  
ATOM    348  CB  GLN B  47      18.783  33.317 -68.779  1.00 13.81           C  
ATOM    349  O   GLN B  47      18.715  33.937 -72.038  1.00 13.81           O  
ATOM    350  CG  GLN B  47      19.075  33.625 -67.317  1.00 13.81           C  
ATOM    351  CD  GLN B  47      18.961  32.402 -66.425  1.00 13.81           C  
ATOM    352  NE2 GLN B  47      19.245  32.578 -65.139  1.00 13.81           N  
ATOM    353  OE1 GLN B  47      18.619  31.309 -66.888  1.00 13.81           O  
ATOM    354  N   PHE B  48      20.290  32.692 -71.147  1.00 14.87           N  
ATOM    355  CA  PHE B  48      21.578  32.246 -71.665  1.00 14.87           C  
ATOM    356  C   PHE B  48      21.389  31.332 -72.870  1.00 14.87           C  
ATOM    357  CB  PHE B  48      22.375  31.521 -70.576  1.00 14.87           C  
ATOM    358  O   PHE B  48      22.242  31.284 -73.759  1.00 14.87           O  
ATOM    359  CG  PHE B  48      23.382  32.394 -69.877  1.00 14.87           C  
ATOM    360  CD1 PHE B  48      24.669  32.533 -70.380  1.00 14.87           C  
ATOM    361  CD2 PHE B  48      23.040  33.077 -68.717  1.00 14.87           C  
ATOM    362  CE1 PHE B  48      25.603  33.341 -69.736  1.00 14.87           C  
ATOM    363  CE2 PHE B  48      23.968  33.886 -68.067  1.00 14.87           C  
ATOM    364  CZ  PHE B  48      25.249  34.016 -68.578  1.00 14.87           C  
ATOM    365  N   ARG B  49      20.581  30.432 -72.902  1.00 14.63           N  
ATOM    366  CA  ARG B  49      21.134  29.083 -72.829  1.00 14.63           C  
ATOM    367  C   ARG B  49      21.557  28.589 -74.208  1.00 14.63           C  
ATOM    368  CB  ARG B  49      20.118  28.118 -72.215  1.00 14.63           C  
ATOM    369  O   ARG B  49      20.783  28.667 -75.165  1.00 14.63           O  
ATOM    370  CG  ARG B  49      20.328  27.864 -70.731  1.00 14.63           C  
ATOM    371  CD  ARG B  49      19.417  26.759 -70.213  1.00 14.63           C  
ATOM    372  NE  ARG B  49      19.588  26.548 -68.779  1.00 14.63           N  
ATOM    373  NH1 ARG B  49      18.065  24.816 -68.643  1.00 14.63           N  
ATOM    374  NH2 ARG B  49      19.173  25.524 -66.765  1.00 14.63           N  
ATOM    375  CZ  ARG B  49      18.941  25.630 -68.066  1.00 14.63           C  
ATOM    376  N   LEU B  50      22.538  27.722 -74.277  1.00 14.62           N  
ATOM    377  CA  LEU B  50      23.793  27.498 -74.985  1.00 14.62           C  
ATOM    378  C   LEU B  50      23.573  26.631 -76.220  1.00 14.62           C  
ATOM    379  CB  LEU B  50      24.820  26.839 -74.061  1.00 14.62           C  
ATOM    380  O   LEU B  50      24.066  26.950 -77.304  1.00 14.62           O  
ATOM    381  CG  LEU B  50      25.838  27.772 -73.404  1.00 14.62           C  
ATOM    382  CD1 LEU B  50      26.144  27.308 -71.984  1.00 14.62           C  
ATOM    383  CD2 LEU B  50      27.115  27.841 -74.235  1.00 14.62           C  
ATOM    384  N   LEU B  51      23.202  25.258 -76.057  1.00 14.58           N  
ATOM    385  CA  LEU B  51      24.328  24.363 -76.304  1.00 14.58           C  
ATOM    386  C   LEU B  51      24.361  23.921 -77.763  1.00 14.58           C  
ATOM    387  CB  LEU B  51      24.249  23.138 -75.389  1.00 14.58           C  
ATOM    388  O   LEU B  51      23.340  23.964 -78.452  1.00 14.58           O  
ATOM    389  CG  LEU B  51      25.192  23.129 -74.185  1.00 14.58           C  
ATOM    390  CD1 LEU B  51      24.402  22.937 -72.894  1.00 14.58           C  
ATOM    391  CD2 LEU B  51      26.246  22.038 -74.339  1.00 14.58           C  
ATOM    392  N   HIS B  52      25.122  22.756 -78.051  1.00 17.17           N  
ATOM    393  CA  HIS B  52      26.285  22.287 -78.797  1.00 17.17           C  
ATOM    394  C   HIS B  52      25.894  21.218 -79.812  1.00 17.17           C  
ATOM    395  CB  HIS B  52      27.349  21.742 -77.843  1.00 17.17           C  
ATOM    396  O   HIS B  52      26.614  20.989 -80.787  1.00 17.17           O  
ATOM    397  CG  HIS B  52      28.485  22.687 -77.608  1.00 17.17           C  
ATOM    398  CD2 HIS B  52      28.927  23.279 -76.474  1.00 17.17           C  
ATOM    399  ND1 HIS B  52      29.311  23.124 -78.620  1.00 17.17           N  
ATOM    400  CE1 HIS B  52      30.216  23.947 -78.117  1.00 17.17           C  
ATOM    401  NE2 HIS B  52      30.005  24.057 -76.816  1.00 17.17           N  
ATOM    402  N   PRO B  53      24.789  20.413 -79.632  1.00 16.45           N  
ATOM    403  CA  PRO B  53      25.448  19.109 -79.538  1.00 16.45           C  
ATOM    404  C   PRO B  53      25.943  18.599 -80.889  1.00 16.45           C  
ATOM    405  CB  PRO B  53      24.350  18.199 -78.980  1.00 16.45           C  
ATOM    406  O   PRO B  53      25.376  18.945 -81.929  1.00 16.45           O  
ATOM    407  CG  PRO B  53      23.103  19.021 -79.044  1.00 16.45           C  
ATOM    408  CD  PRO B  53      23.433  20.338 -79.685  1.00 16.45           C  
ATOM    409  N   HIS B  54      26.525  17.502 -80.954  1.00 18.61           N  
ATOM    410  CA  HIS B  54      27.755  16.868 -81.415  1.00 18.61           C  
ATOM    411  C   HIS B  54      27.543  16.158 -82.748  1.00 18.61           C  
ATOM    412  CB  HIS B  54      28.273  15.879 -80.369  1.00 18.61           C  
ATOM    413  O   HIS B  54      28.300  16.372 -83.698  1.00 18.61           O  
ATOM    414  CG  HIS B  54      29.198  16.494 -79.368  1.00 18.61           C  
ATOM    415  CD2 HIS B  54      29.053  16.715 -78.040  1.00 18.61           C  
ATOM    416  ND1 HIS B  54      30.448  16.968 -79.703  1.00 18.61           N  
ATOM    417  CE1 HIS B  54      31.033  17.454 -78.621  1.00 18.61           C  
ATOM    418  NE2 HIS B  54      30.207  17.312 -77.599  1.00 18.61           N  
ATOM    419  N   HIS B  55      27.589  14.774 -82.789  1.00 18.06           N  
ATOM    420  CA  HIS B  55      28.745  13.964 -83.155  1.00 18.06           C  
ATOM    421  C   HIS B  55      28.500  13.211 -84.459  1.00 18.06           C  
ATOM    422  CB  HIS B  55      29.084  12.978 -82.036  1.00 18.06           C  
ATOM    423  O   HIS B  55      27.354  13.060 -84.888  1.00 18.06           O  
ATOM    424  CG  HIS B  55      30.089  13.501 -81.060  1.00 18.06           C  
ATOM    425  CD2 HIS B  55      29.986  13.776 -79.738  1.00 18.06           C  
ATOM    426  ND1 HIS B  55      31.385  13.806 -81.417  1.00 18.06           N  
ATOM    427  CE1 HIS B  55      32.037  14.246 -80.354  1.00 18.06           C  
ATOM    428  NE2 HIS B  55      31.210  14.238 -79.322  1.00 18.06           N  
ATOM    429  N   HIS B  56      28.773  11.928 -84.521  1.00 19.07           N  
ATOM    430  CA  HIS B  56      29.893  11.206 -85.115  1.00 19.07           C  
ATOM    431  C   HIS B  56      29.444  10.391 -86.324  1.00 19.07           C  
ATOM    432  CB  HIS B  56      30.550  10.291 -84.080  1.00 19.07           C  
ATOM    433  O   HIS B  56      28.246  10.173 -86.520  1.00 19.07           O  
ATOM    434  CG  HIS B  56      31.647  10.950 -83.307  1.00 19.07           C  
ATOM    435  CD2 HIS B  56      31.721  11.318 -82.006  1.00 19.07           C  
ATOM    436  ND1 HIS B  56      32.848  11.309 -83.879  1.00 19.07           N  
ATOM    437  CE1 HIS B  56      33.616  11.870 -82.959  1.00 19.07           C  
ATOM    438  NE2 HIS B  56      32.955  11.887 -81.814  1.00 19.07           N  
ATOM    439  N   LEU B  57      29.649   9.134 -86.314  1.00 18.57           N  
ATOM    440  CA  LEU B  57      30.728   8.364 -86.923  1.00 18.57           C  
ATOM    441  C   LEU B  57      30.198   7.485 -88.051  1.00 18.57           C  
ATOM    442  CB  LEU B  57      31.429   7.499 -85.873  1.00 18.57           C  
ATOM    443  O   LEU B  57      29.039   7.613 -88.451  1.00 18.57           O  
ATOM    444  CG  LEU B  57      32.919   7.770 -85.656  1.00 18.57           C  
ATOM    445  CD1 LEU B  57      33.130   8.591 -84.388  1.00 18.57           C  
ATOM    446  CD2 LEU B  57      33.696   6.460 -85.586  1.00 18.57           C  
ATOM    447  N   PRO B  58      30.195   6.255 -87.901  1.00 20.41           N  
ATOM    448  CA  PRO B  58      31.230   5.381 -88.458  1.00 20.41           C  
ATOM    449  C   PRO B  58      30.736   4.569 -89.653  1.00 20.41           C  
ATOM    450  CB  PRO B  58      31.586   4.465 -87.284  1.00 20.41           C  
ATOM    451  O   PRO B  58      29.532   4.525 -89.918  1.00 20.41           O  
ATOM    452  CG  PRO B  58      30.423   4.569 -86.351  1.00 20.41           C  
ATOM    453  CD  PRO B  58      29.481   5.613 -86.878  1.00 20.41           C  
ATOM    454  N   PRO B  59      30.769   3.276 -89.555  1.00 21.87           N  
ATOM    455  CA  PRO B  59      31.758   2.367 -90.137  1.00 21.87           C  
ATOM    456  C   PRO B  59      31.187   1.525 -91.276  1.00 21.87           C  
ATOM    457  CB  PRO B  59      32.164   1.483 -88.955  1.00 21.87           C  
ATOM    458  O   PRO B  59      31.423   1.824 -92.449  1.00 21.87           O  
ATOM    459  CG  PRO B  59      31.040   1.611 -87.979  1.00 21.87           C  
ATOM    460  CD  PRO B  59      30.111   2.689 -88.459  1.00 21.87           C  
ATOM    461  N   PRO B  60      31.020   0.249 -91.090  1.00 22.61           N  
ATOM    462  CA  PRO B  60      31.933  -0.804 -91.543  1.00 22.61           C  
ATOM    463  C   PRO B  60      31.326  -1.680 -92.636  1.00 22.61           C  
ATOM    464  CB  PRO B  60      32.191  -1.617 -90.272  1.00 22.61           C  
ATOM    465  O   PRO B  60      30.122  -1.606 -92.895  1.00 22.61           O  
ATOM    466  CG  PRO B  60      31.020  -1.327 -89.388  1.00 22.61           C  
ATOM    467  CD  PRO B  60      30.239  -0.193 -89.988  1.00 22.61           C  
ATOM    468  N   PRO B  61      31.151  -2.927 -92.390  1.00 22.05           N  
ATOM    469  CA  PRO B  61      32.006  -3.995 -92.914  1.00 22.05           C  
ATOM    470  C   PRO B  61      31.331  -4.799 -94.023  1.00 22.05           C  
ATOM    471  CB  PRO B  61      32.268  -4.871 -91.686  1.00 22.05           C  
ATOM    472  O   PRO B  61      31.924  -5.012 -95.084  1.00 22.05           O  
ATOM    473  CG  PRO B  61      31.165  -4.537 -90.735  1.00 22.05           C  
ATOM    474  CD  PRO B  61      30.419  -3.347 -91.269  1.00 22.05           C  
ATOM    475  N   PRO B  62      30.823  -6.021 -93.761  1.00 21.83           N  
ATOM    476  CA  PRO B  62      31.541  -7.246 -94.119  1.00 21.83           C  
ATOM    477  C   PRO B  62      30.896  -7.988 -95.288  1.00 21.83           C  
ATOM    478  CB  PRO B  62      31.473  -8.082 -92.838  1.00 21.83           C  
ATOM    479  O   PRO B  62      29.746  -7.714 -95.639  1.00 21.83           O  
ATOM    480  CG  PRO B  62      30.281  -7.560 -92.104  1.00 21.83           C  
ATOM    481  CD  PRO B  62      29.816  -6.302 -92.781  1.00 21.83           C  
ATOM    482  N   PRO B  63      30.605  -9.321 -95.164  1.00 20.52           N  
ATOM    483  CA  PRO B  63      31.240 -10.500 -95.757  1.00 20.52           C  
ATOM    484  C   PRO B  63      30.362 -11.179 -96.806  1.00 20.52           C  
ATOM    485  CB  PRO B  63      31.466 -11.421 -94.555  1.00 20.52           C  
ATOM    486  O   PRO B  63      30.838 -11.507 -97.896  1.00 20.52           O  
ATOM    487  CG  PRO B  63      30.515 -10.928 -93.512  1.00 20.52           C  
ATOM    488  CD  PRO B  63      29.878  -9.661 -94.008  1.00 20.52           C  
ATOM    489  N   SER B  64      29.625 -12.194 -96.338  1.00 19.71           N  
ATOM    490  CA  SER B  64      30.050 -13.550 -96.668  1.00 19.71           C  
ATOM    491  C   SER B  64      29.301 -14.083 -97.884  1.00 19.71           C  
ATOM    492  CB  SER B  64      29.835 -14.484 -95.476  1.00 19.71           C  
ATOM    493  O   SER B  64      28.183 -13.649 -98.172  1.00 19.71           O  
ATOM    494  OG  SER B  64      29.827 -13.756 -94.261  1.00 19.71           O  
ATOM    495  N   PRO B  65      29.420 -15.409 -98.327  1.00 18.64           N  
ATOM    496  CA  PRO B  65      29.900 -16.363 -99.329  1.00 18.64           C  
ATOM    497  C   PRO B  65      28.774 -17.195 -99.938  1.00 18.64           C  
ATOM    498  CB  PRO B  65      30.867 -17.248 -98.539  1.00 18.64           C  
ATOM    499  O   PRO B  65      28.725 -17.376-101.158  1.00 18.64           O  
ATOM    500  CG  PRO B  65      30.483 -17.050 -97.108  1.00 18.64           C  
ATOM    501  CD  PRO B  65      29.393 -16.019 -97.045  1.00 18.64           C  
ATOM    502  N   GLN B  66      28.245 -18.203 -99.241  1.00 17.90           N  
ATOM    503  CA  GLN B  66      28.708 -19.512 -99.689  1.00 17.90           C  
ATOM    504  C   GLN B  66      27.727 -20.135-100.678  1.00 17.90           C  
ATOM    505  CB  GLN B  66      28.914 -20.447 -98.495  1.00 17.90           C  
ATOM    506  O   GLN B  66      26.541 -19.799-100.679  1.00 17.90           O  
ATOM    507  CG  GLN B  66      30.190 -20.171 -97.711  1.00 17.90           C  
ATOM    508  CD  GLN B  66      30.914 -21.440 -97.303  1.00 17.90           C  
ATOM    509  NE2 GLN B  66      32.219 -21.333 -97.080  1.00 17.90           N  
ATOM    510  OE1 GLN B  66      30.304 -22.509 -97.189  1.00 17.90           O  
ATOM    511  N   PRO B  67      27.845 -21.534-100.995  1.00 18.62           N  
ATOM    512  CA  PRO B  67      28.194 -22.578-101.961  1.00 18.62           C  
ATOM    513  C   PRO B  67      26.991 -23.422-102.377  1.00 18.62           C  
ATOM    514  CB  PRO B  67      29.221 -23.426-101.207  1.00 18.62           C  
ATOM    515  O   PRO B  67      25.966 -23.424-101.690  1.00 18.62           O  
ATOM    516  CG  PRO B  67      28.969 -23.138 -99.762  1.00 18.62           C  
ATOM    517  CD  PRO B  67      27.891 -22.097 -99.665  1.00 18.62           C  
ATOM    518  N   GLN B  68      27.141 -24.755-102.589  1.00 17.42           N  
ATOM    519  CA  GLN B  68      27.253 -25.702-103.693  1.00 17.42           C  
ATOM    520  C   GLN B  68      26.048 -26.637-103.740  1.00 17.42           C  
ATOM    521  CB  GLN B  68      28.544 -26.515-103.574  1.00 17.42           C  
ATOM    522  O   GLN B  68      25.462 -26.849-104.803  1.00 17.42           O  
ATOM    523  CG  GLN B  68      29.791 -25.755-104.005  1.00 17.42           C  
ATOM    524  CD  GLN B  68      30.864 -26.664-104.574  1.00 17.42           C  
ATOM    525  NE2 GLN B  68      31.862 -26.071-105.220  1.00 17.42           N  
ATOM    526  OE1 GLN B  68      30.798 -27.889-104.433  1.00 17.42           O  
ATOM    527  N   PRO B  69      26.196 -27.904-103.349  1.00 18.12           N  
ATOM    528  CA  PRO B  69      26.475 -29.011-104.267  1.00 18.12           C  
ATOM    529  C   PRO B  69      25.251 -29.886-104.525  1.00 18.12           C  
ATOM    530  CB  PRO B  69      27.569 -29.801-103.545  1.00 18.12           C  
ATOM    531  O   PRO B  69      24.297 -29.867-103.742  1.00 18.12           O  
ATOM    532  CG  PRO B  69      27.426 -29.424-102.106  1.00 18.12           C  
ATOM    533  CD  PRO B  69      26.340 -28.394-101.989  1.00 18.12           C  
ATOM    534  N   GLN B  70      25.478 -31.179-104.758  1.00 18.01           N  
ATOM    535  CA  GLN B  70      25.542 -32.196-105.803  1.00 18.01           C  
ATOM    536  C   GLN B  70      24.350 -33.145-105.722  1.00 18.01           C  
ATOM    537  CB  GLN B  70      26.849 -32.985-105.705  1.00 18.01           C  
ATOM    538  O   GLN B  70      23.669 -33.208-104.696  1.00 18.01           O  
ATOM    539  CG  GLN B  70      28.076 -32.199-106.148  1.00 18.01           C  
ATOM    540  CD  GLN B  70      29.352 -33.018-106.084  1.00 18.01           C  
ATOM    541  NE2 GLN B  70      30.473 -32.397-106.434  1.00 18.01           N  
ATOM    542  OE1 GLN B  70      29.330 -34.198-105.721  1.00 18.01           O  
ATOM    543  N   CYS B  71      24.638 -34.360-105.485  1.00 16.75           N  
ATOM    544  CA  CYS B  71      24.780 -35.460-106.431  1.00 16.75           C  
ATOM    545  C   CYS B  71      23.620 -36.441-106.305  1.00 16.75           C  
ATOM    546  CB  CYS B  71      26.104 -36.191-106.210  1.00 16.75           C  
ATOM    547  O   CYS B  71      23.046 -36.861-107.311  1.00 16.75           O  
ATOM    548  SG  CYS B  71      27.529 -35.351-106.934  1.00 16.75           S  
ATOM    549  N   PRO B  72      23.878 -37.470-105.620  1.00 18.73           N  
ATOM    550  CA  PRO B  72      24.266 -38.698-106.320  1.00 18.73           C  
ATOM    551  C   PRO B  72      23.082 -39.626-106.582  1.00 18.73           C  
ATOM    552  CB  PRO B  72      25.268 -39.348-105.363  1.00 18.73           C  
ATOM    553  O   PRO B  72      22.061 -39.540-105.894  1.00 18.73           O  
ATOM    554  CG  PRO B  72      25.018 -38.691-104.044  1.00 18.73           C  
ATOM    555  CD  PRO B  72      23.924 -37.677-104.216  1.00 18.73           C  
ATOM    556  N   LEU B  73      23.449 -40.793-107.028  1.00 17.90           N  
ATOM    557  CA  LEU B  73      23.354 -41.818-108.062  1.00 17.90           C  
ATOM    558  C   LEU B  73      22.170 -42.743-107.803  1.00 17.90           C  
ATOM    559  CB  LEU B  73      24.648 -42.634-108.128  1.00 17.90           C  
ATOM    560  O   LEU B  73      21.647 -42.792-106.688  1.00 17.90           O  
ATOM    561  CG  LEU B  73      25.754 -42.078-109.027  1.00 17.90           C  
ATOM    562  CD1 LEU B  73      27.123 -42.517-108.516  1.00 17.90           C  
ATOM    563  CD2 LEU B  73      25.547 -42.527-110.469  1.00 17.90           C  
ATOM    564  N   GLN B  74      22.554 -43.917-107.637  1.00 18.41           N  
ATOM    565  CA  GLN B  74      22.506 -45.017-108.594  1.00 18.41           C  
ATOM    566  C   GLN B  74      21.339 -45.954-108.299  1.00 18.41           C  
ATOM    567  CB  GLN B  74      23.822 -45.797-108.582  1.00 18.41           C  
ATOM    568  O   GLN B  74      20.593 -46.330-109.205  1.00 18.41           O  
ATOM    569  CG  GLN B  74      24.801 -45.370-109.667  1.00 18.41           C  
ATOM    570  CD  GLN B  74      26.003 -46.290-109.768  1.00 18.41           C  
ATOM    571  NE2 GLN B  74      26.838 -46.065-110.777  1.00 18.41           N  
ATOM    572  OE1 GLN B  74      26.181 -47.194-108.946  1.00 18.41           O  
ATOM    573  N   PRO B  75      21.719 -47.057-107.816  1.00 19.09           N  
ATOM    574  CA  PRO B  75      21.843 -48.221-108.698  1.00 19.09           C  
ATOM    575  C   PRO B  75      20.594 -49.099-108.695  1.00 19.09           C  
ATOM    576  CB  PRO B  75      23.042 -48.975-108.118  1.00 19.09           C  
ATOM    577  O   PRO B  75      19.754 -48.981-107.799  1.00 19.09           O  
ATOM    578  CG  PRO B  75      23.146 -48.501-106.705  1.00 19.09           C  
ATOM    579  CD  PRO B  75      22.180 -47.367-106.510  1.00 19.09           C  
ATOM    580  N   PRO B  76      20.903 -50.293-108.562  1.00 19.83           N  
ATOM    581  CA  PRO B  76      20.848 -51.425-109.490  1.00 19.83           C  
ATOM    582  C   PRO B  76      19.550 -52.221-109.374  1.00 19.83           C  
ATOM    583  CB  PRO B  76      22.050 -52.279-109.077  1.00 19.83           C  
ATOM    584  O   PRO B  76      18.822 -52.081-108.388  1.00 19.83           O  
ATOM    585  CG  PRO B  76      22.340 -51.873-107.668  1.00 19.83           C  
ATOM    586  CD  PRO B  76      21.565 -50.624-107.362  1.00 19.83           C  
ATOM    587  N   PRO B  77      19.766 -53.388-109.770  1.00 20.49           N  
ATOM    588  CA  PRO B  77      19.321 -54.356-110.776  1.00 20.49           C  
ATOM    589  C   PRO B  77      18.119 -55.176-110.315  1.00 20.49           C  
ATOM    590  CB  PRO B  77      20.549 -55.250-110.971  1.00 20.49           C  
ATOM    591  O   PRO B  77      17.766 -55.151-109.133  1.00 20.49           O  
ATOM    592  CG  PRO B  77      21.348 -55.081-109.719  1.00 20.49           C  
ATOM    593  CD  PRO B  77      20.772 -53.935-108.937  1.00 20.49           C  
ATOM    594  N   PRO B  78      18.500 -56.430-110.339  1.00 19.94           N  
ATOM    595  CA  PRO B  78      18.122 -57.512-111.251  1.00 19.94           C  
ATOM    596  C   PRO B  78      16.950 -58.340-110.731  1.00 19.94           C  
ATOM    597  CB  PRO B  78      19.393 -58.360-111.339  1.00 19.94           C  
ATOM    598  O   PRO B  78      16.589 -58.235-109.555  1.00 19.94           O  
ATOM    599  CG  PRO B  78      20.174 -58.005-110.114  1.00 19.94           C  
ATOM    600  CD  PRO B  78      19.528 -56.815-109.465  1.00 19.94           C  
ATOM    601  N   PRO B  79      17.399 -59.541-110.539  1.00 19.64           N  
ATOM    602  CA  PRO B  79      17.168 -60.687-111.420  1.00 19.64           C  
ATOM    603  C   PRO B  79      15.968 -61.529-110.991  1.00 19.64           C  
ATOM    604  CB  PRO B  79      18.467 -61.489-111.304  1.00 19.64           C  
ATOM    605  O   PRO B  79      15.473 -61.379-109.871  1.00 19.64           O  
ATOM    606  CG  PRO B  79      19.086 -61.030-110.023  1.00 19.64           C  
ATOM    607  CD  PRO B  79      18.314 -59.845-109.518  1.00 19.64           C  
ATOM    608  N   PRO B  80      16.334 -62.763-110.969  1.00 20.26           N  
ATOM    609  CA  PRO B  80      15.998 -63.917-111.807  1.00 20.26           C  
ATOM    610  C   PRO B  80      14.827 -64.726-111.254  1.00 20.26           C  
ATOM    611  CB  PRO B  80      17.286 -64.745-111.799  1.00 20.26           C  
ATOM    612  O   PRO B  80      14.442 -64.549-110.096  1.00 20.26           O  
ATOM    613  CG  PRO B  80      18.035 -64.275-110.594  1.00 20.26           C  
ATOM    614  CD  PRO B  80      17.341 -63.063-110.044  1.00 20.26           C  
ATOM    615  N   LEU B  81      14.855 -65.881-111.666  1.00 19.27           N  
ATOM    616  CA  LEU B  81      14.117 -66.942-112.342  1.00 19.27           C  
ATOM    617  C   LEU B  81      13.299 -67.755-111.344  1.00 19.27           C  
ATOM    618  CB  LEU B  81      15.076 -67.861-113.103  1.00 19.27           C  
ATOM    619  O   LEU B  81      12.110 -67.999-111.562  1.00 19.27           O  
ATOM    620  CG  LEU B  81      15.544 -67.368-114.473  1.00 19.27           C  
ATOM    621  CD1 LEU B  81      16.833 -68.075-114.879  1.00 19.27           C  
ATOM    622  CD2 LEU B  81      14.456 -67.584-115.519  1.00 19.27           C  
ATOM    623  N   PRO B  82      14.086 -68.732-110.962  1.00 18.90           N  
ATOM    624  CA  PRO B  82      13.901 -70.006-111.661  1.00 18.90           C  
ATOM    625  C   PRO B  82      12.897 -70.922-110.964  1.00 18.90           C  
ATOM    626  CB  PRO B  82      15.303 -70.622-111.648  1.00 18.90           C  
ATOM    627  O   PRO B  82      12.529 -70.676-109.813  1.00 18.90           O  
ATOM    628  CG  PRO B  82      16.008 -69.940-110.520  1.00 18.90           C  
ATOM    629  CD  PRO B  82      15.142 -68.819-110.023  1.00 18.90           C  
ATOM    630  N   PRO B  83      13.347 -72.062-110.847  1.00 19.01           N  
ATOM    631  CA  PRO B  83      12.943 -73.319-111.482  1.00 19.01           C  
ATOM    632  C   PRO B  83      12.037 -74.165-110.592  1.00 19.01           C  
ATOM    633  CB  PRO B  83      14.275 -74.029-111.738  1.00 19.01           C  
ATOM    634  O   PRO B  83      11.875 -73.864-109.406  1.00 19.01           O  
ATOM    635  CG  PRO B  83      15.247 -73.359-110.821  1.00 19.01           C  
ATOM    636  CD  PRO B  83      14.597 -72.132-110.250  1.00 19.01           C  
ATOM    637  N   PRO B  84      12.467 -75.354-110.479  1.00 18.65           N  
ATOM    638  CA  PRO B  84      11.961 -76.641-110.962  1.00 18.65           C  
ATOM    639  C   PRO B  84      11.251 -77.442-109.873  1.00 18.65           C  
ATOM    640  CB  PRO B  84      13.226 -77.363-111.433  1.00 18.65           C  
ATOM    641  O   PRO B  84      11.275 -77.056-108.702  1.00 18.65           O  
ATOM    642  CG  PRO B  84      14.346 -76.674-110.722  1.00 18.65           C  
ATOM    643  CD  PRO B  84      13.804 -75.440-110.062  1.00 18.65           C  
ATOM    644  N   PRO B  85      11.934 -78.535-109.545  1.00 17.75           N  
ATOM    645  CA  PRO B  85      11.626 -79.922-109.899  1.00 17.75           C  
ATOM    646  C   PRO B  85      11.059 -80.718-108.726  1.00 17.75           C  
ATOM    647  CB  PRO B  85      12.982 -80.484-110.335  1.00 17.75           C  
ATOM    648  O   PRO B  85      11.037 -80.227-107.594  1.00 17.75           O  
ATOM    649  CG  PRO B  85      13.990 -79.566-109.722  1.00 17.75           C  
ATOM    650  CD  PRO B  85      13.270 -78.376-109.156  1.00 17.75           C  
ATOM    651  N   PRO B  86      11.808 -81.711-108.318  1.00 17.75           N  
ATOM    652  CA  PRO B  86      11.527 -83.126-108.567  1.00 17.75           C  
ATOM    653  C   PRO B  86      10.940 -83.835-107.349  1.00 17.75           C  
ATOM    654  CB  PRO B  86      12.899 -83.702-108.925  1.00 17.75           C  
ATOM    655  O   PRO B  86       9.865 -84.434-107.437  1.00 17.75           O  
ATOM    656  CG  PRO B  86      13.880 -82.705-108.397  1.00 17.75           C  
ATOM    657  CD  PRO B  86      13.128 -81.480-107.962  1.00 17.75           C  
ATOM    658  N   PRO B  87      11.782 -84.629-106.630  1.00 17.23           N  
ATOM    659  CA  PRO B  87      11.903 -86.083-106.756  1.00 17.23           C  
ATOM    660  C   PRO B  87      11.370 -86.828-105.534  1.00 17.23           C  
ATOM    661  CB  PRO B  87      13.410 -86.299-106.912  1.00 17.23           C  
ATOM    662  O   PRO B  87      11.057 -86.206-104.515  1.00 17.23           O  
ATOM    663  CG  PRO B  87      14.036 -85.103-106.271  1.00 17.23           C  
ATOM    664  CD  PRO B  87      12.953 -84.115-105.943  1.00 17.23           C  
ATOM    665  N   PRO B  88      12.208 -87.761-104.841  1.00 17.62           N  
ATOM    666  CA  PRO B  88      12.471 -89.202-104.867  1.00 17.62           C  
ATOM    667  C   PRO B  88      12.213 -89.873-103.520  1.00 17.62           C  
ATOM    668  CB  PRO B  88      13.952 -89.284-105.243  1.00 17.62           C  
ATOM    669  O   PRO B  88      11.978 -89.188-102.520  1.00 17.62           O  
ATOM    670  CG  PRO B  88      14.504 -87.933-104.917  1.00 17.62           C  
ATOM    671  CD  PRO B  88      13.371 -87.047-104.484  1.00 17.62           C  
ATOM    672  N   GLY B  89      13.187 -90.544-102.898  1.00 16.80           N  
ATOM    673  CA  GLY B  89      13.671 -91.910-102.776  1.00 16.80           C  
ATOM    674  C   GLY B  89      13.675 -92.416-101.345  1.00 16.80           C  
ATOM    675  O   GLY B  89      12.765 -93.138-100.934  1.00 16.80           O  
ATOM    676  N   ALA B  90      14.847 -92.428-100.459  1.00 15.30           N  
ATOM    677  CA  ALA B  90      15.708 -93.604-100.367  1.00 15.30           C  
ATOM    678  C   ALA B  90      15.483 -94.347 -99.054  1.00 15.30           C  
ATOM    679  CB  ALA B  90      17.175 -93.202-100.504  1.00 15.30           C  
ATOM    680  O   ALA B  90      14.881 -93.807 -98.123  1.00 15.30           O  
ATOM    681  N   ALA B  91      16.518 -94.997 -98.330  1.00 15.82           N  
ATOM    682  CA  ALA B  91      17.294 -96.225 -98.179  1.00 15.82           C  
ATOM    683  C   ALA B  91      17.440 -96.606 -96.709  1.00 15.82           C  
ATOM    684  CB  ALA B  91      18.669 -96.068 -98.823  1.00 15.82           C  
ATOM    685  O   ALA B  91      17.212 -97.758 -96.333  1.00 15.82           O  
ATOM    686  N   ARG B  92      18.557 -96.177 -95.752  1.00 14.35           N  
ATOM    687  CA  ARG B  92      19.686 -97.064 -95.490  1.00 14.35           C  
ATOM    688  C   ARG B  92      19.540 -97.750 -94.136  1.00 14.35           C  
ATOM    689  CB  ARG B  92      21.003 -96.287 -95.544  1.00 14.35           C  
ATOM    690  O   ARG B  92      18.775 -97.295 -93.282  1.00 14.35           O  
ATOM    691  CG  ARG B  92      21.703 -96.354 -96.892  1.00 14.35           C  
ATOM    692  CD  ARG B  92      23.037 -95.621 -96.873  1.00 14.35           C  
ATOM    693  NE  ARG B  92      23.827 -95.907 -98.067  1.00 14.35           N  
ATOM    694  NH1 ARG B  92      25.448 -94.322 -97.626  1.00 14.35           N  
ATOM    695  NH2 ARG B  92      25.593 -95.624 -99.507  1.00 14.35           N  
ATOM    696  CZ  ARG B  92      24.954 -95.284 -98.397  1.00 14.35           C  
ATOM    697  N   GLY B  93      20.674 -98.350 -93.499  1.00 16.33           N  
ATOM    698  CA  GLY B  93      21.420 -99.502 -93.018  1.00 16.33           C  
ATOM    699  C   GLY B  93      21.599 -99.511 -91.512  1.00 16.33           C  
ATOM    700  O   GLY B  93      21.343-100.524 -90.858  1.00 16.33           O  
ATOM    701  N   ARG B  94      22.405 -98.645 -90.726  1.00 14.85           N  
ATOM    702  CA  ARG B  94      23.743 -99.138 -90.416  1.00 14.85           C  
ATOM    703  C   ARG B  94      23.783 -99.780 -89.034  1.00 14.85           C  
ATOM    704  CB  ARG B  94      24.767 -98.004 -90.497  1.00 14.85           C  
ATOM    705  O   ARG B  94      22.872 -99.585 -88.226  1.00 14.85           O  
ATOM    706  CG  ARG B  94      25.463 -97.898 -91.845  1.00 14.85           C  
ATOM    707  CD  ARG B  94      26.699 -97.011 -91.773  1.00 14.85           C  
ATOM    708  NE  ARG B  94      26.575 -95.843 -92.640  1.00 14.85           N  
ATOM    709  NH1 ARG B  94      28.843 -95.628 -93.021  1.00 14.85           N  
ATOM    710  NH2 ARG B  94      27.370 -94.159 -93.984  1.00 14.85           N  
ATOM    711  CZ  ARG B  94      27.596 -95.213 -93.213  1.00 14.85           C  
ATOM    712  N   TYR B  95      24.882 -99.651 -88.023  1.00 15.30           N  
ATOM    713  CA  TYR B  95      26.140-100.297 -87.668  1.00 15.30           C  
ATOM    714  C   TYR B  95      26.176-100.643 -86.184  1.00 15.30           C  
ATOM    715  CB  TYR B  95      27.327 -99.395 -88.022  1.00 15.30           C  
ATOM    716  O   TYR B  95      26.418-101.794 -85.814  1.00 15.30           O  
ATOM    717  CG  TYR B  95      27.811 -99.559 -89.442  1.00 15.30           C  
ATOM    718  CD1 TYR B  95      28.740-100.544 -89.773  1.00 15.30           C  
ATOM    719  CD2 TYR B  95      27.342 -98.731 -90.456  1.00 15.30           C  
ATOM    720  CE1 TYR B  95      29.190-100.697 -91.080  1.00 15.30           C  
ATOM    721  CE2 TYR B  95      27.785 -98.875 -91.766  1.00 15.30           C  
ATOM    722  OH  TYR B  95      29.150-100.008 -93.364  1.00 15.30           O  
ATOM    723  CZ  TYR B  95      28.708 -99.860 -92.068  1.00 15.30           C  
ATOM    724  N   ALA B  96      26.806 -99.868 -85.130  1.00 16.96           N  
ATOM    725  CA  ALA B  96      28.194 -99.957 -84.685  1.00 16.96           C  
ATOM    726  C   ALA B  96      28.275-100.374 -83.219  1.00 16.96           C  
ATOM    727  CB  ALA B  96      28.907 -98.624 -84.896  1.00 16.96           C  
ATOM    728  O   ALA B  96      27.287-100.284 -82.486  1.00 16.96           O  
ATOM    729  N   SER B  97      28.932 -99.744 -82.394  1.00 17.59           N  
ATOM    730  CA  SER B  97      30.331 -99.900 -82.010  1.00 17.59           C  
ATOM    731  C   SER B  97      30.474-100.087 -80.503  1.00 17.59           C  
ATOM    732  CB  SER B  97      31.149 -98.690 -82.462  1.00 17.59           C  
ATOM    733  O   SER B  97      31.157-101.007 -80.049  1.00 17.59           O  
ATOM    734  OG  SER B  97      32.410 -98.665 -81.814  1.00 17.59           O  
ATOM    735  N   SER B  98      30.431 -98.962 -79.797  1.00 17.77           N  
ATOM    736  CA  SER B  98      31.753 -98.702 -79.236  1.00 17.77           C  
ATOM    737  C   SER B  98      31.963 -99.469 -77.935  1.00 17.77           C  
ATOM    738  CB  SER B  98      31.948 -97.205 -78.992  1.00 17.77           C  
ATOM    739  O   SER B  98      31.000 -99.937 -77.322  1.00 17.77           O  
ATOM    740  OG  SER B  98      31.056 -96.738 -77.994  1.00 17.77           O  
ATOM    741  N   GLY B  99      32.456 -98.825 -76.915  1.00 17.05           N  
ATOM    742  CA  GLY B  99      33.828 -98.848 -76.434  1.00 17.05           C  
ATOM    743  C   GLY B  99      33.999 -99.647 -75.156  1.00 17.05           C  
ATOM    744  O   GLY B  99      33.044-100.248 -74.661  1.00 17.05           O  
ATOM    745  N   ALA B 100      34.206 -98.976 -74.048  1.00 18.00           N  
ATOM    746  CA  ALA B 100      35.564 -98.836 -73.529  1.00 18.00           C  
ATOM    747  C   ALA B 100      35.784 -99.737 -72.318  1.00 18.00           C  
ATOM    748  CB  ALA B 100      35.847 -97.381 -73.164  1.00 18.00           C  
ATOM    749  O   ALA B 100      34.824-100.233 -71.722  1.00 18.00           O  
ATOM    750  N   THR B 101      36.162 -99.192 -71.275  1.00 17.37           N  
ATOM    751  CA  THR B 101      37.546 -99.193 -70.815  1.00 17.37           C  
ATOM    752  C   THR B 101      37.722-100.137 -69.629  1.00 17.37           C  
ATOM    753  CB  THR B 101      38.005 -97.777 -70.420  1.00 17.37           C  
ATOM    754  O   THR B 101      36.739-100.586 -69.036  1.00 17.37           O  
ATOM    755  CG2 THR B 101      38.051 -96.854 -71.633  1.00 17.37           C  
ATOM    756  OG1 THR B 101      37.091 -97.237 -69.457  1.00 17.37           O  
ATOM    757  N   GLY B 102      37.994 -99.536 -68.486  1.00 18.60           N  
ATOM    758  CA  GLY B 102      39.360 -99.630 -67.998  1.00 18.60           C  
ATOM    759  C   GLY B 102      39.580-100.806 -67.065  1.00 18.60           C  
ATOM    760  O   GLY B 102      38.632-101.509 -66.709  1.00 18.60           O  
ATOM    761  N   ARG B 103      40.068-100.511 -65.932  1.00 17.84           N  
ATOM    762  CA  ARG B 103      41.465-100.675 -65.543  1.00 17.84           C  
ATOM    763  C   ARG B 103      41.637-101.869 -64.610  1.00 17.84           C  
ATOM    764  CB  ARG B 103      41.989 -99.404 -64.870  1.00 17.84           C  
ATOM    765  O   ARG B 103      40.654-102.420 -64.111  1.00 17.84           O  
ATOM    766  CG  ARG B 103      42.623 -98.413 -65.834  1.00 17.84           C  
ATOM    767  CD  ARG B 103      43.315 -97.275 -65.097  1.00 17.84           C  
ATOM    768  NE  ARG B 103      43.692 -96.196 -66.006  1.00 17.84           N  
ATOM    769  NH1 ARG B 103      45.098 -95.145 -64.505  1.00 17.84           N  
ATOM    770  NH2 ARG B 103      44.803 -94.278 -66.606  1.00 17.84           N  
ATOM    771  CZ  ARG B 103      44.530 -95.208 -65.703  1.00 17.84           C  
ATOM    772  N   VAL B 104      42.120-101.567 -63.343  1.00 17.89           N  
ATOM    773  CA  VAL B 104      43.519-101.709 -62.952  1.00 17.89           C  
ATOM    774  C   VAL B 104      43.699-102.983 -62.130  1.00 17.89           C  
ATOM    775  CB  VAL B 104      44.010-100.483 -62.149  1.00 17.89           C  
ATOM    776  O   VAL B 104      42.737-103.503 -61.560  1.00 17.89           O  
ATOM    777  CG1 VAL B 104      45.478-100.647 -61.758  1.00 17.89           C  
ATOM    778  CG2 VAL B 104      43.809 -99.202 -62.957  1.00 17.89           C  
ATOM    779  N   ARG B 105      44.171-102.788 -60.862  1.00 15.59           N  
ATOM    780  CA  ARG B 105      45.564-103.049 -60.515  1.00 15.59           C  
ATOM    781  C   ARG B 105      45.697-104.343 -59.719  1.00 15.59           C  
ATOM    782  CB  ARG B 105      46.147-101.881 -59.717  1.00 15.59           C  
ATOM    783  O   ARG B 105      46.523-105.197 -60.047  1.00 15.59           O  
ATOM    784  CG  ARG B 105      46.681-100.750 -60.581  1.00 15.59           C  
ATOM    785  CD  ARG B 105      47.524 -99.773 -59.773  1.00 15.59           C  
ATOM    786  NE  ARG B 105      48.228 -98.828 -60.636  1.00 15.59           N  
ATOM    787  NH1 ARG B 105      49.101 -97.577 -58.901  1.00 15.59           N  
ATOM    788  NH2 ARG B 105      49.559 -97.008 -61.073  1.00 15.59           N  
ATOM    789  CZ  ARG B 105      48.961 -97.806 -60.201  1.00 15.59           C  
ATOM    790  N   HIS B 106      45.751-104.213 -58.259  1.00 16.81           N  
ATOM    791  CA  HIS B 106      47.059-104.539 -57.700  1.00 16.81           C  
ATOM    792  C   HIS B 106      47.195-106.038 -57.456  1.00 16.81           C  
ATOM    793  CB  HIS B 106      47.291-103.771 -56.398  1.00 16.81           C  
ATOM    794  O   HIS B 106      46.193-106.752 -57.375  1.00 16.81           O  
ATOM    795  CG  HIS B 106      48.336-102.706 -56.507  1.00 16.81           C  
ATOM    796  CD2 HIS B 106      48.237-101.357 -56.465  1.00 16.81           C  
ATOM    797  ND1 HIS B 106      49.672-102.991 -56.688  1.00 16.81           N  
ATOM    798  CE1 HIS B 106      50.352-101.858 -56.750  1.00 16.81           C  
ATOM    799  NE2 HIS B 106      49.505-100.852 -56.618  1.00 16.81           N  
ATOM    800  N   ARG B 107      47.590-106.432 -56.179  1.00 17.19           N  
ATOM    801  CA  ARG B 107      48.969-106.791 -55.865  1.00 17.19           C  
ATOM    802  C   ARG B 107      49.161-108.304 -55.893  1.00 17.19           C  
ATOM    803  CB  ARG B 107      49.372-106.237 -54.497  1.00 17.19           C  
ATOM    804  O   ARG B 107      48.188-109.059 -55.848  1.00 17.19           O  
ATOM    805  CG  ARG B 107      50.775-105.653 -54.457  1.00 17.19           C  
ATOM    806  CD  ARG B 107      51.076-104.999 -53.116  1.00 17.19           C  
ATOM    807  NE  ARG B 107      52.396-104.375 -53.104  1.00 17.19           N  
ATOM    808  NH1 ARG B 107      52.162-103.436 -51.007  1.00 17.19           N  
ATOM    809  NH2 ARG B 107      54.095-103.124 -52.198  1.00 17.19           N  
ATOM    810  CZ  ARG B 107      52.881-103.646 -52.103  1.00 17.19           C  
ATOM    811  N   GLY B 108      49.864-109.003 -54.726  1.00 17.84           N  
ATOM    812  CA  GLY B 108      51.226-109.391 -54.396  1.00 17.84           C  
ATOM    813  C   GLY B 108      51.381-110.882 -54.163  1.00 17.84           C  
ATOM    814  O   GLY B 108      50.390-111.613 -54.102  1.00 17.84           O  
ATOM    815  N   TYR B 109      52.536-111.459 -53.376  1.00 15.27           N  
ATOM    816  CA  TYR B 109      53.897-111.985 -53.384  1.00 15.27           C  
ATOM    817  C   TYR B 109      54.019-113.196 -52.468  1.00 15.27           C  
ATOM    818  CB  TYR B 109      54.894-110.903 -52.956  1.00 15.27           C  
ATOM    819  O   TYR B 109      54.549-114.235 -52.869  1.00 15.27           O  
ATOM    820  CG  TYR B 109      55.468-110.116 -54.109  1.00 15.27           C  
ATOM    821  CD1 TYR B 109      56.589-110.572 -54.799  1.00 15.27           C  
ATOM    822  CD2 TYR B 109      54.891-108.916 -54.510  1.00 15.27           C  
ATOM    823  CE1 TYR B 109      57.123-109.849 -55.861  1.00 15.27           C  
ATOM    824  CE2 TYR B 109      55.417-108.185 -55.570  1.00 15.27           C  
ATOM    825  OH  TYR B 109      57.055-107.939 -57.289  1.00 15.27           O  
ATOM    826  CZ  TYR B 109      56.531-108.659 -56.239  1.00 15.27           C  
ATOM    827  N   SER B 110      54.085-113.345 -51.211  1.00 16.42           N  
ATOM    828  CA  SER B 110      55.342-113.615 -50.522  1.00 16.42           C  
ATOM    829  C   SER B 110      55.510-115.104 -50.241  1.00 16.42           C  
ATOM    830  CB  SER B 110      55.415-112.829 -49.212  1.00 16.42           C  
ATOM    831  O   SER B 110      54.534-115.858 -50.254  1.00 16.42           O  
ATOM    832  OG  SER B 110      54.194-112.928 -48.498  1.00 16.42           O  
ATOM    833  N   ASP B 111      57.015-115.881 -49.494  1.00 15.24           N  
ATOM    834  CA  ASP B 111      58.308-116.555 -49.420  1.00 15.24           C  
ATOM    835  C   ASP B 111      58.308-117.625 -48.331  1.00 15.24           C  
ATOM    836  CB  ASP B 111      59.426-115.543 -49.164  1.00 15.24           C  
ATOM    837  O   ASP B 111      58.751-118.752 -48.561  1.00 15.24           O  
ATOM    838  CG  ASP B 111      60.218-115.205 -50.415  1.00 15.24           C  
ATOM    839  OD1 ASP B 111      60.076-115.911 -51.436  1.00 15.24           O  
ATOM    840  OD2 ASP B 111      60.994-114.225 -50.378  1.00 15.24           O  
ATOM    841  N   THR B 112      58.202-117.584 -47.076  1.00 15.74           N  
ATOM    842  CA  THR B 112      59.339-117.813 -46.192  1.00 15.74           C  
ATOM    843  C   THR B 112      59.399-119.274 -45.757  1.00 15.74           C  
ATOM    844  CB  THR B 112      59.272-116.907 -44.949  1.00 15.74           C  
ATOM    845  O   THR B 112      58.411-120.003 -45.871  1.00 15.74           O  
ATOM    846  CG2 THR B 112      60.146-115.669 -45.123  1.00 15.74           C  
ATOM    847  OG1 THR B 112      57.916-116.494 -44.738  1.00 15.74           O  
ATOM    848  N   GLU B 113      60.445-119.871 -44.364  1.00 15.29           N  
ATOM    849  CA  GLU B 113      61.681-120.435 -43.831  1.00 15.29           C  
ATOM    850  C   GLU B 113      61.398-121.639 -42.938  1.00 15.29           C  
ATOM    851  CB  GLU B 113      62.465-119.375 -43.053  1.00 15.29           C  
ATOM    852  O   GLU B 113      61.971-122.713 -43.133  1.00 15.29           O  
ATOM    853  CG  GLU B 113      63.571-118.712 -43.860  1.00 15.29           C  
ATOM    854  CD  GLU B 113      64.525-117.890 -43.008  1.00 15.29           C  
ATOM    855  OE1 GLU B 113      65.554-117.411 -43.538  1.00 15.29           O  
ATOM    856  OE2 GLU B 113      64.242-117.724 -41.800  1.00 15.29           O  
ATOM    857  N   ARG B 114      61.393-121.692 -41.576  1.00 14.77           N  
ATOM    858  CA  ARG B 114      62.500-121.775 -40.629  1.00 14.77           C  
ATOM    859  C   ARG B 114      62.410-123.046 -39.791  1.00 14.77           C  
ATOM    860  CB  ARG B 114      62.521-120.546 -39.718  1.00 14.77           C  
ATOM    861  O   ARG B 114      61.349-123.666 -39.706  1.00 14.77           O  
ATOM    862  CG  ARG B 114      63.495-119.466 -40.162  1.00 14.77           C  
ATOM    863  CD  ARG B 114      63.572-118.328 -39.154  1.00 14.77           C  
ATOM    864  NE  ARG B 114      64.607-117.361 -39.511  1.00 14.77           N  
ATOM    865  NH1 ARG B 114      64.145-115.912 -37.772  1.00 14.77           N  
ATOM    866  NH2 ARG B 114      65.821-115.428 -39.259  1.00 14.77           N  
ATOM    867  CZ  ARG B 114      64.855-116.236 -38.847  1.00 14.77           C  
ATOM    868  N   TYR B 115      63.086-123.061 -38.246  1.00 15.08           N  
ATOM    869  CA  TYR B 115      64.170-123.310 -37.302  1.00 15.08           C  
ATOM    870  C   TYR B 115      63.717-124.240 -36.184  1.00 15.08           C  
ATOM    871  CB  TYR B 115      64.681-121.992 -36.711  1.00 15.08           C  
ATOM    872  O   TYR B 115      62.516-124.407 -35.955  1.00 15.08           O  
ATOM    873  CG  TYR B 115      65.718-121.305 -37.567  1.00 15.08           C  
ATOM    874  CD1 TYR B 115      67.068-121.627 -37.453  1.00 15.08           C  
ATOM    875  CD2 TYR B 115      65.349-120.332 -38.489  1.00 15.08           C  
ATOM    876  CE1 TYR B 115      68.027-120.995 -38.237  1.00 15.08           C  
ATOM    877  CE2 TYR B 115      66.299-119.693 -39.279  1.00 15.08           C  
ATOM    878  OH  TYR B 115      68.579-119.402 -39.926  1.00 15.08           O  
ATOM    879  CZ  TYR B 115      67.634-120.031 -39.147  1.00 15.08           C  
ATOM    880  N   LEU B 116      64.796-124.448 -35.078  1.00 14.92           N  
ATOM    881  CA  LEU B 116      65.875-125.011 -34.273  1.00 14.92           C  
ATOM    882  C   LEU B 116      65.463-125.115 -32.808  1.00 14.92           C  
ATOM    883  CB  LEU B 116      67.140-124.159 -34.400  1.00 14.92           C  
ATOM    884  O   LEU B 116      65.644-126.161 -32.180  1.00 14.92           O  
ATOM    885  CG  LEU B 116      67.950-124.336 -35.686  1.00 14.92           C  
ATOM    886  CD1 LEU B 116      68.981-123.220 -35.820  1.00 14.92           C  
ATOM    887  CD2 LEU B 116      68.626-125.702 -35.709  1.00 14.92           C  
ATOM    888  N   TYR B 117      65.639-124.205 -31.824  1.00 14.54           N  
ATOM    889  CA  TYR B 117      66.922-123.966 -31.173  1.00 14.54           C  
ATOM    890  C   TYR B 117      66.882-124.404 -29.713  1.00 14.54           C  
ATOM    891  CB  TYR B 117      67.303-122.485 -31.263  1.00 14.54           C  
ATOM    892  O   TYR B 117      65.806-124.634 -29.157  1.00 14.54           O  
ATOM    893  CG  TYR B 117      68.359-122.192 -32.300  1.00 14.54           C  
ATOM    894  CD1 TYR B 117      69.714-122.246 -31.979  1.00 14.54           C  
ATOM    895  CD2 TYR B 117      68.005-121.859 -33.604  1.00 14.54           C  
ATOM    896  CE1 TYR B 117      70.690-121.975 -32.931  1.00 14.54           C  
ATOM    897  CE2 TYR B 117      68.974-121.586 -34.564  1.00 14.54           C  
ATOM    898  OH  TYR B 117      71.274-121.378 -35.166  1.00 14.54           O  
ATOM    899  CZ  TYR B 117      70.311-121.647 -34.219  1.00 14.54           C  
ATOM    900  N   CYS B 118      67.370-123.665 -28.609  1.00 14.71           N  
ATOM    901  CA  CYS B 118      68.647-123.401 -27.956  1.00 14.71           C  
ATOM    902  C   CYS B 118      68.611-123.828 -26.493  1.00 14.71           C  
ATOM    903  CB  CYS B 118      69.003-121.917 -28.055  1.00 14.71           C  
ATOM    904  O   CYS B 118      67.537-124.062 -25.937  1.00 14.71           O  
ATOM    905  SG  CYS B 118      69.687-121.438 -29.656  1.00 14.71           S  
ATOM    906  N   ARG B 119      69.475-123.081 -25.540  1.00 14.73           N  
ATOM    907  CA  ARG B 119      70.711-123.180 -24.772  1.00 14.73           C  
ATOM    908  C   ARG B 119      70.423-123.496 -23.308  1.00 14.73           C  
ATOM    909  CB  ARG B 119      71.517-121.884 -24.879  1.00 14.73           C  
ATOM    910  O   ARG B 119      71.034-124.397 -22.729  1.00 14.73           O  
ATOM    911  CG  ARG B 119      73.014-122.100 -25.030  1.00 14.73           C  
ATOM    912  CD  ARG B 119      73.756-120.786 -25.231  1.00 14.73           C  
ATOM    913  NE  ARG B 119      75.196-120.994 -25.359  1.00 14.73           N  
ATOM    914  NH1 ARG B 119      75.680-118.790 -25.853  1.00 14.73           N  
ATOM    915  NH2 ARG B 119      77.364-120.341 -25.743  1.00 14.73           N  
ATOM    916  CZ  ARG B 119      76.077-120.041 -25.652  1.00 14.73           C  
ATOM    917  N   ALA B 120      70.781-122.517 -22.231  1.00 14.54           N  
ATOM    918  CA  ALA B 120      72.084-122.301 -21.607  1.00 14.54           C  
ATOM    919  C   ALA B 120      72.047-122.656 -20.123  1.00 14.54           C  
ATOM    920  CB  ALA B 120      72.531-120.853 -21.794  1.00 14.54           C  
ATOM    921  O   ALA B 120      70.970-122.791 -19.538  1.00 14.54           O  
ATOM    922  N   MET B 121      72.756-121.783 -19.209  1.00 15.05           N  
ATOM    923  CA  MET B 121      74.017-121.869 -18.478  1.00 15.05           C  
ATOM    924  C   MET B 121      73.768-122.038 -16.983  1.00 15.05           C  
ATOM    925  CB  MET B 121      74.870-120.624 -18.729  1.00 15.05           C  
ATOM    926  O   MET B 121      72.646-122.326 -16.564  1.00 15.05           O  
ATOM    927  CG  MET B 121      75.620-120.651 -20.051  1.00 15.05           C  
ATOM    928  SD  MET B 121      77.371-120.131 -19.876  1.00 15.05           S  
ATOM    929  CE  MET B 121      78.206-121.718 -20.155  1.00 15.05           C  
ATOM    930  N   ASP B 122      74.268-120.965 -16.134  1.00 15.31           N  
ATOM    931  CA  ASP B 122      75.497-120.961 -15.347  1.00 15.31           C  
ATOM    932  C   ASP B 122      75.194-121.087 -13.855  1.00 15.31           C  
ATOM    933  CB  ASP B 122      76.301-119.687 -15.614  1.00 15.31           C  
ATOM    934  O   ASP B 122      74.159-121.635 -13.471  1.00 15.31           O  
ATOM    935  CG  ASP B 122      77.696-119.967 -16.146  1.00 15.31           C  
ATOM    936  OD1 ASP B 122      78.107-121.147 -16.188  1.00 15.31           O  
ATOM    937  OD2 ASP B 122      78.391-118.999 -16.524  1.00 15.31           O  
ATOM    938  N   ARG B 123      75.676-119.962 -13.095  1.00 15.07           N  
ATOM    939  CA  ARG B 123      76.861-120.007 -12.245  1.00 15.07           C  
ATOM    940  C   ARG B 123      76.486-120.320 -10.800  1.00 15.07           C  
ATOM    941  CB  ARG B 123      77.622-118.682 -12.313  1.00 15.07           C  
ATOM    942  O   ARG B 123      75.315-120.235 -10.424  1.00 15.07           O  
ATOM    943  CG  ARG B 123      78.875-118.734 -13.173  1.00 15.07           C  
ATOM    944  CD  ARG B 123      79.643-117.421 -13.131  1.00 15.07           C  
ATOM    945  NE  ARG B 123      80.932-117.528 -13.810  1.00 15.07           N  
ATOM    946  NH1 ARG B 123      81.277-115.249 -13.958  1.00 15.07           N  
ATOM    947  NH2 ARG B 123      82.835-116.706 -14.798  1.00 15.07           N  
ATOM    948  CZ  ARG B 123      81.678-116.494 -14.187  1.00 15.07           C  
ATOM    949  N   THR B 124      77.052-119.421  -9.899  1.00 15.56           N  
ATOM    950  CA  THR B 124      78.209-119.557  -9.021  1.00 15.56           C  
ATOM    951  C   THR B 124      77.771-119.679  -7.564  1.00 15.56           C  
ATOM    952  CB  THR B 124      79.169-118.363  -9.173  1.00 15.56           C  
ATOM    953  O   THR B 124      78.159-120.621  -6.870  1.00 15.56           O  
ATOM    954  CG2 THR B 124      80.007-118.489 -10.441  1.00 15.56           C  
ATOM    955  OG1 THR B 124      78.408-117.150  -9.235  1.00 15.56           O  
ATOM    956  N   SER B 125      78.049-118.519  -6.728  1.00 15.96           N  
ATOM    957  CA  SER B 125      79.222-118.397  -5.867  1.00 15.96           C  
ATOM    958  C   SER B 125      78.851-118.580  -4.400  1.00 15.96           C  
ATOM    959  CB  SER B 125      79.895-117.039  -6.067  1.00 15.96           C  
ATOM    960  O   SER B 125      77.671-118.547  -4.043  1.00 15.96           O  
ATOM    961  OG  SER B 125      79.004-115.984  -5.747  1.00 15.96           O  
ATOM    962  N   TYR B 126      79.494-117.771  -3.558  1.00 15.64           N  
ATOM    963  CA  TYR B 126      80.587-117.902  -2.601  1.00 15.64           C  
ATOM    964  C   TYR B 126      80.074-117.804  -1.169  1.00 15.64           C  
ATOM    965  CB  TYR B 126      81.651-116.828  -2.849  1.00 15.64           C  
ATOM    966  O   TYR B 126      80.310-118.700  -0.356  1.00 15.64           O  
ATOM    967  CG  TYR B 126      82.697-117.232  -3.859  1.00 15.64           C  
ATOM    968  CD1 TYR B 126      83.836-117.932  -3.468  1.00 15.64           C  
ATOM    969  CD2 TYR B 126      82.551-116.913  -5.204  1.00 15.64           C  
ATOM    970  CE1 TYR B 126      84.805-118.305  -4.395  1.00 15.64           C  
ATOM    971  CE2 TYR B 126      83.512-117.281  -6.140  1.00 15.64           C  
ATOM    972  OH  TYR B 126      85.589-118.342  -6.648  1.00 15.64           O  
ATOM    973  CZ  TYR B 126      84.634-117.976  -5.726  1.00 15.64           C  
ATOM    974  N   ALA B 127      80.357-116.562  -0.470  1.00 15.94           N  
ATOM    975  CA  ALA B 127      81.516-116.352   0.392  1.00 15.94           C  
ATOM    976  C   ALA B 127      81.095-116.208   1.852  1.00 15.94           C  
ATOM    977  CB  ALA B 127      82.297-115.119  -0.057  1.00 15.94           C  
ATOM    978  O   ALA B 127      79.918-115.990   2.146  1.00 15.94           O  
ATOM    979  N   VAL B 128      81.829-115.332   2.564  1.00 16.28           N  
ATOM    980  CA  VAL B 128      82.882-115.333   3.573  1.00 16.28           C  
ATOM    981  C   VAL B 128      82.318-114.858   4.910  1.00 16.28           C  
ATOM    982  CB  VAL B 128      84.074-114.445   3.152  1.00 16.28           C  
ATOM    983  O   VAL B 128      82.497-115.517   5.937  1.00 16.28           O  
ATOM    984  CG1 VAL B 128      85.177-114.484   4.208  1.00 16.28           C  
ATOM    985  CG2 VAL B 128      84.615-114.888   1.793  1.00 16.28           C  
ATOM    986  N   GLU B 129      82.684-113.612   5.298  1.00 16.09           N  
ATOM    987  CA  GLU B 129      83.790-113.282   6.192  1.00 16.09           C  
ATOM    988  C   GLU B 129      83.279-112.766   7.534  1.00 16.09           C  
ATOM    989  CB  GLU B 129      84.712-112.245   5.546  1.00 16.09           C  
ATOM    990  O   GLU B 129      82.108-112.402   7.660  1.00 16.09           O  
ATOM    991  CG  GLU B 129      86.128-112.747   5.303  1.00 16.09           C  
ATOM    992  CD  GLU B 129      87.033-111.706   4.665  1.00 16.09           C  
ATOM    993  OE1 GLU B 129      88.237-111.987   4.468  1.00 16.09           O  
ATOM    994  OE2 GLU B 129      86.535-110.599   4.360  1.00 16.09           O  
ATOM    995  N   THR B 130      83.807-111.588   7.986  1.00 16.32           N  
ATOM    996  CA  THR B 130      84.870-111.175   8.897  1.00 16.32           C  
ATOM    997  C   THR B 130      84.298-110.387  10.072  1.00 16.32           C  
ATOM    998  CB  THR B 130      85.928-110.324   8.171  1.00 16.32           C  
ATOM    999  O   THR B 130      84.581-110.699  11.231  1.00 16.32           O  
ATOM   1000  CG2 THR B 130      86.744-111.172   7.201  1.00 16.32           C  
ATOM   1001  OG1 THR B 130      85.275-109.278   7.442  1.00 16.32           O  
ATOM   1002  N   GLY B 131      84.230-108.950  10.032  1.00 15.52           N  
ATOM   1003  CA  GLY B 131      85.312-108.154  10.590  1.00 15.52           C  
ATOM   1004  C   GLY B 131      84.938-107.466  11.889  1.00 15.52           C  
ATOM   1005  O   GLY B 131      83.910-107.781  12.491  1.00 15.52           O  
ATOM   1006  N   HIS B 132      84.808-106.047  12.016  1.00 15.77           N  
ATOM   1007  CA  HIS B 132      85.866-105.140  12.449  1.00 15.77           C  
ATOM   1008  C   HIS B 132      85.476-104.410  13.729  1.00 15.77           C  
ATOM   1009  CB  HIS B 132      86.189-104.130  11.346  1.00 15.77           C  
ATOM   1010  O   HIS B 132      86.261-104.349  14.678  1.00 15.77           O  
ATOM   1011  CG  HIS B 132      87.416-104.470  10.562  1.00 15.77           C  
ATOM   1012  CD2 HIS B 132      87.603-104.640   9.232  1.00 15.77           C  
ATOM   1013  ND1 HIS B 132      88.643-104.679  11.154  1.00 15.77           N  
ATOM   1014  CE1 HIS B 132      89.534-104.962  10.219  1.00 15.77           C  
ATOM   1015  NE2 HIS B 132      88.929-104.945   9.044  1.00 15.77           N  
ATOM   1016  N   ARG B 133      84.817-103.052  13.690  1.00 16.30           N  
ATOM   1017  CA  ARG B 133      85.688-101.900  13.904  1.00 16.30           C  
ATOM   1018  C   ARG B 133      85.561-101.375  15.330  1.00 16.30           C  
ATOM   1019  CB  ARG B 133      85.363-100.788  12.904  1.00 16.30           C  
ATOM   1020  O   ARG B 133      84.562-101.631  16.005  1.00 16.30           O  
ATOM   1021  CG  ARG B 133      86.590-100.119  12.306  1.00 16.30           C  
ATOM   1022  CD  ARG B 133      86.216 -99.120  11.221  1.00 16.30           C  
ATOM   1023  NE  ARG B 133      87.398 -98.537  10.593  1.00 16.30           N  
ATOM   1024  NH1 ARG B 133      86.223 -97.372   8.982  1.00 16.30           N  
ATOM   1025  NH2 ARG B 133      88.510 -97.247   9.053  1.00 16.30           N  
ATOM   1026  CZ  ARG B 133      87.374 -97.720   9.544  1.00 16.30           C  
ATOM   1027  N   PRO B 134      85.716 -99.956  15.594  1.00 16.50           N  
ATOM   1028  CA  PRO B 134      86.748 -99.112  16.200  1.00 16.50           C  
ATOM   1029  C   PRO B 134      86.245 -98.356  17.428  1.00 16.50           C  
ATOM   1030  CB  PRO B 134      87.116 -98.142  15.075  1.00 16.50           C  
ATOM   1031  O   PRO B 134      86.956 -98.261  18.433  1.00 16.50           O  
ATOM   1032  CG  PRO B 134      86.053 -98.333  14.043  1.00 16.50           C  
ATOM   1033  CD  PRO B 134      85.103 -99.391  14.526  1.00 16.50           C  
ATOM   1034  N   GLY B 135      84.936 -97.557  17.391  1.00 15.19           N  
ATOM   1035  CA  GLY B 135      85.214 -96.139  17.225  1.00 15.19           C  
ATOM   1036  C   GLY B 135      85.552 -95.440  18.528  1.00 15.19           C  
ATOM   1037  O   GLY B 135      85.305 -95.978  19.609  1.00 15.19           O  
ATOM   1038  N   LEU B 136      85.675 -94.074  18.577  1.00 16.27           N  
ATOM   1039  CA  LEU B 136      86.695 -93.058  18.814  1.00 16.27           C  
ATOM   1040  C   LEU B 136      86.400 -92.281  20.093  1.00 16.27           C  
ATOM   1041  CB  LEU B 136      86.779 -92.095  17.626  1.00 16.27           C  
ATOM   1042  O   LEU B 136      87.292 -92.080  20.921  1.00 16.27           O  
ATOM   1043  CG  LEU B 136      88.066 -92.146  16.802  1.00 16.27           C  
ATOM   1044  CD1 LEU B 136      87.772 -92.636  15.388  1.00 16.27           C  
ATOM   1045  CD2 LEU B 136      88.736 -90.777  16.771  1.00 16.27           C  
ATOM   1046  N   LYS B 137      85.171 -91.408  20.180  1.00 15.76           N  
ATOM   1047  CA  LYS B 137      85.447 -90.023  19.812  1.00 15.76           C  
ATOM   1048  C   LYS B 137      85.888 -89.209  21.025  1.00 15.76           C  
ATOM   1049  CB  LYS B 137      84.214 -89.382  19.171  1.00 15.76           C  
ATOM   1050  O   LYS B 137      85.607 -89.582  22.165  1.00 15.76           O  
ATOM   1051  CG  LYS B 137      84.095 -89.629  17.675  1.00 15.76           C  
ATOM   1052  CD  LYS B 137      83.023 -88.748  17.046  1.00 15.76           C  
ATOM   1053  CE  LYS B 137      82.897 -89.001  15.550  1.00 15.76           C  
ATOM   1054  NZ  LYS B 137      81.824 -88.164  14.935  1.00 15.76           N  
ATOM   1055  N   LYS B 138      85.831 -87.787  20.941  1.00 16.72           N  
ATOM   1056  CA  LYS B 138      86.756 -86.657  20.900  1.00 16.72           C  
ATOM   1057  C   LYS B 138      86.670 -85.829  22.178  1.00 16.72           C  
ATOM   1058  CB  LYS B 138      86.471 -85.775  19.684  1.00 16.72           C  
ATOM   1059  O   LYS B 138      85.792 -86.056  23.014  1.00 16.72           O  
ATOM   1060  CG  LYS B 138      87.224 -86.188  18.428  1.00 16.72           C  
ATOM   1061  CD  LYS B 138      87.037 -85.177  17.305  1.00 16.72           C  
ATOM   1062  CE  LYS B 138      87.775 -85.599  16.042  1.00 16.72           C  
ATOM   1063  NZ  LYS B 138      87.471 -84.694  14.893  1.00 16.72           N  
ATOM   1064  N   SER B 139      86.261 -84.420  22.106  1.00 16.17           N  
ATOM   1065  CA  SER B 139      87.146 -83.263  22.025  1.00 16.17           C  
ATOM   1066  C   SER B 139      86.916 -82.308  23.191  1.00 16.17           C  
ATOM   1067  CB  SER B 139      86.941 -82.523  20.702  1.00 16.17           C  
ATOM   1068  O   SER B 139      87.868 -81.881  23.847  1.00 16.17           O  
ATOM   1069  OG  SER B 139      85.658 -81.924  20.654  1.00 16.17           O  
ATOM   1070  N   ARG B 140      85.825 -81.302  23.177  1.00 15.27           N  
ATOM   1071  CA  ARG B 140      86.208 -79.992  22.659  1.00 15.27           C  
ATOM   1072  C   ARG B 140      86.416 -78.994  23.794  1.00 15.27           C  
ATOM   1073  CB  ARG B 140      85.149 -79.467  21.687  1.00 15.27           C  
ATOM   1074  O   ARG B 140      85.953 -79.215  24.914  1.00 15.27           O  
ATOM   1075  CG  ARG B 140      85.472 -79.729  20.225  1.00 15.27           C  
ATOM   1076  CD  ARG B 140      84.444 -79.095  19.298  1.00 15.27           C  
ATOM   1077  NE  ARG B 140      85.039 -78.697  18.025  1.00 15.27           N  
ATOM   1078  NH1 ARG B 140      83.028 -78.192  17.007  1.00 15.27           N  
ATOM   1079  NH2 ARG B 140      84.995 -77.940  15.857  1.00 15.27           N  
ATOM   1080  CZ  ARG B 140      84.352 -78.277  16.966  1.00 15.27           C  
ATOM   1081  N   MET B 141      85.881 -77.501  23.639  1.00 16.04           N  
ATOM   1082  CA  MET B 141      86.629 -76.278  23.364  1.00 16.04           C  
ATOM   1083  C   MET B 141      86.537 -75.308  24.537  1.00 16.04           C  
ATOM   1084  CB  MET B 141      86.114 -75.607  22.089  1.00 16.04           C  
ATOM   1085  O   MET B 141      85.874 -75.595  25.535  1.00 16.04           O  
ATOM   1086  CG  MET B 141      86.802 -76.090  20.822  1.00 16.04           C  
ATOM   1087  SD  MET B 141      86.953 -74.769  19.557  1.00 16.04           S  
ATOM   1088  CE  MET B 141      88.681 -75.002  19.056  1.00 16.04           C  
ATOM   1089  N   SER B 142      85.747 -73.973  24.351  1.00 16.51           N  
ATOM   1090  CA  SER B 142      86.362 -72.697  24.002  1.00 16.51           C  
ATOM   1091  C   SER B 142      86.178 -71.671  25.115  1.00 16.51           C  
ATOM   1092  CB  SER B 142      85.773 -72.157  22.698  1.00 16.51           C  
ATOM   1093  O   SER B 142      85.372 -71.873  26.026  1.00 16.51           O  
ATOM   1094  OG  SER B 142      84.467 -71.649  22.908  1.00 16.51           O  
ATOM   1095  N   TRP B 143      85.451 -70.275  24.815  1.00 16.66           N  
ATOM   1096  CA  TRP B 143      86.023 -68.941  24.662  1.00 16.66           C  
ATOM   1097  C   TRP B 143      85.603 -68.033  25.813  1.00 16.66           C  
ATOM   1098  CB  TRP B 143      85.596 -68.324  23.327  1.00 16.66           C  
ATOM   1099  O   TRP B 143      84.663 -68.346  26.548  1.00 16.66           O  
ATOM   1100  CG  TRP B 143      86.597 -68.504  22.225  1.00 16.66           C  
ATOM   1101  CD1 TRP B 143      86.885 -69.660  21.554  1.00 16.66           C  
ATOM   1102  CD2 TRP B 143      87.448 -67.496  21.671  1.00 16.66           C  
ATOM   1103  CE2 TRP B 143      88.225 -68.111  20.665  1.00 16.66           C  
ATOM   1104  CE3 TRP B 143      87.628 -66.129  21.926  1.00 16.66           C  
ATOM   1105  NE1 TRP B 143      87.863 -69.430  20.614  1.00 16.66           N  
ATOM   1106  CH2 TRP B 143      89.325 -66.071  20.185  1.00 16.66           C  
ATOM   1107  CZ2 TRP B 143      89.169 -67.406  19.914  1.00 16.66           C  
ATOM   1108  CZ3 TRP B 143      88.567 -65.430  21.178  1.00 16.66           C  
ATOM   1109  N   PRO B 144      85.159 -66.294  25.527  1.00 19.07           N  
ATOM   1110  CA  PRO B 144      85.803 -64.979  25.533  1.00 19.07           C  
ATOM   1111  C   PRO B 144      84.992 -63.929  26.289  1.00 19.07           C  
ATOM   1112  CB  PRO B 144      85.900 -64.627  24.046  1.00 19.07           C  
ATOM   1113  O   PRO B 144      85.528 -63.242  27.163  1.00 19.07           O  
ATOM   1114  CG  PRO B 144      84.972 -65.581  23.366  1.00 19.07           C  
ATOM   1115  CD  PRO B 144      84.432 -66.535  24.393  1.00 19.07           C  
ATOM   1116  N   SER B 145      84.200 -62.712  25.628  1.00 17.87           N  
ATOM   1117  CA  SER B 145      84.612 -61.327  25.426  1.00 17.87           C  
ATOM   1118  C   SER B 145      83.714 -60.365  26.197  1.00 17.87           C  
ATOM   1119  CB  SER B 145      84.594 -60.973  23.938  1.00 17.87           C  
ATOM   1120  O   SER B 145      84.203 -59.515  26.944  1.00 17.87           O  
ATOM   1121  OG  SER B 145      83.662 -61.781  23.240  1.00 17.87           O  
ATOM   1122  N   SER B 146      82.711 -59.004  25.541  1.00 18.47           N  
ATOM   1123  CA  SER B 146      82.925 -57.608  25.175  1.00 18.47           C  
ATOM   1124  C   SER B 146      81.865 -56.704  25.797  1.00 18.47           C  
ATOM   1125  CB  SER B 146      82.917 -57.444  23.655  1.00 18.47           C  
ATOM   1126  O   SER B 146      80.862 -57.189  26.326  1.00 18.47           O  
ATOM   1127  OG  SER B 146      81.726 -57.972  23.098  1.00 18.47           O  
ATOM   1128  N   PHE B 147      80.918 -55.470  24.995  1.00 18.39           N  
ATOM   1129  CA  PHE B 147      80.979 -54.044  24.692  1.00 18.39           C  
ATOM   1130  C   PHE B 147      79.718 -53.335  25.172  1.00 18.39           C  
ATOM   1131  CB  PHE B 147      81.167 -53.820  23.188  1.00 18.39           C  
ATOM   1132  O   PHE B 147      79.797 -52.292  25.825  1.00 18.39           O  
ATOM   1133  CG  PHE B 147      82.222 -52.801  22.854  1.00 18.39           C  
ATOM   1134  CD1 PHE B 147      81.882 -51.470  22.648  1.00 18.39           C  
ATOM   1135  CD2 PHE B 147      83.555 -53.176  22.744  1.00 18.39           C  
ATOM   1136  CE1 PHE B 147      82.858 -50.525  22.338  1.00 18.39           C  
ATOM   1137  CE2 PHE B 147      84.535 -52.237  22.435  1.00 18.39           C  
ATOM   1138  CZ  PHE B 147      84.184 -50.912  22.231  1.00 18.39           C  
ATOM   1139  N   GLN B 148      78.474 -52.463  24.237  1.00 16.84           N  
ATOM   1140  CA  GLN B 148      78.347 -51.110  23.706  1.00 16.84           C  
ATOM   1141  C   GLN B 148      77.051 -50.455  24.175  1.00 16.84           C  
ATOM   1142  CB  GLN B 148      78.406 -51.124  22.178  1.00 16.84           C  
ATOM   1143  O   GLN B 148      77.059 -49.314  24.642  1.00 16.84           O  
ATOM   1144  CG  GLN B 148      79.810 -50.948  21.615  1.00 16.84           C  
ATOM   1145  CD  GLN B 148      79.822 -50.798  20.105  1.00 16.84           C  
ATOM   1146  NE2 GLN B 148      80.948 -50.347  19.563  1.00 16.84           N  
ATOM   1147  OE1 GLN B 148      78.828 -51.087  19.432  1.00 16.84           O  
ATOM   1148  N   GLY B 149      75.693 -49.912  23.336  1.00 17.45           N  
ATOM   1149  CA  GLY B 149      75.342 -48.661  22.683  1.00 17.45           C  
ATOM   1150  C   GLY B 149      74.063 -48.046  23.218  1.00 17.45           C  
ATOM   1151  O   GLY B 149      73.411 -48.620  24.093  1.00 17.45           O  
ATOM   1152  N   LEU B 150      72.668 -47.465  22.393  1.00 16.63           N  
ATOM   1153  CA  LEU B 150      72.267 -46.218  21.751  1.00 16.63           C  
ATOM   1154  C   LEU B 150      70.925 -45.735  22.292  1.00 16.63           C  
ATOM   1155  CB  LEU B 150      72.184 -46.398  20.233  1.00 16.63           C  
ATOM   1156  O   LEU B 150      70.780 -44.564  22.649  1.00 16.63           O  
ATOM   1157  CG  LEU B 150      73.420 -45.985  19.433  1.00 16.63           C  
ATOM   1158  CD1 LEU B 150      73.747 -47.040  18.381  1.00 16.63           C  
ATOM   1159  CD2 LEU B 150      73.205 -44.622  18.782  1.00 16.63           C  
ATOM   1160  N   ARG B 151      69.439 -45.630  21.599  1.00 16.01           N  
ATOM   1161  CA  ARG B 151      68.869 -44.561  20.785  1.00 16.01           C  
ATOM   1162  C   ARG B 151      67.563 -44.053  21.384  1.00 16.01           C  
ATOM   1163  CB  ARG B 151      68.635 -45.044  19.352  1.00 16.01           C  
ATOM   1164  O   ARG B 151      67.378 -42.845  21.551  1.00 16.01           O  
ATOM   1165  CG  ARG B 151      69.892 -45.066  18.496  1.00 16.01           C  
ATOM   1166  CD  ARG B 151      69.562 -45.054  17.010  1.00 16.01           C  
ATOM   1167  NE  ARG B 151      70.771 -45.034  16.190  1.00 16.01           N  
ATOM   1168  NH1 ARG B 151      69.678 -44.499  14.226  1.00 16.01           N  
ATOM   1169  NH2 ARG B 151      71.953 -44.780  14.238  1.00 16.01           N  
ATOM   1170  CZ  ARG B 151      70.798 -44.771  14.887  1.00 16.01           C  
ATOM   1171  N   ARG B 152      66.032 -44.104  20.825  1.00 16.02           N  
ATOM   1172  CA  ARG B 152      65.348 -43.128  19.982  1.00 16.02           C  
ATOM   1173  C   ARG B 152      64.083 -42.611  20.659  1.00 16.02           C  
ATOM   1174  CB  ARG B 152      65.003 -43.739  18.623  1.00 16.02           C  
ATOM   1175  O   ARG B 152      63.636 -43.171  21.662  1.00 16.02           O  
ATOM   1176  CG  ARG B 152      66.007 -43.416  17.529  1.00 16.02           C  
ATOM   1177  CD  ARG B 152      65.581 -43.988  16.184  1.00 16.02           C  
ATOM   1178  NE  ARG B 152      66.518 -43.630  15.123  1.00 16.02           N  
ATOM   1179  NH1 ARG B 152      65.452 -44.858  13.482  1.00 16.02           N  
ATOM   1180  NH2 ARG B 152      67.343 -43.662  12.980  1.00 16.02           N  
ATOM   1181  CZ  ARG B 152      66.435 -44.051  13.864  1.00 16.02           C  
ATOM   1182  N   PHE B 153      62.490 -42.689  20.133  1.00 16.55           N  
ATOM   1183  CA  PHE B 153      61.711 -41.765  19.317  1.00 16.55           C  
ATOM   1184  C   PHE B 153      60.421 -41.371  20.026  1.00 16.55           C  
ATOM   1185  CB  PHE B 153      61.391 -42.388  17.954  1.00 16.55           C  
ATOM   1186  O   PHE B 153      60.116 -40.183  20.155  1.00 16.55           O  
ATOM   1187  CG  PHE B 153      62.312 -41.942  16.851  1.00 16.55           C  
ATOM   1188  CD1 PHE B 153      62.041 -40.790  16.123  1.00 16.55           C  
ATOM   1189  CD2 PHE B 153      63.451 -42.675  16.542  1.00 16.55           C  
ATOM   1190  CE1 PHE B 153      62.892 -40.374  15.102  1.00 16.55           C  
ATOM   1191  CE2 PHE B 153      64.306 -42.266  15.523  1.00 16.55           C  
ATOM   1192  CZ  PHE B 153      64.024 -41.116  14.803  1.00 16.55           C  
ATOM   1193  N   ASP B 154      58.913 -41.732  19.629  1.00 17.39           N  
ATOM   1194  CA  ASP B 154      58.004 -40.988  18.763  1.00 17.39           C  
ATOM   1195  C   ASP B 154      56.720 -40.619  19.502  1.00 17.39           C  
ATOM   1196  CB  ASP B 154      57.673 -41.800  17.509  1.00 17.39           C  
ATOM   1197  O   ASP B 154      56.443 -41.150  20.580  1.00 17.39           O  
ATOM   1198  CG  ASP B 154      58.151 -41.136  16.229  1.00 17.39           C  
ATOM   1199  OD1 ASP B 154      58.557 -39.954  16.270  1.00 17.39           O  
ATOM   1200  OD2 ASP B 154      58.120 -41.799  15.170  1.00 17.39           O  
ATOM   1201  N   VAL B 155      55.279 -40.968  19.086  1.00 17.64           N  
ATOM   1202  CA  VAL B 155      54.293 -40.235  18.300  1.00 17.64           C  
ATOM   1203  C   VAL B 155      53.021 -40.035  19.122  1.00 17.64           C  
ATOM   1204  CB  VAL B 155      53.963 -40.965  16.979  1.00 17.64           C  
ATOM   1205  O   VAL B 155      52.531 -38.912  19.255  1.00 17.64           O  
ATOM   1206  CG1 VAL B 155      52.786 -40.297  16.271  1.00 17.64           C  
ATOM   1207  CG2 VAL B 155      55.190 -40.998  16.068  1.00 17.64           C  
ATOM   1208  N   ASP B 156      51.610 -40.455  18.688  1.00 18.10           N  
ATOM   1209  CA  ASP B 156      50.463 -39.836  18.030  1.00 18.10           C  
ATOM   1210  C   ASP B 156      49.221 -39.901  18.915  1.00 18.10           C  
ATOM   1211  CB  ASP B 156      50.188 -40.511  16.685  1.00 18.10           C  
ATOM   1212  O   ASP B 156      49.191 -40.643  19.899  1.00 18.10           O  
ATOM   1213  CG  ASP B 156      50.648 -39.681  15.499  1.00 18.10           C  
ATOM   1214  OD1 ASP B 156      50.909 -38.470  15.667  1.00 18.10           O  
ATOM   1215  OD2 ASP B 156      50.747 -40.242  14.387  1.00 18.10           O  
ATOM   1216  N   ASN B 157      47.894 -40.314  18.467  1.00 19.26           N  
ATOM   1217  CA  ASN B 157      46.655 -39.695  18.010  1.00 19.26           C  
ATOM   1218  C   ASN B 157      45.479 -40.065  18.909  1.00 19.26           C  
ATOM   1219  CB  ASN B 157      46.360 -40.090  16.561  1.00 19.26           C  
ATOM   1220  O   ASN B 157      44.792 -39.185  19.432  1.00 19.26           O  
ATOM   1221  CG  ASN B 157      46.495 -38.926  15.599  1.00 19.26           C  
ATOM   1222  ND2 ASN B 157      46.377 -39.208  14.307  1.00 19.26           N  
ATOM   1223  OD1 ASN B 157      46.705 -37.783  16.014  1.00 19.26           O  
ATOM   1224  N   GLY B 158      44.351 -40.774  18.424  1.00 19.39           N  
ATOM   1225  CA  GLY B 158      42.966 -40.490  18.084  1.00 19.39           C  
ATOM   1226  C   GLY B 158      41.977 -41.047  19.091  1.00 19.39           C  
ATOM   1227  O   GLY B 158      41.632 -40.377  20.066  1.00 19.39           O  
ATOM   1228  N   THR B 159      41.182 -42.141  18.767  1.00 20.14           N  
ATOM   1229  CA  THR B 159      39.784 -42.246  18.363  1.00 20.14           C  
ATOM   1230  C   THR B 159      38.942 -42.853  19.481  1.00 20.14           C  
ATOM   1231  CB  THR B 159      39.634 -43.093  17.086  1.00 20.14           C  
ATOM   1232  O   THR B 159      37.713 -42.885  19.392  1.00 20.14           O  
ATOM   1233  CG2 THR B 159      40.289 -42.408  15.891  1.00 20.14           C  
ATOM   1234  OG1 THR B 159      40.254 -44.369  17.290  1.00 20.14           O  
ATOM   1235  N   SER B 160      39.295 -43.818  20.497  1.00 17.85           N  
ATOM   1236  CA  SER B 160      38.865 -45.192  20.258  1.00 17.85           C  
ATOM   1237  C   SER B 160      37.540 -45.485  20.955  1.00 17.85           C  
ATOM   1238  CB  SER B 160      39.931 -46.178  20.737  1.00 17.85           C  
ATOM   1239  O   SER B 160      36.996 -46.584  20.827  1.00 17.85           O  
ATOM   1240  OG  SER B 160      40.514 -45.738  21.952  1.00 17.85           O  
ATOM   1241  N   ALA B 161      36.809 -44.731  22.044  1.00 17.47           N  
ATOM   1242  CA  ALA B 161      36.872 -45.718  23.119  1.00 17.47           C  
ATOM   1243  C   ALA B 161      35.652 -46.635  23.092  1.00 17.47           C  
ATOM   1244  CB  ALA B 161      36.983 -45.024  24.474  1.00 17.47           C  
ATOM   1245  O   ALA B 161      34.674 -46.357  22.395  1.00 17.47           O  
ATOM   1246  N   GLY B 162      34.885 -46.802  24.245  1.00 17.94           N  
ATOM   1247  CA  GLY B 162      34.886 -48.066  24.964  1.00 17.94           C  
ATOM   1248  C   GLY B 162      33.611 -48.865  24.767  1.00 17.94           C  
ATOM   1249  O   GLY B 162      32.724 -48.453  24.016  1.00 17.94           O  
ATOM   1250  N   ARG B 163      32.830 -49.133  25.771  1.00 17.81           N  
ATOM   1251  CA  ARG B 163      32.757 -50.468  26.356  1.00 17.81           C  
ATOM   1252  C   ARG B 163      31.456 -51.164  25.970  1.00 17.81           C  
ATOM   1253  CB  ARG B 163      32.881 -50.395  27.879  1.00 17.81           C  
ATOM   1254  O   ARG B 163      30.537 -50.530  25.449  1.00 17.81           O  
ATOM   1255  CG  ARG B 163      34.279 -50.693  28.398  1.00 17.81           C  
ATOM   1256  CD  ARG B 163      34.328 -50.687  29.920  1.00 17.81           C  
ATOM   1257  NE  ARG B 163      35.619 -51.153  30.419  1.00 17.81           N  
ATOM   1258  NH1 ARG B 163      35.010 -51.101  32.647  1.00 17.81           N  
ATOM   1259  NH2 ARG B 163      37.120 -51.765  32.046  1.00 17.81           N  
ATOM   1260  CZ  ARG B 163      35.913 -51.338  31.703  1.00 17.81           C  
ATOM   1261  N   SER B 164      30.696 -51.679  26.935  1.00 18.30           N  
ATOM   1262  CA  SER B 164      30.482 -53.081  27.276  1.00 18.30           C  
ATOM   1263  C   SER B 164      29.083 -53.539  26.878  1.00 18.30           C  
ATOM   1264  CB  SER B 164      30.694 -53.307  28.774  1.00 18.30           C  
ATOM   1265  O   SER B 164      28.205 -52.714  26.613  1.00 18.30           O  
ATOM   1266  OG  SER B 164      32.065 -53.186  29.111  1.00 18.30           O  
ATOM   1267  N   PRO B 165      28.532 -54.532  27.545  1.00 19.64           N  
ATOM   1268  CA  PRO B 165      28.102 -55.888  27.196  1.00 19.64           C  
ATOM   1269  C   PRO B 165      26.598 -55.986  26.951  1.00 19.64           C  
ATOM   1270  CB  PRO B 165      28.511 -56.713  28.420  1.00 19.64           C  
ATOM   1271  O   PRO B 165      26.171 -56.449  25.891  1.00 19.64           O  
ATOM   1272  CG  PRO B 165      28.966 -55.705  29.425  1.00 19.64           C  
ATOM   1273  CD  PRO B 165      28.763 -54.332  28.850  1.00 19.64           C  
ATOM   1274  N   LEU B 166      25.801 -56.637  27.877  1.00 19.37           N  
ATOM   1275  CA  LEU B 166      25.297 -57.988  27.656  1.00 19.37           C  
ATOM   1276  C   LEU B 166      23.812 -57.965  27.311  1.00 19.37           C  
ATOM   1277  CB  LEU B 166      25.532 -58.857  28.894  1.00 19.37           C  
ATOM   1278  O   LEU B 166      23.170 -56.916  27.384  1.00 19.37           O  
ATOM   1279  CG  LEU B 166      26.907 -59.517  29.008  1.00 19.37           C  
ATOM   1280  CD1 LEU B 166      27.242 -59.797  30.469  1.00 19.37           C  
ATOM   1281  CD2 LEU B 166      26.953 -60.802  28.188  1.00 19.37           C  
ATOM   1282  N   ASP B 167      22.955 -58.715  28.171  1.00 20.72           N  
ATOM   1283  CA  ASP B 167      22.201 -59.937  27.903  1.00 20.72           C  
ATOM   1284  C   ASP B 167      20.711 -59.641  27.750  1.00 20.72           C  
ATOM   1285  CB  ASP B 167      22.423 -60.959  29.020  1.00 20.72           C  
ATOM   1286  O   ASP B 167      20.253 -58.546  28.084  1.00 20.72           O  
ATOM   1287  CG  ASP B 167      23.283 -62.133  28.586  1.00 20.72           C  
ATOM   1288  OD1 ASP B 167      23.489 -62.322  27.368  1.00 20.72           O  
ATOM   1289  OD2 ASP B 167      23.756 -62.879  29.471  1.00 20.72           O  
ATOM   1290  N   PRO B 168      19.821 -60.563  28.310  1.00 22.39           N  
ATOM   1291  CA  PRO B 168      18.784 -61.426  27.739  1.00 22.39           C  
ATOM   1292  C   PRO B 168      17.371 -60.950  28.070  1.00 22.39           C  
ATOM   1293  CB  PRO B 168      19.066 -62.787  28.379  1.00 22.39           C  
ATOM   1294  O   PRO B 168      16.396 -61.468  27.521  1.00 22.39           O  
ATOM   1295  CG  PRO B 168      20.134 -62.520  29.390  1.00 22.39           C  
ATOM   1296  CD  PRO B 168      20.446 -61.051  29.377  1.00 22.39           C  
ATOM   1297  N   MET B 169      17.147 -60.181  29.155  1.00 19.46           N  
ATOM   1298  CA  MET B 169      16.189 -60.768  30.088  1.00 19.46           C  
ATOM   1299  C   MET B 169      14.758 -60.543  29.611  1.00 19.46           C  
ATOM   1300  CB  MET B 169      16.372 -60.182  31.488  1.00 19.46           C  
ATOM   1301  O   MET B 169      14.510 -59.689  28.759  1.00 19.46           O  
ATOM   1302  CG  MET B 169      17.456 -60.868  32.303  1.00 19.46           C  
ATOM   1303  SD  MET B 169      16.884 -61.332  33.984  1.00 19.46           S  
ATOM   1304  CE  MET B 169      16.669 -63.121  33.766  1.00 19.46           C  
ATOM   1305  N   THR B 170      13.875 -60.307  30.700  1.00 20.78           N  
ATOM   1306  CA  THR B 170      12.711 -61.087  31.107  1.00 20.78           C  
ATOM   1307  C   THR B 170      11.453 -60.591  30.399  1.00 20.78           C  
ATOM   1308  CB  THR B 170      12.503 -61.026  32.631  1.00 20.78           C  
ATOM   1309  O   THR B 170      11.444 -59.497  29.831  1.00 20.78           O  
ATOM   1310  CG2 THR B 170      13.378 -62.050  33.347  1.00 20.78           C  
ATOM   1311  OG1 THR B 170      12.839 -59.715  33.101  1.00 20.78           O  
ATOM   1312  N   SER B 171      10.342 -60.648  31.178  1.00 21.49           N  
ATOM   1313  CA  SER B 171       9.028 -61.240  30.949  1.00 21.49           C  
ATOM   1314  C   SER B 171       8.056 -60.220  30.368  1.00 21.49           C  
ATOM   1315  CB  SER B 171       8.463 -61.813  32.249  1.00 21.49           C  
ATOM   1316  O   SER B 171       8.345 -59.022  30.345  1.00 21.49           O  
ATOM   1317  OG  SER B 171       9.303 -62.836  32.756  1.00 21.49           O  
ATOM   1318  N   PRO B 172       6.824 -60.212  30.982  1.00 21.09           N  
ATOM   1319  CA  PRO B 172       5.572 -60.423  30.251  1.00 21.09           C  
ATOM   1320  C   PRO B 172       4.934 -59.117  29.783  1.00 21.09           C  
ATOM   1321  CB  PRO B 172       4.680 -61.128  31.276  1.00 21.09           C  
ATOM   1322  O   PRO B 172       4.538 -59.001  28.620  1.00 21.09           O  
ATOM   1323  CG  PRO B 172       5.375 -60.933  32.585  1.00 21.09           C  
ATOM   1324  CD  PRO B 172       6.667 -60.210  32.336  1.00 21.09           C  
ATOM   1325  N   GLY B 173       4.311 -58.408  30.782  1.00 20.63           N  
ATOM   1326  CA  GLY B 173       2.865 -58.264  30.715  1.00 20.63           C  
ATOM   1327  C   GLY B 173       2.425 -56.982  30.035  1.00 20.63           C  
ATOM   1328  O   GLY B 173       3.250 -56.117  29.734  1.00 20.63           O  
ATOM   1329  N   SER B 174       1.214 -56.547  30.344  1.00 20.52           N  
ATOM   1330  CA  SER B 174       0.103 -56.190  29.467  1.00 20.52           C  
ATOM   1331  C   SER B 174       0.091 -54.694  29.172  1.00 20.52           C  
ATOM   1332  CB  SER B 174      -1.229 -56.605  30.093  1.00 20.52           C  
ATOM   1333  O   SER B 174      -0.055 -54.284  28.018  1.00 20.52           O  
ATOM   1334  OG  SER B 174      -1.746 -57.760  29.455  1.00 20.52           O  
ATOM   1335  N   GLY B 175      -0.307 -53.892  30.205  1.00 21.40           N  
ATOM   1336  CA  GLY B 175      -1.486 -53.101  29.894  1.00 21.40           C  
ATOM   1337  C   GLY B 175      -1.158 -51.773  29.238  1.00 21.40           C  
ATOM   1338  O   GLY B 175      -0.052 -51.253  29.397  1.00 21.40           O  
ATOM   1339  N   LEU B 176      -1.907 -51.158  28.311  1.00 19.71           N  
ATOM   1340  CA  LEU B 176      -1.807 -50.460  27.034  1.00 19.71           C  
ATOM   1341  C   LEU B 176      -1.646 -48.959  27.246  1.00 19.71           C  
ATOM   1342  CB  LEU B 176      -3.042 -50.737  26.173  1.00 19.71           C  
ATOM   1343  O   LEU B 176      -1.167 -48.250  26.359  1.00 19.71           O  
ATOM   1344  CG  LEU B 176      -3.006 -52.008  25.323  1.00 19.71           C  
ATOM   1345  CD1 LEU B 176      -4.412 -52.380  24.865  1.00 19.71           C  
ATOM   1346  CD2 LEU B 176      -2.079 -51.824  24.126  1.00 19.71           C  
ATOM   1347  N   ILE B 177      -2.181 -48.325  28.349  1.00 21.54           N  
ATOM   1348  CA  ILE B 177      -3.144 -47.365  27.819  1.00 21.54           C  
ATOM   1349  C   ILE B 177      -2.410 -46.129  27.304  1.00 21.54           C  
ATOM   1350  CB  ILE B 177      -4.187 -46.964  28.886  1.00 21.54           C  
ATOM   1351  O   ILE B 177      -1.258 -45.886  27.670  1.00 21.54           O  
ATOM   1352  CG1 ILE B 177      -4.908 -48.206  29.422  1.00 21.54           C  
ATOM   1353  CG2 ILE B 177      -5.187 -45.956  28.311  1.00 21.54           C  
ATOM   1354  CD1 ILE B 177      -5.905 -47.911  30.534  1.00 21.54           C  
ATOM   1355  N   LEU B 178      -3.087 -44.891  27.365  1.00 19.25           N  
ATOM   1356  CA  LEU B 178      -3.488 -43.942  26.332  1.00 19.25           C  
ATOM   1357  C   LEU B 178      -2.630 -42.683  26.388  1.00 19.25           C  
ATOM   1358  CB  LEU B 178      -4.966 -43.574  26.487  1.00 19.25           C  
ATOM   1359  O   LEU B 178      -2.692 -41.927  27.361  1.00 19.25           O  
ATOM   1360  CG  LEU B 178      -5.975 -44.553  25.883  1.00 19.25           C  
ATOM   1361  CD1 LEU B 178      -7.358 -44.326  26.485  1.00 19.25           C  
ATOM   1362  CD2 LEU B 178      -6.017 -44.410  24.366  1.00 19.25           C  
ATOM   1363  N   GLN B 179      -1.420 -42.648  26.115  1.00 21.18           N  
ATOM   1364  CA  GLN B 179      -0.459 -41.685  26.642  1.00 21.18           C  
ATOM   1365  C   GLN B 179      -0.581 -40.341  25.931  1.00 21.18           C  
ATOM   1366  CB  GLN B 179       0.967 -42.222  26.509  1.00 21.18           C  
ATOM   1367  O   GLN B 179       0.096 -40.099  24.929  1.00 21.18           O  
ATOM   1368  CG  GLN B 179       1.871 -41.863  27.681  1.00 21.18           C  
ATOM   1369  CD  GLN B 179       3.123 -42.718  27.740  1.00 21.18           C  
ATOM   1370  NE2 GLN B 179       3.973 -42.458  28.728  1.00 21.18           N  
ATOM   1371  OE1 GLN B 179       3.324 -43.607  26.906  1.00 21.18           O  
ATOM   1372  N   ALA B 180      -1.626 -39.604  25.833  1.00 21.32           N  
ATOM   1373  CA  ALA B 180      -1.777 -38.788  24.631  1.00 21.32           C  
ATOM   1374  C   ALA B 180      -0.867 -37.564  24.683  1.00 21.32           C  
ATOM   1375  CB  ALA B 180      -3.232 -38.359  24.458  1.00 21.32           C  
ATOM   1376  O   ALA B 180      -0.834 -36.849  25.687  1.00 21.32           O  
ATOM   1377  N   ASN B 181       0.080 -37.414  23.853  1.00 21.93           N  
ATOM   1378  CA  ASN B 181       1.339 -36.677  23.866  1.00 21.93           C  
ATOM   1379  C   ASN B 181       1.132 -35.207  23.512  1.00 21.93           C  
ATOM   1380  CB  ASN B 181       2.347 -37.317  22.909  1.00 21.93           C  
ATOM   1381  O   ASN B 181       2.097 -34.477  23.282  1.00 21.93           O  
ATOM   1382  CG  ASN B 181       3.302 -38.261  23.612  1.00 21.93           C  
ATOM   1383  ND2 ASN B 181       4.038 -39.047  22.834  1.00 21.93           N  
ATOM   1384  OD1 ASN B 181       3.378 -38.284  24.843  1.00 21.93           O  
ATOM   1385  N   PHE B 182       0.019 -34.477  23.376  1.00 21.42           N  
ATOM   1386  CA  PHE B 182      -0.047 -33.637  22.186  1.00 21.42           C  
ATOM   1387  C   PHE B 182       0.763 -32.361  22.378  1.00 21.42           C  
ATOM   1388  CB  PHE B 182      -1.501 -33.290  21.852  1.00 21.42           C  
ATOM   1389  O   PHE B 182       0.557 -31.628  23.347  1.00 21.42           O  
ATOM   1390  CG  PHE B 182      -2.184 -34.309  20.980  1.00 21.42           C  
ATOM   1391  CD1 PHE B 182      -2.073 -34.247  19.596  1.00 21.42           C  
ATOM   1392  CD2 PHE B 182      -2.937 -35.331  21.545  1.00 21.42           C  
ATOM   1393  CE1 PHE B 182      -2.703 -35.189  18.787  1.00 21.42           C  
ATOM   1394  CE2 PHE B 182      -3.570 -36.276  20.742  1.00 21.42           C  
ATOM   1395  CZ  PHE B 182      -3.453 -36.202  19.364  1.00 21.42           C  
ATOM   1396  N   VAL B 183       1.936 -32.169  21.934  1.00 24.23           N  
ATOM   1397  CA  VAL B 183       2.984 -31.163  22.073  1.00 24.23           C  
ATOM   1398  C   VAL B 183       2.589 -29.897  21.318  1.00 24.23           C  
ATOM   1399  CB  VAL B 183       4.345 -31.686  21.561  1.00 24.23           C  
ATOM   1400  O   VAL B 183       2.433 -29.919  20.095  1.00 24.23           O  
ATOM   1401  CG1 VAL B 183       5.477 -30.753  21.986  1.00 24.23           C  
ATOM   1402  CG2 VAL B 183       4.597 -33.104  22.072  1.00 24.23           C  
ATOM   1403  N   HIS B 184       1.616 -29.081  21.557  1.00 24.24           N  
ATOM   1404  CA  HIS B 184       1.006 -28.129  20.636  1.00 24.24           C  
ATOM   1405  C   HIS B 184       1.990 -27.031  20.247  1.00 24.24           C  
ATOM   1406  CB  HIS B 184      -0.250 -27.513  21.255  1.00 24.24           C  
ATOM   1407  O   HIS B 184       2.631 -26.430  21.114  1.00 24.24           O  
ATOM   1408  CG  HIS B 184      -1.512 -28.227  20.889  1.00 24.24           C  
ATOM   1409  CD2 HIS B 184      -2.503 -28.733  21.659  1.00 24.24           C  
ATOM   1410  ND1 HIS B 184      -1.864 -28.492  19.583  1.00 24.24           N  
ATOM   1411  CE1 HIS B 184      -3.022 -29.132  19.567  1.00 24.24           C  
ATOM   1412  NE2 HIS B 184      -3.431 -29.291  20.814  1.00 24.24           N  
ATOM   1413  N   SER B 185       2.525 -26.773  18.962  1.00 28.83           N  
ATOM   1414  CA  SER B 185       3.468 -26.084  18.087  1.00 28.83           C  
ATOM   1415  C   SER B 185       3.224 -24.579  18.088  1.00 28.83           C  
ATOM   1416  CB  SER B 185       3.369 -26.624  16.660  1.00 28.83           C  
ATOM   1417  O   SER B 185       2.083 -24.129  17.968  1.00 28.83           O  
ATOM   1418  OG  SER B 185       3.592 -25.592  15.715  1.00 28.83           O  
ATOM   1419  N   GLN B 186       3.959 -23.662  18.768  1.00 29.09           N  
ATOM   1420  CA  GLN B 186       3.891 -22.206  18.841  1.00 29.09           C  
ATOM   1421  C   GLN B 186       3.980 -21.581  17.451  1.00 29.09           C  
ATOM   1422  CB  GLN B 186       5.005 -21.660  19.734  1.00 29.09           C  
ATOM   1423  O   GLN B 186       4.999 -21.711  16.770  1.00 29.09           O  
ATOM   1424  CG  GLN B 186       4.565 -21.380  21.165  1.00 29.09           C  
ATOM   1425  CD  GLN B 186       5.667 -20.770  22.010  1.00 29.09           C  
ATOM   1426  NE2 GLN B 186       5.378 -20.539  23.286  1.00 29.09           N  
ATOM   1427  OE1 GLN B 186       6.771 -20.510  21.520  1.00 29.09           O  
ATOM   1428  N   ARG B 187       3.069 -21.439  16.552  1.00 31.62           N  
ATOM   1429  CA  ARG B 187       2.932 -20.961  15.180  1.00 31.62           C  
ATOM   1430  C   ARG B 187       3.515 -19.560  15.028  1.00 31.62           C  
ATOM   1431  CB  ARG B 187       1.462 -20.966  14.753  1.00 31.62           C  
ATOM   1432  O   ARG B 187       3.273 -18.687  15.864  1.00 31.62           O  
ATOM   1433  CG  ARG B 187       1.061 -22.187  13.941  1.00 31.62           C  
ATOM   1434  CD  ARG B 187      -0.381 -22.097  13.463  1.00 31.62           C  
ATOM   1435  NE  ARG B 187      -0.762 -23.267  12.676  1.00 31.62           N  
ATOM   1436  NH1 ARG B 187      -2.832 -22.440  12.067  1.00 31.62           N  
ATOM   1437  NH2 ARG B 187      -2.161 -24.510  11.345  1.00 31.62           N  
ATOM   1438  CZ  ARG B 187      -1.918 -23.403  12.031  1.00 31.62           C  
ATOM   1439  N   ARG B 188       4.606 -19.274  14.436  1.00 34.47           N  
ATOM   1440  CA  ARG B 188       5.161 -17.970  14.089  1.00 34.47           C  
ATOM   1441  C   ARG B 188       4.113 -17.090  13.417  1.00 34.47           C  
ATOM   1442  CB  ARG B 188       6.377 -18.129  13.174  1.00 34.47           C  
ATOM   1443  O   ARG B 188       3.362 -17.556  12.558  1.00 34.47           O  
ATOM   1444  CG  ARG B 188       7.542 -17.221  13.534  1.00 34.47           C  
ATOM   1445  CD  ARG B 188       8.719 -17.411  12.587  1.00 34.47           C  
ATOM   1446  NE  ARG B 188       9.806 -16.483  12.884  1.00 34.47           N  
ATOM   1447  NH1 ARG B 188      11.125 -17.132  11.102  1.00 34.47           N  
ATOM   1448  NH2 ARG B 188      11.848 -15.493  12.533  1.00 34.47           N  
ATOM   1449  CZ  ARG B 188      10.924 -16.371  12.172  1.00 34.47           C  
ATOM   1450  N   GLU B 189       3.828 -16.006  13.727  1.00 43.38           N  
ATOM   1451  CA  GLU B 189       2.757 -15.117  13.284  1.00 43.38           C  
ATOM   1452  C   GLU B 189       3.053 -14.543  11.902  1.00 43.38           C  
ATOM   1453  CB  GLU B 189       2.548 -13.984  14.291  1.00 43.38           C  
ATOM   1454  O   GLU B 189       4.197 -14.199  11.599  1.00 43.38           O  
ATOM   1455  CG  GLU B 189       1.722 -14.384  15.505  1.00 43.38           C  
ATOM   1456  CD  GLU B 189       1.472 -13.233  16.467  1.00 43.38           C  
ATOM   1457  OE1 GLU B 189       0.755 -13.429  17.474  1.00 43.38           O  
ATOM   1458  OE2 GLU B 189       1.998 -12.127  16.211  1.00 43.38           O  
ATOM   1459  N   SER B 190       2.350 -14.792  10.844  1.00 52.38           N  
ATOM   1460  CA  SER B 190       2.392 -14.251   9.490  1.00 52.38           C  
ATOM   1461  C   SER B 190       2.422 -12.726   9.505  1.00 52.38           C  
ATOM   1462  CB  SER B 190       1.190 -14.737   8.680  1.00 52.38           C  
ATOM   1463  O   SER B 190       1.704 -12.093  10.281  1.00 52.38           O  
ATOM   1464  OG  SER B 190       0.144 -13.781   8.708  1.00 52.38           O  
ATOM   1465  N   PHE B 191       3.479 -12.156   8.842  1.00 58.59           N  
ATOM   1466  CA  PHE B 191       3.584 -10.703   8.780  1.00 58.59           C  
ATOM   1467  C   PHE B 191       2.281 -10.086   8.287  1.00 58.59           C  
ATOM   1468  CB  PHE B 191       4.741 -10.285   7.866  1.00 58.59           C  
ATOM   1469  O   PHE B 191       2.015  -8.907   8.531  1.00 58.59           O  
ATOM   1470  CG  PHE B 191       4.447 -10.453   6.399  1.00 58.59           C  
ATOM   1471  CD1 PHE B 191       4.774 -11.631   5.740  1.00 58.59           C  
ATOM   1472  CD2 PHE B 191       3.842  -9.430   5.680  1.00 58.59           C  
ATOM   1473  CE1 PHE B 191       4.503 -11.789   4.383  1.00 58.59           C  
ATOM   1474  CE2 PHE B 191       3.568  -9.580   4.323  1.00 58.59           C  
ATOM   1475  CZ  PHE B 191       3.900 -10.760   3.677  1.00 58.59           C  
ATOM   1476  N   LEU B 192       1.562 -10.852   7.536  1.00 59.48           N  
ATOM   1477  CA  LEU B 192       0.292 -10.364   7.010  1.00 59.48           C  
ATOM   1478  C   LEU B 192      -0.660  -9.995   8.143  1.00 59.48           C  
ATOM   1479  CB  LEU B 192      -0.355 -11.417   6.107  1.00 59.48           C  
ATOM   1480  O   LEU B 192      -1.540  -9.148   7.969  1.00 59.48           O  
ATOM   1481  CG  LEU B 192       0.315 -11.654   4.752  1.00 59.48           C  
ATOM   1482  CD1 LEU B 192      -0.338 -12.830   4.035  1.00 59.48           C  
ATOM   1483  CD2 LEU B 192       0.248 -10.394   3.895  1.00 59.48           C  
ATOM   1484  N   TYR B 193      -0.468 -10.545   9.285  1.00 49.16           N  
ATOM   1485  CA  TYR B 193      -1.438 -10.369  10.360  1.00 49.16           C  
ATOM   1486  C   TYR B 193      -0.860  -9.511  11.480  1.00 49.16           C  
ATOM   1487  CB  TYR B 193      -1.878 -11.726  10.916  1.00 49.16           C  
ATOM   1488  O   TYR B 193      -1.480  -9.356  12.534  1.00 49.16           O  
ATOM   1489  CG  TYR B 193      -2.635 -12.573   9.921  1.00 49.16           C  
ATOM   1490  CD1 TYR B 193      -3.970 -12.309   9.626  1.00 49.16           C  
ATOM   1491  CD2 TYR B 193      -2.016 -13.638   9.276  1.00 49.16           C  
ATOM   1492  CE1 TYR B 193      -4.672 -13.088   8.712  1.00 49.16           C  
ATOM   1493  CE2 TYR B 193      -2.708 -14.423   8.360  1.00 49.16           C  
ATOM   1494  OH  TYR B 193      -4.723 -14.915   7.178  1.00 49.16           O  
ATOM   1495  CZ  TYR B 193      -4.034 -14.141   8.084  1.00 49.16           C  
ATOM   1496  N   ARG B 194       0.326  -9.054  11.224  1.00 52.38           N  
ATOM   1497  CA  ARG B 194       0.906  -8.115  12.179  1.00 52.38           C  
ATOM   1498  C   ARG B 194       0.351  -6.710  11.971  1.00 52.38           C  
ATOM   1499  CB  ARG B 194       2.432  -8.098  12.057  1.00 52.38           C  
ATOM   1500  O   ARG B 194       0.107  -6.295  10.837  1.00 52.38           O  
ATOM   1501  CG  ARG B 194       3.117  -9.268  12.746  1.00 52.38           C  
ATOM   1502  CD  ARG B 194       4.632  -9.192  12.612  1.00 52.38           C  
ATOM   1503  NE  ARG B 194       5.278 -10.405  13.103  1.00 52.38           N  
ATOM   1504  NH1 ARG B 194       7.412  -9.765  12.491  1.00 52.38           N  
ATOM   1505  NH2 ARG B 194       7.066 -11.788  13.512  1.00 52.38           N  
ATOM   1506  CZ  ARG B 194       6.584 -10.650  13.034  1.00 52.38           C  
ATOM   1507  N   SER B 195      -0.167  -6.214  13.053  1.00 41.50           N  
ATOM   1508  CA  SER B 195      -0.717  -4.865  12.965  1.00 41.50           C  
ATOM   1509  C   SER B 195       0.365  -3.848  12.620  1.00 41.50           C  
ATOM   1510  CB  SER B 195      -1.395  -4.475  14.280  1.00 41.50           C  
ATOM   1511  O   SER B 195       1.533  -4.035  12.967  1.00 41.50           O  
ATOM   1512  OG  SER B 195      -0.562  -4.782  15.385  1.00 41.50           O  
ATOM   1513  N   ASP B 196       0.135  -2.934  11.790  1.00 45.17           N  
ATOM   1514  CA  ASP B 196       1.052  -1.838  11.494  1.00 45.17           C  
ATOM   1515  C   ASP B 196       1.546  -1.173  12.776  1.00 45.17           C  
ATOM   1516  CB  ASP B 196       0.377  -0.803  10.591  1.00 45.17           C  
ATOM   1517  O   ASP B 196       2.695  -0.733  12.850  1.00 45.17           O  
ATOM   1518  CG  ASP B 196       0.779  -0.936   9.133  1.00 45.17           C  
ATOM   1519  OD1 ASP B 196       1.683  -1.741   8.820  1.00 45.17           O  
ATOM   1520  OD2 ASP B 196       0.189  -0.227   8.289  1.00 45.17           O  
ATOM   1521  N   SER B 197       0.783  -0.972  13.946  1.00 39.25           N  
ATOM   1522  CA  SER B 197       1.012  -0.303  15.222  1.00 39.25           C  
ATOM   1523  C   SER B 197       2.038  -1.055  16.064  1.00 39.25           C  
ATOM   1524  CB  SER B 197      -0.298  -0.169  16.000  1.00 39.25           C  
ATOM   1525  O   SER B 197       2.511  -0.541  17.080  1.00 39.25           O  
ATOM   1526  OG  SER B 197      -0.944  -1.425  16.118  1.00 39.25           O  
ATOM   1527  N   ASP B 198       2.296  -2.237  15.957  1.00 37.72           N  
ATOM   1528  CA  ASP B 198       3.157  -3.042  16.818  1.00 37.72           C  
ATOM   1529  C   ASP B 198       4.587  -2.505  16.822  1.00 37.72           C  
ATOM   1530  CB  ASP B 198       3.147  -4.505  16.370  1.00 37.72           C  
ATOM   1531  O   ASP B 198       5.359  -2.787  17.740  1.00 37.72           O  
ATOM   1532  CG  ASP B 198       1.914  -5.259  16.835  1.00 37.72           C  
ATOM   1533  OD1 ASP B 198       1.166  -4.737  17.690  1.00 37.72           O  
ATOM   1534  OD2 ASP B 198       1.690  -6.387  16.346  1.00 37.72           O  
ATOM   1535  N   TYR B 199       5.191  -1.711  16.086  1.00 32.78           N  
ATOM   1536  CA  TYR B 199       6.545  -1.185  16.220  1.00 32.78           C  
ATOM   1537  C   TYR B 199       6.570   0.028  17.141  1.00 32.78           C  
ATOM   1538  CB  TYR B 199       7.116  -0.812  14.849  1.00 32.78           C  
ATOM   1539  O   TYR B 199       7.642   0.529  17.490  1.00 32.78           O  
ATOM   1540  CG  TYR B 199       7.759  -1.969  14.123  1.00 32.78           C  
ATOM   1541  CD1 TYR B 199       9.081  -2.326  14.375  1.00 32.78           C  
ATOM   1542  CD2 TYR B 199       7.045  -2.707  13.184  1.00 32.78           C  
ATOM   1543  CE1 TYR B 199       9.679  -3.390  13.707  1.00 32.78           C  
ATOM   1544  CE2 TYR B 199       7.632  -3.773  12.511  1.00 32.78           C  
ATOM   1545  OH  TYR B 199       9.533  -5.161  12.115  1.00 32.78           O  
ATOM   1546  CZ  TYR B 199       8.947  -4.107  12.779  1.00 32.78           C  
ATOM   1547  N   ASP B 200       5.546   0.858  17.592  1.00 32.80           N  
ATOM   1548  CA  ASP B 200       5.629   2.024  18.466  1.00 32.80           C  
ATOM   1549  C   ASP B 200       5.707   1.607  19.933  1.00 32.80           C  
ATOM   1550  CB  ASP B 200       4.429   2.948  18.245  1.00 32.80           C  
ATOM   1551  O   ASP B 200       4.998   0.695  20.363  1.00 32.80           O  
ATOM   1552  CG  ASP B 200       4.665   3.974  17.151  1.00 32.80           C  
ATOM   1553  OD1 ASP B 200       5.837   4.258  16.822  1.00 32.80           O  
ATOM   1554  OD2 ASP B 200       3.669   4.507  16.615  1.00 32.80           O  
ATOM   1555  N   LEU B 201       6.887   1.802  20.703  1.00 29.54           N  
ATOM   1556  CA  LEU B 201       7.123   1.637  22.133  1.00 29.54           C  
ATOM   1557  C   LEU B 201       6.006   2.280  22.947  1.00 29.54           C  
ATOM   1558  CB  LEU B 201       8.472   2.244  22.528  1.00 29.54           C  
ATOM   1559  O   LEU B 201       5.667   3.446  22.731  1.00 29.54           O  
ATOM   1560  CG  LEU B 201       9.667   1.288  22.546  1.00 29.54           C  
ATOM   1561  CD1 LEU B 201      10.859   1.917  21.832  1.00 29.54           C  
ATOM   1562  CD2 LEU B 201      10.031   0.913  23.978  1.00 29.54           C  
ATOM   1563  N   SER B 202       5.216   1.619  23.892  1.00 29.15           N  
ATOM   1564  CA  SER B 202       3.974   1.770  24.642  1.00 29.15           C  
ATOM   1565  C   SER B 202       4.179   2.628  25.885  1.00 29.15           C  
ATOM   1566  CB  SER B 202       3.420   0.402  25.043  1.00 29.15           C  
ATOM   1567  O   SER B 202       4.983   2.287  26.756  1.00 29.15           O  
ATOM   1568  OG  SER B 202       4.468  -0.475  25.417  1.00 29.15           O  
ATOM   1569  N   PRO B 203       4.548   3.930  26.211  1.00 28.31           N  
ATOM   1570  CA  PRO B 203       4.176   4.172  27.607  1.00 28.31           C  
ATOM   1571  C   PRO B 203       2.763   3.693  27.933  1.00 28.31           C  
ATOM   1572  CB  PRO B 203       4.281   5.693  27.741  1.00 28.31           C  
ATOM   1573  O   PRO B 203       1.933   3.550  27.031  1.00 28.31           O  
ATOM   1574  CG  PRO B 203       4.623   6.175  26.369  1.00 28.31           C  
ATOM   1575  CD  PRO B 203       4.679   4.990  25.447  1.00 28.31           C  
ATOM   1576  N   LYS B 204       2.339   3.110  29.139  1.00 26.40           N  
ATOM   1577  CA  LYS B 204       1.122   2.420  29.557  1.00 26.40           C  
ATOM   1578  C   LYS B 204      -0.059   3.383  29.630  1.00 26.40           C  
ATOM   1579  CB  LYS B 204       1.328   1.739  30.911  1.00 26.40           C  
ATOM   1580  O   LYS B 204      -1.121   3.033  30.149  1.00 26.40           O  
ATOM   1581  CG  LYS B 204       1.930   0.345  30.817  1.00 26.40           C  
ATOM   1582  CD  LYS B 204       1.996  -0.328  32.182  1.00 26.40           C  
ATOM   1583  CE  LYS B 204       2.622  -1.714  32.094  1.00 26.40           C  
ATOM   1584  NZ  LYS B 204       2.839  -2.311  33.445  1.00 26.40           N  
ATOM   1585  N   SER B 205      -0.070   4.735  29.340  1.00 23.11           N  
ATOM   1586  CA  SER B 205      -1.232   5.375  29.949  1.00 23.11           C  
ATOM   1587  C   SER B 205      -2.523   4.664  29.557  1.00 23.11           C  
ATOM   1588  CB  SER B 205      -1.308   6.847  29.544  1.00 23.11           C  
ATOM   1589  O   SER B 205      -2.540   3.873  28.612  1.00 23.11           O  
ATOM   1590  OG  SER B 205      -0.671   7.059  28.295  1.00 23.11           O  
ATOM   1591  N   MET B 206      -3.846   5.313  29.986  1.00 22.76           N  
ATOM   1592  CA  MET B 206      -5.267   5.069  30.214  1.00 22.76           C  
ATOM   1593  C   MET B 206      -6.009   4.897  28.893  1.00 22.76           C  
ATOM   1594  CB  MET B 206      -5.888   6.213  31.017  1.00 22.76           C  
ATOM   1595  O   MET B 206      -7.095   5.450  28.709  1.00 22.76           O  
ATOM   1596  CG  MET B 206      -5.765   6.043  32.523  1.00 22.76           C  
ATOM   1597  SD  MET B 206      -7.371   5.648  33.319  1.00 22.76           S  
ATOM   1598  CE  MET B 206      -8.085   7.311  33.441  1.00 22.76           C  
ATOM   1599  N   SER B 207      -5.505   4.487  27.806  1.00 22.09           N  
ATOM   1600  CA  SER B 207      -5.602   4.988  26.439  1.00 22.09           C  
ATOM   1601  C   SER B 207      -6.980   4.712  25.845  1.00 22.09           C  
ATOM   1602  CB  SER B 207      -4.523   4.357  25.558  1.00 22.09           C  
ATOM   1603  O   SER B 207      -7.742   3.905  26.381  1.00 22.09           O  
ATOM   1604  OG  SER B 207      -5.103   3.696  24.447  1.00 22.09           O  
ATOM   1605  N   ARG B 208      -7.204   4.762  24.448  1.00 21.10           N  
ATOM   1606  CA  ARG B 208      -8.198   5.241  23.493  1.00 21.10           C  
ATOM   1607  C   ARG B 208      -9.427   4.338  23.482  1.00 21.10           C  
ATOM   1608  CB  ARG B 208      -7.597   5.324  22.088  1.00 21.10           C  
ATOM   1609  O   ARG B 208      -9.389   3.224  24.008  1.00 21.10           O  
ATOM   1610  CG  ARG B 208      -6.854   6.622  21.812  1.00 21.10           C  
ATOM   1611  CD  ARG B 208      -6.350   6.688  20.376  1.00 21.10           C  
ATOM   1612  NE  ARG B 208      -5.727   7.976  20.083  1.00 21.10           N  
ATOM   1613  NH1 ARG B 208      -5.235   7.471  17.884  1.00 21.10           N  
ATOM   1614  NH2 ARG B 208      -4.669   9.517  18.749  1.00 21.10           N  
ATOM   1615  CZ  ARG B 208      -5.212   8.318  18.906  1.00 21.10           C  
ATOM   1616  N   ASN B 209     -10.432   4.656  22.577  1.00 23.42           N  
ATOM   1617  CA  ASN B 209     -11.822   4.285  22.330  1.00 23.42           C  
ATOM   1618  C   ASN B 209     -11.950   2.811  21.956  1.00 23.42           C  
ATOM   1619  CB  ASN B 209     -12.425   5.165  21.233  1.00 23.42           C  
ATOM   1620  O   ASN B 209     -11.778   2.443  20.793  1.00 23.42           O  
ATOM   1621  CG  ASN B 209     -13.310   6.264  21.787  1.00 23.42           C  
ATOM   1622  ND2 ASN B 209     -13.718   7.188  20.925  1.00 23.42           N  
ATOM   1623  OD1 ASN B 209     -13.624   6.283  22.980  1.00 23.42           O  
ATOM   1624  N   SER B 210     -11.491   1.973  22.650  1.00 25.88           N  
ATOM   1625  CA  SER B 210     -11.005   0.670  22.208  1.00 25.88           C  
ATOM   1626  C   SER B 210     -12.146  -0.197  21.687  1.00 25.88           C  
ATOM   1627  CB  SER B 210     -10.286  -0.050  23.350  1.00 25.88           C  
ATOM   1628  O   SER B 210     -13.261  -0.146  22.210  1.00 25.88           O  
ATOM   1629  OG  SER B 210     -11.217  -0.689  24.206  1.00 25.88           O  
ATOM   1630  N   SER B 211     -12.042  -0.719  20.369  1.00 24.80           N  
ATOM   1631  CA  SER B 211     -12.879  -1.184  19.268  1.00 24.80           C  
ATOM   1632  C   SER B 211     -13.746  -2.365  19.693  1.00 24.80           C  
ATOM   1633  CB  SER B 211     -12.017  -1.578  18.069  1.00 24.80           C  
ATOM   1634  O   SER B 211     -13.238  -3.353  20.227  1.00 24.80           O  
ATOM   1635  OG  SER B 211     -11.132  -2.631  18.410  1.00 24.80           O  
ATOM   1636  N   ILE B 212     -14.878  -2.113  20.234  1.00 26.99           N  
ATOM   1637  CA  ILE B 212     -15.802  -3.119  20.747  1.00 26.99           C  
ATOM   1638  C   ILE B 212     -16.209  -4.067  19.622  1.00 26.99           C  
ATOM   1639  CB  ILE B 212     -17.053  -2.467  21.378  1.00 26.99           C  
ATOM   1640  O   ILE B 212     -17.017  -4.975  19.829  1.00 26.99           O  
ATOM   1641  CG1 ILE B 212     -16.654  -1.589  22.570  1.00 26.99           C  
ATOM   1642  CG2 ILE B 212     -18.064  -3.537  21.800  1.00 26.99           C  
ATOM   1643  CD1 ILE B 212     -17.772  -0.689  23.078  1.00 26.99           C  
ATOM   1644  N   ALA B 213     -15.980  -3.530  18.323  1.00 28.48           N  
ATOM   1645  CA  ALA B 213     -16.740  -4.295  17.338  1.00 28.48           C  
ATOM   1646  C   ALA B 213     -16.338  -5.767  17.359  1.00 28.48           C  
ATOM   1647  CB  ALA B 213     -16.540  -3.712  15.942  1.00 28.48           C  
ATOM   1648  O   ALA B 213     -16.706  -6.531  16.463  1.00 28.48           O  
ATOM   1649  N   SER B 214     -15.459  -6.031  18.236  1.00 29.35           N  
ATOM   1650  CA  SER B 214     -14.525  -7.144  18.098  1.00 29.35           C  
ATOM   1651  C   SER B 214     -15.244  -8.485  18.198  1.00 29.35           C  
ATOM   1652  CB  SER B 214     -13.431  -7.062  19.164  1.00 29.35           C  
ATOM   1653  O   SER B 214     -14.619  -9.541  18.076  1.00 29.35           O  
ATOM   1654  OG  SER B 214     -13.998  -6.988  20.461  1.00 29.35           O  
ATOM   1655  N   ASP B 215     -16.374  -8.517  18.831  1.00 31.23           N  
ATOM   1656  CA  ASP B 215     -16.733  -9.837  19.339  1.00 31.23           C  
ATOM   1657  C   ASP B 215     -17.124 -10.776  18.200  1.00 31.23           C  
ATOM   1658  CB  ASP B 215     -17.877  -9.731  20.349  1.00 31.23           C  
ATOM   1659  O   ASP B 215     -17.423 -11.950  18.431  1.00 31.23           O  
ATOM   1660  CG  ASP B 215     -17.393  -9.553  21.777  1.00 31.23           C  
ATOM   1661  OD1 ASP B 215     -16.197  -9.792  22.050  1.00 31.23           O  
ATOM   1662  OD2 ASP B 215     -18.216  -9.174  22.638  1.00 31.23           O  
ATOM   1663  N   ILE B 216     -17.788 -10.155  17.145  1.00 30.90           N  
ATOM   1664  CA  ILE B 216     -18.358 -11.261  16.385  1.00 30.90           C  
ATOM   1665  C   ILE B 216     -17.237 -12.148  15.846  1.00 30.90           C  
ATOM   1666  CB  ILE B 216     -19.244 -10.754  15.225  1.00 30.90           C  
ATOM   1667  O   ILE B 216     -17.355 -13.376  15.845  1.00 30.90           O  
ATOM   1668  CG1 ILE B 216     -20.430  -9.951  15.772  1.00 30.90           C  
ATOM   1669  CG2 ILE B 216     -19.726 -11.923  14.362  1.00 30.90           C  
ATOM   1670  CD1 ILE B 216     -21.145  -9.110  14.723  1.00 30.90           C  
ATOM   1671  N   HIS B 217     -16.420 -11.482  14.821  1.00 31.39           N  
ATOM   1672  CA  HIS B 217     -15.505 -12.354  14.094  1.00 31.39           C  
ATOM   1673  C   HIS B 217     -14.335 -12.782  14.974  1.00 31.39           C  
ATOM   1674  CB  HIS B 217     -14.986 -11.655  12.835  1.00 31.39           C  
ATOM   1675  O   HIS B 217     -13.731 -11.953  15.658  1.00 31.39           O  
ATOM   1676  CG  HIS B 217     -15.966 -11.650  11.705  1.00 31.39           C  
ATOM   1677  CD2 HIS B 217     -16.586 -10.628  11.071  1.00 31.39           C  
ATOM   1678  ND1 HIS B 217     -16.412 -12.806  11.102  1.00 31.39           N  
ATOM   1679  CE1 HIS B 217     -17.267 -12.493  10.143  1.00 31.39           C  
ATOM   1680  NE2 HIS B 217     -17.390 -11.177  10.103  1.00 31.39           N  
ATOM   1681  N   GLY B 218     -14.256 -13.941  15.554  1.00 33.41           N  
ATOM   1682  CA  GLY B 218     -13.175 -14.544  16.317  1.00 33.41           C  
ATOM   1683  C   GLY B 218     -11.832 -13.882  16.073  1.00 33.41           C  
ATOM   1684  O   GLY B 218     -11.761 -12.821  15.450  1.00 33.41           O  
ATOM   1685  N   ASP B 219     -10.616 -14.592  16.112  1.00 39.37           N  
ATOM   1686  CA  ASP B 219      -9.160 -14.495  16.154  1.00 39.37           C  
ATOM   1687  C   ASP B 219      -8.613 -13.874  14.871  1.00 39.37           C  
ATOM   1688  CB  ASP B 219      -8.536 -15.875  16.378  1.00 39.37           C  
ATOM   1689  O   ASP B 219      -7.437 -13.510  14.803  1.00 39.37           O  
ATOM   1690  CG  ASP B 219      -8.339 -16.205  17.847  1.00 39.37           C  
ATOM   1691  OD1 ASP B 219      -8.446 -15.295  18.697  1.00 39.37           O  
ATOM   1692  OD2 ASP B 219      -8.071 -17.386  18.157  1.00 39.37           O  
ATOM   1693  N   ASP B 220      -9.341 -13.790  13.718  1.00 47.09           N  
ATOM   1694  CA  ASP B 220      -8.527 -13.492  12.544  1.00 47.09           C  
ATOM   1695  C   ASP B 220      -8.651 -12.023  12.148  1.00 47.09           C  
ATOM   1696  CB  ASP B 220      -8.927 -14.389  11.371  1.00 47.09           C  
ATOM   1697  O   ASP B 220      -9.760 -11.513  11.974  1.00 47.09           O  
ATOM   1698  CG  ASP B 220      -8.171 -15.705  11.345  1.00 47.09           C  
ATOM   1699  OD1 ASP B 220      -7.179 -15.853  12.091  1.00 47.09           O  
ATOM   1700  OD2 ASP B 220      -8.568 -16.602  10.570  1.00 47.09           O  
ATOM   1701  N   LEU B 221      -7.570 -11.177  12.148  1.00 54.32           N  
ATOM   1702  CA  LEU B 221      -7.420  -9.765  11.813  1.00 54.32           C  
ATOM   1703  C   LEU B 221      -7.696  -9.524  10.333  1.00 54.32           C  
ATOM   1704  CB  LEU B 221      -6.013  -9.277  12.168  1.00 54.32           C  
ATOM   1705  O   LEU B 221      -7.169 -10.236   9.475  1.00 54.32           O  
ATOM   1706  CG  LEU B 221      -5.891  -7.816  12.604  1.00 54.32           C  
ATOM   1707  CD1 LEU B 221      -5.971  -7.708  14.124  1.00 54.32           C  
ATOM   1708  CD2 LEU B 221      -4.591  -7.210  12.088  1.00 54.32           C  
ATOM   1709  N   ILE B 222      -8.777  -8.777   9.873  1.00 58.79           N  
ATOM   1710  CA  ILE B 222      -9.055  -8.341   8.509  1.00 58.79           C  
ATOM   1711  C   ILE B 222      -8.105  -7.208   8.125  1.00 58.79           C  
ATOM   1712  CB  ILE B 222     -10.523  -7.888   8.348  1.00 58.79           C  
ATOM   1713  O   ILE B 222      -8.104  -6.150   8.759  1.00 58.79           O  
ATOM   1714  CG1 ILE B 222     -11.478  -9.033   8.705  1.00 58.79           C  
ATOM   1715  CG2 ILE B 222     -10.780  -7.384   6.925  1.00 58.79           C  
ATOM   1716  CD1 ILE B 222     -12.949  -8.640   8.689  1.00 58.79           C  
ATOM   1717  N   VAL B 223      -7.344  -7.389   7.106  1.00 56.34           N  
ATOM   1718  CA  VAL B 223      -6.293  -6.418   6.816  1.00 56.34           C  
ATOM   1719  C   VAL B 223      -6.563  -5.753   5.468  1.00 56.34           C  
ATOM   1720  CB  VAL B 223      -4.896  -7.078   6.815  1.00 56.34           C  
ATOM   1721  O   VAL B 223      -6.146  -4.616   5.236  1.00 56.34           O  
ATOM   1722  CG1 VAL B 223      -3.803  -6.026   6.632  1.00 56.34           C  
ATOM   1723  CG2 VAL B 223      -4.676  -7.863   8.106  1.00 56.34           C  
ATOM   1724  N   THR B 224      -7.449  -6.373   4.633  1.00 67.41           N  
ATOM   1725  CA  THR B 224      -7.670  -5.800   3.310  1.00 67.41           C  
ATOM   1726  C   THR B 224      -8.744  -4.717   3.362  1.00 67.41           C  
ATOM   1727  CB  THR B 224      -8.078  -6.883   2.294  1.00 67.41           C  
ATOM   1728  O   THR B 224      -9.784  -4.897   3.998  1.00 67.41           O  
ATOM   1729  CG2 THR B 224      -7.032  -7.991   2.221  1.00 67.41           C  
ATOM   1730  OG1 THR B 224      -9.333  -7.451   2.687  1.00 67.41           O  
ATOM   1731  N   PRO B 225      -8.552  -3.544   2.679  1.00 70.17           N  
ATOM   1732  CA  PRO B 225      -9.439  -2.380   2.742  1.00 70.17           C  
ATOM   1733  C   PRO B 225     -10.883  -2.718   2.380  1.00 70.17           C  
ATOM   1734  CB  PRO B 225      -8.831  -1.417   1.719  1.00 70.17           C  
ATOM   1735  O   PRO B 225     -11.812  -2.313   3.084  1.00 70.17           O  
ATOM   1736  CG  PRO B 225      -7.381  -1.778   1.670  1.00 70.17           C  
ATOM   1737  CD  PRO B 225      -7.251  -3.260   1.874  1.00 70.17           C  
ATOM   1738  N   PHE B 226     -11.085  -3.444   1.246  1.00 74.82           N  
ATOM   1739  CA  PHE B 226     -12.444  -3.760   0.822  1.00 74.82           C  
ATOM   1740  C   PHE B 226     -13.173  -4.561   1.895  1.00 74.82           C  
ATOM   1741  CB  PHE B 226     -12.429  -4.540  -0.496  1.00 74.82           C  
ATOM   1742  O   PHE B 226     -14.324  -4.265   2.223  1.00 74.82           O  
ATOM   1743  CG  PHE B 226     -13.800  -4.835  -1.041  1.00 74.82           C  
ATOM   1744  CD1 PHE B 226     -14.340  -6.112  -0.948  1.00 74.82           C  
ATOM   1745  CD2 PHE B 226     -14.549  -3.835  -1.648  1.00 74.82           C  
ATOM   1746  CE1 PHE B 226     -15.609  -6.389  -1.452  1.00 74.82           C  
ATOM   1747  CE2 PHE B 226     -15.818  -4.104  -2.154  1.00 74.82           C  
ATOM   1748  CZ  PHE B 226     -16.346  -5.381  -2.056  1.00 74.82           C  
ATOM   1749  N   ALA B 227     -12.466  -5.596   2.396  1.00 72.26           N  
ATOM   1750  CA  ALA B 227     -13.064  -6.418   3.446  1.00 72.26           C  
ATOM   1751  C   ALA B 227     -13.367  -5.585   4.688  1.00 72.26           C  
ATOM   1752  CB  ALA B 227     -12.141  -7.581   3.801  1.00 72.26           C  
ATOM   1753  O   ALA B 227     -14.364  -5.823   5.374  1.00 72.26           O  
ATOM   1754  N   GLN B 228     -12.498  -4.632   4.997  1.00 75.44           N  
ATOM   1755  CA  GLN B 228     -12.708  -3.745   6.136  1.00 75.44           C  
ATOM   1756  C   GLN B 228     -13.946  -2.876   5.936  1.00 75.44           C  
ATOM   1757  CB  GLN B 228     -11.479  -2.863   6.365  1.00 75.44           C  
ATOM   1758  O   GLN B 228     -14.723  -2.669   6.871  1.00 75.44           O  
ATOM   1759  CG  GLN B 228     -10.382  -3.535   7.180  1.00 75.44           C  
ATOM   1760  CD  GLN B 228      -9.141  -2.674   7.316  1.00 75.44           C  
ATOM   1761  NE2 GLN B 228      -8.469  -2.779   8.457  1.00 75.44           N  
ATOM   1762  OE1 GLN B 228      -8.788  -1.921   6.403  1.00 75.44           O  
ATOM   1763  N   VAL B 229     -14.070  -2.320   4.647  1.00 76.59           N  
ATOM   1764  CA  VAL B 229     -15.234  -1.501   4.327  1.00 76.59           C  
ATOM   1765  C   VAL B 229     -16.506  -2.336   4.458  1.00 76.59           C  
ATOM   1766  CB  VAL B 229     -15.134  -0.904   2.905  1.00 76.59           C  
ATOM   1767  O   VAL B 229     -17.493  -1.887   5.045  1.00 76.59           O  
ATOM   1768  CG1 VAL B 229     -16.458  -0.260   2.495  1.00 76.59           C  
ATOM   1769  CG2 VAL B 229     -13.997   0.113   2.833  1.00 76.59           C  
ATOM   1770  N   LEU B 230     -16.425  -3.567   3.946  1.00 77.94           N  
ATOM   1771  CA  LEU B 230     -17.580  -4.456   4.019  1.00 77.94           C  
ATOM   1772  C   LEU B 230     -17.937  -4.766   5.468  1.00 77.94           C  
ATOM   1773  CB  LEU B 230     -17.305  -5.756   3.259  1.00 77.94           C  
ATOM   1774  O   LEU B 230     -19.111  -4.740   5.842  1.00 77.94           O  
ATOM   1775  CG  LEU B 230     -17.578  -5.733   1.754  1.00 77.94           C  
ATOM   1776  CD1 LEU B 230     -16.925  -6.934   1.079  1.00 77.94           C  
ATOM   1777  CD2 LEU B 230     -19.078  -5.711   1.483  1.00 77.94           C  
ATOM   1778  N   ALA B 231     -16.924  -5.044   6.232  1.00 77.15           N  
ATOM   1779  CA  ALA B 231     -17.136  -5.333   7.648  1.00 77.15           C  
ATOM   1780  C   ALA B 231     -17.756  -4.137   8.365  1.00 77.15           C  
ATOM   1781  CB  ALA B 231     -15.820  -5.725   8.314  1.00 77.15           C  
ATOM   1782  O   ALA B 231     -18.659  -4.299   9.189  1.00 77.15           O  
ATOM   1783  N   SER B 232     -17.264  -2.947   8.088  1.00 80.61           N  
ATOM   1784  CA  SER B 232     -17.767  -1.722   8.700  1.00 80.61           C  
ATOM   1785  C   SER B 232     -19.219  -1.465   8.311  1.00 80.61           C  
ATOM   1786  CB  SER B 232     -16.903  -0.526   8.297  1.00 80.61           C  
ATOM   1787  O   SER B 232     -20.032  -1.071   9.149  1.00 80.61           O  
ATOM   1788  OG  SER B 232     -15.612  -0.622   8.872  1.00 80.61           O  
ATOM   1789  N   LEU B 233     -19.582  -1.676   7.028  1.00 80.16           N  
ATOM   1790  CA  LEU B 233     -20.944  -1.461   6.551  1.00 80.16           C  
ATOM   1791  C   LEU B 233     -21.906  -2.457   7.189  1.00 80.16           C  
ATOM   1792  CB  LEU B 233     -21.003  -1.581   5.026  1.00 80.16           C  
ATOM   1793  O   LEU B 233     -23.060  -2.121   7.466  1.00 80.16           O  
ATOM   1794  CG  LEU B 233     -20.458  -0.394   4.230  1.00 80.16           C  
ATOM   1795  CD1 LEU B 233     -20.428  -0.723   2.741  1.00 80.16           C  
ATOM   1796  CD2 LEU B 233     -21.295   0.854   4.491  1.00 80.16           C  
ATOM   1797  N   ARG B 234     -21.437  -3.624   7.420  1.00 79.55           N  
ATOM   1798  CA  ARG B 234     -22.259  -4.616   8.105  1.00 79.55           C  
ATOM   1799  C   ARG B 234     -22.547  -4.190   9.541  1.00 79.55           C  
ATOM   1800  CB  ARG B 234     -21.575  -5.984   8.091  1.00 79.55           C  
ATOM   1801  O   ARG B 234     -23.664  -4.362  10.034  1.00 79.55           O  
ATOM   1802  CG  ARG B 234     -21.977  -6.862   6.916  1.00 79.55           C  
ATOM   1803  CD  ARG B 234     -21.349  -8.246   7.005  1.00 79.55           C  
ATOM   1804  NE  ARG B 234     -21.634  -9.044   5.817  1.00 79.55           N  
ATOM   1805  NH1 ARG B 234     -20.125 -10.718   6.326  1.00 79.55           N  
ATOM   1806  NH2 ARG B 234     -21.381 -10.844   4.413  1.00 79.55           N  
ATOM   1807  CZ  ARG B 234     -21.046 -10.200   5.521  1.00 79.55           C  
ATOM   1808  N   THR B 235     -21.440  -3.723  10.196  1.00 79.69           N  
ATOM   1809  CA  THR B 235     -21.604  -3.207  11.550  1.00 79.69           C  
ATOM   1810  C   THR B 235     -22.612  -2.061  11.574  1.00 79.69           C  
ATOM   1811  CB  THR B 235     -20.262  -2.726  12.131  1.00 79.69           C  
ATOM   1812  O   THR B 235     -23.468  -1.998  12.458  1.00 79.69           O  
ATOM   1813  CG2 THR B 235     -20.427  -2.244  13.569  1.00 79.69           C  
ATOM   1814  OG1 THR B 235     -19.322  -3.807  12.106  1.00 79.69           O  
ATOM   1815  N   VAL B 236     -22.545  -1.153  10.593  1.00 80.62           N  
ATOM   1816  CA  VAL B 236     -23.449  -0.015  10.473  1.00 80.62           C  
ATOM   1817  C   VAL B 236     -24.884  -0.510  10.301  1.00 80.62           C  
ATOM   1818  CB  VAL B 236     -23.056   0.901   9.292  1.00 80.62           C  
ATOM   1819  O   VAL B 236     -25.805   0.005  10.939  1.00 80.62           O  
ATOM   1820  CG1 VAL B 236     -24.159   1.919   9.008  1.00 80.62           C  
ATOM   1821  CG2 VAL B 236     -21.734   1.608   9.583  1.00 80.62           C  
ATOM   1822  N   ARG B 237     -25.035  -1.484   9.442  1.00 81.30           N  
ATOM   1823  CA  ARG B 237     -26.356  -2.053   9.198  1.00 81.30           C  
ATOM   1824  C   ARG B 237     -26.945  -2.639  10.476  1.00 81.30           C  
ATOM   1825  CB  ARG B 237     -26.286  -3.129   8.112  1.00 81.30           C  
ATOM   1826  O   ARG B 237     -28.114  -2.405  10.791  1.00 81.30           O  
ATOM   1827  CG  ARG B 237     -27.635  -3.733   7.755  1.00 81.30           C  
ATOM   1828  CD  ARG B 237     -27.489  -4.927   6.822  1.00 81.30           C  
ATOM   1829  NE  ARG B 237     -28.748  -5.652   6.675  1.00 81.30           N  
ATOM   1830  NH1 ARG B 237     -27.760  -7.720   6.379  1.00 81.30           N  
ATOM   1831  NH2 ARG B 237     -30.044  -7.520   6.347  1.00 81.30           N  
ATOM   1832  CZ  ARG B 237     -28.848  -6.962   6.467  1.00 81.30           C  
ATOM   1833  N   ASN B 238     -26.096  -3.391  11.217  1.00 77.94           N  
ATOM   1834  CA  ASN B 238     -26.551  -3.998  12.463  1.00 77.94           C  
ATOM   1835  C   ASN B 238     -26.936  -2.941  13.494  1.00 77.94           C  
ATOM   1836  CB  ASN B 238     -25.476  -4.928  13.032  1.00 77.94           C  
ATOM   1837  O   ASN B 238     -27.942  -3.084  14.191  1.00 77.94           O  
ATOM   1838  CG  ASN B 238     -25.297  -6.187  12.207  1.00 77.94           C  
ATOM   1839  ND2 ASN B 238     -24.145  -6.831  12.349  1.00 77.94           N  
ATOM   1840  OD1 ASN B 238     -26.188  -6.578  11.447  1.00 77.94           O  
ATOM   1841  N   ASN B 239     -26.084  -1.919  13.626  1.00 80.86           N  
ATOM   1842  CA  ASN B 239     -26.356  -0.825  14.552  1.00 80.86           C  
ATOM   1843  C   ASN B 239     -27.651  -0.100  14.197  1.00 80.86           C  
ATOM   1844  CB  ASN B 239     -25.186   0.160  14.579  1.00 80.86           C  
ATOM   1845  O   ASN B 239     -28.421   0.274  15.084  1.00 80.86           O  
ATOM   1846  CG  ASN B 239     -23.941  -0.429  15.212  1.00 80.86           C  
ATOM   1847  ND2 ASN B 239     -22.808   0.237  15.023  1.00 80.86           N  
ATOM   1848  OD1 ASN B 239     -23.996  -1.475  15.864  1.00 80.86           O  
ATOM   1849  N   PHE B 240     -27.812   0.140  12.860  1.00 79.92           N  
ATOM   1850  CA  PHE B 240     -29.015   0.808  12.376  1.00 79.92           C  
ATOM   1851  C   PHE B 240     -30.260   0.007  12.736  1.00 79.92           C  
ATOM   1852  CB  PHE B 240     -28.943   1.014  10.860  1.00 79.92           C  
ATOM   1853  O   PHE B 240     -31.270   0.576  13.157  1.00 79.92           O  
ATOM   1854  CG  PHE B 240     -30.072   1.841  10.306  1.00 79.92           C  
ATOM   1855  CD1 PHE B 240     -31.132   1.239   9.639  1.00 79.92           C  
ATOM   1856  CD2 PHE B 240     -30.072   3.222  10.452  1.00 79.92           C  
ATOM   1857  CE1 PHE B 240     -32.177   2.003   9.126  1.00 79.92           C  
ATOM   1858  CE2 PHE B 240     -31.113   3.992   9.941  1.00 79.92           C  
ATOM   1859  CZ  PHE B 240     -32.165   3.380   9.278  1.00 79.92           C  
ATOM   1860  N   ALA B 241     -30.257  -1.307  12.591  1.00 79.51           N  
ATOM   1861  CA  ALA B 241     -31.361  -2.190  12.961  1.00 79.51           C  
ATOM   1862  C   ALA B 241     -31.654  -2.105  14.456  1.00 79.51           C  
ATOM   1863  CB  ALA B 241     -31.045  -3.630  12.565  1.00 79.51           C  
ATOM   1864  O   ALA B 241     -32.817  -2.090  14.867  1.00 79.51           O  
ATOM   1865  N   ALA B 242     -30.573  -2.058  15.237  1.00 78.92           N  
ATOM   1866  CA  ALA B 242     -30.703  -1.972  16.689  1.00 78.92           C  
ATOM   1867  C   ALA B 242     -31.303  -0.632  17.107  1.00 78.92           C  
ATOM   1868  CB  ALA B 242     -29.346  -2.175  17.358  1.00 78.92           C  
ATOM   1869  O   ALA B 242     -32.135  -0.575  18.016  1.00 78.92           O  
ATOM   1870  N   LEU B 243     -30.945   0.515  16.460  1.00 79.74           N  
ATOM   1871  CA  LEU B 243     -31.380   1.867  16.794  1.00 79.74           C  
ATOM   1872  C   LEU B 243     -32.833   2.088  16.387  1.00 79.74           C  
ATOM   1873  CB  LEU B 243     -30.483   2.902  16.109  1.00 79.74           C  
ATOM   1874  O   LEU B 243     -33.548   2.867  17.021  1.00 79.74           O  
ATOM   1875  CG  LEU B 243     -29.074   3.063  16.681  1.00 79.74           C  
ATOM   1876  CD1 LEU B 243     -28.212   3.898  15.740  1.00 79.74           C  
ATOM   1877  CD2 LEU B 243     -29.128   3.695  18.068  1.00 79.74           C  
ATOM   1878  N   THR B 244     -33.350   1.458  15.323  1.00 75.61           N  
ATOM   1879  CA  THR B 244     -34.690   1.677  14.792  1.00 75.61           C  
ATOM   1880  C   THR B 244     -35.633   0.559  15.227  1.00 75.61           C  
ATOM   1881  CB  THR B 244     -34.674   1.768  13.255  1.00 75.61           C  
ATOM   1882  O   THR B 244     -36.818   0.572  14.888  1.00 75.61           O  
ATOM   1883  CG2 THR B 244     -33.888   2.988  12.785  1.00 75.61           C  
ATOM   1884  OG1 THR B 244     -34.066   0.586  12.718  1.00 75.61           O  
ATOM   1885  N   ASN B 245     -35.260  -0.121  16.199  1.00 70.88           N  
ATOM   1886  CA  ASN B 245     -36.039  -1.256  16.683  1.00 70.88           C  
ATOM   1887  C   ASN B 245     -36.673  -2.033  15.532  1.00 70.88           C  
ATOM   1888  CB  ASN B 245     -37.116  -0.788  17.664  1.00 70.88           C  
ATOM   1889  O   ASN B 245     -37.818  -2.476  15.633  1.00 70.88           O  
ATOM   1890  CG  ASN B 245     -36.602  -0.675  19.086  1.00 70.88           C  
ATOM   1891  ND2 ASN B 245     -37.294   0.106  19.907  1.00 70.88           N  
ATOM   1892  OD1 ASN B 245     -35.590  -1.284  19.443  1.00 70.88           O  
ATOM   1893  N   LEU B 246     -36.195  -1.723  14.408  1.00 58.15           N  
ATOM   1894  CA  LEU B 246     -36.706  -2.452  13.252  1.00 58.15           C  
ATOM   1895  C   LEU B 246     -36.340  -3.930  13.336  1.00 58.15           C  
ATOM   1896  CB  LEU B 246     -36.159  -1.851  11.954  1.00 58.15           C  
ATOM   1897  O   LEU B 246     -35.211  -4.275  13.689  1.00 58.15           O  
ATOM   1898  CG  LEU B 246     -36.890  -0.621  11.416  1.00 58.15           C  
ATOM   1899  CD1 LEU B 246     -35.959   0.204  10.533  1.00 58.15           C  
ATOM   1900  CD2 LEU B 246     -38.139  -1.035  10.645  1.00 58.15           C  
ATOM   1901  N   GLN B 247     -37.363  -4.648  13.904  1.00 48.40           N  
ATOM   1902  CA  GLN B 247     -37.181  -6.096  13.892  1.00 48.40           C  
ATOM   1903  C   GLN B 247     -36.645  -6.571  12.544  1.00 48.40           C  
ATOM   1904  CB  GLN B 247     -38.498  -6.805  14.213  1.00 48.40           C  
ATOM   1905  O   GLN B 247     -37.034  -6.051  11.497  1.00 48.40           O  
ATOM   1906  CG  GLN B 247     -38.623  -7.240  15.667  1.00 48.40           C  
ATOM   1907  CD  GLN B 247     -39.973  -7.856  15.981  1.00 48.40           C  
ATOM   1908  NE2 GLN B 247     -40.148  -8.303  17.220  1.00 48.40           N  
ATOM   1909  OE1 GLN B 247     -40.853  -7.930  15.117  1.00 48.40           O  
ATOM   1910  N   ASP B 248     -35.489  -7.027  12.496  1.00 45.87           N  
ATOM   1911  CA  ASP B 248     -34.949  -7.595  11.264  1.00 45.87           C  
ATOM   1912  C   ASP B 248     -36.020  -8.373  10.503  1.00 45.87           C  
ATOM   1913  CB  ASP B 248     -33.756  -8.503  11.570  1.00 45.87           C  
ATOM   1914  O   ASP B 248     -36.583  -9.337  11.026  1.00 45.87           O  
ATOM   1915  CG  ASP B 248     -32.419  -7.808  11.382  1.00 45.87           C  
ATOM   1916  OD1 ASP B 248     -32.375  -6.729  10.754  1.00 45.87           O  
ATOM   1917  OD2 ASP B 248     -31.399  -8.347  11.865  1.00 45.87           O  
ATOM   1918  N   ARG B 249     -37.016  -7.686   9.917  1.00 39.10           N  
ATOM   1919  CA  ARG B 249     -37.904  -8.500   9.094  1.00 39.10           C  
ATOM   1920  C   ARG B 249     -37.162  -9.693   8.502  1.00 39.10           C  
ATOM   1921  CB  ARG B 249     -38.521  -7.659   7.974  1.00 39.10           C  
ATOM   1922  O   ARG B 249     -35.981  -9.590   8.162  1.00 39.10           O  
ATOM   1923  CG  ARG B 249     -39.879  -7.070   8.322  1.00 39.10           C  
ATOM   1924  CD  ARG B 249     -40.477  -6.301   7.152  1.00 39.10           C  
ATOM   1925  NE  ARG B 249     -41.749  -5.680   7.510  1.00 39.10           N  
ATOM   1926  NH1 ARG B 249     -41.989  -4.539   5.515  1.00 39.10           N  
ATOM   1927  NH2 ARG B 249     -43.586  -4.349   7.149  1.00 39.10           N  
ATOM   1928  CZ  ARG B 249     -42.438  -4.858   6.724  1.00 39.10           C  
ATOM   1929  N   ALA B 250     -37.686 -10.907   8.787  1.00 38.12           N  
ATOM   1930  CA  ALA B 250     -37.227 -12.193   8.269  1.00 38.12           C  
ATOM   1931  C   ALA B 250     -36.891 -12.098   6.784  1.00 38.12           C  
ATOM   1932  CB  ALA B 250     -38.285 -13.269   8.504  1.00 38.12           C  
ATOM   1933  O   ALA B 250     -37.699 -11.615   5.987  1.00 38.12           O  
ATOM   1934  N   PRO B 251     -35.709 -11.905   6.308  1.00 36.05           N  
ATOM   1935  CA  PRO B 251     -35.632 -12.172   4.870  1.00 36.05           C  
ATOM   1936  C   PRO B 251     -36.446 -13.396   4.454  1.00 36.05           C  
ATOM   1937  CB  PRO B 251     -34.138 -12.404   4.633  1.00 36.05           C  
ATOM   1938  O   PRO B 251     -36.823 -14.209   5.302  1.00 36.05           O  
ATOM   1939  CG  PRO B 251     -33.550 -12.532   6.001  1.00 36.05           C  
ATOM   1940  CD  PRO B 251     -34.637 -12.304   7.012  1.00 36.05           C  
ATOM   1941  N   SER B 252     -37.106 -13.593   3.297  1.00 31.75           N  
ATOM   1942  CA  SER B 252     -37.727 -14.827   2.826  1.00 31.75           C  
ATOM   1943  C   SER B 252     -37.017 -16.053   3.390  1.00 31.75           C  
ATOM   1944  CB  SER B 252     -37.720 -14.881   1.298  1.00 31.75           C  
ATOM   1945  O   SER B 252     -35.928 -15.940   3.956  1.00 31.75           O  
ATOM   1946  OG  SER B 252     -36.675 -15.717   0.829  1.00 31.75           O  
ATOM   1947  N   LYS B 253     -37.206 -17.318   2.810  1.00 31.13           N  
ATOM   1948  CA  LYS B 253     -37.059 -18.743   3.095  1.00 31.13           C  
ATOM   1949  C   LYS B 253     -35.630 -19.075   3.514  1.00 31.13           C  
ATOM   1950  CB  LYS B 253     -37.455 -19.578   1.876  1.00 31.13           C  
ATOM   1951  O   LYS B 253     -35.320 -20.228   3.821  1.00 31.13           O  
ATOM   1952  CG  LYS B 253     -38.945 -19.873   1.785  1.00 31.13           C  
ATOM   1953  CD  LYS B 253     -39.251 -20.868   0.674  1.00 31.13           C  
ATOM   1954  CE  LYS B 253     -40.746 -21.136   0.557  1.00 31.13           C  
ATOM   1955  NZ  LYS B 253     -41.059 -22.042  -0.588  1.00 31.13           N  
ATOM   1956  N   ARG B 254     -34.507 -18.527   3.024  1.00 27.88           N  
ATOM   1957  CA  ARG B 254     -33.545 -19.625   3.000  1.00 27.88           C  
ATOM   1958  C   ARG B 254     -33.228 -20.107   4.411  1.00 27.88           C  
ATOM   1959  CB  ARG B 254     -32.257 -19.196   2.292  1.00 27.88           C  
ATOM   1960  O   ARG B 254     -33.535 -19.422   5.390  1.00 27.88           O  
ATOM   1961  CG  ARG B 254     -32.258 -19.466   0.795  1.00 27.88           C  
ATOM   1962  CD  ARG B 254     -30.919 -19.122   0.160  1.00 27.88           C  
ATOM   1963  NE  ARG B 254     -30.921 -19.382  -1.277  1.00 27.88           N  
ATOM   1964  NH1 ARG B 254     -28.856 -18.421  -1.664  1.00 27.88           N  
ATOM   1965  NH2 ARG B 254     -30.047 -19.329  -3.400  1.00 27.88           N  
ATOM   1966  CZ  ARG B 254     -29.941 -19.044  -2.111  1.00 27.88           C  
ATOM   1967  N   SER B 255     -31.987 -20.639   4.707  1.00 29.20           N  
ATOM   1968  CA  SER B 255     -31.566 -21.697   5.621  1.00 29.20           C  
ATOM   1969  C   SER B 255     -31.584 -21.217   7.068  1.00 29.20           C  
ATOM   1970  CB  SER B 255     -30.167 -22.194   5.257  1.00 29.20           C  
ATOM   1971  O   SER B 255     -31.283 -20.054   7.346  1.00 29.20           O  
ATOM   1972  OG  SER B 255     -29.590 -21.382   4.249  1.00 29.20           O  
ATOM   1973  N   PRO B 256     -32.449 -21.912   7.983  1.00 31.03           N  
ATOM   1974  CA  PRO B 256     -32.841 -21.740   9.384  1.00 31.03           C  
ATOM   1975  C   PRO B 256     -31.650 -21.478  10.302  1.00 31.03           C  
ATOM   1976  CB  PRO B 256     -33.514 -23.071   9.728  1.00 31.03           C  
ATOM   1977  O   PRO B 256     -31.825 -21.294  11.509  1.00 31.03           O  
ATOM   1978  CG  PRO B 256     -33.231 -23.956   8.558  1.00 31.03           C  
ATOM   1979  CD  PRO B 256     -32.436 -23.176   7.551  1.00 31.03           C  
ATOM   1980  N   MET B 257     -30.459 -21.957   9.911  1.00 25.38           N  
ATOM   1981  CA  MET B 257     -29.739 -22.510  11.054  1.00 25.38           C  
ATOM   1982  C   MET B 257     -29.313 -21.404  12.015  1.00 25.38           C  
ATOM   1983  CB  MET B 257     -28.514 -23.298  10.589  1.00 25.38           C  
ATOM   1984  O   MET B 257     -29.044 -21.666  13.188  1.00 25.38           O  
ATOM   1985  CG  MET B 257     -28.556 -24.772  10.959  1.00 25.38           C  
ATOM   1986  SD  MET B 257     -27.087 -25.691  10.356  1.00 25.38           S  
ATOM   1987  CE  MET B 257     -26.191 -25.922  11.916  1.00 25.38           C  
ATOM   1988  N   CYS B 258     -28.742 -20.271  11.419  1.00 25.65           N  
ATOM   1989  CA  CYS B 258     -27.714 -19.739  12.306  1.00 25.65           C  
ATOM   1990  C   CYS B 258     -28.337 -18.982  13.473  1.00 25.65           C  
ATOM   1991  CB  CYS B 258     -26.767 -18.818  11.537  1.00 25.65           C  
ATOM   1992  O   CYS B 258     -29.389 -18.359  13.323  1.00 25.65           O  
ATOM   1993  SG  CYS B 258     -25.128 -19.524  11.262  1.00 25.65           S  
ATOM   1994  N   ASN B 259     -27.993 -19.335  14.715  1.00 29.14           N  
ATOM   1995  CA  ASN B 259     -28.281 -19.008  16.108  1.00 29.14           C  
ATOM   1996  C   ASN B 259     -28.158 -17.509  16.368  1.00 29.14           C  
ATOM   1997  CB  ASN B 259     -27.355 -19.787  17.044  1.00 29.14           C  
ATOM   1998  O   ASN B 259     -27.061 -17.004  16.612  1.00 29.14           O  
ATOM   1999  CG  ASN B 259     -28.004 -21.039  17.598  1.00 29.14           C  
ATOM   2000  ND2 ASN B 259     -27.239 -21.821  18.351  1.00 29.14           N  
ATOM   2001  OD1 ASN B 259     -29.184 -21.303  17.352  1.00 29.14           O  
ATOM   2002  N   GLN B 260     -28.764 -16.673  15.449  1.00 29.56           N  
ATOM   2003  CA  GLN B 260     -28.372 -15.291  15.704  1.00 29.56           C  
ATOM   2004  C   GLN B 260     -28.806 -14.844  17.097  1.00 29.56           C  
ATOM   2005  CB  GLN B 260     -28.966 -14.360  14.646  1.00 29.56           C  
ATOM   2006  O   GLN B 260     -29.933 -15.114  17.519  1.00 29.56           O  
ATOM   2007  CG  GLN B 260     -28.108 -14.223  13.395  1.00 29.56           C  
ATOM   2008  CD  GLN B 260     -27.348 -12.911  13.345  1.00 29.56           C  
ATOM   2009  NE2 GLN B 260     -26.287 -12.870  12.546  1.00 29.56           N  
ATOM   2010  OE1 GLN B 260     -27.712 -11.942  14.019  1.00 29.56           O  
ATOM   2011  N   PRO B 261     -27.850 -14.493  17.958  1.00 29.74           N  
ATOM   2012  CA  PRO B 261     -28.098 -14.098  19.346  1.00 29.74           C  
ATOM   2013  C   PRO B 261     -29.172 -13.019  19.469  1.00 29.74           C  
ATOM   2014  CB  PRO B 261     -26.739 -13.571  19.812  1.00 29.74           C  
ATOM   2015  O   PRO B 261     -29.366 -12.227  18.543  1.00 29.74           O  
ATOM   2016  CG  PRO B 261     -25.921 -13.469  18.565  1.00 29.74           C  
ATOM   2017  CD  PRO B 261     -26.734 -13.996  17.417  1.00 29.74           C  
ATOM   2018  N   SER B 262     -30.345 -13.420  19.887  1.00 31.68           N  
ATOM   2019  CA  SER B 262     -31.495 -12.603  20.260  1.00 31.68           C  
ATOM   2020  C   SER B 262     -31.065 -11.376  21.057  1.00 31.68           C  
ATOM   2021  CB  SER B 262     -32.495 -13.425  21.074  1.00 31.68           C  
ATOM   2022  O   SER B 262     -30.375 -11.498  22.071  1.00 31.68           O  
ATOM   2023  OG  SER B 262     -31.828 -14.410  21.845  1.00 31.68           O  
ATOM   2024  N   ILE B 263     -30.506 -10.330  20.353  1.00 33.19           N  
ATOM   2025  CA  ILE B 263     -30.183  -9.139  21.130  1.00 33.19           C  
ATOM   2026  C   ILE B 263     -31.366  -8.767  22.021  1.00 33.19           C  
ATOM   2027  CB  ILE B 263     -29.806  -7.952  20.216  1.00 33.19           C  
ATOM   2028  O   ILE B 263     -32.502  -8.681  21.550  1.00 33.19           O  
ATOM   2029  CG1 ILE B 263     -28.524  -8.265  19.435  1.00 33.19           C  
ATOM   2030  CG2 ILE B 263     -29.650  -6.667  21.035  1.00 33.19           C  
ATOM   2031  CD1 ILE B 263     -28.256  -7.312  18.278  1.00 33.19           C  
ATOM   2032  N   ASN B 264     -31.322  -9.188  23.213  1.00 33.60           N  
ATOM   2033  CA  ASN B 264     -32.201  -8.835  24.322  1.00 33.60           C  
ATOM   2034  C   ASN B 264     -32.688  -7.393  24.215  1.00 33.60           C  
ATOM   2035  CB  ASN B 264     -31.493  -9.059  25.661  1.00 33.60           C  
ATOM   2036  O   ASN B 264     -31.939  -6.510  23.793  1.00 33.60           O  
ATOM   2037  CG  ASN B 264     -31.640 -10.479  26.169  1.00 33.60           C  
ATOM   2038  ND2 ASN B 264     -30.794 -10.860  27.119  1.00 33.60           N  
ATOM   2039  OD1 ASN B 264     -32.507 -11.229  25.712  1.00 33.60           O  
ATOM   2040  N   LYS B 265     -33.990  -7.162  23.995  1.00 38.95           N  
ATOM   2041  CA  LYS B 265     -34.854  -5.990  24.095  1.00 38.95           C  
ATOM   2042  C   LYS B 265     -34.368  -5.039  25.185  1.00 38.95           C  
ATOM   2043  CB  LYS B 265     -36.299  -6.410  24.373  1.00 38.95           C  
ATOM   2044  O   LYS B 265     -34.919  -5.016  26.287  1.00 38.95           O  
ATOM   2045  CG  LYS B 265     -37.143  -6.588  23.120  1.00 38.95           C  
ATOM   2046  CD  LYS B 265     -38.586  -6.937  23.463  1.00 38.95           C  
ATOM   2047  CE  LYS B 265     -39.415  -7.188  22.210  1.00 38.95           C  
ATOM   2048  NZ  LYS B 265     -40.776  -7.706  22.541  1.00 38.95           N  
ATOM   2049  N   ALA B 266     -33.109  -5.275  25.636  1.00 40.61           N  
ATOM   2050  CA  ALA B 266     -32.906  -4.426  26.807  1.00 40.61           C  
ATOM   2051  C   ALA B 266     -33.122  -2.955  26.462  1.00 40.61           C  
ATOM   2052  CB  ALA B 266     -31.506  -4.634  27.379  1.00 40.61           C  
ATOM   2053  O   ALA B 266     -32.882  -2.535  25.328  1.00 40.61           O  
ATOM   2054  N   THR B 267     -34.069  -2.304  26.941  1.00 49.32           N  
ATOM   2055  CA  THR B 267     -34.301  -0.876  27.124  1.00 49.32           C  
ATOM   2056  C   THR B 267     -32.979  -0.116  27.183  1.00 49.32           C  
ATOM   2057  CB  THR B 267     -35.111  -0.602  28.405  1.00 49.32           C  
ATOM   2058  O   THR B 267     -32.166  -0.343  28.081  1.00 49.32           O  
ATOM   2059  CG2 THR B 267     -36.600  -0.476  28.098  1.00 49.32           C  
ATOM   2060  OG1 THR B 267     -34.915  -1.680  29.328  1.00 49.32           O  
ATOM   2061  N   ILE B 268     -32.291  -0.004  25.932  1.00 55.56           N  
ATOM   2062  CA  ILE B 268     -31.057   0.770  25.845  1.00 55.56           C  
ATOM   2063  C   ILE B 268     -31.232   2.102  26.571  1.00 55.56           C  
ATOM   2064  CB  ILE B 268     -30.643   1.010  24.376  1.00 55.56           C  
ATOM   2065  O   ILE B 268     -32.225   2.803  26.364  1.00 55.56           O  
ATOM   2066  CG1 ILE B 268     -30.316  -0.321  23.689  1.00 55.56           C  
ATOM   2067  CG2 ILE B 268     -29.453   1.972  24.302  1.00 55.56           C  
ATOM   2068  CD1 ILE B 268     -30.116  -0.208  22.184  1.00 55.56           C  
ATOM   2069  N   THR B 269     -30.578   2.221  27.600  1.00 67.64           N  
ATOM   2070  CA  THR B 269     -30.512   3.492  28.313  1.00 67.64           C  
ATOM   2071  C   THR B 269     -30.270   4.644  27.343  1.00 67.64           C  
ATOM   2072  CB  THR B 269     -29.404   3.476  29.382  1.00 67.64           C  
ATOM   2073  O   THR B 269     -29.697   4.448  26.269  1.00 67.64           O  
ATOM   2074  CG2 THR B 269     -29.973   3.151  30.759  1.00 67.64           C  
ATOM   2075  OG1 THR B 269     -28.427   2.486  29.035  1.00 67.64           O  
ATOM   2076  N   GLU B 270     -30.907   5.733  27.464  1.00 71.26           N  
ATOM   2077  CA  GLU B 270     -30.767   6.919  26.625  1.00 71.26           C  
ATOM   2078  C   GLU B 270     -29.300   7.209  26.318  1.00 71.26           C  
ATOM   2079  CB  GLU B 270     -31.413   8.133  27.298  1.00 71.26           C  
ATOM   2080  O   GLU B 270     -28.956   7.571  25.191  1.00 71.26           O  
ATOM   2081  CG  GLU B 270     -32.129   9.064  26.330  1.00 71.26           C  
ATOM   2082  CD  GLU B 270     -33.443   9.601  26.875  1.00 71.26           C  
ATOM   2083  OE1 GLU B 270     -34.165  10.305  26.134  1.00 71.26           O  
ATOM   2084  OE2 GLU B 270     -33.752   9.316  28.054  1.00 71.26           O  
ATOM   2085  N   GLU B 271     -28.304   7.031  27.222  1.00 74.54           N  
ATOM   2086  CA  GLU B 271     -26.875   7.260  27.026  1.00 74.54           C  
ATOM   2087  C   GLU B 271     -26.275   6.222  26.082  1.00 74.54           C  
ATOM   2088  CB  GLU B 271     -26.138   7.239  28.368  1.00 74.54           C  
ATOM   2089  O   GLU B 271     -25.437   6.552  25.240  1.00 74.54           O  
ATOM   2090  CG  GLU B 271     -25.992   8.611  29.010  1.00 74.54           C  
ATOM   2091  CD  GLU B 271     -25.296   8.569  30.361  1.00 74.54           C  
ATOM   2092  OE1 GLU B 271     -25.151   9.635  31.003  1.00 74.54           O  
ATOM   2093  OE2 GLU B 271     -24.892   7.462  30.782  1.00 74.54           O  
ATOM   2094  N   ALA B 272     -26.702   5.010  26.179  1.00 76.24           N  
ATOM   2095  CA  ALA B 272     -26.220   3.922  25.332  1.00 76.24           C  
ATOM   2096  C   ALA B 272     -26.711   4.085  23.896  1.00 76.24           C  
ATOM   2097  CB  ALA B 272     -26.665   2.574  25.894  1.00 76.24           C  
ATOM   2098  O   ALA B 272     -25.986   3.778  22.947  1.00 76.24           O  
ATOM   2099  N   TYR B 273     -27.857   4.707  23.669  1.00 79.42           N  
ATOM   2100  CA  TYR B 273     -28.438   4.975  22.359  1.00 79.42           C  
ATOM   2101  C   TYR B 273     -27.631   6.027  21.609  1.00 79.42           C  
ATOM   2102  CB  TYR B 273     -29.892   5.435  22.499  1.00 79.42           C  
ATOM   2103  O   TYR B 273     -27.291   5.840  20.438  1.00 79.42           O  
ATOM   2104  CG  TYR B 273     -30.598   5.629  21.179  1.00 79.42           C  
ATOM   2105  CD1 TYR B 273     -30.595   6.866  20.540  1.00 79.42           C  
ATOM   2106  CD2 TYR B 273     -31.270   4.575  20.568  1.00 79.42           C  
ATOM   2107  CE1 TYR B 273     -31.246   7.050  19.324  1.00 79.42           C  
ATOM   2108  CE2 TYR B 273     -31.924   4.747  19.353  1.00 79.42           C  
ATOM   2109  OH  TYR B 273     -32.551   6.162  17.536  1.00 79.42           O  
ATOM   2110  CZ  TYR B 273     -31.906   5.986  18.739  1.00 79.42           C  
ATOM   2111  N   GLN B 274     -27.287   7.089  22.283  1.00 80.28           N  
ATOM   2112  CA  GLN B 274     -26.538   8.187  21.680  1.00 80.28           C  
ATOM   2113  C   GLN B 274     -25.127   7.746  21.301  1.00 80.28           C  
ATOM   2114  CB  GLN B 274     -26.477   9.382  22.632  1.00 80.28           C  
ATOM   2115  O   GLN B 274     -24.613   8.130  20.248  1.00 80.28           O  
ATOM   2116  CG  GLN B 274     -27.591  10.397  22.418  1.00 80.28           C  
ATOM   2117  CD  GLN B 274     -27.428  11.638  23.275  1.00 80.28           C  
ATOM   2118  NE2 GLN B 274     -28.413  12.528  23.224  1.00 80.28           N  
ATOM   2119  OE1 GLN B 274     -26.424  11.796  23.978  1.00 80.28           O  
ATOM   2120  N   LYS B 275     -24.485   6.955  22.207  1.00 80.49           N  
ATOM   2121  CA  LYS B 275     -23.146   6.443  21.935  1.00 80.49           C  
ATOM   2122  C   LYS B 275     -23.143   5.535  20.708  1.00 80.49           C  
ATOM   2123  CB  LYS B 275     -22.603   5.687  23.148  1.00 80.49           C  
ATOM   2124  O   LYS B 275     -22.260   5.639  19.854  1.00 80.49           O  
ATOM   2125  CG  LYS B 275     -21.130   5.320  23.041  1.00 80.49           C  
ATOM   2126  CD  LYS B 275     -20.626   4.652  24.314  1.00 80.49           C  
ATOM   2127  CE  LYS B 275     -19.172   4.220  24.182  1.00 80.49           C  
ATOM   2128  NZ  LYS B 275     -18.671   3.573  25.432  1.00 80.49           N  
ATOM   2129  N   LEU B 276     -24.093   4.665  20.583  1.00 82.56           N  
ATOM   2130  CA  LEU B 276     -24.203   3.741  19.459  1.00 82.56           C  
ATOM   2131  C   LEU B 276     -24.454   4.496  18.158  1.00 82.56           C  
ATOM   2132  CB  LEU B 276     -25.329   2.733  19.703  1.00 82.56           C  
ATOM   2133  O   LEU B 276     -23.880   4.160  17.120  1.00 82.56           O  
ATOM   2134  CG  LEU B 276     -25.458   1.601  18.682  1.00 82.56           C  
ATOM   2135  CD1 LEU B 276     -24.217   0.716  18.711  1.00 82.56           C  
ATOM   2136  CD2 LEU B 276     -26.714   0.779  18.951  1.00 82.56           C  
ATOM   2137  N   ALA B 277     -25.304   5.486  18.184  1.00 81.16           N  
ATOM   2138  CA  ALA B 277     -25.592   6.305  17.010  1.00 81.16           C  
ATOM   2139  C   ALA B 277     -24.344   7.046  16.538  1.00 81.16           C  
ATOM   2140  CB  ALA B 277     -26.711   7.298  17.315  1.00 81.16           C  
ATOM   2141  O   ALA B 277     -24.050   7.080  15.341  1.00 81.16           O  
ATOM   2142  N   SER B 278     -23.607   7.586  17.539  1.00 82.33           N  
ATOM   2143  CA  SER B 278     -22.391   8.320  17.206  1.00 82.33           C  
ATOM   2144  C   SER B 278     -21.332   7.396  16.614  1.00 82.33           C  
ATOM   2145  CB  SER B 278     -21.833   9.023  18.444  1.00 82.33           C  
ATOM   2146  O   SER B 278     -20.670   7.748  15.635  1.00 82.33           O  
ATOM   2147  OG  SER B 278     -22.874   9.623  19.195  1.00 82.33           O  
ATOM   2148  N   GLU B 279     -21.137   6.206  17.156  1.00 77.67           N  
ATOM   2149  CA  GLU B 279     -20.186   5.217  16.656  1.00 77.67           C  
ATOM   2150  C   GLU B 279     -20.557   4.757  15.249  1.00 77.67           C  
ATOM   2151  CB  GLU B 279     -20.114   4.015  17.601  1.00 77.67           C  
ATOM   2152  O   GLU B 279     -19.680   4.537  14.411  1.00 77.67           O  
ATOM   2153  CG  GLU B 279     -19.340   4.286  18.883  1.00 77.67           C  
ATOM   2154  CD  GLU B 279     -19.343   3.110  19.846  1.00 77.67           C  
ATOM   2155  OE1 GLU B 279     -18.695   3.197  20.913  1.00 77.67           O  
ATOM   2156  OE2 GLU B 279     -19.998   2.091  19.529  1.00 77.67           O  
ATOM   2157  N   THR B 280     -21.814   4.620  14.977  1.00 83.69           N  
ATOM   2158  CA  THR B 280     -22.305   4.213  13.665  1.00 83.69           C  
ATOM   2159  C   THR B 280     -21.998   5.280  12.618  1.00 83.69           C  
ATOM   2160  CB  THR B 280     -23.820   3.941  13.695  1.00 83.69           C  
ATOM   2161  O   THR B 280     -21.557   4.963  11.511  1.00 83.69           O  
ATOM   2162  CG2 THR B 280     -24.273   3.209  12.436  1.00 83.69           C  
ATOM   2163  OG1 THR B 280     -24.132   3.136  14.840  1.00 83.69           O  
ATOM   2164  N   LEU B 281     -22.234   6.480  13.005  1.00 82.62           N  
ATOM   2165  CA  LEU B 281     -21.956   7.582  12.090  1.00 82.62           C  
ATOM   2166  C   LEU B 281     -20.465   7.672  11.785  1.00 82.62           C  
ATOM   2167  CB  LEU B 281     -22.449   8.906  12.679  1.00 82.62           C  
ATOM   2168  O   LEU B 281     -20.074   7.908  10.640  1.00 82.62           O  
ATOM   2169  CG  LEU B 281     -22.828   9.996  11.675  1.00 82.62           C  
ATOM   2170  CD1 LEU B 281     -24.298   9.871  11.288  1.00 82.62           C  
ATOM   2171  CD2 LEU B 281     -22.537  11.378  12.250  1.00 82.62           C  
ATOM   2172  N   GLU B 282     -19.668   7.490  12.801  1.00 79.40           N  
ATOM   2173  CA  GLU B 282     -18.220   7.506  12.614  1.00 79.40           C  
ATOM   2174  C   GLU B 282     -17.776   6.404  11.657  1.00 79.40           C  
ATOM   2175  CB  GLU B 282     -17.502   7.358  13.957  1.00 79.40           C  
ATOM   2176  O   GLU B 282     -16.902   6.621  10.814  1.00 79.40           O  
ATOM   2177  CG  GLU B 282     -17.411   8.652  14.752  1.00 79.40           C  
ATOM   2178  CD  GLU B 282     -16.750   8.477  16.110  1.00 79.40           C  
ATOM   2179  OE1 GLU B 282     -16.762   9.432  16.919  1.00 79.40           O  
ATOM   2180  OE2 GLU B 282     -16.214   7.375  16.367  1.00 79.40           O  
ATOM   2181  N   GLU B 283     -18.302   5.198  11.769  1.00 79.05           N  
ATOM   2182  CA  GLU B 283     -17.977   4.076  10.894  1.00 79.05           C  
ATOM   2183  C   GLU B 283     -18.389   4.362   9.453  1.00 79.05           C  
ATOM   2184  CB  GLU B 283     -18.652   2.794  11.390  1.00 79.05           C  
ATOM   2185  O   GLU B 283     -17.658   4.036   8.516  1.00 79.05           O  
ATOM   2186  CG  GLU B 283     -17.734   1.889  12.199  1.00 79.05           C  
ATOM   2187  CD  GLU B 283     -18.143   0.426  12.155  1.00 79.05           C  
ATOM   2188  OE1 GLU B 283     -17.465  -0.414  12.789  1.00 79.05           O  
ATOM   2189  OE2 GLU B 283     -19.150   0.116  11.479  1.00 79.05           O  
ATOM   2190  N   LEU B 284     -19.523   4.979   9.319  1.00 80.92           N  
ATOM   2191  CA  LEU B 284     -20.005   5.334   7.989  1.00 80.92           C  
ATOM   2192  C   LEU B 284     -19.098   6.377   7.343  1.00 80.92           C  
ATOM   2193  CB  LEU B 284     -21.439   5.863   8.062  1.00 80.92           C  
ATOM   2194  O   LEU B 284     -18.789   6.285   6.153  1.00 80.92           O  
ATOM   2195  CG  LEU B 284     -22.430   5.279   7.053  1.00 80.92           C  
ATOM   2196  CD1 LEU B 284     -23.500   4.465   7.771  1.00 80.92           C  
ATOM   2197  CD2 LEU B 284     -23.063   6.389   6.221  1.00 80.92           C  
ATOM   2198  N   ASP B 285     -18.743   7.385   8.114  1.00 81.54           N  
ATOM   2199  CA  ASP B 285     -17.834   8.409   7.609  1.00 81.54           C  
ATOM   2200  C   ASP B 285     -16.502   7.797   7.179  1.00 81.54           C  
ATOM   2201  CB  ASP B 285     -17.599   9.488   8.668  1.00 81.54           C  
ATOM   2202  O   ASP B 285     -15.938   8.184   6.153  1.00 81.54           O  
ATOM   2203  CG  ASP B 285     -18.757  10.463   8.788  1.00 81.54           C  
ATOM   2204  OD1 ASP B 285     -19.565  10.570   7.841  1.00 81.54           O  
ATOM   2205  OD2 ASP B 285     -18.861  11.132   9.839  1.00 81.54           O  
ATOM   2206  N   TRP B 286     -16.041   6.848   7.949  1.00 77.65           N  
ATOM   2207  CA  TRP B 286     -14.803   6.154   7.610  1.00 77.65           C  
ATOM   2208  C   TRP B 286     -14.936   5.424   6.277  1.00 77.65           C  
ATOM   2209  CB  TRP B 286     -14.422   5.163   8.713  1.00 77.65           C  
ATOM   2210  O   TRP B 286     -14.037   5.488   5.435  1.00 77.65           O  
ATOM   2211  CG  TRP B 286     -13.189   4.364   8.415  1.00 77.65           C  
ATOM   2212  CD1 TRP B 286     -11.892   4.745   8.616  1.00 77.65           C  
ATOM   2213  CD2 TRP B 286     -13.139   3.047   7.856  1.00 77.65           C  
ATOM   2214  CE2 TRP B 286     -11.776   2.692   7.747  1.00 77.65           C  
ATOM   2215  CE3 TRP B 286     -14.115   2.133   7.439  1.00 77.65           C  
ATOM   2216  NE1 TRP B 286     -11.037   3.744   8.216  1.00 77.65           N  
ATOM   2217  CH2 TRP B 286     -12.340   0.582   6.834  1.00 77.65           C  
ATOM   2218  CZ2 TRP B 286     -11.366   1.458   7.236  1.00 77.65           C  
ATOM   2219  CZ3 TRP B 286     -13.704   0.906   6.930  1.00 77.65           C  
ATOM   2220  N   CYS B 287     -15.997   4.704   6.023  1.00 78.14           N  
ATOM   2221  CA  CYS B 287     -16.255   3.979   4.784  1.00 78.14           C  
ATOM   2222  C   CYS B 287     -16.277   4.928   3.592  1.00 78.14           C  
ATOM   2223  CB  CYS B 287     -17.582   3.225   4.871  1.00 78.14           C  
ATOM   2224  O   CYS B 287     -15.681   4.640   2.552  1.00 78.14           O  
ATOM   2225  SG  CYS B 287     -17.550   1.826   6.013  1.00 78.14           S  
ATOM   2226  N   LEU B 288     -16.963   6.037   3.852  1.00 73.87           N  
ATOM   2227  CA  LEU B 288     -17.060   7.026   2.784  1.00 73.87           C  
ATOM   2228  C   LEU B 288     -15.684   7.577   2.428  1.00 73.87           C  
ATOM   2229  CB  LEU B 288     -17.990   8.170   3.195  1.00 73.87           C  
ATOM   2230  O   LEU B 288     -15.367   7.754   1.249  1.00 73.87           O  
ATOM   2231  CG  LEU B 288     -19.491   7.890   3.104  1.00 73.87           C  
ATOM   2232  CD1 LEU B 288     -20.278   8.975   3.833  1.00 73.87           C  
ATOM   2233  CD2 LEU B 288     -19.930   7.791   1.647  1.00 73.87           C  
ATOM   2234  N   ASP B 289     -14.850   7.820   3.419  1.00 72.39           N  
ATOM   2235  CA  ASP B 289     -13.494   8.314   3.198  1.00 72.39           C  
ATOM   2236  C   ASP B 289     -12.661   7.300   2.417  1.00 72.39           C  
ATOM   2237  CB  ASP B 289     -12.816   8.637   4.531  1.00 72.39           C  
ATOM   2238  O   ASP B 289     -11.903   7.673   1.518  1.00 72.39           O  
ATOM   2239  CG  ASP B 289     -11.566   9.483   4.371  1.00 72.39           C  
ATOM   2240  OD1 ASP B 289     -11.579  10.446   3.574  1.00 72.39           O  
ATOM   2241  OD2 ASP B 289     -10.557   9.182   5.045  1.00 72.39           O  
ATOM   2242  N   GLN B 290     -12.777   5.928   2.822  1.00 67.08           N  
ATOM   2243  CA  GLN B 290     -12.031   4.870   2.149  1.00 67.08           C  
ATOM   2244  C   GLN B 290     -12.440   4.755   0.683  1.00 67.08           C  
ATOM   2245  CB  GLN B 290     -12.240   3.531   2.858  1.00 67.08           C  
ATOM   2246  O   GLN B 290     -11.589   4.602  -0.195  1.00 67.08           O  
ATOM   2247  CG  GLN B 290     -11.606   3.463   4.241  1.00 67.08           C  
ATOM   2248  CD  GLN B 290     -10.120   3.768   4.222  1.00 67.08           C  
ATOM   2249  NE2 GLN B 290      -9.690   4.677   5.091  1.00 67.08           N  
ATOM   2250  OE1 GLN B 290      -9.364   3.192   3.433  1.00 67.08           O  
ATOM   2251  N   LEU B 291     -13.748   4.872   0.444  1.00 71.52           N  
ATOM   2252  CA  LEU B 291     -14.288   4.739  -0.904  1.00 71.52           C  
ATOM   2253  C   LEU B 291     -13.889   5.930  -1.769  1.00 71.52           C  
ATOM   2254  CB  LEU B 291     -15.813   4.613  -0.861  1.00 71.52           C  
ATOM   2255  O   LEU B 291     -13.681   5.784  -2.976  1.00 71.52           O  
ATOM   2256  CG  LEU B 291     -16.369   3.275  -0.372  1.00 71.52           C  
ATOM   2257  CD1 LEU B 291     -17.882   3.359  -0.203  1.00 71.52           C  
ATOM   2258  CD2 LEU B 291     -15.995   2.155  -1.338  1.00 71.52           C  
ATOM   2259  N   GLU B 292     -13.831   7.083  -1.116  1.00 65.06           N  
ATOM   2260  CA  GLU B 292     -13.420   8.284  -1.836  1.00 65.06           C  
ATOM   2261  C   GLU B 292     -11.961   8.192  -2.275  1.00 65.06           C  
ATOM   2262  CB  GLU B 292     -13.632   9.529  -0.971  1.00 65.06           C  
ATOM   2263  O   GLU B 292     -11.581   8.753  -3.305  1.00 65.06           O  
ATOM   2264  CG  GLU B 292     -15.047  10.087  -1.032  1.00 65.06           C  
ATOM   2265  CD  GLU B 292     -15.265  11.271  -0.104  1.00 65.06           C  
ATOM   2266  OE1 GLU B 292     -16.403  11.790  -0.040  1.00 65.06           O  
ATOM   2267  OE2 GLU B 292     -14.291  11.684   0.564  1.00 65.06           O  
ATOM   2268  N   THR B 293     -11.101   7.472  -1.384  1.00 62.67           N  
ATOM   2269  CA  THR B 293      -9.692   7.295  -1.716  1.00 62.67           C  
ATOM   2270  C   THR B 293      -9.529   6.317  -2.877  1.00 62.67           C  
ATOM   2271  CB  THR B 293      -8.890   6.792  -0.502  1.00 62.67           C  
ATOM   2272  O   THR B 293      -8.509   6.333  -3.570  1.00 62.67           O  
ATOM   2273  CG2 THR B 293      -8.715   7.895   0.537  1.00 62.67           C  
ATOM   2274  OG1 THR B 293      -9.584   5.691   0.099  1.00 62.67           O  
ATOM   2275  N   LEU B 294     -10.375   5.354  -2.939  1.00 57.07           N  
ATOM   2276  CA  LEU B 294     -10.349   4.377  -4.023  1.00 57.07           C  
ATOM   2277  C   LEU B 294     -10.432   5.068  -5.380  1.00 57.07           C  
ATOM   2278  CB  LEU B 294     -11.502   3.380  -3.873  1.00 57.07           C  
ATOM   2279  O   LEU B 294     -11.349   5.855  -5.625  1.00 57.07           O  
ATOM   2280  CG  LEU B 294     -11.284   2.236  -2.883  1.00 57.07           C  
ATOM   2281  CD1 LEU B 294     -12.599   1.514  -2.609  1.00 57.07           C  
ATOM   2282  CD2 LEU B 294     -10.235   1.263  -3.411  1.00 57.07           C  
ATOM   2283  N   GLN B 295      -9.401   5.767  -5.751  1.00 53.79           N  
ATOM   2284  CA  GLN B 295      -9.312   6.424  -7.051  1.00 53.79           C  
ATOM   2285  C   GLN B 295      -9.798   5.503  -8.166  1.00 53.79           C  
ATOM   2286  CB  GLN B 295      -7.877   6.874  -7.329  1.00 53.79           C  
ATOM   2287  O   GLN B 295      -9.784   4.280  -8.019  1.00 53.79           O  
ATOM   2288  CG  GLN B 295      -7.485   8.159  -6.612  1.00 53.79           C  
ATOM   2289  CD  GLN B 295      -6.064   8.592  -6.918  1.00 53.79           C  
ATOM   2290  NE2 GLN B 295      -5.655   9.725  -6.358  1.00 53.79           N  
ATOM   2291  OE1 GLN B 295      -5.338   7.913  -7.652  1.00 53.79           O  
ATOM   2292  N   THR B 296     -10.460   6.034  -9.128  1.00 48.53           N  
ATOM   2293  CA  THR B 296     -10.951   5.287 -10.281  1.00 48.53           C  
ATOM   2294  C   THR B 296      -9.899   4.296 -10.771  1.00 48.53           C  
ATOM   2295  CB  THR B 296     -11.345   6.232 -11.431  1.00 48.53           C  
ATOM   2296  O   THR B 296     -10.237   3.208 -11.242  1.00 48.53           O  
ATOM   2297  CG2 THR B 296     -12.804   6.663 -11.313  1.00 48.53           C  
ATOM   2298  OG1 THR B 296     -10.511   7.396 -11.393  1.00 48.53           O  
ATOM   2299  N   ARG B 297      -8.610   4.594 -10.507  1.00 48.29           N  
ATOM   2300  CA  ARG B 297      -7.602   3.793 -11.194  1.00 48.29           C  
ATOM   2301  C   ARG B 297      -7.060   2.696 -10.284  1.00 48.29           C  
ATOM   2302  CB  ARG B 297      -6.456   4.679 -11.688  1.00 48.29           C  
ATOM   2303  O   ARG B 297      -6.452   1.734 -10.757  1.00 48.29           O  
ATOM   2304  CG  ARG B 297      -6.769   5.435 -12.969  1.00 48.29           C  
ATOM   2305  CD  ARG B 297      -5.543   6.154 -13.514  1.00 48.29           C  
ATOM   2306  NE  ARG B 297      -5.856   6.914 -14.720  1.00 48.29           N  
ATOM   2307  NH1 ARG B 297      -3.767   7.885 -14.900  1.00 48.29           N  
ATOM   2308  NH2 ARG B 297      -5.395   8.363 -16.442  1.00 48.29           N  
ATOM   2309  CZ  ARG B 297      -5.005   7.719 -15.351  1.00 48.29           C  
ATOM   2310  N   HIS B 298      -7.245   2.899  -8.945  1.00 53.42           N  
ATOM   2311  CA  HIS B 298      -6.671   1.813  -8.158  1.00 53.42           C  
ATOM   2312  C   HIS B 298      -7.739   0.802  -7.754  1.00 53.42           C  
ATOM   2313  CB  HIS B 298      -5.972   2.364  -6.914  1.00 53.42           C  
ATOM   2314  O   HIS B 298      -8.775   1.176  -7.198  1.00 53.42           O  
ATOM   2315  CG  HIS B 298      -4.770   3.199  -7.222  1.00 53.42           C  
ATOM   2316  CD2 HIS B 298      -4.545   4.525  -7.066  1.00 53.42           C  
ATOM   2317  ND1 HIS B 298      -3.617   2.673  -7.764  1.00 53.42           N  
ATOM   2318  CE1 HIS B 298      -2.732   3.642  -7.927  1.00 53.42           C  
ATOM   2319  NE2 HIS B 298      -3.271   4.776  -7.511  1.00 53.42           N  
ATOM   2320  N   SER B 299      -7.594  -0.347  -8.246  1.00 62.50           N  
ATOM   2321  CA  SER B 299      -8.475  -1.451  -7.880  1.00 62.50           C  
ATOM   2322  C   SER B 299      -8.260  -1.873  -6.431  1.00 62.50           C  
ATOM   2323  CB  SER B 299      -8.249  -2.647  -8.807  1.00 62.50           C  
ATOM   2324  O   SER B 299      -7.259  -1.505  -5.813  1.00 62.50           O  
ATOM   2325  OG  SER B 299      -7.081  -3.358  -8.434  1.00 62.50           O  
ATOM   2326  N   VAL B 300      -9.360  -2.180  -5.713  1.00 64.68           N  
ATOM   2327  CA  VAL B 300      -9.295  -2.696  -4.349  1.00 64.68           C  
ATOM   2328  C   VAL B 300      -8.075  -3.602  -4.197  1.00 64.68           C  
ATOM   2329  CB  VAL B 300     -10.580  -3.466  -3.972  1.00 64.68           C  
ATOM   2330  O   VAL B 300      -7.370  -3.539  -3.186  1.00 64.68           O  
ATOM   2331  CG1 VAL B 300     -10.465  -4.055  -2.567  1.00 64.68           C  
ATOM   2332  CG2 VAL B 300     -11.799  -2.551  -4.073  1.00 64.68           C  
ATOM   2333  N   SER B 301      -7.762  -4.225  -5.265  1.00 67.58           N  
ATOM   2334  CA  SER B 301      -6.618  -5.131  -5.257  1.00 67.58           C  
ATOM   2335  C   SER B 301      -5.303  -4.361  -5.212  1.00 67.58           C  
ATOM   2336  CB  SER B 301      -6.645  -6.040  -6.487  1.00 67.58           C  
ATOM   2337  O   SER B 301      -4.364  -4.765  -4.523  1.00 67.58           O  
ATOM   2338  OG  SER B 301      -5.759  -7.133  -6.324  1.00 67.58           O  
ATOM   2339  N   GLU B 302      -5.263  -3.342  -5.870  1.00 70.33           N  
ATOM   2340  CA  GLU B 302      -4.064  -2.510  -5.906  1.00 70.33           C  
ATOM   2341  C   GLU B 302      -3.780  -1.891  -4.540  1.00 70.33           C  
ATOM   2342  CB  GLU B 302      -4.204  -1.410  -6.962  1.00 70.33           C  
ATOM   2343  O   GLU B 302      -2.622  -1.783  -4.130  1.00 70.33           O  
ATOM   2344  CG  GLU B 302      -2.891  -0.728  -7.317  1.00 70.33           C  
ATOM   2345  CD  GLU B 302      -3.044   0.356  -8.372  1.00 70.33           C  
ATOM   2346  OE1 GLU B 302      -2.070   1.102  -8.622  1.00 70.33           O  
ATOM   2347  OE2 GLU B 302      -4.148   0.461  -8.952  1.00 70.33           O  
ATOM   2348  N   MET B 303      -4.775  -1.496  -3.911  1.00 71.13           N  
ATOM   2349  CA  MET B 303      -4.625  -0.938  -2.570  1.00 71.13           C  
ATOM   2350  C   MET B 303      -4.039  -1.971  -1.613  1.00 71.13           C  
ATOM   2351  CB  MET B 303      -5.970  -0.438  -2.041  1.00 71.13           C  
ATOM   2352  O   MET B 303      -3.142  -1.658  -0.829  1.00 71.13           O  
ATOM   2353  CG  MET B 303      -6.335   0.959  -2.515  1.00 71.13           C  
ATOM   2354  SD  MET B 303      -7.957   1.521  -1.866  1.00 71.13           S  
ATOM   2355  CE  MET B 303      -7.528   3.207  -1.351  1.00 71.13           C  
ATOM   2356  N   ALA B 304      -4.695  -3.110  -1.664  1.00 73.17           N  
ATOM   2357  CA  ALA B 304      -4.214  -4.201  -0.821  1.00 73.17           C  
ATOM   2358  C   ALA B 304      -2.768  -4.556  -1.156  1.00 73.17           C  
ATOM   2359  CB  ALA B 304      -5.109  -5.427  -0.975  1.00 73.17           C  
ATOM   2360  O   ALA B 304      -1.941  -4.729  -0.258  1.00 73.17           O  
ATOM   2361  N   SER B 305      -2.519  -4.572  -2.424  1.00 74.65           N  
ATOM   2362  CA  SER B 305      -1.167  -4.891  -2.870  1.00 74.65           C  
ATOM   2363  C   SER B 305      -0.164  -3.851  -2.381  1.00 74.65           C  
ATOM   2364  CB  SER B 305      -1.113  -4.985  -4.395  1.00 74.65           C  
ATOM   2365  O   SER B 305       0.920  -4.199  -1.909  1.00 74.65           O  
ATOM   2366  OG  SER B 305       0.223  -5.136  -4.843  1.00 74.65           O  
ATOM   2367  N   ASN B 306      -0.443  -2.612  -2.568  1.00 71.96           N  
ATOM   2368  CA  ASN B 306       0.428  -1.531  -2.118  1.00 71.96           C  
ATOM   2369  C   ASN B 306       0.685  -1.608  -0.616  1.00 71.96           C  
ATOM   2370  CB  ASN B 306      -0.170  -0.172  -2.486  1.00 71.96           C  
ATOM   2371  O   ASN B 306       1.805  -1.367  -0.161  1.00 71.96           O  
ATOM   2372  CG  ASN B 306      -0.048   0.139  -3.964  1.00 71.96           C  
ATOM   2373  ND2 ASN B 306      -0.854   1.080  -4.441  1.00 71.96           N  
ATOM   2374  OD1 ASN B 306       0.765  -0.461  -4.673  1.00 71.96           O  
ATOM   2375  N   LYS B 307      -0.385  -1.865   0.042  1.00 69.63           N  
ATOM   2376  CA  LYS B 307      -0.243  -2.020   1.487  1.00 69.63           C  
ATOM   2377  C   LYS B 307       0.697  -3.173   1.826  1.00 69.63           C  
ATOM   2378  CB  LYS B 307      -1.608  -2.248   2.139  1.00 69.63           C  
ATOM   2379  O   LYS B 307       1.562  -3.040   2.694  1.00 69.63           O  
ATOM   2380  CG  LYS B 307      -1.569  -2.284   3.660  1.00 69.63           C  
ATOM   2381  CD  LYS B 307      -2.969  -2.381   4.253  1.00 69.63           C  
ATOM   2382  CE  LYS B 307      -2.931  -2.417   5.775  1.00 69.63           C  
ATOM   2383  NZ  LYS B 307      -4.303  -2.424   6.363  1.00 69.63           N  
ATOM   2384  N   PHE B 308       0.549  -4.348   1.188  1.00 75.16           N  
ATOM   2385  CA  PHE B 308       1.396  -5.514   1.410  1.00 75.16           C  
ATOM   2386  C   PHE B 308       2.847  -5.203   1.064  1.00 75.16           C  
ATOM   2387  CB  PHE B 308       0.902  -6.705   0.583  1.00 75.16           C  
ATOM   2388  O   PHE B 308       3.762  -5.584   1.797  1.00 75.16           O  
ATOM   2389  CG  PHE B 308      -0.397  -7.286   1.071  1.00 75.16           C  
ATOM   2390  CD1 PHE B 308      -0.810  -7.095   2.384  1.00 75.16           C  
ATOM   2391  CD2 PHE B 308      -1.205  -8.025   0.217  1.00 75.16           C  
ATOM   2392  CE1 PHE B 308      -2.012  -7.632   2.839  1.00 75.16           C  
ATOM   2393  CE2 PHE B 308      -2.408  -8.565   0.664  1.00 75.16           C  
ATOM   2394  CZ  PHE B 308      -2.809  -8.368   1.976  1.00 75.16           C  
ATOM   2395  N   LYS B 309       3.087  -4.543  -0.070  1.00 75.48           N  
ATOM   2396  CA  LYS B 309       4.431  -4.166  -0.500  1.00 75.48           C  
ATOM   2397  C   LYS B 309       5.113  -3.281   0.540  1.00 75.48           C  
ATOM   2398  CB  LYS B 309       4.380  -3.445  -1.849  1.00 75.48           C  
ATOM   2399  O   LYS B 309       6.289  -3.477   0.853  1.00 75.48           O  
ATOM   2400  CG  LYS B 309       4.083  -4.359  -3.028  1.00 75.48           C  
ATOM   2401  CD  LYS B 309       4.027  -3.582  -4.337  1.00 75.48           C  
ATOM   2402  CE  LYS B 309       3.612  -4.473  -5.500  1.00 75.48           C  
ATOM   2403  NZ  LYS B 309       3.447  -3.694  -6.764  1.00 75.48           N  
ATOM   2404  N   ARG B 310       4.376  -2.310   1.134  1.00 72.98           N  
ATOM   2405  CA  ARG B 310       4.909  -1.415   2.156  1.00 72.98           C  
ATOM   2406  C   ARG B 310       5.306  -2.189   3.409  1.00 72.98           C  
ATOM   2407  CB  ARG B 310       3.886  -0.333   2.511  1.00 72.98           C  
ATOM   2408  O   ARG B 310       6.374  -1.954   3.978  1.00 72.98           O  
ATOM   2409  CG  ARG B 310       3.834   0.815   1.516  1.00 72.98           C  
ATOM   2410  CD  ARG B 310       2.860   1.899   1.956  1.00 72.98           C  
ATOM   2411  NE  ARG B 310       2.053   2.385   0.840  1.00 72.98           N  
ATOM   2412  NH1 ARG B 310       0.297   3.109   2.155  1.00 72.98           N  
ATOM   2413  NH2 ARG B 310       0.207   3.354  -0.122  1.00 72.98           N  
ATOM   2414  CZ  ARG B 310       0.855   2.948   0.960  1.00 72.98           C  
ATOM   2415  N   MET B 311       4.345  -3.040   3.800  1.00 70.14           N  
ATOM   2416  CA  MET B 311       4.612  -3.853   4.983  1.00 70.14           C  
ATOM   2417  C   MET B 311       5.837  -4.737   4.771  1.00 70.14           C  
ATOM   2418  CB  MET B 311       3.398  -4.717   5.328  1.00 70.14           C  
ATOM   2419  O   MET B 311       6.673  -4.871   5.666  1.00 70.14           O  
ATOM   2420  CG  MET B 311       2.247  -3.938   5.946  1.00 70.14           C  
ATOM   2421  SD  MET B 311       0.798  -5.001   6.317  1.00 70.14           S  
ATOM   2422  CE  MET B 311       1.498  -6.051   7.621  1.00 70.14           C  
ATOM   2423  N   LEU B 312       5.951  -5.367   3.645  1.00 73.53           N  
ATOM   2424  CA  LEU B 312       7.078  -6.224   3.295  1.00 73.53           C  
ATOM   2425  C   LEU B 312       8.378  -5.428   3.268  1.00 73.53           C  
ATOM   2426  CB  LEU B 312       6.844  -6.889   1.936  1.00 73.53           C  
ATOM   2427  O   LEU B 312       9.398  -5.878   3.795  1.00 73.53           O  
ATOM   2428  CG  LEU B 312       7.942  -7.835   1.447  1.00 73.53           C  
ATOM   2429  CD1 LEU B 312       8.114  -8.996   2.421  1.00 73.53           C  
ATOM   2430  CD2 LEU B 312       7.621  -8.348   0.047  1.00 73.53           C  
ATOM   2431  N   ASN B 313       8.406  -4.236   2.581  1.00 74.05           N  
ATOM   2432  CA  ASN B 313       9.585  -3.380   2.504  1.00 74.05           C  
ATOM   2433  C   ASN B 313      10.111  -3.024   3.892  1.00 74.05           C  
ATOM   2434  CB  ASN B 313       9.273  -2.108   1.713  1.00 74.05           C  
ATOM   2435  O   ASN B 313      11.322  -3.012   4.117  1.00 74.05           O  
ATOM   2436  CG  ASN B 313       9.668  -2.217   0.253  1.00 74.05           C  
ATOM   2437  ND2 ASN B 313       8.961  -1.495  -0.608  1.00 74.05           N  
ATOM   2438  OD1 ASN B 313      10.601  -2.945  -0.097  1.00 74.05           O  
ATOM   2439  N   ARG B 314       9.248  -2.788   4.796  1.00 68.50           N  
ATOM   2440  CA  ARG B 314       9.624  -2.474   6.171  1.00 68.50           C  
ATOM   2441  C   ARG B 314      10.307  -3.664   6.837  1.00 68.50           C  
ATOM   2442  CB  ARG B 314       8.396  -2.053   6.982  1.00 68.50           C  
ATOM   2443  O   ARG B 314      11.326  -3.503   7.512  1.00 68.50           O  
ATOM   2444  CG  ARG B 314       8.097  -0.564   6.918  1.00 68.50           C  
ATOM   2445  CD  ARG B 314       6.892  -0.194   7.772  1.00 68.50           C  
ATOM   2446  NE  ARG B 314       6.366   1.122   7.421  1.00 68.50           N  
ATOM   2447  NH1 ARG B 314       4.385   0.869   8.582  1.00 68.50           N  
ATOM   2448  NH2 ARG B 314       4.808   2.809   7.436  1.00 68.50           N  
ATOM   2449  CZ  ARG B 314       5.187   1.597   7.814  1.00 68.50           C  
ATOM   2450  N   GLU B 315       9.690  -4.850   6.586  1.00 70.44           N  
ATOM   2451  CA  GLU B 315      10.244  -6.073   7.158  1.00 70.44           C  
ATOM   2452  C   GLU B 315      11.611  -6.392   6.560  1.00 70.44           C  
ATOM   2453  CB  GLU B 315       9.288  -7.249   6.943  1.00 70.44           C  
ATOM   2454  O   GLU B 315      12.522  -6.820   7.272  1.00 70.44           O  
ATOM   2455  CG  GLU B 315       8.059  -7.215   7.839  1.00 70.44           C  
ATOM   2456  CD  GLU B 315       8.391  -7.344   9.317  1.00 70.44           C  
ATOM   2457  OE1 GLU B 315       7.921  -6.506  10.120  1.00 70.44           O  
ATOM   2458  OE2 GLU B 315       9.127  -8.290   9.675  1.00 70.44           O  
ATOM   2459  N   LEU B 316      11.772  -6.154   5.359  1.00 76.09           N  
ATOM   2460  CA  LEU B 316      13.016  -6.453   4.658  1.00 76.09           C  
ATOM   2461  C   LEU B 316      14.129  -5.508   5.099  1.00 76.09           C  
ATOM   2462  CB  LEU B 316      12.816  -6.354   3.144  1.00 76.09           C  
ATOM   2463  O   LEU B 316      15.299  -5.897   5.142  1.00 76.09           O  
ATOM   2464  CG  LEU B 316      11.953  -7.441   2.501  1.00 76.09           C  
ATOM   2465  CD1 LEU B 316      11.766  -7.159   1.014  1.00 76.09           C  
ATOM   2466  CD2 LEU B 316      12.577  -8.816   2.716  1.00 76.09           C  
ATOM   2467  N   THR B 317      13.797  -4.222   5.330  1.00 73.76           N  
ATOM   2468  CA  THR B 317      14.773  -3.262   5.833  1.00 73.76           C  
ATOM   2469  C   THR B 317      15.338  -3.718   7.175  1.00 73.76           C  
ATOM   2470  CB  THR B 317      14.151  -1.861   5.985  1.00 73.76           C  
ATOM   2471  O   THR B 317      16.546  -3.630   7.408  1.00 73.76           O  
ATOM   2472  CG2 THR B 317      15.203  -0.834   6.392  1.00 73.76           C  
ATOM   2473  OG1 THR B 317      13.570  -1.464   4.736  1.00 73.76           O  
ATOM   2474  N   HIS B 318      14.441  -4.196   7.969  1.00 68.62           N  
ATOM   2475  CA  HIS B 318      14.869  -4.727   9.258  1.00 68.62           C  
ATOM   2476  C   HIS B 318      15.792  -5.928   9.080  1.00 68.62           C  
ATOM   2477  CB  HIS B 318      13.657  -5.119  10.105  1.00 68.62           C  
ATOM   2478  O   HIS B 318      16.812  -6.039   9.764  1.00 68.62           O  
ATOM   2479  CG  HIS B 318      14.008  -5.532  11.499  1.00 68.62           C  
ATOM   2480  CD2 HIS B 318      14.290  -4.797  12.600  1.00 68.62           C  
ATOM   2481  ND1 HIS B 318      14.102  -6.853  11.881  1.00 68.62           N  
ATOM   2482  CE1 HIS B 318      14.427  -6.912  13.162  1.00 68.62           C  
ATOM   2483  NE2 HIS B 318      14.547  -5.678  13.622  1.00 68.62           N  
ATOM   2484  N   LEU B 319      15.532  -6.811   8.096  1.00 71.51           N  
ATOM   2485  CA  LEU B 319      16.308  -8.013   7.811  1.00 71.51           C  
ATOM   2486  C   LEU B 319      17.692  -7.654   7.279  1.00 71.51           C  
ATOM   2487  CB  LEU B 319      15.574  -8.898   6.800  1.00 71.51           C  
ATOM   2488  O   LEU B 319      18.687  -8.277   7.655  1.00 71.51           O  
ATOM   2489  CG  LEU B 319      16.085 -10.333   6.659  1.00 71.51           C  
ATOM   2490  CD1 LEU B 319      15.450 -11.228   7.719  1.00 71.51           C  
ATOM   2491  CD2 LEU B 319      15.799 -10.867   5.260  1.00 71.51           C  
ATOM   2492  N   SER B 320      17.766  -6.655   6.384  1.00 72.36           N  
ATOM   2493  CA  SER B 320      19.010  -6.229   5.750  1.00 72.36           C  
ATOM   2494  C   SER B 320      19.994  -5.682   6.779  1.00 72.36           C  
ATOM   2495  CB  SER B 320      18.733  -5.169   4.683  1.00 72.36           C  
ATOM   2496  O   SER B 320      21.208  -5.836   6.627  1.00 72.36           O  
ATOM   2497  OG  SER B 320      18.290  -3.961   5.278  1.00 72.36           O  
ATOM   2498  N   GLU B 321      19.529  -5.140   7.814  1.00 69.30           N  
ATOM   2499  CA  GLU B 321      20.352  -4.508   8.840  1.00 69.30           C  
ATOM   2500  C   GLU B 321      20.921  -5.544   9.806  1.00 69.30           C  
ATOM   2501  CB  GLU B 321      19.544  -3.460   9.609  1.00 69.30           C  
ATOM   2502  O   GLU B 321      21.919  -5.287  10.483  1.00 69.30           O  
ATOM   2503  CG  GLU B 321      19.216  -2.217   8.795  1.00 69.30           C  
ATOM   2504  CD  GLU B 321      18.294  -1.250   9.520  1.00 69.30           C  
ATOM   2505  OE1 GLU B 321      17.945  -0.195   8.943  1.00 69.30           O  
ATOM   2506  OE2 GLU B 321      17.919  -1.549  10.676  1.00 69.30           O  
ATOM   2507  N   MET B 322      20.505  -6.731   9.753  1.00 58.54           N  
ATOM   2508  CA  MET B 322      20.858  -7.741  10.747  1.00 58.54           C  
ATOM   2509  C   MET B 322      22.126  -8.484  10.340  1.00 58.54           C  
ATOM   2510  CB  MET B 322      19.710  -8.733  10.939  1.00 58.54           C  
ATOM   2511  O   MET B 322      22.943  -8.840  11.192  1.00 58.54           O  
ATOM   2512  CG  MET B 322      18.515  -8.151  11.677  1.00 58.54           C  
ATOM   2513  SD  MET B 322      17.473  -9.445  12.457  1.00 58.54           S  
ATOM   2514  CE  MET B 322      18.431 -10.926  12.032  1.00 58.54           C  
ATOM   2515  N   SER B 323      22.365  -8.741   8.999  1.00 69.48           N  
ATOM   2516  CA  SER B 323      23.510  -9.522   8.542  1.00 69.48           C  
ATOM   2517  C   SER B 323      23.746  -9.335   7.047  1.00 69.48           C  
ATOM   2518  CB  SER B 323      23.307 -11.005   8.852  1.00 69.48           C  
ATOM   2519  O   SER B 323      22.854  -8.885   6.324  1.00 69.48           O  
ATOM   2520  OG  SER B 323      22.351 -11.576   7.975  1.00 69.48           O  
ATOM   2521  N   ARG B 324      25.054  -9.481   6.667  1.00 69.11           N  
ATOM   2522  CA  ARG B 324      25.379  -9.428   5.245  1.00 69.11           C  
ATOM   2523  C   ARG B 324      24.473 -10.356   4.442  1.00 69.11           C  
ATOM   2524  CB  ARG B 324      26.845  -9.797   5.014  1.00 69.11           C  
ATOM   2525  O   ARG B 324      23.994  -9.987   3.368  1.00 69.11           O  
ATOM   2526  CG  ARG B 324      27.431  -9.223   3.734  1.00 69.11           C  
ATOM   2527  CD  ARG B 324      28.908  -9.559   3.589  1.00 69.11           C  
ATOM   2528  NE  ARG B 324      29.445  -9.093   2.313  1.00 69.11           N  
ATOM   2529  NH1 ARG B 324      31.576  -9.905   2.676  1.00 69.11           N  
ATOM   2530  NH2 ARG B 324      31.081  -8.803   0.728  1.00 69.11           N  
ATOM   2531  CZ  ARG B 324      30.700  -9.268   1.909  1.00 69.11           C  
ATOM   2532  N   SER B 325      24.236 -11.620   4.975  1.00 73.57           N  
ATOM   2533  CA  SER B 325      23.346 -12.582   4.333  1.00 73.57           C  
ATOM   2534  C   SER B 325      21.911 -12.068   4.297  1.00 73.57           C  
ATOM   2535  CB  SER B 325      23.397 -13.927   5.058  1.00 73.57           C  
ATOM   2536  O   SER B 325      21.198 -12.269   3.311  1.00 73.57           O  
ATOM   2537  OG  SER B 325      22.408 -14.808   4.553  1.00 73.57           O  
ATOM   2538  N   GLY B 326      21.533 -11.441   5.314  1.00 74.37           N  
ATOM   2539  CA  GLY B 326      20.223 -10.812   5.366  1.00 74.37           C  
ATOM   2540  C   GLY B 326      20.029  -9.747   4.304  1.00 74.37           C  
ATOM   2541  O   GLY B 326      18.941  -9.618   3.738  1.00 74.37           O  
ATOM   2542  N   ASN B 327      21.061  -9.102   3.945  1.00 76.76           N  
ATOM   2543  CA  ASN B 327      21.026  -8.073   2.912  1.00 76.76           C  
ATOM   2544  C   ASN B 327      20.811  -8.675   1.527  1.00 76.76           C  
ATOM   2545  CB  ASN B 327      22.311  -7.242   2.937  1.00 76.76           C  
ATOM   2546  O   ASN B 327      20.039  -8.144   0.727  1.00 76.76           O  
ATOM   2547  CG  ASN B 327      22.242  -6.033   2.026  1.00 76.76           C  
ATOM   2548  ND2 ASN B 327      23.401  -5.498   1.662  1.00 76.76           N  
ATOM   2549  OD1 ASN B 327      21.156  -5.582   1.652  1.00 76.76           O  
ATOM   2550  N   GLN B 328      21.453  -9.759   1.281  1.00 77.08           N  
ATOM   2551  CA  GLN B 328      21.305 -10.427  -0.008  1.00 77.08           C  
ATOM   2552  C   GLN B 328      19.881 -10.940  -0.202  1.00 77.08           C  
ATOM   2553  CB  GLN B 328      22.300 -11.582  -0.132  1.00 77.08           C  
ATOM   2554  O   GLN B 328      19.299 -10.780  -1.277  1.00 77.08           O  
ATOM   2555  CG  GLN B 328      23.730 -11.136  -0.406  1.00 77.08           C  
ATOM   2556  CD  GLN B 328      24.610 -12.263  -0.913  1.00 77.08           C  
ATOM   2557  NE2 GLN B 328      25.923 -12.074  -0.829  1.00 77.08           N  
ATOM   2558  OE1 GLN B 328      24.114 -13.295  -1.375  1.00 77.08           O  
ATOM   2559  N   VAL B 329      19.387 -11.543   0.846  1.00 78.07           N  
ATOM   2560  CA  VAL B 329      18.035 -12.090   0.814  1.00 78.07           C  
ATOM   2561  C   VAL B 329      17.027 -10.964   0.592  1.00 78.07           C  
ATOM   2562  CB  VAL B 329      17.701 -12.855   2.113  1.00 78.07           C  
ATOM   2563  O   VAL B 329      16.132 -11.080  -0.249  1.00 78.07           O  
ATOM   2564  CG1 VAL B 329      16.249 -13.331   2.102  1.00 78.07           C  
ATOM   2565  CG2 VAL B 329      18.652 -14.037   2.296  1.00 78.07           C  
ATOM   2566  N   SER B 330      17.251  -9.938   1.344  1.00 81.25           N  
ATOM   2567  CA  SER B 330      16.365  -8.783   1.236  1.00 81.25           C  
ATOM   2568  C   SER B 330      16.404  -8.186  -0.166  1.00 81.25           C  
ATOM   2569  CB  SER B 330      16.746  -7.717   2.264  1.00 81.25           C  
ATOM   2570  O   SER B 330      15.360  -7.871  -0.742  1.00 81.25           O  
ATOM   2571  OG  SER B 330      15.983  -6.538   2.071  1.00 81.25           O  
ATOM   2572  N   GLU B 331      17.586  -8.053  -0.723  1.00 77.30           N  
ATOM   2573  CA  GLU B 331      17.752  -7.490  -2.060  1.00 77.30           C  
ATOM   2574  C   GLU B 331      17.090  -8.372  -3.116  1.00 77.30           C  
ATOM   2575  CB  GLU B 331      19.236  -7.304  -2.386  1.00 77.30           C  
ATOM   2576  O   GLU B 331      16.468  -7.867  -4.052  1.00 77.30           O  
ATOM   2577  CG  GLU B 331      19.805  -5.970  -1.925  1.00 77.30           C  
ATOM   2578  CD  GLU B 331      21.230  -5.730  -2.396  1.00 77.30           C  
ATOM   2579  OE1 GLU B 331      21.780  -4.636  -2.135  1.00 77.30           O  
ATOM   2580  OE2 GLU B 331      21.802  -6.644  -3.032  1.00 77.30           O  
ATOM   2581  N   PHE B 332      17.286  -9.663  -2.961  1.00 79.64           N  
ATOM   2582  CA  PHE B 332      16.658 -10.594  -3.892  1.00 79.64           C  
ATOM   2583  C   PHE B 332      15.143 -10.432  -3.880  1.00 79.64           C  
ATOM   2584  CB  PHE B 332      17.035 -12.038  -3.546  1.00 79.64           C  
ATOM   2585  O   PHE B 332      14.519 -10.305  -4.936  1.00 79.64           O  
ATOM   2586  CG  PHE B 332      16.233 -13.070  -4.293  1.00 79.64           C  
ATOM   2587  CD1 PHE B 332      15.192 -13.747  -3.670  1.00 79.64           C  
ATOM   2588  CD2 PHE B 332      16.522 -13.363  -5.620  1.00 79.64           C  
ATOM   2589  CE1 PHE B 332      14.449 -14.702  -4.359  1.00 79.64           C  
ATOM   2590  CE2 PHE B 332      15.783 -14.316  -6.315  1.00 79.64           C  
ATOM   2591  CZ  PHE B 332      14.748 -14.985  -5.682  1.00 79.64           C  
ATOM   2592  N   ILE B 333      14.595 -10.482  -2.764  1.00 78.94           N  
ATOM   2593  CA  ILE B 333      13.148 -10.388  -2.613  1.00 78.94           C  
ATOM   2594  C   ILE B 333      12.656  -9.055  -3.173  1.00 78.94           C  
ATOM   2595  CB  ILE B 333      12.722 -10.538  -1.135  1.00 78.94           C  
ATOM   2596  O   ILE B 333      11.690  -9.015  -3.939  1.00 78.94           O  
ATOM   2597  CG1 ILE B 333      13.045 -11.947  -0.627  1.00 78.94           C  
ATOM   2598  CG2 ILE B 333      11.233 -10.223  -0.967  1.00 78.94           C  
ATOM   2599  CD1 ILE B 333      12.763 -12.150   0.856  1.00 78.94           C  
ATOM   2600  N   SER B 334      13.316  -8.004  -2.864  1.00 81.54           N  
ATOM   2601  CA  SER B 334      12.935  -6.670  -3.314  1.00 81.54           C  
ATOM   2602  C   SER B 334      13.004  -6.558  -4.833  1.00 81.54           C  
ATOM   2603  CB  SER B 334      13.834  -5.611  -2.675  1.00 81.54           C  
ATOM   2604  O   SER B 334      12.063  -6.079  -5.470  1.00 81.54           O  
ATOM   2605  OG  SER B 334      15.182  -5.787  -3.077  1.00 81.54           O  
ATOM   2606  N   ASN B 335      14.067  -7.088  -5.411  1.00 74.91           N  
ATOM   2607  CA  ASN B 335      14.298  -6.963  -6.846  1.00 74.91           C  
ATOM   2608  C   ASN B 335      13.323  -7.822  -7.647  1.00 74.91           C  
ATOM   2609  CB  ASN B 335      15.741  -7.335  -7.192  1.00 74.91           C  
ATOM   2610  O   ASN B 335      12.932  -7.454  -8.756  1.00 74.91           O  
ATOM   2611  CG  ASN B 335      16.737  -6.278  -6.756  1.00 74.91           C  
ATOM   2612  ND2 ASN B 335      18.018  -6.627  -6.775  1.00 74.91           N  
ATOM   2613  OD1 ASN B 335      16.358  -5.158  -6.405  1.00 74.91           O  
ATOM   2614  N   THR B 336      12.911  -8.881  -7.026  1.00 77.27           N  
ATOM   2615  CA  THR B 336      12.115  -9.857  -7.761  1.00 77.27           C  
ATOM   2616  C   THR B 336      10.624  -9.583  -7.582  1.00 77.27           C  
ATOM   2617  CB  THR B 336      12.434 -11.293  -7.308  1.00 77.27           C  
ATOM   2618  O   THR B 336       9.849  -9.689  -8.535  1.00 77.27           O  
ATOM   2619  CG2 THR B 336      11.752 -12.318  -8.209  1.00 77.27           C  
ATOM   2620  OG1 THR B 336      13.851 -11.500  -7.356  1.00 77.27           O  
ATOM   2621  N   PHE B 337      10.306  -9.116  -6.377  1.00 76.89           N  
ATOM   2622  CA  PHE B 337       8.886  -9.145  -6.045  1.00 76.89           C  
ATOM   2623  C   PHE B 337       8.329  -7.732  -5.921  1.00 76.89           C  
ATOM   2624  CB  PHE B 337       8.653  -9.918  -4.743  1.00 76.89           C  
ATOM   2625  O   PHE B 337       7.112  -7.536  -5.928  1.00 76.89           O  
ATOM   2626  CG  PHE B 337       9.084 -11.358  -4.806  1.00 76.89           C  
ATOM   2627  CD1 PHE B 337       8.224 -12.335  -5.292  1.00 76.89           C  
ATOM   2628  CD2 PHE B 337      10.350 -11.735  -4.378  1.00 76.89           C  
ATOM   2629  CE1 PHE B 337       8.621 -13.669  -5.352  1.00 76.89           C  
ATOM   2630  CE2 PHE B 337      10.754 -13.066  -4.434  1.00 76.89           C  
ATOM   2631  CZ  PHE B 337       9.887 -14.032  -4.920  1.00 76.89           C  
ATOM   2632  N   LEU B 338       9.263  -6.826  -5.723  1.00 72.30           N  
ATOM   2633  CA  LEU B 338       8.821  -5.446  -5.561  1.00 72.30           C  
ATOM   2634  C   LEU B 338       9.138  -4.623  -6.806  1.00 72.30           C  
ATOM   2635  CB  LEU B 338       9.481  -4.811  -4.334  1.00 72.30           C  
ATOM   2636  O   LEU B 338      10.083  -4.932  -7.534  1.00 72.30           O  
ATOM   2637  CG  LEU B 338       9.176  -5.465  -2.986  1.00 72.30           C  
ATOM   2638  CD1 LEU B 338      10.017  -4.827  -1.885  1.00 72.30           C  
ATOM   2639  CD2 LEU B 338       7.690  -5.356  -2.662  1.00 72.30           C  
ATOM   2640  N   ASP B 339       8.194  -4.045  -7.527  1.00 58.65           N  
ATOM   2641  CA  ASP B 339       8.337  -3.276  -8.760  1.00 58.65           C  
ATOM   2642  C   ASP B 339       9.404  -2.194  -8.613  1.00 58.65           C  
ATOM   2643  CB  ASP B 339       7.000  -2.645  -9.156  1.00 58.65           C  
ATOM   2644  O   ASP B 339       9.298  -1.323  -7.747  1.00 58.65           O  
ATOM   2645  CG  ASP B 339       6.097  -3.599  -9.918  1.00 58.65           C  
ATOM   2646  OD1 ASP B 339       6.596  -4.606 -10.465  1.00 58.65           O  
ATOM   2647  OD2 ASP B 339       4.875  -3.340  -9.974  1.00 58.65           O  
ATOM   2648  N   LYS B 340      10.778  -2.540  -8.787  1.00 51.20           N  
ATOM   2649  CA  LYS B 340      11.698  -1.406  -8.817  1.00 51.20           C  
ATOM   2650  C   LYS B 340      11.655  -0.700 -10.169  1.00 51.20           C  
ATOM   2651  CB  LYS B 340      13.124  -1.864  -8.509  1.00 51.20           C  
ATOM   2652  O   LYS B 340      11.649  -1.351 -11.216  1.00 51.20           O  
ATOM   2653  CG  LYS B 340      13.416  -2.023  -7.025  1.00 51.20           C  
ATOM   2654  CD  LYS B 340      14.880  -2.365  -6.776  1.00 51.20           C  
ATOM   2655  CE  LYS B 340      15.157  -2.602  -5.298  1.00 51.20           C  
ATOM   2656  NZ  LYS B 340      16.556  -3.070  -5.064  1.00 51.20           N  
ATOM   2657  N   GLN B 341      10.914   0.405 -10.175  1.00 40.63           N  
ATOM   2658  CA  GLN B 341      11.004   1.206 -11.391  1.00 40.63           C  
ATOM   2659  C   GLN B 341      12.444   1.288 -11.891  1.00 40.63           C  
ATOM   2660  CB  GLN B 341      10.451   2.611 -11.151  1.00 40.63           C  
ATOM   2661  O   GLN B 341      13.352   1.630 -11.131  1.00 40.63           O  
ATOM   2662  CG  GLN B 341       8.977   2.760 -11.504  1.00 40.63           C  
ATOM   2663  CD  GLN B 341       8.446   4.154 -11.228  1.00 40.63           C  
ATOM   2664  NE2 GLN B 341       7.167   4.370 -11.519  1.00 40.63           N  
ATOM   2665  OE1 GLN B 341       9.178   5.030 -10.757  1.00 40.63           O  
ATOM   2666  N   HIS B 342      12.837   0.352 -12.728  1.00 40.23           N  
ATOM   2667  CA  HIS B 342      14.170   0.344 -13.321  1.00 40.23           C  
ATOM   2668  C   HIS B 342      14.599   1.750 -13.730  1.00 40.23           C  
ATOM   2669  CB  HIS B 342      14.212  -0.590 -14.531  1.00 40.23           C  
ATOM   2670  O   HIS B 342      13.871   2.442 -14.445  1.00 40.23           O  
ATOM   2671  CG  HIS B 342      14.384  -2.032 -14.170  1.00 40.23           C  
ATOM   2672  CD2 HIS B 342      13.552  -3.090 -14.317  1.00 40.23           C  
ATOM   2673  ND1 HIS B 342      15.528  -2.519 -13.578  1.00 40.23           N  
ATOM   2674  CE1 HIS B 342      15.393  -3.819 -13.376  1.00 40.23           C  
ATOM   2675  NE2 HIS B 342      14.202  -4.190 -13.815  1.00 40.23           N  
ATOM   2676  N   GLU B 343      15.314   2.375 -12.887  1.00 35.54           N  
ATOM   2677  CA  GLU B 343      15.979   3.603 -13.313  1.00 35.54           C  
ATOM   2678  C   GLU B 343      16.681   3.413 -14.655  1.00 35.54           C  
ATOM   2679  CB  GLU B 343      16.983   4.066 -12.254  1.00 35.54           C  
ATOM   2680  O   GLU B 343      17.201   2.333 -14.942  1.00 35.54           O  
ATOM   2681  CG  GLU B 343      16.413   5.070 -11.264  1.00 35.54           C  
ATOM   2682  CD  GLU B 343      17.434   5.555 -10.246  1.00 35.54           C  
ATOM   2683  OE1 GLU B 343      17.088   6.408  -9.398  1.00 35.54           O  
ATOM   2684  OE2 GLU B 343      18.590   5.079 -10.299  1.00 35.54           O  
ATOM   2685  N   VAL B 344      16.245   4.115 -15.587  1.00 34.42           N  
ATOM   2686  CA  VAL B 344      16.729   4.178 -16.962  1.00 34.42           C  
ATOM   2687  C   VAL B 344      18.248   4.334 -16.969  1.00 34.42           C  
ATOM   2688  CB  VAL B 344      16.071   5.338 -17.743  1.00 34.42           C  
ATOM   2689  O   VAL B 344      18.778   5.339 -16.489  1.00 34.42           O  
ATOM   2690  CG1 VAL B 344      16.570   5.369 -19.186  1.00 34.42           C  
ATOM   2691  CG2 VAL B 344      14.549   5.212 -17.703  1.00 34.42           C  
ATOM   2692  N   GLU B 345      18.968   3.422 -16.375  1.00 32.67           N  
ATOM   2693  CA  GLU B 345      20.389   3.675 -16.592  1.00 32.67           C  
ATOM   2694  C   GLU B 345      20.754   3.541 -18.068  1.00 32.67           C  
ATOM   2695  CB  GLU B 345      21.240   2.719 -15.751  1.00 32.67           C  
ATOM   2696  O   GLU B 345      20.297   2.618 -18.745  1.00 32.67           O  
ATOM   2697  CG  GLU B 345      21.666   3.295 -14.409  1.00 32.67           C  
ATOM   2698  CD  GLU B 345      22.556   2.357 -13.609  1.00 32.67           C  
ATOM   2699  OE1 GLU B 345      22.995   2.736 -12.499  1.00 32.67           O  
ATOM   2700  OE2 GLU B 345      22.817   1.235 -14.096  1.00 32.67           O  
ATOM   2701  N   ILE B 346      21.036   4.620 -18.629  1.00 30.65           N  
ATOM   2702  CA  ILE B 346      21.446   4.714 -20.025  1.00 30.65           C  
ATOM   2703  C   ILE B 346      22.660   3.820 -20.268  1.00 30.65           C  
ATOM   2704  CB  ILE B 346      21.767   6.173 -20.423  1.00 30.65           C  
ATOM   2705  O   ILE B 346      23.714   4.014 -19.659  1.00 30.65           O  
ATOM   2706  CG1 ILE B 346      20.543   7.068 -20.204  1.00 30.65           C  
ATOM   2707  CG2 ILE B 346      22.244   6.243 -21.877  1.00 30.65           C  
ATOM   2708  CD1 ILE B 346      20.843   8.558 -20.284  1.00 30.65           C  
ATOM   2709  N   PRO B 347      22.451   2.540 -20.554  1.00 33.41           N  
ATOM   2710  CA  PRO B 347      23.617   1.673 -20.736  1.00 33.41           C  
ATOM   2711  C   PRO B 347      24.557   2.172 -21.832  1.00 33.41           C  
ATOM   2712  CB  PRO B 347      22.999   0.326 -21.119  1.00 33.41           C  
ATOM   2713  O   PRO B 347      24.139   2.926 -22.713  1.00 33.41           O  
ATOM   2714  CG  PRO B 347      21.567   0.633 -21.415  1.00 33.41           C  
ATOM   2715  CD  PRO B 347      21.326   2.091 -21.145  1.00 33.41           C  
ATOM   2716  N   SER B 348      25.746   2.238 -21.464  1.00 29.73           N  
ATOM   2717  CA  SER B 348      26.837   2.584 -22.369  1.00 29.73           C  
ATOM   2718  C   SER B 348      26.939   1.588 -23.519  1.00 29.73           C  
ATOM   2719  CB  SER B 348      28.165   2.639 -21.612  1.00 29.73           C  
ATOM   2720  O   SER B 348      26.704   0.392 -23.334  1.00 29.73           O  
ATOM   2721  OG  SER B 348      27.945   2.655 -20.212  1.00 29.73           O  
ATOM   2722  N   PRO B 349      26.822   2.060 -24.764  1.00 31.30           N  
ATOM   2723  CA  PRO B 349      26.810   1.306 -26.019  1.00 31.30           C  
ATOM   2724  C   PRO B 349      28.027   0.396 -26.172  1.00 31.30           C  
ATOM   2725  CB  PRO B 349      26.809   2.401 -27.088  1.00 31.30           C  
ATOM   2726  O   PRO B 349      29.165   0.873 -26.154  1.00 31.30           O  
ATOM   2727  CG  PRO B 349      27.045   3.670 -26.335  1.00 31.30           C  
ATOM   2728  CD  PRO B 349      27.146   3.346 -24.873  1.00 31.30           C  
ATOM   2729  N   THR B 350      28.247  -0.539 -25.294  1.00 28.37           N  
ATOM   2730  CA  THR B 350      29.462  -1.281 -25.610  1.00 28.37           C  
ATOM   2731  C   THR B 350      29.410  -1.819 -27.037  1.00 28.37           C  
ATOM   2732  CB  THR B 350      29.678  -2.445 -24.626  1.00 28.37           C  
ATOM   2733  O   THR B 350      28.350  -2.229 -27.513  1.00 28.37           O  
ATOM   2734  CG2 THR B 350      31.129  -2.511 -24.162  1.00 28.37           C  
ATOM   2735  OG1 THR B 350      28.831  -2.263 -23.485  1.00 28.37           O  
ATOM   2736  N   GLN B 351      30.497  -1.658 -27.831  1.00 26.37           N  
ATOM   2737  CA  GLN B 351      30.833  -1.677 -29.251  1.00 26.37           C  
ATOM   2738  C   GLN B 351      30.464  -3.015 -29.886  1.00 26.37           C  
ATOM   2739  CB  GLN B 351      32.321  -1.391 -29.456  1.00 26.37           C  
ATOM   2740  O   GLN B 351      29.803  -3.054 -30.925  1.00 26.37           O  
ATOM   2741  CG  GLN B 351      32.645   0.086 -29.633  1.00 26.37           C  
ATOM   2742  CD  GLN B 351      34.123   0.340 -29.864  1.00 26.37           C  
ATOM   2743  NE2 GLN B 351      34.512   1.610 -29.878  1.00 26.37           N  
ATOM   2744  OE1 GLN B 351      34.909  -0.599 -30.027  1.00 26.37           O  
ATOM   2745  N   LYS B 352      31.402  -4.014 -29.993  1.00 26.98           N  
ATOM   2746  CA  LYS B 352      31.936  -4.485 -31.268  1.00 26.98           C  
ATOM   2747  C   LYS B 352      31.153  -5.690 -31.781  1.00 26.98           C  
ATOM   2748  CB  LYS B 352      33.417  -4.841 -31.132  1.00 26.98           C  
ATOM   2749  O   LYS B 352      31.359  -6.135 -32.912  1.00 26.98           O  
ATOM   2750  CG  LYS B 352      34.363  -3.729 -31.558  1.00 26.98           C  
ATOM   2751  CD  LYS B 352      35.817  -4.180 -31.505  1.00 26.98           C  
ATOM   2752  CE  LYS B 352      36.768  -3.053 -31.884  1.00 26.98           C  
ATOM   2753  NZ  LYS B 352      38.197  -3.459 -31.731  1.00 26.98           N  
ATOM   2754  N   GLU B 353      30.562  -6.579 -30.876  1.00 28.90           N  
ATOM   2755  CA  GLU B 353      30.847  -7.932 -31.345  1.00 28.90           C  
ATOM   2756  C   GLU B 353      30.152  -8.213 -32.674  1.00 28.90           C  
ATOM   2757  CB  GLU B 353      30.419  -8.965 -30.299  1.00 28.90           C  
ATOM   2758  O   GLU B 353      29.159  -7.565 -33.011  1.00 28.90           O  
ATOM   2759  CG  GLU B 353      31.567  -9.489 -29.448  1.00 28.90           C  
ATOM   2760  CD  GLU B 353      31.147 -10.591 -28.488  1.00 28.90           C  
ATOM   2761  OE1 GLU B 353      32.027 -11.189 -27.828  1.00 28.90           O  
ATOM   2762  OE2 GLU B 353      29.928 -10.859 -28.396  1.00 28.90           O  
ATOM   2763  N   LYS B 354      30.486  -9.387 -33.342  1.00 29.39           N  
ATOM   2764  CA  LYS B 354      30.494  -9.987 -34.673  1.00 29.39           C  
ATOM   2765  C   LYS B 354      29.074 -10.223 -35.179  1.00 29.39           C  
ATOM   2766  CB  LYS B 354      31.272 -11.304 -34.663  1.00 29.39           C  
ATOM   2767  O   LYS B 354      28.125 -10.247 -34.392  1.00 29.39           O  
ATOM   2768  CG  LYS B 354      32.753 -11.150 -34.973  1.00 29.39           C  
ATOM   2769  CD  LYS B 354      33.445 -12.503 -35.084  1.00 29.39           C  
ATOM   2770  CE  LYS B 354      34.934 -12.350 -35.360  1.00 29.39           C  
ATOM   2771  NZ  LYS B 354      35.639 -13.667 -35.347  1.00 29.39           N  
ATOM   2772  N   GLU B 355      28.913 -10.499 -36.493  1.00 33.02           N  
ATOM   2773  CA  GLU B 355      27.963 -10.597 -37.597  1.00 33.02           C  
ATOM   2774  C   GLU B 355      26.949 -11.711 -37.356  1.00 33.02           C  
ATOM   2775  CB  GLU B 355      28.698 -10.831 -38.920  1.00 33.02           C  
ATOM   2776  O   GLU B 355      27.207 -12.873 -37.680  1.00 33.02           O  
ATOM   2777  CG  GLU B 355      28.964  -9.557 -39.710  1.00 33.02           C  
ATOM   2778  CD  GLU B 355      29.547  -9.817 -41.089  1.00 33.02           C  
ATOM   2779  OE1 GLU B 355      29.711  -8.853 -41.871  1.00 33.02           O  
ATOM   2780  OE2 GLU B 355      29.843 -10.995 -41.391  1.00 33.02           O  
ATOM   2781  N   LYS B 356      26.550 -11.982 -36.095  1.00 32.54           N  
ATOM   2782  CA  LYS B 356      25.773 -13.216 -36.159  1.00 32.54           C  
ATOM   2783  C   LYS B 356      24.599 -13.078 -37.124  1.00 32.54           C  
ATOM   2784  CB  LYS B 356      25.266 -13.605 -34.770  1.00 32.54           C  
ATOM   2785  O   LYS B 356      24.104 -11.972 -37.353  1.00 32.54           O  
ATOM   2786  CG  LYS B 356      26.206 -14.523 -34.003  1.00 32.54           C  
ATOM   2787  CD  LYS B 356      25.597 -14.968 -32.679  1.00 32.54           C  
ATOM   2788  CE  LYS B 356      26.561 -15.837 -31.883  1.00 32.54           C  
ATOM   2789  NZ  LYS B 356      26.015 -16.177 -30.535  1.00 32.54           N  
ATOM   2790  N   LYS B 357      24.201 -14.135 -37.812  1.00 35.76           N  
ATOM   2791  CA  LYS B 357      23.241 -14.469 -38.860  1.00 35.76           C  
ATOM   2792  C   LYS B 357      21.836 -14.006 -38.487  1.00 35.76           C  
ATOM   2793  CB  LYS B 357      23.242 -15.975 -39.129  1.00 35.76           C  
ATOM   2794  O   LYS B 357      21.425 -14.122 -37.330  1.00 35.76           O  
ATOM   2795  CG  LYS B 357      24.273 -16.419 -40.157  1.00 35.76           C  
ATOM   2796  CD  LYS B 357      24.157 -17.908 -40.457  1.00 35.76           C  
ATOM   2797  CE  LYS B 357      25.219 -18.364 -41.448  1.00 35.76           C  
ATOM   2798  NZ  LYS B 357      25.173 -19.840 -41.669  1.00 35.76           N  
ATOM   2799  N   LYS B 358      21.255 -12.904 -39.048  1.00 39.38           N  
ATOM   2800  CA  LYS B 358      19.998 -12.161 -39.085  1.00 39.38           C  
ATOM   2801  C   LYS B 358      18.801 -13.107 -39.118  1.00 39.38           C  
ATOM   2802  CB  LYS B 358      19.962 -11.228 -40.297  1.00 39.38           C  
ATOM   2803  O   LYS B 358      18.349 -13.509 -40.192  1.00 39.38           O  
ATOM   2804  CG  LYS B 358      20.616  -9.876 -40.056  1.00 39.38           C  
ATOM   2805  CD  LYS B 358      20.446  -8.952 -41.255  1.00 39.38           C  
ATOM   2806  CE  LYS B 358      21.107  -7.600 -41.019  1.00 39.38           C  
ATOM   2807  NZ  LYS B 358      21.004  -6.716 -42.218  1.00 39.38           N  
ATOM   2808  N   ARG B 359      18.713 -14.126 -38.299  1.00 39.65           N  
ATOM   2809  CA  ARG B 359      17.479 -14.886 -38.478  1.00 39.65           C  
ATOM   2810  C   ARG B 359      16.256 -13.993 -38.296  1.00 39.65           C  
ATOM   2811  CB  ARG B 359      17.423 -16.059 -37.497  1.00 39.65           C  
ATOM   2812  O   ARG B 359      16.290 -13.034 -37.523  1.00 39.65           O  
ATOM   2813  CG  ARG B 359      18.219 -17.274 -37.944  1.00 39.65           C  
ATOM   2814  CD  ARG B 359      18.100 -18.422 -36.951  1.00 39.65           C  
ATOM   2815  NE  ARG B 359      18.969 -19.539 -37.311  1.00 39.65           N  
ATOM   2816  NH1 ARG B 359      18.438 -20.819 -35.463  1.00 39.65           N  
ATOM   2817  NH2 ARG B 359      19.929 -21.604 -37.017  1.00 39.65           N  
ATOM   2818  CZ  ARG B 359      19.110 -20.651 -36.596  1.00 39.65           C  
ATOM   2819  N   PRO B 360      15.341 -13.998 -39.185  1.00 35.75           N  
ATOM   2820  CA  PRO B 360      14.121 -13.191 -39.127  1.00 35.75           C  
ATOM   2821  C   PRO B 360      13.384 -13.330 -37.796  1.00 35.75           C  
ATOM   2822  CB  PRO B 360      13.277 -13.743 -40.279  1.00 35.75           C  
ATOM   2823  O   PRO B 360      13.522 -14.348 -37.114  1.00 35.75           O  
ATOM   2824  CG  PRO B 360      14.017 -14.954 -40.747  1.00 35.75           C  
ATOM   2825  CD  PRO B 360      15.290 -15.070 -39.960  1.00 35.75           C  
ATOM   2826  N   MET B 361      13.245 -12.246 -37.089  1.00 41.09           N  
ATOM   2827  CA  MET B 361      12.512 -12.068 -35.839  1.00 41.09           C  
ATOM   2828  C   MET B 361      11.212 -12.865 -35.853  1.00 41.09           C  
ATOM   2829  CB  MET B 361      12.215 -10.588 -35.595  1.00 41.09           C  
ATOM   2830  O   MET B 361      10.550 -13.000 -34.822  1.00 41.09           O  
ATOM   2831  CG  MET B 361      13.198  -9.913 -34.653  1.00 41.09           C  
ATOM   2832  SD  MET B 361      12.550  -8.337 -33.972  1.00 41.09           S  
ATOM   2833  CE  MET B 361      12.512  -7.328 -35.480  1.00 41.09           C  
ATOM   2834  N   SER B 362      10.703 -13.255 -36.998  1.00 43.47           N  
ATOM   2835  CA  SER B 362       9.377 -13.861 -37.042  1.00 43.47           C  
ATOM   2836  C   SER B 362       9.405 -15.292 -36.515  1.00 43.47           C  
ATOM   2837  CB  SER B 362       8.827 -13.845 -38.469  1.00 43.47           C  
ATOM   2838  O   SER B 362       8.356 -15.886 -36.261  1.00 43.47           O  
ATOM   2839  OG  SER B 362       9.662 -14.591 -39.338  1.00 43.47           O  
ATOM   2840  N   GLN B 363      10.561 -16.012 -36.491  1.00 53.07           N  
ATOM   2841  CA  GLN B 363      10.600 -17.411 -36.077  1.00 53.07           C  
ATOM   2842  C   GLN B 363      10.825 -17.533 -34.572  1.00 53.07           C  
ATOM   2843  CB  GLN B 363      11.693 -18.166 -36.834  1.00 53.07           C  
ATOM   2844  O   GLN B 363      11.631 -16.798 -33.998  1.00 53.07           O  
ATOM   2845  CG  GLN B 363      11.164 -19.269 -37.741  1.00 53.07           C  
ATOM   2846  CD  GLN B 363      12.265 -19.978 -38.506  1.00 53.07           C  
ATOM   2847  NE2 GLN B 363      11.879 -20.795 -39.480  1.00 53.07           N  
ATOM   2848  OE1 GLN B 363      13.453 -19.793 -38.225  1.00 53.07           O  
ATOM   2849  N   ILE B 364       9.790 -18.009 -33.807  1.00 52.99           N  
ATOM   2850  CA  ILE B 364       9.950 -18.228 -32.374  1.00 52.99           C  
ATOM   2851  C   ILE B 364      11.204 -19.061 -32.117  1.00 52.99           C  
ATOM   2852  CB  ILE B 364       8.711 -18.922 -31.766  1.00 52.99           C  
ATOM   2853  O   ILE B 364      11.303 -20.202 -32.574  1.00 52.99           O  
ATOM   2854  CG1 ILE B 364       7.450 -18.091 -32.029  1.00 52.99           C  
ATOM   2855  CG2 ILE B 364       8.907 -19.160 -30.266  1.00 52.99           C  
ATOM   2856  CD1 ILE B 364       6.152 -18.814 -31.698  1.00 52.99           C  
ATOM   2857  N   SER B 365      12.223 -18.431 -31.642  1.00 58.75           N  
ATOM   2858  CA  SER B 365      13.479 -19.072 -31.267  1.00 58.75           C  
ATOM   2859  C   SER B 365      13.246 -20.201 -30.268  1.00 58.75           C  
ATOM   2860  CB  SER B 365      14.448 -18.048 -30.674  1.00 58.75           C  
ATOM   2861  O   SER B 365      12.410 -20.080 -29.370  1.00 58.75           O  
ATOM   2862  OG  SER B 365      14.896 -17.145 -31.671  1.00 58.75           O  
ATOM   2863  N   GLY B 366      13.277 -21.516 -30.913  1.00 55.28           N  
ATOM   2864  CA  GLY B 366      13.150 -22.614 -29.968  1.00 55.28           C  
ATOM   2865  C   GLY B 366      12.305 -23.759 -30.494  1.00 55.28           C  
ATOM   2866  O   GLY B 366      12.259 -24.833 -29.889  1.00 55.28           O  
ATOM   2867  N   VAL B 367      11.612 -23.486 -31.414  1.00 66.78           N  
ATOM   2868  CA  VAL B 367      10.756 -24.551 -31.926  1.00 66.78           C  
ATOM   2869  C   VAL B 367      11.550 -25.439 -32.880  1.00 66.78           C  
ATOM   2870  CB  VAL B 367       9.509 -23.982 -32.640  1.00 66.78           C  
ATOM   2871  O   VAL B 367      12.109 -24.957 -33.868  1.00 66.78           O  
ATOM   2872  CG1 VAL B 367       8.648 -25.111 -33.205  1.00 66.78           C  
ATOM   2873  CG2 VAL B 367       8.696 -23.113 -31.683  1.00 66.78           C  
ATOM   2874  N   LYS B 368      11.809 -26.703 -32.478  1.00 67.81           N  
ATOM   2875  CA  LYS B 368      12.529 -27.697 -33.269  1.00 67.81           C  
ATOM   2876  C   LYS B 368      11.568 -28.520 -34.124  1.00 67.81           C  
ATOM   2877  CB  LYS B 368      13.343 -28.620 -32.361  1.00 67.81           C  
ATOM   2878  O   LYS B 368      10.365 -28.554 -33.857  1.00 67.81           O  
ATOM   2879  CG  LYS B 368      14.426 -27.906 -31.565  1.00 67.81           C  
ATOM   2880  CD  LYS B 368      15.151 -28.862 -30.626  1.00 67.81           C  
ATOM   2881  CE  LYS B 368      16.135 -28.125 -29.728  1.00 67.81           C  
ATOM   2882  NZ  LYS B 368      16.758 -29.037 -28.722  1.00 67.81           N  
ATOM   2883  N   LYS B 369      12.058 -29.011 -35.274  1.00 61.67           N  
ATOM   2884  CA  LYS B 369      11.276 -29.885 -36.143  1.00 61.67           C  
ATOM   2885  C   LYS B 369      10.847 -31.151 -35.408  1.00 61.67           C  
ATOM   2886  CB  LYS B 369      12.074 -30.251 -37.395  1.00 61.67           C  
ATOM   2887  O   LYS B 369      11.533 -31.604 -34.489  1.00 61.67           O  
ATOM   2888  CG  LYS B 369      11.957 -29.235 -38.522  1.00 61.67           C  
ATOM   2889  CD  LYS B 369      12.683 -29.706 -39.776  1.00 61.67           C  
ATOM   2890  CE  LYS B 369      12.655 -28.647 -40.870  1.00 61.67           C  
ATOM   2891  NZ  LYS B 369      13.443 -29.067 -42.068  1.00 61.67           N  
ATOM   2892  N   LEU B 370       9.660 -31.567 -35.670  1.00 60.12           N  
ATOM   2893  CA  LEU B 370       9.030 -32.729 -35.053  1.00 60.12           C  
ATOM   2894  C   LEU B 370       9.912 -33.965 -35.196  1.00 60.12           C  
ATOM   2895  CB  LEU B 370       7.658 -32.991 -35.680  1.00 60.12           C  
ATOM   2896  O   LEU B 370      10.414 -34.252 -36.286  1.00 60.12           O  
ATOM   2897  CG  LEU B 370       6.479 -32.231 -35.072  1.00 60.12           C  
ATOM   2898  CD1 LEU B 370       5.428 -31.942 -36.138  1.00 60.12           C  
ATOM   2899  CD2 LEU B 370       5.873 -33.020 -33.916  1.00 60.12           C  
ATOM   2900  N   MET B 371      10.393 -34.477 -34.130  1.00 56.52           N  
ATOM   2901  CA  MET B 371      11.258 -35.653 -34.136  1.00 56.52           C  
ATOM   2902  C   MET B 371      10.434 -36.934 -34.069  1.00 56.52           C  
ATOM   2903  CB  MET B 371      12.243 -35.603 -32.967  1.00 56.52           C  
ATOM   2904  O   MET B 371      10.956 -38.026 -34.304  1.00 56.52           O  
ATOM   2905  CG  MET B 371      13.305 -34.524 -33.106  1.00 56.52           C  
ATOM   2906  SD  MET B 371      14.976 -35.118 -32.635  1.00 56.52           S  
ATOM   2907  CE  MET B 371      15.932 -33.592 -32.855  1.00 56.52           C  
ATOM   2908  N   HIS B 372       9.172 -36.808 -33.587  1.00 56.29           N  
ATOM   2909  CA  HIS B 372       8.444 -38.050 -33.349  1.00 56.29           C  
ATOM   2910  C   HIS B 372       7.374 -38.274 -34.412  1.00 56.29           C  
ATOM   2911  CB  HIS B 372       7.808 -38.040 -31.958  1.00 56.29           C  
ATOM   2912  O   HIS B 372       6.701 -37.329 -34.831  1.00 56.29           O  
ATOM   2913  CG  HIS B 372       8.797 -37.874 -30.848  1.00 56.29           C  
ATOM   2914  CD2 HIS B 372       9.021 -36.840 -30.004  1.00 56.29           C  
ATOM   2915  ND1 HIS B 372       9.704 -38.854 -30.506  1.00 56.29           N  
ATOM   2916  CE1 HIS B 372      10.444 -38.428 -29.497  1.00 56.29           C  
ATOM   2917  NE2 HIS B 372      10.050 -37.208 -29.173  1.00 56.29           N  
ATOM   2918  N   SER B 373       7.603 -39.037 -35.330  1.00 51.22           N  
ATOM   2919  CA  SER B 373       6.605 -39.412 -36.326  1.00 51.22           C  
ATOM   2920  C   SER B 373       5.482 -40.234 -35.702  1.00 51.22           C  
ATOM   2921  CB  SER B 373       7.253 -40.200 -37.465  1.00 51.22           C  
ATOM   2922  O   SER B 373       5.644 -40.788 -34.613  1.00 51.22           O  
ATOM   2923  OG  SER B 373       8.661 -40.043 -37.448  1.00 51.22           O  
ATOM   2924  N   SER B 374       4.236 -39.953 -36.078  1.00 49.82           N  
ATOM   2925  CA  SER B 374       3.060 -40.731 -35.704  1.00 49.82           C  
ATOM   2926  C   SER B 374       3.346 -42.228 -35.760  1.00 49.82           C  
ATOM   2927  CB  SER B 374       1.882 -40.395 -36.620  1.00 49.82           C  
ATOM   2928  O   SER B 374       2.426 -43.037 -35.892  1.00 49.82           O  
ATOM   2929  OG  SER B 374       2.244 -40.547 -37.981  1.00 49.82           O  
ATOM   2930  N   SER B 375       4.553 -42.552 -35.805  1.00 44.37           N  
ATOM   2931  CA  SER B 375       4.717 -43.988 -36.012  1.00 44.37           C  
ATOM   2932  C   SER B 375       4.008 -44.788 -34.925  1.00 44.37           C  
ATOM   2933  CB  SER B 375       6.200 -44.359 -36.046  1.00 44.37           C  
ATOM   2934  O   SER B 375       4.249 -45.987 -34.773  1.00 44.37           O  
ATOM   2935  OG  SER B 375       6.829 -44.026 -34.820  1.00 44.37           O  
ATOM   2936  N   LEU B 376       3.378 -44.012 -33.928  1.00 48.14           N  
ATOM   2937  CA  LEU B 376       2.721 -44.905 -32.980  1.00 48.14           C  
ATOM   2938  C   LEU B 376       1.615 -45.703 -33.662  1.00 48.14           C  
ATOM   2939  CB  LEU B 376       2.143 -44.110 -31.806  1.00 48.14           C  
ATOM   2940  O   LEU B 376       0.648 -46.110 -33.014  1.00 48.14           O  
ATOM   2941  CG  LEU B 376       3.139 -43.665 -30.733  1.00 48.14           C  
ATOM   2942  CD1 LEU B 376       2.620 -42.427 -30.010  1.00 48.14           C  
ATOM   2943  CD2 LEU B 376       3.403 -44.796 -29.746  1.00 48.14           C  
ATOM   2944  N   THR B 377       1.571 -45.639 -35.027  1.00 45.71           N  
ATOM   2945  CA  THR B 377       0.393 -46.248 -35.633  1.00 45.71           C  
ATOM   2946  C   THR B 377       0.086 -47.595 -34.985  1.00 45.71           C  
ATOM   2947  CB  THR B 377       0.578 -46.435 -37.150  1.00 45.71           C  
ATOM   2948  O   THR B 377      -1.043 -47.842 -34.558  1.00 45.71           O  
ATOM   2949  CG2 THR B 377       0.483 -45.102 -37.885  1.00 45.71           C  
ATOM   2950  OG1 THR B 377       1.864 -47.016 -37.400  1.00 45.71           O  
ATOM   2951  N   ASN B 378       0.633 -48.697 -35.673  1.00 47.54           N  
ATOM   2952  CA  ASN B 378       0.140 -50.055 -35.463  1.00 47.54           C  
ATOM   2953  C   ASN B 378       0.484 -50.567 -34.068  1.00 47.54           C  
ATOM   2954  CB  ASN B 378       0.699 -51.000 -36.529  1.00 47.54           C  
ATOM   2955  O   ASN B 378       0.231 -51.730 -33.749  1.00 47.54           O  
ATOM   2956  CG  ASN B 378      -0.235 -51.164 -37.712  1.00 47.54           C  
ATOM   2957  ND2 ASN B 378       0.235 -51.848 -38.748  1.00 47.54           N  
ATOM   2958  OD1 ASN B 378      -1.369 -50.679 -37.695  1.00 47.54           O  
ATOM   2959  N   SER B 379       1.561 -49.938 -33.452  1.00 51.49           N  
ATOM   2960  CA  SER B 379       1.985 -50.558 -32.201  1.00 51.49           C  
ATOM   2961  C   SER B 379       1.086 -50.137 -31.043  1.00 51.49           C  
ATOM   2962  CB  SER B 379       3.437 -50.197 -31.888  1.00 51.49           C  
ATOM   2963  O   SER B 379       0.403 -49.114 -31.121  1.00 51.49           O  
ATOM   2964  OG  SER B 379       3.586 -48.795 -31.741  1.00 51.49           O  
ATOM   2965  N   SER B 380       0.717 -51.016 -30.227  1.00 68.00           N  
ATOM   2966  CA  SER B 380       0.004 -50.972 -28.955  1.00 68.00           C  
ATOM   2967  C   SER B 380       0.509 -49.831 -28.078  1.00 68.00           C  
ATOM   2968  CB  SER B 380       0.150 -52.300 -28.212  1.00 68.00           C  
ATOM   2969  O   SER B 380       1.717 -49.620 -27.959  1.00 68.00           O  
ATOM   2970  OG  SER B 380       1.377 -52.349 -27.505  1.00 68.00           O  
ATOM   2971  N   ILE B 381      -0.194 -48.690 -27.994  1.00 74.69           N  
ATOM   2972  CA  ILE B 381       0.049 -47.561 -27.103  1.00 74.69           C  
ATOM   2973  C   ILE B 381       0.502 -48.070 -25.737  1.00 74.69           C  
ATOM   2974  CB  ILE B 381      -1.208 -46.676 -26.956  1.00 74.69           C  
ATOM   2975  O   ILE B 381      -0.191 -48.870 -25.104  1.00 74.69           O  
ATOM   2976  CG1 ILE B 381      -1.677 -46.180 -28.329  1.00 74.69           C  
ATOM   2977  CG2 ILE B 381      -0.934 -45.500 -26.014  1.00 74.69           C  
ATOM   2978  CD1 ILE B 381      -3.097 -45.632 -28.338  1.00 74.69           C  
ATOM   2979  N   PRO B 382       1.656 -47.665 -25.385  1.00 81.70           N  
ATOM   2980  CA  PRO B 382       2.115 -48.076 -24.056  1.00 81.70           C  
ATOM   2981  C   PRO B 382       1.163 -47.646 -22.943  1.00 81.70           C  
ATOM   2982  CB  PRO B 382       3.469 -47.374 -23.919  1.00 81.70           C  
ATOM   2983  O   PRO B 382       0.479 -46.627 -23.070  1.00 81.70           O  
ATOM   2984  CG  PRO B 382       3.834 -46.972 -25.311  1.00 81.70           C  
ATOM   2985  CD  PRO B 382       2.574 -46.856 -26.120  1.00 81.70           C  
ATOM   2986  N   ARG B 383       1.204 -48.369 -21.893  1.00 84.40           N  
ATOM   2987  CA  ARG B 383       0.273 -48.195 -20.783  1.00 84.40           C  
ATOM   2988  C   ARG B 383       0.367 -46.787 -20.205  1.00 84.40           C  
ATOM   2989  CB  ARG B 383       0.541 -49.229 -19.688  1.00 84.40           C  
ATOM   2990  O   ARG B 383      -0.652 -46.171 -19.886  1.00 84.40           O  
ATOM   2991  CG  ARG B 383      -0.456 -49.186 -18.541  1.00 84.40           C  
ATOM   2992  CD  ARG B 383      -0.157 -50.249 -17.493  1.00 84.40           C  
ATOM   2993  NE  ARG B 383      -1.007 -50.099 -16.316  1.00 84.40           N  
ATOM   2994  NH1 ARG B 383       0.070 -51.724 -15.076  1.00 84.40           N  
ATOM   2995  NH2 ARG B 383      -1.710 -50.586 -14.184  1.00 84.40           N  
ATOM   2996  CZ  ARG B 383      -0.881 -50.804 -15.195  1.00 84.40           C  
ATOM   2997  N   PHE B 384       1.532 -46.174 -20.140  1.00 88.48           N  
ATOM   2998  CA  PHE B 384       1.711 -44.867 -19.519  1.00 88.48           C  
ATOM   2999  C   PHE B 384       2.196 -43.845 -20.540  1.00 88.48           C  
ATOM   3000  CB  PHE B 384       2.700 -44.955 -18.353  1.00 88.48           C  
ATOM   3001  O   PHE B 384       2.757 -42.811 -20.172  1.00 88.48           O  
ATOM   3002  CG  PHE B 384       2.260 -45.881 -17.252  1.00 88.48           C  
ATOM   3003  CD1 PHE B 384       1.162 -45.569 -16.459  1.00 88.48           C  
ATOM   3004  CD2 PHE B 384       2.944 -47.065 -17.009  1.00 88.48           C  
ATOM   3005  CE1 PHE B 384       0.752 -46.425 -15.439  1.00 88.48           C  
ATOM   3006  CE2 PHE B 384       2.541 -47.925 -15.991  1.00 88.48           C  
ATOM   3007  CZ  PHE B 384       1.445 -47.602 -15.207  1.00 88.48           C  
ATOM   3008  N   GLY B 385       2.084 -44.153 -21.831  1.00 87.72           N  
ATOM   3009  CA  GLY B 385       2.435 -43.239 -22.906  1.00 87.72           C  
ATOM   3010  C   GLY B 385       3.893 -43.330 -23.314  1.00 87.72           C  
ATOM   3011  O   GLY B 385       4.298 -42.746 -24.322  1.00 87.72           O  
ATOM   3012  N   VAL B 386       4.645 -44.017 -22.461  1.00 90.37           N  
ATOM   3013  CA  VAL B 386       6.065 -44.172 -22.756  1.00 90.37           C  
ATOM   3014  C   VAL B 386       6.466 -45.639 -22.616  1.00 90.37           C  
ATOM   3015  CB  VAL B 386       6.936 -43.292 -21.831  1.00 90.37           C  
ATOM   3016  O   VAL B 386       5.948 -46.351 -21.753  1.00 90.37           O  
ATOM   3017  CG1 VAL B 386       8.417 -43.458 -22.165  1.00 90.37           C  
ATOM   3018  CG2 VAL B 386       6.520 -41.826 -21.944  1.00 90.37           C  
ATOM   3019  N   LYS B 387       7.394 -46.075 -23.402  1.00 88.24           N  
ATOM   3020  CA  LYS B 387       7.945 -47.421 -23.275  1.00 88.24           C  
ATOM   3021  C   LYS B 387       8.997 -47.482 -22.171  1.00 88.24           C  
ATOM   3022  CB  LYS B 387       8.550 -47.881 -24.602  1.00 88.24           C  
ATOM   3023  O   LYS B 387       9.928 -46.675 -22.148  1.00 88.24           O  
ATOM   3024  CG  LYS B 387       7.523 -48.347 -25.622  1.00 88.24           C  
ATOM   3025  CD  LYS B 387       8.190 -48.876 -26.885  1.00 88.24           C  
ATOM   3026  CE  LYS B 387       7.163 -49.243 -27.949  1.00 88.24           C  
ATOM   3027  NZ  LYS B 387       7.814 -49.718 -29.206  1.00 88.24           N  
ATOM   3028  N   THR B 388       8.667 -48.300 -21.138  1.00 87.92           N  
ATOM   3029  CA  THR B 388       9.621 -48.426 -20.042  1.00 87.92           C  
ATOM   3030  C   THR B 388       9.794 -49.888 -19.641  1.00 87.92           C  
ATOM   3031  CB  THR B 388       9.178 -47.603 -18.818  1.00 87.92           C  
ATOM   3032  O   THR B 388       8.848 -50.675 -19.721  1.00 87.92           O  
ATOM   3033  CG2 THR B 388       7.814 -48.061 -18.313  1.00 87.92           C  
ATOM   3034  OG1 THR B 388      10.142 -47.761 -17.770  1.00 87.92           O  
ATOM   3035  N   GLU B 389      11.017 -50.223 -19.274  1.00 87.17           N  
ATOM   3036  CA  GLU B 389      11.330 -51.577 -18.826  1.00 87.17           C  
ATOM   3037  C   GLU B 389      10.819 -51.823 -17.410  1.00 87.17           C  
ATOM   3038  CB  GLU B 389      12.839 -51.830 -18.892  1.00 87.17           C  
ATOM   3039  O   GLU B 389      10.661 -52.971 -16.991  1.00 87.17           O  
ATOM   3040  CG  GLU B 389      13.406 -51.805 -20.304  1.00 87.17           C  
ATOM   3041  CD  GLU B 389      14.870 -52.209 -20.370  1.00 87.17           C  
ATOM   3042  OE1 GLU B 389      15.424 -52.303 -21.489  1.00 87.17           O  
ATOM   3043  OE2 GLU B 389      15.468 -52.435 -19.294  1.00 87.17           O  
ATOM   3044  N   GLN B 390      10.535 -50.783 -16.704  1.00 90.63           N  
ATOM   3045  CA  GLN B 390      10.093 -50.867 -15.316  1.00 90.63           C  
ATOM   3046  C   GLN B 390       8.630 -50.453 -15.178  1.00 90.63           C  
ATOM   3047  CB  GLN B 390      10.972 -49.996 -14.418  1.00 90.63           C  
ATOM   3048  O   GLN B 390       8.286 -49.654 -14.305  1.00 90.63           O  
ATOM   3049  CG  GLN B 390      12.440 -50.399 -14.418  1.00 90.63           C  
ATOM   3050  CD  GLN B 390      13.298 -49.493 -13.555  1.00 90.63           C  
ATOM   3051  NE2 GLN B 390      14.578 -49.826 -13.434  1.00 90.63           N  
ATOM   3052  OE1 GLN B 390      12.814 -48.500 -13.001  1.00 90.63           O  
ATOM   3053  N   GLU B 391       7.788 -50.967 -15.901  1.00 91.18           N  
ATOM   3054  CA  GLU B 391       6.385 -50.575 -15.990  1.00 91.18           C  
ATOM   3055  C   GLU B 391       5.646 -50.864 -14.686  1.00 91.18           C  
ATOM   3056  CB  GLU B 391       5.698 -51.294 -17.154  1.00 91.18           C  
ATOM   3057  O   GLU B 391       4.845 -50.048 -14.227  1.00 91.18           O  
ATOM   3058  CG  GLU B 391       4.318 -50.747 -17.487  1.00 91.18           C  
ATOM   3059  CD  GLU B 391       3.672 -51.434 -18.680  1.00 91.18           C  
ATOM   3060  OE1 GLU B 391       2.445 -51.282 -18.877  1.00 91.18           O  
ATOM   3061  OE2 GLU B 391       4.399 -52.130 -19.424  1.00 91.18           O  
ATOM   3062  N   ASP B 392       5.951 -52.017 -14.066  1.00 92.82           N  
ATOM   3063  CA  ASP B 392       5.246 -52.422 -12.854  1.00 92.82           C  
ATOM   3064  C   ASP B 392       5.609 -51.516 -11.679  1.00 92.82           C  
ATOM   3065  CB  ASP B 392       5.562 -53.880 -12.511  1.00 92.82           C  
ATOM   3066  O   ASP B 392       4.743 -51.143 -10.886  1.00 92.82           O  
ATOM   3067  CG  ASP B 392       5.258 -54.836 -13.651  1.00 92.82           C  
ATOM   3068  OD1 ASP B 392       4.316 -54.576 -14.430  1.00 92.82           O  
ATOM   3069  OD2 ASP B 392       5.964 -55.861 -13.769  1.00 92.82           O  
ATOM   3070  N   VAL B 393       6.870 -51.173 -11.571  1.00 94.87           N  
ATOM   3071  CA  VAL B 393       7.325 -50.294 -10.500  1.00 94.87           C  
ATOM   3072  C   VAL B 393       6.767 -48.889 -10.712  1.00 94.87           C  
ATOM   3073  CB  VAL B 393       8.867 -50.249 -10.419  1.00 94.87           C  
ATOM   3074  O   VAL B 393       6.375 -48.218  -9.754  1.00 94.87           O  
ATOM   3075  CG1 VAL B 393       9.321 -49.396  -9.235  1.00 94.87           C  
ATOM   3076  CG2 VAL B 393       9.437 -51.662 -10.313  1.00 94.87           C  
ATOM   3077  N   LEU B 394       6.780 -48.481 -11.930  1.00 95.61           N  
ATOM   3078  CA  LEU B 394       6.223 -47.178 -12.277  1.00 95.61           C  
ATOM   3079  C   LEU B 394       4.742 -47.107 -11.919  1.00 95.61           C  
ATOM   3080  CB  LEU B 394       6.414 -46.894 -13.769  1.00 95.61           C  
ATOM   3081  O   LEU B 394       4.278 -46.103 -11.375  1.00 95.61           O  
ATOM   3082  CG  LEU B 394       5.887 -45.550 -14.276  1.00 95.61           C  
ATOM   3083  CD1 LEU B 394       6.590 -44.402 -13.561  1.00 95.61           C  
ATOM   3084  CD2 LEU B 394       6.071 -45.439 -15.786  1.00 95.61           C  
ATOM   3085  N   ALA B 395       4.000 -48.184 -12.200  1.00 95.31           N  
ATOM   3086  CA  ALA B 395       2.578 -48.264 -11.879  1.00 95.31           C  
ATOM   3087  C   ALA B 395       2.344 -48.117 -10.378  1.00 95.31           C  
ATOM   3088  CB  ALA B 395       1.994 -49.584 -12.378  1.00 95.31           C  
ATOM   3089  O   ALA B 395       1.398 -47.450  -9.953  1.00 95.31           O  
ATOM   3090  N   LYS B 396       3.210 -48.726  -9.625  1.00 94.82           N  
ATOM   3091  CA  LYS B 396       3.103 -48.642  -8.171  1.00 94.82           C  
ATOM   3092  C   LYS B 396       3.314 -47.211  -7.686  1.00 94.82           C  
ATOM   3093  CB  LYS B 396       4.113 -49.576  -7.504  1.00 94.82           C  
ATOM   3094  O   LYS B 396       2.589 -46.733  -6.811  1.00 94.82           O  
ATOM   3095  CG  LYS B 396       3.617 -50.200  -6.207  1.00 94.82           C  
ATOM   3096  CD  LYS B 396       4.640 -51.167  -5.625  1.00 94.82           C  
ATOM   3097  CE  LYS B 396       4.165 -51.756  -4.303  1.00 94.82           C  
ATOM   3098  NZ  LYS B 396       5.149 -52.732  -3.747  1.00 94.82           N  
ATOM   3099  N   GLU B 397       4.292 -46.516  -8.256  1.00 95.38           N  
ATOM   3100  CA  GLU B 397       4.579 -45.136  -7.877  1.00 95.38           C  
ATOM   3101  C   GLU B 397       3.434 -44.206  -8.270  1.00 95.38           C  
ATOM   3102  CB  GLU B 397       5.885 -44.662  -8.521  1.00 95.38           C  
ATOM   3103  O   GLU B 397       3.116 -43.263  -7.543  1.00 95.38           O  
ATOM   3104  CG  GLU B 397       7.136 -45.188  -7.833  1.00 95.38           C  
ATOM   3105  CD  GLU B 397       7.249 -44.755  -6.380  1.00 95.38           C  
ATOM   3106  OE1 GLU B 397       7.921 -45.455  -5.588  1.00 95.38           O  
ATOM   3107  OE2 GLU B 397       6.659 -43.709  -6.029  1.00 95.38           O  
ATOM   3108  N   LEU B 398       2.808 -44.464  -9.353  1.00 96.29           N  
ATOM   3109  CA  LEU B 398       1.758 -43.612  -9.900  1.00 96.29           C  
ATOM   3110  C   LEU B 398       0.453 -43.795  -9.131  1.00 96.29           C  
ATOM   3111  CB  LEU B 398       1.537 -43.917 -11.383  1.00 96.29           C  
ATOM   3112  O   LEU B 398      -0.486 -43.013  -9.298  1.00 96.29           O  
ATOM   3113  CG  LEU B 398       2.559 -43.327 -12.356  1.00 96.29           C  
ATOM   3114  CD1 LEU B 398       2.406 -43.961 -13.735  1.00 96.29           C  
ATOM   3115  CD2 LEU B 398       2.407 -41.812 -12.439  1.00 96.29           C  
ATOM   3116  N   GLU B 399       0.372 -44.825  -8.250  1.00 94.51           N  
ATOM   3117  CA  GLU B 399      -0.788 -44.974  -7.376  1.00 94.51           C  
ATOM   3118  C   GLU B 399      -0.934 -43.774  -6.444  1.00 94.51           C  
ATOM   3119  CB  GLU B 399      -0.684 -46.265  -6.559  1.00 94.51           C  
ATOM   3120  O   GLU B 399      -2.041 -43.451  -6.009  1.00 94.51           O  
ATOM   3121  CG  GLU B 399      -1.051 -47.518  -7.341  1.00 94.51           C  
ATOM   3122  CD  GLU B 399      -0.841 -48.800  -6.552  1.00 94.51           C  
ATOM   3123  OE1 GLU B 399      -1.033 -49.900  -7.118  1.00 94.51           O  
ATOM   3124  OE2 GLU B 399      -0.482 -48.704  -5.357  1.00 94.51           O  
ATOM   3125  N   ASP B 400       0.175 -43.053  -6.234  1.00 93.94           N  
ATOM   3126  CA  ASP B 400       0.196 -41.913  -5.322  1.00 93.94           C  
ATOM   3127  C   ASP B 400       0.056 -40.597  -6.083  1.00 93.94           C  
ATOM   3128  CB  ASP B 400       1.486 -41.909  -4.498  1.00 93.94           C  
ATOM   3129  O   ASP B 400       0.331 -39.526  -5.538  1.00 93.94           O  
ATOM   3130  CG  ASP B 400       1.542 -43.035  -3.479  1.00 93.94           C  
ATOM   3131  OD1 ASP B 400       0.476 -43.548  -3.078  1.00 93.94           O  
ATOM   3132  OD2 ASP B 400       2.663 -43.409  -3.073  1.00 93.94           O  
ATOM   3133  N   VAL B 401      -0.375 -40.694  -7.364  1.00 96.17           N  
ATOM   3134  CA  VAL B 401      -0.453 -39.511  -8.216  1.00 96.17           C  
ATOM   3135  C   VAL B 401      -1.447 -38.514  -7.625  1.00 96.17           C  
ATOM   3136  CB  VAL B 401      -0.860 -39.878  -9.660  1.00 96.17           C  
ATOM   3137  O   VAL B 401      -1.349 -37.309  -7.873  1.00 96.17           O  
ATOM   3138  CG1 VAL B 401      -2.333 -39.554  -9.905  1.00 96.17           C  
ATOM   3139  CG2 VAL B 401       0.025 -39.145 -10.666  1.00 96.17           C  
ATOM   3140  N   ASN B 402      -2.409 -38.961  -6.777  1.00 95.98           N  
ATOM   3141  CA  ASN B 402      -3.436 -38.114  -6.180  1.00 95.98           C  
ATOM   3142  C   ASN B 402      -3.019 -37.616  -4.799  1.00 95.98           C  
ATOM   3143  CB  ASN B 402      -4.767 -38.863  -6.094  1.00 95.98           C  
ATOM   3144  O   ASN B 402      -3.763 -36.879  -4.149  1.00 95.98           O  
ATOM   3145  CG  ASN B 402      -5.290 -39.282  -7.454  1.00 95.98           C  
ATOM   3146  ND2 ASN B 402      -5.873 -40.473  -7.524  1.00 95.98           N  
ATOM   3147  OD1 ASN B 402      -5.170 -38.542  -8.434  1.00 95.98           O  
ATOM   3148  N   LYS B 403      -1.841 -37.976  -4.338  1.00 94.72           N  
ATOM   3149  CA  LYS B 403      -1.348 -37.570  -3.025  1.00 94.72           C  
ATOM   3150  C   LYS B 403      -0.311 -36.457  -3.147  1.00 94.72           C  
ATOM   3151  CB  LYS B 403      -0.749 -38.765  -2.283  1.00 94.72           C  
ATOM   3152  O   LYS B 403       0.473 -36.434  -4.098  1.00 94.72           O  
ATOM   3153  CG  LYS B 403      -1.760 -39.846  -1.931  1.00 94.72           C  
ATOM   3154  CD  LYS B 403      -1.116 -40.979  -1.142  1.00 94.72           C  
ATOM   3155  CE  LYS B 403      -2.109 -42.098  -0.857  1.00 94.72           C  
ATOM   3156  NZ  LYS B 403      -1.461 -43.250  -0.161  1.00 94.72           N  
ATOM   3157  N   TRP B 404      -0.369 -35.554  -2.237  1.00 95.60           N  
ATOM   3158  CA  TRP B 404       0.596 -34.461  -2.191  1.00 95.60           C  
ATOM   3159  C   TRP B 404       1.992 -34.980  -1.864  1.00 95.60           C  
ATOM   3160  CB  TRP B 404       0.173 -33.412  -1.158  1.00 95.60           C  
ATOM   3161  O   TRP B 404       2.156 -35.825  -0.981  1.00 95.60           O  
ATOM   3162  CG  TRP B 404       0.940 -32.127  -1.246  1.00 95.60           C  
ATOM   3163  CD1 TRP B 404       1.988 -31.737  -0.458  1.00 95.60           C  
ATOM   3164  CD2 TRP B 404       0.716 -31.060  -2.172  1.00 95.60           C  
ATOM   3165  CE2 TRP B 404       1.666 -30.053  -1.888  1.00 95.60           C  
ATOM   3166  CE3 TRP B 404      -0.197 -30.856  -3.216  1.00 95.60           C  
ATOM   3167  NE1 TRP B 404       2.428 -30.491  -0.839  1.00 95.60           N  
ATOM   3168  CH2 TRP B 404       0.824 -28.687  -3.628  1.00 95.60           C  
ATOM   3169  CZ2 TRP B 404       1.728 -28.860  -2.612  1.00 95.60           C  
ATOM   3170  CZ3 TRP B 404      -0.133 -29.668  -3.935  1.00 95.60           C  
ATOM   3171  N   GLY B 405       3.003 -34.598  -2.534  1.00 92.91           N  
ATOM   3172  CA  GLY B 405       4.378 -34.970  -2.243  1.00 92.91           C  
ATOM   3173  C   GLY B 405       4.841 -36.193  -3.013  1.00 92.91           C  
ATOM   3174  O   GLY B 405       5.579 -37.025  -2.482  1.00 92.91           O  
ATOM   3175  N   LEU B 406       4.367 -36.306  -4.266  1.00 96.88           N  
ATOM   3176  CA  LEU B 406       4.792 -37.382  -5.155  1.00 96.88           C  
ATOM   3177  C   LEU B 406       6.285 -37.287  -5.449  1.00 96.88           C  
ATOM   3178  CB  LEU B 406       3.998 -37.341  -6.464  1.00 96.88           C  
ATOM   3179  O   LEU B 406       6.808 -36.194  -5.682  1.00 96.88           O  
ATOM   3180  CG  LEU B 406       4.326 -38.428  -7.489  1.00 96.88           C  
ATOM   3181  CD1 LEU B 406       3.772 -39.773  -7.032  1.00 96.88           C  
ATOM   3182  CD2 LEU B 406       3.773 -38.054  -8.860  1.00 96.88           C  
ATOM   3183  N   HIS B 407       6.997 -38.420  -5.342  1.00 96.74           N  
ATOM   3184  CA  HIS B 407       8.421 -38.448  -5.652  1.00 96.74           C  
ATOM   3185  C   HIS B 407       8.659 -38.391  -7.158  1.00 96.74           C  
ATOM   3186  CB  HIS B 407       9.073 -39.701  -5.065  1.00 96.74           C  
ATOM   3187  O   HIS B 407       8.979 -39.407  -7.779  1.00 96.74           O  
ATOM   3188  CG  HIS B 407      10.542 -39.555  -4.821  1.00 96.74           C  
ATOM   3189  CD2 HIS B 407      11.260 -39.587  -3.674  1.00 96.74           C  
ATOM   3190  ND1 HIS B 407      11.447 -39.344  -5.838  1.00 96.74           N  
ATOM   3191  CE1 HIS B 407      12.663 -39.254  -5.325  1.00 96.74           C  
ATOM   3192  NE2 HIS B 407      12.577 -39.398  -4.013  1.00 96.74           N  
ATOM   3193  N   VAL B 408       8.689 -37.291  -7.700  1.00 97.51           N  
ATOM   3194  CA  VAL B 408       8.702 -37.051  -9.139  1.00 97.51           C  
ATOM   3195  C   VAL B 408      10.055 -37.455  -9.719  1.00 97.51           C  
ATOM   3196  CB  VAL B 408       8.400 -35.572  -9.471  1.00 97.51           C  
ATOM   3197  O   VAL B 408      10.147 -37.840 -10.887  1.00 97.51           O  
ATOM   3198  CG1 VAL B 408       9.527 -34.667  -8.976  1.00 97.51           C  
ATOM   3199  CG2 VAL B 408       8.189 -35.395 -10.973  1.00 97.51           C  
ATOM   3200  N   PHE B 409      11.138 -37.372  -8.947  1.00 97.61           N  
ATOM   3201  CA  PHE B 409      12.458 -37.783  -9.409  1.00 97.61           C  
ATOM   3202  C   PHE B 409      12.498 -39.285  -9.666  1.00 97.61           C  
ATOM   3203  CB  PHE B 409      13.531 -37.397  -8.386  1.00 97.61           C  
ATOM   3204  O   PHE B 409      13.146 -39.741 -10.610  1.00 97.61           O  
ATOM   3205  CG  PHE B 409      13.697 -35.911  -8.212  1.00 97.61           C  
ATOM   3206  CD1 PHE B 409      14.319 -35.148  -9.193  1.00 97.61           C  
ATOM   3207  CD2 PHE B 409      13.231 -35.278  -7.068  1.00 97.61           C  
ATOM   3208  CE1 PHE B 409      14.475 -33.773  -9.035  1.00 97.61           C  
ATOM   3209  CE2 PHE B 409      13.383 -33.904  -6.903  1.00 97.61           C  
ATOM   3210  CZ  PHE B 409      14.006 -33.154  -7.887  1.00 97.61           C  
ATOM   3211  N   ARG B 410      11.834 -39.982  -8.783  1.00 96.81           N  
ATOM   3212  CA  ARG B 410      11.735 -41.425  -8.982  1.00 96.81           C  
ATOM   3213  C   ARG B 410      10.953 -41.750 -10.250  1.00 96.81           C  
ATOM   3214  CB  ARG B 410      11.076 -42.091  -7.773  1.00 96.81           C  
ATOM   3215  O   ARG B 410      11.321 -42.659 -10.996  1.00 96.81           O  
ATOM   3216  CG  ARG B 410      11.081 -43.610  -7.828  1.00 96.81           C  
ATOM   3217  CD  ARG B 410      12.489 -44.174  -7.698  1.00 96.81           C  
ATOM   3218  NE  ARG B 410      12.486 -45.635  -7.695  1.00 96.81           N  
ATOM   3219  NH1 ARG B 410      14.777 -45.845  -7.905  1.00 96.81           N  
ATOM   3220  NH2 ARG B 410      13.457 -47.714  -7.779  1.00 96.81           N  
ATOM   3221  CZ  ARG B 410      13.573 -46.395  -7.793  1.00 96.81           C  
ATOM   3222  N   ILE B 411       9.940 -41.061 -10.491  1.00 97.35           N  
ATOM   3223  CA  ILE B 411       9.147 -41.235 -11.703  1.00 97.35           C  
ATOM   3224  C   ILE B 411      10.004 -40.926 -12.929  1.00 97.35           C  
ATOM   3225  CB  ILE B 411       7.889 -40.338 -11.690  1.00 97.35           C  
ATOM   3226  O   ILE B 411       9.914 -41.617 -13.947  1.00 97.35           O  
ATOM   3227  CG1 ILE B 411       6.946 -40.758 -10.556  1.00 97.35           C  
ATOM   3228  CG2 ILE B 411       7.174 -40.389 -13.043  1.00 97.35           C  
ATOM   3229  CD1 ILE B 411       5.697 -39.896 -10.438  1.00 97.35           C  
ATOM   3230  N   ALA B 412      10.801 -39.916 -12.842  1.00 97.37           N  
ATOM   3231  CA  ALA B 412      11.698 -39.556 -13.937  1.00 97.37           C  
ATOM   3232  C   ALA B 412      12.665 -40.694 -14.250  1.00 97.37           C  
ATOM   3233  CB  ALA B 412      12.471 -38.285 -13.595  1.00 97.37           C  
ATOM   3234  O   ALA B 412      12.894 -41.018 -15.418  1.00 97.37           O  
ATOM   3235  N   GLU B 413      13.179 -41.312 -13.243  1.00 96.20           N  
ATOM   3236  CA  GLU B 413      14.104 -42.429 -13.409  1.00 96.20           C  
ATOM   3237  C   GLU B 413      13.407 -43.633 -14.036  1.00 96.20           C  
ATOM   3238  CB  GLU B 413      14.722 -42.820 -12.064  1.00 96.20           C  
ATOM   3239  O   GLU B 413      13.932 -44.243 -14.971  1.00 96.20           O  
ATOM   3240  CG  GLU B 413      15.830 -41.886 -11.601  1.00 96.20           C  
ATOM   3241  CD  GLU B 413      16.319 -42.186 -10.193  1.00 96.20           C  
ATOM   3242  OE1 GLU B 413      17.128 -41.399  -9.652  1.00 96.20           O  
ATOM   3243  OE2 GLU B 413      15.890 -43.216  -9.628  1.00 96.20           O  
ATOM   3244  N   LEU B 414      12.231 -43.894 -13.606  1.00 96.20           N  
ATOM   3245  CA  LEU B 414      11.504 -45.089 -14.021  1.00 96.20           C  
ATOM   3246  C   LEU B 414      10.920 -44.912 -15.419  1.00 96.20           C  
ATOM   3247  CB  LEU B 414      10.387 -45.410 -13.025  1.00 96.20           C  
ATOM   3248  O   LEU B 414      10.657 -45.895 -16.116  1.00 96.20           O  
ATOM   3249  CG  LEU B 414      10.827 -45.772 -11.606  1.00 96.20           C  
ATOM   3250  CD1 LEU B 414       9.616 -45.871 -10.685  1.00 96.20           C  
ATOM   3251  CD2 LEU B 414      11.613 -47.079 -11.607  1.00 96.20           C  
ATOM   3252  N   SER B 415      10.710 -43.701 -15.860  1.00 94.88           N  
ATOM   3253  CA  SER B 415      10.064 -43.420 -17.138  1.00 94.88           C  
ATOM   3254  C   SER B 415      11.093 -43.159 -18.233  1.00 94.88           C  
ATOM   3255  CB  SER B 415       9.125 -42.219 -17.012  1.00 94.88           C  
ATOM   3256  O   SER B 415      10.733 -42.819 -19.362  1.00 94.88           O  
ATOM   3257  OG  SER B 415       9.854 -41.041 -16.713  1.00 94.88           O  
ATOM   3258  N   GLY B 416      12.394 -43.352 -17.982  1.00 93.09           N  
ATOM   3259  CA  GLY B 416      13.432 -42.991 -18.935  1.00 93.09           C  
ATOM   3260  C   GLY B 416      13.559 -41.494 -19.140  1.00 93.09           C  
ATOM   3261  O   GLY B 416      13.703 -41.027 -20.272  1.00 93.09           O  
ATOM   3262  N   ASN B 417      13.324 -40.723 -18.089  1.00 95.09           N  
ATOM   3263  CA  ASN B 417      13.447 -39.271 -18.015  1.00 95.09           C  
ATOM   3264  C   ASN B 417      12.345 -38.573 -18.807  1.00 95.09           C  
ATOM   3265  CB  ASN B 417      14.823 -38.823 -18.512  1.00 95.09           C  
ATOM   3266  O   ASN B 417      12.588 -37.550 -19.449  1.00 95.09           O  
ATOM   3267  CG  ASN B 417      15.286 -37.532 -17.864  1.00 95.09           C  
ATOM   3268  ND2 ASN B 417      16.028 -36.726 -18.614  1.00 95.09           N  
ATOM   3269  OD1 ASN B 417      14.980 -37.263 -16.700  1.00 95.09           O  
ATOM   3270  N   ARG B 418      11.129 -39.247 -18.827  1.00 96.34           N  
ATOM   3271  CA  ARG B 418       9.955 -38.627 -19.434  1.00 96.34           C  
ATOM   3272  C   ARG B 418       8.818 -38.502 -18.425  1.00 96.34           C  
ATOM   3273  CB  ARG B 418       9.490 -39.431 -20.650  1.00 96.34           C  
ATOM   3274  O   ARG B 418       7.691 -38.922 -18.697  1.00 96.34           O  
ATOM   3275  CG  ARG B 418      10.487 -39.444 -21.798  1.00 96.34           C  
ATOM   3276  CD  ARG B 418       9.823 -39.812 -23.118  1.00 96.34           C  
ATOM   3277  NE  ARG B 418      10.768 -39.758 -24.230  1.00 96.34           N  
ATOM   3278  NH1 ARG B 418       9.761 -37.957 -25.268  1.00 96.34           N  
ATOM   3279  NH2 ARG B 418      11.628 -38.918 -26.187  1.00 96.34           N  
ATOM   3280  CZ  ARG B 418      10.717 -38.878 -25.226  1.00 96.34           C  
ATOM   3281  N   PRO B 419       9.079 -37.892 -17.283  1.00 97.94           N  
ATOM   3282  CA  PRO B 419       8.089 -37.814 -16.207  1.00 97.94           C  
ATOM   3283  C   PRO B 419       6.869 -36.977 -16.587  1.00 97.94           C  
ATOM   3284  CB  PRO B 419       8.864 -37.160 -15.061  1.00 97.94           C  
ATOM   3285  O   PRO B 419       5.752 -37.277 -16.159  1.00 97.94           O  
ATOM   3286  CG  PRO B 419       9.962 -36.397 -15.729  1.00 97.94           C  
ATOM   3287  CD  PRO B 419      10.390 -37.152 -16.954  1.00 97.94           C  
ATOM   3288  N   LEU B 420       7.038 -35.900 -17.378  1.00 98.50           N  
ATOM   3289  CA  LEU B 420       5.945 -35.011 -17.757  1.00 98.50           C  
ATOM   3290  C   LEU B 420       4.915 -35.747 -18.607  1.00 98.50           C  
ATOM   3291  CB  LEU B 420       6.481 -33.797 -18.520  1.00 98.50           C  
ATOM   3292  O   LEU B 420       3.711 -35.637 -18.365  1.00 98.50           O  
ATOM   3293  CG  LEU B 420       5.444 -32.767 -18.969  1.00 98.50           C  
ATOM   3294  CD1 LEU B 420       4.682 -32.223 -17.765  1.00 98.50           C  
ATOM   3295  CD2 LEU B 420       6.114 -31.634 -19.740  1.00 98.50           C  
ATOM   3296  N   THR B 421       5.412 -36.549 -19.601  1.00 97.88           N  
ATOM   3297  CA  THR B 421       4.533 -37.325 -20.469  1.00 97.88           C  
ATOM   3298  C   THR B 421       3.734 -38.342 -19.660  1.00 97.88           C  
ATOM   3299  CB  THR B 421       5.331 -38.051 -21.567  1.00 97.88           C  
ATOM   3300  O   THR B 421       2.517 -38.455 -19.823  1.00 97.88           O  
ATOM   3301  CG2 THR B 421       4.405 -38.828 -22.498  1.00 97.88           C  
ATOM   3302  OG1 THR B 421       6.063 -37.088 -22.335  1.00 97.88           O  
ATOM   3303  N   VAL B 422       4.400 -39.005 -18.744  1.00 97.53           N  
ATOM   3304  CA  VAL B 422       3.784 -40.047 -17.929  1.00 97.53           C  
ATOM   3305  C   VAL B 422       2.715 -39.434 -17.027  1.00 97.53           C  
ATOM   3306  CB  VAL B 422       4.834 -40.796 -17.078  1.00 97.53           C  
ATOM   3307  O   VAL B 422       1.586 -39.927 -16.970  1.00 97.53           O  
ATOM   3308  CG1 VAL B 422       4.152 -41.676 -16.031  1.00 97.53           C  
ATOM   3309  CG2 VAL B 422       5.746 -41.634 -17.972  1.00 97.53           C  
ATOM   3310  N   ILE B 423       3.003 -38.367 -16.343  1.00 98.28           N  
ATOM   3311  CA  ILE B 423       2.105 -37.735 -15.384  1.00 98.28           C  
ATOM   3312  C   ILE B 423       0.917 -37.117 -16.119  1.00 98.28           C  
ATOM   3313  CB  ILE B 423       2.836 -36.661 -14.548  1.00 98.28           C  
ATOM   3314  O   ILE B 423      -0.232 -37.283 -15.704  1.00 98.28           O  
ATOM   3315  CG1 ILE B 423       3.788 -37.322 -13.544  1.00 98.28           C  
ATOM   3316  CG2 ILE B 423       1.829 -35.755 -13.833  1.00 98.28           C  
ATOM   3317  CD1 ILE B 423       4.438 -36.346 -12.573  1.00 98.28           C  
ATOM   3318  N   MET B 424       1.161 -36.429 -17.254  1.00 98.31           N  
ATOM   3319  CA  MET B 424       0.097 -35.827 -18.052  1.00 98.31           C  
ATOM   3320  C   MET B 424      -0.855 -36.894 -18.583  1.00 98.31           C  
ATOM   3321  CB  MET B 424       0.684 -35.026 -19.215  1.00 98.31           C  
ATOM   3322  O   MET B 424      -2.074 -36.763 -18.457  1.00 98.31           O  
ATOM   3323  CG  MET B 424       0.987 -33.577 -18.869  1.00 98.31           C  
ATOM   3324  SD  MET B 424      -0.528 -32.609 -18.503  1.00 98.31           S  
ATOM   3325  CE  MET B 424      -1.097 -32.254 -20.189  1.00 98.31           C  
ATOM   3326  N   HIS B 425      -0.245 -37.956 -19.182  1.00 97.41           N  
ATOM   3327  CA  HIS B 425      -1.057 -39.041 -19.723  1.00 97.41           C  
ATOM   3328  C   HIS B 425      -1.921 -39.675 -18.638  1.00 97.41           C  
ATOM   3329  CB  HIS B 425      -0.168 -40.102 -20.374  1.00 97.41           C  
ATOM   3330  O   HIS B 425      -3.113 -39.912 -18.847  1.00 97.41           O  
ATOM   3331  CG  HIS B 425      -0.935 -41.194 -21.049  1.00 97.41           C  
ATOM   3332  CD2 HIS B 425      -1.412 -41.296 -22.312  1.00 97.41           C  
ATOM   3333  ND1 HIS B 425      -1.296 -42.358 -20.405  1.00 97.41           N  
ATOM   3334  CE1 HIS B 425      -1.962 -43.131 -21.246  1.00 97.41           C  
ATOM   3335  NE2 HIS B 425      -2.047 -42.510 -22.410  1.00 97.41           N  
ATOM   3336  N   THR B 426      -1.375 -39.934 -17.437  1.00 97.44           N  
ATOM   3337  CA  THR B 426      -2.072 -40.550 -16.314  1.00 97.44           C  
ATOM   3338  C   THR B 426      -3.203 -39.651 -15.820  1.00 97.44           C  
ATOM   3339  CB  THR B 426      -1.106 -40.849 -15.153  1.00 97.44           C  
ATOM   3340  O   THR B 426      -4.318 -40.120 -15.583  1.00 97.44           O  
ATOM   3341  CG2 THR B 426      -1.818 -41.580 -14.019  1.00 97.44           C  
ATOM   3342  OG1 THR B 426      -0.030 -41.665 -15.632  1.00 97.44           O  
ATOM   3343  N   ILE B 427      -2.981 -38.382 -15.678  1.00 98.12           N  
ATOM   3344  CA  ILE B 427      -3.957 -37.430 -15.159  1.00 98.12           C  
ATOM   3345  C   ILE B 427      -5.080 -37.238 -16.176  1.00 98.12           C  
ATOM   3346  CB  ILE B 427      -3.299 -36.072 -14.825  1.00 98.12           C  
ATOM   3347  O   ILE B 427      -6.253 -37.151 -15.804  1.00 98.12           O  
ATOM   3348  CG1 ILE B 427      -2.408 -36.202 -13.585  1.00 98.12           C  
ATOM   3349  CG2 ILE B 427      -4.365 -34.991 -14.623  1.00 98.12           C  
ATOM   3350  CD1 ILE B 427      -1.600 -34.950 -13.269  1.00 98.12           C  
ATOM   3351  N   PHE B 428      -4.697 -37.143 -17.489  1.00 97.64           N  
ATOM   3352  CA  PHE B 428      -5.719 -37.034 -18.523  1.00 97.64           C  
ATOM   3353  C   PHE B 428      -6.665 -38.228 -18.477  1.00 97.64           C  
ATOM   3354  CB  PHE B 428      -5.075 -36.927 -19.908  1.00 97.64           C  
ATOM   3355  O   PHE B 428      -7.879 -38.071 -18.624  1.00 97.64           O  
ATOM   3356  CG  PHE B 428      -4.815 -35.512 -20.350  1.00 97.64           C  
ATOM   3357  CD1 PHE B 428      -5.331 -35.037 -21.549  1.00 97.64           C  
ATOM   3358  CD2 PHE B 428      -4.053 -34.656 -19.564  1.00 97.64           C  
ATOM   3359  CE1 PHE B 428      -5.092 -33.728 -21.960  1.00 97.64           C  
ATOM   3360  CE2 PHE B 428      -3.810 -33.347 -19.968  1.00 97.64           C  
ATOM   3361  CZ  PHE B 428      -4.329 -32.885 -21.166  1.00 97.64           C  
ATOM   3362  N   GLN B 429      -6.162 -39.419 -18.206  1.00 95.61           N  
ATOM   3363  CA  GLN B 429      -6.973 -40.627 -18.101  1.00 95.61           C  
ATOM   3364  C   GLN B 429      -7.815 -40.616 -16.828  1.00 95.61           C  
ATOM   3365  CB  GLN B 429      -6.088 -41.874 -18.135  1.00 95.61           C  
ATOM   3366  O   GLN B 429      -9.019 -40.877 -16.871  1.00 95.61           O  
ATOM   3367  CG  GLN B 429      -5.508 -42.180 -19.509  1.00 95.61           C  
ATOM   3368  CD  GLN B 429      -4.618 -43.408 -19.510  1.00 95.61           C  
ATOM   3369  NE2 GLN B 429      -4.359 -43.951 -20.695  1.00 95.61           N  
ATOM   3370  OE1 GLN B 429      -4.166 -43.865 -18.455  1.00 95.61           O  
ATOM   3371  N   GLU B 430      -7.206 -40.287 -15.734  1.00 93.84           N  
ATOM   3372  CA  GLU B 430      -7.877 -40.285 -14.437  1.00 93.84           C  
ATOM   3373  C   GLU B 430      -9.049 -39.308 -14.424  1.00 93.84           C  
ATOM   3374  CB  GLU B 430      -6.889 -39.936 -13.321  1.00 93.84           C  
ATOM   3375  O   GLU B 430     -10.081 -39.576 -13.805  1.00 93.84           O  
ATOM   3376  CG  GLU B 430      -7.439 -40.163 -11.920  1.00 93.84           C  
ATOM   3377  CD  GLU B 430      -6.392 -39.993 -10.830  1.00 93.84           C  
ATOM   3378  OE1 GLU B 430      -6.768 -39.838  -9.646  1.00 93.84           O  
ATOM   3379  OE2 GLU B 430      -5.186 -40.014 -11.163  1.00 93.84           O  
ATOM   3380  N   ARG B 431      -8.948 -38.244 -15.133  1.00 95.20           N  
ATOM   3381  CA  ARG B 431      -9.983 -37.215 -15.126  1.00 95.20           C  
ATOM   3382  C   ARG B 431     -10.925 -37.378 -16.314  1.00 95.20           C  
ATOM   3383  CB  ARG B 431      -9.354 -35.820 -15.144  1.00 95.20           C  
ATOM   3384  O   ARG B 431     -11.841 -36.575 -16.502  1.00 95.20           O  
ATOM   3385  CG  ARG B 431      -8.618 -35.460 -13.864  1.00 95.20           C  
ATOM   3386  CD  ARG B 431      -8.121 -34.021 -13.884  1.00 95.20           C  
ATOM   3387  NE  ARG B 431      -7.550 -33.629 -12.599  1.00 95.20           N  
ATOM   3388  NH1 ARG B 431      -9.543 -32.866 -11.713  1.00 95.20           N  
ATOM   3389  NH2 ARG B 431      -7.619 -32.771 -10.470  1.00 95.20           N  
ATOM   3390  CZ  ARG B 431      -8.239 -33.090 -11.597  1.00 95.20           C  
ATOM   3391  N   ASP B 432     -10.680 -38.376 -17.111  1.00 96.15           N  
ATOM   3392  CA  ASP B 432     -11.493 -38.709 -18.277  1.00 96.15           C  
ATOM   3393  C   ASP B 432     -11.528 -37.551 -19.271  1.00 96.15           C  
ATOM   3394  CB  ASP B 432     -12.915 -39.080 -17.851  1.00 96.15           C  
ATOM   3395  O   ASP B 432     -12.573 -37.260 -19.857  1.00 96.15           O  
ATOM   3396  CG  ASP B 432     -13.052 -40.536 -17.443  1.00 96.15           C  
ATOM   3397  OD1 ASP B 432     -12.201 -41.362 -17.837  1.00 96.15           O  
ATOM   3398  OD2 ASP B 432     -14.021 -40.861 -16.723  1.00 96.15           O  
ATOM   3399  N   LEU B 433     -10.408 -36.829 -19.384  1.00 97.10           N  
ATOM   3400  CA  LEU B 433     -10.329 -35.678 -20.277  1.00 97.10           C  
ATOM   3401  C   LEU B 433     -10.261 -36.125 -21.734  1.00 97.10           C  
ATOM   3402  CB  LEU B 433      -9.109 -34.819 -19.937  1.00 97.10           C  
ATOM   3403  O   LEU B 433     -10.695 -35.398 -22.631  1.00 97.10           O  
ATOM   3404  CG  LEU B 433      -9.136 -34.109 -18.583  1.00 97.10           C  
ATOM   3405  CD1 LEU B 433      -7.816 -33.385 -18.337  1.00 97.10           C  
ATOM   3406  CD2 LEU B 433     -10.307 -33.135 -18.512  1.00 97.10           C  
ATOM   3407  N   LEU B 434      -9.711 -37.342 -22.013  1.00 96.70           N  
ATOM   3408  CA  LEU B 434      -9.607 -37.869 -23.369  1.00 96.70           C  
ATOM   3409  C   LEU B 434     -10.989 -38.108 -23.968  1.00 96.70           C  
ATOM   3410  CB  LEU B 434      -8.802 -39.171 -23.379  1.00 96.70           C  
ATOM   3411  O   LEU B 434     -11.256 -37.708 -25.103  1.00 96.70           O  
ATOM   3412  CG  LEU B 434      -7.347 -39.073 -22.917  1.00 96.70           C  
ATOM   3413  CD1 LEU B 434      -6.737 -40.464 -22.784  1.00 96.70           C  
ATOM   3414  CD2 LEU B 434      -6.536 -38.218 -23.884  1.00 96.70           C  
ATOM   3415  N   LYS B 435     -11.866 -38.650 -23.161  1.00 96.54           N  
ATOM   3416  CA  LYS B 435     -13.228 -38.937 -23.600  1.00 96.54           C  
ATOM   3417  C   LYS B 435     -14.068 -37.664 -23.655  1.00 96.54           C  
ATOM   3418  CB  LYS B 435     -13.887 -39.960 -22.672  1.00 96.54           C  
ATOM   3419  O   LYS B 435     -14.777 -37.424 -24.634  1.00 96.54           O  
ATOM   3420  CG  LYS B 435     -13.388 -41.384 -22.867  1.00 96.54           C  
ATOM   3421  CD  LYS B 435     -14.113 -42.360 -21.950  1.00 96.54           C  
ATOM   3422  CE  LYS B 435     -13.504 -43.754 -22.023  1.00 96.54           C  
ATOM   3423  NZ  LYS B 435     -14.163 -44.697 -21.069  1.00 96.54           N  
ATOM   3424  N   THR B 436     -13.978 -36.853 -22.660  1.00 95.78           N  
ATOM   3425  CA  THR B 436     -14.783 -35.644 -22.523  1.00 95.78           C  
ATOM   3426  C   THR B 436     -14.569 -34.714 -23.714  1.00 95.78           C  
ATOM   3427  CB  THR B 436     -14.451 -34.897 -21.218  1.00 95.78           C  
ATOM   3428  O   THR B 436     -15.526 -34.140 -24.239  1.00 95.78           O  
ATOM   3429  CG2 THR B 436     -15.357 -33.684 -21.033  1.00 95.78           C  
ATOM   3430  OG1 THR B 436     -14.627 -35.785 -20.107  1.00 95.78           O  
ATOM   3431  N   PHE B 437     -13.297 -34.612 -24.158  1.00 97.67           N  
ATOM   3432  CA  PHE B 437     -12.988 -33.649 -25.209  1.00 97.67           C  
ATOM   3433  C   PHE B 437     -12.593 -34.361 -26.497  1.00 97.67           C  
ATOM   3434  CB  PHE B 437     -11.864 -32.708 -24.763  1.00 97.67           C  
ATOM   3435  O   PHE B 437     -12.118 -33.728 -27.442  1.00 97.67           O  
ATOM   3436  CG  PHE B 437     -12.246 -31.803 -23.624  1.00 97.67           C  
ATOM   3437  CD1 PHE B 437     -13.114 -30.737 -23.826  1.00 97.67           C  
ATOM   3438  CD2 PHE B 437     -11.737 -32.017 -22.350  1.00 97.67           C  
ATOM   3439  CE1 PHE B 437     -13.470 -29.896 -22.774  1.00 97.67           C  
ATOM   3440  CE2 PHE B 437     -12.088 -31.182 -21.293  1.00 97.67           C  
ATOM   3441  CZ  PHE B 437     -12.954 -30.122 -21.507  1.00 97.67           C  
ATOM   3442  N   LYS B 438     -12.796 -35.686 -26.549  1.00 96.56           N  
ATOM   3443  CA  LYS B 438     -12.537 -36.503 -27.732  1.00 96.56           C  
ATOM   3444  C   LYS B 438     -11.116 -36.291 -28.245  1.00 96.56           C  
ATOM   3445  CB  LYS B 438     -13.546 -36.184 -28.836  1.00 96.56           C  
ATOM   3446  O   LYS B 438     -10.909 -36.061 -29.439  1.00 96.56           O  
ATOM   3447  CG  LYS B 438     -14.994 -36.439 -28.444  1.00 96.56           C  
ATOM   3448  CD  LYS B 438     -15.949 -36.099 -29.581  1.00 96.56           C  
ATOM   3449  CE  LYS B 438     -17.403 -36.247 -29.154  1.00 96.56           C  
ATOM   3450  NZ  LYS B 438     -18.344 -35.881 -30.254  1.00 96.56           N  
ATOM   3451  N   ILE B 439     -10.152 -36.317 -27.366  1.00 96.92           N  
ATOM   3452  CA  ILE B 439      -8.743 -36.164 -27.710  1.00 96.92           C  
ATOM   3453  C   ILE B 439      -8.157 -37.518 -28.102  1.00 96.92           C  
ATOM   3454  CB  ILE B 439      -7.940 -35.551 -26.540  1.00 96.92           C  
ATOM   3455  O   ILE B 439      -8.122 -38.445 -27.290  1.00 96.92           O  
ATOM   3456  CG1 ILE B 439      -8.525 -34.190 -26.146  1.00 96.92           C  
ATOM   3457  CG2 ILE B 439      -6.459 -35.425 -26.909  1.00 96.92           C  
ATOM   3458  CD1 ILE B 439      -7.922 -33.600 -24.879  1.00 96.92           C  
ATOM   3459  N   PRO B 440      -7.707 -37.615 -29.354  1.00 94.05           N  
ATOM   3460  CA  PRO B 440      -7.046 -38.872 -29.714  1.00 94.05           C  
ATOM   3461  C   PRO B 440      -5.780 -39.127 -28.899  1.00 94.05           C  
ATOM   3462  CB  PRO B 440      -6.712 -38.682 -31.196  1.00 94.05           C  
ATOM   3463  O   PRO B 440      -4.940 -38.235 -28.761  1.00 94.05           O  
ATOM   3464  CG  PRO B 440      -7.597 -37.566 -31.647  1.00 94.05           C  
ATOM   3465  CD  PRO B 440      -7.845 -36.652 -30.482  1.00 94.05           C  
ATOM   3466  N   VAL B 441      -5.640 -40.271 -28.368  1.00 93.95           N  
ATOM   3467  CA  VAL B 441      -4.549 -40.626 -27.467  1.00 93.95           C  
ATOM   3468  C   VAL B 441      -3.213 -40.484 -28.192  1.00 93.95           C  
ATOM   3469  CB  VAL B 441      -4.709 -42.063 -26.921  1.00 93.95           C  
ATOM   3470  O   VAL B 441      -2.233 -40.007 -27.614  1.00 93.95           O  
ATOM   3471  CG1 VAL B 441      -3.506 -42.451 -26.063  1.00 93.95           C  
ATOM   3472  CG2 VAL B 441      -6.004 -42.188 -26.120  1.00 93.95           C  
ATOM   3473  N   ASP B 442      -3.171 -40.900 -29.441  1.00 92.40           N  
ATOM   3474  CA  ASP B 442      -1.936 -40.817 -30.213  1.00 92.40           C  
ATOM   3475  C   ASP B 442      -1.489 -39.366 -30.379  1.00 92.40           C  
ATOM   3476  CB  ASP B 442      -2.115 -41.472 -31.584  1.00 92.40           C  
ATOM   3477  O   ASP B 442      -0.295 -39.067 -30.307  1.00 92.40           O  
ATOM   3478  CG  ASP B 442      -3.506 -41.273 -32.159  1.00 92.40           C  
ATOM   3479  OD1 ASP B 442      -4.502 -41.462 -31.428  1.00 92.40           O  
ATOM   3480  OD2 ASP B 442      -3.608 -40.927 -33.356  1.00 92.40           O  
ATOM   3481  N   THR B 443      -2.486 -38.471 -30.657  1.00 94.59           N  
ATOM   3482  CA  THR B 443      -2.181 -37.051 -30.796  1.00 94.59           C  
ATOM   3483  C   THR B 443      -1.659 -36.479 -29.481  1.00 94.59           C  
ATOM   3484  CB  THR B 443      -3.418 -36.255 -31.251  1.00 94.59           C  
ATOM   3485  O   THR B 443      -0.727 -35.672 -29.475  1.00 94.59           O  
ATOM   3486  CG2 THR B 443      -3.055 -34.808 -31.568  1.00 94.59           C  
ATOM   3487  OG1 THR B 443      -3.967 -36.867 -32.424  1.00 94.59           O  
ATOM   3488  N   LEU B 444      -2.261 -36.890 -28.375  1.00 96.45           N  
ATOM   3489  CA  LEU B 444      -1.831 -36.440 -27.055  1.00 96.45           C  
ATOM   3490  C   LEU B 444      -0.387 -36.849 -26.785  1.00 96.45           C  
ATOM   3491  CB  LEU B 444      -2.747 -37.012 -25.969  1.00 96.45           C  
ATOM   3492  O   LEU B 444       0.436 -36.016 -26.399  1.00 96.45           O  
ATOM   3493  CG  LEU B 444      -2.368 -36.689 -24.523  1.00 96.45           C  
ATOM   3494  CD1 LEU B 444      -2.481 -35.190 -24.268  1.00 96.45           C  
ATOM   3495  CD2 LEU B 444      -3.247 -37.470 -23.552  1.00 96.45           C  
ATOM   3496  N   ILE B 445      -0.050 -38.078 -26.991  1.00 94.35           N  
ATOM   3497  CA  ILE B 445       1.277 -38.616 -26.715  1.00 94.35           C  
ATOM   3498  C   ILE B 445       2.310 -37.923 -27.601  1.00 94.35           C  
ATOM   3499  CB  ILE B 445       1.324 -40.145 -26.933  1.00 94.35           C  
ATOM   3500  O   ILE B 445       3.391 -37.556 -27.134  1.00 94.35           O  
ATOM   3501  CG1 ILE B 445       0.473 -40.861 -25.878  1.00 94.35           C  
ATOM   3502  CG2 ILE B 445       2.769 -40.650 -26.905  1.00 94.35           C  
ATOM   3503  CD1 ILE B 445       0.391 -42.369 -26.068  1.00 94.35           C  
ATOM   3504  N   THR B 446       1.937 -37.759 -28.896  1.00 93.88           N  
ATOM   3505  CA  THR B 446       2.847 -37.075 -29.807  1.00 93.88           C  
ATOM   3506  C   THR B 446       3.140 -35.659 -29.318  1.00 93.88           C  
ATOM   3507  CB  THR B 446       2.271 -37.019 -31.234  1.00 93.88           C  
ATOM   3508  O   THR B 446       4.295 -35.228 -29.304  1.00 93.88           O  
ATOM   3509  CG2 THR B 446       3.275 -36.414 -32.210  1.00 93.88           C  
ATOM   3510  OG1 THR B 446       1.945 -38.347 -31.664  1.00 93.88           O  
ATOM   3511  N   TYR B 447       2.059 -34.975 -28.920  1.00 95.85           N  
ATOM   3512  CA  TYR B 447       2.245 -33.618 -28.418  1.00 95.85           C  
ATOM   3513  C   TYR B 447       3.106 -33.614 -27.161  1.00 95.85           C  
ATOM   3514  CB  TYR B 447       0.891 -32.963 -28.125  1.00 95.85           C  
ATOM   3515  O   TYR B 447       4.053 -32.831 -27.052  1.00 95.85           O  
ATOM   3516  CG  TYR B 447       1.002 -31.601 -27.483  1.00 95.85           C  
ATOM   3517  CD1 TYR B 447       0.805 -31.437 -26.114  1.00 95.85           C  
ATOM   3518  CD2 TYR B 447       1.304 -30.477 -28.244  1.00 95.85           C  
ATOM   3519  CE1 TYR B 447       0.904 -30.184 -25.518  1.00 95.85           C  
ATOM   3520  CE2 TYR B 447       1.406 -29.219 -27.659  1.00 95.85           C  
ATOM   3521  OH  TYR B 447       1.304 -27.840 -25.713  1.00 95.85           O  
ATOM   3522  CZ  TYR B 447       1.205 -29.082 -26.297  1.00 95.85           C  
ATOM   3523  N   LEU B 448       2.809 -34.459 -26.195  1.00 96.79           N  
ATOM   3524  CA  LEU B 448       3.503 -34.500 -24.913  1.00 96.79           C  
ATOM   3525  C   LEU B 448       4.980 -34.829 -25.104  1.00 96.79           C  
ATOM   3526  CB  LEU B 448       2.855 -35.532 -23.985  1.00 96.79           C  
ATOM   3527  O   LEU B 448       5.842 -34.237 -24.451  1.00 96.79           O  
ATOM   3528  CG  LEU B 448       1.456 -35.194 -23.468  1.00 96.79           C  
ATOM   3529  CD1 LEU B 448       0.910 -36.342 -22.627  1.00 96.79           C  
ATOM   3530  CD2 LEU B 448       1.481 -33.899 -22.663  1.00 96.79           C  
ATOM   3531  N   MET B 449       5.279 -35.768 -25.957  1.00 94.32           N  
ATOM   3532  CA  MET B 449       6.672 -36.121 -26.220  1.00 94.32           C  
ATOM   3533  C   MET B 449       7.418 -34.954 -26.857  1.00 94.32           C  
ATOM   3534  CB  MET B 449       6.753 -37.351 -27.126  1.00 94.32           C  
ATOM   3535  O   MET B 449       8.566 -34.679 -26.503  1.00 94.32           O  
ATOM   3536  CG  MET B 449       6.365 -38.648 -26.434  1.00 94.32           C  
ATOM   3537  SD  MET B 449       6.591 -40.115 -27.514  1.00 94.32           S  
ATOM   3538  CE  MET B 449       7.537 -41.190 -26.399  1.00 94.32           C  
ATOM   3539  N   THR B 450       6.726 -34.290 -27.798  1.00 94.77           N  
ATOM   3540  CA  THR B 450       7.318 -33.127 -28.449  1.00 94.77           C  
ATOM   3541  C   THR B 450       7.524 -31.993 -27.449  1.00 94.77           C  
ATOM   3542  CB  THR B 450       6.443 -32.633 -29.616  1.00 94.77           C  
ATOM   3543  O   THR B 450       8.566 -31.334 -27.454  1.00 94.77           O  
ATOM   3544  CG2 THR B 450       7.159 -31.557 -30.425  1.00 94.77           C  
ATOM   3545  OG1 THR B 450       6.137 -33.738 -30.476  1.00 94.77           O  
ATOM   3546  N   LEU B 451       6.471 -31.777 -26.618  1.00 96.63           N  
ATOM   3547  CA  LEU B 451       6.560 -30.750 -25.585  1.00 96.63           C  
ATOM   3548  C   LEU B 451       7.736 -31.018 -24.653  1.00 96.63           C  
ATOM   3549  CB  LEU B 451       5.259 -30.686 -24.780  1.00 96.63           C  
ATOM   3550  O   LEU B 451       8.554 -30.128 -24.407  1.00 96.63           O  
ATOM   3551  CG  LEU B 451       5.243 -29.718 -23.596  1.00 96.63           C  
ATOM   3552  CD1 LEU B 451       5.328 -28.277 -24.088  1.00 96.63           C  
ATOM   3553  CD2 LEU B 451       3.990 -29.927 -22.752  1.00 96.63           C  
ATOM   3554  N   GLU B 452       7.799 -32.222 -24.129  1.00 96.27           N  
ATOM   3555  CA  GLU B 452       8.835 -32.611 -23.177  1.00 96.27           C  
ATOM   3556  C   GLU B 452      10.226 -32.482 -23.791  1.00 96.27           C  
ATOM   3557  CB  GLU B 452       8.606 -34.044 -22.689  1.00 96.27           C  
ATOM   3558  O   GLU B 452      11.195 -32.186 -23.089  1.00 96.27           O  
ATOM   3559  CG  GLU B 452       9.337 -34.377 -21.397  1.00 96.27           C  
ATOM   3560  CD  GLU B 452       8.803 -35.624 -20.710  1.00 96.27           C  
ATOM   3561  OE1 GLU B 452       9.129 -35.850 -19.522  1.00 96.27           O  
ATOM   3562  OE2 GLU B 452       8.053 -36.382 -21.365  1.00 96.27           O  
ATOM   3563  N   ASP B 453      10.405 -32.672 -25.142  1.00 95.23           N  
ATOM   3564  CA  ASP B 453      11.675 -32.507 -25.842  1.00 95.23           C  
ATOM   3565  C   ASP B 453      12.111 -31.044 -25.852  1.00 95.23           C  
ATOM   3566  CB  ASP B 453      11.571 -33.035 -27.274  1.00 95.23           C  
ATOM   3567  O   ASP B 453      13.289 -30.743 -26.052  1.00 95.23           O  
ATOM   3568  CG  ASP B 453      11.536 -34.552 -27.346  1.00 95.23           C  
ATOM   3569  OD1 ASP B 453      11.879 -35.218 -26.346  1.00 95.23           O  
ATOM   3570  OD2 ASP B 453      11.165 -35.086 -28.414  1.00 95.23           O  
ATOM   3571  N   HIS B 454      11.182 -30.116 -25.660  1.00 96.06           N  
ATOM   3572  CA  HIS B 454      11.499 -28.694 -25.711  1.00 96.06           C  
ATOM   3573  C   HIS B 454      11.909 -28.171 -24.339  1.00 96.06           C  
ATOM   3574  CB  HIS B 454      10.306 -27.897 -26.242  1.00 96.06           C  
ATOM   3575  O   HIS B 454      12.273 -27.001 -24.199  1.00 96.06           O  
ATOM   3576  CG  HIS B 454      10.186 -27.917 -27.733  1.00 96.06           C  
ATOM   3577  CD2 HIS B 454      10.465 -26.971 -28.660  1.00 96.06           C  
ATOM   3578  ND1 HIS B 454       9.726 -29.015 -28.427  1.00 96.06           N  
ATOM   3579  CE1 HIS B 454       9.728 -28.742 -29.722  1.00 96.06           C  
ATOM   3580  NE2 HIS B 454      10.172 -27.508 -29.889  1.00 96.06           N  
ATOM   3581  N   TYR B 455      11.813 -29.011 -23.355  1.00 96.90           N  
ATOM   3582  CA  TYR B 455      12.451 -28.722 -22.076  1.00 96.90           C  
ATOM   3583  C   TYR B 455      13.930 -29.088 -22.109  1.00 96.90           C  
ATOM   3584  CB  TYR B 455      11.751 -29.478 -20.942  1.00 96.90           C  
ATOM   3585  O   TYR B 455      14.298 -30.165 -22.583  1.00 96.90           O  
ATOM   3586  CG  TYR B 455      10.503 -28.796 -20.437  1.00 96.90           C  
ATOM   3587  CD1 TYR B 455      10.576 -27.788 -19.478  1.00 96.90           C  
ATOM   3588  CD2 TYR B 455       9.249 -29.157 -20.917  1.00 96.90           C  
ATOM   3589  CE1 TYR B 455       9.429 -27.158 -19.008  1.00 96.90           C  
ATOM   3590  CE2 TYR B 455       8.095 -28.533 -20.454  1.00 96.90           C  
ATOM   3591  OH  TYR B 455       7.056 -26.915 -19.040  1.00 96.90           O  
ATOM   3592  CZ  TYR B 455       8.195 -27.536 -19.501  1.00 96.90           C  
ATOM   3593  N   HIS B 456      14.849 -28.184 -21.645  1.00 94.97           N  
ATOM   3594  CA  HIS B 456      16.291 -28.393 -21.715  1.00 94.97           C  
ATOM   3595  C   HIS B 456      16.779 -29.258 -20.558  1.00 94.97           C  
ATOM   3596  CB  HIS B 456      17.027 -27.052 -21.715  1.00 94.97           C  
ATOM   3597  O   HIS B 456      16.636 -28.883 -19.393  1.00 94.97           O  
ATOM   3598  CG  HIS B 456      16.627 -26.148 -22.837  1.00 94.97           C  
ATOM   3599  CD2 HIS B 456      15.922 -24.993 -22.839  1.00 94.97           C  
ATOM   3600  ND1 HIS B 456      16.956 -26.402 -24.151  1.00 94.97           N  
ATOM   3601  CE1 HIS B 456      16.469 -25.438 -24.915  1.00 94.97           C  
ATOM   3602  NE2 HIS B 456      15.837 -24.571 -24.143  1.00 94.97           N  
ATOM   3603  N   ALA B 457      17.388 -30.336 -20.867  1.00 89.79           N  
ATOM   3604  CA  ALA B 457      17.891 -31.271 -19.864  1.00 89.79           C  
ATOM   3605  C   ALA B 457      19.041 -30.658 -19.070  1.00 89.79           C  
ATOM   3606  CB  ALA B 457      18.340 -32.571 -20.527  1.00 89.79           C  
ATOM   3607  O   ALA B 457      19.288 -31.044 -17.925  1.00 89.79           O  
ATOM   3608  N   ASP B 458      19.658 -29.653 -19.660  1.00 92.03           N  
ATOM   3609  CA  ASP B 458      20.831 -29.049 -19.035  1.00 92.03           C  
ATOM   3610  C   ASP B 458      20.425 -27.992 -18.011  1.00 92.03           C  
ATOM   3611  CB  ASP B 458      21.746 -28.432 -20.094  1.00 92.03           C  
ATOM   3612  O   ASP B 458      21.245 -27.559 -17.198  1.00 92.03           O  
ATOM   3613  CG  ASP B 458      21.032 -27.428 -20.982  1.00 92.03           C  
ATOM   3614  OD1 ASP B 458      19.876 -27.684 -21.385  1.00 92.03           O  
ATOM   3615  OD2 ASP B 458      21.630 -26.373 -21.284  1.00 92.03           O  
ATOM   3616  N   VAL B 459      19.186 -27.630 -18.041  1.00 96.97           N  
ATOM   3617  CA  VAL B 459      18.692 -26.685 -17.045  1.00 96.97           C  
ATOM   3618  C   VAL B 459      18.383 -27.421 -15.743  1.00 96.97           C  
ATOM   3619  CB  VAL B 459      17.436 -25.938 -17.546  1.00 96.97           C  
ATOM   3620  O   VAL B 459      17.643 -28.408 -15.741  1.00 96.97           O  
ATOM   3621  CG1 VAL B 459      16.878 -25.027 -16.454  1.00 96.97           C  
ATOM   3622  CG2 VAL B 459      17.760 -25.133 -18.803  1.00 96.97           C  
ATOM   3623  N   ALA B 460      18.904 -26.970 -14.703  1.00 97.04           N  
ATOM   3624  CA  ALA B 460      18.939 -27.712 -13.445  1.00 97.04           C  
ATOM   3625  C   ALA B 460      17.555 -27.775 -12.806  1.00 97.04           C  
ATOM   3626  CB  ALA B 460      19.939 -27.078 -12.481  1.00 97.04           C  
ATOM   3627  O   ALA B 460      17.107 -28.843 -12.383  1.00 97.04           O  
ATOM   3628  N   TYR B 461      16.813 -26.685 -12.694  1.00 98.03           N  
ATOM   3629  CA  TYR B 461      15.564 -26.605 -11.946  1.00 98.03           C  
ATOM   3630  C   TYR B 461      14.367 -26.542 -12.887  1.00 98.03           C  
ATOM   3631  CB  TYR B 461      15.567 -25.383 -11.022  1.00 98.03           C  
ATOM   3632  O   TYR B 461      13.523 -27.441 -12.890  1.00 98.03           O  
ATOM   3633  CG  TYR B 461      14.306 -25.235 -10.207  1.00 98.03           C  
ATOM   3634  CD1 TYR B 461      13.270 -24.409 -10.635  1.00 98.03           C  
ATOM   3635  CD2 TYR B 461      14.149 -25.919  -9.006  1.00 98.03           C  
ATOM   3636  CE1 TYR B 461      12.106 -24.267  -9.886  1.00 98.03           C  
ATOM   3637  CE2 TYR B 461      12.990 -25.785  -8.249  1.00 98.03           C  
ATOM   3638  OH  TYR B 461      10.826 -24.822  -7.950  1.00 98.03           O  
ATOM   3639  CZ  TYR B 461      11.976 -24.959  -8.696  1.00 98.03           C  
ATOM   3640  N   HIS B 462      14.320 -25.528 -13.833  1.00 98.35           N  
ATOM   3641  CA  HIS B 462      13.182 -25.295 -14.715  1.00 98.35           C  
ATOM   3642  C   HIS B 462      13.210 -26.239 -15.913  1.00 98.35           C  
ATOM   3643  CB  HIS B 462      13.162 -23.841 -15.193  1.00 98.35           C  
ATOM   3644  O   HIS B 462      13.202 -25.791 -17.062  1.00 98.35           O  
ATOM   3645  CG  HIS B 462      12.909 -22.854 -14.099  1.00 98.35           C  
ATOM   3646  CD2 HIS B 462      11.755 -22.446 -13.519  1.00 98.35           C  
ATOM   3647  ND1 HIS B 462      13.921 -22.156 -13.476  1.00 98.35           N  
ATOM   3648  CE1 HIS B 462      13.399 -21.360 -12.558  1.00 98.35           C  
ATOM   3649  NE2 HIS B 462      12.087 -21.517 -12.563  1.00 98.35           N  
ATOM   3650  N   ASN B 463      13.163 -27.531 -15.698  1.00 98.34           N  
ATOM   3651  CA  ASN B 463      13.174 -28.601 -16.690  1.00 98.34           C  
ATOM   3652  C   ASN B 463      11.883 -29.413 -16.653  1.00 98.34           C  
ATOM   3653  CB  ASN B 463      14.383 -29.516 -16.479  1.00 98.34           C  
ATOM   3654  O   ASN B 463      10.897 -28.993 -16.046  1.00 98.34           O  
ATOM   3655  CG  ASN B 463      14.417 -30.129 -15.093  1.00 98.34           C  
ATOM   3656  ND2 ASN B 463      15.615 -30.423 -14.603  1.00 98.34           N  
ATOM   3657  OD1 ASN B 463      13.374 -30.338 -14.468  1.00 98.34           O  
ATOM   3658  N   ASN B 464      11.844 -30.574 -17.394  1.00 98.01           N  
ATOM   3659  CA  ASN B 464      10.632 -31.373 -17.537  1.00 98.01           C  
ATOM   3660  C   ASN B 464      10.206 -31.989 -16.208  1.00 98.01           C  
ATOM   3661  CB  ASN B 464      10.830 -32.465 -18.590  1.00 98.01           C  
ATOM   3662  O   ASN B 464       9.017 -32.221 -15.979  1.00 98.01           O  
ATOM   3663  CG  ASN B 464      11.975 -33.400 -18.253  1.00 98.01           C  
ATOM   3664  ND2 ASN B 464      12.045 -34.527 -18.952  1.00 98.01           N  
ATOM   3665  OD1 ASN B 464      12.788 -33.113 -17.371  1.00 98.01           O  
ATOM   3666  N   ILE B 465      11.133 -32.247 -15.270  1.00 98.62           N  
ATOM   3667  CA  ILE B 465      10.809 -32.818 -13.967  1.00 98.62           C  
ATOM   3668  C   ILE B 465      10.001 -31.812 -13.150  1.00 98.62           C  
ATOM   3669  CB  ILE B 465      12.084 -33.232 -13.199  1.00 98.62           C  
ATOM   3670  O   ILE B 465       8.995 -32.169 -12.534  1.00 98.62           O  
ATOM   3671  CG1 ILE B 465      12.892 -34.249 -14.014  1.00 98.62           C  
ATOM   3672  CG2 ILE B 465      11.725 -33.796 -11.821  1.00 98.62           C  
ATOM   3673  CD1 ILE B 465      14.239 -34.604 -13.400  1.00 98.62           C  
ATOM   3674  N   HIS B 466      10.462 -30.517 -13.174  1.00 98.59           N  
ATOM   3675  CA  HIS B 466       9.741 -29.457 -12.479  1.00 98.59           C  
ATOM   3676  C   HIS B 466       8.338 -29.279 -13.050  1.00 98.59           C  
ATOM   3677  CB  HIS B 466      10.513 -28.139 -12.564  1.00 98.59           C  
ATOM   3678  O   HIS B 466       7.370 -29.142 -12.299  1.00 98.59           O  
ATOM   3679  CG  HIS B 466       9.782 -26.977 -11.971  1.00 98.59           C  
ATOM   3680  CD2 HIS B 466       9.326 -25.833 -12.533  1.00 98.59           C  
ATOM   3681  ND1 HIS B 466       9.446 -26.911 -10.636  1.00 98.59           N  
ATOM   3682  CE1 HIS B 466       8.812 -25.774 -10.403  1.00 98.59           C  
ATOM   3683  NE2 HIS B 466       8.726 -25.101 -11.537  1.00 98.59           N  
ATOM   3684  N   ALA B 467       8.239 -29.238 -14.340  1.00 98.82           N  
ATOM   3685  CA  ALA B 467       6.937 -29.118 -14.992  1.00 98.82           C  
ATOM   3686  C   ALA B 467       6.005 -30.250 -14.567  1.00 98.82           C  
ATOM   3687  CB  ALA B 467       7.102 -29.110 -16.510  1.00 98.82           C  
ATOM   3688  O   ALA B 467       4.825 -30.020 -14.294  1.00 98.82           O  
ATOM   3689  N   ALA B 468       6.555 -31.525 -14.527  1.00 98.82           N  
ATOM   3690  CA  ALA B 468       5.771 -32.678 -14.093  1.00 98.82           C  
ATOM   3691  C   ALA B 468       5.274 -32.495 -12.661  1.00 98.82           C  
ATOM   3692  CB  ALA B 468       6.596 -33.957 -14.207  1.00 98.82           C  
ATOM   3693  O   ALA B 468       4.128 -32.824 -12.348  1.00 98.82           O  
ATOM   3694  N   ASP B 469       6.122 -31.978 -11.764  1.00 98.76           N  
ATOM   3695  CA  ASP B 469       5.762 -31.723 -10.373  1.00 98.76           C  
ATOM   3696  C   ASP B 469       4.626 -30.707 -10.277  1.00 98.76           C  
ATOM   3697  CB  ASP B 469       6.977 -31.229  -9.585  1.00 98.76           C  
ATOM   3698  O   ASP B 469       3.678 -30.898  -9.513  1.00 98.76           O  
ATOM   3699  CG  ASP B 469       6.681 -31.010  -8.112  1.00 98.76           C  
ATOM   3700  OD1 ASP B 469       6.438 -31.998  -7.386  1.00 98.76           O  
ATOM   3701  OD2 ASP B 469       6.686 -29.839  -7.675  1.00 98.76           O  
ATOM   3702  N   VAL B 470       4.709 -29.642 -11.047  1.00 98.85           N  
ATOM   3703  CA  VAL B 470       3.705 -28.583 -11.021  1.00 98.85           C  
ATOM   3704  C   VAL B 470       2.373 -29.120 -11.541  1.00 98.85           C  
ATOM   3705  CB  VAL B 470       4.148 -27.359 -11.854  1.00 98.85           C  
ATOM   3706  O   VAL B 470       1.315 -28.815 -10.987  1.00 98.85           O  
ATOM   3707  CG1 VAL B 470       3.022 -26.331 -11.945  1.00 98.85           C  
ATOM   3708  CG2 VAL B 470       5.403 -26.731 -11.252  1.00 98.85           C  
ATOM   3709  N   VAL B 471       2.401 -29.928 -12.598  1.00 98.86           N  
ATOM   3710  CA  VAL B 471       1.193 -30.538 -13.142  1.00 98.86           C  
ATOM   3711  C   VAL B 471       0.537 -31.422 -12.083  1.00 98.86           C  
ATOM   3712  CB  VAL B 471       1.496 -31.363 -14.412  1.00 98.86           C  
ATOM   3713  O   VAL B 471      -0.668 -31.323 -11.842  1.00 98.86           O  
ATOM   3714  CG1 VAL B 471       0.301 -32.239 -14.785  1.00 98.86           C  
ATOM   3715  CG2 VAL B 471       1.868 -30.441 -15.572  1.00 98.86           C  
ATOM   3716  N   GLN B 472       1.341 -32.280 -11.458  1.00 98.76           N  
ATOM   3717  CA  GLN B 472       0.821 -33.179 -10.433  1.00 98.76           C  
ATOM   3718  C   GLN B 472       0.266 -32.398  -9.246  1.00 98.76           C  
ATOM   3719  CB  GLN B 472       1.910 -34.145  -9.963  1.00 98.76           C  
ATOM   3720  O   GLN B 472      -0.787 -32.743  -8.706  1.00 98.76           O  
ATOM   3721  CG  GLN B 472       1.406 -35.229  -9.020  1.00 98.76           C  
ATOM   3722  CD  GLN B 472       1.416 -34.793  -7.567  1.00 98.76           C  
ATOM   3723  NE2 GLN B 472       0.562 -35.410  -6.757  1.00 98.76           N  
ATOM   3724  OE1 GLN B 472       2.185 -33.910  -7.175  1.00 98.76           O  
ATOM   3725  N   SER B 473       0.948 -31.359  -8.796  1.00 98.61           N  
ATOM   3726  CA  SER B 473       0.502 -30.527  -7.683  1.00 98.61           C  
ATOM   3727  C   SER B 473      -0.814 -29.828  -8.008  1.00 98.61           C  
ATOM   3728  CB  SER B 473       1.567 -29.488  -7.330  1.00 98.61           C  
ATOM   3729  O   SER B 473      -1.708 -29.753  -7.162  1.00 98.61           O  
ATOM   3730  OG  SER B 473       2.742 -30.117  -6.846  1.00 98.61           O  
ATOM   3731  N   THR B 474      -0.924 -29.272  -9.228  1.00 98.66           N  
ATOM   3732  CA  THR B 474      -2.164 -28.644  -9.672  1.00 98.66           C  
ATOM   3733  C   THR B 474      -3.312 -29.650  -9.664  1.00 98.66           C  
ATOM   3734  CB  THR B 474      -2.012 -28.045 -11.082  1.00 98.66           C  
ATOM   3735  O   THR B 474      -4.420 -29.330  -9.230  1.00 98.66           O  
ATOM   3736  CG2 THR B 474      -3.286 -27.325 -11.513  1.00 98.66           C  
ATOM   3737  OG1 THR B 474      -0.925 -27.112 -11.084  1.00 98.66           O  
ATOM   3738  N   HIS B 475      -3.018 -30.873 -10.104  1.00 98.33           N  
ATOM   3739  CA  HIS B 475      -4.004 -31.949 -10.110  1.00 98.33           C  
ATOM   3740  C   HIS B 475      -4.513 -32.238  -8.702  1.00 98.33           C  
ATOM   3741  CB  HIS B 475      -3.408 -33.217 -10.724  1.00 98.33           C  
ATOM   3742  O   HIS B 475      -5.721 -32.352  -8.486  1.00 98.33           O  
ATOM   3743  CG  HIS B 475      -4.242 -34.439 -10.502  1.00 98.33           C  
ATOM   3744  CD2 HIS B 475      -4.028 -35.534  -9.736  1.00 98.33           C  
ATOM   3745  ND1 HIS B 475      -5.460 -34.630 -11.117  1.00 98.33           N  
ATOM   3746  CE1 HIS B 475      -5.962 -35.793 -10.735  1.00 98.33           C  
ATOM   3747  NE2 HIS B 475      -5.112 -36.361  -9.897  1.00 98.33           N  
ATOM   3748  N   VAL B 476      -3.675 -32.308  -7.712  1.00 97.60           N  
ATOM   3749  CA  VAL B 476      -4.035 -32.604  -6.330  1.00 97.60           C  
ATOM   3750  C   VAL B 476      -4.835 -31.443  -5.744  1.00 97.60           C  
ATOM   3751  CB  VAL B 476      -2.785 -32.881  -5.464  1.00 97.60           C  
ATOM   3752  O   VAL B 476      -5.836 -31.656  -5.056  1.00 97.60           O  
ATOM   3753  CG1 VAL B 476      -3.173 -33.058  -3.997  1.00 97.60           C  
ATOM   3754  CG2 VAL B 476      -2.044 -34.113  -5.977  1.00 97.60           C  
ATOM   3755  N   LEU B 477      -4.442 -30.248  -6.059  1.00 97.15           N  
ATOM   3756  CA  LEU B 477      -5.126 -29.073  -5.531  1.00 97.15           C  
ATOM   3757  C   LEU B 477      -6.538 -28.966  -6.096  1.00 97.15           C  
ATOM   3758  CB  LEU B 477      -4.337 -27.802  -5.857  1.00 97.15           C  
ATOM   3759  O   LEU B 477      -7.461 -28.539  -5.398  1.00 97.15           O  
ATOM   3760  CG  LEU B 477      -3.014 -27.616  -5.112  1.00 97.15           C  
ATOM   3761  CD1 LEU B 477      -2.298 -26.364  -5.607  1.00 97.15           C  
ATOM   3762  CD2 LEU B 477      -3.254 -27.541  -3.607  1.00 97.15           C  
ATOM   3763  N   LEU B 478      -6.677 -29.302  -7.360  1.00 96.40           N  
ATOM   3764  CA  LEU B 478      -7.986 -29.291  -8.004  1.00 96.40           C  
ATOM   3765  C   LEU B 478      -8.916 -30.317  -7.364  1.00 96.40           C  
ATOM   3766  CB  LEU B 478      -7.849 -29.574  -9.503  1.00 96.40           C  
ATOM   3767  O   LEU B 478     -10.139 -30.179  -7.432  1.00 96.40           O  
ATOM   3768  CG  LEU B 478      -7.436 -28.392 -10.381  1.00 96.40           C  
ATOM   3769  CD1 LEU B 478      -6.977 -28.884 -11.750  1.00 96.40           C  
ATOM   3770  CD2 LEU B 478      -8.586 -27.401 -10.521  1.00 96.40           C  
ATOM   3771  N   SER B 479      -8.326 -31.335  -6.728  1.00 92.49           N  
ATOM   3772  CA  SER B 479      -9.115 -32.433  -6.179  1.00 92.49           C  
ATOM   3773  C   SER B 479      -9.452 -32.192  -4.712  1.00 92.49           C  
ATOM   3774  CB  SER B 479      -8.368 -33.758  -6.329  1.00 92.49           C  
ATOM   3775  O   SER B 479     -10.028 -33.059  -4.051  1.00 92.49           O  
ATOM   3776  OG  SER B 479      -8.169 -34.072  -7.697  1.00 92.49           O  
ATOM   3777  N   THR B 480      -9.096 -31.020  -4.228  1.00 86.10           N  
ATOM   3778  CA  THR B 480      -9.473 -30.684  -2.859  1.00 86.10           C  
ATOM   3779  C   THR B 480     -10.990 -30.579  -2.726  1.00 86.10           C  
ATOM   3780  CB  THR B 480      -8.823 -29.362  -2.410  1.00 86.10           C  
ATOM   3781  O   THR B 480     -11.659 -30.028  -3.603  1.00 86.10           O  
ATOM   3782  CG2 THR B 480      -7.330 -29.541  -2.160  1.00 86.10           C  
ATOM   3783  OG1 THR B 480      -9.010 -28.373  -3.430  1.00 86.10           O  
ATOM   3784  N   PRO B 481     -11.561 -31.092  -1.690  1.00 82.88           N  
ATOM   3785  CA  PRO B 481     -13.013 -31.117  -1.497  1.00 82.88           C  
ATOM   3786  C   PRO B 481     -13.651 -29.737  -1.639  1.00 82.88           C  
ATOM   3787  CB  PRO B 481     -13.170 -31.646  -0.069  1.00 82.88           C  
ATOM   3788  O   PRO B 481     -14.747 -29.613  -2.192  1.00 82.88           O  
ATOM   3789  CG  PRO B 481     -11.966 -32.504   0.154  1.00 82.88           C  
ATOM   3790  CD  PRO B 481     -10.802 -31.889  -0.567  1.00 82.88           C  
ATOM   3791  N   ALA B 482     -12.925 -28.755  -1.154  1.00 78.23           N  
ATOM   3792  CA  ALA B 482     -13.471 -27.401  -1.216  1.00 78.23           C  
ATOM   3793  C   ALA B 482     -13.643 -26.945  -2.662  1.00 78.23           C  
ATOM   3794  CB  ALA B 482     -12.571 -26.429  -0.458  1.00 78.23           C  
ATOM   3795  O   ALA B 482     -14.463 -26.070  -2.949  1.00 78.23           O  
ATOM   3796  N   LEU B 483     -12.946 -27.562  -3.569  1.00 85.14           N  
ATOM   3797  CA  LEU B 483     -12.961 -27.114  -4.957  1.00 85.14           C  
ATOM   3798  C   LEU B 483     -13.590 -28.167  -5.862  1.00 85.14           C  
ATOM   3799  CB  LEU B 483     -11.540 -26.797  -5.433  1.00 85.14           C  
ATOM   3800  O   LEU B 483     -13.636 -27.996  -7.082  1.00 85.14           O  
ATOM   3801  CG  LEU B 483     -10.840 -25.624  -4.744  1.00 85.14           C  
ATOM   3802  CD1 LEU B 483      -9.405 -25.496  -5.245  1.00 85.14           C  
ATOM   3803  CD2 LEU B 483     -11.611 -24.330  -4.976  1.00 85.14           C  
ATOM   3804  N   GLU B 484     -14.072 -29.167  -5.213  1.00 76.95           N  
ATOM   3805  CA  GLU B 484     -14.669 -30.234  -6.010  1.00 76.95           C  
ATOM   3806  C   GLU B 484     -15.924 -29.750  -6.729  1.00 76.95           C  
ATOM   3807  CB  GLU B 484     -14.999 -31.442  -5.129  1.00 76.95           C  
ATOM   3808  O   GLU B 484     -16.792 -29.121  -6.119  1.00 76.95           O  
ATOM   3809  CG  GLU B 484     -15.085 -32.755  -5.894  1.00 76.95           C  
ATOM   3810  CD  GLU B 484     -15.237 -33.968  -4.989  1.00 76.95           C  
ATOM   3811  OE1 GLU B 484     -15.214 -35.111  -5.497  1.00 76.95           O  
ATOM   3812  OE2 GLU B 484     -15.380 -33.772  -3.761  1.00 76.95           O  
ATOM   3813  N   ALA B 485     -16.009 -29.854  -7.993  1.00 77.73           N  
ATOM   3814  CA  ALA B 485     -17.163 -29.560  -8.840  1.00 77.73           C  
ATOM   3815  C   ALA B 485     -17.335 -28.056  -9.030  1.00 77.73           C  
ATOM   3816  CB  ALA B 485     -18.430 -30.167  -8.242  1.00 77.73           C  
ATOM   3817  O   ALA B 485     -18.429 -27.586  -9.350  1.00 77.73           O  
ATOM   3818  N   VAL B 486     -16.365 -27.341  -8.630  1.00 85.54           N  
ATOM   3819  CA  VAL B 486     -16.414 -25.892  -8.789  1.00 85.54           C  
ATOM   3820  C   VAL B 486     -16.026 -25.515 -10.217  1.00 85.54           C  
ATOM   3821  CB  VAL B 486     -15.488 -25.178  -7.779  1.00 85.54           C  
ATOM   3822  O   VAL B 486     -16.682 -24.682 -10.846  1.00 85.54           O  
ATOM   3823  CG1 VAL B 486     -15.437 -23.677  -8.060  1.00 85.54           C  
ATOM   3824  CG2 VAL B 486     -15.955 -25.441  -6.349  1.00 85.54           C  
ATOM   3825  N   PHE B 487     -15.107 -26.227 -10.756  1.00 92.92           N  
ATOM   3826  CA  PHE B 487     -14.586 -25.855 -12.067  1.00 92.92           C  
ATOM   3827  C   PHE B 487     -15.081 -26.818 -13.139  1.00 92.92           C  
ATOM   3828  CB  PHE B 487     -13.055 -25.830 -12.051  1.00 92.92           C  
ATOM   3829  O   PHE B 487     -15.262 -28.009 -12.877  1.00 92.92           O  
ATOM   3830  CG  PHE B 487     -12.474 -24.784 -11.137  1.00 92.92           C  
ATOM   3831  CD1 PHE B 487     -12.548 -23.436 -11.466  1.00 92.92           C  
ATOM   3832  CD2 PHE B 487     -11.855 -25.150  -9.949  1.00 92.92           C  
ATOM   3833  CE1 PHE B 487     -12.012 -22.466 -10.622  1.00 92.92           C  
ATOM   3834  CE2 PHE B 487     -11.317 -24.186  -9.101  1.00 92.92           C  
ATOM   3835  CZ  PHE B 487     -11.396 -22.845  -9.440  1.00 92.92           C  
ATOM   3836  N   THR B 488     -15.353 -26.268 -14.359  1.00 93.17           N  
ATOM   3837  CA  THR B 488     -15.756 -27.076 -15.504  1.00 93.17           C  
ATOM   3838  C   THR B 488     -14.585 -27.911 -16.015  1.00 93.17           C  
ATOM   3839  CB  THR B 488     -16.299 -26.197 -16.646  1.00 93.17           C  
ATOM   3840  O   THR B 488     -13.429 -27.632 -15.692  1.00 93.17           O  
ATOM   3841  CG2 THR B 488     -17.424 -25.292 -16.154  1.00 93.17           C  
ATOM   3842  OG1 THR B 488     -15.238 -25.384 -17.162  1.00 93.17           O  
ATOM   3843  N   ASP B 489     -14.861 -28.949 -16.787  1.00 95.77           N  
ATOM   3844  CA  ASP B 489     -13.822 -29.804 -17.354  1.00 95.77           C  
ATOM   3845  C   ASP B 489     -12.875 -29.001 -18.244  1.00 95.77           C  
ATOM   3846  CB  ASP B 489     -14.446 -30.951 -18.152  1.00 95.77           C  
ATOM   3847  O   ASP B 489     -11.681 -29.297 -18.314  1.00 95.77           O  
ATOM   3848  CG  ASP B 489     -15.124 -31.986 -17.270  1.00 95.77           C  
ATOM   3849  OD1 ASP B 489     -14.716 -32.151 -16.100  1.00 95.77           O  
ATOM   3850  OD2 ASP B 489     -16.071 -32.644 -17.751  1.00 95.77           O  
ATOM   3851  N   LEU B 490     -13.423 -27.948 -18.947  1.00 97.12           N  
ATOM   3852  CA  LEU B 490     -12.590 -27.105 -19.798  1.00 97.12           C  
ATOM   3853  C   LEU B 490     -11.595 -26.306 -18.963  1.00 97.12           C  
ATOM   3854  CB  LEU B 490     -13.458 -26.155 -20.627  1.00 97.12           C  
ATOM   3855  O   LEU B 490     -10.430 -26.167 -19.342  1.00 97.12           O  
ATOM   3856  CG  LEU B 490     -12.736 -25.343 -21.704  1.00 97.12           C  
ATOM   3857  CD1 LEU B 490     -12.247 -26.260 -22.820  1.00 97.12           C  
ATOM   3858  CD2 LEU B 490     -13.653 -24.258 -22.259  1.00 97.12           C  
ATOM   3859  N   GLU B 491     -12.081 -25.766 -17.836  1.00 97.54           N  
ATOM   3860  CA  GLU B 491     -11.222 -25.009 -16.930  1.00 97.54           C  
ATOM   3861  C   GLU B 491     -10.135 -25.896 -16.330  1.00 97.54           C  
ATOM   3862  CB  GLU B 491     -12.051 -24.365 -15.815  1.00 97.54           C  
ATOM   3863  O   GLU B 491      -8.982 -25.476 -16.206  1.00 97.54           O  
ATOM   3864  CG  GLU B 491     -12.940 -23.225 -16.289  1.00 97.54           C  
ATOM   3865  CD  GLU B 491     -13.935 -22.763 -15.237  1.00 97.54           C  
ATOM   3866  OE1 GLU B 491     -14.339 -21.578 -15.263  1.00 97.54           O  
ATOM   3867  OE2 GLU B 491     -14.313 -23.591 -14.379  1.00 97.54           O  
ATOM   3868  N   ILE B 492     -10.514 -27.085 -15.996  1.00 98.10           N  
ATOM   3869  CA  ILE B 492      -9.566 -28.056 -15.460  1.00 98.10           C  
ATOM   3870  C   ILE B 492      -8.514 -28.388 -16.516  1.00 98.10           C  
ATOM   3871  CB  ILE B 492     -10.280 -29.343 -14.990  1.00 98.10           C  
ATOM   3872  O   ILE B 492      -7.316 -28.405 -16.225  1.00 98.10           O  
ATOM   3873  CG1 ILE B 492     -11.181 -29.045 -13.786  1.00 98.10           C  
ATOM   3874  CG2 ILE B 492      -9.259 -30.434 -14.654  1.00 98.10           C  
ATOM   3875  CD1 ILE B 492     -12.052 -30.218 -13.360  1.00 98.10           C  
ATOM   3876  N   LEU B 493      -8.931 -28.642 -17.777  1.00 98.66           N  
ATOM   3877  CA  LEU B 493      -8.018 -28.905 -18.884  1.00 98.66           C  
ATOM   3878  C   LEU B 493      -7.043 -27.747 -19.072  1.00 98.66           C  
ATOM   3879  CB  LEU B 493      -8.801 -29.143 -20.178  1.00 98.66           C  
ATOM   3880  O   LEU B 493      -5.837 -27.962 -19.209  1.00 98.66           O  
ATOM   3881  CG  LEU B 493      -7.969 -29.321 -21.450  1.00 98.66           C  
ATOM   3882  CD1 LEU B 493      -7.120 -30.584 -21.355  1.00 98.66           C  
ATOM   3883  CD2 LEU B 493      -8.873 -29.369 -22.677  1.00 98.66           C  
ATOM   3884  N   ALA B 494      -7.547 -26.516 -19.004  1.00 98.63           N  
ATOM   3885  CA  ALA B 494      -6.727 -25.321 -19.188  1.00 98.63           C  
ATOM   3886  C   ALA B 494      -5.662 -25.214 -18.100  1.00 98.63           C  
ATOM   3887  CB  ALA B 494      -7.602 -24.070 -19.196  1.00 98.63           C  
ATOM   3888  O   ALA B 494      -4.500 -24.917 -18.388  1.00 98.63           O  
ATOM   3889  N   ALA B 495      -6.039 -25.489 -16.861  1.00 98.72           N  
ATOM   3890  CA  ALA B 495      -5.121 -25.388 -15.729  1.00 98.72           C  
ATOM   3891  C   ALA B 495      -4.007 -26.427 -15.833  1.00 98.72           C  
ATOM   3892  CB  ALA B 495      -5.878 -25.554 -14.414  1.00 98.72           C  
ATOM   3893  O   ALA B 495      -2.835 -26.113 -15.614  1.00 98.72           O  
ATOM   3894  N   ILE B 496      -4.353 -27.640 -16.157  1.00 98.85           N  
ATOM   3895  CA  ILE B 496      -3.384 -28.725 -16.268  1.00 98.85           C  
ATOM   3896  C   ILE B 496      -2.451 -28.466 -17.448  1.00 98.85           C  
ATOM   3897  CB  ILE B 496      -4.084 -30.093 -16.427  1.00 98.85           C  
ATOM   3898  O   ILE B 496      -1.234 -28.622 -17.332  1.00 98.85           O  
ATOM   3899  CG1 ILE B 496      -4.859 -30.449 -15.154  1.00 98.85           C  
ATOM   3900  CG2 ILE B 496      -3.065 -31.184 -16.771  1.00 98.85           C  
ATOM   3901  CD1 ILE B 496      -4.379 -31.723 -14.472  1.00 98.85           C  
ATOM   3902  N   PHE B 497      -3.031 -28.042 -18.563  1.00 98.86           N  
ATOM   3903  CA  PHE B 497      -2.239 -27.719 -19.744  1.00 98.86           C  
ATOM   3904  C   PHE B 497      -1.304 -26.548 -19.466  1.00 98.86           C  
ATOM   3905  CB  PHE B 497      -3.150 -27.393 -20.931  1.00 98.86           C  
ATOM   3906  O   PHE B 497      -0.123 -26.593 -19.816  1.00 98.86           O  
ATOM   3907  CG  PHE B 497      -2.405 -27.013 -22.182  1.00 98.86           C  
ATOM   3908  CD1 PHE B 497      -2.403 -25.700 -22.636  1.00 98.86           C  
ATOM   3909  CD2 PHE B 497      -1.705 -27.971 -22.905  1.00 98.86           C  
ATOM   3910  CE1 PHE B 497      -1.714 -25.346 -23.794  1.00 98.86           C  
ATOM   3911  CE2 PHE B 497      -1.014 -27.625 -24.063  1.00 98.86           C  
ATOM   3912  CZ  PHE B 497      -1.021 -26.312 -24.506  1.00 98.86           C  
ATOM   3913  N   ALA B 498      -1.817 -25.500 -18.856  1.00 98.89           N  
ATOM   3914  CA  ALA B 498      -1.005 -24.337 -18.508  1.00 98.89           C  
ATOM   3915  C   ALA B 498       0.168 -24.734 -17.617  1.00 98.89           C  
ATOM   3916  CB  ALA B 498      -1.861 -23.279 -17.815  1.00 98.89           C  
ATOM   3917  O   ALA B 498       1.277 -24.215 -17.772  1.00 98.89           O  
ATOM   3918  N   SER B 499      -0.058 -25.651 -16.665  1.00 98.87           N  
ATOM   3919  CA  SER B 499       0.987 -26.139 -15.771  1.00 98.87           C  
ATOM   3920  C   SER B 499       2.084 -26.861 -16.546  1.00 98.87           C  
ATOM   3921  CB  SER B 499       0.397 -27.074 -14.715  1.00 98.87           C  
ATOM   3922  O   SER B 499       3.267 -26.735 -16.221  1.00 98.87           O  
ATOM   3923  OG  SER B 499      -0.556 -26.394 -13.917  1.00 98.87           O  
ATOM   3924  N   ALA B 500       1.747 -27.509 -17.593  1.00 98.88           N  
ATOM   3925  CA  ALA B 500       2.690 -28.300 -18.379  1.00 98.88           C  
ATOM   3926  C   ALA B 500       3.593 -27.402 -19.220  1.00 98.88           C  
ATOM   3927  CB  ALA B 500       1.941 -29.285 -19.274  1.00 98.88           C  
ATOM   3928  O   ALA B 500       4.772 -27.705 -19.416  1.00 98.88           O  
ATOM   3929  N   ILE B 501       3.133 -26.253 -19.671  1.00 98.73           N  
ATOM   3930  CA  ILE B 501       3.883 -25.463 -20.641  1.00 98.73           C  
ATOM   3931  C   ILE B 501       4.494 -24.244 -19.953  1.00 98.73           C  
ATOM   3932  CB  ILE B 501       2.989 -25.019 -21.821  1.00 98.73           C  
ATOM   3933  O   ILE B 501       5.234 -23.478 -20.574  1.00 98.73           O  
ATOM   3934  CG1 ILE B 501       1.895 -24.063 -21.332  1.00 98.73           C  
ATOM   3935  CG2 ILE B 501       2.379 -26.236 -22.524  1.00 98.73           C  
ATOM   3936  CD1 ILE B 501       1.176 -23.322 -22.451  1.00 98.73           C  
ATOM   3937  N   HIS B 502       4.216 -23.998 -18.695  1.00 98.53           N  
ATOM   3938  CA  HIS B 502       4.505 -22.738 -18.020  1.00 98.53           C  
ATOM   3939  C   HIS B 502       6.002 -22.445 -18.018  1.00 98.53           C  
ATOM   3940  CB  HIS B 502       3.974 -22.765 -16.586  1.00 98.53           C  
ATOM   3941  O   HIS B 502       6.412 -21.289 -17.892  1.00 98.53           O  
ATOM   3942  CG  HIS B 502       4.893 -23.440 -15.618  1.00 98.53           C  
ATOM   3943  CD2 HIS B 502       5.775 -22.930 -14.726  1.00 98.53           C  
ATOM   3944  ND1 HIS B 502       4.971 -24.810 -15.498  1.00 98.53           N  
ATOM   3945  CE1 HIS B 502       5.864 -25.115 -14.570  1.00 98.53           C  
ATOM   3946  NE2 HIS B 502       6.366 -23.991 -14.087  1.00 98.53           N  
ATOM   3947  N   ASP B 503       6.867 -23.430 -18.194  1.00 98.41           N  
ATOM   3948  CA  ASP B 503       8.313 -23.235 -18.186  1.00 98.41           C  
ATOM   3949  C   ASP B 503       8.957 -23.853 -19.425  1.00 98.41           C  
ATOM   3950  CB  ASP B 503       8.928 -23.834 -16.920  1.00 98.41           C  
ATOM   3951  O   ASP B 503      10.159 -24.129 -19.434  1.00 98.41           O  
ATOM   3952  CG  ASP B 503       8.895 -22.883 -15.737  1.00 98.41           C  
ATOM   3953  OD1 ASP B 503       8.712 -21.663 -15.940  1.00 98.41           O  
ATOM   3954  OD2 ASP B 503       9.054 -23.356 -14.591  1.00 98.41           O  
ATOM   3955  N   VAL B 504       8.205 -24.185 -20.447  1.00 98.43           N  
ATOM   3956  CA  VAL B 504       8.753 -24.837 -21.632  1.00 98.43           C  
ATOM   3957  C   VAL B 504       9.814 -23.944 -22.270  1.00 98.43           C  
ATOM   3958  CB  VAL B 504       7.647 -25.169 -22.659  1.00 98.43           C  
ATOM   3959  O   VAL B 504       9.634 -22.727 -22.367  1.00 98.43           O  
ATOM   3960  CG1 VAL B 504       7.013 -23.889 -23.202  1.00 98.43           C  
ATOM   3961  CG2 VAL B 504       8.215 -26.013 -23.799  1.00 98.43           C  
ATOM   3962  N   ASP B 505      10.986 -24.473 -22.679  1.00 97.23           N  
ATOM   3963  CA  ASP B 505      12.126 -23.843 -23.336  1.00 97.23           C  
ATOM   3964  C   ASP B 505      12.772 -22.796 -22.431  1.00 97.23           C  
ATOM   3965  CB  ASP B 505      11.697 -23.203 -24.658  1.00 97.23           C  
ATOM   3966  O   ASP B 505      13.304 -21.794 -22.914  1.00 97.23           O  
ATOM   3967  CG  ASP B 505      12.865 -22.912 -25.583  1.00 97.23           C  
ATOM   3968  OD1 ASP B 505      13.844 -23.690 -25.592  1.00 97.23           O  
ATOM   3969  OD2 ASP B 505      12.808 -21.895 -26.308  1.00 97.23           O  
ATOM   3970  N   HIS B 506      12.706 -22.893 -21.157  1.00 96.85           N  
ATOM   3971  CA  HIS B 506      13.329 -22.001 -20.185  1.00 96.85           C  
ATOM   3972  C   HIS B 506      14.850 -22.046 -20.292  1.00 96.85           C  
ATOM   3973  CB  HIS B 506      12.891 -22.365 -18.766  1.00 96.85           C  
ATOM   3974  O   HIS B 506      15.447 -23.124 -20.255  1.00 96.85           O  
ATOM   3975  CG  HIS B 506      13.126 -21.276 -17.768  1.00 96.85           C  
ATOM   3976  CD2 HIS B 506      12.257 -20.528 -17.047  1.00 96.85           C  
ATOM   3977  ND1 HIS B 506      14.387 -20.846 -17.418  1.00 96.85           N  
ATOM   3978  CE1 HIS B 506      14.284 -19.879 -16.522  1.00 96.85           C  
ATOM   3979  NE2 HIS B 506      13.002 -19.666 -16.280  1.00 96.85           N  
ATOM   3980  N   PRO B 507      15.550 -20.916 -20.363  1.00 95.79           N  
ATOM   3981  CA  PRO B 507      16.998 -20.880 -20.581  1.00 95.79           C  
ATOM   3982  C   PRO B 507      17.794 -21.057 -19.290  1.00 95.79           C  
ATOM   3983  CB  PRO B 507      17.230 -19.489 -21.178  1.00 95.79           C  
ATOM   3984  O   PRO B 507      19.023 -21.160 -19.328  1.00 95.79           O  
ATOM   3985  CG  PRO B 507      16.117 -18.651 -20.638  1.00 95.79           C  
ATOM   3986  CD  PRO B 507      14.912 -19.526 -20.442  1.00 95.79           C  
ATOM   3987  N   GLY B 508      17.167 -21.087 -18.117  1.00 96.38           N  
ATOM   3988  CA  GLY B 508      17.841 -21.281 -16.844  1.00 96.38           C  
ATOM   3989  C   GLY B 508      18.330 -19.986 -16.224  1.00 96.38           C  
ATOM   3990  O   GLY B 508      19.219 -19.997 -15.370  1.00 96.38           O  
ATOM   3991  N   VAL B 509      17.861 -18.857 -16.710  1.00 96.36           N  
ATOM   3992  CA  VAL B 509      18.180 -17.545 -16.157  1.00 96.36           C  
ATOM   3993  C   VAL B 509      16.892 -16.781 -15.862  1.00 96.36           C  
ATOM   3994  CB  VAL B 509      19.076 -16.728 -17.116  1.00 96.36           C  
ATOM   3995  O   VAL B 509      15.831 -17.109 -16.399  1.00 96.36           O  
ATOM   3996  CG1 VAL B 509      20.443 -17.392 -17.275  1.00 96.36           C  
ATOM   3997  CG2 VAL B 509      18.395 -16.567 -18.474  1.00 96.36           C  
ATOM   3998  N   SER B 510      16.915 -15.784 -15.017  1.00 94.25           N  
ATOM   3999  CA  SER B 510      15.743 -15.029 -14.587  1.00 94.25           C  
ATOM   4000  C   SER B 510      15.339 -13.993 -15.631  1.00 94.25           C  
ATOM   4001  CB  SER B 510      16.011 -14.339 -13.249  1.00 94.25           C  
ATOM   4002  O   SER B 510      16.108 -13.696 -16.548  1.00 94.25           O  
ATOM   4003  OG  SER B 510      16.980 -13.315 -13.397  1.00 94.25           O  
ATOM   4004  N   ASN B 511      14.107 -13.463 -15.562  1.00 94.30           N  
ATOM   4005  CA  ASN B 511      13.662 -12.367 -16.417  1.00 94.30           C  
ATOM   4006  C   ASN B 511      14.609 -11.173 -16.334  1.00 94.30           C  
ATOM   4007  CB  ASN B 511      12.239 -11.942 -16.049  1.00 94.30           C  
ATOM   4008  O   ASN B 511      14.951 -10.575 -17.356  1.00 94.30           O  
ATOM   4009  CG  ASN B 511      11.187 -12.874 -16.618  1.00 94.30           C  
ATOM   4010  ND2 ASN B 511      10.105 -13.072 -15.873  1.00 94.30           N  
ATOM   4011  OD1 ASN B 511      11.345 -13.411 -17.717  1.00 94.30           O  
ATOM   4012  N   GLN B 512      15.104 -10.880 -15.129  1.00 91.99           N  
ATOM   4013  CA  GLN B 512      15.981  -9.736 -14.907  1.00 91.99           C  
ATOM   4014  C   GLN B 512      17.307  -9.908 -15.641  1.00 91.99           C  
ATOM   4015  CB  GLN B 512      16.231  -9.532 -13.412  1.00 91.99           C  
ATOM   4016  O   GLN B 512      17.856  -8.943 -16.177  1.00 91.99           O  
ATOM   4017  CG  GLN B 512      16.893  -8.203 -13.074  1.00 91.99           C  
ATOM   4018  CD  GLN B 512      16.067  -7.008 -13.512  1.00 91.99           C  
ATOM   4019  NE2 GLN B 512      16.708  -6.059 -14.185  1.00 91.99           N  
ATOM   4020  OE1 GLN B 512      14.863  -6.939 -13.248  1.00 91.99           O  
ATOM   4021  N   PHE B 513      17.826 -11.092 -15.619  1.00 94.34           N  
ATOM   4022  CA  PHE B 513      19.051 -11.374 -16.359  1.00 94.34           C  
ATOM   4023  C   PHE B 513      18.866 -11.076 -17.843  1.00 94.34           C  
ATOM   4024  CB  PHE B 513      19.475 -12.833 -16.165  1.00 94.34           C  
ATOM   4025  O   PHE B 513      19.709 -10.421 -18.459  1.00 94.34           O  
ATOM   4026  CG  PHE B 513      20.709 -13.214 -16.937  1.00 94.34           C  
ATOM   4027  CD1 PHE B 513      20.609 -13.728 -18.224  1.00 94.34           C  
ATOM   4028  CD2 PHE B 513      21.969 -13.059 -16.375  1.00 94.34           C  
ATOM   4029  CE1 PHE B 513      21.750 -14.082 -18.941  1.00 94.34           C  
ATOM   4030  CE2 PHE B 513      23.114 -13.411 -17.085  1.00 94.34           C  
ATOM   4031  CZ  PHE B 513      23.002 -13.923 -18.368  1.00 94.34           C  
ATOM   4032  N   LEU B 514      17.728 -11.462 -18.432  1.00 93.73           N  
ATOM   4033  CA  LEU B 514      17.455 -11.248 -19.849  1.00 93.73           C  
ATOM   4034  C   LEU B 514      17.301  -9.762 -20.155  1.00 93.73           C  
ATOM   4035  CB  LEU B 514      16.191 -12.002 -20.271  1.00 93.73           C  
ATOM   4036  O   LEU B 514      17.790  -9.281 -21.180  1.00 93.73           O  
ATOM   4037  CG  LEU B 514      16.263 -13.529 -20.219  1.00 93.73           C  
ATOM   4038  CD1 LEU B 514      14.898 -14.134 -20.529  1.00 93.73           C  
ATOM   4039  CD2 LEU B 514      17.317 -14.048 -21.191  1.00 93.73           C  
ATOM   4040  N   ILE B 515      16.650  -9.082 -19.293  1.00 89.99           N  
ATOM   4041  CA  ILE B 515      16.430  -7.650 -19.466  1.00 89.99           C  
ATOM   4042  C   ILE B 515      17.759  -6.907 -19.360  1.00 89.99           C  
ATOM   4043  CB  ILE B 515      15.426  -7.104 -18.426  1.00 89.99           C  
ATOM   4044  O   ILE B 515      18.075  -6.064 -20.203  1.00 89.99           O  
ATOM   4045  CG1 ILE B 515      14.032  -7.695 -18.667  1.00 89.99           C  
ATOM   4046  CG2 ILE B 515      15.387  -5.573 -18.466  1.00 89.99           C  
ATOM   4047  CD1 ILE B 515      13.036  -7.407 -17.551  1.00 89.99           C  
ATOM   4048  N   ASN B 516      18.592  -7.276 -18.342  1.00 88.46           N  
ATOM   4049  CA  ASN B 516      19.862  -6.601 -18.097  1.00 88.46           C  
ATOM   4050  C   ASN B 516      20.862  -6.863 -19.220  1.00 88.46           C  
ATOM   4051  CB  ASN B 516      20.449  -7.033 -16.752  1.00 88.46           C  
ATOM   4052  O   ASN B 516      21.766  -6.059 -19.452  1.00 88.46           O  
ATOM   4053  CG  ASN B 516      19.667  -6.489 -15.572  1.00 88.46           C  
ATOM   4054  ND2 ASN B 516      19.908  -7.048 -14.392  1.00 88.46           N  
ATOM   4055  OD1 ASN B 516      18.852  -5.575 -15.720  1.00 88.46           O  
ATOM   4056  N   THR B 517      20.662  -7.972 -19.942  1.00 89.65           N  
ATOM   4057  CA  THR B 517      21.575  -8.320 -21.025  1.00 89.65           C  
ATOM   4058  C   THR B 517      20.980  -7.938 -22.377  1.00 89.65           C  
ATOM   4059  CB  THR B 517      21.906  -9.824 -21.014  1.00 89.65           C  
ATOM   4060  O   THR B 517      21.533  -8.283 -23.424  1.00 89.65           O  
ATOM   4061  CG2 THR B 517      22.650 -10.214 -19.741  1.00 89.65           C  
ATOM   4062  OG1 THR B 517      20.689 -10.576 -21.092  1.00 89.65           O  
ATOM   4063  N   ASN B 518      19.816  -7.270 -22.373  1.00 87.63           N  
ATOM   4064  CA  ASN B 518      19.144  -6.887 -23.610  1.00 87.63           C  
ATOM   4065  C   ASN B 518      19.004  -8.073 -24.561  1.00 87.63           C  
ATOM   4066  CB  ASN B 518      19.892  -5.742 -24.295  1.00 87.63           C  
ATOM   4067  O   ASN B 518      19.264  -7.947 -25.759  1.00 87.63           O  
ATOM   4068  CG  ASN B 518      19.780  -4.435 -23.536  1.00 87.63           C  
ATOM   4069  ND2 ASN B 518      20.887  -3.706 -23.444  1.00 87.63           N  
ATOM   4070  OD1 ASN B 518      18.709  -4.083 -23.036  1.00 87.63           O  
ATOM   4071  N   SER B 519      18.664  -9.205 -24.018  1.00 89.03           N  
ATOM   4072  CA  SER B 519      18.491 -10.414 -24.816  1.00 89.03           C  
ATOM   4073  C   SER B 519      17.410 -10.228 -25.875  1.00 89.03           C  
ATOM   4074  CB  SER B 519      18.138 -11.602 -23.919  1.00 89.03           C  
ATOM   4075  O   SER B 519      16.547  -9.357 -25.743  1.00 89.03           O  
ATOM   4076  OG  SER B 519      16.779 -11.546 -23.522  1.00 89.03           O  
ATOM   4077  N   GLU B 520      17.442 -10.977 -26.946  1.00 86.10           N  
ATOM   4078  CA  GLU B 520      16.436 -10.937 -28.003  1.00 86.10           C  
ATOM   4079  C   GLU B 520      15.036 -11.174 -27.442  1.00 86.10           C  
ATOM   4080  CB  GLU B 520      16.751 -11.973 -29.085  1.00 86.10           C  
ATOM   4081  O   GLU B 520      14.076 -10.523 -27.860  1.00 86.10           O  
ATOM   4082  CG  GLU B 520      15.899 -11.832 -30.338  1.00 86.10           C  
ATOM   4083  CD  GLU B 520      16.247 -12.845 -31.417  1.00 86.10           C  
ATOM   4084  OE1 GLU B 520      15.561 -12.877 -32.464  1.00 86.10           O  
ATOM   4085  OE2 GLU B 520      17.214 -13.613 -31.215  1.00 86.10           O  
ATOM   4086  N   LEU B 521      14.920 -12.026 -26.475  1.00 89.34           N  
ATOM   4087  CA  LEU B 521      13.632 -12.326 -25.859  1.00 89.34           C  
ATOM   4088  C   LEU B 521      13.093 -11.114 -25.107  1.00 89.34           C  
ATOM   4089  CB  LEU B 521      13.759 -13.517 -24.905  1.00 89.34           C  
ATOM   4090  O   LEU B 521      11.907 -10.790 -25.212  1.00 89.34           O  
ATOM   4091  CG  LEU B 521      14.003 -14.881 -25.553  1.00 89.34           C  
ATOM   4092  CD1 LEU B 521      14.196 -15.950 -24.482  1.00 89.34           C  
ATOM   4093  CD2 LEU B 521      12.849 -15.248 -26.479  1.00 89.34           C  
ATOM   4094  N   ALA B 522      13.968 -10.483 -24.336  1.00 89.82           N  
ATOM   4095  CA  ALA B 522      13.560  -9.307 -23.572  1.00 89.82           C  
ATOM   4096  C   ALA B 522      13.071  -8.195 -24.496  1.00 89.82           C  
ATOM   4097  CB  ALA B 522      14.715  -8.807 -22.707  1.00 89.82           C  
ATOM   4098  O   ALA B 522      12.076  -7.528 -24.202  1.00 89.82           O  
ATOM   4099  N   LEU B 523      13.773  -8.046 -25.662  1.00 83.12           N  
ATOM   4100  CA  LEU B 523      13.375  -7.040 -26.641  1.00 83.12           C  
ATOM   4101  C   LEU B 523      12.046  -7.409 -27.291  1.00 83.12           C  
ATOM   4102  CB  LEU B 523      14.455  -6.880 -27.715  1.00 83.12           C  
ATOM   4103  O   LEU B 523      11.173  -6.555 -27.458  1.00 83.12           O  
ATOM   4104  CG  LEU B 523      15.778  -6.263 -27.259  1.00 83.12           C  
ATOM   4105  CD1 LEU B 523      16.816  -6.353 -28.373  1.00 83.12           C  
ATOM   4106  CD2 LEU B 523      15.573  -4.814 -26.829  1.00 83.12           C  
ATOM   4107  N   MET B 524      11.883  -8.658 -27.631  1.00 82.49           N  
ATOM   4108  CA  MET B 524      10.688  -9.154 -28.306  1.00 82.49           C  
ATOM   4109  C   MET B 524       9.448  -8.945 -27.442  1.00 82.49           C  
ATOM   4110  CB  MET B 524      10.841 -10.636 -28.653  1.00 82.49           C  
ATOM   4111  O   MET B 524       8.381  -8.601 -27.953  1.00 82.49           O  
ATOM   4112  CG  MET B 524       9.736 -11.174 -29.547  1.00 82.49           C  
ATOM   4113  SD  MET B 524       9.984 -12.937 -29.988  1.00 82.49           S  
ATOM   4114  CE  MET B 524      11.634 -12.851 -30.737  1.00 82.49           C  
ATOM   4115  N   TYR B 525       9.565  -9.126 -26.076  1.00 85.37           N  
ATOM   4116  CA  TYR B 525       8.390  -9.104 -25.212  1.00 85.37           C  
ATOM   4117  C   TYR B 525       8.378  -7.855 -24.339  1.00 85.37           C  
ATOM   4118  CB  TYR B 525       8.347 -10.357 -24.331  1.00 85.37           C  
ATOM   4119  O   TYR B 525       7.739  -7.834 -23.284  1.00 85.37           O  
ATOM   4120  CG  TYR B 525       8.184 -11.640 -25.109  1.00 85.37           C  
ATOM   4121  CD1 TYR B 525       7.003 -11.917 -25.794  1.00 85.37           C  
ATOM   4122  CD2 TYR B 525       9.209 -12.579 -25.159  1.00 85.37           C  
ATOM   4123  CE1 TYR B 525       6.847 -13.099 -26.510  1.00 85.37           C  
ATOM   4124  CE2 TYR B 525       9.064 -13.764 -25.872  1.00 85.37           C  
ATOM   4125  OH  TYR B 525       7.733 -15.187 -27.251  1.00 85.37           O  
ATOM   4126  CZ  TYR B 525       7.881 -14.015 -26.544  1.00 85.37           C  
ATOM   4127  N   ASN B 526       9.179  -6.858 -24.817  1.00 87.92           N  
ATOM   4128  CA  ASN B 526       9.175  -5.515 -24.245  1.00 87.92           C  
ATOM   4129  C   ASN B 526       9.460  -5.544 -22.746  1.00 87.92           C  
ATOM   4130  CB  ASN B 526       7.840  -4.819 -24.519  1.00 87.92           C  
ATOM   4131  O   ASN B 526       8.784  -4.867 -21.969  1.00 87.92           O  
ATOM   4132  CG  ASN B 526       7.600  -4.578 -25.996  1.00 87.92           C  
ATOM   4133  ND2 ASN B 526       6.362  -4.773 -26.435  1.00 87.92           N  
ATOM   4134  OD1 ASN B 526       8.519  -4.220 -26.737  1.00 87.92           O  
ATOM   4135  N   ASP B 527      10.324  -6.443 -22.300  1.00 87.47           N  
ATOM   4136  CA  ASP B 527      10.846  -6.508 -20.938  1.00 87.47           C  
ATOM   4137  C   ASP B 527       9.739  -6.844 -19.942  1.00 87.47           C  
ATOM   4138  CB  ASP B 527      11.514  -5.185 -20.556  1.00 87.47           C  
ATOM   4139  O   ASP B 527       9.833  -6.502 -18.761  1.00 87.47           O  
ATOM   4140  CG  ASP B 527      12.741  -4.876 -21.395  1.00 87.47           C  
ATOM   4141  OD1 ASP B 527      13.311  -5.805 -22.007  1.00 87.47           O  
ATOM   4142  OD2 ASP B 527      13.142  -3.693 -21.444  1.00 87.47           O  
ATOM   4143  N   SER B 528       8.555  -7.355 -20.384  1.00 89.21           N  
ATOM   4144  CA  SER B 528       7.447  -7.715 -19.504  1.00 89.21           C  
ATOM   4145  C   SER B 528       7.165  -9.213 -19.557  1.00 89.21           C  
ATOM   4146  CB  SER B 528       6.187  -6.937 -19.883  1.00 89.21           C  
ATOM   4147  O   SER B 528       6.843  -9.752 -20.617  1.00 89.21           O  
ATOM   4148  OG  SER B 528       5.152  -7.167 -18.943  1.00 89.21           O  
ATOM   4149  N   SER B 529       7.245  -9.794 -18.385  1.00 94.53           N  
ATOM   4150  CA  SER B 529       7.000 -11.231 -18.320  1.00 94.53           C  
ATOM   4151  C   SER B 529       7.630 -11.952 -19.507  1.00 94.53           C  
ATOM   4152  CB  SER B 529       5.499 -11.518 -18.277  1.00 94.53           C  
ATOM   4153  O   SER B 529       6.971 -12.753 -20.174  1.00 94.53           O  
ATOM   4154  OG  SER B 529       4.898 -10.887 -17.159  1.00 94.53           O  
ATOM   4155  N   VAL B 530       8.877 -11.618 -19.715  1.00 94.95           N  
ATOM   4156  CA  VAL B 530       9.624 -12.065 -20.886  1.00 94.95           C  
ATOM   4157  C   VAL B 530       9.511 -13.582 -21.023  1.00 94.95           C  
ATOM   4158  CB  VAL B 530      11.110 -11.646 -20.806  1.00 94.95           C  
ATOM   4159  O   VAL B 530       9.010 -14.084 -22.031  1.00 94.95           O  
ATOM   4160  CG1 VAL B 530      11.883 -12.165 -22.016  1.00 94.95           C  
ATOM   4161  CG2 VAL B 530      11.230 -10.127 -20.701  1.00 94.95           C  
ATOM   4162  N   LEU B 531       9.845 -14.351 -20.045  1.00 97.34           N  
ATOM   4163  CA  LEU B 531       9.886 -15.807 -20.113  1.00 97.34           C  
ATOM   4164  C   LEU B 531       8.482 -16.385 -20.247  1.00 97.34           C  
ATOM   4165  CB  LEU B 531      10.571 -16.383 -18.870  1.00 97.34           C  
ATOM   4166  O   LEU B 531       8.248 -17.276 -21.067  1.00 97.34           O  
ATOM   4167  CG  LEU B 531      12.083 -16.175 -18.772  1.00 97.34           C  
ATOM   4168  CD1 LEU B 531      12.583 -16.567 -17.386  1.00 97.34           C  
ATOM   4169  CD2 LEU B 531      12.804 -16.976 -19.852  1.00 97.34           C  
ATOM   4170  N   GLU B 532       7.500 -15.846 -19.461  1.00 97.62           N  
ATOM   4171  CA  GLU B 532       6.135 -16.362 -19.480  1.00 97.62           C  
ATOM   4172  C   GLU B 532       5.495 -16.180 -20.854  1.00 97.62           C  
ATOM   4173  CB  GLU B 532       5.285 -15.673 -18.409  1.00 97.62           C  
ATOM   4174  O   GLU B 532       4.824 -17.084 -21.356  1.00 97.62           O  
ATOM   4175  CG  GLU B 532       5.644 -16.076 -16.986  1.00 97.62           C  
ATOM   4176  CD  GLU B 532       6.962 -15.486 -16.511  1.00 97.62           C  
ATOM   4177  OE1 GLU B 532       7.624 -16.100 -15.643  1.00 97.62           O  
ATOM   4178  OE2 GLU B 532       7.336 -14.401 -17.009  1.00 97.62           O  
ATOM   4179  N   ASN B 533       5.739 -15.005 -21.405  1.00 95.97           N  
ATOM   4180  CA  ASN B 533       5.252 -14.800 -22.765  1.00 95.97           C  
ATOM   4181  C   ASN B 533       5.910 -15.766 -23.748  1.00 95.97           C  
ATOM   4182  CB  ASN B 533       5.485 -13.354 -23.207  1.00 95.97           C  
ATOM   4183  O   ASN B 533       5.251 -16.281 -24.653  1.00 95.97           O  
ATOM   4184  CG  ASN B 533       4.435 -12.403 -22.667  1.00 95.97           C  
ATOM   4185  ND2 ASN B 533       4.873 -11.397 -21.920  1.00 95.97           N  
ATOM   4186  OD1 ASN B 533       3.239 -12.571 -22.918  1.00 95.97           O  
ATOM   4187  N   HIS B 534       7.178 -15.991 -23.576  1.00 95.99           N  
ATOM   4188  CA  HIS B 534       7.914 -16.913 -24.433  1.00 95.99           C  
ATOM   4189  C   HIS B 534       7.387 -18.337 -24.292  1.00 95.99           C  
ATOM   4190  CB  HIS B 534       9.408 -16.871 -24.107  1.00 95.99           C  
ATOM   4191  O   HIS B 534       7.181 -19.028 -25.292  1.00 95.99           O  
ATOM   4192  CG  HIS B 534      10.225 -17.835 -24.908  1.00 95.99           C  
ATOM   4193  CD2 HIS B 534      10.953 -18.911 -24.531  1.00 95.99           C  
ATOM   4194  ND1 HIS B 534      10.357 -17.739 -26.277  1.00 95.99           N  
ATOM   4195  CE1 HIS B 534      11.133 -18.719 -26.707  1.00 95.99           C  
ATOM   4196  NE2 HIS B 534      11.509 -19.445 -25.668  1.00 95.99           N  
ATOM   4197  N   HIS B 535       7.146 -18.848 -23.135  1.00 97.88           N  
ATOM   4198  CA  HIS B 535       6.600 -20.180 -22.904  1.00 97.88           C  
ATOM   4199  C   HIS B 535       5.259 -20.356 -23.609  1.00 97.88           C  
ATOM   4200  CB  HIS B 535       6.444 -20.443 -21.405  1.00 97.88           C  
ATOM   4201  O   HIS B 535       5.007 -21.396 -24.221  1.00 97.88           O  
ATOM   4202  CG  HIS B 535       7.717 -20.295 -20.634  1.00 97.88           C  
ATOM   4203  CD2 HIS B 535       7.953 -19.809 -19.393  1.00 97.88           C  
ATOM   4204  ND1 HIS B 535       8.942 -20.671 -21.141  1.00 97.88           N  
ATOM   4205  CE1 HIS B 535       9.879 -20.423 -20.242  1.00 97.88           C  
ATOM   4206  NE2 HIS B 535       9.305 -19.899 -19.172  1.00 97.88           N  
ATOM   4207  N   LEU B 536       4.411 -19.351 -23.477  1.00 96.84           N  
ATOM   4208  CA  LEU B 536       3.113 -19.372 -24.144  1.00 96.84           C  
ATOM   4209  C   LEU B 536       3.280 -19.494 -25.654  1.00 96.84           C  
ATOM   4210  CB  LEU B 536       2.317 -18.108 -23.807  1.00 96.84           C  
ATOM   4211  O   LEU B 536       2.618 -20.317 -26.291  1.00 96.84           O  
ATOM   4212  CG  LEU B 536       1.697 -18.049 -22.410  1.00 96.84           C  
ATOM   4213  CD1 LEU B 536       1.295 -16.619 -22.068  1.00 96.84           C  
ATOM   4214  CD2 LEU B 536       0.496 -18.984 -22.318  1.00 96.84           C  
ATOM   4215  N   ALA B 537       4.233 -18.709 -26.178  1.00 95.05           N  
ATOM   4216  CA  ALA B 537       4.473 -18.731 -27.619  1.00 95.05           C  
ATOM   4217  C   ALA B 537       4.916 -20.117 -28.080  1.00 95.05           C  
ATOM   4218  CB  ALA B 537       5.520 -17.687 -28.000  1.00 95.05           C  
ATOM   4219  O   ALA B 537       4.375 -20.657 -29.048  1.00 95.05           O  
ATOM   4220  N   VAL B 538       5.832 -20.734 -27.346  1.00 95.83           N  
ATOM   4221  CA  VAL B 538       6.358 -22.051 -27.689  1.00 95.83           C  
ATOM   4222  C   VAL B 538       5.265 -23.104 -27.516  1.00 95.83           C  
ATOM   4223  CB  VAL B 538       7.588 -22.413 -26.827  1.00 95.83           C  
ATOM   4224  O   VAL B 538       5.053 -23.938 -28.400  1.00 95.83           O  
ATOM   4225  CG1 VAL B 538       8.022 -23.855 -27.083  1.00 95.83           C  
ATOM   4226  CG2 VAL B 538       8.738 -21.448 -27.108  1.00 95.83           C  
ATOM   4227  N   GLY B 539       4.543 -23.050 -26.428  1.00 96.30           N  
ATOM   4228  CA  GLY B 539       3.500 -24.020 -26.134  1.00 96.30           C  
ATOM   4229  C   GLY B 539       2.414 -24.068 -27.193  1.00 96.30           C  
ATOM   4230  O   GLY B 539       2.043 -25.147 -27.660  1.00 96.30           O  
ATOM   4231  N   PHE B 540       1.943 -22.931 -27.648  1.00 95.35           N  
ATOM   4232  CA  PHE B 540       0.858 -22.863 -28.620  1.00 95.35           C  
ATOM   4233  C   PHE B 540       1.372 -23.150 -30.026  1.00 95.35           C  
ATOM   4234  CB  PHE B 540       0.183 -21.488 -28.579  1.00 95.35           C  
ATOM   4235  O   PHE B 540       0.651 -23.714 -30.853  1.00 95.35           O  
ATOM   4236  CG  PHE B 540      -0.812 -21.334 -27.461  1.00 95.35           C  
ATOM   4237  CD1 PHE B 540      -1.939 -22.145 -27.398  1.00 95.35           C  
ATOM   4238  CD2 PHE B 540      -0.622 -20.378 -26.472  1.00 95.35           C  
ATOM   4239  CE1 PHE B 540      -2.863 -22.005 -26.365  1.00 95.35           C  
ATOM   4240  CE2 PHE B 540      -1.540 -20.232 -25.436  1.00 95.35           C  
ATOM   4241  CZ  PHE B 540      -2.660 -21.046 -25.385  1.00 95.35           C  
ATOM   4242  N   LYS B 541       2.609 -22.790 -30.300  1.00 93.43           N  
ATOM   4243  CA  LYS B 541       3.202 -23.092 -31.600  1.00 93.43           C  
ATOM   4244  C   LYS B 541       3.315 -24.598 -31.816  1.00 93.43           C  
ATOM   4245  CB  LYS B 541       4.579 -22.439 -31.727  1.00 93.43           C  
ATOM   4246  O   LYS B 541       3.121 -25.087 -32.931  1.00 93.43           O  
ATOM   4247  CG  LYS B 541       5.207 -22.580 -33.105  1.00 93.43           C  
ATOM   4248  CD  LYS B 541       4.450 -21.770 -34.150  1.00 93.43           C  
ATOM   4249  CE  LYS B 541       5.138 -21.824 -35.507  1.00 93.43           C  
ATOM   4250  NZ  LYS B 541       4.397 -21.034 -36.536  1.00 93.43           N  
ATOM   4251  N   LEU B 542       3.634 -25.336 -30.784  1.00 95.06           N  
ATOM   4252  CA  LEU B 542       3.776 -26.786 -30.871  1.00 95.06           C  
ATOM   4253  C   LEU B 542       2.456 -27.439 -31.267  1.00 95.06           C  
ATOM   4254  CB  LEU B 542       4.262 -27.358 -29.537  1.00 95.06           C  
ATOM   4255  O   LEU B 542       2.448 -28.495 -31.903  1.00 95.06           O  
ATOM   4256  CG  LEU B 542       5.713 -27.056 -29.158  1.00 95.06           C  
ATOM   4257  CD1 LEU B 542       6.034 -27.636 -27.785  1.00 95.06           C  
ATOM   4258  CD2 LEU B 542       6.667 -27.605 -30.213  1.00 95.06           C  
ATOM   4259  N   LEU B 543       1.302 -26.808 -30.917  1.00 94.78           N  
ATOM   4260  CA  LEU B 543      -0.017 -27.336 -31.249  1.00 94.78           C  
ATOM   4261  C   LEU B 543      -0.260 -27.281 -32.754  1.00 94.78           C  
ATOM   4262  CB  LEU B 543      -1.108 -26.552 -30.515  1.00 94.78           C  
ATOM   4263  O   LEU B 543      -1.149 -27.964 -33.268  1.00 94.78           O  
ATOM   4264  CG  LEU B 543      -1.215 -26.789 -29.008  1.00 94.78           C  
ATOM   4265  CD1 LEU B 543      -2.178 -25.786 -28.381  1.00 94.78           C  
ATOM   4266  CD2 LEU B 543      -1.662 -28.218 -28.721  1.00 94.78           C  
ATOM   4267  N   GLN B 544       0.535 -26.492 -33.439  1.00 89.87           N  
ATOM   4268  CA  GLN B 544       0.365 -26.302 -34.876  1.00 89.87           C  
ATOM   4269  C   GLN B 544       1.177 -27.324 -35.666  1.00 89.87           C  
ATOM   4270  CB  GLN B 544       0.768 -24.884 -35.282  1.00 89.87           C  
ATOM   4271  O   GLN B 544       0.989 -27.474 -36.875  1.00 89.87           O  
ATOM   4272  CG  GLN B 544      -0.114 -23.798 -34.681  1.00 89.87           C  
ATOM   4273  CD  GLN B 544       0.390 -22.399 -34.982  1.00 89.87           C  
ATOM   4274  NE2 GLN B 544      -0.195 -21.403 -34.325  1.00 89.87           N  
ATOM   4275  OE1 GLN B 544       1.300 -22.214 -35.797  1.00 89.87           O  
ATOM   4276  N   GLU B 545       2.051 -28.088 -35.032  1.00 89.94           N  
ATOM   4277  CA  GLU B 545       2.841 -29.125 -35.689  1.00 89.94           C  
ATOM   4278  C   GLU B 545       1.972 -30.318 -36.078  1.00 89.94           C  
ATOM   4279  CB  GLU B 545       3.986 -29.583 -34.782  1.00 89.94           C  
ATOM   4280  O   GLU B 545       0.835 -30.441 -35.618  1.00 89.94           O  
ATOM   4281  CG  GLU B 545       5.017 -28.501 -34.500  1.00 89.94           C  
ATOM   4282  CD  GLU B 545       5.788 -28.068 -35.737  1.00 89.94           C  
ATOM   4283  OE1 GLU B 545       6.145 -26.872 -35.842  1.00 89.94           O  
ATOM   4284  OE2 GLU B 545       6.035 -28.931 -36.609  1.00 89.94           O  
ATOM   4285  N   GLU B 546       2.530 -31.162 -36.884  1.00 88.62           N  
ATOM   4286  CA  GLU B 546       1.783 -32.303 -37.406  1.00 88.62           C  
ATOM   4287  C   GLU B 546       1.390 -33.264 -36.288  1.00 88.62           C  
ATOM   4288  CB  GLU B 546       2.600 -33.039 -38.471  1.00 88.62           C  
ATOM   4289  O   GLU B 546       2.243 -33.709 -35.517  1.00 88.62           O  
ATOM   4290  CG  GLU B 546       1.774 -33.975 -39.342  1.00 88.62           C  
ATOM   4291  CD  GLU B 546       2.603 -34.719 -40.376  1.00 88.62           C  
ATOM   4292  OE1 GLU B 546       2.045 -35.576 -41.099  1.00 88.62           O  
ATOM   4293  OE2 GLU B 546       3.821 -34.444 -40.464  1.00 88.62           O  
ATOM   4294  N   ASN B 547       0.147 -33.579 -36.221  1.00 91.34           N  
ATOM   4295  CA  ASN B 547      -0.415 -34.536 -35.275  1.00 91.34           C  
ATOM   4296  C   ASN B 547      -0.193 -34.094 -33.831  1.00 91.34           C  
ATOM   4297  CB  ASN B 547       0.179 -35.928 -35.501  1.00 91.34           C  
ATOM   4298  O   ASN B 547       0.063 -34.922 -32.956  1.00 91.34           O  
ATOM   4299  CG  ASN B 547      -0.775 -37.041 -35.114  1.00 91.34           C  
ATOM   4300  ND2 ASN B 547      -0.245 -38.246 -34.949  1.00 91.34           N  
ATOM   4301  OD1 ASN B 547      -1.980 -36.819 -34.967  1.00 91.34           O  
ATOM   4302  N   CYS B 548      -0.180 -32.774 -33.582  1.00 93.66           N  
ATOM   4303  CA  CYS B 548       0.063 -32.267 -32.236  1.00 93.66           C  
ATOM   4304  C   CYS B 548      -1.119 -31.441 -31.742  1.00 93.66           C  
ATOM   4305  CB  CYS B 548       1.337 -31.423 -32.203  1.00 93.66           C  
ATOM   4306  O   CYS B 548      -1.117 -30.966 -30.606  1.00 93.66           O  
ATOM   4307  SG  CYS B 548       2.857 -32.398 -32.181  1.00 93.66           S  
ATOM   4308  N   ASP B 549      -2.087 -31.288 -32.528  1.00 96.27           N  
ATOM   4309  CA  ASP B 549      -3.221 -30.465 -32.117  1.00 96.27           C  
ATOM   4310  C   ASP B 549      -4.175 -31.252 -31.222  1.00 96.27           C  
ATOM   4311  CB  ASP B 549      -3.967 -29.930 -33.341  1.00 96.27           C  
ATOM   4312  O   ASP B 549      -5.147 -31.837 -31.704  1.00 96.27           O  
ATOM   4313  CG  ASP B 549      -5.056 -28.934 -32.983  1.00 96.27           C  
ATOM   4314  OD1 ASP B 549      -5.201 -28.592 -31.790  1.00 96.27           O  
ATOM   4315  OD2 ASP B 549      -5.777 -28.490 -33.902  1.00 96.27           O  
ATOM   4316  N   ILE B 550      -4.032 -31.195 -29.901  1.00 96.66           N  
ATOM   4317  CA  ILE B 550      -4.827 -31.960 -28.947  1.00 96.66           C  
ATOM   4318  C   ILE B 550      -6.182 -31.287 -28.746  1.00 96.66           C  
ATOM   4319  CB  ILE B 550      -4.096 -32.109 -27.593  1.00 96.66           C  
ATOM   4320  O   ILE B 550      -7.094 -31.875 -28.161  1.00 96.66           O  
ATOM   4321  CG1 ILE B 550      -3.811 -30.730 -26.986  1.00 96.66           C  
ATOM   4322  CG2 ILE B 550      -2.803 -32.911 -27.762  1.00 96.66           C  
ATOM   4323  CD1 ILE B 550      -3.238 -30.781 -25.577  1.00 96.66           C  
ATOM   4324  N   PHE B 551      -6.361 -30.113 -29.271  1.00 96.96           N  
ATOM   4325  CA  PHE B 551      -7.611 -29.378 -29.113  1.00 96.96           C  
ATOM   4326  C   PHE B 551      -8.400 -29.366 -30.417  1.00 96.96           C  
ATOM   4327  CB  PHE B 551      -7.338 -27.943 -28.652  1.00 96.96           C  
ATOM   4328  O   PHE B 551      -9.261 -28.508 -30.619  1.00 96.96           O  
ATOM   4329  CG  PHE B 551      -6.559 -27.857 -27.367  1.00 96.96           C  
ATOM   4330  CD1 PHE B 551      -6.914 -28.632 -26.269  1.00 96.96           C  
ATOM   4331  CD2 PHE B 551      -5.472 -27.000 -27.256  1.00 96.96           C  
ATOM   4332  CE1 PHE B 551      -6.196 -28.554 -25.079  1.00 96.96           C  
ATOM   4333  CE2 PHE B 551      -4.749 -26.917 -26.070  1.00 96.96           C  
ATOM   4334  CZ  PHE B 551      -5.113 -27.694 -24.982  1.00 96.96           C  
ATOM   4335  N   GLN B 552      -8.090 -30.203 -31.307  1.00 94.87           N  
ATOM   4336  CA  GLN B 552      -8.661 -30.228 -32.650  1.00 94.87           C  
ATOM   4337  C   GLN B 552     -10.173 -30.428 -32.602  1.00 94.87           C  
ATOM   4338  CB  GLN B 552      -8.012 -31.330 -33.489  1.00 94.87           C  
ATOM   4339  O   GLN B 552     -10.895 -29.956 -33.483  1.00 94.87           O  
ATOM   4340  CG  GLN B 552      -8.261 -32.735 -32.958  1.00 94.87           C  
ATOM   4341  CD  GLN B 552      -7.550 -33.803 -33.767  1.00 94.87           C  
ATOM   4342  NE2 GLN B 552      -8.042 -35.035 -33.686  1.00 94.87           N  
ATOM   4343  OE1 GLN B 552      -6.567 -33.524 -34.460  1.00 94.87           O  
ATOM   4344  N   ASN B 553     -10.705 -31.049 -31.534  1.00 96.51           N  
ATOM   4345  CA  ASN B 553     -12.127 -31.371 -31.473  1.00 96.51           C  
ATOM   4346  C   ASN B 553     -12.889 -30.378 -30.600  1.00 96.51           C  
ATOM   4347  CB  ASN B 553     -12.332 -32.797 -30.959  1.00 96.51           C  
ATOM   4348  O   ASN B 553     -14.090 -30.538 -30.374  1.00 96.51           O  
ATOM   4349  CG  ASN B 553     -11.847 -33.847 -31.939  1.00 96.51           C  
ATOM   4350  ND2 ASN B 553     -11.321 -34.949 -31.416  1.00 96.51           N  
ATOM   4351  OD1 ASN B 553     -11.942 -33.669 -33.156  1.00 96.51           O  
ATOM   4352  N   LEU B 554     -12.271 -29.349 -30.127  1.00 95.58           N  
ATOM   4353  CA  LEU B 554     -12.952 -28.287 -29.395  1.00 95.58           C  
ATOM   4354  C   LEU B 554     -13.672 -27.342 -30.351  1.00 95.58           C  
ATOM   4355  CB  LEU B 554     -11.955 -27.501 -28.538  1.00 95.58           C  
ATOM   4356  O   LEU B 554     -13.196 -27.096 -31.462  1.00 95.58           O  
ATOM   4357  CG  LEU B 554     -11.275 -28.275 -27.408  1.00 95.58           C  
ATOM   4358  CD1 LEU B 554     -10.301 -27.373 -26.658  1.00 95.58           C  
ATOM   4359  CD2 LEU B 554     -12.315 -28.856 -26.456  1.00 95.58           C  
ATOM   4360  N   THR B 555     -14.826 -26.824 -29.898  1.00 93.60           N  
ATOM   4361  CA  THR B 555     -15.503 -25.799 -30.687  1.00 93.60           C  
ATOM   4362  C   THR B 555     -14.680 -24.515 -30.724  1.00 93.60           C  
ATOM   4363  CB  THR B 555     -16.905 -25.498 -30.126  1.00 93.60           C  
ATOM   4364  O   THR B 555     -13.773 -24.328 -29.910  1.00 93.60           O  
ATOM   4365  CG2 THR B 555     -17.738 -26.770 -30.015  1.00 93.60           C  
ATOM   4366  OG1 THR B 555     -16.777 -24.910 -28.825  1.00 93.60           O  
ATOM   4367  N   LYS B 556     -14.912 -23.693 -31.614  1.00 91.78           N  
ATOM   4368  CA  LYS B 556     -14.191 -22.429 -31.733  1.00 91.78           C  
ATOM   4369  C   LYS B 556     -14.297 -21.613 -30.448  1.00 91.78           C  
ATOM   4370  CB  LYS B 556     -14.722 -21.617 -32.915  1.00 91.78           C  
ATOM   4371  O   LYS B 556     -13.310 -21.030 -29.993  1.00 91.78           O  
ATOM   4372  CG  LYS B 556     -14.102 -21.992 -34.252  1.00 91.78           C  
ATOM   4373  CD  LYS B 556     -14.609 -21.096 -35.375  1.00 91.78           C  
ATOM   4374  CE  LYS B 556     -14.060 -21.529 -36.728  1.00 91.78           C  
ATOM   4375  NZ  LYS B 556     -14.572 -20.666 -37.835  1.00 91.78           N  
ATOM   4376  N   LYS B 557     -15.464 -21.593 -29.862  1.00 92.38           N  
ATOM   4377  CA  LYS B 557     -15.686 -20.862 -28.618  1.00 92.38           C  
ATOM   4378  C   LYS B 557     -14.900 -21.483 -27.467  1.00 92.38           C  
ATOM   4379  CB  LYS B 557     -17.176 -20.826 -28.275  1.00 92.38           C  
ATOM   4380  O   LYS B 557     -14.279 -20.770 -26.676  1.00 92.38           O  
ATOM   4381  CG  LYS B 557     -17.549 -19.771 -27.243  1.00 92.38           C  
ATOM   4382  CD  LYS B 557     -19.046 -19.765 -26.965  1.00 92.38           C  
ATOM   4383  CE  LYS B 557     -19.405 -18.795 -25.847  1.00 92.38           C  
ATOM   4384  NZ  LYS B 557     -20.873 -18.784 -25.572  1.00 92.38           N  
ATOM   4385  N   GLN B 558     -14.924 -22.756 -27.374  1.00 95.09           N  
ATOM   4386  CA  GLN B 558     -14.182 -23.470 -26.340  1.00 95.09           C  
ATOM   4387  C   GLN B 558     -12.680 -23.251 -26.490  1.00 95.09           C  
ATOM   4388  CB  GLN B 558     -14.502 -24.965 -26.385  1.00 95.09           C  
ATOM   4389  O   GLN B 558     -11.979 -23.025 -25.501  1.00 95.09           O  
ATOM   4390  CG  GLN B 558     -15.886 -25.315 -25.857  1.00 95.09           C  
ATOM   4391  CD  GLN B 558     -16.211 -26.791 -25.992  1.00 95.09           C  
ATOM   4392  NE2 GLN B 558     -16.952 -27.326 -25.028  1.00 95.09           N  
ATOM   4393  OE1 GLN B 558     -15.800 -27.444 -26.956  1.00 95.09           O  
ATOM   4394  N   ARG B 559     -12.212 -23.298 -27.734  1.00 95.50           N  
ATOM   4395  CA  ARG B 559     -10.791 -23.126 -28.017  1.00 95.50           C  
ATOM   4396  C   ARG B 559     -10.322 -21.726 -27.635  1.00 95.50           C  
ATOM   4397  CB  ARG B 559     -10.502 -23.390 -29.496  1.00 95.50           C  
ATOM   4398  O   ARG B 559      -9.245 -21.562 -27.059  1.00 95.50           O  
ATOM   4399  CG  ARG B 559      -9.023 -23.546 -29.816  1.00 95.50           C  
ATOM   4400  CD  ARG B 559      -8.805 -24.076 -31.226  1.00 95.50           C  
ATOM   4401  NE  ARG B 559      -7.385 -24.157 -31.557  1.00 95.50           N  
ATOM   4402  NH1 ARG B 559      -7.443 -26.385 -32.166  1.00 95.50           N  
ATOM   4403  NH2 ARG B 559      -5.474 -25.216 -32.267  1.00 95.50           N  
ATOM   4404  CZ  ARG B 559      -6.770 -25.253 -31.996  1.00 95.50           C  
ATOM   4405  N   GLN B 560     -11.105 -20.714 -27.921  1.00 94.45           N  
ATOM   4406  CA  GLN B 560     -10.787 -19.331 -27.578  1.00 94.45           C  
ATOM   4407  C   GLN B 560     -10.791 -19.125 -26.066  1.00 94.45           C  
ATOM   4408  CB  GLN B 560     -11.777 -18.372 -28.241  1.00 94.45           C  
ATOM   4409  O   GLN B 560      -9.914 -18.448 -25.525  1.00 94.45           O  
ATOM   4410  CG  GLN B 560     -11.279 -17.786 -29.555  1.00 94.45           C  
ATOM   4411  CD  GLN B 560     -12.333 -16.956 -30.265  1.00 94.45           C  
ATOM   4412  NE2 GLN B 560     -11.988 -16.436 -31.437  1.00 94.45           N  
ATOM   4413  OE1 GLN B 560     -13.449 -16.786 -29.763  1.00 94.45           O  
ATOM   4414  N   SER B 561     -11.802 -19.723 -25.417  1.00 93.41           N  
ATOM   4415  CA  SER B 561     -11.890 -19.634 -23.963  1.00 93.41           C  
ATOM   4416  C   SER B 561     -10.710 -20.330 -23.294  1.00 93.41           C  
ATOM   4417  CB  SER B 561     -13.201 -20.245 -23.466  1.00 93.41           C  
ATOM   4418  O   SER B 561     -10.134 -19.806 -22.338  1.00 93.41           O  
ATOM   4419  OG  SER B 561     -13.434 -19.903 -22.111  1.00 93.41           O  
ATOM   4420  N   LEU B 562     -10.315 -21.477 -23.791  1.00 96.94           N  
ATOM   4421  CA  LEU B 562      -9.175 -22.223 -23.268  1.00 96.94           C  
ATOM   4422  C   LEU B 562      -7.888 -21.417 -23.407  1.00 96.94           C  
ATOM   4423  CB  LEU B 562      -9.032 -23.563 -23.994  1.00 96.94           C  
ATOM   4424  O   LEU B 562      -7.118 -21.298 -22.451  1.00 96.94           O  
ATOM   4425  CG  LEU B 562      -7.919 -24.488 -23.498  1.00 96.94           C  
ATOM   4426  CD1 LEU B 562      -8.462 -25.894 -23.268  1.00 96.94           C  
ATOM   4427  CD2 LEU B 562      -6.762 -24.511 -24.491  1.00 96.94           C  
ATOM   4428  N   ARG B 563      -7.672 -20.888 -24.573  1.00 96.54           N  
ATOM   4429  CA  ARG B 563      -6.473 -20.099 -24.836  1.00 96.54           C  
ATOM   4430  C   ARG B 563      -6.386 -18.903 -23.894  1.00 96.54           C  
ATOM   4431  CB  ARG B 563      -6.451 -19.623 -26.290  1.00 96.54           C  
ATOM   4432  O   ARG B 563      -5.328 -18.631 -23.324  1.00 96.54           O  
ATOM   4433  CG  ARG B 563      -5.172 -18.899 -26.682  1.00 96.54           C  
ATOM   4434  CD  ARG B 563      -5.143 -18.570 -28.168  1.00 96.54           C  
ATOM   4435  NE  ARG B 563      -3.966 -17.782 -28.523  1.00 96.54           N  
ATOM   4436  NH1 ARG B 563      -2.716 -19.589 -29.236  1.00 96.54           N  
ATOM   4437  NH2 ARG B 563      -1.830 -17.477 -29.309  1.00 96.54           N  
ATOM   4438  CZ  ARG B 563      -2.840 -18.285 -29.022  1.00 96.54           C  
ATOM   4439  N   LYS B 564      -7.511 -18.245 -23.767  1.00 96.13           N  
ATOM   4440  CA  LYS B 564      -7.565 -17.090 -22.876  1.00 96.13           C  
ATOM   4441  C   LYS B 564      -7.200 -17.481 -21.447  1.00 96.13           C  
ATOM   4442  CB  LYS B 564      -8.955 -16.453 -22.906  1.00 96.13           C  
ATOM   4443  O   LYS B 564      -6.401 -16.803 -20.797  1.00 96.13           O  
ATOM   4444  CG  LYS B 564      -9.068 -15.173 -22.090  1.00 96.13           C  
ATOM   4445  CD  LYS B 564     -10.462 -14.568 -22.189  1.00 96.13           C  
ATOM   4446  CE  LYS B 564     -10.595 -13.322 -21.324  1.00 96.13           C  
ATOM   4447  NZ  LYS B 564     -11.941 -12.691 -21.464  1.00 96.13           N  
ATOM   4448  N   MET B 565      -7.723 -18.551 -20.916  1.00 97.36           N  
ATOM   4449  CA  MET B 565      -7.463 -19.027 -19.561  1.00 97.36           C  
ATOM   4450  C   MET B 565      -5.997 -19.412 -19.390  1.00 97.36           C  
ATOM   4451  CB  MET B 565      -8.359 -20.222 -19.229  1.00 97.36           C  
ATOM   4452  O   MET B 565      -5.366 -19.044 -18.398  1.00 97.36           O  
ATOM   4453  CG  MET B 565      -9.820 -19.854 -19.025  1.00 97.36           C  
ATOM   4454  SD  MET B 565     -10.807 -21.246 -18.348  1.00 97.36           S  
ATOM   4455  CE  MET B 565     -10.888 -22.320 -19.808  1.00 97.36           C  
ATOM   4456  N   VAL B 566      -5.488 -20.084 -20.404  1.00 98.71           N  
ATOM   4457  CA  VAL B 566      -4.109 -20.556 -20.335  1.00 98.71           C  
ATOM   4458  C   VAL B 566      -3.156 -19.363 -20.291  1.00 98.71           C  
ATOM   4459  CB  VAL B 566      -3.762 -21.471 -21.531  1.00 98.71           C  
ATOM   4460  O   VAL B 566      -2.200 -19.353 -19.511  1.00 98.71           O  
ATOM   4461  CG1 VAL B 566      -2.262 -21.758 -21.573  1.00 98.71           C  
ATOM   4462  CG2 VAL B 566      -4.557 -22.773 -21.454  1.00 98.71           C  
ATOM   4463  N   ILE B 567      -3.412 -18.345 -21.087  1.00 98.35           N  
ATOM   4464  CA  ILE B 567      -2.582 -17.146 -21.119  1.00 98.35           C  
ATOM   4465  C   ILE B 567      -2.599 -16.470 -19.749  1.00 98.35           C  
ATOM   4466  CB  ILE B 567      -3.058 -16.159 -22.209  1.00 98.35           C  
ATOM   4467  O   ILE B 567      -1.544 -16.157 -19.192  1.00 98.35           O  
ATOM   4468  CG1 ILE B 567      -2.774 -16.727 -23.604  1.00 98.35           C  
ATOM   4469  CG2 ILE B 567      -2.390 -14.792 -22.028  1.00 98.35           C  
ATOM   4470  CD1 ILE B 567      -3.388 -15.919 -24.738  1.00 98.35           C  
ATOM   4471  N   ASP B 568      -3.762 -16.298 -19.170  1.00 97.30           N  
ATOM   4472  CA  ASP B 568      -3.900 -15.652 -17.868  1.00 97.30           C  
ATOM   4473  C   ASP B 568      -3.170 -16.441 -16.784  1.00 97.30           C  
ATOM   4474  CB  ASP B 568      -5.377 -15.497 -17.500  1.00 97.30           C  
ATOM   4475  O   ASP B 568      -2.508 -15.856 -15.923  1.00 97.30           O  
ATOM   4476  CG  ASP B 568      -6.072 -14.398 -18.286  1.00 97.30           C  
ATOM   4477  OD1 ASP B 568      -5.382 -13.512 -18.835  1.00 97.30           O  
ATOM   4478  OD2 ASP B 568      -7.320 -14.417 -18.355  1.00 97.30           O  
ATOM   4479  N   ILE B 569      -3.235 -17.742 -16.844  1.00 98.56           N  
ATOM   4480  CA  ILE B 569      -2.668 -18.616 -15.824  1.00 98.56           C  
ATOM   4481  C   ILE B 569      -1.144 -18.600 -15.920  1.00 98.56           C  
ATOM   4482  CB  ILE B 569      -3.199 -20.061 -15.959  1.00 98.56           C  
ATOM   4483  O   ILE B 569      -0.454 -18.447 -14.909  1.00 98.56           O  
ATOM   4484  CG1 ILE B 569      -4.689 -20.118 -15.605  1.00 98.56           C  
ATOM   4485  CG2 ILE B 569      -2.390 -21.018 -15.079  1.00 98.56           C  
ATOM   4486  CD1 ILE B 569      -5.353 -21.448 -15.933  1.00 98.56           C  
ATOM   4487  N   VAL B 570      -0.608 -18.728 -17.100  1.00 98.81           N  
ATOM   4488  CA  VAL B 570       0.839 -18.794 -17.278  1.00 98.81           C  
ATOM   4489  C   VAL B 570       1.465 -17.448 -16.920  1.00 98.81           C  
ATOM   4490  CB  VAL B 570       1.216 -19.190 -18.723  1.00 98.81           C  
ATOM   4491  O   VAL B 570       2.522 -17.396 -16.287  1.00 98.81           O  
ATOM   4492  CG1 VAL B 570       2.722 -19.060 -18.943  1.00 98.81           C  
ATOM   4493  CG2 VAL B 570       0.750 -20.614 -19.023  1.00 98.81           C  
ATOM   4494  N   LEU B 571       0.850 -16.385 -17.322  1.00 97.69           N  
ATOM   4495  CA  LEU B 571       1.365 -15.060 -16.993  1.00 97.69           C  
ATOM   4496  C   LEU B 571       1.400 -14.849 -15.483  1.00 97.69           C  
ATOM   4497  CB  LEU B 571       0.510 -13.974 -17.652  1.00 97.69           C  
ATOM   4498  O   LEU B 571       2.269 -14.140 -14.971  1.00 97.69           O  
ATOM   4499  CG  LEU B 571       0.675 -13.805 -19.163  1.00 97.69           C  
ATOM   4500  CD1 LEU B 571      -0.297 -12.754 -19.688  1.00 97.69           C  
ATOM   4501  CD2 LEU B 571       2.112 -13.429 -19.506  1.00 97.69           C  
ATOM   4502  N   ALA B 572       0.507 -15.528 -14.764  1.00 96.49           N  
ATOM   4503  CA  ALA B 572       0.414 -15.405 -13.312  1.00 96.49           C  
ATOM   4504  C   ALA B 572       1.589 -16.097 -12.626  1.00 96.49           C  
ATOM   4505  CB  ALA B 572      -0.907 -15.985 -12.812  1.00 96.49           C  
ATOM   4506  O   ALA B 572       1.819 -15.904 -11.430  1.00 96.49           O  
ATOM   4507  N   THR B 573       2.310 -16.883 -13.367  1.00 97.89           N  
ATOM   4508  CA  THR B 573       3.445 -17.588 -12.782  1.00 97.89           C  
ATOM   4509  C   THR B 573       4.673 -16.683 -12.725  1.00 97.89           C  
ATOM   4510  CB  THR B 573       3.780 -18.863 -13.577  1.00 97.89           C  
ATOM   4511  O   THR B 573       5.690 -17.045 -12.129  1.00 97.89           O  
ATOM   4512  CG2 THR B 573       2.593 -19.820 -13.609  1.00 97.89           C  
ATOM   4513  OG1 THR B 573       4.127 -18.505 -14.920  1.00 97.89           O  
ATOM   4514  N   ASP B 574       4.652 -15.507 -13.350  1.00 96.51           N  
ATOM   4515  CA  ASP B 574       5.700 -14.501 -13.206  1.00 96.51           C  
ATOM   4516  C   ASP B 574       5.803 -14.017 -11.761  1.00 96.51           C  
ATOM   4517  CB  ASP B 574       5.440 -13.317 -14.140  1.00 96.51           C  
ATOM   4518  O   ASP B 574       4.829 -13.514 -11.199  1.00 96.51           O  
ATOM   4519  CG  ASP B 574       6.543 -12.275 -14.098  1.00 96.51           C  
ATOM   4520  OD1 ASP B 574       7.485 -12.415 -13.288  1.00 96.51           O  
ATOM   4521  OD2 ASP B 574       6.470 -11.303 -14.881  1.00 96.51           O  
ATOM   4522  N   MET B 575       6.985 -14.139 -11.155  1.00 94.95           N  
ATOM   4523  CA  MET B 575       7.179 -13.845  -9.738  1.00 94.95           C  
ATOM   4524  C   MET B 575       6.926 -12.369  -9.449  1.00 94.95           C  
ATOM   4525  CB  MET B 575       8.592 -14.230  -9.297  1.00 94.95           C  
ATOM   4526  O   MET B 575       6.632 -11.997  -8.312  1.00 94.95           O  
ATOM   4527  CG  MET B 575       8.819 -15.730  -9.206  1.00 94.95           C  
ATOM   4528  SD  MET B 575       7.630 -16.554  -8.077  1.00 94.95           S  
ATOM   4529  CE  MET B 575       8.199 -15.903  -6.482  1.00 94.95           C  
ATOM   4530  N   SER B 576       7.084 -11.493 -10.482  1.00 90.01           N  
ATOM   4531  CA  SER B 576       6.815 -10.070 -10.303  1.00 90.01           C  
ATOM   4532  C   SER B 576       5.341  -9.820 -10.003  1.00 90.01           C  
ATOM   4533  CB  SER B 576       7.230  -9.286 -11.549  1.00 90.01           C  
ATOM   4534  O   SER B 576       4.973  -8.745  -9.524  1.00 90.01           O  
ATOM   4535  OG  SER B 576       6.322  -9.513 -12.613  1.00 90.01           O  
ATOM   4536  N   LYS B 577       4.435 -10.770 -10.259  1.00 91.59           N  
ATOM   4537  CA  LYS B 577       2.999 -10.622 -10.038  1.00 91.59           C  
ATOM   4538  C   LYS B 577       2.586 -11.214  -8.694  1.00 91.59           C  
ATOM   4539  CB  LYS B 577       2.211 -11.288 -11.168  1.00 91.59           C  
ATOM   4540  O   LYS B 577       1.411 -11.167  -8.323  1.00 91.59           O  
ATOM   4541  CG  LYS B 577       2.429 -10.651 -12.532  1.00 91.59           C  
ATOM   4542  CD  LYS B 577       1.535 -11.282 -13.592  1.00 91.59           C  
ATOM   4543  CE  LYS B 577       1.711 -10.608 -14.947  1.00 91.59           C  
ATOM   4544  NZ  LYS B 577       0.929 -11.299 -16.015  1.00 91.59           N  
ATOM   4545  N   HIS B 578       3.481 -11.738  -7.942  1.00 91.66           N  
ATOM   4546  CA  HIS B 578       3.228 -12.458  -6.699  1.00 91.66           C  
ATOM   4547  C   HIS B 578       2.418 -11.609  -5.725  1.00 91.66           C  
ATOM   4548  CB  HIS B 578       4.546 -12.887  -6.051  1.00 91.66           C  
ATOM   4549  O   HIS B 578       1.388 -12.056  -5.214  1.00 91.66           O  
ATOM   4550  CG  HIS B 578       4.373 -13.544  -4.718  1.00 91.66           C  
ATOM   4551  CD2 HIS B 578       4.427 -13.038  -3.464  1.00 91.66           C  
ATOM   4552  ND1 HIS B 578       4.113 -14.890  -4.581  1.00 91.66           N  
ATOM   4553  CE1 HIS B 578       4.013 -15.184  -3.296  1.00 91.66           C  
ATOM   4554  NE2 HIS B 578       4.199 -14.078  -2.596  1.00 91.66           N  
ATOM   4555  N   MET B 579       2.837 -10.378  -5.446  1.00 87.47           N  
ATOM   4556  CA  MET B 579       2.196  -9.540  -4.436  1.00 87.47           C  
ATOM   4557  C   MET B 579       0.768  -9.195  -4.843  1.00 87.47           C  
ATOM   4558  CB  MET B 579       3.000  -8.258  -4.211  1.00 87.47           C  
ATOM   4559  O   MET B 579      -0.132  -9.163  -4.002  1.00 87.47           O  
ATOM   4560  CG  MET B 579       4.321  -8.482  -3.492  1.00 87.47           C  
ATOM   4561  SD  MET B 579       4.105  -9.307  -1.867  1.00 87.47           S  
ATOM   4562  CE  MET B 579       5.791  -9.164  -1.210  1.00 87.47           C  
ATOM   4563  N   ASN B 580       0.569  -8.949  -6.197  1.00 87.70           N  
ATOM   4564  CA  ASN B 580      -0.776  -8.677  -6.692  1.00 87.70           C  
ATOM   4565  C   ASN B 580      -1.689  -9.890  -6.530  1.00 87.70           C  
ATOM   4566  CB  ASN B 580      -0.731  -8.239  -8.157  1.00 87.70           C  
ATOM   4567  O   ASN B 580      -2.837  -9.755  -6.103  1.00 87.70           O  
ATOM   4568  CG  ASN B 580      -0.071  -6.886  -8.342  1.00 87.70           C  
ATOM   4569  ND2 ASN B 580       0.514  -6.666  -9.513  1.00 87.70           N  
ATOM   4570  OD1 ASN B 580      -0.087  -6.046  -7.438  1.00 87.70           O  
ATOM   4571  N   LEU B 581      -1.118 -11.003  -6.827  1.00 90.92           N  
ATOM   4572  CA  LEU B 581      -1.894 -12.231  -6.698  1.00 90.92           C  
ATOM   4573  C   LEU B 581      -2.241 -12.504  -5.238  1.00 90.92           C  
ATOM   4574  CB  LEU B 581      -1.122 -13.417  -7.281  1.00 90.92           C  
ATOM   4575  O   LEU B 581      -3.379 -12.856  -4.921  1.00 90.92           O  
ATOM   4576  CG  LEU B 581      -1.023 -13.477  -8.806  1.00 90.92           C  
ATOM   4577  CD1 LEU B 581       0.044 -14.481  -9.229  1.00 90.92           C  
ATOM   4578  CD2 LEU B 581      -2.373 -13.835  -9.417  1.00 90.92           C  
ATOM   4579  N   LEU B 582      -1.254 -12.361  -4.383  1.00 90.37           N  
ATOM   4580  CA  LEU B 582      -1.471 -12.555  -2.953  1.00 90.37           C  
ATOM   4581  C   LEU B 582      -2.516 -11.579  -2.424  1.00 90.37           C  
ATOM   4582  CB  LEU B 582      -0.159 -12.383  -2.184  1.00 90.37           C  
ATOM   4583  O   LEU B 582      -3.407 -11.968  -1.665  1.00 90.37           O  
ATOM   4584  CG  LEU B 582      -0.236 -12.552  -0.665  1.00 90.37           C  
ATOM   4585  CD1 LEU B 582      -0.774 -13.935  -0.312  1.00 90.37           C  
ATOM   4586  CD2 LEU B 582       1.132 -12.326  -0.032  1.00 90.37           C  
ATOM   4587  N   ALA B 583      -2.493 -10.302  -2.811  1.00 86.72           N  
ATOM   4588  CA  ALA B 583      -3.448  -9.276  -2.399  1.00 86.72           C  
ATOM   4589  C   ALA B 583      -4.865  -9.642  -2.831  1.00 86.72           C  
ATOM   4590  CB  ALA B 583      -3.053  -7.919  -2.976  1.00 86.72           C  
ATOM   4591  O   ALA B 583      -5.804  -9.557  -2.036  1.00 86.72           O  
ATOM   4592  N   ASP B 584      -4.982 -10.109  -4.137  1.00 86.25           N  
ATOM   4593  CA  ASP B 584      -6.287 -10.505  -4.659  1.00 86.25           C  
ATOM   4594  C   ASP B 584      -6.845 -11.702  -3.891  1.00 86.25           C  
ATOM   4595  CB  ASP B 584      -6.192 -10.834  -6.150  1.00 86.25           C  
ATOM   4596  O   ASP B 584      -8.034 -11.740  -3.569  1.00 86.25           O  
ATOM   4597  CG  ASP B 584      -5.991  -9.604  -7.017  1.00 86.25           C  
ATOM   4598  OD1 ASP B 584      -6.231  -8.475  -6.538  1.00 86.25           O  
ATOM   4599  OD2 ASP B 584      -5.593  -9.766  -8.191  1.00 86.25           O  
ATOM   4600  N   LEU B 585      -5.989 -12.668  -3.625  1.00 88.42           N  
ATOM   4601  CA  LEU B 585      -6.414 -13.860  -2.899  1.00 88.42           C  
ATOM   4602  C   LEU B 585      -6.841 -13.508  -1.479  1.00 88.42           C  
ATOM   4603  CB  LEU B 585      -5.287 -14.896  -2.864  1.00 88.42           C  
ATOM   4604  O   LEU B 585      -7.899 -13.944  -1.018  1.00 88.42           O  
ATOM   4605  CG  LEU B 585      -5.626 -16.245  -2.227  1.00 88.42           C  
ATOM   4606  CD1 LEU B 585      -6.759 -16.922  -2.991  1.00 88.42           C  
ATOM   4607  CD2 LEU B 585      -4.393 -17.141  -2.183  1.00 88.42           C  
ATOM   4608  N   LYS B 586      -6.055 -12.724  -0.743  1.00 84.67           N  
ATOM   4609  CA  LYS B 586      -6.356 -12.319   0.627  1.00 84.67           C  
ATOM   4610  C   LYS B 586      -7.668 -11.541   0.694  1.00 84.67           C  
ATOM   4611  CB  LYS B 586      -5.217 -11.475   1.200  1.00 84.67           C  
ATOM   4612  O   LYS B 586      -8.466 -11.738   1.612  1.00 84.67           O  
ATOM   4613  CG  LYS B 586      -5.355 -11.177   2.686  1.00 84.67           C  
ATOM   4614  CD  LYS B 586      -5.057 -12.408   3.533  1.00 84.67           C  
ATOM   4615  CE  LYS B 586      -5.064 -12.080   5.020  1.00 84.67           C  
ATOM   4616  NZ  LYS B 586      -4.779 -13.285   5.855  1.00 84.67           N  
ATOM   4617  N   THR B 587      -7.870 -10.597  -0.264  1.00 81.32           N  
ATOM   4618  CA  THR B 587      -9.120  -9.849  -0.345  1.00 81.32           C  
ATOM   4619  C   THR B 587     -10.305 -10.793  -0.520  1.00 81.32           C  
ATOM   4620  CB  THR B 587      -9.090  -8.837  -1.505  1.00 81.32           C  
ATOM   4621  O   THR B 587     -11.344 -10.619   0.121  1.00 81.32           O  
ATOM   4622  CG2 THR B 587     -10.394  -8.048  -1.580  1.00 81.32           C  
ATOM   4623  OG1 THR B 587      -8.004  -7.924  -1.308  1.00 81.32           O  
ATOM   4624  N   MET B 588     -10.128 -11.697  -1.393  1.00 82.58           N  
ATOM   4625  CA  MET B 588     -11.187 -12.672  -1.638  1.00 82.58           C  
ATOM   4626  C   MET B 588     -11.505 -13.460  -0.371  1.00 82.58           C  
ATOM   4627  CB  MET B 588     -10.788 -13.629  -2.762  1.00 82.58           C  
ATOM   4628  O   MET B 588     -12.673 -13.635  -0.020  1.00 82.58           O  
ATOM   4629  CG  MET B 588     -11.838 -14.685  -3.071  1.00 82.58           C  
ATOM   4630  SD  MET B 588     -11.308 -15.837  -4.397  1.00 82.58           S  
ATOM   4631  CE  MET B 588     -11.487 -14.760  -5.846  1.00 82.58           C  
ATOM   4632  N   VAL B 589     -10.575 -13.969   0.363  1.00 82.55           N  
ATOM   4633  CA  VAL B 589     -10.731 -14.786   1.562  1.00 82.55           C  
ATOM   4634  C   VAL B 589     -11.394 -13.964   2.665  1.00 82.55           C  
ATOM   4635  CB  VAL B 589      -9.374 -15.339   2.052  1.00 82.55           C  
ATOM   4636  O   VAL B 589     -12.309 -14.443   3.339  1.00 82.55           O  
ATOM   4637  CG1 VAL B 589      -9.504 -15.922   3.458  1.00 82.55           C  
ATOM   4638  CG2 VAL B 589      -8.845 -16.393   1.080  1.00 82.55           C  
ATOM   4639  N   GLU B 590     -10.983 -12.781   2.809  1.00 76.05           N  
ATOM   4640  CA  GLU B 590     -11.507 -11.937   3.879  1.00 76.05           C  
ATOM   4641  C   GLU B 590     -12.939 -11.499   3.584  1.00 76.05           C  
ATOM   4642  CB  GLU B 590     -10.614 -10.712   4.085  1.00 76.05           C  
ATOM   4643  O   GLU B 590     -13.749 -11.348   4.501  1.00 76.05           O  
ATOM   4644  CG  GLU B 590      -9.267 -11.032   4.718  1.00 76.05           C  
ATOM   4645  CD  GLU B 590      -8.410  -9.800   4.961  1.00 76.05           C  
ATOM   4646  OE1 GLU B 590      -7.351  -9.917   5.617  1.00 76.05           O  
ATOM   4647  OE2 GLU B 590      -8.802  -8.708   4.491  1.00 76.05           O  
ATOM   4648  N   THR B 591     -13.149 -11.195   2.285  1.00 73.08           N  
ATOM   4649  CA  THR B 591     -14.519 -10.894   1.885  1.00 73.08           C  
ATOM   4650  C   THR B 591     -15.440 -12.076   2.177  1.00 73.08           C  
ATOM   4651  CB  THR B 591     -14.599 -10.537   0.389  1.00 73.08           C  
ATOM   4652  O   THR B 591     -16.575 -11.890   2.620  1.00 73.08           O  
ATOM   4653  CG2 THR B 591     -16.023 -10.168  -0.014  1.00 73.08           C  
ATOM   4654  OG1 THR B 591     -13.736  -9.424   0.123  1.00 73.08           O  
ATOM   4655  N   LYS B 592     -14.975 -13.245   1.965  1.00 74.35           N  
ATOM   4656  CA  LYS B 592     -15.711 -14.469   2.267  1.00 74.35           C  
ATOM   4657  C   LYS B 592     -16.015 -14.574   3.758  1.00 74.35           C  
ATOM   4658  CB  LYS B 592     -14.924 -15.697   1.804  1.00 74.35           C  
ATOM   4659  O   LYS B 592     -17.103 -15.004   4.147  1.00 74.35           O  
ATOM   4660  CG  LYS B 592     -15.638 -17.018   2.048  1.00 74.35           C  
ATOM   4661  CD  LYS B 592     -14.762 -18.205   1.669  1.00 74.35           C  
ATOM   4662  CE  LYS B 592     -15.389 -19.524   2.101  1.00 74.35           C  
ATOM   4663  NZ  LYS B 592     -14.484 -20.681   1.835  1.00 74.35           N  
ATOM   4664  N   LYS B 593     -15.080 -14.232   4.521  1.00 68.23           N  
ATOM   4665  CA  LYS B 593     -15.228 -14.316   5.971  1.00 68.23           C  
ATOM   4666  C   LYS B 593     -16.298 -13.350   6.471  1.00 68.23           C  
ATOM   4667  CB  LYS B 593     -13.896 -14.026   6.664  1.00 68.23           C  
ATOM   4668  O   LYS B 593     -17.024 -13.656   7.419  1.00 68.23           O  
ATOM   4669  CG  LYS B 593     -12.890 -15.164   6.572  1.00 68.23           C  
ATOM   4670  CD  LYS B 593     -11.604 -14.836   7.320  1.00 68.23           C  
ATOM   4671  CE  LYS B 593     -10.583 -15.959   7.197  1.00 68.23           C  
ATOM   4672  NZ  LYS B 593      -9.292 -15.608   7.861  1.00 68.23           N  
ATOM   4673  N   VAL B 594     -16.407 -12.283   5.782  1.00 65.17           N  
ATOM   4674  CA  VAL B 594     -17.333 -11.245   6.221  1.00 65.17           C  
ATOM   4675  C   VAL B 594     -18.733 -11.543   5.689  1.00 65.17           C  
ATOM   4676  CB  VAL B 594     -16.875  -9.844   5.760  1.00 65.17           C  
ATOM   4677  O   VAL B 594     -19.732 -11.247   6.350  1.00 65.17           O  
ATOM   4678  CG1 VAL B 594     -17.901  -8.783   6.155  1.00 65.17           C  
ATOM   4679  CG2 VAL B 594     -15.505  -9.511   6.348  1.00 65.17           C  
ATOM   4680  N   THR B 595     -18.898 -12.043   4.426  1.00 59.97           N  
ATOM   4681  CA  THR B 595     -20.190 -12.281   3.792  1.00 59.97           C  
ATOM   4682  C   THR B 595     -20.816 -13.574   4.309  1.00 59.97           C  
ATOM   4683  CB  THR B 595     -20.056 -12.349   2.260  1.00 59.97           C  
ATOM   4684  O   THR B 595     -22.021 -13.789   4.159  1.00 59.97           O  
ATOM   4685  CG2 THR B 595     -19.818 -10.965   1.667  1.00 59.97           C  
ATOM   4686  OG1 THR B 595     -18.954 -13.199   1.920  1.00 59.97           O  
ATOM   4687  N   SER B 596     -20.854 -13.991   5.532  1.00 51.17           N  
ATOM   4688  CA  SER B 596     -21.369 -15.079   6.358  1.00 51.17           C  
ATOM   4689  C   SER B 596     -21.824 -16.256   5.501  1.00 51.17           C  
ATOM   4690  CB  SER B 596     -22.529 -14.591   7.226  1.00 51.17           C  
ATOM   4691  O   SER B 596     -22.491 -17.168   5.994  1.00 51.17           O  
ATOM   4692  OG  SER B 596     -22.263 -13.297   7.740  1.00 51.17           O  
ATOM   4693  N   SER B 597     -21.701 -16.213   4.121  1.00 53.56           N  
ATOM   4694  CA  SER B 597     -22.225 -17.340   3.356  1.00 53.56           C  
ATOM   4695  C   SER B 597     -21.282 -18.536   3.417  1.00 53.56           C  
ATOM   4696  CB  SER B 597     -22.456 -16.936   1.899  1.00 53.56           C  
ATOM   4697  O   SER B 597     -21.715 -19.682   3.277  1.00 53.56           O  
ATOM   4698  OG  SER B 597     -21.304 -17.195   1.116  1.00 53.56           O  
ATOM   4699  N   GLY B 598     -20.221 -18.417   4.084  1.00 51.11           N  
ATOM   4700  CA  GLY B 598     -19.214 -19.463   4.172  1.00 51.11           C  
ATOM   4701  C   GLY B 598     -18.976 -20.173   2.853  1.00 51.11           C  
ATOM   4702  O   GLY B 598     -18.197 -21.127   2.787  1.00 51.11           O  
ATOM   4703  N   VAL B 599     -19.767 -19.865   1.710  1.00 58.10           N  
ATOM   4704  CA  VAL B 599     -19.628 -20.551   0.430  1.00 58.10           C  
ATOM   4705  C   VAL B 599     -18.849 -19.673  -0.546  1.00 58.10           C  
ATOM   4706  CB  VAL B 599     -21.004 -20.921  -0.168  1.00 58.10           C  
ATOM   4707  O   VAL B 599     -19.084 -18.465  -0.628  1.00 58.10           O  
ATOM   4708  CG1 VAL B 599     -20.835 -21.695  -1.474  1.00 58.10           C  
ATOM   4709  CG2 VAL B 599     -21.821 -21.733   0.836  1.00 58.10           C  
ATOM   4710  N   LEU B 600     -17.738 -20.288  -0.993  1.00 62.14           N  
ATOM   4711  CA  LEU B 600     -16.997 -19.621  -2.058  1.00 62.14           C  
ATOM   4712  C   LEU B 600     -17.850 -19.496  -3.316  1.00 62.14           C  
ATOM   4713  CB  LEU B 600     -15.709 -20.384  -2.374  1.00 62.14           C  
ATOM   4714  O   LEU B 600     -18.184 -20.501  -3.947  1.00 62.14           O  
ATOM   4715  CG  LEU B 600     -14.428 -19.551  -2.449  1.00 62.14           C  
ATOM   4716  CD1 LEU B 600     -13.500 -19.900  -1.290  1.00 62.14           C  
ATOM   4717  CD2 LEU B 600     -13.727 -19.766  -3.786  1.00 62.14           C  
ATOM   4718  N   LEU B 601     -18.409 -18.257  -3.506  1.00 67.89           N  
ATOM   4719  CA  LEU B 601     -19.213 -18.064  -4.708  1.00 67.89           C  
ATOM   4720  C   LEU B 601     -18.357 -17.541  -5.857  1.00 67.89           C  
ATOM   4721  CB  LEU B 601     -20.366 -17.095  -4.433  1.00 67.89           C  
ATOM   4722  O   LEU B 601     -17.827 -16.430  -5.785  1.00 67.89           O  
ATOM   4723  CG  LEU B 601     -21.566 -17.667  -3.676  1.00 67.89           C  
ATOM   4724  CD1 LEU B 601     -22.186 -16.600  -2.781  1.00 67.89           C  
ATOM   4725  CD2 LEU B 601     -22.600 -18.220  -4.652  1.00 67.89           C  
ATOM   4726  N   LEU B 602     -18.045 -18.453  -6.724  1.00 76.04           N  
ATOM   4727  CA  LEU B 602     -17.295 -18.106  -7.926  1.00 76.04           C  
ATOM   4728  C   LEU B 602     -18.227 -17.951  -9.123  1.00 76.04           C  
ATOM   4729  CB  LEU B 602     -16.236 -19.170  -8.223  1.00 76.04           C  
ATOM   4730  O   LEU B 602     -18.161 -18.735 -10.073  1.00 76.04           O  
ATOM   4731  CG  LEU B 602     -15.181 -19.399  -7.139  1.00 76.04           C  
ATOM   4732  CD1 LEU B 602     -14.339 -20.626  -7.470  1.00 76.04           C  
ATOM   4733  CD2 LEU B 602     -14.299 -18.165  -6.982  1.00 76.04           C  
ATOM   4734  N   ASP B 603     -18.997 -16.903  -9.187  1.00 71.99           N  
ATOM   4735  CA  ASP B 603     -20.111 -16.778 -10.122  1.00 71.99           C  
ATOM   4736  C   ASP B 603     -19.661 -16.132 -11.430  1.00 71.99           C  
ATOM   4737  CB  ASP B 603     -21.248 -15.965  -9.497  1.00 71.99           C  
ATOM   4738  O   ASP B 603     -20.306 -16.303 -12.467  1.00 71.99           O  
ATOM   4739  CG  ASP B 603     -21.847 -16.630  -8.270  1.00 71.99           C  
ATOM   4740  OD1 ASP B 603     -21.845 -17.877  -8.189  1.00 71.99           O  
ATOM   4741  OD2 ASP B 603     -22.330 -15.899  -7.378  1.00 71.99           O  
ATOM   4742  N   ASN B 604     -18.542 -15.426 -11.386  1.00 78.94           N  
ATOM   4743  CA  ASN B 604     -18.098 -14.750 -12.600  1.00 78.94           C  
ATOM   4744  C   ASN B 604     -16.696 -15.193 -13.008  1.00 78.94           C  
ATOM   4745  CB  ASN B 604     -18.142 -13.231 -12.416  1.00 78.94           C  
ATOM   4746  O   ASN B 604     -15.971 -15.788 -12.208  1.00 78.94           O  
ATOM   4747  CG  ASN B 604     -17.350 -12.766 -11.210  1.00 78.94           C  
ATOM   4748  ND2 ASN B 604     -17.792 -11.675 -10.595  1.00 78.94           N  
ATOM   4749  OD1 ASN B 604     -16.348 -13.381 -10.835  1.00 78.94           O  
ATOM   4750  N   TYR B 605     -16.381 -15.002 -14.254  1.00 82.29           N  
ATOM   4751  CA  TYR B 605     -15.093 -15.403 -14.810  1.00 82.29           C  
ATOM   4752  C   TYR B 605     -13.943 -14.849 -13.977  1.00 82.29           C  
ATOM   4753  CB  TYR B 605     -14.962 -14.930 -16.260  1.00 82.29           C  
ATOM   4754  O   TYR B 605     -12.986 -15.565 -13.674  1.00 82.29           O  
ATOM   4755  CG  TYR B 605     -13.595 -15.167 -16.855  1.00 82.29           C  
ATOM   4756  CD1 TYR B 605     -12.675 -14.127 -16.972  1.00 82.29           C  
ATOM   4757  CD2 TYR B 605     -13.221 -16.429 -17.303  1.00 82.29           C  
ATOM   4758  CE1 TYR B 605     -11.415 -14.340 -17.521  1.00 82.29           C  
ATOM   4759  CE2 TYR B 605     -11.964 -16.654 -17.854  1.00 82.29           C  
ATOM   4760  OH  TYR B 605      -9.823 -15.821 -18.502  1.00 82.29           O  
ATOM   4761  CZ  TYR B 605     -11.069 -15.605 -17.958  1.00 82.29           C  
ATOM   4762  N   SER B 606     -14.058 -13.555 -13.585  1.00 83.05           N  
ATOM   4763  CA  SER B 606     -12.986 -12.877 -12.863  1.00 83.05           C  
ATOM   4764  C   SER B 606     -12.666 -13.589 -11.552  1.00 83.05           C  
ATOM   4765  CB  SER B 606     -13.365 -11.422 -12.583  1.00 83.05           C  
ATOM   4766  O   SER B 606     -11.498 -13.721 -11.181  1.00 83.05           O  
ATOM   4767  OG  SER B 606     -12.906 -11.020 -11.304  1.00 83.05           O  
ATOM   4768  N   ASP B 607     -13.628 -14.124 -10.867  1.00 85.68           N  
ATOM   4769  CA  ASP B 607     -13.434 -14.829  -9.604  1.00 85.68           C  
ATOM   4770  C   ASP B 607     -12.857 -16.224  -9.836  1.00 85.68           C  
ATOM   4771  CB  ASP B 607     -14.754 -14.928  -8.837  1.00 85.68           C  
ATOM   4772  O   ASP B 607     -11.931 -16.642  -9.138  1.00 85.68           O  
ATOM   4773  CG  ASP B 607     -15.282 -13.576  -8.389  1.00 85.68           C  
ATOM   4774  OD1 ASP B 607     -14.488 -12.617  -8.278  1.00 85.68           O  
ATOM   4775  OD2 ASP B 607     -16.503 -13.470  -8.141  1.00 85.68           O  
ATOM   4776  N   ARG B 608     -13.368 -16.873 -10.858  1.00 89.68           N  
ATOM   4777  CA  ARG B 608     -12.942 -18.238 -11.151  1.00 89.68           C  
ATOM   4778  C   ARG B 608     -11.488 -18.270 -11.609  1.00 89.68           C  
ATOM   4779  CB  ARG B 608     -13.842 -18.865 -12.218  1.00 89.68           C  
ATOM   4780  O   ARG B 608     -10.698 -19.085 -11.127  1.00 89.68           O  
ATOM   4781  CG  ARG B 608     -15.290 -19.029 -11.784  1.00 89.68           C  
ATOM   4782  CD  ARG B 608     -16.153 -19.596 -12.902  1.00 89.68           C  
ATOM   4783  NE  ARG B 608     -15.683 -20.910 -13.332  1.00 89.68           N  
ATOM   4784  NH1 ARG B 608     -16.793 -22.078 -11.676  1.00 89.68           N  
ATOM   4785  NH2 ARG B 608     -15.514 -23.197 -13.215  1.00 89.68           N  
ATOM   4786  CZ  ARG B 608     -15.997 -22.059 -12.740  1.00 89.68           C  
ATOM   4787  N   ILE B 609     -11.123 -17.330 -12.540  1.00 94.03           N  
ATOM   4788  CA  ILE B 609      -9.776 -17.300 -13.099  1.00 94.03           C  
ATOM   4789  C   ILE B 609      -8.775 -16.907 -12.014  1.00 94.03           C  
ATOM   4790  CB  ILE B 609      -9.681 -16.324 -14.293  1.00 94.03           C  
ATOM   4791  O   ILE B 609      -7.639 -17.388 -12.005  1.00 94.03           O  
ATOM   4792  CG1 ILE B 609      -8.343 -16.497 -15.020  1.00 94.03           C  
ATOM   4793  CG2 ILE B 609      -9.866 -14.877 -13.824  1.00 94.03           C  
ATOM   4794  CD1 ILE B 609      -8.128 -17.890 -15.598  1.00 94.03           C  
ATOM   4795  N   GLN B 610      -9.159 -16.081 -11.049  1.00 92.66           N  
ATOM   4796  CA  GLN B 610      -8.295 -15.681  -9.944  1.00 92.66           C  
ATOM   4797  C   GLN B 610      -7.887 -16.886  -9.100  1.00 92.66           C  
ATOM   4798  CB  GLN B 610      -8.992 -14.639  -9.067  1.00 92.66           C  
ATOM   4799  O   GLN B 610      -6.726 -17.008  -8.705  1.00 92.66           O  
ATOM   4800  CG  GLN B 610      -8.098 -14.047  -7.986  1.00 92.66           C  
ATOM   4801  CD  GLN B 610      -8.785 -12.954  -7.190  1.00 92.66           C  
ATOM   4802  NE2 GLN B 610      -8.263 -12.669  -6.002  1.00 92.66           N  
ATOM   4803  OE1 GLN B 610      -9.776 -12.369  -7.639  1.00 92.66           O  
ATOM   4804  N   VAL B 611      -8.827 -17.751  -8.833  1.00 94.90           N  
ATOM   4805  CA  VAL B 611      -8.541 -18.942  -8.041  1.00 94.90           C  
ATOM   4806  C   VAL B 611      -7.626 -19.878  -8.828  1.00 94.90           C  
ATOM   4807  CB  VAL B 611      -9.837 -19.680  -7.636  1.00 94.90           C  
ATOM   4808  O   VAL B 611      -6.679 -20.442  -8.273  1.00 94.90           O  
ATOM   4809  CG1 VAL B 611      -9.512 -20.979  -6.901  1.00 94.90           C  
ATOM   4810  CG2 VAL B 611     -10.715 -18.778  -6.772  1.00 94.90           C  
ATOM   4811  N   LEU B 612      -7.883 -20.029 -10.156  1.00 97.63           N  
ATOM   4812  CA  LEU B 612      -7.053 -20.888 -10.993  1.00 97.63           C  
ATOM   4813  C   LEU B 612      -5.633 -20.341 -11.094  1.00 97.63           C  
ATOM   4814  CB  LEU B 612      -7.660 -21.023 -12.392  1.00 97.63           C  
ATOM   4815  O   LEU B 612      -4.664 -21.100 -11.017  1.00 97.63           O  
ATOM   4816  CG  LEU B 612      -8.935 -21.861 -12.499  1.00 97.63           C  
ATOM   4817  CD1 LEU B 612      -9.519 -21.761 -13.904  1.00 97.63           C  
ATOM   4818  CD2 LEU B 612      -8.652 -23.315 -12.135  1.00 97.63           C  
ATOM   4819  N   GLN B 613      -5.482 -19.003 -11.260  1.00 97.41           N  
ATOM   4820  CA  GLN B 613      -4.170 -18.364 -11.292  1.00 97.41           C  
ATOM   4821  C   GLN B 613      -3.403 -18.619  -9.998  1.00 97.41           C  
ATOM   4822  CB  GLN B 613      -4.311 -16.860 -11.531  1.00 97.41           C  
ATOM   4823  O   GLN B 613      -2.234 -19.010 -10.030  1.00 97.41           O  
ATOM   4824  CG  GLN B 613      -4.736 -16.500 -12.948  1.00 97.41           C  
ATOM   4825  CD  GLN B 613      -5.014 -15.018 -13.119  1.00 97.41           C  
ATOM   4826  NE2 GLN B 613      -4.625 -14.470 -14.265  1.00 97.41           N  
ATOM   4827  OE1 GLN B 613      -5.575 -14.371 -12.228  1.00 97.41           O  
ATOM   4828  N   ASN B 614      -4.056 -18.432  -8.883  1.00 96.43           N  
ATOM   4829  CA  ASN B 614      -3.415 -18.628  -7.587  1.00 96.43           C  
ATOM   4830  C   ASN B 614      -3.084 -20.098  -7.343  1.00 96.43           C  
ATOM   4831  CB  ASN B 614      -4.303 -18.090  -6.463  1.00 96.43           C  
ATOM   4832  O   ASN B 614      -2.069 -20.414  -6.719  1.00 96.43           O  
ATOM   4833  CG  ASN B 614      -4.097 -16.609  -6.215  1.00 96.43           C  
ATOM   4834  ND2 ASN B 614      -5.026 -15.792  -6.697  1.00 96.43           N  
ATOM   4835  OD1 ASN B 614      -3.110 -16.202  -5.596  1.00 96.43           O  
ATOM   4836  N   MET B 615      -3.946 -20.962  -7.836  1.00 97.71           N  
ATOM   4837  CA  MET B 615      -3.718 -22.395  -7.679  1.00 97.71           C  
ATOM   4838  C   MET B 615      -2.424 -22.819  -8.367  1.00 97.71           C  
ATOM   4839  CB  MET B 615      -4.895 -23.193  -8.244  1.00 97.71           C  
ATOM   4840  O   MET B 615      -1.572 -23.463  -7.753  1.00 97.71           O  
ATOM   4841  CG  MET B 615      -4.739 -24.698  -8.103  1.00 97.71           C  
ATOM   4842  SD  MET B 615      -6.168 -25.621  -8.793  1.00 97.71           S  
ATOM   4843  CE  MET B 615      -7.519 -24.881  -7.834  1.00 97.71           C  
ATOM   4844  N   VAL B 616      -2.290 -22.444  -9.660  1.00 98.70           N  
ATOM   4845  CA  VAL B 616      -1.099 -22.824 -10.412  1.00 98.70           C  
ATOM   4846  C   VAL B 616       0.124 -22.111  -9.841  1.00 98.70           C  
ATOM   4847  CB  VAL B 616      -1.250 -22.501 -11.916  1.00 98.70           C  
ATOM   4848  O   VAL B 616       1.221 -22.673  -9.811  1.00 98.70           O  
ATOM   4849  CG1 VAL B 616       0.063 -22.748 -12.656  1.00 98.70           C  
ATOM   4850  CG2 VAL B 616      -2.377 -23.330 -12.529  1.00 98.70           C  
ATOM   4851  N   HIS B 617      -0.079 -20.885  -9.419  1.00 97.88           N  
ATOM   4852  CA  HIS B 617       1.001 -20.153  -8.766  1.00 97.88           C  
ATOM   4853  C   HIS B 617       1.459 -20.862  -7.497  1.00 97.88           C  
ATOM   4854  CB  HIS B 617       0.559 -18.725  -8.439  1.00 97.88           C  
ATOM   4855  O   HIS B 617       2.660 -20.963  -7.235  1.00 97.88           O  
ATOM   4856  CG  HIS B 617       1.688 -17.817  -8.069  1.00 97.88           C  
ATOM   4857  CD2 HIS B 617       1.891 -17.054  -6.969  1.00 97.88           C  
ATOM   4858  ND1 HIS B 617       2.780 -17.617  -8.885  1.00 97.88           N  
ATOM   4859  CE1 HIS B 617       3.609 -16.768  -8.300  1.00 97.88           C  
ATOM   4860  NE2 HIS B 617       3.093 -16.412  -7.137  1.00 97.88           N  
ATOM   4861  N   CYS B 618       0.533 -21.422  -6.663  1.00 97.52           N  
ATOM   4862  CA  CYS B 618       0.845 -22.236  -5.493  1.00 97.52           C  
ATOM   4863  C   CYS B 618       1.583 -23.508  -5.895  1.00 97.52           C  
ATOM   4864  CB  CYS B 618      -0.432 -22.596  -4.734  1.00 97.52           C  
ATOM   4865  O   CYS B 618       2.596 -23.860  -5.289  1.00 97.52           O  
ATOM   4866  SG  CYS B 618      -1.091 -21.242  -3.736  1.00 97.52           S  
ATOM   4867  N   ALA B 619       1.114 -24.094  -6.941  1.00 98.72           N  
ATOM   4868  CA  ALA B 619       1.745 -25.324  -7.414  1.00 98.72           C  
ATOM   4869  C   ALA B 619       3.179 -25.065  -7.869  1.00 98.72           C  
ATOM   4870  CB  ALA B 619       0.931 -25.936  -8.551  1.00 98.72           C  
ATOM   4871  O   ALA B 619       4.076 -25.867  -7.601  1.00 98.72           O  
ATOM   4872  N   ASP B 620       3.338 -23.920  -8.534  1.00 98.36           N  
ATOM   4873  CA  ASP B 620       4.652 -23.520  -9.029  1.00 98.36           C  
ATOM   4874  C   ASP B 620       5.612 -23.239  -7.875  1.00 98.36           C  
ATOM   4875  CB  ASP B 620       4.535 -22.288  -9.928  1.00 98.36           C  
ATOM   4876  O   ASP B 620       6.822 -23.431  -8.007  1.00 98.36           O  
ATOM   4877  CG  ASP B 620       5.823 -21.965 -10.664  1.00 98.36           C  
ATOM   4878  OD1 ASP B 620       6.594 -22.897 -10.980  1.00 98.36           O  
ATOM   4879  OD2 ASP B 620       6.072 -20.769 -10.926  1.00 98.36           O  
ATOM   4880  N   LEU B 621       5.143 -22.859  -6.700  1.00 97.34           N  
ATOM   4881  CA  LEU B 621       5.947 -22.543  -5.525  1.00 97.34           C  
ATOM   4882  C   LEU B 621       5.729 -23.576  -4.424  1.00 97.34           C  
ATOM   4883  CB  LEU B 621       5.608 -21.144  -5.003  1.00 97.34           C  
ATOM   4884  O   LEU B 621       5.785 -23.245  -3.237  1.00 97.34           O  
ATOM   4885  CG  LEU B 621       6.024 -19.971  -5.891  1.00 97.34           C  
ATOM   4886  CD1 LEU B 621       5.589 -18.651  -5.263  1.00 97.34           C  
ATOM   4887  CD2 LEU B 621       7.531 -19.986  -6.127  1.00 97.34           C  
ATOM   4888  N   SER B 622       5.516 -24.795  -4.712  1.00 97.96           N  
ATOM   4889  CA  SER B 622       5.054 -25.795  -3.754  1.00 97.96           C  
ATOM   4890  C   SER B 622       6.222 -26.575  -3.162  1.00 97.96           C  
ATOM   4891  CB  SER B 622       4.070 -26.759  -4.418  1.00 97.96           C  
ATOM   4892  O   SER B 622       6.063 -27.277  -2.161  1.00 97.96           O  
ATOM   4893  OG  SER B 622       4.713 -27.516  -5.429  1.00 97.96           O  
ATOM   4894  N   ASN B 623       7.462 -26.443  -3.661  1.00 98.09           N  
ATOM   4895  CA  ASN B 623       8.579 -27.286  -3.249  1.00 98.09           C  
ATOM   4896  C   ASN B 623       8.823 -27.197  -1.745  1.00 98.09           C  
ATOM   4897  CB  ASN B 623       9.848 -26.908  -4.015  1.00 98.09           C  
ATOM   4898  O   ASN B 623       9.004 -28.219  -1.080  1.00 98.09           O  
ATOM   4899  CG  ASN B 623       9.735 -27.182  -5.502  1.00 98.09           C  
ATOM   4900  ND2 ASN B 623       9.291 -28.383  -5.852  1.00 98.09           N  
ATOM   4901  OD1 ASN B 623      10.046 -26.321  -6.330  1.00 98.09           O  
ATOM   4902  N   PRO B 624       8.800 -25.979  -1.146  1.00 97.15           N  
ATOM   4903  CA  PRO B 624       9.032 -25.874   0.296  1.00 97.15           C  
ATOM   4904  C   PRO B 624       7.963 -26.589   1.119  1.00 97.15           C  
ATOM   4905  CB  PRO B 624       8.997 -24.364   0.549  1.00 97.15           C  
ATOM   4906  O   PRO B 624       8.138 -26.789   2.324  1.00 97.15           O  
ATOM   4907  CG  PRO B 624       9.360 -23.748  -0.763  1.00 97.15           C  
ATOM   4908  CD  PRO B 624       8.794 -24.600  -1.863  1.00 97.15           C  
ATOM   4909  N   THR B 625       6.875 -26.998   0.518  1.00 97.63           N  
ATOM   4910  CA  THR B 625       5.767 -27.630   1.226  1.00 97.63           C  
ATOM   4911  C   THR B 625       5.829 -29.148   1.081  1.00 97.63           C  
ATOM   4912  CB  THR B 625       4.410 -27.117   0.711  1.00 97.63           C  
ATOM   4913  O   THR B 625       4.990 -29.864   1.633  1.00 97.63           O  
ATOM   4914  CG2 THR B 625       4.367 -25.593   0.698  1.00 97.63           C  
ATOM   4915  OG1 THR B 625       4.196 -27.602  -0.620  1.00 97.63           O  
ATOM   4916  N   LYS B 626       6.778 -29.645   0.307  1.00 97.72           N  
ATOM   4917  CA  LYS B 626       6.944 -31.077   0.076  1.00 97.72           C  
ATOM   4918  C   LYS B 626       7.775 -31.719   1.183  1.00 97.72           C  
ATOM   4919  CB  LYS B 626       7.597 -31.330  -1.283  1.00 97.72           C  
ATOM   4920  O   LYS B 626       8.403 -31.020   1.981  1.00 97.72           O  
ATOM   4921  CG  LYS B 626       6.876 -30.668  -2.449  1.00 97.72           C  
ATOM   4922  CD  LYS B 626       5.524 -31.317  -2.711  1.00 97.72           C  
ATOM   4923  CE  LYS B 626       4.862 -30.749  -3.959  1.00 97.72           C  
ATOM   4924  NZ  LYS B 626       3.512 -31.344  -4.190  1.00 97.72           N  
ATOM   4925  N   PRO B 627       7.729 -33.082   1.332  1.00 95.40           N  
ATOM   4926  CA  PRO B 627       8.589 -33.733   2.323  1.00 95.40           C  
ATOM   4927  C   PRO B 627      10.040 -33.265   2.244  1.00 95.40           C  
ATOM   4928  CB  PRO B 627       8.474 -35.218   1.968  1.00 95.40           C  
ATOM   4929  O   PRO B 627      10.542 -32.980   1.153  1.00 95.40           O  
ATOM   4930  CG  PRO B 627       7.143 -35.350   1.301  1.00 95.40           C  
ATOM   4931  CD  PRO B 627       6.886 -34.106   0.500  1.00 95.40           C  
ATOM   4932  N   LEU B 628      10.688 -33.177   3.330  1.00 95.93           N  
ATOM   4933  CA  LEU B 628      11.983 -32.528   3.506  1.00 95.93           C  
ATOM   4934  C   LEU B 628      13.000 -33.063   2.504  1.00 95.93           C  
ATOM   4935  CB  LEU B 628      12.497 -32.735   4.933  1.00 95.93           C  
ATOM   4936  O   LEU B 628      13.741 -32.290   1.892  1.00 95.93           O  
ATOM   4937  CG  LEU B 628      13.848 -32.099   5.266  1.00 95.93           C
[truncated: 318,493 more chars]
