# Supplementary material for: AI-guided pipeline for protein–protein interaction drug discovery identifies a SARS-CoV-2 inhibitor
Source: Mol Syst Biol. 2024 Mar 11;20(4):428–57. doi: 10.1038/s44320-024-00019-8 (PMC10987651; doi:10.1038/s44320-024-00019-8)
Supplement: Supplementary file 12 — Source Data Fig. 2 [file 44320_2024_19_MOESM12_ESM.zip › Source Data Figure EV3-EV4/ColabFold/SMAD1_SMAD4_unrelaxed_rank_4_model_5.pdb]

MODEL     1                                                                     
ATOM      1  N   MET B   1     -40.945 -26.544  18.529  1.00 24.99           N  
ATOM      2  CA  MET B   1     -40.857 -27.677  17.613  1.00 24.99           C  
ATOM      3  C   MET B   1     -40.410 -27.223  16.228  1.00 24.99           C  
ATOM      4  CB  MET B   1     -42.202 -28.399  17.519  1.00 24.99           C  
ATOM      5  O   MET B   1     -40.957 -26.267  15.676  1.00 24.99           O  
ATOM      6  CG  MET B   1     -42.387 -29.489  18.561  1.00 24.99           C  
ATOM      7  SD  MET B   1     -43.564 -30.788  18.019  1.00 24.99           S  
ATOM      8  CE  MET B   1     -43.939 -31.568  19.614  1.00 24.99           C  
ATOM      9  N   ASN B   2     -39.037 -27.441  16.002  1.00 21.03           N  
ATOM     10  CA  ASN B   2     -38.053 -26.660  15.261  1.00 21.03           C  
ATOM     11  C   ASN B   2     -38.261 -26.780  13.754  1.00 21.03           C  
ATOM     12  CB  ASN B   2     -36.633 -27.088  15.637  1.00 21.03           C  
ATOM     13  O   ASN B   2     -37.967 -27.821  13.164  1.00 21.03           O  
ATOM     14  CG  ASN B   2     -35.949 -26.097  16.557  1.00 21.03           C  
ATOM     15  ND2 ASN B   2     -34.843 -26.515  17.162  1.00 21.03           N  
ATOM     16  OD1 ASN B   2     -36.410 -24.965  16.724  1.00 21.03           O  
ATOM     17  N   VAL B   3     -39.463 -26.379  13.277  1.00 26.82           N  
ATOM     18  CA  VAL B   3     -40.045 -26.678  11.973  1.00 26.82           C  
ATOM     19  C   VAL B   3     -39.158 -26.108  10.868  1.00 26.82           C  
ATOM     20  CB  VAL B   3     -41.479 -26.114  11.849  1.00 26.82           C  
ATOM     21  O   VAL B   3     -39.420 -26.322   9.682  1.00 26.82           O  
ATOM     22  CG1 VAL B   3     -42.341 -27.020  10.971  1.00 26.82           C  
ATOM     23  CG2 VAL B   3     -42.108 -25.948  13.231  1.00 26.82           C  
ATOM     24  N   THR B   4     -38.443 -24.987  11.234  1.00 27.72           N  
ATOM     25  CA  THR B   4     -37.944 -24.195  10.115  1.00 27.72           C  
ATOM     26  C   THR B   4     -36.822 -24.932   9.388  1.00 27.72           C  
ATOM     27  CB  THR B   4     -37.436 -22.820  10.587  1.00 27.72           C  
ATOM     28  O   THR B   4     -35.982 -24.307   8.738  1.00 27.72           O  
ATOM     29  CG2 THR B   4     -38.572 -21.804  10.644  1.00 27.72           C  
ATOM     30  OG1 THR B   4     -36.863 -22.952  11.894  1.00 27.72           O  
ATOM     31  N   SER B   5     -36.494 -26.162   9.829  1.00 31.33           N  
ATOM     32  CA  SER B   5     -35.342 -26.607   9.053  1.00 31.33           C  
ATOM     33  C   SER B   5     -35.638 -26.579   7.557  1.00 31.33           C  
ATOM     34  CB  SER B   5     -34.925 -28.017   9.473  1.00 31.33           C  
ATOM     35  O   SER B   5     -36.477 -27.340   7.071  1.00 31.33           O  
ATOM     36  OG  SER B   5     -33.596 -28.291   9.063  1.00 31.33           O  
ATOM     37  N   LEU B   6     -35.752 -25.432   6.876  1.00 31.88           N  
ATOM     38  CA  LEU B   6     -35.918 -25.144   5.456  1.00 31.88           C  
ATOM     39  C   LEU B   6     -35.018 -26.038   4.610  1.00 31.88           C  
ATOM     40  CB  LEU B   6     -35.610 -23.672   5.168  1.00 31.88           C  
ATOM     41  O   LEU B   6     -33.895 -26.352   5.011  1.00 31.88           O  
ATOM     42  CG  LEU B   6     -36.781 -22.696   5.301  1.00 31.88           C  
ATOM     43  CD1 LEU B   6     -36.270 -21.298   5.635  1.00 31.88           C  
ATOM     44  CD2 LEU B   6     -37.609 -22.676   4.021  1.00 31.88           C  
ATOM     45  N   PHE B   7     -35.555 -26.786   3.558  1.00 36.87           N  
ATOM     46  CA  PHE B   7     -35.211 -27.805   2.573  1.00 36.87           C  
ATOM     47  C   PHE B   7     -34.040 -27.350   1.710  1.00 36.87           C  
ATOM     48  CB  PHE B   7     -36.419 -28.130   1.690  1.00 36.87           C  
ATOM     49  O   PHE B   7     -34.223 -26.595   0.754  1.00 36.87           O  
ATOM     50  CG  PHE B   7     -37.456 -28.983   2.369  1.00 36.87           C  
ATOM     51  CD1 PHE B   7     -37.301 -30.362   2.444  1.00 36.87           C  
ATOM     52  CD2 PHE B   7     -38.587 -28.406   2.932  1.00 36.87           C  
ATOM     53  CE1 PHE B   7     -38.259 -31.154   3.072  1.00 36.87           C  
ATOM     54  CE2 PHE B   7     -39.548 -29.191   3.562  1.00 36.87           C  
ATOM     55  CZ  PHE B   7     -39.383 -30.565   3.630  1.00 36.87           C  
ATOM     56  N   SER B   8     -33.060 -26.630   2.105  1.00 45.87           N  
ATOM     57  CA  SER B   8     -32.112 -26.470   1.007  1.00 45.87           C  
ATOM     58  C   SER B   8     -31.768 -27.814   0.374  1.00 45.87           C  
ATOM     59  CB  SER B   8     -30.835 -25.785   1.496  1.00 45.87           C  
ATOM     60  O   SER B   8     -31.318 -28.733   1.062  1.00 45.87           O  
ATOM     61  OG  SER B   8     -30.709 -25.902   2.903  1.00 45.87           O  
ATOM     62  N   PHE B   9     -32.585 -28.327  -0.597  1.00 52.94           N  
ATOM     63  CA  PHE B   9     -32.445 -29.600  -1.293  1.00 52.94           C  
ATOM     64  C   PHE B   9     -31.132 -29.653  -2.066  1.00 52.94           C  
ATOM     65  CB  PHE B   9     -33.624 -29.827  -2.244  1.00 52.94           C  
ATOM     66  O   PHE B   9     -30.953 -28.926  -3.046  1.00 52.94           O  
ATOM     67  CG  PHE B   9     -34.801 -30.509  -1.600  1.00 52.94           C  
ATOM     68  CD1 PHE B   9     -34.847 -31.894  -1.495  1.00 52.94           C  
ATOM     69  CD2 PHE B   9     -35.861 -29.764  -1.100  1.00 52.94           C  
ATOM     70  CE1 PHE B   9     -35.935 -32.527  -0.899  1.00 52.94           C  
ATOM     71  CE2 PHE B   9     -36.951 -30.391  -0.503  1.00 52.94           C  
ATOM     72  CZ  PHE B   9     -36.987 -31.772  -0.405  1.00 52.94           C  
ATOM     73  N   THR B  10     -30.132 -29.760  -1.345  1.00 68.10           N  
ATOM     74  CA  THR B  10     -28.923 -30.068  -2.102  1.00 68.10           C  
ATOM     75  C   THR B  10     -29.084 -31.377  -2.869  1.00 68.10           C  
ATOM     76  CB  THR B  10     -27.694 -30.159  -1.178  1.00 68.10           C  
ATOM     77  O   THR B  10     -29.496 -32.390  -2.300  1.00 68.10           O  
ATOM     78  CG2 THR B  10     -26.917 -28.847  -1.166  1.00 68.10           C  
ATOM     79  OG1 THR B  10     -28.127 -30.457   0.155  1.00 68.10           O  
ATOM     80  N   SER B  11     -29.027 -31.266  -4.255  1.00 78.18           N  
ATOM     81  CA  SER B  11     -29.134 -32.434  -5.123  1.00 78.18           C  
ATOM     82  C   SER B  11     -28.231 -33.565  -4.642  1.00 78.18           C  
ATOM     83  CB  SER B  11     -28.780 -32.066  -6.564  1.00 78.18           C  
ATOM     84  O   SER B  11     -27.179 -33.316  -4.049  1.00 78.18           O  
ATOM     85  OG  SER B  11     -27.680 -32.832  -7.024  1.00 78.18           O  
ATOM     86  N   PRO B  12     -28.743 -34.771  -4.544  1.00 82.16           N  
ATOM     87  CA  PRO B  12     -27.953 -35.937  -4.142  1.00 82.16           C  
ATOM     88  C   PRO B  12     -26.583 -35.982  -4.816  1.00 82.16           C  
ATOM     89  CB  PRO B  12     -28.819 -37.119  -4.584  1.00 82.16           C  
ATOM     90  O   PRO B  12     -25.599 -36.393  -4.195  1.00 82.16           O  
ATOM     91  CG  PRO B  12     -30.173 -36.533  -4.822  1.00 82.16           C  
ATOM     92  CD  PRO B  12     -30.027 -35.048  -4.988  1.00 82.16           C  
ATOM     93  N   ALA B  13     -26.563 -35.489  -6.051  1.00 85.00           N  
ATOM     94  CA  ALA B  13     -25.290 -35.478  -6.767  1.00 85.00           C  
ATOM     95  C   ALA B  13     -24.306 -34.508  -6.120  1.00 85.00           C  
ATOM     96  CB  ALA B  13     -25.507 -35.113  -8.233  1.00 85.00           C  
ATOM     97  O   ALA B  13     -23.128 -34.830  -5.949  1.00 85.00           O  
ATOM     98  N   VAL B  14     -24.764 -33.339  -5.722  1.00 88.70           N  
ATOM     99  CA  VAL B  14     -23.932 -32.319  -5.094  1.00 88.70           C  
ATOM    100  C   VAL B  14     -23.412 -32.830  -3.752  1.00 88.70           C  
ATOM    101  CB  VAL B  14     -24.706 -30.997  -4.896  1.00 88.70           C  
ATOM    102  O   VAL B  14     -22.223 -32.703  -3.451  1.00 88.70           O  
ATOM    103  CG1 VAL B  14     -23.869 -29.993  -4.105  1.00 88.70           C  
ATOM    104  CG2 VAL B  14     -25.113 -30.410  -6.247  1.00 88.70           C  
ATOM    105  N   LYS B  15     -24.248 -33.454  -2.954  1.00 88.09           N  
ATOM    106  CA  LYS B  15     -23.883 -33.996  -1.648  1.00 88.09           C  
ATOM    107  C   LYS B  15     -22.802 -35.064  -1.778  1.00 88.09           C  
ATOM    108  CB  LYS B  15     -25.111 -34.576  -0.945  1.00 88.09           C  
ATOM    109  O   LYS B  15     -21.860 -35.103  -0.983  1.00 88.09           O  
ATOM    110  CG  LYS B  15     -25.837 -33.584  -0.048  1.00 88.09           C  
ATOM    111  CD  LYS B  15     -26.986 -34.246   0.702  1.00 88.09           C  
ATOM    112  CE  LYS B  15     -27.781 -33.233   1.515  1.00 88.09           C  
ATOM    113  NZ  LYS B  15     -28.974 -33.857   2.163  1.00 88.09           N  
ATOM    114  N   ARG B  16     -22.944 -35.879  -2.823  1.00 89.68           N  
ATOM    115  CA  ARG B  16     -21.965 -36.935  -3.062  1.00 89.68           C  
ATOM    116  C   ARG B  16     -20.600 -36.348  -3.405  1.00 89.68           C  
ATOM    117  CB  ARG B  16     -22.435 -37.860  -4.186  1.00 89.68           C  
ATOM    118  O   ARG B  16     -19.582 -36.765  -2.849  1.00 89.68           O  
ATOM    119  CG  ARG B  16     -23.182 -39.092  -3.699  1.00 89.68           C  
ATOM    120  CD  ARG B  16     -23.489 -40.053  -4.839  1.00 89.68           C  
ATOM    121  NE  ARG B  16     -24.623 -39.598  -5.637  1.00 89.68           N  
ATOM    122  NH1 ARG B  16     -24.303 -41.125  -7.340  1.00 89.68           N  
ATOM    123  NH2 ARG B  16     -26.033 -39.626  -7.450  1.00 89.68           N  
ATOM    124  CZ  ARG B  16     -24.984 -40.118  -6.807  1.00 89.68           C  
ATOM    125  N   LEU B  17     -20.627 -35.355  -4.274  1.00 90.98           N  
ATOM    126  CA  LEU B  17     -19.373 -34.755  -4.715  1.00 90.98           C  
ATOM    127  C   LEU B  17     -18.718 -33.970  -3.583  1.00 90.98           C  
ATOM    128  CB  LEU B  17     -19.613 -33.836  -5.917  1.00 90.98           C  
ATOM    129  O   LEU B  17     -17.490 -33.925  -3.484  1.00 90.98           O  
ATOM    130  CG  LEU B  17     -19.869 -34.526  -7.257  1.00 90.98           C  
ATOM    131  CD1 LEU B  17     -20.357 -33.515  -8.289  1.00 90.98           C  
ATOM    132  CD2 LEU B  17     -18.608 -35.231  -7.746  1.00 90.98           C  
ATOM    133  N   LEU B  18     -19.500 -33.392  -2.735  1.00 91.33           N  
ATOM    134  CA  LEU B  18     -18.995 -32.610  -1.612  1.00 91.33           C  
ATOM    135  C   LEU B  18     -18.352 -33.514  -0.565  1.00 91.33           C  
ATOM    136  CB  LEU B  18     -20.123 -31.795  -0.975  1.00 91.33           C  
ATOM    137  O   LEU B  18     -17.578 -33.047   0.273  1.00 91.33           O  
ATOM    138  CG  LEU B  18     -20.451 -30.457  -1.639  1.00 91.33           C  
ATOM    139  CD1 LEU B  18     -21.811 -29.951  -1.169  1.00 91.33           C  
ATOM    140  CD2 LEU B  18     -19.362 -29.431  -1.344  1.00 91.33           C  
ATOM    141  N   GLY B  19     -18.706 -34.777  -0.584  1.00 89.54           N  
ATOM    142  CA  GLY B  19     -18.118 -35.745   0.327  1.00 89.54           C  
ATOM    143  C   GLY B  19     -16.609 -35.843   0.202  1.00 89.54           C  
ATOM    144  O   GLY B  19     -15.926 -36.236   1.150  1.00 89.54           O  
ATOM    145  N   TRP B  20     -16.086 -35.423  -1.029  1.00 88.59           N  
ATOM    146  CA  TRP B  20     -14.651 -35.510  -1.274  1.00 88.59           C  
ATOM    147  C   TRP B  20     -13.985 -34.150  -1.099  1.00 88.59           C  
ATOM    148  CB  TRP B  20     -14.376 -36.050  -2.680  1.00 88.59           C  
ATOM    149  O   TRP B  20     -12.797 -33.990  -1.392  1.00 88.59           O  
ATOM    150  CG  TRP B  20     -14.783 -37.480  -2.874  1.00 88.59           C  
ATOM    151  CD1 TRP B  20     -14.206 -38.585  -2.310  1.00 88.59           C  
ATOM    152  CD2 TRP B  20     -15.854 -37.960  -3.692  1.00 88.59           C  
ATOM    153  CE2 TRP B  20     -15.870 -39.368  -3.577  1.00 88.59           C  
ATOM    154  CE3 TRP B  20     -16.804 -37.336  -4.512  1.00 88.59           C  
ATOM    155  NE1 TRP B  20     -14.855 -39.723  -2.729  1.00 88.59           N  
ATOM    156  CH2 TRP B  20     -17.717 -39.526  -5.048  1.00 88.59           C  
ATOM    157  CZ2 TRP B  20     -16.799 -40.162  -4.252  1.00 88.59           C  
ATOM    158  CZ3 TRP B  20     -17.728 -38.128  -5.183  1.00 88.59           C  
ATOM    159  N   LYS B  21     -14.699 -33.129  -0.757  1.00 87.87           N  
ATOM    160  CA  LYS B  21     -14.183 -31.773  -0.588  1.00 87.87           C  
ATOM    161  C   LYS B  21     -13.061 -31.737   0.446  1.00 87.87           C  
ATOM    162  CB  LYS B  21     -15.305 -30.818  -0.178  1.00 87.87           C  
ATOM    163  O   LYS B  21     -13.108 -32.457   1.446  1.00 87.87           O  
ATOM    164  CG  LYS B  21     -14.853 -29.378   0.014  1.00 87.87           C  
ATOM    165  CD  LYS B  21     -15.958 -28.521   0.618  1.00 87.87           C  
ATOM    166  CE  LYS B  21     -15.405 -27.234   1.215  1.00 87.87           C  
ATOM    167  NZ  LYS B  21     -16.493 -26.348   1.726  1.00 87.87           N  
ATOM    168  N   GLN B  22     -12.055 -30.908   0.037  1.00 85.16           N  
ATOM    169  CA  GLN B  22     -10.954 -30.688   0.968  1.00 85.16           C  
ATOM    170  C   GLN B  22     -11.049 -29.311   1.618  1.00 85.16           C  
ATOM    171  CB  GLN B  22      -9.609 -30.840   0.256  1.00 85.16           C  
ATOM    172  O   GLN B  22     -11.469 -28.345   0.978  1.00 85.16           O  
ATOM    173  CG  GLN B  22      -9.390 -32.217  -0.358  1.00 85.16           C  
ATOM    174  CD  GLN B  22      -9.151 -33.293   0.685  1.00 85.16           C  
ATOM    175  NE2 GLN B  22      -9.444 -34.539   0.328  1.00 85.16           N  
ATOM    176  OE1 GLN B  22      -8.706 -33.007   1.801  1.00 85.16           O  
ATOM    177  N   GLY B  23     -10.798 -29.119   2.891  1.00 73.43           N  
ATOM    178  CA  GLY B  23     -10.751 -27.850   3.599  1.00 73.43           C  
ATOM    179  C   GLY B  23     -12.096 -27.433   4.164  1.00 73.43           C  
ATOM    180  O   GLY B  23     -13.139 -27.924   3.727  1.00 73.43           O  
ATOM    181  N   ASP B  24     -12.188 -26.645   5.220  1.00 67.39           N  
ATOM    182  CA  ASP B  24     -13.420 -26.313   5.930  1.00 67.39           C  
ATOM    183  C   ASP B  24     -13.780 -24.841   5.745  1.00 67.39           C  
ATOM    184  CB  ASP B  24     -13.286 -26.640   7.418  1.00 67.39           C  
ATOM    185  O   ASP B  24     -14.923 -24.442   5.978  1.00 67.39           O  
ATOM    186  CG  ASP B  24     -13.473 -28.116   7.721  1.00 67.39           C  
ATOM    187  OD1 ASP B  24     -14.094 -28.832   6.905  1.00 67.39           O  
ATOM    188  OD2 ASP B  24     -12.999 -28.567   8.786  1.00 67.39           O  
ATOM    189  N   GLU B  25     -12.892 -23.971   5.302  1.00 57.04           N  
ATOM    190  CA  GLU B  25     -13.076 -22.538   5.512  1.00 57.04           C  
ATOM    191  C   GLU B  25     -14.144 -21.976   4.578  1.00 57.04           C  
ATOM    192  CB  GLU B  25     -11.755 -21.790   5.311  1.00 57.04           C  
ATOM    193  O   GLU B  25     -14.950 -21.135   4.983  1.00 57.04           O  
ATOM    194  CG  GLU B  25     -10.856 -21.791   6.538  1.00 57.04           C  
ATOM    195  CD  GLU B  25      -9.917 -20.596   6.594  1.00 57.04           C  
ATOM    196  OE1 GLU B  25      -9.239 -20.404   7.629  1.00 57.04           O  
ATOM    197  OE2 GLU B  25      -9.858 -19.846   5.594  1.00 57.04           O  
ATOM    198  N   GLU B  26     -14.369 -22.585   3.467  1.00 68.49           N  
ATOM    199  CA  GLU B  26     -15.341 -21.997   2.551  1.00 68.49           C  
ATOM    200  C   GLU B  26     -16.391 -23.021   2.129  1.00 68.49           C  
ATOM    201  CB  GLU B  26     -14.639 -21.425   1.317  1.00 68.49           C  
ATOM    202  O   GLU B  26     -16.622 -23.225   0.935  1.00 68.49           O  
ATOM    203  CG  GLU B  26     -14.125 -20.005   1.506  1.00 68.49           C  
ATOM    204  CD  GLU B  26     -13.430 -19.450   0.273  1.00 68.49           C  
ATOM    205  OE1 GLU B  26     -12.944 -18.296   0.317  1.00 68.49           O  
ATOM    206  OE2 GLU B  26     -13.371 -20.174  -0.746  1.00 68.49           O  
ATOM    207  N   GLU B  27     -17.080 -23.563   3.158  1.00 75.14           N  
ATOM    208  CA  GLU B  27     -17.982 -24.683   2.906  1.00 75.14           C  
ATOM    209  C   GLU B  27     -19.177 -24.249   2.061  1.00 75.14           C  
ATOM    210  CB  GLU B  27     -18.464 -25.292   4.225  1.00 75.14           C  
ATOM    211  O   GLU B  27     -19.539 -24.925   1.096  1.00 75.14           O  
ATOM    212  CG  GLU B  27     -19.080 -26.676   4.074  1.00 75.14           C  
ATOM    213  CD  GLU B  27     -19.419 -27.330   5.404  1.00 75.14           C  
ATOM    214  OE1 GLU B  27     -19.944 -28.466   5.405  1.00 75.14           O  
ATOM    215  OE2 GLU B  27     -19.158 -26.700   6.454  1.00 75.14           O  
ATOM    216  N   LYS B  28     -19.691 -23.060   2.416  1.00 81.91           N  
ATOM    217  CA  LYS B  28     -20.867 -22.591   1.689  1.00 81.91           C  
ATOM    218  C   LYS B  28     -20.518 -22.247   0.244  1.00 81.91           C  
ATOM    219  CB  LYS B  28     -21.478 -21.374   2.384  1.00 81.91           C  
ATOM    220  O   LYS B  28     -21.288 -22.541  -0.673  1.00 81.91           O  
ATOM    221  CG  LYS B  28     -22.462 -21.723   3.491  1.00 81.91           C  
ATOM    222  CD  LYS B  28     -23.114 -20.476   4.074  1.00 81.91           C  
ATOM    223  CE  LYS B  28     -24.004 -20.813   5.262  1.00 81.91           C  
ATOM    224  NZ  LYS B  28     -24.607 -19.587   5.868  1.00 81.91           N  
ATOM    225  N   TRP B  29     -19.378 -21.745   0.083  1.00 85.35           N  
ATOM    226  CA  TRP B  29     -18.937 -21.379  -1.259  1.00 85.35           C  
ATOM    227  C   TRP B  29     -18.653 -22.621  -2.096  1.00 85.35           C  
ATOM    228  CB  TRP B  29     -17.688 -20.495  -1.193  1.00 85.35           C  
ATOM    229  O   TRP B  29     -19.030 -22.687  -3.268  1.00 85.35           O  
ATOM    230  CG  TRP B  29     -17.207 -20.020  -2.531  1.00 85.35           C  
ATOM    231  CD1 TRP B  29     -17.625 -18.911  -3.211  1.00 85.35           C  
ATOM    232  CD2 TRP B  29     -16.217 -20.646  -3.353  1.00 85.35           C  
ATOM    233  CE2 TRP B  29     -16.085 -19.859  -4.519  1.00 85.35           C  
ATOM    234  CE3 TRP B  29     -15.427 -21.795  -3.217  1.00 85.35           C  
ATOM    235  NE1 TRP B  29     -16.954 -18.808  -4.408  1.00 85.35           N  
ATOM    236  CH2 TRP B  29     -14.433 -21.317  -5.385  1.00 85.35           C  
ATOM    237  CZ2 TRP B  29     -15.193 -20.187  -5.543  1.00 85.35           C  
ATOM    238  CZ3 TRP B  29     -14.541 -22.119  -4.237  1.00 85.35           C  
ATOM    239  N   ALA B  30     -17.994 -23.550  -1.438  1.00 88.98           N  
ATOM    240  CA  ALA B  30     -17.685 -24.800  -2.129  1.00 88.98           C  
ATOM    241  C   ALA B  30     -18.959 -25.494  -2.602  1.00 88.98           C  
ATOM    242  CB  ALA B  30     -16.885 -25.727  -1.218  1.00 88.98           C  
ATOM    243  O   ALA B  30     -19.007 -26.027  -3.714  1.00 88.98           O  
ATOM    244  N   GLU B  31     -19.995 -25.472  -1.741  1.00 89.72           N  
ATOM    245  CA  GLU B  31     -21.282 -26.060  -2.103  1.00 89.72           C  
ATOM    246  C   GLU B  31     -21.871 -25.383  -3.337  1.00 89.72           C  
ATOM    247  CB  GLU B  31     -22.264 -25.966  -0.932  1.00 89.72           C  
ATOM    248  O   GLU B  31     -22.358 -26.056  -4.247  1.00 89.72           O  
ATOM    249  CG  GLU B  31     -23.577 -26.698  -1.170  1.00 89.72           C  
ATOM    250  CD  GLU B  31     -24.535 -26.611   0.007  1.00 89.72           C  
ATOM    251  OE1 GLU B  31     -25.690 -27.078  -0.114  1.00 89.72           O  
ATOM    252  OE2 GLU B  31     -24.127 -26.069   1.059  1.00 89.72           O  
ATOM    253  N   LYS B  32     -21.784 -24.077  -3.437  1.00 91.21           N  
ATOM    254  CA  LYS B  32     -22.285 -23.318  -4.579  1.00 91.21           C  
ATOM    255  C   LYS B  32     -21.464 -23.604  -5.833  1.00 91.21           C  
ATOM    256  CB  LYS B  32     -22.272 -21.819  -4.275  1.00 91.21           C  
ATOM    257  O   LYS B  32     -22.014 -23.700  -6.933  1.00 91.21           O  
ATOM    258  CG  LYS B  32     -23.374 -21.370  -3.327  1.00 91.21           C  
ATOM    259  CD  LYS B  32     -23.659 -19.880  -3.466  1.00 91.21           C  
ATOM    260  CE  LYS B  32     -24.743 -19.425  -2.498  1.00 91.21           C  
ATOM    261  NZ  LYS B  32     -24.954 -17.947  -2.558  1.00 91.21           N  
ATOM    262  N   ALA B  33     -20.178 -23.739  -5.620  1.00 92.15           N  
ATOM    263  CA  ALA B  33     -19.286 -24.040  -6.737  1.00 92.15           C  
ATOM    264  C   ALA B  33     -19.597 -25.409  -7.334  1.00 92.15           C  
ATOM    265  CB  ALA B  33     -17.829 -23.978  -6.286  1.00 92.15           C  
ATOM    266  O   ALA B  33     -19.664 -25.560  -8.556  1.00 92.15           O  
ATOM    267  N   VAL B  34     -19.868 -26.398  -6.484  1.00 93.63           N  
ATOM    268  CA  VAL B  34     -20.152 -27.759  -6.928  1.00 93.63           C  
ATOM    269  C   VAL B  34     -21.541 -27.818  -7.560  1.00 93.63           C  
ATOM    270  CB  VAL B  34     -20.054 -28.768  -5.762  1.00 93.63           C  
ATOM    271  O   VAL B  34     -21.740 -28.492  -8.573  1.00 93.63           O  
ATOM    272  CG1 VAL B  34     -20.493 -30.160  -6.215  1.00 93.63           C  
ATOM    273  CG2 VAL B  34     -18.630 -28.807  -5.209  1.00 93.63           C  
ATOM    274  N   ASP B  35     -22.442 -27.064  -7.005  1.00 92.01           N  
ATOM    275  CA  ASP B  35     -23.780 -26.973  -7.583  1.00 92.01           C  
ATOM    276  C   ASP B  35     -23.727 -26.423  -9.006  1.00 92.01           C  
ATOM    277  CB  ASP B  35     -24.681 -26.095  -6.712  1.00 92.01           C  
ATOM    278  O   ASP B  35     -24.352 -26.976  -9.914  1.00 92.01           O  
ATOM    279  CG  ASP B  35     -26.156 -26.256  -7.035  1.00 92.01           C  
ATOM    280  OD1 ASP B  35     -26.658 -27.400  -7.041  1.00 92.01           O  
ATOM    281  OD2 ASP B  35     -26.822 -25.229  -7.290  1.00 92.01           O  
ATOM    282  N   ALA B  36     -22.941 -25.365  -9.208  1.00 90.41           N  
ATOM    283  CA  ALA B  36     -22.770 -24.764 -10.528  1.00 90.41           C  
ATOM    284  C   ALA B  36     -22.122 -25.748 -11.498  1.00 90.41           C  
ATOM    285  CB  ALA B  36     -21.934 -23.490 -10.429  1.00 90.41           C  
ATOM    286  O   ALA B  36     -22.505 -25.819 -12.668  1.00 90.41           O  
ATOM    287  N   LEU B  37     -21.278 -26.582 -11.007  1.00 93.72           N  
ATOM    288  CA  LEU B  37     -20.567 -27.557 -11.827  1.00 93.72           C  
ATOM    289  C   LEU B  37     -21.496 -28.688 -12.255  1.00 93.72           C  
ATOM    290  CB  LEU B  37     -19.368 -28.126 -11.063  1.00 93.72           C  
ATOM    291  O   LEU B  37     -21.498 -29.087 -13.421  1.00 93.72           O  
ATOM    292  CG  LEU B  37     -18.520 -29.160 -11.806  1.00 93.72           C  
ATOM    293  CD1 LEU B  37     -17.863 -28.526 -13.028  1.00 93.72           C  
ATOM    294  CD2 LEU B  37     -17.469 -29.757 -10.877  1.00 93.72           C  
ATOM    295  N   VAL B  38     -22.299 -29.116 -11.290  1.00 92.65           N  
ATOM    296  CA  VAL B  38     -23.217 -30.218 -11.560  1.00 92.65           C  
ATOM    297  C   VAL B  38     -24.196 -29.817 -12.661  1.00 92.65           C  
ATOM    298  CB  VAL B  38     -23.987 -30.639 -10.289  1.00 92.65           C  
ATOM    299  O   VAL B  38     -24.486 -30.609 -13.561  1.00 92.65           O  
ATOM    300  CG1 VAL B  38     -25.128 -31.593 -10.640  1.00 92.65           C  
ATOM    301  CG2 VAL B  38     -23.038 -31.284  -9.280  1.00 92.65           C  
ATOM    302  N   LYS B  39     -24.598 -28.609 -12.692  1.00 90.19           N  
ATOM    303  CA  LYS B  39     -25.506 -28.096 -13.714  1.00 90.19           C  
ATOM    304  C   LYS B  39     -24.848 -28.110 -15.091  1.00 90.19           C  
ATOM    305  CB  LYS B  39     -25.962 -26.678 -13.364  1.00 90.19           C  
ATOM    306  O   LYS B  39     -25.491 -28.445 -16.088  1.00 90.19           O  
ATOM    307  CG  LYS B  39     -26.948 -26.613 -12.208  1.00 90.19           C  
ATOM    308  CD  LYS B  39     -27.346 -25.176 -11.894  1.00 90.19           C  
ATOM    309  CE  LYS B  39     -28.233 -25.098 -10.658  1.00 90.19           C  
ATOM    310  NZ  LYS B  39     -28.476 -23.685 -10.239  1.00 90.19           N  
ATOM    311  N   LYS B  40     -23.605 -27.892 -15.160  1.00 90.55           N  
ATOM    312  CA  LYS B  40     -22.859 -27.842 -16.414  1.00 90.55           C  
ATOM    313  C   LYS B  40     -22.538 -29.245 -16.920  1.00 90.55           C  
ATOM    314  CB  LYS B  40     -21.569 -27.039 -16.240  1.00 90.55           C  
ATOM    315  O   LYS B  40     -22.559 -29.496 -18.127  1.00 90.55           O  
ATOM    316  CG  LYS B  40     -21.788 -25.542 -16.076  1.00 90.55           C  
ATOM    317  CD  LYS B  40     -20.467 -24.790 -15.988  1.00 90.55           C  
ATOM    318  CE  LYS B  40     -20.685 -23.297 -15.781  1.00 90.55           C  
ATOM    319  NZ  LYS B  40     -20.027 -22.488 -16.851  1.00 90.55           N  
ATOM    320  N   LEU B  41     -22.385 -30.191 -15.986  1.00 92.45           N  
ATOM    321  CA  LEU B  41     -21.969 -31.538 -16.360  1.00 92.45           C  
ATOM    322  C   LEU B  41     -23.174 -32.394 -16.736  1.00 92.45           C  
ATOM    323  CB  LEU B  41     -21.196 -32.198 -15.216  1.00 92.45           C  
ATOM    324  O   LEU B  41     -23.033 -33.399 -17.437  1.00 92.45           O  
ATOM    325  CG  LEU B  41     -19.800 -31.643 -14.931  1.00 92.45           C  
ATOM    326  CD1 LEU B  41     -19.194 -32.331 -13.713  1.00 92.45           C  
ATOM    327  CD2 LEU B  41     -18.899 -31.811 -16.150  1.00 92.45           C  
ATOM    328  N   LYS B  42     -24.349 -32.048 -16.233  1.00 88.27           N  
ATOM    329  CA  LYS B  42     -25.568 -32.787 -16.551  1.00 88.27           C  
ATOM    330  C   LYS B  42     -25.843 -32.774 -18.052  1.00 88.27           C  
ATOM    331  CB  LYS B  42     -26.762 -32.204 -15.794  1.00 88.27           C  
ATOM    332  O   LYS B  42     -26.422 -33.719 -18.590  1.00 88.27           O  
ATOM    333  CG  LYS B  42     -26.978 -32.811 -14.416  1.00 88.27           C  
ATOM    334  CD  LYS B  42     -28.231 -32.257 -13.751  1.00 88.27           C  
ATOM    335  CE  LYS B  42     -28.455 -32.873 -12.376  1.00 88.27           C  
ATOM    336  NZ  LYS B  42     -29.653 -32.293 -11.698  1.00 88.27           N  
ATOM    337  N   LYS B  43     -25.265 -31.789 -18.731  1.00 84.40           N  
ATOM    338  CA  LYS B  43     -25.472 -31.614 -20.166  1.00 84.40           C  
ATOM    339  C   LYS B  43     -24.534 -32.511 -20.969  1.00 84.40           C  
ATOM    340  CB  LYS B  43     -25.268 -30.152 -20.564  1.00 84.40           C  
ATOM    341  O   LYS B  43     -24.774 -32.770 -22.150  1.00 84.40           O  
ATOM    342  CG  LYS B  43     -26.281 -29.196 -19.952  1.00 84.40           C  
ATOM    343  CD  LYS B  43     -26.022 -27.757 -20.379  1.00 84.40           C  
ATOM    344  CE  LYS B  43     -26.981 -26.790 -19.699  1.00 84.40           C  
ATOM    345  NZ  LYS B  43     -26.670 -25.370 -20.040  1.00 84.40           N  
ATOM    346  N   LYS B  44     -23.589 -33.138 -20.290  1.00 86.56           N  
ATOM    347  CA  LYS B  44     -22.604 -34.001 -20.935  1.00 86.56           C  
ATOM    348  C   LYS B  44     -22.698 -35.431 -20.411  1.00 86.56           C  
ATOM    349  CB  LYS B  44     -21.191 -33.457 -20.720  1.00 86.56           C  
ATOM    350  O   LYS B  44     -22.340 -35.702 -19.263  1.00 86.56           O  
ATOM    351  CG  LYS B  44     -20.769 -32.410 -21.740  1.00 86.56           C  
ATOM    352  CD  LYS B  44     -19.302 -32.031 -21.579  1.00 86.56           C  
ATOM    353  CE  LYS B  44     -18.881 -30.975 -22.592  1.00 86.56           C  
ATOM    354  NZ  LYS B  44     -17.461 -30.556 -22.398  1.00 86.56           N  
ATOM    355  N   LYS B  45     -23.161 -36.295 -21.313  1.00 87.41           N  
ATOM    356  CA  LYS B  45     -23.410 -37.679 -20.921  1.00 87.41           C  
ATOM    357  C   LYS B  45     -22.131 -38.349 -20.426  1.00 87.41           C  
ATOM    358  CB  LYS B  45     -23.998 -38.471 -22.089  1.00 87.41           C  
ATOM    359  O   LYS B  45     -21.122 -38.372 -21.134  1.00 87.41           O  
ATOM    360  CG  LYS B  45     -25.012 -39.527 -21.674  1.00 87.41           C  
ATOM    361  CD  LYS B  45     -25.607 -40.238 -22.883  1.00 87.41           C  
ATOM    362  CE  LYS B  45     -26.557 -41.351 -22.466  1.00 87.41           C  
ATOM    363  NZ  LYS B  45     -27.158 -42.039 -23.648  1.00 87.41           N  
ATOM    364  N   GLY B  46     -22.170 -38.835 -19.211  1.00 89.32           N  
ATOM    365  CA  GLY B  46     -21.079 -39.619 -18.653  1.00 89.32           C  
ATOM    366  C   GLY B  46     -20.056 -38.777 -17.914  1.00 89.32           C  
ATOM    367  O   GLY B  46     -19.161 -39.313 -17.258  1.00 89.32           O  
ATOM    368  N   ALA B  47     -20.104 -37.456 -18.020  1.00 91.20           N  
ATOM    369  CA  ALA B  47     -19.118 -36.553 -17.432  1.00 91.20           C  
ATOM    370  C   ALA B  47     -19.165 -36.608 -15.907  1.00 91.20           C  
ATOM    371  CB  ALA B  47     -19.348 -35.124 -17.917  1.00 91.20           C  
ATOM    372  O   ALA B  47     -18.122 -36.626 -15.248  1.00 91.20           O  
ATOM    373  N   MET B  48     -20.297 -36.708 -15.283  1.00 91.41           N  
ATOM    374  CA  MET B  48     -20.465 -36.765 -13.834  1.00 91.41           C  
ATOM    375  C   MET B  48     -19.849 -38.038 -13.264  1.00 91.41           C  
ATOM    376  CB  MET B  48     -21.946 -36.688 -13.460  1.00 91.41           C  
ATOM    377  O   MET B  48     -19.165 -37.998 -12.240  1.00 91.41           O  
ATOM    378  CG  MET B  48     -22.311 -35.455 -12.649  1.00 91.41           C  
ATOM    379  SD  MET B  48     -23.126 -35.874 -11.060  1.00 91.41           S  
ATOM    380  CE  MET B  48     -24.646 -36.651 -11.675  1.00 91.41           C  
ATOM    381  N   GLU B  49     -20.084 -39.190 -13.936  1.00 91.49           N  
ATOM    382  CA  GLU B  49     -19.532 -40.475 -13.517  1.00 91.49           C  
ATOM    383  C   GLU B  49     -18.008 -40.471 -13.589  1.00 91.49           C  
ATOM    384  CB  GLU B  49     -20.097 -41.609 -14.376  1.00 91.49           C  
ATOM    385  O   GLU B  49     -17.338 -40.997 -12.698  1.00 91.49           O  
ATOM    386  CG  GLU B  49     -21.550 -41.944 -14.075  1.00 91.49           C  
ATOM    387  CD  GLU B  49     -22.489 -41.635 -15.231  1.00 91.49           C  
ATOM    388  OE1 GLU B  49     -23.724 -41.735 -15.053  1.00 91.49           O  
ATOM    389  OE2 GLU B  49     -21.985 -41.289 -16.323  1.00 91.49           O  
ATOM    390  N   GLU B  50     -17.566 -39.815 -14.681  1.00 93.28           N  
ATOM    391  CA  GLU B  50     -16.119 -39.720 -14.841  1.00 93.28           C  
ATOM    392  C   GLU B  50     -15.491 -38.904 -13.715  1.00 93.28           C  
ATOM    393  CB  GLU B  50     -15.766 -39.103 -16.197  1.00 93.28           C  
ATOM    394  O   GLU B  50     -14.425 -39.255 -13.206  1.00 93.28           O  
ATOM    395  CG  GLU B  50     -14.535 -39.714 -16.849  1.00 93.28           C  
ATOM    396  CD  GLU B  50     -14.821 -41.027 -17.560  1.00 93.28           C  
ATOM    397  OE1 GLU B  50     -13.860 -41.732 -17.944  1.00 93.28           O  
ATOM    398  OE2 GLU B  50     -16.016 -41.354 -17.736  1.00 93.28           O  
ATOM    399  N   LEU B  51     -16.122 -37.816 -13.291  1.00 95.04           N  
ATOM    400  CA  LEU B  51     -15.626 -36.972 -12.209  1.00 95.04           C  
ATOM    401  C   LEU B  51     -15.637 -37.725 -10.883  1.00 95.04           C  
ATOM    402  CB  LEU B  51     -16.469 -35.699 -12.093  1.00 95.04           C  
ATOM    403  O   LEU B  51     -14.659 -37.684 -10.133  1.00 95.04           O  
ATOM    404  CG  LEU B  51     -16.042 -34.698 -11.018  1.00 95.04           C  
ATOM    405  CD1 LEU B  51     -14.622 -34.209 -11.283  1.00 95.04           C  
ATOM    406  CD2 LEU B  51     -17.016 -33.526 -10.961  1.00 95.04           C  
ATOM    407  N   GLU B  52     -16.666 -38.455 -10.599  1.00 92.98           N  
ATOM    408  CA  GLU B  52     -16.769 -39.242  -9.374  1.00 92.98           C  
ATOM    409  C   GLU B  52     -15.688 -40.318  -9.317  1.00 92.98           C  
ATOM    410  CB  GLU B  52     -18.155 -39.882  -9.260  1.00 92.98           C  
ATOM    411  O   GLU B  52     -15.109 -40.568  -8.258  1.00 92.98           O  
ATOM    412  CG  GLU B  52     -19.178 -39.009  -8.548  1.00 92.98           C  
ATOM    413  CD  GLU B  52     -20.546 -39.663  -8.429  1.00 92.98           C  
ATOM    414  OE1 GLU B  52     -21.485 -39.017  -7.911  1.00 92.98           O  
ATOM    415  OE2 GLU B  52     -20.679 -40.831  -8.858  1.00 92.98           O  
ATOM    416  N   LYS B  53     -15.500 -40.919 -10.504  1.00 93.30           N  
ATOM    417  CA  LYS B  53     -14.449 -41.928 -10.594  1.00 93.30           C  
ATOM    418  C   LYS B  53     -13.083 -41.328 -10.272  1.00 93.30           C  
ATOM    419  CB  LYS B  53     -14.429 -42.560 -11.986  1.00 93.30           C  
ATOM    420  O   LYS B  53     -12.300 -41.920  -9.526  1.00 93.30           O  
ATOM    421  CG  LYS B  53     -13.483 -43.746 -12.114  1.00 93.30           C  
ATOM    422  CD  LYS B  53     -13.523 -44.344 -13.514  1.00 93.30           C  
ATOM    423  CE  LYS B  53     -12.506 -45.466 -13.673  1.00 93.30           C  
ATOM    424  NZ  LYS B  53     -12.558 -46.072 -15.037  1.00 93.30           N  
ATOM    425  N   ALA B  54     -12.806 -40.148 -10.836  1.00 94.36           N  
ATOM    426  CA  ALA B  54     -11.531 -39.471 -10.610  1.00 94.36           C  
ATOM    427  C   ALA B  54     -11.355 -39.112  -9.137  1.00 94.36           C  
ATOM    428  CB  ALA B  54     -11.434 -38.217 -11.475  1.00 94.36           C  
ATOM    429  O   ALA B  54     -10.264 -39.263  -8.582  1.00 94.36           O  
ATOM    430  N   LEU B  55     -12.434 -38.719  -8.427  1.00 94.63           N  
ATOM    431  CA  LEU B  55     -12.378 -38.270  -7.040  1.00 94.63           C  
ATOM    432  C   LEU B  55     -12.299 -39.457  -6.087  1.00 94.63           C  
ATOM    433  CB  LEU B  55     -13.600 -37.411  -6.705  1.00 94.63           C  
ATOM    434  O   LEU B  55     -11.666 -39.371  -5.032  1.00 94.63           O  
ATOM    435  CG  LEU B  55     -13.676 -36.044  -7.385  1.00 94.63           C  
ATOM    436  CD1 LEU B  55     -15.022 -35.384  -7.103  1.00 94.63           C  
ATOM    437  CD2 LEU B  55     -12.530 -35.151  -6.921  1.00 94.63           C  
ATOM    438  N   SER B  56     -12.919 -40.595  -6.456  1.00 92.22           N  
ATOM    439  CA  SER B  56     -12.964 -41.779  -5.604  1.00 92.22           C  
ATOM    440  C   SER B  56     -11.661 -42.567  -5.683  1.00 92.22           C  
ATOM    441  CB  SER B  56     -14.138 -42.677  -5.997  1.00 92.22           C  
ATOM    442  O   SER B  56     -11.286 -43.253  -4.730  1.00 92.22           O  
ATOM    443  OG  SER B  56     -14.037 -43.073  -7.354  1.00 92.22           O  
ATOM    444  N   CYS B  57     -10.972 -42.452  -6.818  1.00 92.11           N  
ATOM    445  CA  CYS B  57      -9.728 -43.185  -7.017  1.00 92.11           C  
ATOM    446  C   CYS B  57      -8.591 -42.241  -7.388  1.00 92.11           C  
ATOM    447  CB  CYS B  57      -9.898 -44.245  -8.104  1.00 92.11           C  
ATOM    448  O   CYS B  57      -8.103 -42.264  -8.519  1.00 92.11           O  
ATOM    449  SG  CYS B  57     -11.215 -45.434  -7.763  1.00 92.11           S  
ATOM    450  N   PRO B  58      -8.119 -41.550  -6.303  1.00 88.46           N  
ATOM    451  CA  PRO B  58      -7.040 -40.593  -6.559  1.00 88.46           C  
ATOM    452  C   PRO B  58      -5.758 -41.264  -7.044  1.00 88.46           C  
ATOM    453  CB  PRO B  58      -6.827 -39.929  -5.195  1.00 88.46           C  
ATOM    454  O   PRO B  58      -5.382 -42.325  -6.538  1.00 88.46           O  
ATOM    455  CG  PRO B  58      -8.002 -40.355  -4.376  1.00 88.46           C  
ATOM    456  CD  PRO B  58      -8.659 -41.524  -5.053  1.00 88.46           C  
ATOM    457  N   GLY B  59      -5.166 -40.920  -8.154  1.00 80.24           N  
ATOM    458  CA  GLY B  59      -3.899 -41.435  -8.647  1.00 80.24           C  
ATOM    459  C   GLY B  59      -4.054 -42.356  -9.843  1.00 80.24           C  
ATOM    460  O   GLY B  59      -3.090 -42.606 -10.569  1.00 80.24           O  
ATOM    461  N   GLN B  60      -5.290 -42.874 -10.019  1.00 88.97           N  
ATOM    462  CA  GLN B  60      -5.546 -43.728 -11.174  1.00 88.97           C  
ATOM    463  C   GLN B  60      -5.851 -42.895 -12.416  1.00 88.97           C  
ATOM    464  CB  GLN B  60      -6.702 -44.688 -10.888  1.00 88.97           C  
ATOM    465  O   GLN B  60      -6.448 -41.821 -12.319  1.00 88.97           O  
ATOM    466  CG  GLN B  60      -6.338 -45.824  -9.942  1.00 88.97           C  
ATOM    467  CD  GLN B  60      -7.306 -46.990 -10.026  1.00 88.97           C  
ATOM    468  NE2 GLN B  60      -6.880 -48.150  -9.537  1.00 88.97           N  
ATOM    469  OE1 GLN B  60      -8.427 -46.849 -10.525  1.00 88.97           O  
ATOM    470  N   PRO B  61      -5.234 -43.314 -13.528  1.00 90.18           N  
ATOM    471  CA  PRO B  61      -5.492 -42.574 -14.765  1.00 90.18           C  
ATOM    472  C   PRO B  61      -6.983 -42.405 -15.052  1.00 90.18           C  
ATOM    473  CB  PRO B  61      -4.825 -43.438 -15.838  1.00 90.18           C  
ATOM    474  O   PRO B  61      -7.761 -43.344 -14.868  1.00 90.18           O  
ATOM    475  CG  PRO B  61      -4.048 -44.462 -15.076  1.00 90.18           C  
ATOM    476  CD  PRO B  61      -4.477 -44.412 -13.637  1.00 90.18           C  
ATOM    477  N   SER B  62      -7.465 -41.264 -15.237  1.00 92.66           N  
ATOM    478  CA  SER B  62      -8.847 -40.923 -15.559  1.00 92.66           C  
ATOM    479  C   SER B  62      -8.923 -40.025 -16.789  1.00 92.66           C  
ATOM    480  CB  SER B  62      -9.520 -40.235 -14.371  1.00 92.66           C  
ATOM    481  O   SER B  62      -7.901 -39.522 -17.261  1.00 92.66           O  
ATOM    482  OG  SER B  62      -8.869 -39.014 -14.062  1.00 92.66           O  
ATOM    483  N   ASN B  63     -10.124 -40.002 -17.425  1.00 94.16           N  
ATOM    484  CA  ASN B  63     -10.344 -39.141 -18.582  1.00 94.16           C  
ATOM    485  C   ASN B  63     -10.562 -37.689 -18.167  1.00 94.16           C  
ATOM    486  CB  ASN B  63     -11.532 -39.642 -19.406  1.00 94.16           C  
ATOM    487  O   ASN B  63     -10.831 -37.407 -16.998  1.00 94.16           O  
ATOM    488  CG  ASN B  63     -11.291 -41.014 -20.005  1.00 94.16           C  
ATOM    489  ND2 ASN B  63     -12.351 -41.806 -20.118  1.00 94.16           N  
ATOM    490  OD1 ASN B  63     -10.162 -41.359 -20.362  1.00 94.16           O  
ATOM    491  N   CYS B  64     -10.333 -36.735 -19.131  1.00 95.69           N  
ATOM    492  CA  CYS B  64     -10.593 -35.321 -18.885  1.00 95.69           C  
ATOM    493  C   CYS B  64     -12.077 -35.075 -18.636  1.00 95.69           C  
ATOM    494  CB  CYS B  64     -10.118 -34.475 -20.066  1.00 95.69           C  
ATOM    495  O   CYS B  64     -12.929 -35.705 -19.265  1.00 95.69           O  
ATOM    496  SG  CYS B  64      -8.321 -34.340 -20.187  1.00 95.69           S  
ATOM    497  N   VAL B  65     -12.382 -34.342 -17.578  1.00 96.71           N  
ATOM    498  CA  VAL B  65     -13.715 -33.796 -17.348  1.00 96.71           C  
ATOM    499  C   VAL B  65     -13.737 -32.314 -17.715  1.00 96.71           C  
ATOM    500  CB  VAL B  65     -14.162 -33.989 -15.882  1.00 96.71           C  
ATOM    501  O   VAL B  65     -13.115 -31.491 -17.038  1.00 96.71           O  
ATOM    502  CG1 VAL B  65     -15.590 -33.485 -15.682  1.00 96.71           C  
ATOM    503  CG2 VAL B  65     -14.050 -35.458 -15.479  1.00 96.71           C  
ATOM    504  N   THR B  66     -14.451 -31.983 -18.881  1.00 95.68           N  
ATOM    505  CA  THR B  66     -14.285 -30.649 -19.447  1.00 95.68           C  
ATOM    506  C   THR B  66     -15.581 -29.851 -19.342  1.00 95.68           C  
ATOM    507  CB  THR B  66     -13.839 -30.718 -20.919  1.00 95.68           C  
ATOM    508  O   THR B  66     -16.670 -30.428 -19.303  1.00 95.68           O  
ATOM    509  CG2 THR B  66     -12.482 -31.401 -21.052  1.00 95.68           C  
ATOM    510  OG1 THR B  66     -14.810 -31.457 -21.671  1.00 95.68           O  
ATOM    511  N   ILE B  67     -15.490 -28.516 -19.182  1.00 95.16           N  
ATOM    512  CA  ILE B  67     -16.574 -27.545 -19.287  1.00 95.16           C  
ATOM    513  C   ILE B  67     -16.223 -26.491 -20.334  1.00 95.16           C  
ATOM    514  CB  ILE B  67     -16.865 -26.874 -17.926  1.00 95.16           C  
ATOM    515  O   ILE B  67     -15.051 -26.307 -20.671  1.00 95.16           O  
ATOM    516  CG1 ILE B  67     -15.625 -26.127 -17.423  1.00 95.16           C  
ATOM    517  CG2 ILE B  67     -17.333 -27.912 -16.901  1.00 95.16           C  
ATOM    518  CD1 ILE B  67     -15.874 -25.278 -16.183  1.00 95.16           C  
ATOM    519  N   PRO B  68     -17.220 -25.898 -20.942  1.00 92.99           N  
ATOM    520  CA  PRO B  68     -16.954 -24.870 -21.951  1.00 92.99           C  
ATOM    521  C   PRO B  68     -16.159 -23.690 -21.396  1.00 92.99           C  
ATOM    522  CB  PRO B  68     -18.354 -24.430 -22.384  1.00 92.99           C  
ATOM    523  O   PRO B  68     -16.387 -23.268 -20.259  1.00 92.99           O  
ATOM    524  CG  PRO B  68     -19.262 -25.513 -21.899  1.00 92.99           C  
ATOM    525  CD  PRO B  68     -18.585 -26.233 -20.769  1.00 92.99           C  
ATOM    526  N   ARG B  69     -15.142 -23.212 -22.091  1.00 91.83           N  
ATOM    527  CA  ARG B  69     -14.323 -22.061 -21.726  1.00 91.83           C  
ATOM    528  C   ARG B  69     -15.045 -20.754 -22.038  1.00 91.83           C  
ATOM    529  CB  ARG B  69     -12.979 -22.104 -22.457  1.00 91.83           C  
ATOM    530  O   ARG B  69     -15.521 -20.553 -23.157  1.00 91.83           O  
ATOM    531  CG  ARG B  69     -11.979 -21.067 -21.969  1.00 91.83           C  
ATOM    532  CD  ARG B  69     -10.630 -21.217 -22.658  1.00 91.83           C  
ATOM    533  NE  ARG B  69      -9.663 -20.240 -22.167  1.00 91.83           N  
ATOM    534  NH1 ARG B  69      -7.950 -20.930 -23.555  1.00 91.83           N  
ATOM    535  NH2 ARG B  69      -7.616 -19.201 -22.087  1.00 91.83           N  
ATOM    536  CZ  ARG B  69      -8.412 -20.126 -22.604  1.00 91.83           C  
ATOM    537  N   SER B  70     -15.287 -19.945 -21.081  1.00 86.71           N  
ATOM    538  CA  SER B  70     -15.907 -18.643 -21.300  1.00 86.71           C  
ATOM    539  C   SER B  70     -14.987 -17.717 -22.088  1.00 86.71           C  
ATOM    540  CB  SER B  70     -16.276 -17.994 -19.965  1.00 86.71           C  
ATOM    541  O   SER B  70     -13.831 -18.057 -22.349  1.00 86.71           O  
ATOM    542  OG  SER B  70     -15.111 -17.614 -19.252  1.00 86.71           O  
ATOM    543  N   LEU B  71     -15.473 -16.551 -22.537  1.00 80.28           N  
ATOM    544  CA  LEU B  71     -14.727 -15.601 -23.355  1.00 80.28           C  
ATOM    545  C   LEU B  71     -13.466 -15.135 -22.634  1.00 80.28           C  
ATOM    546  CB  LEU B  71     -15.602 -14.395 -23.707  1.00 80.28           C  
ATOM    547  O   LEU B  71     -12.389 -15.083 -23.231  1.00 80.28           O  
ATOM    548  CG  LEU B  71     -16.454 -14.521 -24.971  1.00 80.28           C  
ATOM    549  CD1 LEU B  71     -17.724 -13.687 -24.840  1.00 80.28           C  
ATOM    550  CD2 LEU B  71     -15.654 -14.098 -26.199  1.00 80.28           C  
ATOM    551  N   ASP B  72     -13.642 -14.968 -21.351  1.00 74.76           N  
ATOM    552  CA  ASP B  72     -12.462 -14.514 -20.622  1.00 74.76           C  
ATOM    553  C   ASP B  72     -11.787 -15.673 -19.893  1.00 74.76           C  
ATOM    554  CB  ASP B  72     -12.837 -13.414 -19.626  1.00 74.76           C  
ATOM    555  O   ASP B  72     -10.781 -15.481 -19.207  1.00 74.76           O  
ATOM    556  CG  ASP B  72     -13.609 -13.937 -18.428  1.00 74.76           C  
ATOM    557  OD1 ASP B  72     -13.926 -15.145 -18.386  1.00 74.76           O  
ATOM    558  OD2 ASP B  72     -13.906 -13.132 -17.518  1.00 74.76           O  
ATOM    559  N   GLY B  73     -12.311 -16.775 -20.030  1.00 83.32           N  
ATOM    560  CA  GLY B  73     -11.690 -17.979 -19.500  1.00 83.32           C  
ATOM    561  C   GLY B  73     -12.012 -18.222 -18.037  1.00 83.32           C  
ATOM    562  O   GLY B  73     -11.657 -19.264 -17.483  1.00 83.32           O  
ATOM    563  N   ARG B  74     -12.826 -17.349 -17.382  1.00 86.75           N  
ATOM    564  CA  ARG B  74     -13.097 -17.450 -15.952  1.00 86.75           C  
ATOM    565  C   ARG B  74     -14.523 -17.927 -15.697  1.00 86.75           C  
ATOM    566  CB  ARG B  74     -12.864 -16.104 -15.264  1.00 86.75           C  
ATOM    567  O   ARG B  74     -15.358 -17.917 -16.604  1.00 86.75           O  
ATOM    568  CG  ARG B  74     -11.426 -15.616 -15.336  1.00 86.75           C  
ATOM    569  CD  ARG B  74     -11.228 -14.325 -14.554  1.00 86.75           C  
ATOM    570  NE  ARG B  74      -9.842 -13.869 -14.607  1.00 86.75           N  
ATOM    571  NH1 ARG B  74      -9.899 -12.796 -12.562  1.00 86.75           N  
ATOM    572  NH2 ARG B  74      -7.976 -12.792 -13.809  1.00 86.75           N  
ATOM    573  CZ  ARG B  74      -9.242 -13.154 -13.659  1.00 86.75           C  
ATOM    574  N   LEU B  75     -14.744 -18.467 -14.507  1.00 90.83           N  
ATOM    575  CA  LEU B  75     -16.047 -18.932 -14.042  1.00 90.83           C  
ATOM    576  C   LEU B  75     -16.488 -18.163 -12.801  1.00 90.83           C  
ATOM    577  CB  LEU B  75     -16.004 -20.432 -13.740  1.00 90.83           C  
ATOM    578  O   LEU B  75     -15.697 -17.963 -11.877  1.00 90.83           O  
ATOM    579  CG  LEU B  75     -17.308 -21.062 -13.248  1.00 90.83           C  
ATOM    580  CD1 LEU B  75     -18.325 -21.127 -14.383  1.00 90.83           C  
ATOM    581  CD2 LEU B  75     -17.048 -22.452 -12.676  1.00 90.83           C  
ATOM    582  N   GLN B  76     -17.667 -17.633 -12.913  1.00 86.81           N  
ATOM    583  CA  GLN B  76     -18.203 -16.892 -11.777  1.00 86.81           C  
ATOM    584  C   GLN B  76     -19.061 -17.789 -10.890  1.00 86.81           C  
ATOM    585  CB  GLN B  76     -19.020 -15.691 -12.255  1.00 86.81           C  
ATOM    586  O   GLN B  76     -20.001 -18.427 -11.368  1.00 86.81           O  
ATOM    587  CG  GLN B  76     -19.412 -14.730 -11.141  1.00 86.81           C  
ATOM    588  CD  GLN B  76     -19.918 -13.399 -11.664  1.00 86.81           C  
ATOM    589  NE2 GLN B  76     -20.636 -12.665 -10.821  1.00 86.81           N  
ATOM    590  OE1 GLN B  76     -19.666 -13.033 -12.817  1.00 86.81           O  
ATOM    591  N   VAL B  77     -18.650 -17.866  -9.588  1.00 87.28           N  
ATOM    592  CA  VAL B  77     -19.407 -18.615  -8.591  1.00 87.28           C  
ATOM    593  C   VAL B  77     -19.786 -17.696  -7.431  1.00 87.28           C  
ATOM    594  CB  VAL B  77     -18.609 -19.831  -8.068  1.00 87.28           C  
ATOM    595  O   VAL B  77     -18.914 -17.199  -6.715  1.00 87.28           O  
ATOM    596  CG1 VAL B  77     -19.432 -20.622  -7.053  1.00 87.28           C  
ATOM    597  CG2 VAL B  77     -18.182 -20.727  -9.229  1.00 87.28           C  
ATOM    598  N   SER B  78     -21.023 -17.524  -7.218  1.00 81.65           N  
ATOM    599  CA  SER B  78     -21.515 -16.672  -6.141  1.00 81.65           C  
ATOM    600  C   SER B  78     -20.819 -15.315  -6.148  1.00 81.65           C  
ATOM    601  CB  SER B  78     -21.313 -17.350  -4.785  1.00 81.65           C  
ATOM    602  O   SER B  78     -20.279 -14.883  -5.127  1.00 81.65           O  
ATOM    603  OG  SER B  78     -22.479 -17.239  -3.988  1.00 81.65           O  
ATOM    604  N   HIS B  79     -20.673 -14.672  -7.190  1.00 72.58           N  
ATOM    605  CA  HIS B  79     -20.186 -13.313  -7.397  1.00 72.58           C  
ATOM    606  C   HIS B  79     -18.665 -13.252  -7.308  1.00 72.58           C  
ATOM    607  CB  HIS B  79     -20.810 -12.360  -6.376  1.00 72.58           C  
ATOM    608  O   HIS B  79     -18.092 -12.175  -7.130  1.00 72.58           O  
ATOM    609  CG  HIS B  79     -22.305 -12.323  -6.425  1.00 72.58           C  
ATOM    610  CD2 HIS B  79     -23.234 -12.784  -5.555  1.00 72.58           C  
ATOM    611  ND1 HIS B  79     -23.001 -11.759  -7.471  1.00 72.58           N  
ATOM    612  CE1 HIS B  79     -24.299 -11.874  -7.242  1.00 72.58           C  
ATOM    613  NE2 HIS B  79     -24.467 -12.493  -6.086  1.00 72.58           N  
ATOM    614  N   ARG B  80     -18.029 -14.444  -7.314  1.00 77.87           N  
ATOM    615  CA  ARG B  80     -16.572 -14.515  -7.319  1.00 77.87           C  
ATOM    616  C   ARG B  80     -16.058 -15.149  -8.607  1.00 77.87           C  
ATOM    617  CB  ARG B  80     -16.067 -15.304  -6.109  1.00 77.87           C  
ATOM    618  O   ARG B  80     -16.435 -16.273  -8.945  1.00 77.87           O  
ATOM    619  CG  ARG B  80     -16.288 -14.601  -4.779  1.00 77.87           C  
ATOM    620  CD  ARG B  80     -15.675 -15.377  -3.622  1.00 77.87           C  
ATOM    621  NE  ARG B  80     -16.030 -14.792  -2.332  1.00 77.87           N  
ATOM    622  NH1 ARG B  80     -14.879 -16.352  -1.075  1.00 77.87           N  
ATOM    623  NH2 ARG B  80     -16.024 -14.657  -0.040  1.00 77.87           N  
ATOM    624  CZ  ARG B  80     -15.643 -15.268  -1.152  1.00 77.87           C  
ATOM    625  N   LYS B  81     -15.209 -14.435  -9.277  1.00 80.40           N  
ATOM    626  CA  LYS B  81     -14.665 -14.902 -10.549  1.00 80.40           C  
ATOM    627  C   LYS B  81     -13.331 -15.616 -10.347  1.00 80.40           C  
ATOM    628  CB  LYS B  81     -14.493 -13.734 -11.521  1.00 80.40           C  
ATOM    629  O   LYS B  81     -12.519 -15.202  -9.516  1.00 80.40           O  
ATOM    630  CG  LYS B  81     -15.780 -13.310 -12.213  1.00 80.40           C  
ATOM    631  CD  LYS B  81     -15.515 -12.281 -13.305  1.00 80.40           C  
ATOM    632  CE  LYS B  81     -16.800 -11.865 -14.006  1.00 80.40           C  
ATOM    633  NZ  LYS B  81     -16.546 -10.853 -15.074  1.00 80.40           N  
ATOM    634  N   GLY B  82     -13.187 -16.730 -11.020  1.00 87.99           N  
ATOM    635  CA  GLY B  82     -11.940 -17.477 -10.982  1.00 87.99           C  
ATOM    636  C   GLY B  82     -11.785 -18.438 -12.145  1.00 87.99           C  
ATOM    637  O   GLY B  82     -12.713 -18.620 -12.935  1.00 87.99           O  
ATOM    638  N   LEU B  83     -10.599 -18.973 -12.269  1.00 92.55           N  
ATOM    639  CA  LEU B  83     -10.350 -19.969 -13.306  1.00 92.55           C  
ATOM    640  C   LEU B  83     -10.904 -21.329 -12.898  1.00 92.55           C  
ATOM    641  CB  LEU B  83      -8.850 -20.081 -13.593  1.00 92.55           C  
ATOM    642  O   LEU B  83     -10.712 -21.767 -11.762  1.00 92.55           O  
ATOM    643  CG  LEU B  83      -8.173 -18.831 -14.158  1.00 92.55           C  
ATOM    644  CD1 LEU B  83      -6.659 -19.015 -14.185  1.00 92.55           C  
ATOM    645  CD2 LEU B  83      -8.704 -18.519 -15.553  1.00 92.55           C  
ATOM    646  N   PRO B  84     -11.629 -21.934 -13.764  1.00 94.41           N  
ATOM    647  CA  PRO B  84     -12.352 -23.166 -13.442  1.00 94.41           C  
ATOM    648  C   PRO B  84     -11.444 -24.249 -12.864  1.00 94.41           C  
ATOM    649  CB  PRO B  84     -12.928 -23.600 -14.792  1.00 94.41           C  
ATOM    650  O   PRO B  84     -11.784 -24.869 -11.853  1.00 94.41           O  
ATOM    651  CG  PRO B  84     -12.806 -22.393 -15.666  1.00 94.41           C  
ATOM    652  CD  PRO B  84     -11.777 -21.476 -15.070  1.00 94.41           C  
ATOM    653  N   HIS B  85     -10.257 -24.453 -13.522  1.00 95.52           N  
ATOM    654  CA  HIS B  85      -9.389 -25.524 -13.048  1.00 95.52           C  
ATOM    655  C   HIS B  85      -8.828 -25.208 -11.665  1.00 95.52           C  
ATOM    656  CB  HIS B  85      -8.246 -25.765 -14.035  1.00 95.52           C  
ATOM    657  O   HIS B  85      -8.571 -26.117 -10.872  1.00 95.52           O  
ATOM    658  CG  HIS B  85      -7.342 -24.586 -14.206  1.00 95.52           C  
ATOM    659  CD2 HIS B  85      -6.019 -24.436 -13.958  1.00 95.52           C  
ATOM    660  ND1 HIS B  85      -7.785 -23.371 -14.684  1.00 95.52           N  
ATOM    661  CE1 HIS B  85      -6.770 -22.524 -14.723  1.00 95.52           C  
ATOM    662  NE2 HIS B  85      -5.687 -23.145 -14.288  1.00 95.52           N  
ATOM    663  N   VAL B  86      -8.668 -23.948 -11.357  1.00 94.06           N  
ATOM    664  CA  VAL B  86      -8.171 -23.534 -10.050  1.00 94.06           C  
ATOM    665  C   VAL B  86      -9.269 -23.704  -9.002  1.00 94.06           C  
ATOM    666  CB  VAL B  86      -7.675 -22.071 -10.068  1.00 94.06           C  
ATOM    667  O   VAL B  86      -9.020 -24.227  -7.912  1.00 94.06           O  
ATOM    668  CG1 VAL B  86      -7.280 -21.617  -8.664  1.00 94.06           C  
ATOM    669  CG2 VAL B  86      -6.500 -21.919 -11.033  1.00 94.06           C  
ATOM    670  N   ILE B  87     -10.467 -23.311  -9.338  1.00 93.27           N  
ATOM    671  CA  ILE B  87     -11.612 -23.402  -8.439  1.00 93.27           C  
ATOM    672  C   ILE B  87     -11.788 -24.845  -7.973  1.00 93.27           C  
ATOM    673  CB  ILE B  87     -12.905 -22.896  -9.118  1.00 93.27           C  
ATOM    674  O   ILE B  87     -11.826 -25.116  -6.770  1.00 93.27           O  
ATOM    675  CG1 ILE B  87     -12.842 -21.379  -9.323  1.00 93.27           C  
ATOM    676  CG2 ILE B  87     -14.136 -23.287  -8.293  1.00 93.27           C  
ATOM    677  CD1 ILE B  87     -13.999 -20.816 -10.137  1.00 93.27           C  
ATOM    678  N   TYR B  88     -11.722 -25.744  -8.872  1.00 94.54           N  
ATOM    679  CA  TYR B  88     -12.091 -27.113  -8.532  1.00 94.54           C  
ATOM    680  C   TYR B  88     -10.896 -27.880  -7.980  1.00 94.54           C  
ATOM    681  CB  TYR B  88     -12.655 -27.838  -9.758  1.00 94.54           C  
ATOM    682  O   TYR B  88     -11.061 -28.838  -7.221  1.00 94.54           O  
ATOM    683  CG  TYR B  88     -14.011 -27.336 -10.191  1.00 94.54           C  
ATOM    684  CD1 TYR B  88     -15.123 -27.474  -9.364  1.00 94.54           C  
ATOM    685  CD2 TYR B  88     -14.182 -26.723 -11.427  1.00 94.54           C  
ATOM    686  CE1 TYR B  88     -16.375 -27.014  -9.759  1.00 94.54           C  
ATOM    687  CE2 TYR B  88     -15.429 -26.259 -11.833  1.00 94.54           C  
ATOM    688  OH  TYR B  88     -17.755 -25.951 -11.390  1.00 94.54           O  
ATOM    689  CZ  TYR B  88     -16.518 -26.408 -10.993  1.00 94.54           C  
ATOM    690  N   CYS B  89      -9.680 -27.456  -8.286  1.00 94.73           N  
ATOM    691  CA  CYS B  89      -8.522 -27.984  -7.573  1.00 94.73           C  
ATOM    692  C   CYS B  89      -8.534 -27.545  -6.113  1.00 94.73           C  
ATOM    693  CB  CYS B  89      -7.226 -27.527  -8.241  1.00 94.73           C  
ATOM    694  O   CYS B  89      -8.161 -28.315  -5.226  1.00 94.73           O  
ATOM    695  SG  CYS B  89      -6.818 -28.445  -9.742  1.00 94.73           S  
ATOM    696  N   ARG B  90      -8.966 -26.363  -5.857  1.00 92.38           N  
ATOM    697  CA  ARG B  90      -9.083 -25.856  -4.494  1.00 92.38           C  
ATOM    698  C   ARG B  90     -10.121 -26.646  -3.704  1.00 92.38           C  
ATOM    699  CB  ARG B  90      -9.450 -24.370  -4.502  1.00 92.38           C  
ATOM    700  O   ARG B  90      -9.929 -26.920  -2.518  1.00 92.38           O  
ATOM    701  CG  ARG B  90      -8.264 -23.442  -4.293  1.00 92.38           C  
ATOM    702  CD  ARG B  90      -8.680 -21.978  -4.330  1.00 92.38           C  
ATOM    703  NE  ARG B  90      -7.700 -21.122  -3.668  1.00 92.38           N  
ATOM    704  NH1 ARG B  90      -8.615 -19.140  -4.422  1.00 92.38           N  
ATOM    705  NH2 ARG B  90      -6.752 -19.113  -3.086  1.00 92.38           N  
ATOM    706  CZ  ARG B  90      -7.691 -19.794  -3.727  1.00 92.38           C  
ATOM    707  N   VAL B  91     -11.168 -27.046  -4.367  1.00 93.19           N  
ATOM    708  CA  VAL B  91     -12.268 -27.740  -3.705  1.00 93.19           C  
ATOM    709  C   VAL B  91     -11.840 -29.161  -3.345  1.00 93.19           C  
ATOM    710  CB  VAL B  91     -13.533 -27.772  -4.591  1.00 93.19           C  
ATOM    711  O   VAL B  91     -12.048 -29.611  -2.216  1.00 93.19           O  
ATOM    712  CG1 VAL B  91     -14.601 -28.674  -3.974  1.00 93.19           C  
ATOM    713  CG2 VAL B  91     -14.076 -26.359  -4.796  1.00 93.19           C  
ATOM    714  N   TRP B  92     -11.074 -29.816  -4.224  1.00 94.21           N  
ATOM    715  CA  TRP B  92     -10.956 -31.259  -4.041  1.00 94.21           C  
ATOM    716  C   TRP B  92      -9.520 -31.650  -3.705  1.00 94.21           C  
ATOM    717  CB  TRP B  92     -11.420 -32.001  -5.297  1.00 94.21           C  
ATOM    718  O   TRP B  92      -9.266 -32.762  -3.236  1.00 94.21           O  
ATOM    719  CG  TRP B  92     -12.902 -31.958  -5.517  1.00 94.21           C  
ATOM    720  CD1 TRP B  92     -13.875 -32.377  -4.653  1.00 94.21           C  
ATOM    721  CD2 TRP B  92     -13.579 -31.474  -6.681  1.00 94.21           C  
ATOM    722  CE2 TRP B  92     -14.965 -31.628  -6.452  1.00 94.21           C  
ATOM    723  CE3 TRP B  92     -13.149 -30.923  -7.895  1.00 94.21           C  
ATOM    724  NE1 TRP B  92     -15.118 -32.181  -5.209  1.00 94.21           N  
ATOM    725  CH2 TRP B  92     -15.476 -30.715  -8.575  1.00 94.21           C  
ATOM    726  CZ2 TRP B  92     -15.924 -31.251  -7.396  1.00 94.21           C  
ATOM    727  CZ3 TRP B  92     -14.105 -30.548  -8.833  1.00 94.21           C  
ATOM    728  N   ARG B  93      -8.463 -30.737  -3.875  1.00 92.87           N  
ATOM    729  CA  ARG B  93      -7.102 -31.213  -3.648  1.00 92.87           C  
ATOM    730  C   ARG B  93      -6.316 -30.232  -2.785  1.00 92.87           C  
ATOM    731  CB  ARG B  93      -6.381 -31.436  -4.979  1.00 92.87           C  
ATOM    732  O   ARG B  93      -5.849 -30.588  -1.700  1.00 92.87           O  
ATOM    733  CG  ARG B  93      -6.792 -32.711  -5.697  1.00 92.87           C  
ATOM    734  CD  ARG B  93      -5.844 -33.044  -6.841  1.00 92.87           C  
ATOM    735  NE  ARG B  93      -4.576 -33.577  -6.353  1.00 92.87           N  
ATOM    736  NH1 ARG B  93      -3.491 -33.424  -8.387  1.00 92.87           N  
ATOM    737  NH2 ARG B  93      -2.385 -34.239  -6.551  1.00 92.87           N  
ATOM    738  CZ  ARG B  93      -3.487 -33.746  -7.098  1.00 92.87           C  
ATOM    739  N   TRP B  94      -6.281 -28.941  -3.219  1.00 91.76           N  
ATOM    740  CA  TRP B  94      -5.446 -27.962  -2.531  1.00 91.76           C  
ATOM    741  C   TRP B  94      -6.258 -26.733  -2.138  1.00 91.76           C  
ATOM    742  CB  TRP B  94      -4.264 -27.549  -3.413  1.00 91.76           C  
ATOM    743  O   TRP B  94      -6.271 -25.733  -2.860  1.00 91.76           O  
ATOM    744  CG  TRP B  94      -3.374 -28.687  -3.812  1.00 91.76           C  
ATOM    745  CD1 TRP B  94      -2.551 -29.414  -2.998  1.00 91.76           C  
ATOM    746  CD2 TRP B  94      -3.216 -29.226  -5.128  1.00 91.76           C  
ATOM    747  CE2 TRP B  94      -2.279 -30.280  -5.038  1.00 91.76           C  
ATOM    748  CE3 TRP B  94      -3.775 -28.920  -6.376  1.00 91.76           C  
ATOM    749  NE1 TRP B  94      -1.890 -30.374  -3.729  1.00 91.76           N  
ATOM    750  CH2 TRP B  94      -2.453 -30.710  -7.359  1.00 91.76           C  
ATOM    751  CZ2 TRP B  94      -1.890 -31.030  -6.151  1.00 91.76           C  
ATOM    752  CZ3 TRP B  94      -3.387 -29.668  -7.482  1.00 91.76           C  
ATOM    753  N   PRO B  95      -6.851 -26.709  -0.918  1.00 87.70           N  
ATOM    754  CA  PRO B  95      -7.679 -25.581  -0.486  1.00 87.70           C  
ATOM    755  C   PRO B  95      -6.884 -24.285  -0.345  1.00 87.70           C  
ATOM    756  CB  PRO B  95      -8.220 -26.040   0.871  1.00 87.70           C  
ATOM    757  O   PRO B  95      -7.460 -23.195  -0.389  1.00 87.70           O  
ATOM    758  CG  PRO B  95      -7.511 -27.325   1.150  1.00 87.70           C  
ATOM    759  CD  PRO B  95      -6.778 -27.745  -0.092  1.00 87.70           C  
ATOM    760  N   ASP B  96      -5.573 -24.432  -0.306  1.00 85.29           N  
ATOM    761  CA  ASP B  96      -4.731 -23.261  -0.076  1.00 85.29           C  
ATOM    762  C   ASP B  96      -4.188 -22.709  -1.392  1.00 85.29           C  
ATOM    763  CB  ASP B  96      -3.576 -23.607   0.866  1.00 85.29           C  
ATOM    764  O   ASP B  96      -3.351 -21.804  -1.393  1.00 85.29           O  
ATOM    765  CG  ASP B  96      -2.679 -24.706   0.325  1.00 85.29           C  
ATOM    766  OD1 ASP B  96      -3.181 -25.621  -0.362  1.00 85.29           O  
ATOM    767  OD2 ASP B  96      -1.458 -24.658   0.591  1.00 85.29           O  
ATOM    768  N   LEU B  97      -4.654 -23.280  -2.487  1.00 88.55           N  
ATOM    769  CA  LEU B  97      -4.220 -22.825  -3.804  1.00 88.55           C  
ATOM    770  C   LEU B  97      -4.562 -21.353  -4.010  1.00 88.55           C  
ATOM    771  CB  LEU B  97      -4.867 -23.671  -4.904  1.00 88.55           C  
ATOM    772  O   LEU B  97      -5.712 -20.947  -3.825  1.00 88.55           O  
ATOM    773  CG  LEU B  97      -4.291 -23.508  -6.311  1.00 88.55           C  
ATOM    774  CD1 LEU B  97      -2.878 -24.078  -6.375  1.00 88.55           C  
ATOM    775  CD2 LEU B  97      -5.192 -24.183  -7.339  1.00 88.55           C  
ATOM    776  N   GLN B  98      -3.527 -20.553  -4.423  1.00 82.19           N  
ATOM    777  CA  GLN B  98      -3.738 -19.111  -4.485  1.00 82.19           C  
ATOM    778  C   GLN B  98      -3.779 -18.623  -5.930  1.00 82.19           C  
ATOM    779  CB  GLN B  98      -2.643 -18.374  -3.712  1.00 82.19           C  
ATOM    780  O   GLN B  98      -4.463 -17.646  -6.242  1.00 82.19           O  
ATOM    781  CG  GLN B  98      -2.641 -18.667  -2.218  1.00 82.19           C  
ATOM    782  CD  GLN B  98      -3.620 -17.800  -1.449  1.00 82.19           C  
ATOM    783  NE2 GLN B  98      -4.160 -18.338  -0.360  1.00 82.19           N  
ATOM    784  OE1 GLN B  98      -3.889 -16.656  -1.829  1.00 82.19           O  
ATOM    785  N   SER B  99      -3.039 -19.330  -6.789  1.00 86.74           N  
ATOM    786  CA  SER B  99      -2.956 -18.869  -8.171  1.00 86.74           C  
ATOM    787  C   SER B  99      -2.794 -20.039  -9.136  1.00 86.74           C  
ATOM    788  CB  SER B  99      -1.791 -17.892  -8.342  1.00 86.74           C  
ATOM    789  O   SER B  99      -2.328 -21.112  -8.745  1.00 86.74           O  
ATOM    790  OG  SER B  99      -1.333 -17.885  -9.683  1.00 86.74           O  
ATOM    791  N   HIS B 100      -3.163 -19.863 -10.394  1.00 88.82           N  
ATOM    792  CA  HIS B 100      -3.019 -20.894 -11.416  1.00 88.82           C  
ATOM    793  C   HIS B 100      -1.549 -21.170 -11.716  1.00 88.82           C  
ATOM    794  CB  HIS B 100      -3.748 -20.484 -12.696  1.00 88.82           C  
ATOM    795  O   HIS B 100      -1.213 -22.207 -12.292  1.00 88.82           O  
ATOM    796  CG  HIS B 100      -3.121 -19.322 -13.399  1.00 88.82           C  
ATOM    797  CD2 HIS B 100      -2.455 -19.248 -14.575  1.00 88.82           C  
ATOM    798  ND1 HIS B 100      -3.140 -18.044 -12.885  1.00 88.82           N  
ATOM    799  CE1 HIS B 100      -2.511 -17.232 -13.718  1.00 88.82           C  
ATOM    800  NE2 HIS B 100      -2.086 -17.938 -14.751  1.00 88.82           N  
ATOM    801  N   HIS B 101      -0.721 -20.252 -11.304  1.00 86.88           N  
ATOM    802  CA  HIS B 101       0.706 -20.400 -11.568  1.00 86.88           C  
ATOM    803  C   HIS B 101       1.315 -21.498 -10.703  1.00 86.88           C  
ATOM    804  CB  HIS B 101       1.435 -19.077 -11.329  1.00 86.88           C  
ATOM    805  O   HIS B 101       2.427 -21.959 -10.971  1.00 86.88           O  
ATOM    806  CG  HIS B 101       0.986 -17.972 -12.230  1.00 86.88           C  
ATOM    807  CD2 HIS B 101       0.453 -16.758 -11.953  1.00 86.88           C  
ATOM    808  ND1 HIS B 101       1.060 -18.055 -13.604  1.00 86.88           N  
ATOM    809  CE1 HIS B 101       0.592 -16.937 -14.133  1.00 86.88           C  
ATOM    810  NE2 HIS B 101       0.218 -16.134 -13.152  1.00 86.88           N  
ATOM    811  N   GLU B 102       0.526 -21.906  -9.756  1.00 90.57           N  
ATOM    812  CA  GLU B 102       0.997 -22.961  -8.863  1.00 90.57           C  
ATOM    813  C   GLU B 102       0.691 -24.343  -9.433  1.00 90.57           C  
ATOM    814  CB  GLU B 102       0.368 -22.812  -7.476  1.00 90.57           C  
ATOM    815  O   GLU B 102       1.060 -25.360  -8.841  1.00 90.57           O  
ATOM    816  CG  GLU B 102       0.774 -21.538  -6.749  1.00 90.57           C  
ATOM    817  CD  GLU B 102       0.132 -21.398  -5.379  1.00 90.57           C  
ATOM    818  OE1 GLU B 102      -0.724 -20.502  -5.198  1.00 90.57           O  
ATOM    819  OE2 GLU B 102       0.487 -22.191  -4.478  1.00 90.57           O  
ATOM    820  N   LEU B 103      -0.014 -24.320 -10.596  1.00 93.73           N  
ATOM    821  CA  LEU B 103      -0.437 -25.590 -11.177  1.00 93.73           C  
ATOM    822  C   LEU B 103       0.196 -25.798 -12.549  1.00 93.73           C  
ATOM    823  CB  LEU B 103      -1.962 -25.645 -11.293  1.00 93.73           C  
ATOM    824  O   LEU B 103       0.404 -24.837 -13.293  1.00 93.73           O  
ATOM    825  CG  LEU B 103      -2.744 -25.603  -9.978  1.00 93.73           C  
ATOM    826  CD1 LEU B 103      -4.237 -25.466 -10.254  1.00 93.73           C  
ATOM    827  CD2 LEU B 103      -2.460 -26.850  -9.148  1.00 93.73           C  
ATOM    828  N   LYS B 104       0.578 -27.005 -12.824  1.00 92.99           N  
ATOM    829  CA  LYS B 104       1.002 -27.454 -14.147  1.00 92.99           C  
ATOM    830  C   LYS B 104       0.217 -28.687 -14.586  1.00 92.99           C  
ATOM    831  CB  LYS B 104       2.501 -27.756 -14.156  1.00 92.99           C  
ATOM    832  O   LYS B 104       0.030 -29.621 -13.804  1.00 92.99           O  
ATOM    833  CG  LYS B 104       3.089 -27.932 -15.549  1.00 92.99           C  
ATOM    834  CD  LYS B 104       4.594 -28.158 -15.496  1.00 92.99           C  
ATOM    835  CE  LYS B 104       5.179 -28.360 -16.888  1.00 92.99           C  
ATOM    836  NZ  LYS B 104       6.660 -28.545 -16.844  1.00 92.99           N  
ATOM    837  N   PRO B 105      -0.275 -28.687 -15.797  1.00 94.45           N  
ATOM    838  CA  PRO B 105      -1.023 -29.857 -16.265  1.00 94.45           C  
ATOM    839  C   PRO B 105      -0.133 -31.079 -16.477  1.00 94.45           C  
ATOM    840  CB  PRO B 105      -1.626 -29.383 -17.589  1.00 94.45           C  
ATOM    841  O   PRO B 105       1.031 -30.941 -16.864  1.00 94.45           O  
ATOM    842  CG  PRO B 105      -0.721 -28.288 -18.052  1.00 94.45           C  
ATOM    843  CD  PRO B 105      -0.100 -27.641 -16.846  1.00 94.45           C  
ATOM    844  N   LEU B 106      -0.684 -32.216 -16.160  1.00 94.51           N  
ATOM    845  CA  LEU B 106       0.023 -33.457 -16.458  1.00 94.51           C  
ATOM    846  C   LEU B 106       0.030 -33.731 -17.958  1.00 94.51           C  
ATOM    847  CB  LEU B 106      -0.618 -34.632 -15.716  1.00 94.51           C  
ATOM    848  O   LEU B 106      -0.759 -33.146 -18.704  1.00 94.51           O  
ATOM    849  CG  LEU B 106      -0.590 -34.566 -14.188  1.00 94.51           C  
ATOM    850  CD1 LEU B 106      -1.374 -35.730 -13.593  1.00 94.51           C  
ATOM    851  CD2 LEU B 106       0.848 -34.567 -13.679  1.00 94.51           C  
ATOM    852  N   GLU B 107       0.884 -34.545 -18.443  1.00 92.38           N  
ATOM    853  CA  GLU B 107       1.039 -34.852 -19.862  1.00 92.38           C  
ATOM    854  C   GLU B 107      -0.217 -35.511 -20.425  1.00 92.38           C  
ATOM    855  CB  GLU B 107       2.253 -35.757 -20.087  1.00 92.38           C  
ATOM    856  O   GLU B 107      -0.563 -35.306 -21.590  1.00 92.38           O  
ATOM    857  CG  GLU B 107       3.583 -35.017 -20.078  1.00 92.38           C  
ATOM    858  CD  GLU B 107       4.751 -35.876 -20.533  1.00 92.38           C  
ATOM    859  OE1 GLU B 107       5.885 -35.355 -20.632  1.00 92.38           O  
ATOM    860  OE2 GLU B 107       4.531 -37.080 -20.793  1.00 92.38           O  
ATOM    861  N   CYS B 108      -0.998 -36.199 -19.562  1.00 93.14           N  
ATOM    862  CA  CYS B 108      -2.177 -36.937 -20.000  1.00 93.14           C  
ATOM    863  C   CYS B 108      -3.357 -35.998 -20.224  1.00 93.14           C  
ATOM    864  CB  CYS B 108      -2.552 -38.005 -18.973  1.00 93.14           C  
ATOM    865  O   CYS B 108      -4.353 -36.383 -20.838  1.00 93.14           O  
ATOM    866  SG  CYS B 108      -2.933 -37.341 -17.337  1.00 93.14           S  
ATOM    867  N   CYS B 109      -3.308 -34.739 -19.757  1.00 95.03           N  
ATOM    868  CA  CYS B 109      -4.412 -33.792 -19.866  1.00 95.03           C  
ATOM    869  C   CYS B 109      -4.503 -33.220 -21.275  1.00 95.03           C  
ATOM    870  CB  CYS B 109      -4.246 -32.657 -18.855  1.00 95.03           C  
ATOM    871  O   CYS B 109      -3.602 -32.505 -21.719  1.00 95.03           O  
ATOM    872  SG  CYS B 109      -5.643 -31.513 -18.809  1.00 95.03           S  
ATOM    873  N   GLU B 110      -5.552 -33.405 -21.963  1.00 94.41           N  
ATOM    874  CA  GLU B 110      -5.731 -33.004 -23.355  1.00 94.41           C  
ATOM    875  C   GLU B 110      -6.303 -31.592 -23.453  1.00 94.41           C  
ATOM    876  CB  GLU B 110      -6.642 -33.993 -24.088  1.00 94.41           C  
ATOM    877  O   GLU B 110      -6.140 -30.921 -24.474  1.00 94.41           O  
ATOM    878  CG  GLU B 110      -6.042 -35.383 -24.242  1.00 94.41           C  
ATOM    879  CD  GLU B 110      -6.948 -36.347 -24.990  1.00 94.41           C  
ATOM    880  OE1 GLU B 110      -6.537 -37.506 -25.228  1.00 94.41           O  
ATOM    881  OE2 GLU B 110      -8.079 -35.941 -25.341  1.00 94.41           O  
ATOM    882  N   PHE B 111      -6.943 -31.099 -22.337  1.00 95.91           N  
ATOM    883  CA  PHE B 111      -7.607 -29.802 -22.396  1.00 95.91           C  
ATOM    884  C   PHE B 111      -7.152 -28.907 -21.249  1.00 95.91           C  
ATOM    885  CB  PHE B 111      -9.129 -29.974 -22.356  1.00 95.91           C  
ATOM    886  O   PHE B 111      -7.979 -28.340 -20.532  1.00 95.91           O  
ATOM    887  CG  PHE B 111      -9.668 -30.862 -23.445  1.00 95.91           C  
ATOM    888  CD1 PHE B 111      -9.946 -30.349 -24.706  1.00 95.91           C  
ATOM    889  CD2 PHE B 111      -9.898 -32.210 -23.207  1.00 95.91           C  
ATOM    890  CE1 PHE B 111     -10.446 -31.168 -25.715  1.00 95.91           C  
ATOM    891  CE2 PHE B 111     -10.397 -33.036 -24.210  1.00 95.91           C  
ATOM    892  CZ  PHE B 111     -10.671 -32.513 -25.464  1.00 95.91           C  
ATOM    893  N   PRO B 112      -5.850 -28.783 -21.118  1.00 94.41           N  
ATOM    894  CA  PRO B 112      -5.375 -27.891 -20.058  1.00 94.41           C  
ATOM    895  C   PRO B 112      -5.761 -26.433 -20.297  1.00 94.41           C  
ATOM    896  CB  PRO B 112      -3.855 -28.068 -20.102  1.00 94.41           C  
ATOM    897  O   PRO B 112      -6.001 -26.033 -21.439  1.00 94.41           O  
ATOM    898  CG  PRO B 112      -3.564 -28.520 -21.497  1.00 94.41           C  
ATOM    899  CD  PRO B 112      -4.781 -29.214 -22.037  1.00 94.41           C  
ATOM    900  N   PHE B 113      -5.884 -25.734 -19.285  1.00 91.27           N  
ATOM    901  CA  PHE B 113      -6.312 -24.344 -19.392  1.00 91.27           C  
ATOM    902  C   PHE B 113      -5.405 -23.570 -20.341  1.00 91.27           C  
ATOM    903  CB  PHE B 113      -6.322 -23.676 -18.014  1.00 91.27           C  
ATOM    904  O   PHE B 113      -5.880 -22.768 -21.147  1.00 91.27           O  
ATOM    905  CG  PHE B 113      -6.765 -22.238 -18.039  1.00 91.27           C  
ATOM    906  CD1 PHE B 113      -5.834 -21.209 -17.976  1.00 91.27           C  
ATOM    907  CD2 PHE B 113      -8.113 -21.916 -18.127  1.00 91.27           C  
ATOM    908  CE1 PHE B 113      -6.240 -19.877 -17.999  1.00 91.27           C  
ATOM    909  CE2 PHE B 113      -8.527 -20.587 -18.151  1.00 91.27           C  
ATOM    910  CZ  PHE B 113      -7.589 -19.569 -18.086  1.00 91.27           C  
ATOM    911  N   GLY B 114      -4.163 -23.893 -20.371  1.00 86.44           N  
ATOM    912  CA  GLY B 114      -3.168 -23.177 -21.154  1.00 86.44           C  
ATOM    913  C   GLY B 114      -3.286 -23.431 -22.645  1.00 86.44           C  
ATOM    914  O   GLY B 114      -2.767 -22.659 -23.454  1.00 86.44           O  
ATOM    915  N   SER B 115      -3.996 -24.457 -23.048  1.00 86.49           N  
ATOM    916  CA  SER B 115      -4.130 -24.815 -24.457  1.00 86.49           C  
ATOM    917  C   SER B 115      -5.121 -23.901 -25.168  1.00 86.49           C  
ATOM    918  CB  SER B 115      -4.573 -26.271 -24.599  1.00 86.49           C  
ATOM    919  O   SER B 115      -5.167 -23.864 -26.399  1.00 86.49           O  
ATOM    920  OG  SER B 115      -5.874 -26.456 -24.067  1.00 86.49           O  
ATOM    921  N   LYS B 116      -5.830 -23.064 -24.469  1.00 84.06           N  
ATOM    922  CA  LYS B 116      -6.792 -22.079 -24.956  1.00 84.06           C  
ATOM    923  C   LYS B 116      -7.811 -22.722 -25.892  1.00 84.06           C  
ATOM    924  CB  LYS B 116      -6.073 -20.934 -25.671  1.00 84.06           C  
ATOM    925  O   LYS B 116      -8.227 -22.111 -26.879  1.00 84.06           O  
ATOM    926  CG  LYS B 116      -5.214 -20.074 -24.755  1.00 84.06           C  
ATOM    927  CD  LYS B 116      -4.638 -18.873 -25.493  1.00 84.06           C  
ATOM    928  CE  LYS B 116      -3.754 -18.029 -24.585  1.00 84.06           C  
ATOM    929  NZ  LYS B 116      -3.191 -16.847 -25.304  1.00 84.06           N  
ATOM    930  N   GLN B 117      -8.154 -23.981 -25.658  1.00 88.36           N  
ATOM    931  CA  GLN B 117      -9.199 -24.686 -26.394  1.00 88.36           C  
ATOM    932  C   GLN B 117     -10.586 -24.281 -25.902  1.00 88.36           C  
ATOM    933  CB  GLN B 117      -9.018 -26.199 -26.268  1.00 88.36           C  
ATOM    934  O   GLN B 117     -10.713 -23.543 -24.923  1.00 88.36           O  
ATOM    935  CG  GLN B 117      -7.739 -26.721 -26.909  1.00 88.36           C  
ATOM    936  CD  GLN B 117      -7.574 -28.221 -26.753  1.00 88.36           C  
ATOM    937  NE2 GLN B 117      -6.482 -28.756 -27.288  1.00 88.36           N  
ATOM    938  OE1 GLN B 117      -8.420 -28.893 -26.155  1.00 88.36           O  
ATOM    939  N   LYS B 118     -11.601 -24.602 -26.654  1.00 92.01           N  
ATOM    940  CA  LYS B 118     -12.978 -24.212 -26.364  1.00 92.01           C  
ATOM    941  C   LYS B 118     -13.464 -24.837 -25.060  1.00 92.01           C  
ATOM    942  CB  LYS B 118     -13.902 -24.612 -27.515  1.00 92.01           C  
ATOM    943  O   LYS B 118     -14.425 -24.357 -24.456  1.00 92.01           O  
ATOM    944  CG  LYS B 118     -13.690 -23.808 -28.789  1.00 92.01           C  
ATOM    945  CD  LYS B 118     -14.718 -24.168 -29.854  1.00 92.01           C  
ATOM    946  CE  LYS B 118     -14.485 -23.389 -31.142  1.00 92.01           C  
ATOM    947  NZ  LYS B 118     -15.485 -23.744 -32.193  1.00 92.01           N  
ATOM    948  N   GLU B 119     -12.678 -25.849 -24.591  1.00 93.74           N  
ATOM    949  CA  GLU B 119     -13.013 -26.541 -23.350  1.00 93.74           C  
ATOM    950  C   GLU B 119     -11.847 -26.507 -22.366  1.00 93.74           C  
ATOM    951  CB  GLU B 119     -13.418 -27.990 -23.635  1.00 93.74           C  
ATOM    952  O   GLU B 119     -10.698 -26.300 -22.764  1.00 93.74           O  
ATOM    953  CG  GLU B 119     -14.667 -28.121 -24.494  1.00 93.74           C  
ATOM    954  CD  GLU B 119     -15.573 -29.264 -24.064  1.00 93.74           C  
ATOM    955  OE1 GLU B 119     -16.813 -29.089 -24.068  1.00 93.74           O  
ATOM    956  OE2 GLU B 119     -15.039 -30.342 -23.721  1.00 93.74           O  
ATOM    957  N   VAL B 120     -12.232 -26.651 -21.111  1.00 95.85           N  
ATOM    958  CA  VAL B 120     -11.192 -26.658 -20.088  1.00 95.85           C  
ATOM    959  C   VAL B 120     -11.387 -27.854 -19.159  1.00 95.85           C  
ATOM    960  CB  VAL B 120     -11.189 -25.345 -19.272  1.00 95.85           C  
ATOM    961  O   VAL B 120     -12.508 -28.139 -18.731  1.00 95.85           O  
ATOM    962  CG1 VAL B 120     -10.207 -25.436 -18.105  1.00 95.85           C  
ATOM    963  CG2 VAL B 120     -10.846 -24.159 -20.172  1.00 95.85           C  
ATOM    964  N   CYS B 121     -10.305 -28.550 -18.890  1.00 96.56           N  
ATOM    965  CA  CYS B 121     -10.352 -29.710 -18.006  1.00 96.56           C  
ATOM    966  C   CYS B 121     -10.388 -29.281 -16.544  1.00 96.56           C  
ATOM    967  CB  CYS B 121      -9.147 -30.618 -18.250  1.00 96.56           C  
ATOM    968  O   CYS B 121      -9.526 -28.526 -16.093  1.00 96.56           O  
ATOM    969  SG  CYS B 121      -9.113 -32.082 -17.193  1.00 96.56           S  
ATOM    970  N   ILE B 122     -11.392 -29.773 -15.760  1.00 96.35           N  
ATOM    971  CA  ILE B 122     -11.531 -29.377 -14.363  1.00 96.35           C  
ATOM    972  C   ILE B 122     -11.210 -30.563 -13.456  1.00 96.35           C  
ATOM    973  CB  ILE B 122     -12.950 -28.844 -14.065  1.00 96.35           C  
ATOM    974  O   ILE B 122     -11.488 -30.527 -12.255  1.00 96.35           O  
ATOM    975  CG1 ILE B 122     -14.007 -29.866 -14.498  1.00 96.35           C  
ATOM    976  CG2 ILE B 122     -13.177 -27.496 -14.756  1.00 96.35           C  
ATOM    977  CD1 ILE B 122     -14.240 -30.982 -13.488  1.00 96.35           C  
ATOM    978  N   ASN B 123     -10.697 -31.685 -14.027  1.00 95.73           N  
ATOM    979  CA  ASN B 123     -10.236 -32.821 -13.236  1.00 95.73           C  
ATOM    980  C   ASN B 123      -9.006 -32.463 -12.406  1.00 95.73           C  
ATOM    981  CB  ASN B 123      -9.937 -34.019 -14.139  1.00 95.73           C  
ATOM    982  O   ASN B 123      -7.914 -32.288 -12.950  1.00 95.73           O  
ATOM    983  CG  ASN B 123      -9.618 -35.276 -13.355  1.00 95.73           C  
ATOM    984  ND2 ASN B 123      -9.765 -36.429 -13.997  1.00 95.73           N  
ATOM    985  OD1 ASN B 123      -9.242 -35.212 -12.182  1.00 95.73           O  
ATOM    986  N   PRO B 124      -9.206 -32.425 -11.060  1.00 94.86           N  
ATOM    987  CA  PRO B 124      -8.119 -31.943 -10.205  1.00 94.86           C  
ATOM    988  C   PRO B 124      -6.879 -32.833 -10.269  1.00 94.86           C  
ATOM    989  CB  PRO B 124      -8.736 -31.967  -8.804  1.00 94.86           C  
ATOM    990  O   PRO B 124      -5.773 -32.378  -9.966  1.00 94.86           O  
ATOM    991  CG  PRO B 124      -9.969 -32.800  -8.944  1.00 94.86           C  
ATOM    992  CD  PRO B 124     -10.360 -32.835 -10.394  1.00 94.86           C  
ATOM    993  N   TYR B 125      -7.038 -34.066 -10.706  1.00 95.33           N  
ATOM    994  CA  TYR B 125      -5.928 -35.013 -10.723  1.00 95.33           C  
ATOM    995  C   TYR B 125      -5.222 -35.001 -12.074  1.00 95.33           C  
ATOM    996  CB  TYR B 125      -6.423 -36.427 -10.406  1.00 95.33           C  
ATOM    997  O   TYR B 125      -4.379 -35.858 -12.348  1.00 95.33           O  
ATOM    998  CG  TYR B 125      -6.877 -36.605  -8.977  1.00 95.33           C  
ATOM    999  CD1 TYR B 125      -5.953 -36.791  -7.950  1.00 95.33           C  
ATOM   1000  CD2 TYR B 125      -8.228 -36.588  -8.651  1.00 95.33           C  
ATOM   1001  CE1 TYR B 125      -6.367 -36.957  -6.633  1.00 95.33           C  
ATOM   1002  CE2 TYR B 125      -8.653 -36.753  -7.336  1.00 95.33           C  
ATOM   1003  OH  TYR B 125      -8.131 -37.100  -5.033  1.00 95.33           O  
ATOM   1004  CZ  TYR B 125      -7.716 -36.936  -6.336  1.00 95.33           C  
ATOM   1005  N   HIS B 126      -5.623 -34.009 -12.919  1.00 96.70           N  
ATOM   1006  CA  HIS B 126      -4.901 -33.776 -14.165  1.00 96.70           C  
ATOM   1007  C   HIS B 126      -3.935 -32.603 -14.031  1.00 96.70           C  
ATOM   1008  CB  HIS B 126      -5.880 -33.523 -15.312  1.00 96.70           C  
ATOM   1009  O   HIS B 126      -3.407 -32.112 -15.031  1.00 96.70           O  
ATOM   1010  CG  HIS B 126      -6.486 -34.771 -15.871  1.00 96.70           C  
ATOM   1011  CD2 HIS B 126      -6.562 -36.025 -15.366  1.00 96.70           C  
ATOM   1012  ND1 HIS B 126      -7.107 -34.811 -17.100  1.00 96.70           N  
ATOM   1013  CE1 HIS B 126      -7.541 -36.040 -17.328  1.00 96.70           C  
ATOM   1014  NE2 HIS B 126      -7.222 -36.796 -16.291  1.00 96.70           N  
ATOM   1015  N   TYR B 127      -3.761 -32.154 -12.811  1.00 94.96           N  
ATOM   1016  CA  TYR B 127      -2.858 -31.050 -12.507  1.00 94.96           C  
ATOM   1017  C   TYR B 127      -1.927 -31.410 -11.354  1.00 94.96           C  
ATOM   1018  CB  TYR B 127      -3.650 -29.786 -12.163  1.00 94.96           C  
ATOM   1019  O   TYR B 127      -2.254 -32.264 -10.528  1.00 94.96           O  
ATOM   1020  CG  TYR B 127      -4.586 -29.339 -13.260  1.00 94.96           C  
ATOM   1021  CD1 TYR B 127      -4.146 -28.491 -14.275  1.00 94.96           C  
ATOM   1022  CD2 TYR B 127      -5.910 -29.761 -13.284  1.00 94.96           C  
ATOM   1023  CE1 TYR B 127      -5.004 -28.075 -15.287  1.00 94.96           C  
ATOM   1024  CE2 TYR B 127      -6.778 -29.351 -14.291  1.00 94.96           C  
ATOM   1025  OH  TYR B 127      -7.171 -28.101 -16.286  1.00 94.96           O  
ATOM   1026  CZ  TYR B 127      -6.316 -28.510 -15.287  1.00 94.96           C  
ATOM   1027  N   LYS B 128      -0.720 -30.913 -11.363  1.00 93.99           N  
ATOM   1028  CA  LYS B 128       0.231 -31.066 -10.266  1.00 93.99           C  
ATOM   1029  C   LYS B 128       0.755 -29.711  -9.799  1.00 93.99           C  
ATOM   1030  CB  LYS B 128       1.397 -31.962 -10.687  1.00 93.99           C  
ATOM   1031  O   LYS B 128       0.767 -28.746 -10.567  1.00 93.99           O  
ATOM   1032  CG  LYS B 128       2.268 -31.368 -11.785  1.00 93.99           C  
ATOM   1033  CD  LYS B 128       3.422 -32.296 -12.145  1.00 93.99           C  
ATOM   1034  CE  LYS B 128       4.320 -31.683 -13.211  1.00 93.99           C  
ATOM   1035  NZ  LYS B 128       5.494 -32.556 -13.515  1.00 93.99           N  
ATOM   1036  N   ARG B 129       1.075 -29.604  -8.592  1.00 91.05           N  
ATOM   1037  CA  ARG B 129       1.632 -28.363  -8.062  1.00 91.05           C  
ATOM   1038  C   ARG B 129       3.068 -28.161  -8.534  1.00 91.05           C  
ATOM   1039  CB  ARG B 129       1.578 -28.360  -6.532  1.00 91.05           C  
ATOM   1040  O   ARG B 129       3.841 -29.118  -8.614  1.00 91.05           O  
ATOM   1041  CG  ARG B 129       0.264 -27.849  -5.963  1.00 91.05           C  
ATOM   1042  CD  ARG B 129       0.420 -27.372  -4.526  1.00 91.05           C  
ATOM   1043  NE  ARG B 129      -0.831 -26.837  -3.997  1.00 91.05           N  
ATOM   1044  NH1 ARG B 129       0.131 -25.861  -2.137  1.00 91.05           N  
ATOM   1045  NH2 ARG B 129      -2.128 -25.693  -2.486  1.00 91.05           N  
ATOM   1046  CZ  ARG B 129      -0.940 -26.131  -2.875  1.00 91.05           C  
ATOM   1047  N   VAL B 130       3.325 -26.997  -8.815  1.00 88.83           N  
ATOM   1048  CA  VAL B 130       4.650 -26.660  -9.324  1.00 88.83           C  
ATOM   1049  C   VAL B 130       5.665 -26.686  -8.183  1.00 88.83           C  
ATOM   1050  CB  VAL B 130       4.658 -25.276 -10.013  1.00 88.83           C  
ATOM   1051  O   VAL B 130       5.415 -26.134  -7.109  1.00 88.83           O  
ATOM   1052  CG1 VAL B 130       6.069 -24.909 -10.470  1.00 88.83           C  
ATOM   1053  CG2 VAL B 130       3.689 -25.263 -11.194  1.00 88.83           C  
ATOM   1054  N   GLU B 131       6.737 -27.475  -8.351  1.00 81.22           N  
ATOM   1055  CA  GLU B 131       7.838 -27.509  -7.393  1.00 81.22           C  
ATOM   1056  C   GLU B 131       8.965 -26.570  -7.813  1.00 81.22           C  
ATOM   1057  CB  GLU B 131       8.373 -28.936  -7.239  1.00 81.22           C  
ATOM   1058  O   GLU B 131       9.102 -26.246  -8.995  1.00 81.22           O  
ATOM   1059  CG  GLU B 131       7.361 -29.912  -6.658  1.00 81.22           C  
ATOM   1060  CD  GLU B 131       7.899 -31.329  -6.531  1.00 81.22           C  
ATOM   1061  OE1 GLU B 131       7.168 -32.213  -6.030  1.00 81.22           O  
ATOM   1062  OE2 GLU B 131       9.061 -31.556  -6.934  1.00 81.22           O  
ATOM   1063  N   SER B 132       9.704 -26.168  -6.877  1.00 72.51           N  
ATOM   1064  CA  SER B 132      10.845 -25.316  -7.194  1.00 72.51           C  
ATOM   1065  C   SER B 132      11.986 -26.123  -7.804  1.00 72.51           C  
ATOM   1066  CB  SER B 132      11.337 -24.590  -5.941  1.00 72.51           C  
ATOM   1067  O   SER B 132      12.390 -27.150  -7.255  1.00 72.51           O  
ATOM   1068  OG  SER B 132      10.315 -23.769  -5.402  1.00 72.51           O  
ATOM   1069  N   PRO B 133      12.439 -25.718  -8.954  1.00 70.95           N  
ATOM   1070  CA  PRO B 133      13.584 -26.433  -9.523  1.00 70.95           C  
ATOM   1071  C   PRO B 133      14.834 -26.332  -8.652  1.00 70.95           C  
ATOM   1072  CB  PRO B 133      13.799 -25.737 -10.870  1.00 70.95           C  
ATOM   1073  O   PRO B 133      14.983 -25.376  -7.888  1.00 70.95           O  
ATOM   1074  CG  PRO B 133      13.193 -24.381 -10.701  1.00 70.95           C  
ATOM   1075  CD  PRO B 133      12.135 -24.461  -9.639  1.00 70.95           C  
ATOM   1076  N   VAL B 134      15.550 -27.417  -8.593  1.00 79.43           N  
ATOM   1077  CA  VAL B 134      16.855 -27.339  -7.945  1.00 79.43           C  
ATOM   1078  C   VAL B 134      17.848 -26.633  -8.865  1.00 79.43           C  
ATOM   1079  CB  VAL B 134      17.385 -28.740  -7.563  1.00 79.43           C  
ATOM   1080  O   VAL B 134      18.089 -27.081  -9.989  1.00 79.43           O  
ATOM   1081  CG1 VAL B 134      18.750 -28.635  -6.887  1.00 79.43           C  
ATOM   1082  CG2 VAL B 134      16.388 -29.457  -6.654  1.00 79.43           C  
ATOM   1083  N   LEU B 135      18.342 -25.452  -8.476  1.00 79.98           N  
ATOM   1084  CA  LEU B 135      19.256 -24.666  -9.297  1.00 79.98           C  
ATOM   1085  C   LEU B 135      20.689 -25.166  -9.146  1.00 79.98           C  
ATOM   1086  CB  LEU B 135      19.178 -23.184  -8.919  1.00 79.98           C  
ATOM   1087  O   LEU B 135      21.136 -25.455  -8.033  1.00 79.98           O  
ATOM   1088  CG  LEU B 135      17.825 -22.502  -9.126  1.00 79.98           C  
ATOM   1089  CD1 LEU B 135      17.833 -21.109  -8.506  1.00 79.98           C  
ATOM   1090  CD2 LEU B 135      17.483 -22.431 -10.610  1.00 79.98           C  
ATOM   1091  N   PRO B 136      21.358 -25.309 -10.251  1.00 78.46           N  
ATOM   1092  CA  PRO B 136      22.757 -25.730 -10.153  1.00 78.46           C  
ATOM   1093  C   PRO B 136      23.639 -24.691  -9.464  1.00 78.46           C  
ATOM   1094  CB  PRO B 136      23.173 -25.916 -11.614  1.00 78.46           C  
ATOM   1095  O   PRO B 136      23.408 -23.487  -9.607  1.00 78.46           O  
ATOM   1096  CG  PRO B 136      22.230 -25.056 -12.392  1.00 78.46           C  
ATOM   1097  CD  PRO B 136      20.962 -24.904 -11.603  1.00 78.46           C  
ATOM   1098  N   PRO B 137      24.571 -25.137  -8.677  1.00 79.55           N  
ATOM   1099  CA  PRO B 137      25.494 -24.172  -8.075  1.00 79.55           C  
ATOM   1100  C   PRO B 137      26.326 -23.424  -9.115  1.00 79.55           C  
ATOM   1101  CB  PRO B 137      26.386 -25.044  -7.187  1.00 79.55           C  
ATOM   1102  O   PRO B 137      26.546 -23.933 -10.217  1.00 79.55           O  
ATOM   1103  CG  PRO B 137      26.282 -26.416  -7.772  1.00 79.55           C  
ATOM   1104  CD  PRO B 137      24.982 -26.520  -8.516  1.00 79.55           C  
ATOM   1105  N   VAL B 138      26.735 -22.218  -8.872  1.00 79.64           N  
ATOM   1106  CA  VAL B 138      27.606 -21.437  -9.744  1.00 79.64           C  
ATOM   1107  C   VAL B 138      29.066 -21.682  -9.370  1.00 79.64           C  
ATOM   1108  CB  VAL B 138      27.282 -19.928  -9.666  1.00 79.64           C  
ATOM   1109  O   VAL B 138      29.432 -21.615  -8.194  1.00 79.64           O  
ATOM   1110  CG1 VAL B 138      28.287 -19.117 -10.482  1.00 79.64           C  
ATOM   1111  CG2 VAL B 138      25.858 -19.663 -10.152  1.00 79.64           C  
ATOM   1112  N   LEU B 139      29.890 -21.958 -10.278  1.00 84.16           N  
ATOM   1113  CA  LEU B 139      31.304 -22.238 -10.054  1.00 84.16           C  
ATOM   1114  C   LEU B 139      32.139 -20.971 -10.203  1.00 84.16           C  
ATOM   1115  CB  LEU B 139      31.799 -23.308 -11.031  1.00 84.16           C  
ATOM   1116  O   LEU B 139      32.190 -20.379 -11.284  1.00 84.16           O  
ATOM   1117  CG  LEU B 139      31.065 -24.649 -10.997  1.00 84.16           C  
ATOM   1118  CD1 LEU B 139      31.536 -25.540 -12.142  1.00 84.16           C  
ATOM   1119  CD2 LEU B 139      31.276 -25.340  -9.654  1.00 84.16           C  
ATOM   1120  N   VAL B 140      32.862 -20.503  -9.204  1.00 82.54           N  
ATOM   1121  CA  VAL B 140      33.632 -19.264  -9.183  1.00 82.54           C  
ATOM   1122  C   VAL B 140      35.124 -19.580  -9.244  1.00 82.54           C  
ATOM   1123  CB  VAL B 140      33.316 -18.422  -7.926  1.00 82.54           C  
ATOM   1124  O   VAL B 140      35.652 -20.283  -8.378  1.00 82.54           O  
ATOM   1125  CG1 VAL B 140      34.091 -17.105  -7.950  1.00 82.54           C  
ATOM   1126  CG2 VAL B 140      31.815 -18.160  -7.823  1.00 82.54           C  
ATOM   1127  N   PRO B 141      35.950 -19.006 -10.219  1.00 72.46           N  
ATOM   1128  CA  PRO B 141      37.390 -19.254 -10.313  1.00 72.46           C  
ATOM   1129  C   PRO B 141      38.173 -18.627  -9.163  1.00 72.46           C  
ATOM   1130  CB  PRO B 141      37.772 -18.611 -11.649  1.00 72.46           C  
ATOM   1131  O   PRO B 141      37.797 -17.564  -8.662  1.00 72.46           O  
ATOM   1132  CG  PRO B 141      36.472 -18.201 -12.262  1.00 72.46           C  
ATOM   1133  CD  PRO B 141      35.396 -18.321 -11.221  1.00 72.46           C  
ATOM   1134  N   ARG B 142      39.190 -19.207  -8.574  1.00 62.71           N  
ATOM   1135  CA  ARG B 142      39.972 -18.715  -7.445  1.00 62.71           C  
ATOM   1136  C   ARG B 142      40.935 -17.617  -7.883  1.00 62.71           C  
ATOM   1137  CB  ARG B 142      40.746 -19.859  -6.787  1.00 62.71           C  
ATOM   1138  O   ARG B 142      41.201 -16.679  -7.129  1.00 62.71           O  
ATOM   1139  CG  ARG B 142      39.914 -20.691  -5.824  1.00 62.71           C  
ATOM   1140  CD  ARG B 142      40.777 -21.653  -5.019  1.00 62.71           C  
ATOM   1141  NE  ARG B 142      39.976 -22.458  -4.102  1.00 62.71           N  
ATOM   1142  NH1 ARG B 142      41.724 -23.816  -3.438  1.00 62.71           N  
ATOM   1143  NH2 ARG B 142      39.626 -24.133  -2.570  1.00 62.71           N  
ATOM   1144  CZ  ARG B 142      40.444 -23.467  -3.372  1.00 62.71           C  
ATOM   1145  N   HIS B 143      41.828 -17.700  -9.089  1.00 51.91           N  
ATOM   1146  CA  HIS B 143      42.796 -16.720  -9.568  1.00 51.91           C  
ATOM   1147  C   HIS B 143      42.314 -16.051 -10.851  1.00 51.91           C  
ATOM   1148  CB  HIS B 143      44.156 -17.380  -9.800  1.00 51.91           C  
ATOM   1149  O   HIS B 143      42.061 -16.727 -11.852  1.00 51.91           O  
ATOM   1150  CG  HIS B 143      44.814 -17.857  -8.544  1.00 51.91           C  
ATOM   1151  CD2 HIS B 143      45.504 -18.990  -8.276  1.00 51.91           C  
ATOM   1152  ND1 HIS B 143      44.797 -17.129  -7.373  1.00 51.91           N  
ATOM   1153  CE1 HIS B 143      45.452 -17.797  -6.438  1.00 51.91           C  
ATOM   1154  NE2 HIS B 143      45.891 -18.929  -6.960  1.00 51.91           N  
ATOM   1155  N   SER B 144      41.484 -15.164 -10.800  1.00 48.71           N  
ATOM   1156  CA  SER B 144      40.799 -14.593 -11.955  1.00 48.71           C  
ATOM   1157  C   SER B 144      41.775 -13.862 -12.870  1.00 48.71           C  
ATOM   1158  CB  SER B 144      39.695 -13.636 -11.504  1.00 48.71           C  
ATOM   1159  O   SER B 144      42.335 -12.832 -12.493  1.00 48.71           O  
ATOM   1160  OG  SER B 144      39.934 -12.327 -11.993  1.00 48.71           O  
ATOM   1161  N   GLU B 145      42.943 -14.386 -13.386  1.00 45.57           N  
ATOM   1162  CA  GLU B 145      43.586 -13.573 -14.414  1.00 45.57           C  
ATOM   1163  C   GLU B 145      42.614 -13.241 -15.543  1.00 45.57           C  
ATOM   1164  CB  GLU B 145      44.817 -14.289 -14.974  1.00 45.57           C  
ATOM   1165  O   GLU B 145      42.172 -14.132 -16.271  1.00 45.57           O  
ATOM   1166  CG  GLU B 145      46.078 -14.083 -14.147  1.00 45.57           C  
ATOM   1167  CD  GLU B 145      47.329 -14.633 -14.813  1.00 45.57           C  
ATOM   1168  OE1 GLU B 145      48.443 -14.416 -14.285  1.00 45.57           O  
ATOM   1169  OE2 GLU B 145      47.195 -15.285 -15.872  1.00 45.57           O  
ATOM   1170  N   TYR B 146      41.630 -12.437 -15.245  1.00 43.57           N  
ATOM   1171  CA  TYR B 146      40.569 -12.084 -16.182  1.00 43.57           C  
ATOM   1172  C   TYR B 146      41.135 -11.369 -17.403  1.00 43.57           C  
ATOM   1173  CB  TYR B 146      39.520 -11.201 -15.499  1.00 43.57           C  
ATOM   1174  O   TYR B 146      41.996 -10.496 -17.275  1.00 43.57           O  
ATOM   1175  CG  TYR B 146      38.124 -11.385 -16.043  1.00 43.57           C  
ATOM   1176  CD1 TYR B 146      37.637 -10.565 -17.058  1.00 43.57           C  
ATOM   1177  CD2 TYR B 146      37.290 -12.378 -15.542  1.00 43.57           C  
ATOM   1178  CE1 TYR B 146      36.351 -10.730 -17.561  1.00 43.57           C  
ATOM   1179  CE2 TYR B 146      36.001 -12.552 -16.037  1.00 43.57           C  
ATOM   1180  OH  TYR B 146      34.268 -11.892 -17.539  1.00 43.57           O  
ATOM   1181  CZ  TYR B 146      35.542 -11.725 -17.045  1.00 43.57           C  
ATOM   1182  N   ASN B 147      41.320 -12.041 -18.569  1.00 40.92           N  
ATOM   1183  CA  ASN B 147      41.556 -11.329 -19.820  1.00 40.92           C  
ATOM   1184  C   ASN B 147      40.409 -10.378 -20.149  1.00 40.92           C  
ATOM   1185  CB  ASN B 147      41.773 -12.317 -20.969  1.00 40.92           C  
ATOM   1186  O   ASN B 147      39.262 -10.806 -20.287  1.00 40.92           O  
ATOM   1187  CG  ASN B 147      42.769 -11.812 -21.993  1.00 40.92           C  
ATOM   1188  ND2 ASN B 147      43.158 -12.680 -22.920  1.00 40.92           N  
ATOM   1189  OD1 ASN B 147      43.187 -10.652 -21.952  1.00 40.92           O  
ATOM   1190  N   PRO B 148      40.589  -9.029 -19.934  1.00 39.50           N  
ATOM   1191  CA  PRO B 148      39.617  -7.954 -20.147  1.00 39.50           C  
ATOM   1192  C   PRO B 148      38.945  -8.028 -21.516  1.00 39.50           C  
ATOM   1193  CB  PRO B 148      40.462  -6.684 -20.021  1.00 39.50           C  
ATOM   1194  O   PRO B 148      38.058  -7.226 -21.817  1.00 39.50           O  
ATOM   1195  CG  PRO B 148      41.871  -7.172 -19.916  1.00 39.50           C  
ATOM   1196  CD  PRO B 148      41.856  -8.673 -19.902  1.00 39.50           C  
ATOM   1197  N   GLN B 149      39.571  -8.710 -22.525  1.00 36.92           N  
ATOM   1198  CA  GLN B 149      39.073  -8.403 -23.862  1.00 36.92           C  
ATOM   1199  C   GLN B 149      37.634  -8.878 -24.036  1.00 36.92           C  
ATOM   1200  CB  GLN B 149      39.968  -9.040 -24.927  1.00 36.92           C  
ATOM   1201  O   GLN B 149      36.932  -8.430 -24.946  1.00 36.92           O  
ATOM   1202  CG  GLN B 149      40.972  -8.075 -25.544  1.00 36.92           C  
ATOM   1203  CD  GLN B 149      42.095  -8.785 -26.275  1.00 36.92           C  
ATOM   1204  NE2 GLN B 149      42.926  -8.019 -26.973  1.00 36.92           N  
ATOM   1205  OE1 GLN B 149      42.216 -10.013 -26.213  1.00 36.92           O  
ATOM   1206  N   HIS B 150      37.165  -9.971 -23.354  1.00 34.10           N  
ATOM   1207  CA  HIS B 150      35.886 -10.535 -23.770  1.00 34.10           C  
ATOM   1208  C   HIS B 150      34.723  -9.829 -23.081  1.00 34.10           C  
ATOM   1209  CB  HIS B 150      35.839 -12.035 -23.474  1.00 34.10           C  
ATOM   1210  O   HIS B 150      34.311 -10.224 -21.988  1.00 34.10           O  
ATOM   1211  CG  HIS B 150      36.519 -12.872 -24.510  1.00 34.10           C  
ATOM   1212  CD2 HIS B 150      37.788 -13.338 -24.584  1.00 34.10           C  
ATOM   1213  ND1 HIS B 150      35.875 -13.322 -25.642  1.00 34.10           N  
ATOM   1214  CE1 HIS B 150      36.722 -14.032 -26.370  1.00 34.10           C  
ATOM   1215  NE2 HIS B 150      37.889 -14.057 -25.750  1.00 34.10           N  
ATOM   1216  N   SER B 151      34.766  -8.529 -22.959  1.00 34.58           N  
ATOM   1217  CA  SER B 151      33.635  -7.927 -22.260  1.00 34.58           C  
ATOM   1218  C   SER B 151      32.322  -8.226 -22.975  1.00 34.58           C  
ATOM   1219  CB  SER B 151      33.825  -6.414 -22.136  1.00 34.58           C  
ATOM   1220  O   SER B 151      32.191  -7.977 -24.175  1.00 34.58           O  
ATOM   1221  OG  SER B 151      32.670  -5.806 -21.585  1.00 34.58           O  
ATOM   1222  N   LEU B 152      31.535  -9.223 -22.547  1.00 32.50           N  
ATOM   1223  CA  LEU B 152      30.232  -9.612 -23.076  1.00 32.50           C  
ATOM   1224  C   LEU B 152      29.290  -8.414 -23.135  1.00 32.50           C  
ATOM   1225  CB  LEU B 152      29.615 -10.721 -22.220  1.00 32.50           C  
ATOM   1226  O   LEU B 152      28.263  -8.460 -23.817  1.00 32.50           O  
ATOM   1227  CG  LEU B 152      30.076 -12.147 -22.522  1.00 32.50           C  
ATOM   1228  CD1 LEU B 152      29.778 -13.062 -21.340  1.00 32.50           C  
ATOM   1229  CD2 LEU B 152      29.409 -12.668 -23.790  1.00 32.50           C  
ATOM   1230  N   LEU B 153      29.472  -7.437 -22.209  1.00 31.97           N  
ATOM   1231  CA  LEU B 153      28.354  -6.507 -22.097  1.00 31.97           C  
ATOM   1232  C   LEU B 153      28.274  -5.603 -23.323  1.00 31.97           C  
ATOM   1233  CB  LEU B 153      28.488  -5.657 -20.830  1.00 31.97           C  
ATOM   1234  O   LEU B 153      27.388  -4.750 -23.414  1.00 31.97           O  
ATOM   1235  CG  LEU B 153      27.932  -6.268 -19.543  1.00 31.97           C  
ATOM   1236  CD1 LEU B 153      28.568  -5.606 -18.325  1.00 31.97           C  
ATOM   1237  CD2 LEU B 153      26.414  -6.132 -19.499  1.00 31.97           C  
ATOM   1238  N   ALA B 154      29.322  -5.487 -24.202  1.00 33.70           N  
ATOM   1239  CA  ALA B 154      29.236  -4.590 -25.352  1.00 33.70           C  
ATOM   1240  C   ALA B 154      28.113  -5.011 -26.294  1.00 33.70           C  
ATOM   1241  CB  ALA B 154      30.568  -4.553 -26.098  1.00 33.70           C  
ATOM   1242  O   ALA B 154      27.716  -4.247 -27.178  1.00 33.70           O  
ATOM   1243  N   GLN B 155      27.663  -6.225 -26.316  1.00 33.12           N  
ATOM   1244  CA  GLN B 155      26.605  -6.547 -27.268  1.00 33.12           C  
ATOM   1245  C   GLN B 155      25.348  -5.728 -26.992  1.00 33.12           C  
ATOM   1246  CB  GLN B 155      26.279  -8.041 -27.223  1.00 33.12           C  
ATOM   1247  O   GLN B 155      24.478  -5.607 -27.857  1.00 33.12           O  
ATOM   1248  CG  GLN B 155      26.982  -8.857 -28.299  1.00 33.12           C  
ATOM   1249  CD  GLN B 155      26.696 -10.343 -28.189  1.00 33.12           C  
ATOM   1250  NE2 GLN B 155      27.145 -11.108 -29.179  1.00 33.12           N  
ATOM   1251  OE1 GLN B 155      26.078 -10.800 -27.222  1.00 33.12           O  
ATOM   1252  N   PHE B 156      25.097  -5.222 -25.806  1.00 32.45           N  
ATOM   1253  CA  PHE B 156      23.891  -4.416 -25.656  1.00 32.45           C  
ATOM   1254  C   PHE B 156      24.064  -3.054 -26.319  1.00 32.45           C  
ATOM   1255  CB  PHE B 156      23.542  -4.238 -24.175  1.00 32.45           C  
ATOM   1256  O   PHE B 156      23.095  -2.468 -26.806  1.00 32.45           O  
ATOM   1257  CG  PHE B 156      22.515  -5.216 -23.672  1.00 32.45           C  
ATOM   1258  CD1 PHE B 156      21.158  -4.950 -23.806  1.00 32.45           C  
ATOM   1259  CD2 PHE B 156      22.907  -6.402 -23.065  1.00 32.45           C  
ATOM   1260  CE1 PHE B 156      20.205  -5.853 -23.341  1.00 32.45           C  
ATOM   1261  CE2 PHE B 156      21.960  -7.309 -22.598  1.00 32.45           C  
ATOM   1262  CZ  PHE B 156      20.610  -7.033 -22.736  1.00 32.45           C  
ATOM   1263  N   ARG B 157      25.290  -2.410 -26.425  1.00 29.00           N  
ATOM   1264  CA  ARG B 157      25.417  -1.031 -26.886  1.00 29.00           C  
ATOM   1265  C   ARG B 157      25.271  -0.945 -28.401  1.00 29.00           C  
ATOM   1266  CB  ARG B 157      26.761  -0.442 -26.454  1.00 29.00           C  
ATOM   1267  O   ARG B 157      24.813   0.071 -28.929  1.00 29.00           O  
ATOM   1268  CG  ARG B 157      26.710   0.302 -25.129  1.00 29.00           C  
ATOM   1269  CD  ARG B 157      28.056   0.920 -24.776  1.00 29.00           C  
ATOM   1270  NE  ARG B 157      28.032   1.548 -23.459  1.00 29.00           N  
ATOM   1271  NH1 ARG B 157      30.325   1.784 -23.302  1.00 29.00           N  
ATOM   1272  NH2 ARG B 157      28.974   2.505 -21.595  1.00 29.00           N  
ATOM   1273  CZ  ARG B 157      29.110   1.945 -22.788  1.00 29.00           C  
ATOM   1274  N   ASN B 158      25.803  -1.873 -29.230  1.00 30.04           N  
ATOM   1275  CA  ASN B 158      26.051  -1.560 -30.633  1.00 30.04           C  
ATOM   1276  C   ASN B 158      24.754  -1.514 -31.436  1.00 30.04           C  
ATOM   1277  CB  ASN B 158      27.020  -2.573 -31.247  1.00 30.04           C  
ATOM   1278  O   ASN B 158      24.769  -1.674 -32.657  1.00 30.04           O  
ATOM   1279  CG  ASN B 158      28.356  -1.958 -31.611  1.00 30.04           C  
ATOM   1280  ND2 ASN B 158      29.283  -2.786 -32.077  1.00 30.04           N  
ATOM   1281  OD1 ASN B 158      28.555  -0.748 -31.473  1.00 30.04           O  
ATOM   1282  N   LEU B 159      23.582  -1.459 -30.968  1.00 26.71           N  
ATOM   1283  CA  LEU B 159      22.510  -1.468 -31.958  1.00 26.71           C  
ATOM   1284  C   LEU B 159      22.534  -0.196 -32.797  1.00 26.71           C  
ATOM   1285  CB  LEU B 159      21.149  -1.616 -31.273  1.00 26.71           C  
ATOM   1286  O   LEU B 159      21.725  -0.036 -33.714  1.00 26.71           O  
ATOM   1287  CG  LEU B 159      20.601  -3.039 -31.152  1.00 26.71           C  
ATOM   1288  CD1 LEU B 159      20.028  -3.270 -29.758  1.00 26.71           C  
ATOM   1289  CD2 LEU B 159      19.544  -3.297 -32.220  1.00 26.71           C  
ATOM   1290  N   GLY B 160      23.164   0.912 -32.409  1.00 25.90           N  
ATOM   1291  CA  GLY B 160      22.651   2.130 -33.016  1.00 25.90           C  
ATOM   1292  C   GLY B 160      23.053   2.287 -34.470  1.00 25.90           C  
ATOM   1293  O   GLY B 160      22.744   3.302 -35.099  1.00 25.90           O  
ATOM   1294  N   GLN B 161      24.080   1.628 -35.108  1.00 24.14           N  
ATOM   1295  CA  GLN B 161      24.681   2.389 -36.198  1.00 24.14           C  
ATOM   1296  C   GLN B 161      23.776   2.398 -37.427  1.00 24.14           C  
ATOM   1297  CB  GLN B 161      26.052   1.817 -36.560  1.00 24.14           C  
ATOM   1298  O   GLN B 161      24.113   3.002 -38.448  1.00 24.14           O  
ATOM   1299  CG  GLN B 161      27.165   2.239 -35.610  1.00 24.14           C  
ATOM   1300  CD  GLN B 161      28.549   1.959 -36.165  1.00 24.14           C  
ATOM   1301  NE2 GLN B 161      29.577   2.303 -35.397  1.00 24.14           N  
ATOM   1302  OE1 GLN B 161      28.693   1.437 -37.276  1.00 24.14           O  
ATOM   1303  N   ASN B 162      22.801   1.578 -37.700  1.00 22.77           N  
ATOM   1304  CA  ASN B 162      22.571   1.490 -39.138  1.00 22.77           C  
ATOM   1305  C   ASN B 162      21.917   2.758 -39.679  1.00 22.77           C  
ATOM   1306  CB  ASN B 162      21.714   0.266 -39.471  1.00 22.77           C  
ATOM   1307  O   ASN B 162      20.711   2.956 -39.519  1.00 22.77           O  
ATOM   1308  CG  ASN B 162      22.545  -0.942 -39.855  1.00 22.77           C  
ATOM   1309  ND2 ASN B 162      21.889  -2.082 -40.030  1.00 22.77           N  
ATOM   1310  OD1 ASN B 162      23.768  -0.851 -39.993  1.00 22.77           O  
ATOM   1311  N   GLU B 163      22.507   4.013 -39.691  1.00 24.95           N  
ATOM   1312  CA  GLU B 163      21.738   5.127 -40.237  1.00 24.95           C  
ATOM   1313  C   GLU B 163      21.600   5.012 -41.752  1.00 24.95           C  
ATOM   1314  CB  GLU B 163      22.390   6.462 -39.868  1.00 24.95           C  
ATOM   1315  O   GLU B 163      22.598   4.877 -42.464  1.00 24.95           O  
ATOM   1316  CG  GLU B 163      21.838   7.086 -38.595  1.00 24.95           C  
ATOM   1317  CD  GLU B 163      21.586   8.580 -38.719  1.00 24.95           C  
ATOM   1318  OE1 GLU B 163      20.715   9.111 -37.992  1.00 24.95           O  
ATOM   1319  OE2 GLU B 163      22.264   9.225 -39.549  1.00 24.95           O  
ATOM   1320  N   PRO B 164      20.478   4.633 -42.396  1.00 22.41           N  
ATOM   1321  CA  PRO B 164      20.224   4.564 -43.837  1.00 22.41           C  
ATOM   1322  C   PRO B 164      20.539   5.874 -44.555  1.00 22.41           C  
ATOM   1323  CB  PRO B 164      18.729   4.244 -43.916  1.00 22.41           C  
ATOM   1324  O   PRO B 164      20.679   6.917 -43.911  1.00 22.41           O  
ATOM   1325  CG  PRO B 164      18.208   4.507 -42.540  1.00 22.41           C  
ATOM   1326  CD  PRO B 164      19.375   4.756 -41.628  1.00 22.41           C  
ATOM   1327  N   HIS B 165      20.646   5.873 -46.011  1.00 23.32           N  
ATOM   1328  CA  HIS B 165      21.126   6.666 -47.137  1.00 23.32           C  
ATOM   1329  C   HIS B 165      20.268   7.910 -47.340  1.00 23.32           C  
ATOM   1330  CB  HIS B 165      21.144   5.826 -48.415  1.00 23.32           C  
ATOM   1331  O   HIS B 165      19.040   7.817 -47.412  1.00 23.32           O  
ATOM   1332  CG  HIS B 165      22.329   4.919 -48.520  1.00 23.32           C  
ATOM   1333  CD2 HIS B 165      22.473   3.607 -48.219  1.00 23.32           C  
ATOM   1334  ND1 HIS B 165      23.555   5.346 -48.982  1.00 23.32           N  
ATOM   1335  CE1 HIS B 165      24.404   4.332 -48.961  1.00 23.32           C  
ATOM   1336  NE2 HIS B 165      23.772   3.265 -48.502  1.00 23.32           N  
ATOM   1337  N   MET B 166      20.761   9.196 -47.138  1.00 19.23           N  
ATOM   1338  CA  MET B 166      20.010  10.430 -47.351  1.00 19.23           C  
ATOM   1339  C   MET B 166      19.804  10.692 -48.839  1.00 19.23           C  
ATOM   1340  CB  MET B 166      20.730  11.616 -46.706  1.00 19.23           C  
ATOM   1341  O   MET B 166      20.736  10.554 -49.633  1.00 19.23           O  
ATOM   1342  CG  MET B 166      20.001  12.197 -45.506  1.00 19.23           C  
ATOM   1343  SD  MET B 166      20.685  13.819 -44.986  1.00 19.23           S  
ATOM   1344  CE  MET B 166      21.837  14.133 -46.352  1.00 19.23           C  
ATOM   1345  N   PRO B 167      18.687  10.902 -49.439  1.00 21.91           N  
ATOM   1346  CA  PRO B 167      18.286  11.250 -50.803  1.00 21.91           C  
ATOM   1347  C   PRO B 167      18.729  12.654 -51.209  1.00 21.91           C  
ATOM   1348  CB  PRO B 167      16.759  11.151 -50.758  1.00 21.91           C  
ATOM   1349  O   PRO B 167      18.266  13.183 -52.222  1.00 21.91           O  
ATOM   1350  CG  PRO B 167      16.420  11.140 -49.302  1.00 21.91           C  
ATOM   1351  CD  PRO B 167      17.698  11.080 -48.516  1.00 21.91           C  
ATOM   1352  N   LEU B 168      20.123  13.053 -51.149  1.00 16.79           N  
ATOM   1353  CA  LEU B 168      20.253  14.504 -51.070  1.00 16.79           C  
ATOM   1354  C   LEU B 168      19.899  15.155 -52.402  1.00 16.79           C  
ATOM   1355  CB  LEU B 168      21.677  14.893 -50.661  1.00 16.79           C  
ATOM   1356  O   LEU B 168      19.831  14.477 -53.430  1.00 16.79           O  
ATOM   1357  CG  LEU B 168      21.876  15.294 -49.198  1.00 16.79           C  
ATOM   1358  CD1 LEU B 168      22.890  14.371 -48.530  1.00 16.79           C  
ATOM   1359  CD2 LEU B 168      22.322  16.748 -49.098  1.00 16.79           C  
ATOM   1360  N   ASN B 169      20.801  16.324 -52.936  1.00 16.26           N  
ATOM   1361  CA  ASN B 169      20.649  17.754 -53.184  1.00 16.26           C  
ATOM   1362  C   ASN B 169      20.753  18.079 -54.671  1.00 16.26           C  
ATOM   1363  CB  ASN B 169      21.689  18.550 -52.392  1.00 16.26           C  
ATOM   1364  O   ASN B 169      21.659  17.598 -55.354  1.00 16.26           O  
ATOM   1365  CG  ASN B 169      21.109  19.189 -51.145  1.00 16.26           C  
ATOM   1366  ND2 ASN B 169      21.976  19.741 -50.305  1.00 16.26           N  
ATOM   1367  OD1 ASN B 169      19.893  19.184 -50.939  1.00 16.26           O  
ATOM   1368  N   ALA B 170      19.799  18.679 -55.273  1.00 20.76           N  
ATOM   1369  CA  ALA B 170      19.501  19.134 -56.629  1.00 20.76           C  
ATOM   1370  C   ALA B 170      20.452  20.248 -57.055  1.00 20.76           C  
ATOM   1371  CB  ALA B 170      18.053  19.608 -56.724  1.00 20.76           C  
ATOM   1372  O   ALA B 170      20.249  20.883 -58.093  1.00 20.76           O  
ATOM   1373  N   THR B 171      21.800  20.335 -56.637  1.00 17.08           N  
ATOM   1374  CA  THR B 171      22.234  21.724 -56.729  1.00 17.08           C  
ATOM   1375  C   THR B 171      22.458  22.126 -58.184  1.00 17.08           C  
ATOM   1376  CB  THR B 171      23.525  21.961 -55.923  1.00 17.08           C  
ATOM   1377  O   THR B 171      22.692  21.270 -59.041  1.00 17.08           O  
ATOM   1378  CG2 THR B 171      23.494  23.313 -55.220  1.00 17.08           C  
ATOM   1379  OG1 THR B 171      23.664  20.927 -54.941  1.00 17.08           O  
ATOM   1380  N   PHE B 172      23.298  23.307 -58.467  1.00 17.93           N  
ATOM   1381  CA  PHE B 172      23.280  24.604 -59.134  1.00 17.93           C  
ATOM   1382  C   PHE B 172      24.171  24.589 -60.370  1.00 17.93           C  
ATOM   1383  CB  PHE B 172      23.733  25.709 -58.174  1.00 17.93           C  
ATOM   1384  O   PHE B 172      25.024  23.711 -60.517  1.00 17.93           O  
ATOM   1385  CG  PHE B 172      22.601  26.380 -57.444  1.00 17.93           C  
ATOM   1386  CD1 PHE B 172      21.963  27.487 -57.988  1.00 17.93           C  
ATOM   1387  CD2 PHE B 172      22.174  25.901 -56.211  1.00 17.93           C  
ATOM   1388  CE1 PHE B 172      20.915  28.110 -57.314  1.00 17.93           C  
ATOM   1389  CE2 PHE B 172      21.128  26.518 -55.532  1.00 17.93           C  
ATOM   1390  CZ  PHE B 172      20.500  27.623 -56.084  1.00 17.93           C  
ATOM   1391  N   PRO B 173      24.630  25.764 -60.876  1.00 22.87           N  
ATOM   1392  CA  PRO B 173      24.760  26.351 -62.212  1.00 22.87           C  
ATOM   1393  C   PRO B 173      26.143  26.132 -62.821  1.00 22.87           C  
ATOM   1394  CB  PRO B 173      24.499  27.840 -61.969  1.00 22.87           C  
ATOM   1395  O   PRO B 173      26.254  25.676 -63.961  1.00 22.87           O  
ATOM   1396  CG  PRO B 173      24.451  27.982 -60.482  1.00 22.87           C  
ATOM   1397  CD  PRO B 173      24.662  26.628 -59.866  1.00 22.87           C  
ATOM   1398  N   ASP B 174      27.298  27.055 -62.537  1.00 20.42           N  
ATOM   1399  CA  ASP B 174      27.830  28.081 -63.428  1.00 20.42           C  
ATOM   1400  C   ASP B 174      29.174  27.656 -64.015  1.00 20.42           C  
ATOM   1401  CB  ASP B 174      27.977  29.412 -62.687  1.00 20.42           C  
ATOM   1402  O   ASP B 174      29.384  27.744 -65.227  1.00 20.42           O  
ATOM   1403  CG  ASP B 174      26.926  30.432 -63.087  1.00 20.42           C  
ATOM   1404  OD1 ASP B 174      26.300  30.276 -64.157  1.00 20.42           O  
ATOM   1405  OD2 ASP B 174      26.724  31.403 -62.326  1.00 20.42           O  
ATOM   1406  N   SER B 175      30.521  28.041 -63.435  1.00 20.42           N  
ATOM   1407  CA  SER B 175      31.391  29.143 -63.832  1.00 20.42           C  
ATOM   1408  C   SER B 175      32.606  28.638 -64.603  1.00 20.42           C  
ATOM   1409  CB  SER B 175      31.848  29.935 -62.606  1.00 20.42           C  
ATOM   1410  O   SER B 175      32.804  27.429 -64.736  1.00 20.42           O  
ATOM   1411  OG  SER B 175      31.091  29.574 -61.464  1.00 20.42           O  
ATOM   1412  N   PHE B 176      34.058  28.623 -64.046  1.00 18.02           N  
ATOM   1413  CA  PHE B 176      35.094  29.649 -64.045  1.00 18.02           C  
ATOM   1414  C   PHE B 176      36.311  29.191 -64.839  1.00 18.02           C  
ATOM   1415  CB  PHE B 176      35.504  29.999 -62.611  1.00 18.02           C  
ATOM   1416  O   PHE B 176      36.489  27.995 -65.078  1.00 18.02           O  
ATOM   1417  CG  PHE B 176      34.718  31.136 -62.015  1.00 18.02           C  
ATOM   1418  CD1 PHE B 176      35.119  32.452 -62.207  1.00 18.02           C  
ATOM   1419  CD2 PHE B 176      33.577  30.887 -61.263  1.00 18.02           C  
ATOM   1420  CE1 PHE B 176      34.393  33.506 -61.656  1.00 18.02           C  
ATOM   1421  CE2 PHE B 176      32.847  31.935 -60.710  1.00 18.02           C  
ATOM   1422  CZ  PHE B 176      33.257  33.244 -60.907  1.00 18.02           C  
ATOM   1423  N   GLN B 177      37.746  29.798 -64.603  1.00 21.25           N  
ATOM   1424  CA  GLN B 177      38.766  30.676 -65.167  1.00 21.25           C  
ATOM   1425  C   GLN B 177      40.026  29.894 -65.527  1.00 21.25           C  
ATOM   1426  CB  GLN B 177      39.107  31.801 -64.188  1.00 21.25           C  
ATOM   1427  O   GLN B 177      40.530  30.001 -66.647  1.00 21.25           O  
ATOM   1428  CG  GLN B 177      38.141  32.976 -64.241  1.00 21.25           C  
ATOM   1429  CD  GLN B 177      38.699  34.225 -63.583  1.00 21.25           C  
ATOM   1430  NE2 GLN B 177      37.909  35.293 -63.572  1.00 21.25           N  
ATOM   1431  OE1 GLN B 177      39.831  34.229 -63.088  1.00 21.25           O  
ATOM   1432  N   GLN B 178      41.388  29.875 -64.748  1.00 21.01           N  
ATOM   1433  CA  GLN B 178      42.583  30.710 -64.816  1.00 21.01           C  
ATOM   1434  C   GLN B 178      43.776  29.922 -65.350  1.00 21.01           C  
ATOM   1435  CB  GLN B 178      42.911  31.291 -63.440  1.00 21.01           C  
ATOM   1436  O   GLN B 178      43.779  28.690 -65.313  1.00 21.01           O  
ATOM   1437  CG  GLN B 178      42.658  32.789 -63.328  1.00 21.01           C  
ATOM   1438  CD  GLN B 178      42.640  33.276 -61.892  1.00 21.01           C  
ATOM   1439  NE2 GLN B 178      42.794  34.582 -61.706  1.00 21.01           N  
ATOM   1440  OE1 GLN B 178      42.487  32.484 -60.956  1.00 21.01           O  
ATOM   1441  N   PRO B 179      45.318  30.315 -64.963  1.00 23.70           N  
ATOM   1442  CA  PRO B 179      46.562  30.883 -65.487  1.00 23.70           C  
ATOM   1443  C   PRO B 179      47.685  29.853 -65.588  1.00 23.70           C  
ATOM   1444  CB  PRO B 179      46.909  31.972 -64.469  1.00 23.70           C  
ATOM   1445  O   PRO B 179      48.319  29.726 -66.638  1.00 23.70           O  
ATOM   1446  CG  PRO B 179      45.969  31.744 -63.330  1.00 23.70           C  
ATOM   1447  CD  PRO B 179      45.042  30.619 -63.694  1.00 23.70           C  
ATOM   1448  N   ASN B 180      48.991  29.864 -64.695  1.00 20.59           N  
ATOM   1449  CA  ASN B 180      50.392  30.273 -64.693  1.00 20.59           C  
ATOM   1450  C   ASN B 180      51.327  29.068 -64.754  1.00 20.59           C  
ATOM   1451  CB  ASN B 180      50.701  31.123 -63.459  1.00 20.59           C  
ATOM   1452  O   ASN B 180      50.908  27.938 -64.499  1.00 20.59           O  
ATOM   1453  CG  ASN B 180      50.483  32.604 -63.701  1.00 20.59           C  
ATOM   1454  ND2 ASN B 180      50.543  33.394 -62.635  1.00 20.59           N  
ATOM   1455  OD1 ASN B 180      50.263  33.034 -64.836  1.00 20.59           O  
ATOM   1456  N   SER B 181      52.932  29.195 -64.243  1.00 22.75           N  
ATOM   1457  CA  SER B 181      54.349  29.121 -64.586  1.00 22.75           C  
ATOM   1458  C   SER B 181      54.953  27.789 -64.154  1.00 22.75           C  
ATOM   1459  CB  SER B 181      55.118  30.273 -63.939  1.00 22.75           C  
ATOM   1460  O   SER B 181      54.297  26.993 -63.480  1.00 22.75           O  
ATOM   1461  OG  SER B 181      54.669  30.497 -62.614  1.00 22.75           O  
ATOM   1462  N   HIS B 182      56.370  27.708 -63.299  1.00 21.92           N  
ATOM   1463  CA  HIS B 182      57.807  27.463 -63.243  1.00 21.92           C  
ATOM   1464  C   HIS B 182      58.122  26.227 -62.407  1.00 21.92           C  
ATOM   1465  CB  HIS B 182      58.537  28.681 -62.676  1.00 21.92           C  
ATOM   1466  O   HIS B 182      58.794  25.307 -62.879  1.00 21.92           O  
ATOM   1467  CG  HIS B 182      58.952  29.671 -63.718  1.00 21.92           C  
ATOM   1468  CD2 HIS B 182      58.479  30.905 -64.011  1.00 21.92           C  
ATOM   1469  ND1 HIS B 182      59.974  29.427 -64.610  1.00 21.92           N  
ATOM   1470  CE1 HIS B 182      60.113  30.473 -65.407  1.00 21.92           C  
ATOM   1471  NE2 HIS B 182      59.217  31.383 -65.065  1.00 21.92           N  
ATOM   1472  N   PRO B 183      58.937  26.310 -61.092  1.00 21.78           N  
ATOM   1473  CA  PRO B 183      60.293  25.995 -60.637  1.00 21.78           C  
ATOM   1474  C   PRO B 183      60.360  24.701 -59.830  1.00 21.78           C  
ATOM   1475  CB  PRO B 183      60.663  27.201 -59.769  1.00 21.78           C  
ATOM   1476  O   PRO B 183      61.296  23.914 -59.994  1.00 21.78           O  
ATOM   1477  CG  PRO B 183      59.357  27.854 -59.447  1.00 21.78           C  
ATOM   1478  CD  PRO B 183      58.268  27.132 -60.187  1.00 21.78           C  
ATOM   1479  N   PHE B 184      59.894  24.572 -58.535  1.00 16.95           N  
ATOM   1480  CA  PHE B 184      60.618  24.605 -57.270  1.00 16.95           C  
ATOM   1481  C   PHE B 184      61.100  23.212 -56.885  1.00 16.95           C  
ATOM   1482  CB  PHE B 184      59.736  25.182 -56.159  1.00 16.95           C  
ATOM   1483  O   PHE B 184      60.560  22.210 -57.358  1.00 16.95           O  
ATOM   1484  CG  PHE B 184      59.658  26.685 -56.163  1.00 16.95           C  
ATOM   1485  CD1 PHE B 184      60.613  27.446 -55.499  1.00 16.95           C  
ATOM   1486  CD2 PHE B 184      58.630  27.337 -56.831  1.00 16.95           C  
ATOM   1487  CE1 PHE B 184      60.544  28.837 -55.502  1.00 16.95           C  
ATOM   1488  CE2 PHE B 184      58.554  28.727 -56.838  1.00 16.95           C  
ATOM   1489  CZ  PHE B 184      59.511  29.475 -56.172  1.00 16.95           C  
ATOM   1490  N   PRO B 185      61.725  23.036 -55.497  1.00 20.99           N  
ATOM   1491  CA  PRO B 185      62.899  22.694 -54.691  1.00 20.99           C  
ATOM   1492  C   PRO B 185      62.840  21.272 -54.136  1.00 20.99           C  
ATOM   1493  CB  PRO B 185      62.862  23.724 -53.559  1.00 20.99           C  
ATOM   1494  O   PRO B 185      63.774  20.490 -54.333  1.00 20.99           O  
ATOM   1495  CG  PRO B 185      61.477  24.283 -53.597  1.00 20.99           C  
ATOM   1496  CD  PRO B 185      60.763  23.711 -54.788  1.00 20.99           C  
ATOM   1497  N   HIS B 186      62.429  21.032 -52.876  1.00 17.44           N  
ATOM   1498  CA  HIS B 186      63.105  20.689 -51.630  1.00 17.44           C  
ATOM   1499  C   HIS B 186      63.044  19.188 -51.366  1.00 17.44           C  
ATOM   1500  CB  HIS B 186      62.487  21.453 -50.457  1.00 17.44           C  
ATOM   1501  O   HIS B 186      64.057  18.572 -51.024  1.00 17.44           O  
ATOM   1502  CG  HIS B 186      63.100  22.798 -50.229  1.00 17.44           C  
ATOM   1503  CD2 HIS B 186      62.593  24.044 -50.384  1.00 17.44           C  
ATOM   1504  ND1 HIS B 186      64.395  22.960 -49.787  1.00 17.44           N  
ATOM   1505  CE1 HIS B 186      64.659  24.252 -49.680  1.00 17.44           C  
ATOM   1506  NE2 HIS B 186      63.582  24.931 -50.037  1.00 17.44           N  
ATOM   1507  N   SER B 187      62.014  18.550 -50.742  1.00 19.14           N  
ATOM   1508  CA  SER B 187      61.883  18.290 -49.312  1.00 19.14           C  
ATOM   1509  C   SER B 187      62.302  16.865 -48.968  1.00 19.14           C  
ATOM   1510  CB  SER B 187      60.445  18.533 -48.852  1.00 19.14           C  
ATOM   1511  O   SER B 187      62.327  15.992 -49.839  1.00 19.14           O  
ATOM   1512  OG  SER B 187      60.222  19.910 -48.604  1.00 19.14           O  
ATOM   1513  N   PRO B 188      61.752  16.180 -47.912  1.00 19.61           N  
ATOM   1514  CA  PRO B 188      62.140  15.783 -46.557  1.00 19.61           C  
ATOM   1515  C   PRO B 188      62.569  14.320 -46.471  1.00 19.61           C  
ATOM   1516  CB  PRO B 188      60.868  16.027 -45.740  1.00 19.61           C  
ATOM   1517  O   PRO B 188      62.435  13.575 -47.445  1.00 19.61           O  
ATOM   1518  CG  PRO B 188      59.767  16.064 -46.750  1.00 19.61           C  
ATOM   1519  CD  PRO B 188      60.376  16.037 -48.122  1.00 19.61           C  
ATOM   1520  N   ASN B 189      62.009  13.251 -45.582  1.00 21.48           N  
ATOM   1521  CA  ASN B 189      61.992  12.930 -44.159  1.00 21.48           C  
ATOM   1522  C   ASN B 189      62.276  11.451 -43.915  1.00 21.48           C  
ATOM   1523  CB  ASN B 189      60.650  13.323 -43.536  1.00 21.48           C  
ATOM   1524  O   ASN B 189      62.139  10.630 -44.823  1.00 21.48           O  
ATOM   1525  CG  ASN B 189      60.729  14.614 -42.745  1.00 21.48           C  
ATOM   1526  ND2 ASN B 189      59.955  14.698 -41.670  1.00 21.48           N  
ATOM   1527  OD1 ASN B 189      61.478  15.528 -43.099  1.00 21.48           O  
ATOM   1528  N   SER B 190      61.642  10.557 -42.876  1.00 16.35           N  
ATOM   1529  CA  SER B 190      62.056   9.808 -41.693  1.00 16.35           C  
ATOM   1530  C   SER B 190      62.384   8.360 -42.042  1.00 16.35           C  
ATOM   1531  CB  SER B 190      60.964   9.849 -40.623  1.00 16.35           C  
ATOM   1532  O   SER B 190      62.695   7.559 -41.159  1.00 16.35           O  
ATOM   1533  OG  SER B 190      60.863   8.601 -39.960  1.00 16.35           O  
ATOM   1534  N   SER B 191      62.714   7.669 -43.059  1.00 17.30           N  
ATOM   1535  CA  SER B 191      62.061   6.397 -42.769  1.00 17.30           C  
ATOM   1536  C   SER B 191      62.995   5.455 -42.016  1.00 17.30           C  
ATOM   1537  CB  SER B 191      61.586   5.731 -44.062  1.00 17.30           C  
ATOM   1538  O   SER B 191      64.122   5.211 -42.451  1.00 17.30           O  
ATOM   1539  OG  SER B 191      61.095   6.698 -44.974  1.00 17.30           O  
ATOM   1540  N   TYR B 192      62.692   4.935 -40.888  1.00 14.50           N  
ATOM   1541  CA  TYR B 192      63.369   4.156 -39.857  1.00 14.50           C  
ATOM   1542  C   TYR B 192      64.261   3.088 -40.478  1.00 14.50           C  
ATOM   1543  CB  TYR B 192      62.349   3.504 -38.919  1.00 14.50           C  
ATOM   1544  O   TYR B 192      64.182   2.827 -41.681  1.00 14.50           O  
ATOM   1545  CG  TYR B 192      61.870   4.415 -37.815  1.00 14.50           C  
ATOM   1546  CD1 TYR B 192      62.564   4.505 -36.610  1.00 14.50           C  
ATOM   1547  CD2 TYR B 192      60.724   5.186 -37.973  1.00 14.50           C  
ATOM   1548  CE1 TYR B 192      62.126   5.341 -35.589  1.00 14.50           C  
ATOM   1549  CE2 TYR B 192      60.276   6.026 -36.959  1.00 14.50           C  
ATOM   1550  OH  TYR B 192      60.545   6.927 -34.764  1.00 14.50           O  
ATOM   1551  CZ  TYR B 192      60.983   6.097 -35.772  1.00 14.50           C  
ATOM   1552  N   PRO B 193      64.194   1.461 -39.910  1.00 17.25           N  
ATOM   1553  CA  PRO B 193      64.915   0.686 -38.898  1.00 17.25           C  
ATOM   1554  C   PRO B 193      65.716  -0.467 -39.499  1.00 17.25           C  
ATOM   1555  CB  PRO B 193      63.797   0.160 -37.994  1.00 17.25           C  
ATOM   1556  O   PRO B 193      65.575  -0.769 -40.687  1.00 17.25           O  
ATOM   1557  CG  PRO B 193      62.559   0.246 -38.827  1.00 17.25           C  
ATOM   1558  CD  PRO B 193      62.879   1.010 -40.080  1.00 17.25           C  
ATOM   1559  N   ASN B 194      65.791  -2.013 -38.643  1.00 17.13           N  
ATOM   1560  CA  ASN B 194      66.298  -2.818 -37.537  1.00 17.13           C  
ATOM   1561  C   ASN B 194      66.373  -4.297 -37.908  1.00 17.13           C  
ATOM   1562  CB  ASN B 194      65.429  -2.627 -36.292  1.00 17.13           C  
ATOM   1563  O   ASN B 194      65.675  -4.750 -38.816  1.00 17.13           O  
ATOM   1564  CG  ASN B 194      66.053  -1.681 -35.285  1.00 17.13           C  
ATOM   1565  ND2 ASN B 194      65.351  -1.440 -34.183  1.00 17.13           N  
ATOM   1566  OD1 ASN B 194      67.156  -1.169 -35.495  1.00 17.13           O  
ATOM   1567  N   SER B 195      65.658  -5.479 -37.290  1.00 16.65           N  
ATOM   1568  CA  SER B 195      66.195  -6.485 -36.379  1.00 16.65           C  
ATOM   1569  C   SER B 195      66.597  -7.751 -37.128  1.00 16.65           C  
ATOM   1570  CB  SER B 195      65.172  -6.827 -35.295  1.00 16.65           C  
ATOM   1571  O   SER B 195      66.161  -7.974 -38.260  1.00 16.65           O  
ATOM   1572  OG  SER B 195      65.203  -5.867 -34.253  1.00 16.65           O  
ATOM   1573  N   PRO B 196      66.358  -9.230 -36.582  1.00 17.72           N  
ATOM   1574  CA  PRO B 196      67.081 -10.290 -35.877  1.00 17.72           C  
ATOM   1575  C   PRO B 196      67.375 -11.496 -36.766  1.00 17.72           C  
ATOM   1576  CB  PRO B 196      66.129 -10.670 -34.739  1.00 17.72           C  
ATOM   1577  O   PRO B 196      66.888 -11.568 -37.897  1.00 17.72           O  
ATOM   1578  CG  PRO B 196      64.800 -10.127 -35.156  1.00 17.72           C  
ATOM   1579  CD  PRO B 196      64.982  -9.343 -36.424  1.00 17.72           C  
ATOM   1580  N   GLY B 197      66.793 -13.052 -36.420  1.00 16.25           N  
ATOM   1581  CA  GLY B 197      67.179 -14.251 -35.693  1.00 16.25           C  
ATOM   1582  C   GLY B 197      67.436 -15.441 -36.598  1.00 16.25           C  
ATOM   1583  O   GLY B 197      67.255 -15.353 -37.814  1.00 16.25           O  
ATOM   1584  N   SER B 198      66.733 -16.901 -36.410  1.00 16.85           N  
ATOM   1585  CA  SER B 198      66.971 -18.161 -35.714  1.00 16.85           C  
ATOM   1586  C   SER B 198      67.252 -19.292 -36.699  1.00 16.85           C  
ATOM   1587  CB  SER B 198      65.771 -18.525 -34.838  1.00 16.85           C  
ATOM   1588  O   SER B 198      66.951 -19.175 -37.888  1.00 16.85           O  
ATOM   1589  OG  SER B 198      66.172 -19.340 -33.750  1.00 16.85           O  
ATOM   1590  N   SER B 199      66.624 -20.754 -36.546  1.00 16.42           N  
ATOM   1591  CA  SER B 199      66.954 -22.056 -35.976  1.00 16.42           C  
ATOM   1592  C   SER B 199      67.212 -23.089 -37.068  1.00 16.42           C  
ATOM   1593  CB  SER B 199      65.830 -22.541 -35.059  1.00 16.42           C  
ATOM   1594  O   SER B 199      66.890 -22.859 -38.236  1.00 16.42           O  
ATOM   1595  OG  SER B 199      64.575 -22.056 -35.503  1.00 16.42           O  
ATOM   1596  N   SER B 200      66.600 -24.567 -37.031  1.00 16.53           N  
ATOM   1597  CA  SER B 200      66.952 -25.918 -36.606  1.00 16.53           C  
ATOM   1598  C   SER B 200      67.162 -26.837 -37.805  1.00 16.53           C  
ATOM   1599  CB  SER B 200      65.867 -26.494 -35.696  1.00 16.53           C  
ATOM   1600  O   SER B 200      66.737 -26.522 -38.918  1.00 16.53           O  
ATOM   1601  OG  SER B 200      65.918 -27.910 -35.686  1.00 16.53           O  
ATOM   1602  N   SER B 201      66.409 -28.242 -37.962  1.00 16.19           N  
ATOM   1603  CA  SER B 201      66.691 -29.625 -37.595  1.00 16.19           C  
ATOM   1604  C   SER B 201      66.994 -30.473 -38.826  1.00 16.19           C  
ATOM   1605  CB  SER B 201      65.513 -30.228 -36.828  1.00 16.19           C  
ATOM   1606  O   SER B 201      66.756 -30.044 -39.956  1.00 16.19           O  
ATOM   1607  OG  SER B 201      64.346 -30.246 -37.632  1.00 16.19           O  
ATOM   1608  N   THR B 202      66.056 -31.614 -39.193  1.00 15.26           N  
ATOM   1609  CA  THR B 202      66.252 -33.028 -38.890  1.00 15.26           C  
ATOM   1610  C   THR B 202      66.661 -33.798 -40.142  1.00 15.26           C  
ATOM   1611  CB  THR B 202      64.978 -33.653 -38.293  1.00 15.26           C  
ATOM   1612  O   THR B 202      66.344 -33.388 -41.261  1.00 15.26           O  
ATOM   1613  CG2 THR B 202      64.995 -33.587 -36.769  1.00 15.26           C  
ATOM   1614  OG1 THR B 202      63.832 -32.942 -38.778  1.00 15.26           O  
ATOM   1615  N   TYR B 203      66.487 -35.189 -40.397  1.00 15.98           N  
ATOM   1616  CA  TYR B 203      67.372 -36.330 -40.603  1.00 15.98           C  
ATOM   1617  C   TYR B 203      67.396 -36.744 -42.069  1.00 15.98           C  
ATOM   1618  CB  TYR B 203      66.935 -37.513 -39.733  1.00 15.98           C  
ATOM   1619  O   TYR B 203      68.467 -36.949 -42.645  1.00 15.98           O  
ATOM   1620  CG  TYR B 203      67.445 -37.444 -38.314  1.00 15.98           C  
ATOM   1621  CD1 TYR B 203      68.696 -37.954 -37.977  1.00 15.98           C  
ATOM   1622  CD2 TYR B 203      66.675 -36.870 -37.308  1.00 15.98           C  
ATOM   1623  CE1 TYR B 203      69.169 -37.894 -36.670  1.00 15.98           C  
ATOM   1624  CE2 TYR B 203      67.138 -36.805 -35.997  1.00 15.98           C  
ATOM   1625  OH  TYR B 203      68.847 -37.257 -34.394  1.00 15.98           O  
ATOM   1626  CZ  TYR B 203      68.384 -37.318 -35.689  1.00 15.98           C  
ATOM   1627  N   PRO B 204      66.164 -37.592 -42.750  1.00 17.35           N  
ATOM   1628  CA  PRO B 204      66.237 -39.054 -42.805  1.00 17.35           C  
ATOM   1629  C   PRO B 204      66.928 -39.563 -44.068  1.00 17.35           C  
ATOM   1630  CB  PRO B 204      64.767 -39.481 -42.778  1.00 17.35           C  
ATOM   1631  O   PRO B 204      67.016 -38.839 -45.063  1.00 17.35           O  
ATOM   1632  CG  PRO B 204      64.010 -38.275 -43.234  1.00 17.35           C  
ATOM   1633  CD  PRO B 204      64.966 -37.121 -43.333  1.00 17.35           C  
ATOM   1634  N   HIS B 205      66.638 -41.131 -44.518  1.00 15.17           N  
ATOM   1635  CA  HIS B 205      67.310 -42.425 -44.537  1.00 15.17           C  
ATOM   1636  C   HIS B 205      67.164 -43.102 -45.896  1.00 15.17           C  
ATOM   1637  CB  HIS B 205      66.755 -43.333 -43.437  1.00 15.17           C  
ATOM   1638  O   HIS B 205      68.146 -43.590 -46.460  1.00 15.17           O  
ATOM   1639  CG  HIS B 205      67.444 -43.167 -42.120  1.00 15.17           C  
ATOM   1640  CD2 HIS B 205      67.030 -42.593 -40.966  1.00 15.17           C  
ATOM   1641  ND1 HIS B 205      68.723 -43.624 -41.886  1.00 15.17           N  
ATOM   1642  CE1 HIS B 205      69.066 -43.336 -40.642  1.00 15.17           C  
ATOM   1643  NE2 HIS B 205      68.057 -42.711 -40.062  1.00 15.17           N  
ATOM   1644  N   SER B 206      66.331 -44.002 -45.981  1.00 16.13           N  
ATOM   1645  CA  SER B 206      66.897 -45.329 -46.199  1.00 16.13           C  
ATOM   1646  C   SER B 206      67.058 -45.624 -47.686  1.00 16.13           C  
ATOM   1647  CB  SER B 206      66.018 -46.400 -45.551  1.00 16.13           C  
ATOM   1648  O   SER B 206      68.120 -46.072 -48.124  1.00 16.13           O  
ATOM   1649  OG  SER B 206      66.177 -46.397 -44.143  1.00 16.13           O  
ATOM   1650  N   PRO B 207      66.148 -46.704 -48.398  1.00 18.85           N  
ATOM   1651  CA  PRO B 207      66.429 -48.132 -48.566  1.00 18.85           C  
ATOM   1652  C   PRO B 207      66.748 -48.505 -50.012  1.00 18.85           C  
ATOM   1653  CB  PRO B 207      65.135 -48.804 -48.101  1.00 18.85           C  
ATOM   1654  O   PRO B 207      66.511 -47.709 -50.925  1.00 18.85           O  
ATOM   1655  CG  PRO B 207      64.086 -47.749 -48.240  1.00 18.85           C  
ATOM   1656  CD  PRO B 207      64.757 -46.451 -48.585  1.00 18.85           C  
ATOM   1657  N   THR B 208      65.884 -49.580 -50.684  1.00 16.52           N  
ATOM   1658  CA  THR B 208      66.000 -51.032 -50.753  1.00 16.52           C  
ATOM   1659  C   THR B 208      66.030 -51.505 -52.203  1.00 16.52           C  
ATOM   1660  CB  THR B 208      64.840 -51.721 -50.010  1.00 16.52           C  
ATOM   1661  O   THR B 208      65.638 -50.768 -53.110  1.00 16.52           O  
ATOM   1662  CG2 THR B 208      64.838 -51.352 -48.530  1.00 16.52           C  
ATOM   1663  OG1 THR B 208      63.597 -51.312 -50.594  1.00 16.52           O  
ATOM   1664  N   SER B 209      65.108 -52.478 -52.696  1.00 19.49           N  
ATOM   1665  CA  SER B 209      65.179 -53.918 -52.921  1.00 19.49           C  
ATOM   1666  C   SER B 209      65.297 -54.241 -54.407  1.00 19.49           C  
ATOM   1667  CB  SER B 209      63.949 -54.614 -52.336  1.00 19.49           C  
ATOM   1668  O   SER B 209      65.041 -53.385 -55.256  1.00 19.49           O  
ATOM   1669  OG  SER B 209      62.787 -54.288 -53.078  1.00 19.49           O  
ATOM   1670  N   SER B 210      64.265 -55.237 -55.042  1.00 21.90           N  
ATOM   1671  CA  SER B 210      64.046 -56.641 -55.377  1.00 21.90           C  
ATOM   1672  C   SER B 210      64.042 -56.854 -56.887  1.00 21.90           C  
ATOM   1673  CB  SER B 210      62.728 -57.135 -54.781  1.00 21.90           C  
ATOM   1674  O   SER B 210      63.549 -56.008 -57.637  1.00 21.90           O  
ATOM   1675  OG  SER B 210      61.788 -56.078 -54.690  1.00 21.90           O  
ATOM   1676  N   ASP B 211      63.930 -58.568 -57.469  1.00 21.20           N  
ATOM   1677  CA  ASP B 211      64.661 -59.552 -58.262  1.00 21.20           C  
ATOM   1678  C   ASP B 211      63.890 -59.921 -59.527  1.00 21.20           C  
ATOM   1679  CB  ASP B 211      64.942 -60.807 -57.433  1.00 21.20           C  
ATOM   1680  O   ASP B 211      62.682 -59.690 -59.613  1.00 21.20           O  
ATOM   1681  CG  ASP B 211      66.418 -61.161 -57.374  1.00 21.20           C  
ATOM   1682  OD1 ASP B 211      67.200 -60.656 -58.208  1.00 21.20           O  
ATOM   1683  OD2 ASP B 211      66.802 -61.954 -56.487  1.00 21.20           O  
ATOM   1684  N   PRO B 212      63.676 -61.463 -60.032  1.00 20.86           N  
ATOM   1685  CA  PRO B 212      64.173 -62.390 -61.050  1.00 20.86           C  
ATOM   1686  C   PRO B 212      63.069 -62.899 -61.974  1.00 20.86           C  
ATOM   1687  CB  PRO B 212      64.765 -63.535 -60.225  1.00 20.86           C  
ATOM   1688  O   PRO B 212      63.194 -62.810 -63.199  1.00 20.86           O  
ATOM   1689  CG  PRO B 212      64.128 -63.406 -58.879  1.00 20.86           C  
ATOM   1690  CD  PRO B 212      63.292 -62.158 -58.866  1.00 20.86           C  
ATOM   1691  N   GLY B 213      62.586 -64.546 -61.922  1.00 22.79           N  
ATOM   1692  CA  GLY B 213      62.721 -65.779 -62.681  1.00 22.79           C  
ATOM   1693  C   GLY B 213      61.436 -66.201 -63.368  1.00 22.79           C  
ATOM   1694  O   GLY B 213      60.402 -65.546 -63.219  1.00 22.79           O  
ATOM   1695  N   SER B 214      61.120 -67.461 -63.017  1.00 24.97           N  
ATOM   1696  CA  SER B 214      60.465 -68.712 -63.384  1.00 24.97           C  
ATOM   1697  C   SER B 214      58.947 -68.578 -63.329  1.00 24.97           C  
ATOM   1698  CB  SER B 214      60.918 -69.846 -62.463  1.00 24.97           C  
ATOM   1699  O   SER B 214      58.419 -67.725 -62.612  1.00 24.97           O  
ATOM   1700  OG  SER B 214      61.910 -70.639 -63.092  1.00 24.97           O  
ATOM   1701  N   PRO B 215      58.055 -69.759 -62.347  1.00 21.98           N  
ATOM   1702  CA  PRO B 215      57.453 -71.052 -62.680  1.00 21.98           C  
ATOM   1703  C   PRO B 215      55.943 -70.962 -62.891  1.00 21.98           C  
ATOM   1704  CB  PRO B 215      57.783 -71.918 -61.462  1.00 21.98           C  
ATOM   1705  O   PRO B 215      55.288 -70.082 -62.328  1.00 21.98           O  
ATOM   1706  CG  PRO B 215      58.245 -70.952 -60.419  1.00 21.98           C  
ATOM   1707  CD  PRO B 215      58.216 -69.569 -61.005  1.00 21.98           C  
ATOM   1708  N   PHE B 216      54.817 -71.683 -63.057  1.00 24.74           N  
ATOM   1709  CA  PHE B 216      54.071 -71.136 -61.930  1.00 24.74           C  
ATOM   1710  C   PHE B 216      55.018 -70.650 -60.839  1.00 24.74           C  
ATOM   1711  CB  PHE B 216      53.109 -72.183 -61.361  1.00 24.74           C  
ATOM   1712  O   PHE B 216      54.823 -69.571 -60.275  1.00 24.74           O  
ATOM   1713  CG  PHE B 216      51.683 -72.004 -61.809  1.00 24.74           C  
ATOM   1714  CD1 PHE B 216      50.816 -71.180 -61.102  1.00 24.74           C  
ATOM   1715  CD2 PHE B 216      51.210 -72.661 -62.938  1.00 24.74           C  
ATOM   1716  CE1 PHE B 216      49.496 -71.013 -61.513  1.00 24.74           C  
ATOM   1717  CE2 PHE B 216      49.892 -72.498 -63.355  1.00 24.74           C  
ATOM   1718  CZ  PHE B 216      49.037 -71.675 -62.641  1.00 24.74           C  
ATOM   1719  N   GLN B 217      54.884 -71.316 -59.496  1.00 22.48           N  
ATOM   1720  CA  GLN B 217      54.821 -71.076 -58.058  1.00 22.48           C  
ATOM   1721  C   GLN B 217      56.205 -70.779 -57.489  1.00 22.48           C  
ATOM   1722  CB  GLN B 217      54.204 -72.277 -57.340  1.00 22.48           C  
ATOM   1723  O   GLN B 217      56.358 -69.890 -56.648  1.00 22.48           O  
ATOM   1724  CG  GLN B 217      52.951 -71.940 -56.543  1.00 22.48           C  
ATOM   1725  CD  GLN B 217      52.036 -73.135 -56.353  1.00 22.48           C  
ATOM   1726  NE2 GLN B 217      50.756 -72.871 -56.115  1.00 22.48           N  
ATOM   1727  OE1 GLN B 217      52.477 -74.287 -56.420  1.00 22.48           O  
ATOM   1728  N   MET B 218      56.975 -71.581 -57.384  1.00 24.04           N  
ATOM   1729  CA  MET B 218      58.259 -71.816 -56.729  1.00 24.04           C  
ATOM   1730  C   MET B 218      59.413 -71.366 -57.617  1.00 24.04           C  
ATOM   1731  CB  MET B 218      58.419 -73.295 -56.372  1.00 24.04           C  
ATOM   1732  O   MET B 218      60.488 -71.026 -57.121  1.00 24.04           O  
ATOM   1733  CG  MET B 218      57.824 -73.668 -55.024  1.00 24.04           C  
ATOM   1734  SD  MET B 218      59.093 -73.780 -53.703  1.00 24.04           S  
ATOM   1735  CE  MET B 218      58.763 -72.235 -52.811  1.00 24.04           C  
ATOM   1736  N   PRO B 219      59.942 -72.405 -57.740  1.00 24.71           N  
ATOM   1737  CA  PRO B 219      61.395 -72.570 -57.657  1.00 24.71           C  
ATOM   1738  C   PRO B 219      62.152 -71.578 -58.537  1.00 24.71           C  
ATOM   1739  CB  PRO B 219      61.615 -74.006 -58.138  1.00 24.71           C  
ATOM   1740  O   PRO B 219      61.603 -71.075 -59.521  1.00 24.71           O  
ATOM   1741  CG  PRO B 219      60.364 -74.357 -58.878  1.00 24.71           C  
ATOM   1742  CD  PRO B 219      59.408 -73.204 -58.771  1.00 24.71           C  
ATOM   1743  N   ALA B 220      63.387 -71.874 -59.352  1.00 20.77           N  
ATOM   1744  CA  ALA B 220      64.822 -71.603 -59.308  1.00 20.77           C  
ATOM   1745  C   ALA B 220      65.224 -70.600 -60.386  1.00 20.77           C  
ATOM   1746  CB  ALA B 220      65.613 -72.898 -59.469  1.00 20.77           C  
ATOM   1747  O   ALA B 220      65.080 -70.872 -61.580  1.00 20.77           O  
ATOM   1748  N   ASP B 221      65.760 -69.511 -59.728  1.00 17.86           N  
ATOM   1749  CA  ASP B 221      65.510 -68.098 -59.996  1.00 17.86           C  
ATOM   1750  C   ASP B 221      66.277 -67.628 -61.229  1.00 17.86           C  
ATOM   1751  CB  ASP B 221      65.891 -67.246 -58.783  1.00 17.86           C  
ATOM   1752  O   ASP B 221      65.839 -66.711 -61.928  1.00 17.86           O  
ATOM   1753  CG  ASP B 221      64.710 -66.937 -57.880  1.00 17.86           C  
ATOM   1754  OD1 ASP B 221      63.563 -66.884 -58.374  1.00 17.86           O  
ATOM   1755  OD2 ASP B 221      64.928 -66.742 -56.665  1.00 17.86           O  
ATOM   1756  N   THR B 222      67.645 -67.245 -61.095  1.00 20.65           N  
ATOM   1757  CA  THR B 222      68.242 -65.940 -61.356  1.00 20.65           C  
ATOM   1758  C   THR B 222      68.019 -65.523 -62.807  1.00 20.65           C  
ATOM   1759  CB  THR B 222      69.751 -65.944 -61.047  1.00 20.65           C  
ATOM   1760  O   THR B 222      68.337 -66.275 -63.730  1.00 20.65           O  
ATOM   1761  CG2 THR B 222      70.106 -64.872 -60.023  1.00 20.65           C  
ATOM   1762  OG1 THR B 222      70.122 -67.227 -60.527  1.00 20.65           O  
ATOM   1763  N   PRO B 223      68.331 -64.086 -62.936  1.00 20.37           N  
ATOM   1764  CA  PRO B 223      68.117 -62.643 -63.066  1.00 20.37           C  
ATOM   1765  C   PRO B 223      69.045 -61.999 -64.093  1.00 20.37           C  
ATOM   1766  CB  PRO B 223      68.409 -62.115 -61.659  1.00 20.37           C  
ATOM   1767  O   PRO B 223      70.083 -62.571 -64.437  1.00 20.37           O  
ATOM   1768  CG  PRO B 223      69.163 -63.217 -60.987  1.00 20.37           C  
ATOM   1769  CD  PRO B 223      69.211 -64.397 -61.914  1.00 20.37           C  
ATOM   1770  N   PRO B 224      69.519 -60.686 -63.632  1.00 19.85           N  
ATOM   1771  CA  PRO B 224      69.195 -59.406 -64.267  1.00 19.85           C  
ATOM   1772  C   PRO B 224      70.084 -59.104 -65.472  1.00 19.85           C  
ATOM   1773  CB  PRO B 224      69.428 -58.388 -63.148  1.00 19.85           C  
ATOM   1774  O   PRO B 224      71.091 -59.784 -65.686  1.00 19.85           O  
ATOM   1775  CG  PRO B 224      70.180 -59.140 -62.098  1.00 19.85           C  
ATOM   1776  CD  PRO B 224      70.300 -60.573 -62.531  1.00 19.85           C  
ATOM   1777  N   PRO B 225      69.973 -57.814 -65.170  1.00 16.12           N  
ATOM   1778  CA  PRO B 225      70.205 -56.763 -66.163  1.00 16.12           C  
ATOM   1779  C   PRO B 225      71.684 -56.583 -66.499  1.00 16.12           C  
ATOM   1780  CB  PRO B 225      69.643 -55.509 -65.488  1.00 16.12           C  
ATOM   1781  O   PRO B 225      72.551 -57.029 -65.743  1.00 16.12           O  
ATOM   1782  CG  PRO B 225      69.369 -55.925 -64.078  1.00 16.12           C  
ATOM   1783  CD  PRO B 225      69.767 -57.365 -63.920  1.00 16.12           C  
ATOM   1784  N   ALA B 226      71.795 -55.712 -67.617  1.00 18.56           N  
ATOM   1785  CA  ALA B 226      72.964 -55.113 -68.255  1.00 18.56           C  
ATOM   1786  C   ALA B 226      73.447 -53.892 -67.478  1.00 18.56           C  
ATOM   1787  CB  ALA B 226      72.644 -54.729 -69.698  1.00 18.56           C  
ATOM   1788  O   ALA B 226      74.567 -53.419 -67.685  1.00 18.56           O  
ATOM   1789  N   TYR B 227      72.658 -53.391 -66.530  1.00 15.83           N  
ATOM   1790  CA  TYR B 227      73.130 -52.054 -66.873  1.00 15.83           C  
ATOM   1791  C   TYR B 227      74.593 -51.876 -66.484  1.00 15.83           C  
ATOM   1792  CB  TYR B 227      72.273 -50.988 -66.184  1.00 15.83           C  
ATOM   1793  O   TYR B 227      75.085 -52.544 -65.572  1.00 15.83           O  
ATOM   1794  CG  TYR B 227      71.098 -50.526 -67.012  1.00 15.83           C  
ATOM   1795  CD1 TYR B 227      71.239 -49.500 -67.944  1.00 15.83           C  
ATOM   1796  CD2 TYR B 227      69.846 -51.112 -66.863  1.00 15.83           C  
ATOM   1797  CE1 TYR B 227      70.158 -49.070 -68.708  1.00 15.83           C  
ATOM   1798  CE2 TYR B 227      68.759 -50.690 -67.621  1.00 15.83           C  
ATOM   1799  OH  TYR B 227      67.852 -49.248 -69.292  1.00 15.83           O  
ATOM   1800  CZ  TYR B 227      68.925 -49.670 -68.539  1.00 15.83           C  
ATOM   1801  N   LEU B 228      74.986 -50.601 -67.085  1.00 15.86           N  
ATOM   1802  CA  LEU B 228      75.989 -49.569 -66.847  1.00 15.86           C  
ATOM   1803  C   LEU B 228      75.563 -48.648 -65.708  1.00 15.86           C  
ATOM   1804  CB  LEU B 228      76.228 -48.750 -68.118  1.00 15.86           C  
ATOM   1805  O   LEU B 228      76.350 -47.819 -65.246  1.00 15.86           O  
ATOM   1806  CG  LEU B 228      77.243 -49.320 -69.111  1.00 15.86           C  
ATOM   1807  CD1 LEU B 228      76.939 -48.828 -70.522  1.00 15.86           C  
ATOM   1808  CD2 LEU B 228      78.663 -48.942 -68.701  1.00 15.86           C  
ATOM   1809  N   PRO B 229      75.073 -48.148 -65.294  1.00 22.47           N  
ATOM   1810  CA  PRO B 229      75.330 -46.789 -65.777  1.00 22.47           C  
ATOM   1811  C   PRO B 229      76.749 -46.313 -65.472  1.00 22.47           C  
ATOM   1812  CB  PRO B 229      74.297 -45.946 -65.025  1.00 22.47           C  
ATOM   1813  O   PRO B 229      77.453 -46.932 -64.670  1.00 22.47           O  
ATOM   1814  CG  PRO B 229      73.656 -46.895 -64.065  1.00 22.47           C  
ATOM   1815  CD  PRO B 229      74.305 -48.240 -64.218  1.00 22.47           C  
ATOM   1816  N   PRO B 230      76.897 -45.382 -64.416  1.00 20.27           N  
ATOM   1817  CA  PRO B 230      77.174 -44.009 -63.990  1.00 20.27           C  
ATOM   1818  C   PRO B 230      78.046 -43.944 -62.738  1.00 20.27           C  
ATOM   1819  CB  PRO B 230      75.781 -43.437 -63.715  1.00 20.27           C  
ATOM   1820  O   PRO B 230      78.089 -44.900 -61.960  1.00 20.27           O  
ATOM   1821  CG  PRO B 230      74.861 -44.611 -63.809  1.00 20.27           C  
ATOM   1822  CD  PRO B 230      75.676 -45.832 -64.129  1.00 20.27           C  
ATOM   1823  N   GLU B 231      78.122 -42.435 -62.097  1.00 18.40           N  
ATOM   1824  CA  GLU B 231      78.726 -41.292 -61.420  1.00 18.40           C  
ATOM   1825  C   GLU B 231      78.063 -41.036 -60.070  1.00 18.40           C  
ATOM   1826  CB  GLU B 231      78.637 -40.039 -62.296  1.00 18.40           C  
ATOM   1827  O   GLU B 231      78.747 -40.844 -59.063  1.00 18.40           O  
ATOM   1828  CG  GLU B 231      79.834 -39.846 -63.216  1.00 18.40           C  
ATOM   1829  CD  GLU B 231      80.056 -38.396 -63.615  1.00 18.40           C  
ATOM   1830  OE1 GLU B 231      81.164 -38.060 -64.091  1.00 18.40           O  
ATOM   1831  OE2 GLU B 231      79.115 -37.588 -63.448  1.00 18.40           O  
ATOM   1832  N   ASP B 232      76.884 -40.401 -59.431  1.00 16.49           N  
ATOM   1833  CA  ASP B 232      77.053 -39.147 -58.704  1.00 16.49           C  
ATOM   1834  C   ASP B 232      76.786 -39.335 -57.213  1.00 16.49           C  
ATOM   1835  CB  ASP B 232      76.127 -38.069 -59.272  1.00 16.49           C  
ATOM   1836  O   ASP B 232      77.591 -38.922 -56.375  1.00 16.49           O  
ATOM   1837  CG  ASP B 232      76.866 -37.022 -60.087  1.00 16.49           C  
ATOM   1838  OD1 ASP B 232      78.067 -36.786 -59.832  1.00 16.49           O  
ATOM   1839  OD2 ASP B 232      76.241 -36.425 -60.991  1.00 16.49           O  
ATOM   1840  N   PRO B 233      75.489 -38.974 -56.115  1.00 17.96           N  
ATOM   1841  CA  PRO B 233      75.135 -37.807 -55.304  1.00 17.96           C  
ATOM   1842  C   PRO B 233      74.870 -38.162 -53.843  1.00 17.96           C  
ATOM   1843  CB  PRO B 233      73.865 -37.281 -55.978  1.00 17.96           C  
ATOM   1844  O   PRO B 233      74.665 -39.334 -53.516  1.00 17.96           O  
ATOM   1845  CG  PRO B 233      73.317 -38.452 -56.727  1.00 17.96           C  
ATOM   1846  CD  PRO B 233      74.267 -39.605 -56.571  1.00 17.96           C  
ATOM   1847  N   MET B 234      74.047 -37.173 -52.600  1.00 20.45           N  
ATOM   1848  CA  MET B 234      73.984 -36.292 -51.438  1.00 20.45           C  
ATOM   1849  C   MET B 234      72.917 -36.765 -50.455  1.00 20.45           C  
ATOM   1850  CB  MET B 234      73.698 -34.852 -51.868  1.00 20.45           C  
ATOM   1851  O   MET B 234      73.154 -36.804 -49.246  1.00 20.45           O  
ATOM   1852  CG  MET B 234      74.946 -33.997 -52.014  1.00 20.45           C  
ATOM   1853  SD  MET B 234      74.830 -32.419 -51.086  1.00 20.45           S  
ATOM   1854  CE  MET B 234      76.101 -32.697 -49.821  1.00 20.45           C  
ATOM   1855  N   THR B 235      71.328 -36.539 -50.092  1.00 18.22           N  
ATOM   1856  CA  THR B 235      70.734 -35.428 -49.357  1.00 18.22           C  
ATOM   1857  C   THR B 235      69.938 -35.936 -48.159  1.00 18.22           C  
ATOM   1858  CB  THR B 235      69.819 -34.584 -50.264  1.00 18.22           C  
ATOM   1859  O   THR B 235      70.104 -35.441 -47.042  1.00 18.22           O  
ATOM   1860  CG2 THR B 235      70.634 -33.642 -51.144  1.00 18.22           C  
ATOM   1861  OG1 THR B 235      69.050 -35.457 -51.102  1.00 18.22           O  
ATOM   1862  N   GLN B 236      68.400 -36.264 -47.622  1.00 20.33           N  
ATOM   1863  CA  GLN B 236      67.350 -35.343 -47.201  1.00 20.33           C  
ATOM   1864  C   GLN B 236      66.692 -35.814 -45.907  1.00 20.33           C  
ATOM   1865  CB  GLN B 236      66.297 -35.189 -48.300  1.00 20.33           C  
ATOM   1866  O   GLN B 236      66.753 -36.998 -45.569  1.00 20.33           O  
ATOM   1867  CG  GLN B 236      66.099 -33.753 -48.765  1.00 20.33           C  
ATOM   1868  CD  GLN B 236      65.271 -33.655 -50.032  1.00 20.33           C  
ATOM   1869  NE2 GLN B 236      65.051 -32.432 -50.503  1.00 20.33           N  
ATOM   1870  OE1 GLN B 236      64.835 -34.670 -50.584  1.00 20.33           O  
ATOM   1871  N   ASP B 237      65.088 -35.499 -45.299  1.00 18.79           N  
ATOM   1872  CA  ASP B 237      64.322 -34.551 -44.496  1.00 18.79           C  
ATOM   1873  C   ASP B 237      63.390 -35.278 -43.529  1.00 18.79           C  
ATOM   1874  CB  ASP B 237      63.517 -33.612 -45.397  1.00 18.79           C  
ATOM   1875  O   ASP B 237      63.334 -34.944 -42.343  1.00 18.79           O  
ATOM   1876  CG  ASP B 237      63.348 -32.223 -44.807  1.00 18.79           C  
ATOM   1877  OD1 ASP B 237      63.897 -31.953 -43.717  1.00 18.79           O  
ATOM   1878  OD2 ASP B 237      62.659 -31.392 -45.436  1.00 18.79           O  
ATOM   1879  N   GLY B 238      62.003 -35.731 -43.452  1.00 17.48           N  
ATOM   1880  CA  GLY B 238      60.979 -34.973 -42.751  1.00 17.48           C  
ATOM   1881  C   GLY B 238      60.443 -35.687 -41.525  1.00 17.48           C  
ATOM   1882  O   GLY B 238      60.846 -36.814 -41.230  1.00 17.48           O  
ATOM   1883  N   SER B 239      58.954 -36.136 -41.057  1.00 21.46           N  
ATOM   1884  CA  SER B 239      58.081 -35.517 -40.065  1.00 21.46           C  
ATOM   1885  C   SER B 239      57.897 -36.421 -38.851  1.00 21.46           C  
ATOM   1886  CB  SER B 239      56.719 -35.191 -40.678  1.00 21.46           C  
ATOM   1887  O   SER B 239      58.269 -37.596 -38.882  1.00 21.46           O  
ATOM   1888  OG  SER B 239      56.431 -36.062 -41.758  1.00 21.46           O  
ATOM   1889  N   GLN B 240      56.473 -36.444 -37.687  1.00 22.48           N  
ATOM   1890  CA  GLN B 240      55.820 -36.003 -36.459  1.00 22.48           C  
ATOM   1891  C   GLN B 240      55.052 -37.147 -35.803  1.00 22.48           C  
ATOM   1892  CB  GLN B 240      54.878 -34.832 -36.742  1.00 22.48           C  
ATOM   1893  O   GLN B 240      54.293 -37.853 -36.469  1.00 22.48           O  
ATOM   1894  CG  GLN B 240      55.585 -33.489 -36.864  1.00 22.48           C  
ATOM   1895  CD  GLN B 240      55.480 -32.654 -35.601  1.00 22.48           C  
ATOM   1896  NE2 GLN B 240      56.466 -31.792 -35.377  1.00 22.48           N  
ATOM   1897  OE1 GLN B 240      54.521 -32.783 -34.834  1.00 22.48           O  
ATOM   1898  N   PRO B 241      55.194 -37.781 -34.447  1.00 26.42           N  
ATOM   1899  CA  PRO B 241      54.878 -39.007 -33.711  1.00 26.42           C  
ATOM   1900  C   PRO B 241      53.443 -39.028 -33.188  1.00 26.42           C  
ATOM   1901  CB  PRO B 241      55.880 -38.991 -32.554  1.00 26.42           C  
ATOM   1902  O   PRO B 241      53.077 -39.916 -32.414  1.00 26.42           O  
ATOM   1903  CG  PRO B 241      56.381 -37.584 -32.502  1.00 26.42           C  
ATOM   1904  CD  PRO B 241      55.816 -36.833 -33.673  1.00 26.42           C  
ATOM   1905  N   MET B 242      52.315 -38.565 -33.920  1.00 21.61           N  
ATOM   1906  CA  MET B 242      51.147 -38.050 -33.212  1.00 21.61           C  
ATOM   1907  C   MET B 242      50.308 -39.189 -32.645  1.00 21.61           C  
ATOM   1908  CB  MET B 242      50.294 -37.185 -34.142  1.00 21.61           C  
ATOM   1909  O   MET B 242      50.332 -40.305 -33.168  1.00 21.61           O  
ATOM   1910  CG  MET B 242      50.644 -35.706 -34.096  1.00 21.61           C  
ATOM   1911  SD  MET B 242      49.157 -34.634 -34.000  1.00 21.61           S  
ATOM   1912  CE  MET B 242      49.718 -33.220 -34.989  1.00 21.61           C  
ATOM   1913  N   ASP B 243      49.330 -39.001 -31.412  1.00 26.86           N  
ATOM   1914  CA  ASP B 243      48.731 -39.164 -30.091  1.00 26.86           C  
ATOM   1915  C   ASP B 243      47.314 -39.724 -30.195  1.00 26.86           C  
ATOM   1916  CB  ASP B 243      48.716 -37.831 -29.340  1.00 26.86           C  
ATOM   1917  O   ASP B 243      46.587 -39.775 -29.201  1.00 26.86           O  
ATOM   1918  CG  ASP B 243      49.543 -37.858 -28.066  1.00 26.86           C  
ATOM   1919  OD1 ASP B 243      49.963 -38.953 -27.635  1.00 26.86           O  
ATOM   1920  OD2 ASP B 243      49.773 -36.774 -27.487  1.00 26.86           O  
ATOM   1921  N   THR B 244      46.704 -40.372 -31.273  1.00 25.23           N  
ATOM   1922  CA  THR B 244      45.384 -39.880 -31.652  1.00 25.23           C  
ATOM   1923  C   THR B 244      44.291 -40.624 -30.891  1.00 25.23           C  
ATOM   1924  CB  THR B 244      45.148 -40.022 -33.166  1.00 25.23           C  
ATOM   1925  O   THR B 244      43.727 -41.597 -31.397  1.00 25.23           O  
ATOM   1926  CG2 THR B 244      44.525 -38.757 -33.748  1.00 25.23           C  
ATOM   1927  OG1 THR B 244      46.400 -40.269 -33.818  1.00 25.23           O  
ATOM   1928  N   ASN B 245      44.381 -41.183 -29.589  1.00 27.56           N  
ATOM   1929  CA  ASN B 245      43.593 -42.102 -28.775  1.00 27.56           C  
ATOM   1930  C   ASN B 245      42.221 -41.523 -28.445  1.00 27.56           C  
ATOM   1931  CB  ASN B 245      44.342 -42.459 -27.490  1.00 27.56           C  
ATOM   1932  O   ASN B 245      42.119 -40.531 -27.721  1.00 27.56           O  
ATOM   1933  CG  ASN B 245      44.491 -43.956 -27.297  1.00 27.56           C  
ATOM   1934  ND2 ASN B 245      44.967 -44.358 -26.124  1.00 27.56           N  
ATOM   1935  OD1 ASN B 245      44.183 -44.743 -28.195  1.00 27.56           O  
ATOM   1936  N   MET B 246      41.197 -41.634 -29.316  1.00 27.27           N  
ATOM   1937  CA  MET B 246      40.091 -40.689 -29.444  1.00 27.27           C  
ATOM   1938  C   MET B 246      39.095 -40.858 -28.302  1.00 27.27           C  
ATOM   1939  CB  MET B 246      39.382 -40.869 -30.788  1.00 27.27           C  
ATOM   1940  O   MET B 246      38.124 -41.607 -28.425  1.00 27.27           O  
ATOM   1941  CG  MET B 246      39.988 -40.051 -31.916  1.00 27.27           C  
ATOM   1942  SD  MET B 246      39.053 -38.506 -32.245  1.00 27.27           S  
ATOM   1943  CE  MET B 246      40.151 -37.721 -33.458  1.00 27.27           C  
ATOM   1944  N   MET B 247      39.517 -41.243 -27.113  1.00 25.70           N  
ATOM   1945  CA  MET B 247      38.684 -41.521 -25.947  1.00 25.70           C  
ATOM   1946  C   MET B 247      37.748 -40.353 -25.656  1.00 25.70           C  
ATOM   1947  CB  MET B 247      39.552 -41.815 -24.723  1.00 25.70           C  
ATOM   1948  O   MET B 247      38.072 -39.203 -25.958  1.00 25.70           O  
ATOM   1949  CG  MET B 247      39.798 -43.296 -24.486  1.00 25.70           C  
ATOM   1950  SD  MET B 247      39.763 -43.739 -22.706  1.00 25.70           S  
ATOM   1951  CE  MET B 247      38.912 -45.340 -22.791  1.00 25.70           C  
ATOM   1952  N   ALA B 248      36.278 -40.571 -25.594  1.00 27.88           N  
ATOM   1953  CA  ALA B 248      35.388 -39.419 -25.473  1.00 27.88           C  
ATOM   1954  C   ALA B 248      35.980 -38.364 -24.543  1.00 27.88           C  
ATOM   1955  CB  ALA B 248      34.015 -39.858 -24.969  1.00 27.88           C  
ATOM   1956  O   ALA B 248      36.696 -38.695 -23.595  1.00 27.88           O  
ATOM   1957  N   PRO B 249      36.377 -37.204 -24.983  1.00 29.67           N  
ATOM   1958  CA  PRO B 249      36.995 -36.288 -24.022  1.00 29.67           C  
ATOM   1959  C   PRO B 249      36.207 -36.183 -22.718  1.00 29.67           C  
ATOM   1960  CB  PRO B 249      37.003 -34.950 -24.764  1.00 29.67           C  
ATOM   1961  O   PRO B 249      34.986 -36.011 -22.742  1.00 29.67           O  
ATOM   1962  CG  PRO B 249      36.168 -35.184 -25.982  1.00 29.67           C  
ATOM   1963  CD  PRO B 249      35.757 -36.628 -26.008  1.00 29.67           C  
ATOM   1964  N   PRO B 250      36.473 -37.097 -21.763  1.00 30.32           N  
ATOM   1965  CA  PRO B 250      35.721 -36.798 -20.542  1.00 30.32           C  
ATOM   1966  C   PRO B 250      35.710 -35.309 -20.206  1.00 30.32           C  
ATOM   1967  CB  PRO B 250      36.466 -37.594 -19.467  1.00 30.32           C  
ATOM   1968  O   PRO B 250      36.547 -34.553 -20.706  1.00 30.32           O  
ATOM   1969  CG  PRO B 250      37.756 -37.991 -20.109  1.00 30.32           C  
ATOM   1970  CD  PRO B 250      37.734 -37.539 -21.541  1.00 30.32           C  
ATOM   1971  N   LEU B 251      34.530 -34.610 -20.046  1.00 28.59           N  
ATOM   1972  CA  LEU B 251      34.728 -33.191 -19.772  1.00 28.59           C  
ATOM   1973  C   LEU B 251      36.040 -32.959 -19.028  1.00 28.59           C  
ATOM   1974  CB  LEU B 251      33.560 -32.635 -18.954  1.00 28.59           C  
ATOM   1975  O   LEU B 251      36.584 -33.883 -18.418  1.00 28.59           O  
ATOM   1976  CG  LEU B 251      32.232 -32.470 -19.695  1.00 28.59           C  
ATOM   1977  CD1 LEU B 251      31.104 -32.192 -18.706  1.00 28.59           C  
ATOM   1978  CD2 LEU B 251      32.331 -31.353 -20.729  1.00 28.59           C  
ATOM   1979  N   PRO B 252      37.025 -32.204 -19.544  1.00 32.74           N  
ATOM   1980  CA  PRO B 252      38.083 -31.893 -18.580  1.00 32.74           C  
ATOM   1981  C   PRO B 252      37.578 -31.859 -17.140  1.00 32.74           C  
ATOM   1982  CB  PRO B 252      38.567 -30.509 -19.022  1.00 32.74           C  
ATOM   1983  O   PRO B 252      36.622 -31.142 -16.833  1.00 32.74           O  
ATOM   1984  CG  PRO B 252      37.731 -30.175 -20.216  1.00 32.74           C  
ATOM   1985  CD  PRO B 252      36.749 -31.290 -20.437  1.00 32.74           C  
ATOM   1986  N   SER B 253      37.324 -33.032 -16.684  1.00 31.18           N  
ATOM   1987  CA  SER B 253      37.130 -32.854 -15.249  1.00 31.18           C  
ATOM   1988  C   SER B 253      38.222 -31.975 -14.648  1.00 31.18           C  
ATOM   1989  CB  SER B 253      37.105 -34.207 -14.538  1.00 31.18           C  
ATOM   1990  O   SER B 253      38.261 -31.768 -13.433  1.00 31.18           O  
ATOM   1991  OG  SER B 253      36.393 -35.165 -15.303  1.00 31.18           O  
ATOM   1992  N   GLU B 254      39.362 -32.095 -15.490  1.00 34.08           N  
ATOM   1993  CA  GLU B 254      40.478 -31.556 -14.718  1.00 34.08           C  
ATOM   1994  C   GLU B 254      40.337 -30.050 -14.521  1.00 34.08           C  
ATOM   1995  CB  GLU B 254      41.809 -31.874 -15.404  1.00 34.08           C  
ATOM   1996  O   GLU B 254      40.777 -29.264 -15.363  1.00 34.08           O  
ATOM   1997  CG  GLU B 254      42.423 -33.198 -14.971  1.00 34.08           C  
ATOM   1998  CD  GLU B 254      43.849 -33.387 -15.463  1.00 34.08           C  
ATOM   1999  OE1 GLU B 254      44.506 -34.372 -15.056  1.00 34.08           O  
ATOM   2000  OE2 GLU B 254      44.313 -32.544 -16.262  1.00 34.08           O  
ATOM   2001  N   ILE B 255      39.289 -29.482 -15.075  1.00 36.10           N  
ATOM   2002  CA  ILE B 255      39.515 -28.162 -14.497  1.00 36.10           C  
ATOM   2003  C   ILE B 255      40.087 -28.306 -13.089  1.00 36.10           C  
ATOM   2004  CB  ILE B 255      38.214 -27.329 -14.464  1.00 36.10           C  
ATOM   2005  O   ILE B 255      39.636 -29.150 -12.312  1.00 36.10           O  
ATOM   2006  CG1 ILE B 255      37.616 -27.217 -15.872  1.00 36.10           C  
ATOM   2007  CG2 ILE B 255      38.475 -25.943 -13.867  1.00 36.10           C  
ATOM   2008  CD1 ILE B 255      36.190 -26.685 -15.898  1.00 36.10           C  
ATOM   2009  N   ASN B 256      41.323 -28.062 -12.865  1.00 37.04           N  
ATOM   2010  CA  ASN B 256      41.759 -28.011 -11.473  1.00 37.04           C  
ATOM   2011  C   ASN B 256      40.596 -27.705 -10.533  1.00 37.04           C  
ATOM   2012  CB  ASN B 256      42.871 -26.975 -11.297  1.00 37.04           C  
ATOM   2013  O   ASN B 256      40.062 -26.595 -10.540  1.00 37.04           O  
ATOM   2014  CG  ASN B 256      44.254 -27.595 -11.307  1.00 37.04           C  
ATOM   2015  ND2 ASN B 256      45.262 -26.792 -11.628  1.00 37.04           N  
ATOM   2016  OD1 ASN B 256      44.415 -28.787 -11.030  1.00 37.04           O  
ATOM   2017  N   ARG B 257      39.581 -28.597 -10.405  1.00 42.50           N  
ATOM   2018  CA  ARG B 257      38.599 -28.493  -9.331  1.00 42.50           C  
ATOM   2019  C   ARG B 257      39.178 -27.750  -8.131  1.00 42.50           C  
ATOM   2020  CB  ARG B 257      38.117 -29.881  -8.906  1.00 42.50           C  
ATOM   2021  O   ARG B 257      38.434 -27.276  -7.270  1.00 42.50           O  
ATOM   2022  CG  ARG B 257      36.885 -30.362  -9.655  1.00 42.50           C  
ATOM   2023  CD  ARG B 257      36.404 -31.712  -9.142  1.00 42.50           C  
ATOM   2024  NE  ARG B 257      35.240 -32.187  -9.885  1.00 42.50           N  
ATOM   2025  NH1 ARG B 257      35.002 -34.137  -8.669  1.00 42.50           N  
ATOM   2026  NH2 ARG B 257      33.553 -33.664 -10.382  1.00 42.50           N  
ATOM   2027  CZ  ARG B 257      34.601 -33.329  -9.644  1.00 42.50           C  
ATOM   2028  N   GLY B 258      40.564 -27.977  -8.026  1.00 50.35           N  
ATOM   2029  CA  GLY B 258      41.123 -27.375  -6.826  1.00 50.35           C  
ATOM   2030  C   GLY B 258      41.053 -25.860  -6.830  1.00 50.35           C  
ATOM   2031  O   GLY B 258      41.057 -25.231  -5.770  1.00 50.35           O  
ATOM   2032  N   ASP B 259      40.858 -25.215  -8.218  1.00 64.85           N  
ATOM   2033  CA  ASP B 259      40.930 -23.758  -8.157  1.00 64.85           C  
ATOM   2034  C   ASP B 259      39.544 -23.133  -8.302  1.00 64.85           C  
ATOM   2035  CB  ASP B 259      41.866 -23.221  -9.241  1.00 64.85           C  
ATOM   2036  O   ASP B 259      39.422 -21.927  -8.526  1.00 64.85           O  
ATOM   2037  CG  ASP B 259      43.065 -22.480  -8.675  1.00 64.85           C  
ATOM   2038  OD1 ASP B 259      43.145 -22.301  -7.441  1.00 64.85           O  
ATOM   2039  OD2 ASP B 259      43.937 -22.070  -9.472  1.00 64.85           O  
ATOM   2040  N   VAL B 260      38.394 -23.903  -8.569  1.00 73.93           N  
ATOM   2041  CA  VAL B 260      37.075 -23.281  -8.634  1.00 73.93           C  
ATOM   2042  C   VAL B 260      36.267 -23.653  -7.394  1.00 73.93           C  
ATOM   2043  CB  VAL B 260      36.313 -23.698  -9.912  1.00 73.93           C  
ATOM   2044  O   VAL B 260      36.398 -24.762  -6.869  1.00 73.93           O  
ATOM   2045  CG1 VAL B 260      36.363 -22.586 -10.958  1.00 73.93           C  
ATOM   2046  CG2 VAL B 260      36.891 -24.994 -10.478  1.00 73.93           C  
ATOM   2047  N   GLN B 261      35.550 -22.737  -6.843  1.00 83.24           N  
ATOM   2048  CA  GLN B 261      34.672 -22.927  -5.693  1.00 83.24           C  
ATOM   2049  C   GLN B 261      33.204 -22.878  -6.108  1.00 83.24           C  
ATOM   2050  CB  GLN B 261      34.951 -21.869  -4.624  1.00 83.24           C  
ATOM   2051  O   GLN B 261      32.768 -21.924  -6.756  1.00 83.24           O  
ATOM   2052  CG  GLN B 261      34.166 -22.075  -3.336  1.00 83.24           C  
ATOM   2053  CD  GLN B 261      35.004 -22.691  -2.231  1.00 83.24           C  
ATOM   2054  NE2 GLN B 261      34.341 -23.182  -1.188  1.00 83.24           N  
ATOM   2055  OE1 GLN B 261      36.235 -22.727  -2.313  1.00 83.24           O  
ATOM   2056  N   ALA B 262      32.359 -23.953  -5.797  1.00 88.46           N  
ATOM   2057  CA  ALA B 262      30.934 -24.005  -6.114  1.00 88.46           C  
ATOM   2058  C   ALA B 262      30.112 -23.252  -5.071  1.00 88.46           C  
ATOM   2059  CB  ALA B 262      30.464 -25.454  -6.213  1.00 88.46           C  
ATOM   2060  O   ALA B 262      30.257 -23.487  -3.869  1.00 88.46           O  
ATOM   2061  N   VAL B 263      29.211 -22.375  -5.530  1.00 91.85           N  
ATOM   2062  CA  VAL B 263      28.328 -21.616  -4.650  1.00 91.85           C  
ATOM   2063  C   VAL B 263      26.873 -21.966  -4.951  1.00 91.85           C  
ATOM   2064  CB  VAL B 263      28.551 -20.094  -4.799  1.00 91.85           C  
ATOM   2065  O   VAL B 263      26.355 -21.632  -6.019  1.00 91.85           O  
ATOM   2066  CG1 VAL B 263      27.658 -19.320  -3.830  1.00 91.85           C  
ATOM   2067  CG2 VAL B 263      30.021 -19.746  -4.570  1.00 91.85           C  
ATOM   2068  N   ALA B 264      26.190 -22.597  -3.986  1.00 92.53           N  
ATOM   2069  CA  ALA B 264      24.835 -23.098  -4.200  1.00 92.53           C  
ATOM   2070  C   ALA B 264      23.796 -22.058  -3.791  1.00 92.53           C  
ATOM   2071  CB  ALA B 264      24.619 -24.395  -3.424  1.00 92.53           C  
ATOM   2072  O   ALA B 264      24.033 -21.257  -2.883  1.00 92.53           O  
ATOM   2073  N   TYR B 265      22.668 -22.083  -4.441  1.00 92.89           N  
ATOM   2074  CA  TYR B 265      21.537 -21.225  -4.105  1.00 92.89           C  
ATOM   2075  C   TYR B 265      20.845 -21.707  -2.836  1.00 92.89           C  
ATOM   2076  CB  TYR B 265      20.534 -21.179  -5.262  1.00 92.89           C  
ATOM   2077  O   TYR B 265      20.648 -22.910  -2.647  1.00 92.89           O  
ATOM   2078  CG  TYR B 265      19.329 -20.314  -4.985  1.00 92.89           C  
ATOM   2079  CD1 TYR B 265      18.132 -20.874  -4.544  1.00 92.89           C  
ATOM   2080  CD2 TYR B 265      19.383 -18.936  -5.166  1.00 92.89           C  
ATOM   2081  CE1 TYR B 265      17.017 -20.081  -4.290  1.00 92.89           C  
ATOM   2082  CE2 TYR B 265      18.275 -18.134  -4.915  1.00 92.89           C  
ATOM   2083  OH  TYR B 265      15.998 -17.925  -4.228  1.00 92.89           O  
ATOM   2084  CZ  TYR B 265      17.098 -18.714  -4.478  1.00 92.89           C  
ATOM   2085  N   GLU B 266      20.533 -20.806  -1.946  1.00 90.64           N  
ATOM   2086  CA  GLU B 266      19.778 -21.114  -0.734  1.00 90.64           C  
ATOM   2087  C   GLU B 266      18.538 -20.233  -0.617  1.00 90.64           C  
ATOM   2088  CB  GLU B 266      20.660 -20.949   0.506  1.00 90.64           C  
ATOM   2089  O   GLU B 266      18.618 -19.014  -0.786  1.00 90.64           O  
ATOM   2090  CG  GLU B 266      21.834 -21.917   0.559  1.00 90.64           C  
ATOM   2091  CD  GLU B 266      22.736 -21.700   1.763  1.00 90.64           C  
ATOM   2092  OE1 GLU B 266      23.736 -22.438   1.913  1.00 90.64           O  
ATOM   2093  OE2 GLU B 266      22.440 -20.785   2.564  1.00 90.64           O  
ATOM   2094  N   GLU B 267      17.407 -20.844  -0.305  1.00 91.16           N  
ATOM   2095  CA  GLU B 267      16.168 -20.087  -0.150  1.00 91.16           C  
ATOM   2096  C   GLU B 267      16.184 -19.260   1.132  1.00 91.16           C  
ATOM   2097  CB  GLU B 267      14.959 -21.027  -0.154  1.00 91.16           C  
ATOM   2098  O   GLU B 267      16.400 -19.796   2.221  1.00 91.16           O  
ATOM   2099  CG  GLU B 267      13.669 -20.367  -0.618  1.00 91.16           C  
ATOM   2100  CD  GLU B 267      13.660 -20.045  -2.104  1.00 91.16           C  
ATOM   2101  OE1 GLU B 267      12.974 -19.080  -2.512  1.00 91.16           O  
ATOM   2102  OE2 GLU B 267      14.344 -20.763  -2.867  1.00 91.16           O  
ATOM   2103  N   PRO B 268      15.904 -17.999   1.021  1.00 91.52           N  
ATOM   2104  CA  PRO B 268      15.892 -17.138   2.207  1.00 91.52           C  
ATOM   2105  C   PRO B 268      14.600 -17.261   3.011  1.00 91.52           C  
ATOM   2106  CB  PRO B 268      16.041 -15.731   1.623  1.00 91.52           C  
ATOM   2107  O   PRO B 268      13.616 -17.822   2.524  1.00 91.52           O  
ATOM   2108  CG  PRO B 268      15.450 -15.822   0.253  1.00 91.52           C  
ATOM   2109  CD  PRO B 268      15.661 -17.215  -0.266  1.00 91.52           C  
ATOM   2110  N   LYS B 269      14.649 -16.768   4.306  1.00 93.24           N  
ATOM   2111  CA  LYS B 269      13.454 -16.743   5.145  1.00 93.24           C  
ATOM   2112  C   LYS B 269      12.363 -15.877   4.521  1.00 93.24           C  
ATOM   2113  CB  LYS B 269      13.792 -16.231   6.546  1.00 93.24           C  
ATOM   2114  O   LYS B 269      11.200 -16.282   4.463  1.00 93.24           O  
ATOM   2115  CG  LYS B 269      12.619 -16.261   7.515  1.00 93.24           C  
ATOM   2116  CD  LYS B 269      13.017 -15.741   8.890  1.00 93.24           C  
ATOM   2117  CE  LYS B 269      11.822 -15.677   9.832  1.00 93.24           C  
ATOM   2118  NZ  LYS B 269      12.208 -15.169  11.183  1.00 93.24           N  
ATOM   2119  N   HIS B 270      12.716 -14.673   4.147  1.00 95.74           N  
ATOM   2120  CA  HIS B 270      11.859 -13.779   3.377  1.00 95.74           C  
ATOM   2121  C   HIS B 270      12.314 -13.696   1.923  1.00 95.74           C  
ATOM   2122  CB  HIS B 270      11.841 -12.383   4.002  1.00 95.74           C  
ATOM   2123  O   HIS B 270      13.449 -13.305   1.645  1.00 95.74           O  
ATOM   2124  CG  HIS B 270      11.441 -12.376   5.443  1.00 95.74           C  
ATOM   2125  CD2 HIS B 270      10.222 -12.311   6.027  1.00 95.74           C  
ATOM   2126  ND1 HIS B 270      12.358 -12.439   6.470  1.00 95.74           N  
ATOM   2127  CE1 HIS B 270      11.717 -12.413   7.626  1.00 95.74           C  
ATOM   2128  NE2 HIS B 270      10.420 -12.336   7.385  1.00 95.74           N  
ATOM   2129  N   TRP B 271      11.369 -14.027   1.034  1.00 96.36           N  
ATOM   2130  CA  TRP B 271      11.816 -14.123  -0.351  1.00 96.36           C  
ATOM   2131  C   TRP B 271      11.970 -12.738  -0.971  1.00 96.36           C  
ATOM   2132  CB  TRP B 271      10.835 -14.959  -1.177  1.00 96.36           C  
ATOM   2133  O   TRP B 271      12.688 -12.569  -1.959  1.00 96.36           O  
ATOM   2134  CG  TRP B 271       9.453 -14.382  -1.248  1.00 96.36           C  
ATOM   2135  CD1 TRP B 271       8.423 -14.600  -0.376  1.00 96.36           C  
ATOM   2136  CD2 TRP B 271       8.949 -13.494  -2.251  1.00 96.36           C  
ATOM   2137  CE2 TRP B 271       7.604 -13.214  -1.923  1.00 96.36           C  
ATOM   2138  CE3 TRP B 271       9.505 -12.907  -3.395  1.00 96.36           C  
ATOM   2139  NE1 TRP B 271       7.308 -13.900  -0.776  1.00 96.36           N  
ATOM   2140  CH2 TRP B 271       7.375 -11.809  -3.814  1.00 96.36           C  
ATOM   2141  CZ2 TRP B 271       6.806 -12.370  -2.700  1.00 96.36           C  
ATOM   2142  CZ3 TRP B 271       8.710 -12.068  -4.167  1.00 96.36           C  
ATOM   2143  N   CYS B 272      11.287 -11.699  -0.306  1.00 97.46           N  
ATOM   2144  CA  CYS B 272      11.503 -10.337  -0.780  1.00 97.46           C  
ATOM   2145  C   CYS B 272      11.125  -9.321   0.291  1.00 97.46           C  
ATOM   2146  CB  CYS B 272      10.695 -10.077  -2.050  1.00 97.46           C  
ATOM   2147  O   CYS B 272      10.564  -9.683   1.327  1.00 97.46           O  
ATOM   2148  SG  CYS B 272       8.921  -9.902  -1.761  1.00 97.46           S  
ATOM   2149  N   SER B 273      11.604  -8.113   0.119  1.00 98.09           N  
ATOM   2150  CA  SER B 273      11.135  -6.941   0.851  1.00 98.09           C  
ATOM   2151  C   SER B 273      10.545  -5.899  -0.094  1.00 98.09           C  
ATOM   2152  CB  SER B 273      12.276  -6.321   1.658  1.00 98.09           C  
ATOM   2153  O   SER B 273      11.017  -5.737  -1.221  1.00 98.09           O  
ATOM   2154  OG  SER B 273      13.328  -5.903   0.804  1.00 98.09           O  
ATOM   2155  N   ILE B 274       9.465  -5.226   0.281  1.00 98.40           N  
ATOM   2156  CA  ILE B 274       8.790  -4.212  -0.521  1.00 98.40           C  
ATOM   2157  C   ILE B 274       8.849  -2.864   0.195  1.00 98.40           C  
ATOM   2158  CB  ILE B 274       7.323  -4.602  -0.808  1.00 98.40           C  
ATOM   2159  O   ILE B 274       8.465  -2.757   1.362  1.00 98.40           O  
ATOM   2160  CG1 ILE B 274       7.252  -6.015  -1.398  1.00 98.40           C  
ATOM   2161  CG2 ILE B 274       6.666  -3.584  -1.744  1.00 98.40           C  
ATOM   2162  CD1 ILE B 274       5.842  -6.584  -1.475  1.00 98.40           C  
ATOM   2163  N   VAL B 275       9.364  -1.855  -0.555  1.00 97.26           N  
ATOM   2164  CA  VAL B 275       9.458  -0.510   0.004  1.00 97.26           C  
ATOM   2165  C   VAL B 275       8.594   0.450  -0.812  1.00 97.26           C  
ATOM   2166  CB  VAL B 275      10.920  -0.011   0.040  1.00 97.26           C  
ATOM   2167  O   VAL B 275       8.552   0.364  -2.042  1.00 97.26           O  
ATOM   2168  CG1 VAL B 275      11.016   1.328   0.770  1.00 97.26           C  
ATOM   2169  CG2 VAL B 275      11.821  -1.051   0.705  1.00 97.26           C  
ATOM   2170  N   TYR B 276       7.896   1.377  -0.157  1.00 98.01           N  
ATOM   2171  CA  TYR B 276       6.995   2.342  -0.777  1.00 98.01           C  
ATOM   2172  C   TYR B 276       7.627   3.729  -0.820  1.00 98.01           C  
ATOM   2173  CB  TYR B 276       5.664   2.398  -0.022  1.00 98.01           C  
ATOM   2174  O   TYR B 276       8.256   4.160   0.149  1.00 98.01           O  
ATOM   2175  CG  TYR B 276       4.714   3.449  -0.544  1.00 98.01           C  
ATOM   2176  CD1 TYR B 276       4.412   4.580   0.212  1.00 98.01           C  
ATOM   2177  CD2 TYR B 276       4.115   3.313  -1.792  1.00 98.01           C  
ATOM   2178  CE1 TYR B 276       3.536   5.550  -0.264  1.00 98.01           C  
ATOM   2179  CE2 TYR B 276       3.237   4.276  -2.277  1.00 98.01           C  
ATOM   2180  OH  TYR B 276       2.086   6.347  -1.983  1.00 98.01           O  
ATOM   2181  CZ  TYR B 276       2.955   5.390  -1.508  1.00 98.01           C  
ATOM   2182  N   TYR B 277       7.493   4.399  -2.023  1.00 95.89           N  
ATOM   2183  CA  TYR B 277       8.040   5.740  -2.204  1.00 95.89           C  
ATOM   2184  C   TYR B 277       6.956   6.716  -2.646  1.00 95.89           C  
ATOM   2185  CB  TYR B 277       9.177   5.722  -3.230  1.00 95.89           C  
ATOM   2186  O   TYR B 277       6.018   6.334  -3.350  1.00 95.89           O  
ATOM   2187  CG  TYR B 277      10.422   5.020  -2.745  1.00 95.89           C  
ATOM   2188  CD1 TYR B 277      11.485   5.739  -2.205  1.00 95.89           C  
ATOM   2189  CD2 TYR B 277      10.537   3.636  -2.826  1.00 95.89           C  
ATOM   2190  CE1 TYR B 277      12.635   5.097  -1.758  1.00 95.89           C  
ATOM   2191  CE2 TYR B 277      11.683   2.983  -2.383  1.00 95.89           C  
ATOM   2192  OH  TYR B 277      13.860   3.079  -1.410  1.00 95.89           O  
ATOM   2193  CZ  TYR B 277      12.724   3.721  -1.850  1.00 95.89           C  
ATOM   2194  N   GLU B 278       7.008   7.898  -2.224  1.00 94.02           N  
ATOM   2195  CA  GLU B 278       6.342   9.068  -2.789  1.00 94.02           C  
ATOM   2196  C   GLU B 278       7.354  10.066  -3.344  1.00 94.02           C  
ATOM   2197  CB  GLU B 278       5.459   9.744  -1.737  1.00 94.02           C  
ATOM   2198  O   GLU B 278       8.097  10.691  -2.585  1.00 94.02           O  
ATOM   2199  CG  GLU B 278       4.343   8.855  -1.207  1.00 94.02           C  
ATOM   2200  CD  GLU B 278       3.483   9.536  -0.154  1.00 94.02           C  
ATOM   2201  OE1 GLU B 278       2.459   8.949   0.265  1.00 94.02           O  
ATOM   2202  OE2 GLU B 278       3.834  10.666   0.253  1.00 94.02           O  
ATOM   2203  N   LEU B 279       7.357  10.136  -4.739  1.00 87.44           N  
ATOM   2204  CA  LEU B 279       8.434  10.844  -5.422  1.00 87.44           C  
ATOM   2205  C   LEU B 279       9.792  10.258  -5.049  1.00 87.44           C  
ATOM   2206  CB  LEU B 279       8.397  12.335  -5.079  1.00 87.44           C  
ATOM   2207  O   LEU B 279      10.049   9.076  -5.287  1.00 87.44           O  
ATOM   2208  CG  LEU B 279       7.142  13.099  -5.506  1.00 87.44           C  
ATOM   2209  CD1 LEU B 279       7.157  14.509  -4.927  1.00 87.44           C  
ATOM   2210  CD2 LEU B 279       7.033  13.140  -7.026  1.00 87.44           C  
ATOM   2211  N   ASN B 280      10.754  10.971  -4.530  1.00 84.08           N  
ATOM   2212  CA  ASN B 280      12.080  10.438  -4.235  1.00 84.08           C  
ATOM   2213  C   ASN B 280      12.261  10.180  -2.742  1.00 84.08           C  
ATOM   2214  CB  ASN B 280      13.166  11.387  -4.745  1.00 84.08           C  
ATOM   2215  O   ASN B 280      13.387  10.022  -2.267  1.00 84.08           O  
ATOM   2216  CG  ASN B 280      13.134  12.736  -4.056  1.00 84.08           C  
ATOM   2217  ND2 ASN B 280      14.225  13.485  -4.166  1.00 84.08           N  
ATOM   2218  OD1 ASN B 280      12.137  13.102  -3.427  1.00 84.08           O  
ATOM   2219  N   ASN B 281      11.065  10.086  -1.957  1.00 89.03           N  
ATOM   2220  CA  ASN B 281      11.152   9.876  -0.516  1.00 89.03           C  
ATOM   2221  C   ASN B 281      10.515   8.553  -0.102  1.00 89.03           C  
ATOM   2222  CB  ASN B 281      10.499  11.038   0.236  1.00 89.03           C  
ATOM   2223  O   ASN B 281       9.355   8.290  -0.423  1.00 89.03           O  
ATOM   2224  CG  ASN B 281      11.290  12.326   0.121  1.00 89.03           C  
ATOM   2225  ND2 ASN B 281      10.595  13.456   0.173  1.00 89.03           N  
ATOM   2226  OD1 ASN B 281      12.516  12.306  -0.013  1.00 89.03           O  
ATOM   2227  N   ARG B 282      11.260   7.768   0.672  1.00 92.89           N  
ATOM   2228  CA  ARG B 282      10.717   6.517   1.192  1.00 92.89           C  
ATOM   2229  C   ARG B 282       9.715   6.778   2.312  1.00 92.89           C  
ATOM   2230  CB  ARG B 282      11.842   5.611   1.697  1.00 92.89           C  
ATOM   2231  O   ARG B 282       9.950   7.625   3.177  1.00 92.89           O  
ATOM   2232  CG  ARG B 282      11.369   4.246   2.169  1.00 92.89           C  
ATOM   2233  CD  ARG B 282      12.527   3.382   2.649  1.00 92.89           C  
ATOM   2234  NE  ARG B 282      12.059   2.130   3.236  1.00 92.89           N  
ATOM   2235  NH1 ARG B 282      14.169   1.343   3.753  1.00 92.89           N  
ATOM   2236  NH2 ARG B 282      12.317   0.088   4.256  1.00 92.89           N  
ATOM   2237  CZ  ARG B 282      12.849   1.190   3.747  1.00 92.89           C  
ATOM   2238  N   VAL B 283       8.533   6.064   2.286  1.00 94.41           N  
ATOM   2239  CA  VAL B 283       7.494   6.244   3.295  1.00 94.41           C  
ATOM   2240  C   VAL B 283       7.210   4.914   3.988  1.00 94.41           C  
ATOM   2241  CB  VAL B 283       6.196   6.812   2.678  1.00 94.41           C  
ATOM   2242  O   VAL B 283       6.887   3.921   3.331  1.00 94.41           O  
ATOM   2243  CG1 VAL B 283       5.131   7.016   3.754  1.00 94.41           C  
ATOM   2244  CG2 VAL B 283       6.482   8.123   1.949  1.00 94.41           C  
ATOM   2245  N   GLY B 284       7.304   4.899   5.314  1.00 91.59           N  
ATOM   2246  CA  GLY B 284       7.006   3.698   6.078  1.00 91.59           C  
ATOM   2247  C   GLY B 284       8.150   2.702   6.094  1.00 91.59           C  
ATOM   2248  O   GLY B 284       9.203   2.948   5.501  1.00 91.59           O  
ATOM   2249  N   GLU B 285       7.916   1.661   6.812  1.00 90.03           N  
ATOM   2250  CA  GLU B 285       8.912   0.598   6.909  1.00 90.03           C  
ATOM   2251  C   GLU B 285       8.776  -0.393   5.756  1.00 90.03           C  
ATOM   2252  CB  GLU B 285       8.789  -0.134   8.248  1.00 90.03           C  
ATOM   2253  O   GLU B 285       7.715  -0.491   5.137  1.00 90.03           O  
ATOM   2254  CG  GLU B 285       9.042   0.752   9.459  1.00 90.03           C  
ATOM   2255  CD  GLU B 285       9.032  -0.011  10.774  1.00 90.03           C  
ATOM   2256  OE1 GLU B 285       9.506   0.534  11.796  1.00 90.03           O  
ATOM   2257  OE2 GLU B 285       8.547  -1.165  10.782  1.00 90.03           O  
ATOM   2258  N   ALA B 286       9.860  -1.079   5.523  1.00 94.21           N  
ATOM   2259  CA  ALA B 286       9.832  -2.118   4.496  1.00 94.21           C  
ATOM   2260  C   ALA B 286       8.960  -3.293   4.928  1.00 94.21           C  
ATOM   2261  CB  ALA B 286      11.248  -2.596   4.184  1.00 94.21           C  
ATOM   2262  O   ALA B 286       8.918  -3.641   6.111  1.00 94.21           O  
ATOM   2263  N   PHE B 287       8.227  -3.858   3.968  1.00 96.84           N  
ATOM   2264  CA  PHE B 287       7.450  -5.073   4.184  1.00 96.84           C  
ATOM   2265  C   PHE B 287       8.257  -6.307   3.798  1.00 96.84           C  
ATOM   2266  CB  PHE B 287       6.145  -5.028   3.383  1.00 96.84           C  
ATOM   2267  O   PHE B 287       8.783  -6.389   2.686  1.00 96.84           O  
ATOM   2268  CG  PHE B 287       5.260  -6.226   3.597  1.00 96.84           C  
ATOM   2269  CD1 PHE B 287       5.336  -7.324   2.749  1.00 96.84           C  
ATOM   2270  CD2 PHE B 287       4.351  -6.254   4.647  1.00 96.84           C  
ATOM   2271  CE1 PHE B 287       4.517  -8.434   2.944  1.00 96.84           C  
ATOM   2272  CE2 PHE B 287       3.530  -7.359   4.848  1.00 96.84           C  
ATOM   2273  CZ  PHE B 287       3.614  -8.448   3.996  1.00 96.84           C  
ATOM   2274  N   HIS B 288       8.378  -7.261   4.727  1.00 96.78           N  
ATOM   2275  CA  HIS B 288       9.125  -8.487   4.470  1.00 96.78           C  
ATOM   2276  C   HIS B 288       8.186  -9.663   4.224  1.00 96.78           C  
ATOM   2277  CB  HIS B 288      10.062  -8.799   5.638  1.00 96.78           C  
ATOM   2278  O   HIS B 288       7.415 -10.043   5.109  1.00 96.78           O  
ATOM   2279  CG  HIS B 288      11.130  -7.772   5.840  1.00 96.78           C  
ATOM   2280  CD2 HIS B 288      12.431  -7.756   5.466  1.00 96.78           C  
ATOM   2281  ND1 HIS B 288      10.906  -6.586   6.506  1.00 96.78           N  
ATOM   2282  CE1 HIS B 288      12.026  -5.884   6.532  1.00 96.78           C  
ATOM   2283  NE2 HIS B 288      12.967  -6.571   5.907  1.00 96.78           N  
ATOM   2284  N   ALA B 289       8.295 -10.291   3.046  1.00 96.24           N  
ATOM   2285  CA  ALA B 289       7.351 -11.315   2.608  1.00 96.24           C  
ATOM   2286  C   ALA B 289       7.876 -12.714   2.920  1.00 96.24           C  
ATOM   2287  CB  ALA B 289       7.070 -11.177   1.114  1.00 96.24           C  
ATOM   2288  O   ALA B 289       8.873 -13.153   2.342  1.00 96.24           O  
ATOM   2289  N   SER B 290       7.126 -13.387   3.753  1.00 91.65           N  
ATOM   2290  CA  SER B 290       7.469 -14.766   4.084  1.00 91.65           C  
ATOM   2291  C   SER B 290       6.555 -15.751   3.363  1.00 91.65           C  
ATOM   2292  CB  SER B 290       7.387 -14.992   5.594  1.00 91.65           C  
ATOM   2293  O   SER B 290       6.973 -16.861   3.025  1.00 91.65           O  
ATOM   2294  OG  SER B 290       6.125 -14.585   6.095  1.00 91.65           O  
ATOM   2295  N   SER B 291       5.314 -15.266   3.063  1.00 90.54           N  
ATOM   2296  CA  SER B 291       4.352 -16.088   2.337  1.00 90.54           C  
ATOM   2297  C   SER B 291       4.573 -15.999   0.831  1.00 90.54           C  
ATOM   2298  CB  SER B 291       2.922 -15.665   2.677  1.00 90.54           C  
ATOM   2299  O   SER B 291       5.039 -14.975   0.327  1.00 90.54           O  
ATOM   2300  OG  SER B 291       1.984 -16.405   1.914  1.00 90.54           O  
ATOM   2301  N   THR B 292       4.285 -17.026   0.124  1.00 88.76           N  
ATOM   2302  CA  THR B 292       4.497 -17.066  -1.319  1.00 88.76           C  
ATOM   2303  C   THR B 292       3.460 -16.210  -2.042  1.00 88.76           C  
ATOM   2304  CB  THR B 292       4.438 -18.509  -1.853  1.00 88.76           C  
ATOM   2305  O   THR B 292       3.560 -15.994  -3.251  1.00 88.76           O  
ATOM   2306  CG2 THR B 292       5.578 -19.351  -1.289  1.00 88.76           C  
ATOM   2307  OG1 THR B 292       3.189 -19.101  -1.476  1.00 88.76           O  
ATOM   2308  N   SER B 293       2.517 -15.768  -1.326  1.00 90.67           N  
ATOM   2309  CA  SER B 293       1.457 -14.912  -1.849  1.00 90.67           C  
ATOM   2310  C   SER B 293       1.322 -13.634  -1.027  1.00 90.67           C  
ATOM   2311  CB  SER B 293       0.124 -15.660  -1.868  1.00 90.67           C  
ATOM   2312  O   SER B 293       1.027 -13.688   0.169  1.00 90.67           O  
ATOM   2313  OG  SER B 293      -0.929 -14.802  -2.274  1.00 90.67           O  
ATOM   2314  N   VAL B 294       1.519 -12.466  -1.688  1.00 96.83           N  
ATOM   2315  CA  VAL B 294       1.476 -11.195  -0.972  1.00 96.83           C  
ATOM   2316  C   VAL B 294       0.594 -10.205  -1.728  1.00 96.83           C  
ATOM   2317  CB  VAL B 294       2.891 -10.607  -0.775  1.00 96.83           C  
ATOM   2318  O   VAL B 294       0.762 -10.010  -2.935  1.00 96.83           O  
ATOM   2319  CG1 VAL B 294       2.817  -9.228  -0.123  1.00 96.83           C  
ATOM   2320  CG2 VAL B 294       3.750 -11.552   0.063  1.00 96.83           C  
ATOM   2321  N   LEU B 295      -0.361  -9.555  -1.053  1.00 97.23           N  
ATOM   2322  CA  LEU B 295      -1.214  -8.514  -1.616  1.00 97.23           C  
ATOM   2323  C   LEU B 295      -0.720  -7.129  -1.211  1.00 97.23           C  
ATOM   2324  CB  LEU B 295      -2.664  -8.705  -1.163  1.00 97.23           C  
ATOM   2325  O   LEU B 295      -0.475  -6.874  -0.030  1.00 97.23           O  
ATOM   2326  CG  LEU B 295      -3.729  -7.961  -1.970  1.00 97.23           C  
ATOM   2327  CD1 LEU B 295      -4.298  -8.867  -3.058  1.00 97.23           C  
ATOM   2328  CD2 LEU B 295      -4.839  -7.456  -1.054  1.00 97.23           C  
ATOM   2329  N   VAL B 296      -0.465  -6.251  -2.205  1.00 98.12           N  
ATOM   2330  CA  VAL B 296      -0.179  -4.839  -1.971  1.00 98.12           C  
ATOM   2331  C   VAL B 296      -1.344  -3.986  -2.470  1.00 98.12           C  
ATOM   2332  CB  VAL B 296       1.134  -4.404  -2.661  1.00 98.12           C  
ATOM   2333  O   VAL B 296      -1.585  -3.899  -3.676  1.00 98.12           O  
ATOM   2334  CG1 VAL B 296       1.470  -2.955  -2.316  1.00 98.12           C  
ATOM   2335  CG2 VAL B 296       2.279  -5.332  -2.261  1.00 98.12           C  
ATOM   2336  N   ASP B 297      -2.029  -3.338  -1.617  1.00 97.05           N  
ATOM   2337  CA  ASP B 297      -3.230  -2.620  -2.031  1.00 97.05           C  
ATOM   2338  C   ASP B 297      -3.292  -1.235  -1.391  1.00 97.05           C  
ATOM   2339  CB  ASP B 297      -4.484  -3.421  -1.674  1.00 97.05           C  
ATOM   2340  O   ASP B 297      -2.371  -0.835  -0.676  1.00 97.05           O  
ATOM   2341  CG  ASP B 297      -4.608  -3.696  -0.185  1.00 97.05           C  
ATOM   2342  OD1 ASP B 297      -4.249  -2.818   0.629  1.00 97.05           O  
ATOM   2343  OD2 ASP B 297      -5.066  -4.801   0.177  1.00 97.05           O  
ATOM   2344  N   GLY B 298      -4.282  -0.428  -1.780  1.00 95.64           N  
ATOM   2345  CA  GLY B 298      -4.431   0.931  -1.284  1.00 95.64           C  
ATOM   2346  C   GLY B 298      -5.365   1.032  -0.094  1.00 95.64           C  
ATOM   2347  O   GLY B 298      -5.823   2.124   0.251  1.00 95.64           O  
ATOM   2348  N   PHE B 299      -5.631  -0.102   0.589  1.00 94.76           N  
ATOM   2349  CA  PHE B 299      -6.606  -0.123   1.673  1.00 94.76           C  
ATOM   2350  C   PHE B 299      -5.923   0.092   3.019  1.00 94.76           C  
ATOM   2351  CB  PHE B 299      -7.376  -1.447   1.680  1.00 94.76           C  
ATOM   2352  O   PHE B 299      -4.829   0.657   3.083  1.00 94.76           O  
ATOM   2353  CG  PHE B 299      -8.239  -1.653   0.465  1.00 94.76           C  
ATOM   2354  CD1 PHE B 299      -8.616  -0.577  -0.328  1.00 94.76           C  
ATOM   2355  CD2 PHE B 299      -8.672  -2.926   0.115  1.00 94.76           C  
ATOM   2356  CE1 PHE B 299      -9.415  -0.765  -1.454  1.00 94.76           C  
ATOM   2357  CE2 PHE B 299      -9.470  -3.122  -1.009  1.00 94.76           C  
ATOM   2358  CZ  PHE B 299      -9.841  -2.040  -1.791  1.00 94.76           C  
ATOM   2359  N   THR B 300      -6.649  -0.206   4.228  1.00 95.15           N  
ATOM   2360  CA  THR B 300      -6.129   0.326   5.483  1.00 95.15           C  
ATOM   2361  C   THR B 300      -6.201  -0.726   6.587  1.00 95.15           C  
ATOM   2362  CB  THR B 300      -6.901   1.585   5.919  1.00 95.15           C  
ATOM   2363  O   THR B 300      -6.549  -0.413   7.727  1.00 95.15           O  
ATOM   2364  CG2 THR B 300      -6.683   2.731   4.936  1.00 95.15           C  
ATOM   2365  OG1 THR B 300      -8.300   1.283   5.981  1.00 95.15           O  
ATOM   2366  N   ASP B 301      -5.922  -1.989   6.290  1.00 93.33           N  
ATOM   2367  CA  ASP B 301      -5.954  -3.032   7.310  1.00 93.33           C  
ATOM   2368  C   ASP B 301      -4.772  -2.900   8.268  1.00 93.33           C  
ATOM   2369  CB  ASP B 301      -5.952  -4.418   6.662  1.00 93.33           C  
ATOM   2370  O   ASP B 301      -3.628  -3.162   7.891  1.00 93.33           O  
ATOM   2371  CG  ASP B 301      -6.083  -5.545   7.671  1.00 93.33           C  
ATOM   2372  OD1 ASP B 301      -6.335  -5.270   8.864  1.00 93.33           O  
ATOM   2373  OD2 ASP B 301      -5.930  -6.719   7.270  1.00 93.33           O  
ATOM   2374  N   PRO B 302      -5.029  -2.560   9.531  1.00 90.26           N  
ATOM   2375  CA  PRO B 302      -3.943  -2.348  10.491  1.00 90.26           C  
ATOM   2376  C   PRO B 302      -3.480  -3.643  11.155  1.00 90.26           C  
ATOM   2377  CB  PRO B 302      -4.561  -1.398  11.519  1.00 90.26           C  
ATOM   2378  O   PRO B 302      -2.562  -3.625  11.978  1.00 90.26           O  
ATOM   2379  CG  PRO B 302      -6.020  -1.724  11.511  1.00 90.26           C  
ATOM   2380  CD  PRO B 302      -6.405  -2.155  10.125  1.00 90.26           C  
ATOM   2381  N   SER B 303      -4.163  -4.798  10.731  1.00 86.36           N  
ATOM   2382  CA  SER B 303      -3.797  -6.071  11.345  1.00 86.36           C  
ATOM   2383  C   SER B 303      -2.404  -6.514  10.910  1.00 86.36           C  
ATOM   2384  CB  SER B 303      -4.819  -7.151  10.990  1.00 86.36           C  
ATOM   2385  O   SER B 303      -1.854  -5.988   9.941  1.00 86.36           O  
ATOM   2386  OG  SER B 303      -4.831  -7.393   9.594  1.00 86.36           O  
ATOM   2387  N   ASN B 304      -1.750  -7.185  11.692  1.00 80.66           N  
ATOM   2388  CA  ASN B 304      -0.421  -7.699  11.374  1.00 80.66           C  
ATOM   2389  C   ASN B 304      -0.492  -8.876  10.406  1.00 80.66           C  
ATOM   2390  CB  ASN B 304       0.317  -8.105  12.652  1.00 80.66           C  
ATOM   2391  O   ASN B 304       0.188  -9.886  10.599  1.00 80.66           O  
ATOM   2392  CG  ASN B 304       1.823  -8.023  12.507  1.00 80.66           C  
ATOM   2393  ND2 ASN B 304       2.543  -8.532  13.499  1.00 80.66           N  
ATOM   2394  OD1 ASN B 304       2.336  -7.504  11.512  1.00 80.66           O  
ATOM   2395  N   ASN B 305      -1.413  -8.717   9.444  1.00 84.35           N  
ATOM   2396  CA  ASN B 305      -1.496  -9.727   8.394  1.00 84.35           C  
ATOM   2397  C   ASN B 305      -0.219  -9.774   7.560  1.00 84.35           C  
ATOM   2398  CB  ASN B 305      -2.708  -9.470   7.497  1.00 84.35           C  
ATOM   2399  O   ASN B 305       0.096  -8.821   6.845  1.00 84.35           O  
ATOM   2400  CG  ASN B 305      -2.946 -10.590   6.503  1.00 84.35           C  
ATOM   2401  ND2 ASN B 305      -4.151 -10.643   5.947  1.00 84.35           N  
ATOM   2402  OD1 ASN B 305      -2.056 -11.402   6.238  1.00 84.35           O  
ATOM   2403  N   LYS B 306       0.463 -10.840   7.603  1.00 88.07           N  
ATOM   2404  CA  LYS B 306       1.777 -10.977   6.982  1.00 88.07           C  
ATOM   2405  C   LYS B 306       1.655 -11.160   5.472  1.00 88.07           C  
ATOM   2406  CB  LYS B 306       2.539 -12.154   7.592  1.00 88.07           C  
ATOM   2407  O   LYS B 306       2.660 -11.159   4.757  1.00 88.07           O  
ATOM   2408  CG  LYS B 306       2.905 -11.963   9.057  1.00 88.07           C  
ATOM   2409  CD  LYS B 306       3.797 -13.089   9.562  1.00 88.07           C  
ATOM   2410  CE  LYS B 306       4.175 -12.891  11.024  1.00 88.07           C  
ATOM   2411  NZ  LYS B 306       5.009 -14.018  11.539  1.00 88.07           N  
ATOM   2412  N   ASN B 307       0.410 -11.268   4.934  1.00 92.29           N  
ATOM   2413  CA  ASN B 307       0.230 -11.507   3.506  1.00 92.29           C  
ATOM   2414  C   ASN B 307      -0.349 -10.283   2.802  1.00 92.29           C  
ATOM   2415  CB  ASN B 307      -0.666 -12.725   3.274  1.00 92.29           C  
ATOM   2416  O   ASN B 307      -0.692 -10.345   1.620  1.00 92.29           O  
ATOM   2417  CG  ASN B 307      -0.104 -13.990   3.893  1.00 92.29           C  
ATOM   2418  ND2 ASN B 307      -0.983 -14.924   4.237  1.00 92.29           N  
ATOM   2419  OD1 ASN B 307       1.111 -14.126   4.061  1.00 92.29           O  
ATOM   2420  N   ARG B 308      -0.526  -9.227   3.565  1.00 95.53           N  
ATOM   2421  CA  ARG B 308      -1.178  -8.051   2.999  1.00 95.53           C  
ATOM   2422  C   ARG B 308      -0.456  -6.773   3.412  1.00 95.53           C  
ATOM   2423  CB  ARG B 308      -2.644  -7.987   3.434  1.00 95.53           C  
ATOM   2424  O   ARG B 308      -0.336  -6.478   4.603  1.00 95.53           O  
ATOM   2425  CG  ARG B 308      -3.488  -7.022   2.617  1.00 95.53           C  
ATOM   2426  CD  ARG B 308      -4.952  -7.063   3.031  1.00 95.53           C  
ATOM   2427  NE  ARG B 308      -5.724  -6.002   2.390  1.00 95.53           N  
ATOM   2428  NH1 ARG B 308      -7.337  -5.894   4.040  1.00 95.53           N  
ATOM   2429  NH2 ARG B 308      -7.461  -4.510   2.217  1.00 95.53           N  
ATOM   2430  CZ  ARG B 308      -6.839  -5.471   2.884  1.00 95.53           C  
ATOM   2431  N   PHE B 309       0.121  -6.053   2.435  1.00 97.20           N  
ATOM   2432  CA  PHE B 309       0.775  -4.766   2.640  1.00 97.20           C  
ATOM   2433  C   PHE B 309      -0.136  -3.622   2.210  1.00 97.20           C  
ATOM   2434  CB  PHE B 309       2.097  -4.704   1.869  1.00 97.20           C  
ATOM   2435  O   PHE B 309      -0.284  -3.355   1.016  1.00 97.20           O  
ATOM   2436  CG  PHE B 309       2.891  -3.452   2.126  1.00 97.20           C  
ATOM   2437  CD1 PHE B 309       3.773  -2.963   1.170  1.00 97.20           C  
ATOM   2438  CD2 PHE B 309       2.755  -2.763   3.324  1.00 97.20           C  
ATOM   2439  CE1 PHE B 309       4.510  -1.804   1.406  1.00 97.20           C  
ATOM   2440  CE2 PHE B 309       3.487  -1.604   3.566  1.00 97.20           C  
ATOM   2441  CZ  PHE B 309       4.365  -1.127   2.606  1.00 97.20           C  
ATOM   2442  N   CYS B 310      -0.762  -2.927   3.147  1.00 96.46           N  
ATOM   2443  CA  CYS B 310      -1.756  -1.894   2.877  1.00 96.46           C  
ATOM   2444  C   CYS B 310      -1.114  -0.512   2.854  1.00 96.46           C  
ATOM   2445  CB  CYS B 310      -2.868  -1.933   3.926  1.00 96.46           C  
ATOM   2446  O   CYS B 310      -0.804   0.051   3.906  1.00 96.46           O  
ATOM   2447  SG  CYS B 310      -3.798  -3.481   3.944  1.00 96.46           S  
ATOM   2448  N   LEU B 311      -1.034   0.049   1.658  1.00 96.90           N  
ATOM   2449  CA  LEU B 311      -0.385   1.344   1.487  1.00 96.90           C  
ATOM   2450  C   LEU B 311      -1.247   2.464   2.062  1.00 96.90           C  
ATOM   2451  CB  LEU B 311      -0.103   1.612   0.006  1.00 96.90           C  
ATOM   2452  O   LEU B 311      -0.741   3.545   2.371  1.00 96.90           O  
ATOM   2453  CG  LEU B 311       0.820   0.616  -0.698  1.00 96.90           C  
ATOM   2454  CD1 LEU B 311       0.987   0.995  -2.166  1.00 96.90           C  
ATOM   2455  CD2 LEU B 311       2.174   0.556   0.000  1.00 96.90           C  
ATOM   2456  N   GLY B 312      -2.519   2.217   2.171  1.00 95.22           N  
ATOM   2457  CA  GLY B 312      -3.433   3.203   2.725  1.00 95.22           C  
ATOM   2458  C   GLY B 312      -3.182   3.490   4.194  1.00 95.22           C  
ATOM   2459  O   GLY B 312      -3.646   4.502   4.722  1.00 95.22           O  
ATOM   2460  N   LEU B 313      -2.427   2.598   4.856  1.00 94.25           N  
ATOM   2461  CA  LEU B 313      -2.112   2.759   6.271  1.00 94.25           C  
ATOM   2462  C   LEU B 313      -0.970   3.751   6.464  1.00 94.25           C  
ATOM   2463  CB  LEU B 313      -1.743   1.411   6.895  1.00 94.25           C  
ATOM   2464  O   LEU B 313      -0.781   4.280   7.562  1.00 94.25           O  
ATOM   2465  CG  LEU B 313      -2.907   0.473   7.219  1.00 94.25           C  
ATOM   2466  CD1 LEU B 313      -2.382  -0.873   7.710  1.00 94.25           C  
ATOM   2467  CD2 LEU B 313      -3.829   1.103   8.257  1.00 94.25           C  
ATOM   2468  N   LEU B 314      -0.229   3.937   5.369  1.00 93.77           N  
ATOM   2469  CA  LEU B 314       0.988   4.732   5.492  1.00 93.77           C  
ATOM   2470  C   LEU B 314       0.661   6.221   5.553  1.00 93.77           C  
ATOM   2471  CB  LEU B 314       1.933   4.452   4.321  1.00 93.77           C  
ATOM   2472  O   LEU B 314      -0.134   6.719   4.753  1.00 93.77           O  
ATOM   2473  CG  LEU B 314       2.381   3.001   4.143  1.00 93.77           C  
ATOM   2474  CD1 LEU B 314       3.280   2.870   2.919  1.00 93.77           C  
ATOM   2475  CD2 LEU B 314       3.096   2.504   5.394  1.00 93.77           C  
ATOM   2476  N   SER B 315       1.231   6.903   6.523  1.00 90.73           N  
ATOM   2477  CA  SER B 315       1.053   8.342   6.686  1.00 90.73           C  
ATOM   2478  C   SER B 315       2.308   9.104   6.271  1.00 90.73           C  
ATOM   2479  CB  SER B 315       0.698   8.679   8.134  1.00 90.73           C  
ATOM   2480  O   SER B 315       3.427   8.647   6.515  1.00 90.73           O  
ATOM   2481  OG  SER B 315       0.585  10.080   8.312  1.00 90.73           O  
ATOM   2482  N   ASN B 316       2.103  10.132   5.568  1.00 90.52           N  
ATOM   2483  CA  ASN B 316       3.160  11.055   5.167  1.00 90.52           C  
ATOM   2484  C   ASN B 316       2.691  12.506   5.228  1.00 90.52           C  
ATOM   2485  CB  ASN B 316       3.662  10.718   3.762  1.00 90.52           C  
ATOM   2486  O   ASN B 316       1.853  12.926   4.429  1.00 90.52           O  
ATOM   2487  CG  ASN B 316       4.840  11.575   3.341  1.00 90.52           C  
ATOM   2488  ND2 ASN B 316       5.278  11.412   2.099  1.00 90.52           N  
ATOM   2489  OD1 ASN B 316       5.352  12.376   4.127  1.00 90.52           O  
ATOM   2490  N   VAL B 317       3.261  13.306   6.130  1.00 86.79           N  
ATOM   2491  CA  VAL B 317       2.793  14.660   6.409  1.00 86.79           C  
ATOM   2492  C   VAL B 317       3.075  15.562   5.210  1.00 86.79           C  
ATOM   2493  CB  VAL B 317       3.457  15.239   7.679  1.00 86.79           C  
ATOM   2494  O   VAL B 317       2.475  16.631   5.074  1.00 86.79           O  
ATOM   2495  CG1 VAL B 317       3.003  14.475   8.922  1.00 86.79           C  
ATOM   2496  CG2 VAL B 317       4.979  15.200   7.550  1.00 86.79           C  
ATOM   2497  N   ASN B 318       4.007  15.160   4.345  1.00 87.46           N  
ATOM   2498  CA  ASN B 318       4.403  15.976   3.202  1.00 87.46           C  
ATOM   2499  C   ASN B 318       3.701  15.527   1.923  1.00 87.46           C  
ATOM   2500  CB  ASN B 318       5.921  15.939   3.015  1.00 87.46           C  
ATOM   2501  O   ASN B 318       4.089  15.926   0.824  1.00 87.46           O  
ATOM   2502  CG  ASN B 318       6.669  16.503   4.207  1.00 87.46           C  
ATOM   2503  ND2 ASN B 318       7.718  15.807   4.632  1.00 87.46           N  
ATOM   2504  OD1 ASN B 318       6.308  17.554   4.741  1.00 87.46           O  
ATOM   2505  N   ARG B 319       2.712  14.709   2.064  1.00 89.31           N  
ATOM   2506  CA  ARG B 319       1.950  14.224   0.918  1.00 89.31           C  
ATOM   2507  C   ARG B 319       1.118  15.343   0.301  1.00 89.31           C  
ATOM   2508  CB  ARG B 319       1.044  13.062   1.328  1.00 89.31           C  
ATOM   2509  O   ARG B 319       0.319  15.981   0.989  1.00 89.31           O  
ATOM   2510  CG  ARG B 319       0.327  12.398   0.163  1.00 89.31           C  
ATOM   2511  CD  ARG B 319      -0.482  11.190   0.613  1.00 89.31           C  
ATOM   2512  NE  ARG B 319       0.379  10.105   1.075  1.00 89.31           N  
ATOM   2513  NH1 ARG B 319      -1.045   9.413   2.756  1.00 89.31           N  
ATOM   2514  NH2 ARG B 319       0.948   8.332   2.419  1.00 89.31           N  
ATOM   2515  CZ  ARG B 319       0.092   9.286   2.082  1.00 89.31           C  
ATOM   2516  N   ASN B 320       1.324  15.603  -1.024  1.00 86.29           N  
ATOM   2517  CA  ASN B 320       0.584  16.666  -1.695  1.00 86.29           C  
ATOM   2518  C   ASN B 320      -0.589  16.111  -2.498  1.00 86.29           C  
ATOM   2519  CB  ASN B 320       1.512  17.476  -2.602  1.00 86.29           C  
ATOM   2520  O   ASN B 320      -0.830  14.903  -2.498  1.00 86.29           O  
ATOM   2521  CG  ASN B 320       2.143  16.635  -3.694  1.00 86.29           C  
ATOM   2522  ND2 ASN B 320       3.426  16.861  -3.951  1.00 86.29           N  
ATOM   2523  OD1 ASN B 320       1.483  15.788  -4.302  1.00 86.29           O  
ATOM   2524  N   SER B 321      -1.361  16.974  -3.110  1.00 85.41           N  
ATOM   2525  CA  SER B 321      -2.614  16.608  -3.764  1.00 85.41           C  
ATOM   2526  C   SER B 321      -2.364  15.720  -4.978  1.00 85.41           C  
ATOM   2527  CB  SER B 321      -3.384  17.859  -4.186  1.00 85.41           C  
ATOM   2528  O   SER B 321      -3.168  14.836  -5.283  1.00 85.41           O  
ATOM   2529  OG  SER B 321      -2.605  18.660  -5.058  1.00 85.41           O  
ATOM   2530  N   THR B 322      -1.213  15.984  -5.667  1.00 82.61           N  
ATOM   2531  CA  THR B 322      -0.875  15.160  -6.822  1.00 82.61           C  
ATOM   2532  C   THR B 322      -0.685  13.703  -6.410  1.00 82.61           C  
ATOM   2533  CB  THR B 322       0.400  15.670  -7.518  1.00 82.61           C  
ATOM   2534  O   THR B 322      -1.201  12.795  -7.065  1.00 82.61           O  
ATOM   2535  CG2 THR B 322       0.715  14.845  -8.762  1.00 82.61           C  
ATOM   2536  OG1 THR B 322       0.214  17.038  -7.901  1.00 82.61           O  
ATOM   2537  N   ILE B 323      -0.021  13.491  -5.292  1.00 89.77           N  
ATOM   2538  CA  ILE B 323       0.228  12.149  -4.778  1.00 89.77           C  
ATOM   2539  C   ILE B 323      -1.086  11.521  -4.318  1.00 89.77           C  
ATOM   2540  CB  ILE B 323       1.248  12.168  -3.617  1.00 89.77           C  
ATOM   2541  O   ILE B 323      -1.379  10.369  -4.647  1.00 89.77           O  
ATOM   2542  CG1 ILE B 323       2.612  12.662  -4.113  1.00 89.77           C  
ATOM   2543  CG2 ILE B 323       1.366  10.780  -2.980  1.00 89.77           C  
ATOM   2544  CD1 ILE B 323       3.606  12.956  -2.999  1.00 89.77           C  
ATOM   2545  N   GLU B 324      -1.947  12.254  -3.637  1.00 89.39           N  
ATOM   2546  CA  GLU B 324      -3.227  11.755  -3.143  1.00 89.39           C  
ATOM   2547  C   GLU B 324      -4.133  11.324  -4.293  1.00 89.39           C  
ATOM   2548  CB  GLU B 324      -3.927  12.819  -2.293  1.00 89.39           C  
ATOM   2549  O   GLU B 324      -4.768  10.270  -4.228  1.00 89.39           O  
ATOM   2550  CG  GLU B 324      -3.354  12.960  -0.890  1.00 89.39           C  
ATOM   2551  CD  GLU B 324      -4.082  13.993  -0.045  1.00 89.39           C  
ATOM   2552  OE1 GLU B 324      -3.726  14.166   1.143  1.00 89.39           O  
ATOM   2553  OE2 GLU B 324      -5.017  14.634  -0.575  1.00 89.39           O  
ATOM   2554  N   ASN B 325      -4.116  12.143  -5.347  1.00 85.62           N  
ATOM   2555  CA  ASN B 325      -4.938  11.827  -6.510  1.00 85.62           C  
ATOM   2556  C   ASN B 325      -4.461  10.555  -7.205  1.00 85.62           C  
ATOM   2557  CB  ASN B 325      -4.948  12.999  -7.494  1.00 85.62           C  
ATOM   2558  O   ASN B 325      -5.275   9.751  -7.664  1.00 85.62           O  
ATOM   2559  CG  ASN B 325      -5.790  14.162  -7.010  1.00 85.62           C  
ATOM   2560  ND2 ASN B 325      -5.463  15.364  -7.471  1.00 85.62           N  
ATOM   2561  OD1 ASN B 325      -6.726  13.983  -6.226  1.00 85.62           O  
ATOM   2562  N   THR B 326      -3.169  10.389  -7.245  1.00 85.45           N  
ATOM   2563  CA  THR B 326      -2.604   9.196  -7.865  1.00 85.45           C  
ATOM   2564  C   THR B 326      -2.888   7.960  -7.017  1.00 85.45           C  
ATOM   2565  CB  THR B 326      -1.086   9.341  -8.075  1.00 85.45           C  
ATOM   2566  O   THR B 326      -3.193   6.891  -7.551  1.00 85.45           O  
ATOM   2567  CG2 THR B 326      -0.524   8.161  -8.861  1.00 85.45           C  
ATOM   2568  OG1 THR B 326      -0.822  10.551  -8.797  1.00 85.45           O  
ATOM   2569  N   ARG B 327      -2.838   8.045  -5.685  1.00 92.37           N  
ATOM   2570  CA  ARG B 327      -3.050   6.943  -4.753  1.00 92.37           C  
ATOM   2571  C   ARG B 327      -4.466   6.390  -4.871  1.00 92.37           C  
ATOM   2572  CB  ARG B 327      -2.783   7.395  -3.315  1.00 92.37           C  
ATOM   2573  O   ARG B 327      -4.728   5.250  -4.482  1.00 92.37           O  
ATOM   2574  CG  ARG B 327      -1.308   7.556  -2.984  1.00 92.37           C  
ATOM   2575  CD  ARG B 327      -1.101   8.063  -1.564  1.00 92.37           C  
ATOM   2576  NE  ARG B 327      -1.711   7.174  -0.580  1.00 92.37           N  
ATOM   2577  NH1 ARG B 327       0.097   5.742  -0.446  1.00 92.37           N  
ATOM   2578  NH2 ARG B 327      -1.775   5.353   0.819  1.00 92.37           N  
ATOM   2579  CZ  ARG B 327      -1.129   6.092  -0.071  1.00 92.37           C  
ATOM   2580  N   ARG B 328      -5.342   7.209  -5.439  1.00 87.84           N  
ATOM   2581  CA  ARG B 328      -6.721   6.770  -5.629  1.00 87.84           C  
ATOM   2582  C   ARG B 328      -6.798   5.626  -6.635  1.00 87.84           C  
ATOM   2583  CB  ARG B 328      -7.598   7.935  -6.092  1.00 87.84           C  
ATOM   2584  O   ARG B 328      -7.758   4.854  -6.633  1.00 87.84           O  
ATOM   2585  CG  ARG B 328      -7.821   8.998  -5.028  1.00 87.84           C  
ATOM   2586  CD  ARG B 328      -8.738  10.108  -5.524  1.00 87.84           C  
ATOM   2587  NE  ARG B 328      -8.852  11.189  -4.549  1.00 87.84           N  
ATOM   2588  NH1 ARG B 328      -8.510  12.884  -6.081  1.00 87.84           N  
ATOM   2589  NH2 ARG B 328      -8.861  13.383  -3.872  1.00 87.84           N  
ATOM   2590  CZ  ARG B 328      -8.741  12.483  -4.837  1.00 87.84           C  
ATOM   2591  N   HIS B 329      -5.764   5.491  -7.426  1.00 86.48           N  
ATOM   2592  CA  HIS B 329      -5.772   4.513  -8.508  1.00 86.48           C  
ATOM   2593  C   HIS B 329      -5.163   3.189  -8.059  1.00 86.48           C  
ATOM   2594  CB  HIS B 329      -5.017   5.053  -9.724  1.00 86.48           C  
ATOM   2595  O   HIS B 329      -5.176   2.209  -8.808  1.00 86.48           O  
ATOM   2596  CG  HIS B 329      -5.661   6.250 -10.348  1.00 86.48           C  
ATOM   2597  CD2 HIS B 329      -6.589   6.350 -11.328  1.00 86.48           C  
ATOM   2598  ND1 HIS B 329      -5.360   7.540  -9.967  1.00 86.48           N  
ATOM   2599  CE1 HIS B 329      -6.078   8.384 -10.689  1.00 86.48           C  
ATOM   2600  NE2 HIS B 329      -6.832   7.688 -11.522  1.00 86.48           N  
ATOM   2601  N   ILE B 330      -4.707   3.191  -6.826  1.00 93.55           N  
ATOM   2602  CA  ILE B 330      -4.095   1.952  -6.359  1.00 93.55           C  
ATOM   2603  C   ILE B 330      -5.174   0.895  -6.135  1.00 93.55           C  
ATOM   2604  CB  ILE B 330      -3.285   2.176  -5.062  1.00 93.55           C  
ATOM   2605  O   ILE B 330      -5.044  -0.241  -6.597  1.00 93.55           O  
ATOM   2606  CG1 ILE B 330      -2.134   3.156  -5.313  1.00 93.55           C  
ATOM   2607  CG2 ILE B 330      -2.761   0.844  -4.517  1.00 93.55           C  
ATOM   2608  CD1 ILE B 330      -1.390   3.573  -4.052  1.00 93.55           C  
ATOM   2609  N   GLY B 331      -6.295   1.271  -5.414  1.00 90.66           N  
ATOM   2610  CA  GLY B 331      -7.429   0.387  -5.194  1.00 90.66           C  
ATOM   2611  C   GLY B 331      -7.028  -0.980  -4.673  1.00 90.66           C  
ATOM   2612  O   GLY B 331      -6.319  -1.084  -3.670  1.00 90.66           O  
ATOM   2613  N   LYS B 332      -7.435  -2.129  -5.403  1.00 92.87           N  
ATOM   2614  CA  LYS B 332      -7.146  -3.491  -4.965  1.00 92.87           C  
ATOM   2615  C   LYS B 332      -5.675  -3.837  -5.181  1.00 92.87           C  
ATOM   2616  CB  LYS B 332      -8.034  -4.493  -5.703  1.00 92.87           C  
ATOM   2617  O   LYS B 332      -5.203  -4.879  -4.721  1.00 92.87           O  
ATOM   2618  CG  LYS B 332      -9.508  -4.399  -5.339  1.00 92.87           C  
ATOM   2619  CD  LYS B 332     -10.341  -5.412  -6.115  1.00 92.87           C  
ATOM   2620  CE  LYS B 332     -11.830  -5.235  -5.847  1.00 92.87           C  
ATOM   2621  NZ  LYS B 332     -12.653  -6.197  -6.638  1.00 92.87           N  
ATOM   2622  N   GLY B 333      -4.993  -2.976  -5.922  1.00 95.96           N  
ATOM   2623  CA  GLY B 333      -3.544  -3.007  -6.039  1.00 95.96           C  
ATOM   2624  C   GLY B 333      -3.037  -4.174  -6.865  1.00 95.96           C  
ATOM   2625  O   GLY B 333      -3.517  -4.410  -7.975  1.00 95.96           O  
ATOM   2626  N   VAL B 334      -2.005  -4.882  -6.377  1.00 97.57           N  
ATOM   2627  CA  VAL B 334      -1.334  -5.944  -7.118  1.00 97.57           C  
ATOM   2628  C   VAL B 334      -1.159  -7.169  -6.223  1.00 97.57           C  
ATOM   2629  CB  VAL B 334       0.037  -5.480  -7.660  1.00 97.57           C  
ATOM   2630  O   VAL B 334      -0.953  -7.037  -5.014  1.00 97.57           O  
ATOM   2631  CG1 VAL B 334       0.970  -5.098  -6.512  1.00 97.57           C  
ATOM   2632  CG2 VAL B 334       0.666  -6.571  -8.524  1.00 97.57           C  
ATOM   2633  N   HIS B 335      -1.366  -8.319  -6.784  1.00 96.99           N  
ATOM   2634  CA  HIS B 335      -1.092  -9.590  -6.123  1.00 96.99           C  
ATOM   2635  C   HIS B 335       0.215 -10.198  -6.619  1.00 96.99           C  
ATOM   2636  CB  HIS B 335      -2.245 -10.570  -6.348  1.00 96.99           C  
ATOM   2637  O   HIS B 335       0.331 -10.560  -7.792  1.00 96.99           O  
ATOM   2638  CG  HIS B 335      -2.256 -11.715  -5.386  1.00 96.99           C  
ATOM   2639  CD2 HIS B 335      -1.343 -12.114  -4.470  1.00 96.99           C  
ATOM   2640  ND1 HIS B 335      -3.303 -12.606  -5.302  1.00 96.99           N  
ATOM   2641  CE1 HIS B 335      -3.033 -13.507  -4.372  1.00 96.99           C  
ATOM   2642  NE2 HIS B 335      -1.850 -13.231  -3.851  1.00 96.99           N  
ATOM   2643  N   LEU B 336       1.185 -10.414  -5.747  1.00 97.74           N  
ATOM   2644  CA  LEU B 336       2.479 -10.996  -6.086  1.00 97.74           C  
ATOM   2645  C   LEU B 336       2.545 -12.460  -5.662  1.00 97.74           C  
ATOM   2646  CB  LEU B 336       3.612 -10.209  -5.422  1.00 97.74           C  
ATOM   2647  O   LEU B 336       2.156 -12.805  -4.544  1.00 97.74           O  
ATOM   2648  CG  LEU B 336       3.715  -8.728  -5.792  1.00 97.74           C  
ATOM   2649  CD1 LEU B 336       4.737  -8.030  -4.901  1.00 97.74           C  
ATOM   2650  CD2 LEU B 336       4.083  -8.568  -7.263  1.00 97.74           C  
ATOM   2651  N   TYR B 337       3.082 -13.307  -6.567  1.00 94.01           N  
ATOM   2652  CA  TYR B 337       3.231 -14.733  -6.302  1.00 94.01           C  
ATOM   2653  C   TYR B 337       4.675 -15.177  -6.502  1.00 94.01           C  
ATOM   2654  CB  TYR B 337       2.304 -15.548  -7.209  1.00 94.01           C  
ATOM   2655  O   TYR B 337       5.307 -14.824  -7.500  1.00 94.01           O  
ATOM   2656  CG  TYR B 337       0.854 -15.139  -7.119  1.00 94.01           C  
ATOM   2657  CD1 TYR B 337       0.011 -15.694  -6.158  1.00 94.01           C  
ATOM   2658  CD2 TYR B 337       0.323 -14.199  -7.995  1.00 94.01           C  
ATOM   2659  CE1 TYR B 337      -1.326 -15.322  -6.073  1.00 94.01           C  
ATOM   2660  CE2 TYR B 337      -1.013 -13.819  -7.919  1.00 94.01           C  
ATOM   2661  OH  TYR B 337      -3.152 -14.012  -6.877  1.00 94.01           O  
ATOM   2662  CZ  TYR B 337      -1.829 -14.385  -6.956  1.00 94.01           C  
ATOM   2663  N   TYR B 338       5.131 -15.811  -5.544  1.00 94.24           N  
ATOM   2664  CA  TYR B 338       6.419 -16.483  -5.670  1.00 94.24           C  
ATOM   2665  C   TYR B 338       6.241 -17.994  -5.748  1.00 94.24           C  
ATOM   2666  CB  TYR B 338       7.330 -16.124  -4.492  1.00 94.24           C  
ATOM   2667  O   TYR B 338       5.982 -18.648  -4.734  1.00 94.24           O  
ATOM   2668  CG  TYR B 338       8.705 -16.741  -4.578  1.00 94.24           C  
ATOM   2669  CD1 TYR B 338       9.150 -17.636  -3.607  1.00 94.24           C  
ATOM   2670  CD2 TYR B 338       9.562 -16.431  -5.629  1.00 94.24           C  
ATOM   2671  CE1 TYR B 338      10.417 -18.206  -3.681  1.00 94.24           C  
ATOM   2672  CE2 TYR B 338      10.830 -16.995  -5.712  1.00 94.24           C  
ATOM   2673  OH  TYR B 338      12.503 -18.441  -4.814  1.00 94.24           O  
ATOM   2674  CZ  TYR B 338      11.248 -17.880  -4.736  1.00 94.24           C  
ATOM   2675  N   VAL B 339       6.414 -18.591  -6.960  1.00 89.10           N  
ATOM   2676  CA  VAL B 339       6.144 -20.007  -7.186  1.00 89.10           C  
ATOM   2677  C   VAL B 339       7.275 -20.624  -8.006  1.00 89.10           C  
ATOM   2678  CB  VAL B 339       4.790 -20.220  -7.899  1.00 89.10           C  
ATOM   2679  O   VAL B 339       7.556 -20.177  -9.121  1.00 89.10           O  
ATOM   2680  CG1 VAL B 339       4.490 -21.710  -8.053  1.00 89.10           C  
ATOM   2681  CG2 VAL B 339       3.668 -19.523  -7.133  1.00 89.10           C  
ATOM   2682  N   GLY B 340       7.873 -21.688  -7.485  1.00 84.12           N  
ATOM   2683  CA  GLY B 340       8.899 -22.419  -8.210  1.00 84.12           C  
ATOM   2684  C   GLY B 340      10.064 -21.546  -8.638  1.00 84.12           C  
ATOM   2685  O   GLY B 340      10.567 -21.677  -9.756  1.00 84.12           O  
ATOM   2686  N   GLY B 341      10.470 -20.510  -7.851  1.00 90.61           N  
ATOM   2687  CA  GLY B 341      11.584 -19.624  -8.150  1.00 90.61           C  
ATOM   2688  C   GLY B 341      11.224 -18.520  -9.126  1.00 90.61           C  
ATOM   2689  O   GLY B 341      12.106 -17.845  -9.661  1.00 90.61           O  
ATOM   2690  N   GLU B 342       9.969 -18.445  -9.396  1.00 93.86           N  
ATOM   2691  CA  GLU B 342       9.483 -17.398 -10.290  1.00 93.86           C  
ATOM   2692  C   GLU B 342       8.560 -16.430  -9.556  1.00 93.86           C  
ATOM   2693  CB  GLU B 342       8.756 -18.010 -11.490  1.00 93.86           C  
ATOM   2694  O   GLU B 342       7.892 -16.811  -8.593  1.00 93.86           O  
ATOM   2695  CG  GLU B 342       9.617 -18.958 -12.313  1.00 93.86           C  
ATOM   2696  CD  GLU B 342       8.861 -19.616 -13.456  1.00 93.86           C  
ATOM   2697  OE1 GLU B 342       9.507 -20.212 -14.347  1.00 93.86           O  
ATOM   2698  OE2 GLU B 342       7.612 -19.534 -13.461  1.00 93.86           O  
ATOM   2699  N   VAL B 343       8.580 -15.181 -10.034  1.00 97.39           N  
ATOM   2700  CA  VAL B 343       7.715 -14.174  -9.427  1.00 97.39           C  
ATOM   2701  C   VAL B 343       6.728 -13.647 -10.466  1.00 97.39           C  
ATOM   2702  CB  VAL B 343       8.534 -13.007  -8.831  1.00 97.39           C  
ATOM   2703  O   VAL B 343       7.124 -13.258 -11.567  1.00 97.39           O  
ATOM   2704  CG1 VAL B 343       7.612 -11.980  -8.176  1.00 97.39           C  
ATOM   2705  CG2 VAL B 343       9.555 -13.533  -7.823  1.00 97.39           C  
ATOM   2706  N   TYR B 344       5.432 -13.688 -10.079  1.00 96.19           N  
ATOM   2707  CA  TYR B 344       4.375 -13.176 -10.943  1.00 96.19           C  
ATOM   2708  C   TYR B 344       3.679 -11.981 -10.304  1.00 96.19           C  
ATOM   2709  CB  TYR B 344       3.351 -14.274 -11.249  1.00 96.19           C  
ATOM   2710  O   TYR B 344       3.536 -11.919  -9.080  1.00 96.19           O  
ATOM   2711  CG  TYR B 344       3.921 -15.436 -12.025  1.00 96.19           C  
ATOM   2712  CD1 TYR B 344       3.806 -15.495 -13.412  1.00 96.19           C  
ATOM   2713  CD2 TYR B 344       4.575 -16.477 -11.374  1.00 96.19           C  
ATOM   2714  CE1 TYR B 344       4.328 -16.565 -14.132  1.00 96.19           C  
ATOM   2715  CE2 TYR B 344       5.100 -17.551 -12.084  1.00 96.19           C  
ATOM   2716  OH  TYR B 344       5.491 -18.648 -14.167  1.00 96.19           O  
ATOM   2717  CZ  TYR B 344       4.973 -17.587 -13.460  1.00 96.19           C  
ATOM   2718  N   ALA B 345       3.272 -11.036 -11.145  1.00 97.68           N  
ATOM   2719  CA  ALA B 345       2.461  -9.907 -10.695  1.00 97.68           C  
ATOM   2720  C   ALA B 345       1.115  -9.878 -11.413  1.00 97.68           C  
ATOM   2721  CB  ALA B 345       3.208  -8.594 -10.916  1.00 97.68           C  
ATOM   2722  O   ALA B 345       1.062  -9.852 -12.645  1.00 97.68           O  
ATOM   2723  N   GLU B 346       0.050  -9.879 -10.658  1.00 94.14           N  
ATOM   2724  CA  GLU B 346      -1.303  -9.772 -11.194  1.00 94.14           C  
ATOM   2725  C   GLU B 346      -1.957  -8.455 -10.784  1.00 94.14           C  
ATOM   2726  CB  GLU B 346      -2.161 -10.952 -10.730  1.00 94.14           C  
ATOM   2727  O   GLU B 346      -2.046  -8.144  -9.594  1.00 94.14           O  
ATOM   2728  CG  GLU B 346      -3.574 -10.945 -11.294  1.00 94.14           C  
ATOM   2729  CD  GLU B 346      -4.452 -12.050 -10.728  1.00 94.14           C  
ATOM   2730  OE1 GLU B 346      -5.640 -12.138 -11.111  1.00 94.14           O  
ATOM   2731  OE2 GLU B 346      -3.947 -12.833  -9.892  1.00 94.14           O  
ATOM   2732  N   CYS B 347      -2.393  -7.772 -11.789  1.00 94.10           N  
ATOM   2733  CA  CYS B 347      -3.038  -6.493 -11.512  1.00 94.10           C  
ATOM   2734  C   CYS B 347      -4.478  -6.695 -11.056  1.00 94.10           C  
ATOM   2735  CB  CYS B 347      -3.006  -5.598 -12.751  1.00 94.10           C  
ATOM   2736  O   CYS B 347      -5.318  -7.161 -11.828  1.00 94.10           O  
ATOM   2737  SG  CYS B 347      -3.735  -3.967 -12.489  1.00 94.10           S  
ATOM   2738  N   LEU B 348      -4.802  -6.295  -9.852  1.00 92.40           N  
ATOM   2739  CA  LEU B 348      -6.148  -6.432  -9.307  1.00 92.40           C  
ATOM   2740  C   LEU B 348      -6.879  -5.093  -9.320  1.00 92.40           C  
ATOM   2741  CB  LEU B 348      -6.095  -6.983  -7.879  1.00 92.40           C  
ATOM   2742  O   LEU B 348      -8.096  -5.043  -9.125  1.00 92.40           O  
ATOM   2743  CG  LEU B 348      -5.426  -8.347  -7.704  1.00 92.40           C  
ATOM   2744  CD1 LEU B 348      -5.440  -8.759  -6.235  1.00 92.40           C  
ATOM   2745  CD2 LEU B 348      -6.118  -9.397  -8.566  1.00 92.40           C  
ATOM   2746  N   SER B 349      -6.094  -4.044  -9.514  1.00 90.58           N  
ATOM   2747  CA  SER B 349      -6.675  -2.706  -9.544  1.00 90.58           C  
ATOM   2748  C   SER B 349      -7.476  -2.480 -10.821  1.00 90.58           C  
ATOM   2749  CB  SER B 349      -5.581  -1.643  -9.424  1.00 90.58           C  
ATOM   2750  O   SER B 349      -7.263  -3.165 -11.824  1.00 90.58           O  
ATOM   2751  OG  SER B 349      -6.137  -0.341  -9.478  1.00 90.58           O  
ATOM   2752  N   ASP B 350      -8.365  -1.530 -10.772  1.00 86.18           N  
ATOM   2753  CA  ASP B 350      -9.119  -1.167 -11.968  1.00 86.18           C  
ATOM   2754  C   ASP B 350      -8.240  -0.414 -12.964  1.00 86.18           C  
ATOM   2755  CB  ASP B 350     -10.339  -0.321 -11.598  1.00 86.18           C  
ATOM   2756  O   ASP B 350      -8.545  -0.367 -14.158  1.00 86.18           O  
ATOM   2757  CG  ASP B 350     -11.372  -1.090 -10.793  1.00 86.18           C  
ATOM   2758  OD1 ASP B 350     -11.482  -2.323 -10.962  1.00 86.18           O  
ATOM   2759  OD2 ASP B 350     -12.084  -0.456  -9.984  1.00 86.18           O  
ATOM   2760  N   SER B 351      -7.162   0.164 -12.468  1.00 86.81           N  
ATOM   2761  CA  SER B 351      -6.176   0.840 -13.304  1.00 86.81           C  
ATOM   2762  C   SER B 351      -4.961  -0.048 -13.554  1.00 86.81           C  
ATOM   2763  CB  SER B 351      -5.734   2.153 -12.656  1.00 86.81           C  
ATOM   2764  O   SER B 351      -4.634  -0.907 -12.732  1.00 86.81           O  
ATOM   2765  OG  SER B 351      -6.842   3.012 -12.453  1.00 86.81           O  
ATOM   2766  N   SER B 352      -4.312   0.118 -14.734  1.00 89.43           N  
ATOM   2767  CA  SER B 352      -3.118  -0.654 -15.058  1.00 89.43           C  
ATOM   2768  C   SER B 352      -1.981  -0.346 -14.089  1.00 89.43           C  
ATOM   2769  CB  SER B 352      -2.668  -0.371 -16.492  1.00 89.43           C  
ATOM   2770  O   SER B 352      -1.960   0.717 -13.466  1.00 89.43           O  
ATOM   2771  OG  SER B 352      -3.697  -0.687 -17.413  1.00 89.43           O  
ATOM   2772  N   ILE B 353      -1.143  -1.288 -13.948  1.00 93.77           N  
ATOM   2773  CA  ILE B 353       0.097  -1.053 -13.216  1.00 93.77           C  
ATOM   2774  C   ILE B 353       1.283  -1.117 -14.175  1.00 93.77           C  
ATOM   2775  CB  ILE B 353       0.278  -2.074 -12.070  1.00 93.77           C  
ATOM   2776  O   ILE B 353       1.184  -1.704 -15.256  1.00 93.77           O  
ATOM   2777  CG1 ILE B 353       0.380  -3.496 -12.633  1.00 93.77           C  
ATOM   2778  CG2 ILE B 353      -0.869  -1.965 -11.062  1.00 93.77           C  
ATOM   2779  CD1 ILE B 353       0.736  -4.550 -11.593  1.00 93.77           C  
ATOM   2780  N   PHE B 354       2.365  -0.497 -13.828  1.00 91.94           N  
ATOM   2781  CA  PHE B 354       3.540  -0.372 -14.683  1.00 91.94           C  
ATOM   2782  C   PHE B 354       4.780  -0.909 -13.980  1.00 91.94           C  
ATOM   2783  CB  PHE B 354       3.757   1.089 -15.089  1.00 91.94           C  
ATOM   2784  O   PHE B 354       5.161  -0.415 -12.916  1.00 91.94           O  
ATOM   2785  CG  PHE B 354       2.584   1.701 -15.805  1.00 91.94           C  
ATOM   2786  CD1 PHE B 354       2.522   1.702 -17.193  1.00 91.94           C  
ATOM   2787  CD2 PHE B 354       1.542   2.276 -15.089  1.00 91.94           C  
ATOM   2788  CE1 PHE B 354       1.437   2.268 -17.858  1.00 91.94           C  
ATOM   2789  CE2 PHE B 354       0.454   2.844 -15.747  1.00 91.94           C  
ATOM   2790  CZ  PHE B 354       0.404   2.839 -17.131  1.00 91.94           C  
ATOM   2791  N   VAL B 355       5.474  -1.882 -14.663  1.00 95.39           N  
ATOM   2792  CA  VAL B 355       6.521  -2.640 -13.987  1.00 95.39           C  
ATOM   2793  C   VAL B 355       7.814  -2.573 -14.797  1.00 95.39           C  
ATOM   2794  CB  VAL B 355       6.105  -4.112 -13.769  1.00 95.39           C  
ATOM   2795  O   VAL B 355       7.801  -2.764 -16.015  1.00 95.39           O  
ATOM   2796  CG1 VAL B 355       7.247  -4.909 -13.139  1.00 95.39           C  
ATOM   2797  CG2 VAL B 355       4.852  -4.189 -12.897  1.00 95.39           C  
ATOM   2798  N   GLN B 356       8.857  -2.199 -14.114  1.00 92.35           N  
ATOM   2799  CA  GLN B 356      10.193  -2.290 -14.692  1.00 92.35           C  
ATOM   2800  C   GLN B 356      10.986  -3.434 -14.066  1.00 92.35           C  
ATOM   2801  CB  GLN B 356      10.947  -0.971 -14.516  1.00 92.35           C  
ATOM   2802  O   GLN B 356      11.425  -3.337 -12.918  1.00 92.35           O  
ATOM   2803  CG  GLN B 356      12.297  -0.935 -15.219  1.00 92.35           C  
ATOM   2804  CD  GLN B 356      13.080   0.330 -14.923  1.00 92.35           C  
ATOM   2805  NE2 GLN B 356      13.185   1.208 -15.915  1.00 92.35           N  
ATOM   2806  OE1 GLN B 356      13.584   0.519 -13.812  1.00 92.35           O  
ATOM   2807  N   SER B 357      11.190  -4.511 -14.766  1.00 95.71           N  
ATOM   2808  CA  SER B 357      11.972  -5.687 -14.400  1.00 95.71           C  
ATOM   2809  C   SER B 357      12.999  -6.025 -15.475  1.00 95.71           C  
ATOM   2810  CB  SER B 357      11.055  -6.888 -14.163  1.00 95.71           C  
ATOM   2811  O   SER B 357      12.640  -6.498 -16.556  1.00 95.71           O  
ATOM   2812  OG  SER B 357      11.809  -8.083 -14.056  1.00 95.71           O  
ATOM   2813  N   ARG B 358      14.260  -5.924 -15.147  1.00 95.03           N  
ATOM   2814  CA  ARG B 358      15.306  -6.186 -16.130  1.00 95.03           C  
ATOM   2815  C   ARG B 358      15.345  -7.663 -16.508  1.00 95.03           C  
ATOM   2816  CB  ARG B 358      16.670  -5.745 -15.594  1.00 95.03           C  
ATOM   2817  O   ARG B 358      15.611  -8.007 -17.662  1.00 95.03           O  
ATOM   2818  CG  ARG B 358      16.831  -4.237 -15.485  1.00 95.03           C  
ATOM   2819  CD  ARG B 358      18.275  -3.843 -15.205  1.00 95.03           C  
ATOM   2820  NE  ARG B 358      18.415  -2.401 -15.028  1.00 95.03           N  
ATOM   2821  NH1 ARG B 358      20.698  -2.371 -15.379  1.00 95.03           N  
ATOM   2822  NH2 ARG B 358      19.577  -0.422 -14.936  1.00 95.03           N  
ATOM   2823  CZ  ARG B 358      19.563  -1.735 -15.115  1.00 95.03           C  
ATOM   2824  N   ASN B 359      15.094  -8.528 -15.519  1.00 96.91           N  
ATOM   2825  CA  ASN B 359      15.018  -9.961 -15.786  1.00 96.91           C  
ATOM   2826  C   ASN B 359      13.910 -10.287 -16.783  1.00 96.91           C  
ATOM   2827  CB  ASN B 359      14.807 -10.739 -14.485  1.00 96.91           C  
ATOM   2828  O   ASN B 359      14.135 -11.018 -17.750  1.00 96.91           O  
ATOM   2829  CG  ASN B 359      14.886 -12.240 -14.683  1.00 96.91           C  
ATOM   2830  ND2 ASN B 359      16.063 -12.808 -14.448  1.00 96.91           N  
ATOM   2831  OD1 ASN B 359      13.898 -12.883 -15.044  1.00 96.91           O  
ATOM   2832  N   CYS B 360      12.789  -9.728 -16.583  1.00 95.40           N  
ATOM   2833  CA  CYS B 360      11.661  -9.903 -17.491  1.00 95.40           C  
ATOM   2834  C   CYS B 360      11.966  -9.308 -18.860  1.00 95.40           C  
ATOM   2835  CB  CYS B 360      10.403  -9.257 -16.912  1.00 95.40           C  
ATOM   2836  O   CYS B 360      11.687  -9.929 -19.888  1.00 95.40           O  
ATOM   2837  SG  CYS B 360       8.972  -9.339 -18.011  1.00 95.40           S  
ATOM   2838  N   ASN B 361      12.560  -8.136 -18.870  1.00 92.48           N  
ATOM   2839  CA  ASN B 361      12.923  -7.489 -20.127  1.00 92.48           C  
ATOM   2840  C   ASN B 361      13.922  -8.327 -20.920  1.00 92.48           C  
ATOM   2841  CB  ASN B 361      13.491  -6.092 -19.867  1.00 92.48           C  
ATOM   2842  O   ASN B 361      13.813  -8.437 -22.142  1.00 92.48           O  
ATOM   2843  CG  ASN B 361      12.434  -5.108 -19.407  1.00 92.48           C  
ATOM   2844  ND2 ASN B 361      12.869  -4.005 -18.810  1.00 92.48           N  
ATOM   2845  OD1 ASN B 361      11.235  -5.338 -19.585  1.00 92.48           O  
ATOM   2846  N   TYR B 362      14.874  -8.911 -20.221  1.00 94.65           N  
ATOM   2847  CA  TYR B 362      15.842  -9.795 -20.860  1.00 94.65           C  
ATOM   2848  C   TYR B 362      15.146 -10.979 -21.521  1.00 94.65           C  
ATOM   2849  CB  TYR B 362      16.868 -10.296 -19.839  1.00 94.65           C  
ATOM   2850  O   TYR B 362      15.421 -11.301 -22.679  1.00 94.65           O  
ATOM   2851  CG  TYR B 362      17.878 -11.259 -20.416  1.00 94.65           C  
ATOM   2852  CD1 TYR B 362      17.733 -12.634 -20.248  1.00 94.65           C  
ATOM   2853  CD2 TYR B 362      18.978 -10.796 -21.130  1.00 94.65           C  
ATOM   2854  CE1 TYR B 362      18.662 -13.525 -20.776  1.00 94.65           C  
ATOM   2855  CE2 TYR B 362      19.913 -11.677 -21.662  1.00 94.65           C  
ATOM   2856  OH  TYR B 362      20.669 -13.915 -22.006  1.00 94.65           O  
ATOM   2857  CZ  TYR B 362      19.746 -13.038 -21.481  1.00 94.65           C  
ATOM   2858  N   HIS B 363      14.218 -11.613 -20.845  1.00 93.97           N  
ATOM   2859  CA  HIS B 363      13.481 -12.767 -21.348  1.00 93.97           C  
ATOM   2860  C   HIS B 363      12.758 -12.434 -22.649  1.00 93.97           C  
ATOM   2861  CB  HIS B 363      12.480 -13.260 -20.303  1.00 93.97           C  
ATOM   2862  O   HIS B 363      12.730 -13.249 -23.574  1.00 93.97           O  
ATOM   2863  CG  HIS B 363      11.609 -14.376 -20.786  1.00 93.97           C  
ATOM   2864  CD2 HIS B 363      10.297 -14.399 -21.121  1.00 93.97           C  
ATOM   2865  ND1 HIS B 363      12.076 -15.659 -20.969  1.00 93.97           N  
ATOM   2866  CE1 HIS B 363      11.087 -16.425 -21.398  1.00 93.97           C  
ATOM   2867  NE2 HIS B 363       9.996 -15.684 -21.498  1.00 93.97           N  
ATOM   2868  N   HIS B 364      12.271 -11.174 -22.746  1.00 90.82           N  
ATOM   2869  CA  HIS B 364      11.447 -10.802 -23.891  1.00 90.82           C  
ATOM   2870  C   HIS B 364      12.263 -10.045 -24.934  1.00 90.82           C  
ATOM   2871  CB  HIS B 364      10.256  -9.954 -23.441  1.00 90.82           C  
ATOM   2872  O   HIS B 364      11.724  -9.609 -25.954  1.00 90.82           O  
ATOM   2873  CG  HIS B 364       9.236 -10.721 -22.661  1.00 90.82           C  
ATOM   2874  CD2 HIS B 364       8.119 -11.375 -23.059  1.00 90.82           C  
ATOM   2875  ND1 HIS B 364       9.306 -10.873 -21.293  1.00 90.82           N  
ATOM   2876  CE1 HIS B 364       8.274 -11.591 -20.882  1.00 90.82           C  
ATOM   2877  NE2 HIS B 364       7.538 -11.908 -21.934  1.00 90.82           N  
ATOM   2878  N   GLY B 365      13.552  -9.857 -24.639  1.00 89.66           N  
ATOM   2879  CA  GLY B 365      14.428  -9.161 -25.567  1.00 89.66           C  
ATOM   2880  C   GLY B 365      14.155  -7.670 -25.640  1.00 89.66           C  
ATOM   2881  O   GLY B 365      14.314  -7.056 -26.697  1.00 89.66           O  
ATOM   2882  N   PHE B 366      13.580  -7.039 -24.610  1.00 86.98           N  
ATOM   2883  CA  PHE B 366      13.336  -5.604 -24.529  1.00 86.98           C  
ATOM   2884  C   PHE B 366      14.566  -4.874 -24.002  1.00 86.98           C  
ATOM   2885  CB  PHE B 366      12.129  -5.313 -23.631  1.00 86.98           C  
ATOM   2886  O   PHE B 366      15.484  -5.500 -23.468  1.00 86.98           O  
ATOM   2887  CG  PHE B 366      10.856  -5.969 -24.094  1.00 86.98           C  
ATOM   2888  CD1 PHE B 366      10.705  -6.369 -25.417  1.00 86.98           C  
ATOM   2889  CD2 PHE B 366       9.810  -6.186 -23.207  1.00 86.98           C  
ATOM   2890  CE1 PHE B 366       9.528  -6.976 -25.848  1.00 86.98           C  
ATOM   2891  CE2 PHE B 366       8.631  -6.793 -23.630  1.00 86.98           C  
ATOM   2892  CZ  PHE B 366       8.492  -7.186 -24.951  1.00 86.98           C  
ATOM   2893  N   HIS B 367      14.563  -3.539 -24.300  1.00 83.78           N  
ATOM   2894  CA  HIS B 367      15.566  -2.732 -23.616  1.00 83.78           C  
ATOM   2895  C   HIS B 367      15.489  -2.923 -22.104  1.00 83.78           C  
ATOM   2896  CB  HIS B 367      15.394  -1.253 -23.967  1.00 83.78           C  
ATOM   2897  O   HIS B 367      14.398  -3.057 -21.546  1.00 83.78           O  
ATOM   2898  CG  HIS B 367      16.540  -0.396 -23.532  1.00 83.78           C  
ATOM   2899  CD2 HIS B 367      17.638   0.027 -24.202  1.00 83.78           C  
ATOM   2900  ND1 HIS B 367      16.638   0.127 -22.261  1.00 83.78           N  
ATOM   2901  CE1 HIS B 367      17.750   0.837 -22.168  1.00 83.78           C  
ATOM   2902  NE2 HIS B 367      18.375   0.792 -23.332  1.00 83.78           N  
ATOM   2903  N   PRO B 368      16.626  -2.966 -21.318  1.00 84.53           N  
ATOM   2904  CA  PRO B 368      16.679  -3.283 -19.889  1.00 84.53           C  
ATOM   2905  C   PRO B 368      15.817  -2.349 -19.044  1.00 84.53           C  
ATOM   2906  CB  PRO B 368      18.162  -3.117 -19.547  1.00 84.53           C  
ATOM   2907  O   PRO B 368      15.359  -2.732 -17.965  1.00 84.53           O  
ATOM   2908  CG  PRO B 368      18.882  -3.377 -20.830  1.00 84.53           C  
ATOM   2909  CD  PRO B 368      18.027  -2.889 -21.964  1.00 84.53           C  
ATOM   2910  N   THR B 369      15.562  -1.134 -19.525  1.00 83.43           N  
ATOM   2911  CA  THR B 369      14.834  -0.167 -18.710  1.00 83.43           C  
ATOM   2912  C   THR B 369      13.402  -0.006 -19.212  1.00 83.43           C  
ATOM   2913  CB  THR B 369      15.537   1.203 -18.708  1.00 83.43           C  
ATOM   2914  O   THR B 369      12.705   0.934 -18.825  1.00 83.43           O  
ATOM   2915  CG2 THR B 369      16.949   1.096 -18.143  1.00 83.43           C  
ATOM   2916  OG1 THR B 369      15.608   1.700 -20.050  1.00 83.43           O  
ATOM   2917  N   THR B 370      13.014  -0.890 -20.100  1.00 85.60           N  
ATOM   2918  CA  THR B 370      11.644  -0.866 -20.601  1.00 85.60           C  
ATOM   2919  C   THR B 370      10.649  -1.078 -19.464  1.00 85.60           C  
ATOM   2920  CB  THR B 370      11.426  -1.938 -21.684  1.00 85.60           C  
ATOM   2921  O   THR B 370      10.854  -1.938 -18.604  1.00 85.60           O  
ATOM   2922  CG2 THR B 370       9.979  -1.948 -22.165  1.00 85.60           C  
ATOM   2923  OG1 THR B 370      12.286  -1.666 -22.798  1.00 85.60           O  
ATOM   2924  N   VAL B 371       9.555  -0.235 -19.487  1.00 90.07           N  
ATOM   2925  CA  VAL B 371       8.478  -0.356 -18.510  1.00 90.07           C  
ATOM   2926  C   VAL B 371       7.297  -1.097 -19.132  1.00 90.07           C  
ATOM   2927  CB  VAL B 371       8.025   1.027 -17.991  1.00 90.07           C  
ATOM   2928  O   VAL B 371       6.759  -0.672 -20.158  1.00 90.07           O  
ATOM   2929  CG1 VAL B 371       6.873   0.881 -16.998  1.00 90.07           C  
ATOM   2930  CG2 VAL B 371       9.198   1.766 -17.349  1.00 90.07           C  
ATOM   2931  N   CYS B 372       6.866  -2.174 -18.463  1.00 91.34           N  
ATOM   2932  CA  CYS B 372       5.775  -2.986 -18.991  1.00 91.34           C  
ATOM   2933  C   CYS B 372       4.456  -2.632 -18.314  1.00 91.34           C  
ATOM   2934  CB  CYS B 372       6.073  -4.473 -18.802  1.00 91.34           C  
ATOM   2935  O   CYS B 372       4.373  -2.602 -17.085  1.00 91.34           O  
ATOM   2936  SG  CYS B 372       7.545  -5.038 -19.682  1.00 91.34           S  
ATOM   2937  N   LYS B 373       3.481  -2.438 -19.107  1.00 90.07           N  
ATOM   2938  CA  LYS B 373       2.132  -2.173 -18.614  1.00 90.07           C  
ATOM   2939  C   LYS B 373       1.369  -3.472 -18.374  1.00 90.07           C  
ATOM   2940  CB  LYS B 373       1.365  -1.289 -19.598  1.00 90.07           C  
ATOM   2941  O   LYS B 373       1.326  -4.343 -19.245  1.00 90.07           O  
ATOM   2942  CG  LYS B 373      -0.049  -0.947 -19.150  1.00 90.07           C  
ATOM   2943  CD  LYS B 373      -0.770  -0.090 -20.183  1.00 90.07           C  
ATOM   2944  CE  LYS B 373      -2.202   0.209 -19.760  1.00 90.07           C  
ATOM   2945  NZ  LYS B 373      -2.901   1.082 -20.750  1.00 90.07           N  
ATOM   2946  N   ILE B 374       0.784  -3.631 -17.159  1.00 93.57           N  
ATOM   2947  CA  ILE B 374      -0.079  -4.767 -16.855  1.00 93.57           C  
ATOM   2948  C   ILE B 374      -1.514  -4.286 -16.654  1.00 93.57           C  
ATOM   2949  CB  ILE B 374       0.411  -5.530 -15.603  1.00 93.57           C  
ATOM   2950  O   ILE B 374      -1.846  -3.720 -15.610  1.00 93.57           O  
ATOM   2951  CG1 ILE B 374       1.892  -5.898 -15.748  1.00 93.57           C  
ATOM   2952  CG2 ILE B 374      -0.443  -6.778 -15.363  1.00 93.57           C  
ATOM   2953  CD1 ILE B 374       2.485  -6.572 -14.518  1.00 93.57           C  
ATOM   2954  N   PRO B 375      -2.410  -4.592 -17.604  1.00 89.10           N  
ATOM   2955  CA  PRO B 375      -3.805  -4.161 -17.493  1.00 89.10           C  
ATOM   2956  C   PRO B 375      -4.548  -4.852 -16.352  1.00 89.10           C  
ATOM   2957  CB  PRO B 375      -4.403  -4.548 -18.848  1.00 89.10           C  
ATOM   2958  O   PRO B 375      -4.080  -5.867 -15.832  1.00 89.10           O  
ATOM   2959  CG  PRO B 375      -3.223  -4.748 -19.743  1.00 89.10           C  
ATOM   2960  CD  PRO B 375      -2.067  -5.223 -18.911  1.00 89.10           C  
ATOM   2961  N   SER B 376      -5.684  -4.349 -16.036  1.00 89.21           N  
ATOM   2962  CA  SER B 376      -6.504  -4.884 -14.955  1.00 89.21           C  
ATOM   2963  C   SER B 376      -6.890  -6.336 -15.220  1.00 89.21           C  
ATOM   2964  CB  SER B 376      -7.765  -4.039 -14.770  1.00 89.21           C  
ATOM   2965  O   SER B 376      -7.342  -6.673 -16.316  1.00 89.21           O  
ATOM   2966  OG  SER B 376      -8.530  -4.510 -13.673  1.00 89.21           O  
ATOM   2967  N   GLY B 377      -6.631  -7.188 -14.261  1.00 83.99           N  
ATOM   2968  CA  GLY B 377      -7.021  -8.587 -14.337  1.00 83.99           C  
ATOM   2969  C   GLY B 377      -5.986  -9.458 -15.023  1.00 83.99           C  
ATOM   2970  O   GLY B 377      -6.154 -10.676 -15.112  1.00 83.99           O  
ATOM   2971  N   CYS B 378      -4.906  -8.845 -15.523  1.00 86.83           N  
ATOM   2972  CA  CYS B 378      -3.878  -9.607 -16.223  1.00 86.83           C  
ATOM   2973  C   CYS B 378      -2.673  -9.851 -15.324  1.00 86.83           C  
ATOM   2974  CB  CYS B 378      -3.440  -8.876 -17.492  1.00 86.83           C  
ATOM   2975  O   CYS B 378      -2.538  -9.221 -14.273  1.00 86.83           O  
ATOM   2976  SG  CYS B 378      -4.757  -8.683 -18.713  1.00 86.83           S  
ATOM   2977  N   SER B 379      -1.870 -10.859 -15.679  1.00 89.64           N  
ATOM   2978  CA  SER B 379      -0.695 -11.243 -14.904  1.00 89.64           C  
ATOM   2979  C   SER B 379       0.547 -11.323 -15.787  1.00 89.64           C  
ATOM   2980  CB  SER B 379      -0.924 -12.587 -14.211  1.00 89.64           C  
ATOM   2981  O   SER B 379       0.442 -11.540 -16.996  1.00 89.64           O  
ATOM   2982  OG  SER B 379      -0.921 -13.646 -15.153  1.00 89.64           O  
ATOM   2983  N   LEU B 380       1.660 -11.012 -15.225  1.00 93.89           N  
ATOM   2984  CA  LEU B 380       2.931 -11.054 -15.941  1.00 93.89           C  
ATOM   2985  C   LEU B 380       4.024 -11.664 -15.070  1.00 93.89           C  
ATOM   2986  CB  LEU B 380       3.342  -9.648 -16.387  1.00 93.89           C  
ATOM   2987  O   LEU B 380       4.107 -11.372 -13.875  1.00 93.89           O  
ATOM   2988  CG  LEU B 380       4.661  -9.539 -17.153  1.00 93.89           C  
ATOM   2989  CD1 LEU B 380       4.534 -10.195 -18.524  1.00 93.89           C  
ATOM   2990  CD2 LEU B 380       5.081  -8.079 -17.289  1.00 93.89           C  
ATOM   2991  N   LYS B 381       4.751 -12.692 -15.638  1.00 95.59           N  
ATOM   2992  CA  LYS B 381       5.953 -13.165 -14.959  1.00 95.59           C  
ATOM   2993  C   LYS B 381       7.042 -12.096 -14.959  1.00 95.59           C  
ATOM   2994  CB  LYS B 381       6.474 -14.444 -15.617  1.00 95.59           C  
ATOM   2995  O   LYS B 381       7.568 -11.739 -16.015  1.00 95.59           O  
ATOM   2996  CG  LYS B 381       7.680 -15.053 -14.918  1.00 95.59           C  
ATOM   2997  CD  LYS B 381       8.252 -16.223 -15.707  1.00 95.59           C  
ATOM   2998  CE  LYS B 381       7.255 -17.370 -15.809  1.00 95.59           C  
ATOM   2999  NZ  LYS B 381       7.757 -18.463 -16.694  1.00 95.59           N  
ATOM   3000  N   ILE B 382       7.518 -11.675 -13.800  1.00 97.88           N  
ATOM   3001  CA  ILE B 382       8.383 -10.501 -13.764  1.00 97.88           C  
ATOM   3002  C   ILE B 382       9.781 -10.904 -13.299  1.00 97.88           C  
ATOM   3003  CB  ILE B 382       7.807  -9.403 -12.842  1.00 97.88           C  
ATOM   3004  O   ILE B 382      10.686 -10.068 -13.237  1.00 97.88           O  
ATOM   3005  CG1 ILE B 382       7.549  -9.965 -11.439  1.00 97.88           C  
ATOM   3006  CG2 ILE B 382       6.527  -8.812 -13.439  1.00 97.88           C  
ATOM   3007  CD1 ILE B 382       7.156  -8.911 -10.413  1.00 97.88           C  
ATOM   3008  N   PHE B 383       9.932 -12.178 -12.956  1.00 98.18           N  
ATOM   3009  CA  PHE B 383      11.254 -12.670 -12.585  1.00 98.18           C  
ATOM   3010  C   PHE B 383      11.317 -14.188 -12.696  1.00 98.18           C  
ATOM   3011  CB  PHE B 383      11.612 -12.232 -11.162  1.00 98.18           C  
ATOM   3012  O   PHE B 383      10.349 -14.880 -12.375  1.00 98.18           O  
ATOM   3013  CG  PHE B 383      13.013 -12.595 -10.749  1.00 98.18           C  
ATOM   3014  CD1 PHE B 383      13.265 -13.774 -10.059  1.00 98.18           C  
ATOM   3015  CD2 PHE B 383      14.078 -11.756 -11.052  1.00 98.18           C  
ATOM   3016  CE1 PHE B 383      14.561 -14.113  -9.676  1.00 98.18           C  
ATOM   3017  CE2 PHE B 383      15.375 -12.088 -10.672  1.00 98.18           C  
ATOM   3018  CZ  PHE B 383      15.615 -13.266  -9.984  1.00 98.18           C  
ATOM   3019  N   ASN B 384      12.416 -14.744 -13.136  1.00 96.47           N  
ATOM   3020  CA  ASN B 384      12.692 -16.171 -13.255  1.00 96.47           C  
ATOM   3021  C   ASN B 384      14.076 -16.521 -12.717  1.00 96.47           C  
ATOM   3022  CB  ASN B 384      12.557 -16.625 -14.710  1.00 96.47           C  
ATOM   3023  O   ASN B 384      15.090 -16.149 -13.310  1.00 96.47           O  
ATOM   3024  CG  ASN B 384      12.733 -18.122 -14.874  1.00 96.47           C  
ATOM   3025  ND2 ASN B 384      12.023 -18.701 -15.834  1.00 96.47           N  
ATOM   3026  OD1 ASN B 384      13.500 -18.753 -14.142  1.00 96.47           O  
ATOM   3027  N   ASN B 385      14.101 -17.294 -11.680  1.00 94.79           N  
ATOM   3028  CA  ASN B 385      15.339 -17.627 -10.983  1.00 94.79           C  
ATOM   3029  C   ASN B 385      16.270 -18.460 -11.859  1.00 94.79           C  
ATOM   3030  CB  ASN B 385      15.037 -18.364  -9.677  1.00 94.79           C  
ATOM   3031  O   ASN B 385      17.492 -18.346 -11.757  1.00 94.79           O  
ATOM   3032  CG  ASN B 385      15.941 -17.932  -8.539  1.00 94.79           C  
ATOM   3033  ND2 ASN B 385      15.855 -18.633  -7.414  1.00 94.79           N  
ATOM   3034  OD1 ASN B 385      16.710 -16.976  -8.670  1.00 94.79           O  
ATOM   3035  N   GLN B 386      15.751 -19.343 -12.677  1.00 93.03           N  
ATOM   3036  CA  GLN B 386      16.564 -20.154 -13.578  1.00 93.03           C  
ATOM   3037  C   GLN B 386      17.316 -19.281 -14.578  1.00 93.03           C  
ATOM   3038  CB  GLN B 386      15.693 -21.170 -14.319  1.00 93.03           C  
ATOM   3039  O   GLN B 386      18.509 -19.482 -14.812  1.00 93.03           O  
ATOM   3040  CG  GLN B 386      16.485 -22.270 -15.012  1.00 93.03           C  
ATOM   3041  CD  GLN B 386      15.618 -23.441 -15.434  1.00 93.03           C  
ATOM   3042  NE2 GLN B 386      16.224 -24.417 -16.102  1.00 93.03           N  
ATOM   3043  OE1 GLN B 386      14.414 -23.469 -15.161  1.00 93.03           O  
ATOM   3044  N   GLU B 387      16.633 -18.320 -15.092  1.00 94.46           N  
ATOM   3045  CA  GLU B 387      17.261 -17.380 -16.016  1.00 94.46           C  
ATOM   3046  C   GLU B 387      18.341 -16.558 -15.318  1.00 94.46           C  
ATOM   3047  CB  GLU B 387      16.213 -16.453 -16.636  1.00 94.46           C  
ATOM   3048  O   GLU B 387      19.418 -16.337 -15.875  1.00 94.46           O  
ATOM   3049  CG  GLU B 387      16.658 -15.808 -17.941  1.00 94.46           C  
ATOM   3050  CD  GLU B 387      15.517 -15.159 -18.709  1.00 94.46           C  
ATOM   3051  OE1 GLU B 387      15.374 -13.917 -18.647  1.00 94.46           O  
ATOM   3052  OE2 GLU B 387      14.760 -15.899 -19.376  1.00 94.46           O  
ATOM   3053  N   PHE B 388      18.128 -16.150 -14.187  1.00 96.40           N  
ATOM   3054  CA  PHE B 388      19.120 -15.414 -13.413  1.00 96.40           C  
ATOM   3055  C   PHE B 388      20.347 -16.276 -13.146  1.00 96.40           C  
ATOM   3056  CB  PHE B 388      18.519 -14.930 -12.089  1.00 96.40           C  
ATOM   3057  O   PHE B 388      21.481 -15.804 -13.259  1.00 96.40           O  
ATOM   3058  CG  PHE B 388      19.483 -14.152 -11.234  1.00 96.40           C  
ATOM   3059  CD1 PHE B 388      20.082 -14.739 -10.127  1.00 96.40           C  
ATOM   3060  CD2 PHE B 388      19.789 -12.832 -11.538  1.00 96.40           C  
ATOM   3061  CE1 PHE B 388      20.974 -14.021  -9.334  1.00 96.40           C  
ATOM   3062  CE2 PHE B 388      20.679 -12.108 -10.750  1.00 96.40           C  
ATOM   3063  CZ  PHE B 388      21.270 -12.704  -9.648  1.00 96.40           C  
ATOM   3064  N   ALA B 389      20.109 -17.503 -12.775  1.00 94.39           N  
ATOM   3065  CA  ALA B 389      21.199 -18.441 -12.517  1.00 94.39           C  
ATOM   3066  C   ALA B 389      22.109 -18.573 -13.735  1.00 94.39           C  
ATOM   3067  CB  ALA B 389      20.643 -19.807 -12.122  1.00 94.39           C  
ATOM   3068  O   ALA B 389      23.335 -18.584 -13.604  1.00 94.39           O  
ATOM   3069  N   GLN B 390      21.528 -18.684 -14.908  1.00 93.64           N  
ATOM   3070  CA  GLN B 390      22.292 -18.793 -16.146  1.00 93.64           C  
ATOM   3071  C   GLN B 390      23.130 -17.541 -16.387  1.00 93.64           C  
ATOM   3072  CB  GLN B 390      21.360 -19.038 -17.333  1.00 93.64           C  
ATOM   3073  O   GLN B 390      24.310 -17.634 -16.730  1.00 93.64           O  
ATOM   3074  CG  GLN B 390      20.736 -20.427 -17.349  1.00 93.64           C  
ATOM   3075  CD  GLN B 390      19.673 -20.581 -18.421  1.00 93.64           C  
ATOM   3076  NE2 GLN B 390      19.038 -21.748 -18.463  1.00 93.64           N  
ATOM   3077  OE1 GLN B 390      19.423 -19.659 -19.203  1.00 93.64           O  
ATOM   3078  N   LEU B 391      22.530 -16.365 -16.171  1.00 94.08           N  
ATOM   3079  CA  LEU B 391      23.237 -15.101 -16.347  1.00 94.08           C  
ATOM   3080  C   LEU B 391      24.392 -14.982 -15.357  1.00 94.08           C  
ATOM   3081  CB  LEU B 391      22.278 -13.921 -16.174  1.00 94.08           C  
ATOM   3082  O   LEU B 391      25.484 -14.541 -15.722  1.00 94.08           O  
ATOM   3083  CG  LEU B 391      21.323 -13.647 -17.336  1.00 94.08           C  
ATOM   3084  CD1 LEU B 391      20.271 -12.621 -16.928  1.00 94.08           C  
ATOM   3085  CD2 LEU B 391      22.095 -13.171 -18.562  1.00 94.08           C  
ATOM   3086  N   LEU B 392      24.091 -15.373 -14.171  1.00 94.38           N  
ATOM   3087  CA  LEU B 392      25.117 -15.322 -13.135  1.00 94.38           C  
ATOM   3088  C   LEU B 392      26.283 -16.242 -13.479  1.00 94.38           C  
ATOM   3089  CB  LEU B 392      24.528 -15.711 -11.777  1.00 94.38           C  
ATOM   3090  O   LEU B 392      27.445 -15.838 -13.390  1.00 94.38           O  
ATOM   3091  CG  LEU B 392      25.481 -15.653 -10.582  1.00 94.38           C  
ATOM   3092  CD1 LEU B 392      26.065 -14.251 -10.438  1.00 94.38           C  
ATOM   3093  CD2 LEU B 392      24.764 -16.073  -9.304  1.00 94.38           C  
ATOM   3094  N   ALA B 393      25.987 -17.464 -13.893  1.00 92.51           N  
ATOM   3095  CA  ALA B 393      27.010 -18.438 -14.265  1.00 92.51           C  
ATOM   3096  C   ALA B 393      27.870 -17.919 -15.414  1.00 92.51           C  
ATOM   3097  CB  ALA B 393      26.365 -19.768 -14.645  1.00 92.51           C  
ATOM   3098  O   ALA B 393      29.091 -18.092 -15.412  1.00 92.51           O  
ATOM   3099  N   GLN B 394      27.263 -17.230 -16.346  1.00 91.44           N  
ATOM   3100  CA  GLN B 394      27.971 -16.674 -17.495  1.00 91.44           C  
ATOM   3101  C   GLN B 394      28.812 -15.467 -17.092  1.00 91.44           C  
ATOM   3102  CB  GLN B 394      26.983 -16.282 -18.595  1.00 91.44           C  
ATOM   3103  O   GLN B 394      29.940 -15.304 -17.563  1.00 91.44           O  
ATOM   3104  CG  GLN B 394      26.314 -17.470 -19.273  1.00 91.44           C  
ATOM   3105  CD  GLN B 394      25.212 -17.056 -20.230  1.00 91.44           C  
ATOM   3106  NE2 GLN B 394      24.574 -18.037 -20.860  1.00 91.44           N  
ATOM   3107  OE1 GLN B 394      24.935 -15.865 -20.400  1.00 91.44           O  
ATOM   3108  N   SER B 395      28.344 -14.661 -16.199  1.00 91.05           N  
ATOM   3109  CA  SER B 395      28.957 -13.387 -15.838  1.00 91.05           C  
ATOM   3110  C   SER B 395      30.201 -13.596 -14.980  1.00 91.05           C  
ATOM   3111  CB  SER B 395      27.957 -12.502 -15.093  1.00 91.05           C  
ATOM   3112  O   SER B 395      31.117 -12.771 -14.995  1.00 91.05           O  
ATOM   3113  OG  SER B 395      26.855 -12.179 -15.924  1.00 91.05           O  
ATOM   3114  N   VAL B 396      30.214 -14.697 -14.296  1.00 89.96           N  
ATOM   3115  CA  VAL B 396      31.323 -14.967 -13.387  1.00 89.96           C  
ATOM   3116  C   VAL B 396      32.635 -15.002 -14.168  1.00 89.96           C  
ATOM   3117  CB  VAL B 396      31.120 -16.296 -12.625  1.00 89.96           C  
ATOM   3118  O   VAL B 396      33.687 -14.630 -13.643  1.00 89.96           O  
ATOM   3119  CG1 VAL B 396      32.387 -16.679 -11.861  1.00 89.96           C  
ATOM   3120  CG2 VAL B 396      29.930 -16.189 -11.674  1.00 89.96           C  
ATOM   3121  N   ASN B 397      32.569 -15.294 -15.411  1.00 86.56           N  
ATOM   3122  CA  ASN B 397      33.759 -15.396 -16.249  1.00 86.56           C  
ATOM   3123  C   ASN B 397      34.140 -14.045 -16.848  1.00 86.56           C  
ATOM   3124  CB  ASN B 397      33.547 -16.428 -17.359  1.00 86.56           C  
ATOM   3125  O   ASN B 397      35.168 -13.926 -17.517  1.00 86.56           O  
ATOM   3126  CG  ASN B 397      33.306 -17.824 -16.820  1.00 86.56           C  
ATOM   3127  ND2 ASN B 397      32.395 -18.555 -17.452  1.00 86.56           N  
ATOM   3128  OD1 ASN B 397      33.932 -18.242 -15.842  1.00 86.56           O  
ATOM   3129  N   HIS B 398      33.360 -13.019 -16.645  1.00 86.56           N  
ATOM   3130  CA  HIS B 398      33.606 -11.712 -17.245  1.00 86.56           C  
ATOM   3131  C   HIS B 398      34.077 -10.706 -16.200  1.00 86.56           C  
ATOM   3132  CB  HIS B 398      32.344 -11.196 -17.940  1.00 86.56           C  
ATOM   3133  O   HIS B 398      34.126  -9.503 -16.468  1.00 86.56           O  
ATOM   3134  CG  HIS B 398      31.938 -12.009 -19.127  1.00 86.56           C  
ATOM   3135  CD2 HIS B 398      32.242 -11.879 -20.440  1.00 86.56           C  
ATOM   3136  ND1 HIS B 398      31.114 -13.109 -19.029  1.00 86.56           N  
ATOM   3137  CE1 HIS B 398      30.929 -13.622 -20.234  1.00 86.56           C  
ATOM   3138  NE2 HIS B 398      31.602 -12.894 -21.108  1.00 86.56           N  
ATOM   3139  N   GLY B 399      34.279 -11.006 -15.067  1.00 83.57           N  
ATOM   3140  CA  GLY B 399      34.887 -10.146 -14.065  1.00 83.57           C  
ATOM   3141  C   GLY B 399      33.910  -9.686 -13.000  1.00 83.57           C  
ATOM   3142  O   GLY B 399      32.703  -9.905 -13.121  1.00 83.57           O  
ATOM   3143  N   PHE B 400      34.407  -9.042 -11.975  1.00 83.66           N  
ATOM   3144  CA  PHE B 400      33.684  -8.622 -10.781  1.00 83.66           C  
ATOM   3145  C   PHE B 400      32.619  -7.589 -11.128  1.00 83.66           C  
ATOM   3146  CB  PHE B 400      34.651  -8.049  -9.739  1.00 83.66           C  
ATOM   3147  O   PHE B 400      31.473  -7.700 -10.688  1.00 83.66           O  
ATOM   3148  CG  PHE B 400      33.988  -7.658  -8.446  1.00 83.66           C  
ATOM   3149  CD1 PHE B 400      33.428  -6.396  -8.290  1.00 83.66           C  
ATOM   3150  CD2 PHE B 400      33.924  -8.554  -7.387  1.00 83.66           C  
ATOM   3151  CE1 PHE B 400      32.814  -6.031  -7.094  1.00 83.66           C  
ATOM   3152  CE2 PHE B 400      33.311  -8.197  -6.189  1.00 83.66           C  
ATOM   3153  CZ  PHE B 400      32.758  -6.935  -6.044  1.00 83.66           C  
ATOM   3154  N   GLU B 401      32.896  -6.589 -12.042  1.00 83.71           N  
ATOM   3155  CA  GLU B 401      32.002  -5.482 -12.370  1.00 83.71           C  
ATOM   3156  C   GLU B 401      30.752  -5.978 -13.091  1.00 83.71           C  
ATOM   3157  CB  GLU B 401      32.726  -4.442 -13.228  1.00 83.71           C  
ATOM   3158  O   GLU B 401      29.648  -5.493 -12.836  1.00 83.71           O  
ATOM   3159  CG  GLU B 401      33.823  -3.690 -12.488  1.00 83.71           C  
ATOM   3160  CD  GLU B 401      33.712  -2.180 -12.622  1.00 83.71           C  
ATOM   3161  OE1 GLU B 401      34.373  -1.451 -11.848  1.00 83.71           O  
ATOM   3162  OE2 GLU B 401      32.956  -1.722 -13.508  1.00 83.71           O  
ATOM   3163  N   THR B 402      30.991  -6.999 -13.961  1.00 86.00           N  
ATOM   3164  CA  THR B 402      29.875  -7.565 -14.712  1.00 86.00           C  
ATOM   3165  C   THR B 402      28.926  -8.317 -13.784  1.00 86.00           C  
ATOM   3166  CB  THR B 402      30.371  -8.511 -15.821  1.00 86.00           C  
ATOM   3167  O   THR B 402      27.705  -8.201 -13.910  1.00 86.00           O  
ATOM   3168  CG2 THR B 402      29.212  -9.011 -16.677  1.00 86.00           C  
ATOM   3169  OG1 THR B 402      31.302  -7.812 -16.657  1.00 86.00           O  
ATOM   3170  N   VAL B 403      29.505  -8.994 -12.856  1.00 90.44           N  
ATOM   3171  CA  VAL B 403      28.697  -9.735 -11.893  1.00 90.44           C  
ATOM   3172  C   VAL B 403      27.962  -8.760 -10.976  1.00 90.44           C  
ATOM   3173  CB  VAL B 403      29.560 -10.706 -11.056  1.00 90.44           C  
ATOM   3174  O   VAL B 403      26.777  -8.944 -10.688  1.00 90.44           O  
ATOM   3175  CG1 VAL B 403      28.711 -11.405  -9.995  1.00 90.44           C  
ATOM   3176  CG2 VAL B 403      30.239 -11.731 -11.962  1.00 90.44           C  
ATOM   3177  N   TYR B 404      28.652  -7.692 -10.590  1.00 88.14           N  
ATOM   3178  CA  TYR B 404      28.067  -6.691  -9.705  1.00 88.14           C  
ATOM   3179  C   TYR B 404      26.875  -6.009 -10.365  1.00 88.14           C  
ATOM   3180  CB  TYR B 404      29.114  -5.645  -9.308  1.00 88.14           C  
ATOM   3181  O   TYR B 404      25.889  -5.686  -9.698  1.00 88.14           O  
ATOM   3182  CG  TYR B 404      28.636  -4.678  -8.253  1.00 88.14           C  
ATOM   3183  CD1 TYR B 404      28.192  -3.403  -8.598  1.00 88.14           C  
ATOM   3184  CD2 TYR B 404      28.627  -5.036  -6.909  1.00 88.14           C  
ATOM   3185  CE1 TYR B 404      27.753  -2.507  -7.629  1.00 88.14           C  
ATOM   3186  CE2 TYR B 404      28.189  -4.148  -5.932  1.00 88.14           C  
ATOM   3187  OH  TYR B 404      27.321  -2.006  -5.337  1.00 88.14           O  
ATOM   3188  CZ  TYR B 404      27.755  -2.889  -6.301  1.00 88.14           C  
ATOM   3189  N   GLU B 405      26.858  -5.845 -11.620  1.00 88.53           N  
ATOM   3190  CA  GLU B 405      25.793  -5.198 -12.381  1.00 88.53           C  
ATOM   3191  C   GLU B 405      24.504  -6.012 -12.330  1.00 88.53           C  
ATOM   3192  CB  GLU B 405      26.224  -4.986 -13.835  1.00 88.53           C  
ATOM   3193  O   GLU B 405      23.413  -5.470 -12.522  1.00 88.53           O  
ATOM   3194  CG  GLU B 405      26.853  -3.626 -14.099  1.00 88.53           C  
ATOM   3195  CD  GLU B 405      27.023  -3.320 -15.578  1.00 88.53           C  
ATOM   3196  OE1 GLU B 405      27.566  -2.244 -15.917  1.00 88.53           O  
ATOM   3197  OE2 GLU B 405      26.610  -4.163 -16.405  1.00 88.53           O  
ATOM   3198  N   LEU B 406      24.640  -7.296 -12.014  1.00 94.03           N  
ATOM   3199  CA  LEU B 406      23.480  -8.180 -11.978  1.00 94.03           C  
ATOM   3200  C   LEU B 406      22.587  -7.858 -10.785  1.00 94.03           C  
ATOM   3201  CB  LEU B 406      23.924  -9.644 -11.917  1.00 94.03           C  
ATOM   3202  O   LEU B 406      21.454  -8.339 -10.704  1.00 94.03           O  
ATOM   3203  CG  LEU B 406      24.489 -10.236 -13.210  1.00 94.03           C  
ATOM   3204  CD1 LEU B 406      24.946 -11.672 -12.980  1.00 94.03           C  
ATOM   3205  CD2 LEU B 406      23.453 -10.171 -14.326  1.00 94.03           C  
ATOM   3206  N   THR B 407      23.148  -7.011  -9.867  1.00 91.89           N  
ATOM   3207  CA  THR B 407      22.327  -6.574  -8.743  1.00 91.89           C  
ATOM   3208  C   THR B 407      21.051  -5.899  -9.236  1.00 91.89           C  
ATOM   3209  CB  THR B 407      23.101  -5.608  -7.828  1.00 91.89           C  
ATOM   3210  O   THR B 407      19.991  -6.039  -8.623  1.00 91.89           O  
ATOM   3211  CG2 THR B 407      22.285  -5.250  -6.590  1.00 91.89           C  
ATOM   3212  OG1 THR B 407      24.326  -6.227  -7.416  1.00 91.89           O  
ATOM   3213  N   LYS B 408      21.074  -5.199 -10.349  1.00 92.74           N  
ATOM   3214  CA  LYS B 408      19.943  -4.470 -10.916  1.00 92.74           C  
ATOM   3215  C   LYS B 408      18.841  -5.427 -11.362  1.00 92.74           C  
ATOM   3216  CB  LYS B 408      20.397  -3.608 -12.095  1.00 92.74           C  
ATOM   3217  O   LYS B 408      17.675  -5.039 -11.455  1.00 92.74           O  
ATOM   3218  CG  LYS B 408      21.319  -2.462 -11.705  1.00 92.74           C  
ATOM   3219  CD  LYS B 408      21.782  -1.677 -12.925  1.00 92.74           C  
ATOM   3220  CE  LYS B 408      22.754  -0.570 -12.543  1.00 92.74           C  
ATOM   3221  NZ  LYS B 408      23.283   0.143 -13.744  1.00 92.74           N  
ATOM   3222  N   MET B 409      19.217  -6.712 -11.656  1.00 95.61           N  
ATOM   3223  CA  MET B 409      18.246  -7.722 -12.066  1.00 95.61           C  
ATOM   3224  C   MET B 409      17.386  -8.162 -10.886  1.00 95.61           C  
ATOM   3225  CB  MET B 409      18.954  -8.932 -12.678  1.00 95.61           C  
ATOM   3226  O   MET B 409      16.332  -8.772 -11.074  1.00 95.61           O  
ATOM   3227  CG  MET B 409      19.635  -8.638 -14.004  1.00 95.61           C  
ATOM   3228  SD  MET B 409      18.461  -8.648 -15.415  1.00 95.61           S  
ATOM   3229  CE  MET B 409      19.609  -8.355 -16.789  1.00 95.61           C  
ATOM   3230  N   CYS B 410      17.887  -7.865  -9.656  1.00 96.60           N  
ATOM   3231  CA  CYS B 410      17.257  -8.373  -8.443  1.00 96.60           C  
ATOM   3232  C   CYS B 410      16.319  -7.335  -7.839  1.00 96.60           C  
ATOM   3233  CB  CYS B 410      18.316  -8.775  -7.416  1.00 96.60           C  
ATOM   3234  O   CYS B 410      15.729  -7.566  -6.782  1.00 96.60           O  
ATOM   3235  SG  CYS B 410      19.557  -9.919  -8.061  1.00 96.60           S  
ATOM   3236  N   THR B 411      16.148  -6.173  -8.456  1.00 96.86           N  
ATOM   3237  CA  THR B 411      15.268  -5.096  -8.016  1.00 96.86           C  
ATOM   3238  C   THR B 411      14.187  -4.821  -9.058  1.00 96.86           C  
ATOM   3239  CB  THR B 411      16.059  -3.805  -7.741  1.00 96.86           C  
ATOM   3240  O   THR B 411      14.493  -4.567 -10.225  1.00 96.86           O  
ATOM   3241  CG2 THR B 411      15.150  -2.707  -7.200  1.00 96.86           C  
ATOM   3242  OG1 THR B 411      17.086  -4.076  -6.779  1.00 96.86           O  
ATOM   3243  N   ILE B 412      12.986  -4.857  -8.595  1.00 97.95           N  
ATOM   3244  CA  ILE B 412      11.851  -4.573  -9.467  1.00 97.95           C  
ATOM   3245  C   ILE B 412      11.134  -3.314  -8.987  1.00 97.95           C  
ATOM   3246  CB  ILE B 412      10.866  -5.763  -9.518  1.00 97.95           C  
ATOM   3247  O   ILE B 412      10.860  -3.164  -7.794  1.00 97.95           O  
ATOM   3248  CG1 ILE B 412      11.578  -7.023 -10.026  1.00 97.95           C  
ATOM   3249  CG2 ILE B 412       9.657  -5.426 -10.396  1.00 97.95           C  
ATOM   3250  CD1 ILE B 412      10.801  -8.311  -9.788  1.00 97.95           C  
ATOM   3251  N   ARG B 413      10.867  -2.441  -9.914  1.00 96.09           N  
ATOM   3252  CA  ARG B 413      10.165  -1.203  -9.590  1.00 96.09           C  
ATOM   3253  C   ARG B 413       8.789  -1.166 -10.246  1.00 96.09           C  
ATOM   3254  CB  ARG B 413      10.987   0.012 -10.027  1.00 96.09           C  
ATOM   3255  O   ARG B 413       8.642  -1.532 -11.414  1.00 96.09           O  
ATOM   3256  CG  ARG B 413      12.306   0.163  -9.286  1.00 96.09           C  
ATOM   3257  CD  ARG B 413      13.141   1.304  -9.848  1.00 96.09           C  
ATOM   3258  NE  ARG B 413      14.352   1.525  -9.062  1.00 96.09           N  
ATOM   3259  NH1 ARG B 413      15.312   2.990 -10.568  1.00 96.09           N  
ATOM   3260  NH2 ARG B 413      16.410   2.448  -8.629  1.00 96.09           N  
ATOM   3261  CZ  ARG B 413      15.355   2.320  -9.421  1.00 96.09           C  
ATOM   3262  N   MET B 414       7.837  -0.657  -9.483  1.00 96.23           N  
ATOM   3263  CA  MET B 414       6.458  -0.649  -9.962  1.00 96.23           C  
ATOM   3264  C   MET B 414       5.750   0.641  -9.563  1.00 96.23           C  
ATOM   3265  CB  MET B 414       5.692  -1.856  -9.417  1.00 96.23           C  
ATOM   3266  O   MET B 414       5.938   1.138  -8.451  1.00 96.23           O  
ATOM   3267  CG  MET B 414       4.247  -1.925  -9.881  1.00 96.23           C  
ATOM   3268  SD  MET B 414       3.322  -3.304  -9.099  1.00 96.23           S  
ATOM   3269  CE  MET B 414       4.191  -4.723  -9.823  1.00 96.23           C  
ATOM   3270  N   SER B 415       5.008   1.221 -10.489  1.00 92.87           N  
ATOM   3271  CA  SER B 415       4.163   2.378 -10.212  1.00 92.87           C  
ATOM   3272  C   SER B 415       2.703   2.088 -10.544  1.00 92.87           C  
ATOM   3273  CB  SER B 415       4.642   3.595 -11.004  1.00 92.87           C  
ATOM   3274  O   SER B 415       2.410   1.262 -11.411  1.00 92.87           O  
ATOM   3275  OG  SER B 415       3.751   4.684 -10.841  1.00 92.87           O  
ATOM   3276  N   PHE B 416       1.709   2.755  -9.846  1.00 87.92           N  
ATOM   3277  CA  PHE B 416       0.279   2.551 -10.050  1.00 87.92           C  
ATOM   3278  C   PHE B 416      -0.292   3.615 -10.979  1.00 87.92           C  
ATOM   3279  CB  PHE B 416      -0.464   2.568  -8.710  1.00 87.92           C  
ATOM   3280  O   PHE B 416      -1.511   3.721 -11.134  1.00 87.92           O  
ATOM   3281  CG  PHE B 416      -0.110   1.420  -7.804  1.00 87.92           C  
ATOM   3282  CD1 PHE B 416      -0.788   0.211  -7.894  1.00 87.92           C  
ATOM   3283  CD2 PHE B 416       0.902   1.550  -6.862  1.00 87.92           C  
ATOM   3284  CE1 PHE B 416      -0.463  -0.854  -7.057  1.00 87.92           C  
ATOM   3285  CE2 PHE B 416       1.233   0.491  -6.022  1.00 87.92           C  
ATOM   3286  CZ  PHE B 416       0.549  -0.710  -6.120  1.00 87.92           C  
ATOM   3287  N   VAL B 417       0.452   4.446 -11.562  1.00 79.97           N  
ATOM   3288  CA  VAL B 417       0.075   5.432 -12.569  1.00 79.97           C  
ATOM   3289  C   VAL B 417       0.994   5.309 -13.783  1.00 79.97           C  
ATOM   3290  CB  VAL B 417       0.128   6.870 -12.004  1.00 79.97           C  
ATOM   3291  O   VAL B 417       2.103   4.780 -13.678  1.00 79.97           O  
ATOM   3292  CG1 VAL B 417      -1.016   7.105 -11.020  1.00 79.97           C  
ATOM   3293  CG2 VAL B 417       1.476   7.129 -11.334  1.00 79.97           C  
ATOM   3294  N   LYS B 418       0.421   5.844 -14.864  1.00 74.99           N  
ATOM   3295  CA  LYS B 418       1.133   5.665 -16.127  1.00 74.99           C  
ATOM   3296  C   LYS B 418       2.621   5.961 -15.966  1.00 74.99           C  
ATOM   3297  CB  LYS B 418       0.534   6.560 -17.213  1.00 74.99           C  
ATOM   3298  O   LYS B 418       3.000   6.889 -15.249  1.00 74.99           O  
ATOM   3299  CG  LYS B 418       1.035   6.250 -18.616  1.00 74.99           C  
ATOM   3300  CD  LYS B 418       0.378   7.150 -19.655  1.00 74.99           C  
ATOM   3301  CE  LYS B 418       0.914   6.874 -21.053  1.00 74.99           C  
ATOM   3302  NZ  LYS B 418       0.251   7.733 -22.080  1.00 74.99           N  
ATOM   3303  N   GLY B 419       3.302   5.258 -16.787  1.00 65.40           N  
ATOM   3304  CA  GLY B 419       4.687   4.904 -16.521  1.00 65.40           C  
ATOM   3305  C   GLY B 419       5.677   5.917 -17.064  1.00 65.40           C  
ATOM   3306  O   GLY B 419       5.287   6.873 -17.737  1.00 65.40           O  
ATOM   3307  N   TRP B 420       7.057   5.742 -16.713  1.00 72.14           N  
ATOM   3308  CA  TRP B 420       8.333   6.421 -16.915  1.00 72.14           C  
ATOM   3309  C   TRP B 420       9.214   5.645 -17.888  1.00 72.14           C  
ATOM   3310  CB  TRP B 420       9.063   6.605 -15.582  1.00 72.14           C  
ATOM   3311  O   TRP B 420       8.852   4.550 -18.325  1.00 72.14           O  
ATOM   3312  CG  TRP B 420       9.598   5.332 -15.000  1.00 72.14           C  
ATOM   3313  CD1 TRP B 420      10.867   4.837 -15.127  1.00 72.14           C  
ATOM   3314  CD2 TRP B 420       8.878   4.388 -14.202  1.00 72.14           C  
ATOM   3315  CE2 TRP B 420       9.773   3.344 -13.879  1.00 72.14           C  
ATOM   3316  CE3 TRP B 420       7.561   4.324 -13.727  1.00 72.14           C  
ATOM   3317  NE1 TRP B 420      10.978   3.642 -14.455  1.00 72.14           N  
ATOM   3318  CH2 TRP B 420       8.098   2.209 -12.650  1.00 72.14           C  
ATOM   3319  CZ2 TRP B 420       9.392   2.247 -13.102  1.00 72.14           C  
ATOM   3320  CZ3 TRP B 420       7.184   3.232 -12.954  1.00 72.14           C  
ATOM   3321  N   GLY B 421      10.087   6.189 -18.372  1.00 65.85           N  
ATOM   3322  CA  GLY B 421      11.023   5.549 -19.282  1.00 65.85           C  
ATOM   3323  C   GLY B 421      11.091   6.223 -20.640  1.00 65.85           C  
ATOM   3324  O   GLY B 421      10.656   7.366 -20.793  1.00 65.85           O  
ATOM   3325  N   ALA B 422      11.727   5.679 -21.586  1.00 61.88           N  
ATOM   3326  CA  ALA B 422      12.105   6.266 -22.869  1.00 61.88           C  
ATOM   3327  C   ALA B 422      10.877   6.760 -23.629  1.00 61.88           C  
ATOM   3328  CB  ALA B 422      12.876   5.253 -23.711  1.00 61.88           C  
ATOM   3329  O   ALA B 422      10.924   7.802 -24.287  1.00 61.88           O  
ATOM   3330  N   GLU B 423       9.717   6.162 -23.331  1.00 60.97           N  
ATOM   3331  CA  GLU B 423       8.527   6.490 -24.109  1.00 60.97           C  
ATOM   3332  C   GLU B 423       7.601   7.424 -23.335  1.00 60.97           C  
ATOM   3333  CB  GLU B 423       7.776   5.217 -24.507  1.00 60.97           C  
ATOM   3334  O   GLU B 423       6.525   7.782 -23.818  1.00 60.97           O  
ATOM   3335  CG  GLU B 423       8.576   4.288 -25.409  1.00 60.97           C  
ATOM   3336  CD  GLU B 423       7.747   3.149 -25.982  1.00 60.97           C  
ATOM   3337  OE1 GLU B 423       8.286   2.350 -26.782  1.00 60.97           O  
ATOM   3338  OE2 GLU B 423       6.550   3.056 -25.630  1.00 60.97           O  
ATOM   3339  N   TYR B 424       8.045   7.757 -22.130  1.00 65.97           N  
ATOM   3340  CA  TYR B 424       7.209   8.584 -21.267  1.00 65.97           C  
ATOM   3341  C   TYR B 424       7.897   9.905 -20.944  1.00 65.97           C  
ATOM   3342  CB  TYR B 424       6.874   7.839 -19.971  1.00 65.97           C  
ATOM   3343  O   TYR B 424       9.103  10.051 -21.154  1.00 65.97           O  
ATOM   3344  CG  TYR B 424       5.970   6.647 -20.172  1.00 65.97           C  
ATOM   3345  CD1 TYR B 424       4.584   6.789 -20.162  1.00 65.97           C  
ATOM   3346  CD2 TYR B 424       6.499   5.377 -20.370  1.00 65.97           C  
ATOM   3347  CE1 TYR B 424       3.747   5.693 -20.345  1.00 65.97           C  
ATOM   3348  CE2 TYR B 424       5.672   4.273 -20.554  1.00 65.97           C  
ATOM   3349  OH  TYR B 424       3.476   3.353 -20.721  1.00 65.97           O  
ATOM   3350  CZ  TYR B 424       4.300   4.442 -20.540  1.00 65.97           C  
ATOM   3351  N   HIS B 425       7.130  10.923 -20.543  1.00 67.90           N  
ATOM   3352  CA  HIS B 425       7.693  12.212 -20.155  1.00 67.90           C  
ATOM   3353  C   HIS B 425       8.639  12.066 -18.968  1.00 67.90           C  
ATOM   3354  CB  HIS B 425       6.578  13.204 -19.819  1.00 67.90           C  
ATOM   3355  O   HIS B 425       9.671  12.737 -18.906  1.00 67.90           O  
ATOM   3356  CG  HIS B 425       6.107  14.000 -20.995  1.00 67.90           C  
ATOM   3357  CD2 HIS B 425       5.802  15.313 -21.115  1.00 67.90           C  
ATOM   3358  ND1 HIS B 425       5.900  13.440 -22.237  1.00 67.90           N  
ATOM   3359  CE1 HIS B 425       5.486  14.378 -23.072  1.00 67.90           C  
ATOM   3360  NE2 HIS B 425       5.419  15.524 -22.416  1.00 67.90           N  
ATOM   3361  N   ARG B 426       8.264  11.043 -18.163  1.00 76.70           N  
ATOM   3362  CA  ARG B 426       9.119  10.784 -17.010  1.00 76.70           C  
ATOM   3363  C   ARG B 426      10.220   9.787 -17.357  1.00 76.70           C  
ATOM   3364  CB  ARG B 426       8.292  10.261 -15.833  1.00 76.70           C  
ATOM   3365  O   ARG B 426       9.945   8.712 -17.893  1.00 76.70           O  
ATOM   3366  CG  ARG B 426       7.222  11.230 -15.354  1.00 76.70           C  
ATOM   3367  CD  ARG B 426       6.333  10.605 -14.288  1.00 76.70           C  
ATOM   3368  NE  ARG B 426       5.103  11.369 -14.098  1.00 76.70           N  
ATOM   3369  NH1 ARG B 426       3.918   9.621 -13.161  1.00 76.70           N  
ATOM   3370  NH2 ARG B 426       2.923  11.667 -13.439  1.00 76.70           N  
ATOM   3371  CZ  ARG B 426       3.984  10.884 -13.566  1.00 76.70           C  
ATOM   3372  N   GLN B 427      11.486  10.191 -17.031  1.00 68.77           N  
ATOM   3373  CA  GLN B 427      12.606   9.342 -17.424  1.00 68.77           C  
ATOM   3374  C   GLN B 427      12.918   8.309 -16.344  1.00 68.77           C  
ATOM   3375  CB  GLN B 427      13.846  10.188 -17.715  1.00 68.77           C  
ATOM   3376  O   GLN B 427      13.377   7.206 -16.648  1.00 68.77           O  
ATOM   3377  CG  GLN B 427      13.678  11.140 -18.892  1.00 68.77           C  
ATOM   3378  CD  GLN B 427      13.437  10.415 -20.203  1.00 68.77           C  
ATOM   3379  NE2 GLN B 427      12.860  11.118 -21.172  1.00 68.77           N  
ATOM   3380  OE1 GLN B 427      13.768   9.234 -20.344  1.00 68.77           O  
ATOM   3381  N   ASP B 428      12.621   8.742 -15.150  1.00 80.09           N  
ATOM   3382  CA  ASP B 428      12.959   7.877 -14.024  1.00 80.09           C  
ATOM   3383  C   ASP B 428      11.753   7.666 -13.112  1.00 80.09           C  
ATOM   3384  CB  ASP B 428      14.126   8.465 -13.227  1.00 80.09           C  
ATOM   3385  O   ASP B 428      10.899   8.546 -12.990  1.00 80.09           O  
ATOM   3386  CG  ASP B 428      14.702   7.491 -12.214  1.00 80.09           C  
ATOM   3387  OD1 ASP B 428      15.007   6.336 -12.583  1.00 80.09           O  
ATOM   3388  OD2 ASP B 428      14.850   7.881 -11.036  1.00 80.09           O  
ATOM   3389  N   VAL B 429      11.747   6.533 -12.423  1.00 86.83           N  
ATOM   3390  CA  VAL B 429      10.611   6.184 -11.577  1.00 86.83           C  
ATOM   3391  C   VAL B 429      10.484   7.195 -10.439  1.00 86.83           C  
ATOM   3392  CB  VAL B 429      10.746   4.754 -11.006  1.00 86.83           C  
ATOM   3393  O   VAL B 429       9.401   7.374  -9.877  1.00 86.83           O  
ATOM   3394  CG1 VAL B 429      11.892   4.681  -9.999  1.00 86.83           C  
ATOM   3395  CG2 VAL B 429       9.434   4.311 -10.362  1.00 86.83           C  
ATOM   3396  N   THR B 430      11.605   7.849 -10.049  1.00 85.34           N  
ATOM   3397  CA  THR B 430      11.639   8.773  -8.921  1.00 85.34           C  
ATOM   3398  C   THR B 430      10.796  10.011  -9.211  1.00 85.34           C  
ATOM   3399  CB  THR B 430      13.082   9.198  -8.590  1.00 85.34           C  
ATOM   3400  O   THR B 430      10.493  10.789  -8.304  1.00 85.34           O  
ATOM   3401  CG2 THR B 430      13.947   7.988  -8.250  1.00 85.34           C  
ATOM   3402  OG1 THR B 430      13.647   9.873  -9.720  1.00 85.34           O  
ATOM   3403  N   SER B 431      10.454  10.178 -10.490  1.00 82.27           N  
ATOM   3404  CA  SER B 431       9.631  11.321 -10.872  1.00 82.27           C  
ATOM   3405  C   SER B 431       8.147  10.974 -10.826  1.00 82.27           C  
ATOM   3406  CB  SER B 431      10.005  11.807 -12.273  1.00 82.27           C  
ATOM   3407  O   SER B 431       7.294  11.842 -11.021  1.00 82.27           O  
ATOM   3408  OG  SER B 431      11.378  12.154 -12.335  1.00 82.27           O  
ATOM   3409  N   THR B 432       7.798   9.727 -10.614  1.00 86.68           N  
ATOM   3410  CA  THR B 432       6.410   9.304 -10.471  1.00 86.68           C  
ATOM   3411  C   THR B 432       5.892   9.609  -9.069  1.00 86.68           C  
ATOM   3412  CB  THR B 432       6.251   7.800 -10.764  1.00 86.68           C  
ATOM   3413  O   THR B 432       6.645   9.541  -8.095  1.00 86.68           O  
ATOM   3414  CG2 THR B 432       6.652   7.474 -12.199  1.00 86.68           C  
ATOM   3415  OG1 THR B 432       7.083   7.055  -9.866  1.00 86.68           O  
ATOM   3416  N   PRO B 433       4.633  10.030  -8.943  1.00 88.67           N  
ATOM   3417  CA  PRO B 433       4.079  10.470  -7.660  1.00 88.67           C  
ATOM   3418  C   PRO B 433       4.178   9.399  -6.576  1.00 88.67           C  
ATOM   3419  CB  PRO B 433       2.616  10.775  -7.993  1.00 88.67           C  
ATOM   3420  O   PRO B 433       4.474   9.711  -5.420  1.00 88.67           O  
ATOM   3421  CG  PRO B 433       2.616  11.097  -9.453  1.00 88.67           C  
ATOM   3422  CD  PRO B 433       3.681  10.276 -10.122  1.00 88.67           C  
ATOM   3423  N   CYS B 434       3.866   8.080  -6.867  1.00 93.59           N  
ATOM   3424  CA  CYS B 434       3.984   7.001  -5.892  1.00 93.59           C  
ATOM   3425  C   CYS B 434       4.321   5.682  -6.577  1.00 93.59           C  
ATOM   3426  CB  CYS B 434       2.688   6.855  -5.094  1.00 93.59           C  
ATOM   3427  O   CYS B 434       3.798   5.384  -7.652  1.00 93.59           O  
ATOM   3428  SG  CYS B 434       1.239   6.514  -6.116  1.00 93.59           S  
ATOM   3429  N   TRP B 435       5.263   4.963  -5.946  1.00 95.82           N  
ATOM   3430  CA  TRP B 435       5.735   3.710  -6.527  1.00 95.82           C  
ATOM   3431  C   TRP B 435       6.338   2.807  -5.456  1.00 95.82           C  
ATOM   3432  CB  TRP B 435       6.766   3.980  -7.625  1.00 95.82           C  
ATOM   3433  O   TRP B 435       6.523   3.228  -4.312  1.00 95.82           O  
ATOM   3434  CG  TRP B 435       7.974   4.733  -7.155  1.00 95.82           C  
ATOM   3435  CD1 TRP B 435       8.068   6.077  -6.921  1.00 95.82           C  
ATOM   3436  CD2 TRP B 435       9.263   4.184  -6.865  1.00 95.82           C  
ATOM   3437  CE2 TRP B 435      10.092   5.254  -6.459  1.00 95.82           C  
ATOM   3438  CE3 TRP B 435       9.799   2.890  -6.908  1.00 95.82           C  
ATOM   3439  NE1 TRP B 435       9.339   6.397  -6.502  1.00 95.82           N  
ATOM   3440  CH2 TRP B 435      11.927   3.792  -6.150  1.00 95.82           C  
ATOM   3441  CZ2 TRP B 435      11.429   5.068  -6.099  1.00 95.82           C  
ATOM   3442  CZ3 TRP B 435      11.130   2.707  -6.549  1.00 95.82           C  
ATOM   3443  N   ILE B 436       6.519   1.470  -5.780  1.00 97.93           N  
ATOM   3444  CA  ILE B 436       7.143   0.535  -4.850  1.00 97.93           C  
ATOM   3445  C   ILE B 436       8.377  -0.090  -5.496  1.00 97.93           C  
ATOM   3446  CB  ILE B 436       6.154  -0.566  -4.407  1.00 97.93           C  
ATOM   3447  O   ILE B 436       8.491  -0.127  -6.723  1.00 97.93           O  
ATOM   3448  CG1 ILE B 436       5.737  -1.423  -5.608  1.00 97.93           C  
ATOM   3449  CG2 ILE B 436       4.930   0.050  -3.723  1.00 97.93           C  
ATOM   3450  CD1 ILE B 436       4.911  -2.647  -5.238  1.00 97.93           C  
ATOM   3451  N   GLU B 437       9.256  -0.437  -4.687  1.00 97.60           N  
ATOM   3452  CA  GLU B 437      10.443  -1.185  -5.092  1.00 97.60           C  
ATOM   3453  C   GLU B 437      10.505  -2.542  -4.396  1.00 97.60           C  
ATOM   3454  CB  GLU B 437      11.712  -0.383  -4.795  1.00 97.60           C  
ATOM   3455  O   GLU B 437      10.388  -2.623  -3.171  1.00 97.60           O  
ATOM   3456  CG  GLU B 437      12.967  -0.958  -5.435  1.00 97.60           C  
ATOM   3457  CD  GLU B 437      14.176  -0.044  -5.311  1.00 97.60           C  
ATOM   3458  OE1 GLU B 437      15.055  -0.313  -4.460  1.00 97.60           O  
ATOM   3459  OE2 GLU B 437      14.245   0.948  -6.070  1.00 97.60           O  
ATOM   3460  N   ILE B 438      10.679  -3.618  -5.173  1.00 98.40           N  
ATOM   3461  CA  ILE B 438      10.740  -4.982  -4.660  1.00 98.40           C  
ATOM   3462  C   ILE B 438      12.173  -5.503  -4.749  1.00 98.40           C  
ATOM   3463  CB  ILE B 438       9.782  -5.919  -5.429  1.00 98.40           C  
ATOM   3464  O   ILE B 438      12.751  -5.565  -5.837  1.00 98.40           O  
ATOM   3465  CG1 ILE B 438       8.359  -5.347  -5.425  1.00 98.40           C  
ATOM   3466  CG2 ILE B 438       9.807  -7.328  -4.829  1.00 98.40           C  
ATOM   3467  CD1 ILE B 438       7.432  -5.987  -6.449  1.00 98.40           C  
ATOM   3468  N   HIS B 439      12.715  -5.915  -3.608  1.00 97.85           N  
ATOM   3469  CA  HIS B 439      14.048  -6.504  -3.552  1.00 97.85           C  
ATOM   3470  C   HIS B 439      13.975  -8.013  -3.342  1.00 97.85           C  
ATOM   3471  CB  HIS B 439      14.873  -5.858  -2.438  1.00 97.85           C  
ATOM   3472  O   HIS B 439      13.517  -8.477  -2.295  1.00 97.85           O  
ATOM   3473  CG  HIS B 439      15.098  -4.392  -2.631  1.00 97.85           C  
ATOM   3474  CD2 HIS B 439      16.073  -3.721  -3.288  1.00 97.85           C  
ATOM   3475  ND1 HIS B 439      14.255  -3.435  -2.108  1.00 97.85           N  
ATOM   3476  CE1 HIS B 439      14.703  -2.235  -2.437  1.00 97.85           C  
ATOM   3477  NE2 HIS B 439      15.805  -2.381  -3.153  1.00 97.85           N  
ATOM   3478  N   LEU B 440      14.490  -8.743  -4.278  1.00 98.27           N  
ATOM   3479  CA  LEU B 440      14.453 -10.200  -4.213  1.00 98.27           C  
ATOM   3480  C   LEU B 440      15.645 -10.739  -3.428  1.00 98.27           C  
ATOM   3481  CB  LEU B 440      14.441 -10.800  -5.621  1.00 98.27           C  
ATOM   3482  O   LEU B 440      16.789 -10.627  -3.875  1.00 98.27           O  
ATOM   3483  CG  LEU B 440      13.311 -10.340  -6.544  1.00 98.27           C  
ATOM   3484  CD1 LEU B 440      13.523 -10.883  -7.953  1.00 98.27           C  
ATOM   3485  CD2 LEU B 440      11.958 -10.781  -5.994  1.00 98.27           C  
ATOM   3486  N   HIS B 441      15.405 -11.408  -2.303  1.00 96.86           N  
ATOM   3487  CA  HIS B 441      16.440 -11.744  -1.332  1.00 96.86           C  
ATOM   3488  C   HIS B 441      17.242 -12.962  -1.780  1.00 96.86           C  
ATOM   3489  CB  HIS B 441      15.822 -12.000   0.044  1.00 96.86           C  
ATOM   3490  O   HIS B 441      18.466 -12.990  -1.639  1.00 96.86           O  
ATOM   3491  CG  HIS B 441      15.335 -10.760   0.722  1.00 96.86           C  
ATOM   3492  CD2 HIS B 441      15.230  -9.485   0.278  1.00 96.86           C  
ATOM   3493  ND1 HIS B 441      14.885 -10.752   2.025  1.00 96.86           N  
ATOM   3494  CE1 HIS B 441      14.523  -9.523   2.352  1.00 96.86           C  
ATOM   3495  NE2 HIS B 441      14.722  -8.735   1.310  1.00 96.86           N  
ATOM   3496  N   GLY B 442      16.596 -13.968  -2.373  1.00 96.14           N  
ATOM   3497  CA  GLY B 442      17.302 -15.151  -2.837  1.00 96.14           C  
ATOM   3498  C   GLY B 442      18.436 -14.832  -3.793  1.00 96.14           C  
ATOM   3499  O   GLY B 442      19.609 -14.972  -3.442  1.00 96.14           O  
ATOM   3500  N   PRO B 443      18.113 -14.238  -4.933  1.00 96.14           N  
ATOM   3501  CA  PRO B 443      19.153 -13.868  -5.896  1.00 96.14           C  
ATOM   3502  C   PRO B 443      20.193 -12.918  -5.305  1.00 96.14           C  
ATOM   3503  CB  PRO B 443      18.368 -13.187  -7.019  1.00 96.14           C  
ATOM   3504  O   PRO B 443      21.383 -13.032  -5.612  1.00 96.14           O  
ATOM   3505  CG  PRO B 443      16.988 -13.752  -6.918  1.00 96.14           C  
ATOM   3506  CD  PRO B 443      16.696 -14.041  -5.473  1.00 96.14           C  
ATOM   3507  N   LEU B 444      19.831 -11.960  -4.455  1.00 96.35           N  
ATOM   3508  CA  LEU B 444      20.770 -11.029  -3.838  1.00 96.35           C  
ATOM   3509  C   LEU B 444      21.748 -11.765  -2.929  1.00 96.35           C  
ATOM   3510  CB  LEU B 444      20.019  -9.960  -3.040  1.00 96.35           C  
ATOM   3511  O   LEU B 444      22.951 -11.496  -2.958  1.00 96.35           O  
ATOM   3512  CG  LEU B 444      19.435  -8.798  -3.845  1.00 96.35           C  
ATOM   3513  CD1 LEU B 444      18.491  -7.973  -2.977  1.00 96.35           C  
ATOM   3514  CD2 LEU B 444      20.550  -7.924  -4.410  1.00 96.35           C  
ATOM   3515  N   GLN B 445      21.227 -12.665  -2.126  1.00 95.07           N  
ATOM   3516  CA  GLN B 445      22.086 -13.457  -1.252  1.00 95.07           C  
ATOM   3517  C   GLN B 445      23.056 -14.312  -2.061  1.00 95.07           C  
ATOM   3518  CB  GLN B 445      21.244 -14.345  -0.333  1.00 95.07           C  
ATOM   3519  O   GLN B 445      24.234 -14.424  -1.713  1.00 95.07           O  
ATOM   3520  CG  GLN B 445      22.048 -15.036   0.760  1.00 95.07           C  
ATOM   3521  CD  GLN B 445      21.178 -15.825   1.720  1.00 95.07           C  
ATOM   3522  NE2 GLN B 445      21.693 -16.076   2.918  1.00 95.07           N  
ATOM   3523  OE1 GLN B 445      20.050 -16.204   1.387  1.00 95.07           O  
ATOM   3524  N   TRP B 446      22.522 -14.906  -3.140  1.00 94.90           N  
ATOM   3525  CA  TRP B 446      23.355 -15.719  -4.020  1.00 94.90           C  
ATOM   3526  C   TRP B 446      24.470 -14.884  -4.640  1.00 94.90           C  
ATOM   3527  CB  TRP B 446      22.507 -16.361  -5.122  1.00 94.90           C  
ATOM   3528  O   TRP B 446      25.640 -15.272  -4.600  1.00 94.90           O  
ATOM   3529  CG  TRP B 446      23.138 -17.567  -5.751  1.00 94.90           C  
ATOM   3530  CD1 TRP B 446      24.256 -18.229  -5.325  1.00 94.90           C  
ATOM   3531  CD2 TRP B 446      22.688 -18.252  -6.924  1.00 94.90           C  
ATOM   3532  CE2 TRP B 446      23.582 -19.322  -7.151  1.00 94.90           C  
ATOM   3533  CE3 TRP B 446      21.614 -18.066  -7.804  1.00 94.90           C  
ATOM   3534  NE1 TRP B 446      24.528 -19.285  -6.163  1.00 94.90           N  
ATOM   3535  CH2 TRP B 446      22.375 -19.998  -9.072  1.00 94.90           C  
ATOM   3536  CZ2 TRP B 446      23.434 -20.203  -8.226  1.00 94.90           C  
ATOM   3537  CZ3 TRP B 446      21.469 -18.944  -8.873  1.00 94.90           C  
ATOM   3538  N   LEU B 447      24.117 -13.740  -5.161  1.00 92.95           N  
ATOM   3539  CA  LEU B 447      25.077 -12.807  -5.742  1.00 92.95           C  
ATOM   3540  C   LEU B 447      26.135 -12.409  -4.719  1.00 92.95           C  
ATOM   3541  CB  LEU B 447      24.361 -11.559  -6.266  1.00 92.95           C  
ATOM   3542  O   LEU B 447      27.328 -12.379  -5.033  1.00 92.95           O  
ATOM   3543  CG  LEU B 447      25.201 -10.601  -7.112  1.00 92.95           C  
ATOM   3544  CD1 LEU B 447      25.602 -11.265  -8.425  1.00 92.95           C  
ATOM   3545  CD2 LEU B 447      24.437  -9.307  -7.372  1.00 92.95           C  
ATOM   3546  N   ASP B 448      25.746 -12.109  -3.504  1.00 92.90           N  
ATOM   3547  CA  ASP B 448      26.657 -11.725  -2.430  1.00 92.90           C  
ATOM   3548  C   ASP B 448      27.699 -12.813  -2.179  1.00 92.90           C  
ATOM   3549  CB  ASP B 448      25.880 -11.434  -1.145  1.00 92.90           C  
ATOM   3550  O   ASP B 448      28.894 -12.526  -2.091  1.00 92.90           O  
ATOM   3551  CG  ASP B 448      26.765 -10.934  -0.017  1.00 92.90           C  
ATOM   3552  OD1 ASP B 448      27.266  -9.792  -0.095  1.00 92.90           O  
ATOM   3553  OD2 ASP B 448      26.966 -11.691   0.958  1.00 92.90           O  
ATOM   3554  N   LYS B 449      27.276 -14.046  -2.110  1.00 91.73           N  
ATOM   3555  CA  LYS B 449      28.187 -15.162  -1.871  1.00 91.73           C  
ATOM   3556  C   LYS B 449      29.171 -15.326  -3.025  1.00 91.73           C  
ATOM   3557  CB  LYS B 449      27.404 -16.459  -1.662  1.00 91.73           C  
ATOM   3558  O   LYS B 449      30.361 -15.559  -2.805  1.00 91.73           O  
ATOM   3559  CG  LYS B 449      26.658 -16.526  -0.338  1.00 91.73           C  
ATOM   3560  CD  LYS B 449      25.929 -17.853  -0.173  1.00 91.73           C  
ATOM   3561  CE  LYS B 449      25.125 -17.894   1.120  1.00 91.73           C  
ATOM   3562  NZ  LYS B 449      24.349 -19.163   1.250  1.00 91.73           N  
ATOM   3563  N   VAL B 450      28.693 -15.139  -4.251  1.00 91.27           N  
ATOM   3564  CA  VAL B 450      29.543 -15.251  -5.432  1.00 91.27           C  
ATOM   3565  C   VAL B 450      30.572 -14.122  -5.438  1.00 91.27           C  
ATOM   3566  CB  VAL B 450      28.712 -15.222  -6.734  1.00 91.27           C  
ATOM   3567  O   VAL B 450      31.761 -14.359  -5.659  1.00 91.27           O  
ATOM   3568  CG1 VAL B 450      29.623 -15.078  -7.953  1.00 91.27           C  
ATOM   3569  CG2 VAL B 450      27.857 -16.482  -6.849  1.00 91.27           C  
ATOM   3570  N   LEU B 451      30.129 -12.902  -5.158  1.00 90.07           N  
ATOM   3571  CA  LEU B 451      31.020 -11.747  -5.144  1.00 90.07           C  
ATOM   3572  C   LEU B 451      32.067 -11.882  -4.043  1.00 90.07           C  
ATOM   3573  CB  LEU B 451      30.222 -10.455  -4.948  1.00 90.07           C  
ATOM   3574  O   LEU B 451      33.230 -11.520  -4.239  1.00 90.07           O  
ATOM   3575  CG  LEU B 451      29.427  -9.960  -6.158  1.00 90.07           C  
ATOM   3576  CD1 LEU B 451      28.526  -8.796  -5.759  1.00 90.07           C  
ATOM   3577  CD2 LEU B 451      30.369  -9.553  -7.286  1.00 90.07           C  
ATOM   3578  N   THR B 452      31.628 -12.342  -2.878  1.00 88.36           N  
ATOM   3579  CA  THR B 452      32.546 -12.551  -1.764  1.00 88.36           C  
ATOM   3580  C   THR B 452      33.642 -13.543  -2.146  1.00 88.36           C  
ATOM   3581  CB  THR B 452      31.803 -13.059  -0.515  1.00 88.36           C  
ATOM   3582  O   THR B 452      34.813 -13.337  -1.821  1.00 88.36           O  
ATOM   3583  CG2 THR B 452      32.756 -13.221   0.665  1.00 88.36           C  
ATOM   3584  OG1 THR B 452      30.778 -12.122  -0.161  1.00 88.36           O  
ATOM   3585  N   GLN B 453      33.306 -14.521  -2.901  1.00 85.82           N  
ATOM   3586  CA  GLN B 453      34.263 -15.541  -3.316  1.00 85.82           C  
ATOM   3587  C   GLN B 453      35.177 -15.021  -4.422  1.00 85.82           C  
ATOM   3588  CB  GLN B 453      33.535 -16.801  -3.787  1.00 85.82           C  
ATOM   3589  O   GLN B 453      36.343 -15.410  -4.505  1.00 85.82           O  
ATOM   3590  CG  GLN B 453      34.374 -18.068  -3.693  1.00 85.82           C  
ATOM   3591  CD  GLN B 453      33.821 -19.066  -2.692  1.00 85.82           C  
ATOM   3592  NE2 GLN B 453      34.548 -20.158  -2.480  1.00 85.82           N  
ATOM   3593  OE1 GLN B 453      32.750 -18.857  -2.115  1.00 85.82           O  
ATOM   3594  N   MET B 454      34.723 -14.118  -5.280  1.00 84.87           N  
ATOM   3595  CA  MET B 454      35.509 -13.537  -6.364  1.00 84.87           C  
ATOM   3596  C   MET B 454      36.550 -12.564  -5.821  1.00 84.87           C  
ATOM   3597  CB  MET B 454      34.600 -12.824  -7.366  1.00 84.87           C  
ATOM   3598  O   MET B 454      37.588 -12.344  -6.448  1.00 84.87           O  
ATOM   3599  CG  MET B 454      33.768 -13.768  -8.219  1.00 84.87           C  
ATOM   3600  SD  MET B 454      32.864 -12.895  -9.557  1.00 84.87           S  
ATOM   3601  CE  MET B 454      34.254 -12.410 -10.617  1.00 84.87           C  
ATOM   3602  N   GLY B 455      36.332 -12.006  -4.562  1.00 76.29           N  
ATOM   3603  CA  GLY B 455      37.239 -11.053  -3.943  1.00 76.29           C  
ATOM   3604  C   GLY B 455      37.003  -9.624  -4.396  1.00 76.29           C  
ATOM   3605  O   GLY B 455      35.857  -9.198  -4.550  1.00 76.29           O  
ATOM   3606  N   SER B 456      38.086  -8.711  -4.583  1.00 69.68           N  
ATOM   3607  CA  SER B 456      37.957  -7.272  -4.783  1.00 69.68           C  
ATOM   3608  C   SER B 456      37.984  -6.914  -6.265  1.00 69.68           C  
ATOM   3609  CB  SER B 456      39.074  -6.526  -4.050  1.00 69.68           C  
ATOM   3610  O   SER B 456      38.549  -7.650  -7.076  1.00 69.68           O  
ATOM   3611  OG  SER B 456      39.060  -6.833  -2.667  1.00 69.68           O  
ATOM   3612  N   PRO B 457      37.315  -5.815  -6.483  1.00 63.49           N  
ATOM   3613  CA  PRO B 457      37.375  -5.322  -7.861  1.00 63.49           C  
ATOM   3614  C   PRO B 457      38.791  -4.947  -8.293  1.00 63.49           C  
ATOM   3615  CB  PRO B 457      36.468  -4.089  -7.835  1.00 63.49           C  
ATOM   3616  O   PRO B 457      39.628  -4.609  -7.452  1.00 63.49           O  
ATOM   3617  CG  PRO B 457      36.121  -3.901  -6.393  1.00 63.49           C  
ATOM   3618  CD  PRO B 457      36.741  -5.018  -5.604  1.00 63.49           C  
ATOM   3619  N   HIS B 458      39.121  -5.190  -9.438  1.00 60.28           N  
ATOM   3620  CA  HIS B 458      40.462  -4.888  -9.925  1.00 60.28           C  
ATOM   3621  C   HIS B 458      40.653  -3.386 -10.114  1.00 60.28           C  
ATOM   3622  CB  HIS B 458      40.733  -5.621 -11.240  1.00 60.28           C  
ATOM   3623  O   HIS B 458      41.776  -2.884 -10.027  1.00 60.28           O  
ATOM   3624  CG  HIS B 458      40.890  -7.100 -11.080  1.00 60.28           C  
ATOM   3625  CD2 HIS B 458      40.321  -8.131 -11.747  1.00 60.28           C  
ATOM   3626  ND1 HIS B 458      41.718  -7.662 -10.133  1.00 60.28           N  
ATOM   3627  CE1 HIS B 458      41.652  -8.980 -10.226  1.00 60.28           C  
ATOM   3628  NE2 HIS B 458      40.811  -9.290 -11.198  1.00 60.28           N  
ATOM   3629  N   ASN B 459      39.563  -2.630 -10.488  1.00 58.51           N  
ATOM   3630  CA  ASN B 459      39.753  -1.230 -10.849  1.00 58.51           C  
ATOM   3631  C   ASN B 459      39.644  -0.317  -9.631  1.00 58.51           C  
ATOM   3632  CB  ASN B 459      38.744  -0.809 -11.919  1.00 58.51           C  
ATOM   3633  O   ASN B 459      38.759  -0.497  -8.792  1.00 58.51           O  
ATOM   3634  CG  ASN B 459      39.183  -1.193 -13.319  1.00 58.51           C  
ATOM   3635  ND2 ASN B 459      38.251  -1.156 -14.264  1.00 58.51           N  
ATOM   3636  OD1 ASN B 459      40.350  -1.520 -13.548  1.00 58.51           O  
ATOM   3637  N   PRO B 460      40.679   0.567  -9.428  1.00 51.91           N  
ATOM   3638  CA  PRO B 460      40.650   1.514  -8.311  1.00 51.91           C  
ATOM   3639  C   PRO B 460      39.423   2.422  -8.340  1.00 51.91           C  
ATOM   3640  CB  PRO B 460      41.935   2.324  -8.502  1.00 51.91           C  
ATOM   3641  O   PRO B 460      38.802   2.594  -9.392  1.00 51.91           O  
ATOM   3642  CG  PRO B 460      42.466   1.890  -9.830  1.00 51.91           C  
ATOM   3643  CD  PRO B 460      41.583   0.799 -10.363  1.00 51.91           C  
ATOM   3644  N   ILE B 461      38.815   2.802  -7.224  1.00 49.93           N  
ATOM   3645  CA  ILE B 461      37.679   3.701  -7.052  1.00 49.93           C  
ATOM   3646  C   ILE B 461      38.030   5.085  -7.594  1.00 49.93           C  
ATOM   3647  CB  ILE B 461      37.254   3.798  -5.570  1.00 49.93           C  
ATOM   3648  O   ILE B 461      39.077   5.643  -7.259  1.00 49.93           O  
ATOM   3649  CG1 ILE B 461      36.829   2.422  -5.045  1.00 49.93           C  
ATOM   3650  CG2 ILE B 461      36.128   4.822  -5.397  1.00 49.93           C  
ATOM   3651  CD1 ILE B 461      36.623   2.371  -3.537  1.00 49.93           C  
ATOM   3652  N   SER B 462      37.736   5.509  -8.799  1.00 42.75           N  
ATOM   3653  CA  SER B 462      37.929   6.896  -9.210  1.00 42.75           C  
ATOM   3654  C   SER B 462      36.874   7.807  -8.591  1.00 42.75           C  
ATOM   3655  CB  SER B 462      37.888   7.015 -10.734  1.00 42.75           C  
ATOM   3656  O   SER B 462      35.716   7.412  -8.441  1.00 42.75           O  
ATOM   3657  OG  SER B 462      37.318   8.252 -11.126  1.00 42.75           O  
ATOM   3658  N   SER B 463      37.298   8.487  -7.542  1.00 40.92           N  
ATOM   3659  CA  SER B 463      36.393   9.435  -6.900  1.00 40.92           C  
ATOM   3660  C   SER B 463      35.794  10.401  -7.916  1.00 40.92           C  
ATOM   3661  CB  SER B 463      37.123  10.218  -5.808  1.00 40.92           C  
ATOM   3662  O   SER B 463      35.123  11.365  -7.543  1.00 40.92           O  
ATOM   3663  OG  SER B 463      38.259  10.880  -6.338  1.00 40.92           O  
ATOM   3664  N   VAL B 464      36.082  10.274  -9.165  1.00 38.34           N  
ATOM   3665  CA  VAL B 464      35.636  11.409  -9.966  1.00 38.34           C  
ATOM   3666  C   VAL B 464      34.111  11.416 -10.049  1.00 38.34           C  
ATOM   3667  CB  VAL B 464      36.247  11.379 -11.384  1.00 38.34           C  
ATOM   3668  O   VAL B 464      33.543  11.594 -11.130  1.00 38.34           O  
ATOM   3669  CG1 VAL B 464      36.053  12.722 -12.085  1.00 38.34           C  
ATOM   3670  CG2 VAL B 464      37.730  11.017 -11.318  1.00 38.34           C  
ATOM   3671  N   SER B 465      33.368  11.098  -9.014  1.00 37.39           N  
ATOM   3672  CA  SER B 465      32.001  11.512  -9.311  1.00 37.39           C  
ATOM   3673  C   SER B 465      31.857  13.029  -9.251  1.00 37.39           C  
ATOM   3674  CB  SER B 465      31.019  10.859  -8.338  1.00 37.39           C  
ATOM   3675  O   SER B 465      32.489  13.685  -8.420  1.00 37.39           O  
ATOM   3676  OG  SER B 465      30.793   9.504  -8.684  1.00 37.39           O  
TER    3677      SER B 465                                                      
ATOM   3678  N   MET C   1      53.386  57.061  -2.476  1.00 24.76           N  
ATOM   3679  CA  MET C   1      53.267  55.623  -2.253  1.00 24.76           C  
ATOM   3680  C   MET C   1      52.110  55.040  -3.057  1.00 24.76           C  
ATOM   3681  CB  MET C   1      53.073  55.324  -0.765  1.00 24.76           C  
ATOM   3682  O   MET C   1      52.268  54.019  -3.729  1.00 24.76           O  
ATOM   3683  CG  MET C   1      54.371  55.262   0.022  1.00 24.76           C  
ATOM   3684  SD  MET C   1      54.182  54.384   1.623  1.00 24.76           S  
ATOM   3685  CE  MET C   1      55.892  54.448   2.227  1.00 24.76           C  
ATOM   3686  N   ASP C   2      50.921  54.925  -2.361  1.00 20.56           N  
ATOM   3687  CA  ASP C   2      49.778  54.045  -2.586  1.00 20.56           C  
ATOM   3688  C   ASP C   2      49.000  54.465  -3.831  1.00 20.56           C  
ATOM   3689  CB  ASP C   2      48.856  54.040  -1.366  1.00 20.56           C  
ATOM   3690  O   ASP C   2      48.636  55.634  -3.977  1.00 20.56           O  
ATOM   3691  CG  ASP C   2      49.156  52.907  -0.400  1.00 20.56           C  
ATOM   3692  OD1 ASP C   2      49.799  51.915  -0.806  1.00 20.56           O  
ATOM   3693  OD2 ASP C   2      48.744  53.007   0.776  1.00 20.56           O  
ATOM   3694  N   ASN C   3      48.985  53.590  -4.877  1.00 23.87           N  
ATOM   3695  CA  ASN C   3      48.708  53.410  -6.298  1.00 23.87           C  
ATOM   3696  C   ASN C   3      47.210  53.299  -6.567  1.00 23.87           C  
ATOM   3697  CB  ASN C   3      49.437  52.177  -6.836  1.00 23.87           C  
ATOM   3698  O   ASN C   3      46.559  52.362  -6.101  1.00 23.87           O  
ATOM   3699  CG  ASN C   3      50.360  52.503  -7.993  1.00 23.87           C  
ATOM   3700  ND2 ASN C   3      51.011  51.483  -8.538  1.00 23.87           N  
ATOM   3701  OD1 ASN C   3      50.488  53.663  -8.394  1.00 23.87           O  
ATOM   3702  N   MET C   4      46.515  54.416  -6.822  1.00 22.87           N  
ATOM   3703  CA  MET C   4      45.126  54.864  -6.840  1.00 22.87           C  
ATOM   3704  C   MET C   4      44.333  54.135  -7.920  1.00 22.87           C  
ATOM   3705  CB  MET C   4      45.050  56.375  -7.066  1.00 22.87           C  
ATOM   3706  O   MET C   4      44.668  54.216  -9.103  1.00 22.87           O  
ATOM   3707  CG  MET C   4      45.104  57.190  -5.785  1.00 22.87           C  
ATOM   3708  SD  MET C   4      44.096  58.720  -5.881  1.00 22.87           S  
ATOM   3709  CE  MET C   4      44.722  59.608  -4.428  1.00 22.87           C  
ATOM   3710  N   SER C   5      43.884  52.853  -7.573  1.00 22.71           N  
ATOM   3711  CA  SER C   5      43.273  51.771  -8.338  1.00 22.71           C  
ATOM   3712  C   SER C   5      41.995  52.234  -9.029  1.00 22.71           C  
ATOM   3713  CB  SER C   5      42.967  50.579  -7.429  1.00 22.71           C  
ATOM   3714  O   SER C   5      41.128  52.843  -8.400  1.00 22.71           O  
ATOM   3715  OG  SER C   5      43.087  50.943  -6.065  1.00 22.71           O  
ATOM   3716  N   ILE C   6      42.011  52.429 -10.358  1.00 23.29           N  
ATOM   3717  CA  ILE C   6      41.122  53.055 -11.331  1.00 23.29           C  
ATOM   3718  C   ILE C   6      39.777  52.332 -11.342  1.00 23.29           C  
ATOM   3719  CB  ILE C   6      41.742  53.055 -12.746  1.00 23.29           C  
ATOM   3720  O   ILE C   6      39.720  51.112 -11.173  1.00 23.29           O  
ATOM   3721  CG1 ILE C   6      43.142  53.680 -12.716  1.00 23.29           C  
ATOM   3722  CG2 ILE C   6      40.834  53.792 -13.735  1.00 23.29           C  
ATOM   3723  CD1 ILE C   6      43.951  53.448 -13.984  1.00 23.29           C  
ATOM   3724  N   THR C   7      38.626  53.043 -11.546  1.00 23.34           N  
ATOM   3725  CA  THR C   7      37.175  53.132 -11.422  1.00 23.34           C  
ATOM   3726  C   THR C   7      36.488  52.258 -12.468  1.00 23.34           C  
ATOM   3727  CB  THR C   7      36.691  54.587 -11.567  1.00 23.34           C  
ATOM   3728  O   THR C   7      36.736  52.404 -13.666  1.00 23.34           O  
ATOM   3729  CG2 THR C   7      36.947  55.381 -10.290  1.00 23.34           C  
ATOM   3730  OG1 THR C   7      37.387  55.210 -12.653  1.00 23.34           O  
ATOM   3731  N   ASN C   8      36.347  50.889 -12.218  1.00 28.01           N  
ATOM   3732  CA  ASN C   8      35.780  49.872 -13.096  1.00 28.01           C  
ATOM   3733  C   ASN C   8      34.371  50.244 -13.548  1.00 28.01           C  
ATOM   3734  CB  ASN C   8      35.773  48.508 -12.404  1.00 28.01           C  
ATOM   3735  O   ASN C   8      33.481  50.444 -12.720  1.00 28.01           O  
ATOM   3736  CG  ASN C   8      36.830  47.569 -12.952  1.00 28.01           C  
ATOM   3737  ND2 ASN C   8      36.929  46.381 -12.368  1.00 28.01           N  
ATOM   3738  OD1 ASN C   8      37.553  47.910 -13.892  1.00 28.01           O  
ATOM   3739  N   THR C   9      34.184  50.852 -14.764  1.00 32.28           N  
ATOM   3740  CA  THR C   9      32.977  51.373 -15.397  1.00 32.28           C  
ATOM   3741  C   THR C   9      31.942  50.266 -15.583  1.00 32.28           C  
ATOM   3742  CB  THR C   9      33.294  52.018 -16.759  1.00 32.28           C  
ATOM   3743  O   THR C   9      32.263  49.189 -16.089  1.00 32.28           O  
ATOM   3744  CG2 THR C   9      33.254  53.540 -16.669  1.00 32.28           C  
ATOM   3745  OG1 THR C   9      34.600  51.609 -17.182  1.00 32.28           O  
ATOM   3746  N   PRO C  10      30.799  50.156 -14.890  1.00 39.39           N  
ATOM   3747  CA  PRO C  10      29.732  49.154 -14.945  1.00 39.39           C  
ATOM   3748  C   PRO C  10      29.192  48.943 -16.358  1.00 39.39           C  
ATOM   3749  CB  PRO C  10      28.652  49.738 -14.030  1.00 39.39           C  
ATOM   3750  O   PRO C  10      29.019  49.908 -17.107  1.00 39.39           O  
ATOM   3751  CG  PRO C  10      29.091  51.143 -13.770  1.00 39.39           C  
ATOM   3752  CD  PRO C  10      30.446  51.342 -14.387  1.00 39.39           C  
ATOM   3753  N   THR C  11      29.579  47.889 -17.194  1.00 43.34           N  
ATOM   3754  CA  THR C  11      29.180  47.543 -18.554  1.00 43.34           C  
ATOM   3755  C   THR C  11      27.662  47.426 -18.658  1.00 43.34           C  
ATOM   3756  CB  THR C  11      29.831  46.224 -19.009  1.00 43.34           C  
ATOM   3757  O   THR C  11      26.976  47.258 -17.648  1.00 43.34           O  
ATOM   3758  CG2 THR C  11      31.158  46.481 -19.715  1.00 43.34           C  
ATOM   3759  OG1 THR C  11      30.065  45.393 -17.864  1.00 43.34           O  
ATOM   3760  N   SER C  12      27.019  47.750 -19.791  1.00 53.91           N  
ATOM   3761  CA  SER C  12      25.623  47.700 -20.213  1.00 53.91           C  
ATOM   3762  C   SER C  12      24.986  46.361 -19.856  1.00 53.91           C  
ATOM   3763  CB  SER C  12      25.509  47.943 -21.718  1.00 53.91           C  
ATOM   3764  O   SER C  12      23.811  46.306 -19.486  1.00 53.91           O  
ATOM   3765  OG  SER C  12      24.226  47.573 -22.192  1.00 53.91           O  
ATOM   3766  N   ASN C  13      25.679  45.195 -19.933  1.00 53.84           N  
ATOM   3767  CA  ASN C  13      25.171  43.870 -19.595  1.00 53.84           C  
ATOM   3768  C   ASN C  13      24.858  43.753 -18.106  1.00 53.84           C  
ATOM   3769  CB  ASN C  13      26.170  42.789 -20.013  1.00 53.84           C  
ATOM   3770  O   ASN C  13      23.903  43.077 -17.719  1.00 53.84           O  
ATOM   3771  CG  ASN C  13      25.801  42.131 -21.328  1.00 53.84           C  
ATOM   3772  ND2 ASN C  13      26.701  41.307 -21.852  1.00 53.84           N  
ATOM   3773  OD1 ASN C  13      24.717  42.363 -21.870  1.00 53.84           O  
ATOM   3774  N   ASP C  14      25.519  44.498 -17.202  1.00 55.69           N  
ATOM   3775  CA  ASP C  14      25.327  44.474 -15.755  1.00 55.69           C  
ATOM   3776  C   ASP C  14      24.029  45.176 -15.362  1.00 55.69           C  
ATOM   3777  CB  ASP C  14      26.514  45.127 -15.045  1.00 55.69           C  
ATOM   3778  O   ASP C  14      23.331  44.735 -14.447  1.00 55.69           O  
ATOM   3779  CG  ASP C  14      27.334  44.140 -14.233  1.00 55.69           C  
ATOM   3780  OD1 ASP C  14      26.877  42.997 -14.019  1.00 55.69           O  
ATOM   3781  OD2 ASP C  14      28.447  44.511 -13.799  1.00 55.69           O  
ATOM   3782  N   ALA C  15      23.599  46.204 -16.143  1.00 60.19           N  
ATOM   3783  CA  ALA C  15      22.358  46.922 -15.863  1.00 60.19           C  
ATOM   3784  C   ALA C  15      21.141  46.052 -16.169  1.00 60.19           C  
ATOM   3785  CB  ALA C  15      22.299  48.217 -16.670  1.00 60.19           C  
ATOM   3786  O   ALA C  15      20.174  46.037 -15.404  1.00 60.19           O  
ATOM   3787  N   CYS C  16      21.165  45.139 -17.218  1.00 72.95           N  
ATOM   3788  CA  CYS C  16      20.065  44.263 -17.604  1.00 72.95           C  
ATOM   3789  C   CYS C  16      19.851  43.166 -16.568  1.00 72.95           C  
ATOM   3790  CB  CYS C  16      20.332  43.638 -18.973  1.00 72.95           C  
ATOM   3791  O   CYS C  16      18.713  42.837 -16.231  1.00 72.95           O  
ATOM   3792  SG  CYS C  16      19.925  44.722 -20.360  1.00 72.95           S  
ATOM   3793  N   LEU C  17      20.950  42.650 -15.977  1.00 77.18           N  
ATOM   3794  CA  LEU C  17      20.860  41.608 -14.960  1.00 77.18           C  
ATOM   3795  C   LEU C  17      20.246  42.153 -13.675  1.00 77.18           C  
ATOM   3796  CB  LEU C  17      22.244  41.022 -14.669  1.00 77.18           C  
ATOM   3797  O   LEU C  17      19.463  41.466 -13.016  1.00 77.18           O  
ATOM   3798  CG  LEU C  17      22.683  39.850 -15.550  1.00 77.18           C  
ATOM   3799  CD1 LEU C  17      24.203  39.729 -15.552  1.00 77.18           C  
ATOM   3800  CD2 LEU C  17      22.039  38.553 -15.073  1.00 77.18           C  
ATOM   3801  N   SER C  18      20.587  43.389 -13.337  1.00 80.78           N  
ATOM   3802  CA  SER C  18      20.015  44.021 -12.153  1.00 80.78           C  
ATOM   3803  C   SER C  18      18.517  44.254 -12.320  1.00 80.78           C  
ATOM   3804  CB  SER C  18      20.716  45.348 -11.861  1.00 80.78           C  
ATOM   3805  O   SER C  18      17.750  44.104 -11.366  1.00 80.78           O  
ATOM   3806  OG  SER C  18      19.782  46.413 -11.822  1.00 80.78           O  
ATOM   3807  N   ILE C  19      18.131  44.570 -13.531  1.00 87.06           N  
ATOM   3808  CA  ILE C  19      16.720  44.809 -13.812  1.00 87.06           C  
ATOM   3809  C   ILE C  19      15.949  43.493 -13.736  1.00 87.06           C  
ATOM   3810  CB  ILE C  19      16.522  45.466 -15.197  1.00 87.06           C  
ATOM   3811  O   ILE C  19      14.878  43.428 -13.128  1.00 87.06           O  
ATOM   3812  CG1 ILE C  19      17.154  46.863 -15.219  1.00 87.06           C  
ATOM   3813  CG2 ILE C  19      15.035  45.532 -15.556  1.00 87.06           C  
ATOM   3814  CD1 ILE C  19      17.227  47.487 -16.606  1.00 87.06           C  
ATOM   3815  N   VAL C  20      16.506  42.427 -14.309  1.00 90.76           N  
ATOM   3816  CA  VAL C  20      15.873  41.112 -14.282  1.00 90.76           C  
ATOM   3817  C   VAL C  20      15.668  40.666 -12.836  1.00 90.76           C  
ATOM   3818  CB  VAL C  20      16.709  40.064 -15.050  1.00 90.76           C  
ATOM   3819  O   VAL C  20      14.583  40.210 -12.468  1.00 90.76           O  
ATOM   3820  CG1 VAL C  20      16.151  38.659 -14.828  1.00 90.76           C  
ATOM   3821  CG2 VAL C  20      16.746  40.399 -16.540  1.00 90.76           C  
ATOM   3822  N   HIS C  21      16.691  40.844 -12.002  1.00 86.21           N  
ATOM   3823  CA  HIS C  21      16.605  40.471 -10.594  1.00 86.21           C  
ATOM   3824  C   HIS C  21      15.495  41.241  -9.887  1.00 86.21           C  
ATOM   3825  CB  HIS C  21      17.943  40.716  -9.893  1.00 86.21           C  
ATOM   3826  O   HIS C  21      14.708  40.656  -9.138  1.00 86.21           O  
ATOM   3827  CG  HIS C  21      18.011  40.142  -8.514  1.00 86.21           C  
ATOM   3828  CD2 HIS C  21      18.259  38.881  -8.087  1.00 86.21           C  
ATOM   3829  ND1 HIS C  21      17.806  40.900  -7.381  1.00 86.21           N  
ATOM   3830  CE1 HIS C  21      17.927  40.128  -6.314  1.00 86.21           C  
ATOM   3831  NE2 HIS C  21      18.201  38.898  -6.715  1.00 86.21           N  
ATOM   3832  N   SER C  22      15.451  42.566 -10.171  1.00 85.38           N  
ATOM   3833  CA  SER C  22      14.427  43.404  -9.554  1.00 85.38           C  
ATOM   3834  C   SER C  22      13.027  42.950  -9.954  1.00 85.38           C  
ATOM   3835  CB  SER C  22      14.628  44.869  -9.943  1.00 85.38           C  
ATOM   3836  O   SER C  22      12.138  42.844  -9.107  1.00 85.38           O  
ATOM   3837  OG  SER C  22      13.676  45.696  -9.295  1.00 85.38           O  
ATOM   3838  N   LEU C  23      12.821  42.610 -11.175  1.00 91.12           N  
ATOM   3839  CA  LEU C  23      11.509  42.194 -11.658  1.00 91.12           C  
ATOM   3840  C   LEU C  23      11.160  40.799 -11.151  1.00 91.12           C  
ATOM   3841  CB  LEU C  23      11.468  42.218 -13.188  1.00 91.12           C  
ATOM   3842  O   LEU C  23       9.994  40.507 -10.876  1.00 91.12           O  
ATOM   3843  CG  LEU C  23      11.481  43.599 -13.845  1.00 91.12           C  
ATOM   3844  CD1 LEU C  23      11.605  43.465 -15.359  1.00 91.12           C  
ATOM   3845  CD2 LEU C  23      10.225  44.380 -13.474  1.00 91.12           C  
ATOM   3846  N   MET C  24      12.132  39.909 -10.996  1.00 90.46           N  
ATOM   3847  CA  MET C  24      11.953  38.564 -10.457  1.00 90.46           C  
ATOM   3848  C   MET C  24      11.404  38.616  -9.035  1.00 90.46           C  
ATOM   3849  CB  MET C  24      13.274  37.794 -10.479  1.00 90.46           C  
ATOM   3850  O   MET C  24      10.593  37.774  -8.647  1.00 90.46           O  
ATOM   3851  CG  MET C  24      13.514  37.025 -11.768  1.00 90.46           C  
ATOM   3852  SD  MET C  24      12.285  35.688 -12.029  1.00 90.46           S  
ATOM   3853  CE  MET C  24      12.886  34.463 -10.832  1.00 90.46           C  
ATOM   3854  N   CYS C  25      11.725  39.650  -8.221  1.00 86.11           N  
ATOM   3855  CA  CYS C  25      11.343  39.781  -6.820  1.00 86.11           C  
ATOM   3856  C   CYS C  25       9.859  40.103  -6.687  1.00 86.11           C  
ATOM   3857  CB  CYS C  25      12.173  40.868  -6.137  1.00 86.11           C  
ATOM   3858  O   CYS C  25       9.269  39.906  -5.623  1.00 86.11           O  
ATOM   3859  SG  CYS C  25      13.908  40.423  -5.909  1.00 86.11           S  
ATOM   3860  N   HIS C  26       9.246  40.562  -7.801  1.00 86.57           N  
ATOM   3861  CA  HIS C  26       7.853  40.992  -7.731  1.00 86.57           C  
ATOM   3862  C   HIS C  26       6.926  39.957  -8.359  1.00 86.57           C  
ATOM   3863  CB  HIS C  26       7.675  42.345  -8.422  1.00 86.57           C  
ATOM   3864  O   HIS C  26       5.747  40.234  -8.592  1.00 86.57           O  
ATOM   3865  CG  HIS C  26       8.278  43.487  -7.669  1.00 86.57           C  
ATOM   3866  CD2 HIS C  26       9.458  44.132  -7.827  1.00 86.57           C  
ATOM   3867  ND1 HIS C  26       7.647  44.093  -6.604  1.00 86.57           N  
ATOM   3868  CE1 HIS C  26       8.414  45.064  -6.140  1.00 86.57           C  
ATOM   3869  NE2 HIS C  26       9.519  45.109  -6.864  1.00 86.57           N  
ATOM   3870  N   ARG C  27       7.368  38.824  -8.621  1.00 86.04           N  
ATOM   3871  CA  ARG C  27       6.551  37.777  -9.227  1.00 86.04           C  
ATOM   3872  C   ARG C  27       5.490  37.278  -8.253  1.00 86.04           C  
ATOM   3873  CB  ARG C  27       7.427  36.612  -9.691  1.00 86.04           C  
ATOM   3874  O   ARG C  27       5.683  37.330  -7.036  1.00 86.04           O  
ATOM   3875  CG  ARG C  27       7.036  35.271  -9.091  1.00 86.04           C  
ATOM   3876  CD  ARG C  27       7.946  34.150  -9.575  1.00 86.04           C  
ATOM   3877  NE  ARG C  27       8.753  33.603  -8.489  1.00 86.04           N  
ATOM   3878  NH1 ARG C  27       8.796  31.450  -9.326  1.00 86.04           N  
ATOM   3879  NH2 ARG C  27       9.872  31.944  -7.363  1.00 86.04           N  
ATOM   3880  CZ  ARG C  27       9.139  32.334  -8.395  1.00 86.04           C  
ATOM   3881  N   GLN C  28       4.195  36.987  -8.639  1.00 76.51           N  
ATOM   3882  CA  GLN C  28       3.111  36.520  -7.782  1.00 76.51           C  
ATOM   3883  C   GLN C  28       3.094  34.996  -7.697  1.00 76.51           C  
ATOM   3884  CB  GLN C  28       1.763  37.031  -8.294  1.00 76.51           C  
ATOM   3885  O   GLN C  28       2.375  34.423  -6.876  1.00 76.51           O  
ATOM   3886  CG  GLN C  28       1.559  38.528  -8.099  1.00 76.51           C  
ATOM   3887  CD  GLN C  28       1.292  38.900  -6.652  1.00 76.51           C  
ATOM   3888  NE2 GLN C  28       1.502  40.169  -6.318  1.00 76.51           N  
ATOM   3889  OE1 GLN C  28       0.901  38.054  -5.842  1.00 76.51           O  
ATOM   3890  N   GLY C  29       4.101  34.202  -8.100  1.00 61.05           N  
ATOM   3891  CA  GLY C  29       4.129  32.749  -8.036  1.00 61.05           C  
ATOM   3892  C   GLY C  29       3.229  32.089  -9.065  1.00 61.05           C  
ATOM   3893  O   GLY C  29       2.774  32.740 -10.007  1.00 61.05           O  
ATOM   3894  N   GLY C  30       3.310  30.752  -9.609  1.00 63.14           N  
ATOM   3895  CA  GLY C  30       2.584  29.919 -10.554  1.00 63.14           C  
ATOM   3896  C   GLY C  30       3.486  29.244 -11.570  1.00 63.14           C  
ATOM   3897  O   GLY C  30       3.235  28.106 -11.972  1.00 63.14           O  
ATOM   3898  N   GLU C  31       4.497  29.981 -11.935  1.00 73.38           N  
ATOM   3899  CA  GLU C  31       5.467  29.445 -12.886  1.00 73.38           C  
ATOM   3900  C   GLU C  31       6.786  29.107 -12.197  1.00 73.38           C  
ATOM   3901  CB  GLU C  31       5.708  30.438 -14.026  1.00 73.38           C  
ATOM   3902  O   GLU C  31       7.078  29.623 -11.116  1.00 73.38           O  
ATOM   3903  CG  GLU C  31       4.501  30.640 -14.931  1.00 73.38           C  
ATOM   3904  CD  GLU C  31       4.291  29.500 -15.915  1.00 73.38           C  
ATOM   3905  OE1 GLU C  31       3.260  29.493 -16.625  1.00 73.38           O  
ATOM   3906  OE2 GLU C  31       5.165  28.607 -15.976  1.00 73.38           O  
ATOM   3907  N   SER C  32       7.502  28.109 -12.641  1.00 81.59           N  
ATOM   3908  CA  SER C  32       8.815  27.785 -12.091  1.00 81.59           C  
ATOM   3909  C   SER C  32       9.754  28.985 -12.159  1.00 81.59           C  
ATOM   3910  CB  SER C  32       9.432  26.601 -12.837  1.00 81.59           C  
ATOM   3911  O   SER C  32       9.626  29.830 -13.048  1.00 81.59           O  
ATOM   3912  OG  SER C  32       9.830  26.982 -14.142  1.00 81.59           O  
ATOM   3913  N   GLU C  33      10.563  29.147 -11.126  1.00 79.77           N  
ATOM   3914  CA  GLU C  33      11.539  30.231 -11.062  1.00 79.77           C  
ATOM   3915  C   GLU C  33      12.402  30.272 -12.320  1.00 79.77           C  
ATOM   3916  CB  GLU C  33      12.424  30.085  -9.822  1.00 79.77           C  
ATOM   3917  O   GLU C  33      12.699  31.349 -12.840  1.00 79.77           O  
ATOM   3918  CG  GLU C  33      13.144  31.366  -9.426  1.00 79.77           C  
ATOM   3919  CD  GLU C  33      13.929  31.237  -8.130  1.00 79.77           C  
ATOM   3920  OE1 GLU C  33      14.664  32.184  -7.769  1.00 79.77           O  
ATOM   3921  OE2 GLU C  33      13.810  30.180  -7.472  1.00 79.77           O  
ATOM   3922  N   THR C  34      12.760  29.125 -12.737  1.00 85.79           N  
ATOM   3923  CA  THR C  34      13.586  29.040 -13.936  1.00 85.79           C  
ATOM   3924  C   THR C  34      12.842  29.595 -15.147  1.00 85.79           C  
ATOM   3925  CB  THR C  34      14.017  27.589 -14.217  1.00 85.79           C  
ATOM   3926  O   THR C  34      13.407  30.357 -15.935  1.00 85.79           O  
ATOM   3927  CG2 THR C  34      15.184  27.179 -13.323  1.00 85.79           C  
ATOM   3928  OG1 THR C  34      12.911  26.712 -13.971  1.00 85.79           O  
ATOM   3929  N   PHE C  35      11.597  29.197 -15.298  1.00 87.84           N  
ATOM   3930  CA  PHE C  35      10.781  29.697 -16.398  1.00 87.84           C  
ATOM   3931  C   PHE C  35      10.593  31.205 -16.292  1.00 87.84           C  
ATOM   3932  CB  PHE C  35       9.417  28.998 -16.417  1.00 87.84           C  
ATOM   3933  O   PHE C  35      10.775  31.929 -17.273  1.00 87.84           O  
ATOM   3934  CG  PHE C  35       8.467  29.551 -17.445  1.00 87.84           C  
ATOM   3935  CD1 PHE C  35       7.502  30.485 -17.088  1.00 87.84           C  
ATOM   3936  CD2 PHE C  35       8.538  29.135 -18.768  1.00 87.84           C  
ATOM   3937  CE1 PHE C  35       6.621  30.999 -18.037  1.00 87.84           C  
ATOM   3938  CE2 PHE C  35       7.661  29.644 -19.722  1.00 87.84           C  
ATOM   3939  CZ  PHE C  35       6.703  30.574 -19.354  1.00 87.84           C  
ATOM   3940  N   ALA C  36      10.259  31.580 -15.095  1.00 90.18           N  
ATOM   3941  CA  ALA C  36      10.015  33.002 -14.866  1.00 90.18           C  
ATOM   3942  C   ALA C  36      11.252  33.831 -15.199  1.00 90.18           C  
ATOM   3943  CB  ALA C  36       9.591  33.242 -13.419  1.00 90.18           C  
ATOM   3944  O   ALA C  36      11.154  34.861 -15.870  1.00 90.18           O  
ATOM   3945  N   LYS C  37      12.371  33.425 -14.720  1.00 90.13           N  
ATOM   3946  CA  LYS C  37      13.619  34.130 -14.996  1.00 90.13           C  
ATOM   3947  C   LYS C  37      13.876  34.224 -16.498  1.00 90.13           C  
ATOM   3948  CB  LYS C  37      14.793  33.433 -14.306  1.00 90.13           C  
ATOM   3949  O   LYS C  37      14.205  35.296 -17.010  1.00 90.13           O  
ATOM   3950  CG  LYS C  37      16.082  34.243 -14.310  1.00 90.13           C  
ATOM   3951  CD  LYS C  37      17.185  33.541 -13.529  1.00 90.13           C  
ATOM   3952  CE  LYS C  37      18.495  34.314 -13.592  1.00 90.13           C  
ATOM   3953  NZ  LYS C  37      19.561  33.667 -12.770  1.00 90.13           N  
ATOM   3954  N   ARG C  38      13.724  33.156 -17.213  1.00 89.96           N  
ATOM   3955  CA  ARG C  38      13.947  33.129 -18.655  1.00 89.96           C  
ATOM   3956  C   ARG C  38      12.934  34.008 -19.382  1.00 89.96           C  
ATOM   3957  CB  ARG C  38      13.871  31.695 -19.185  1.00 89.96           C  
ATOM   3958  O   ARG C  38      13.278  34.690 -20.350  1.00 89.96           O  
ATOM   3959  CG  ARG C  38      15.125  30.876 -18.925  1.00 89.96           C  
ATOM   3960  CD  ARG C  38      15.149  29.602 -19.758  1.00 89.96           C  
ATOM   3961  NE  ARG C  38      16.396  28.864 -19.579  1.00 89.96           N  
ATOM   3962  NH1 ARG C  38      15.719  27.017 -20.790  1.00 89.96           N  
ATOM   3963  NH2 ARG C  38      17.809  27.074 -19.850  1.00 89.96           N  
ATOM   3964  CZ  ARG C  38      16.639  27.653 -20.074  1.00 89.96           C  
ATOM   3965  N   ALA C  39      11.701  33.867 -18.928  1.00 91.43           N  
ATOM   3966  CA  ALA C  39      10.649  34.685 -19.528  1.00 91.43           C  
ATOM   3967  C   ALA C  39      10.937  36.172 -19.341  1.00 91.43           C  
ATOM   3968  CB  ALA C  39       9.291  34.329 -18.927  1.00 91.43           C  
ATOM   3969  O   ALA C  39      10.799  36.959 -20.280  1.00 91.43           O  
ATOM   3970  N   ILE C  40      11.398  36.632 -18.160  1.00 93.08           N  
ATOM   3971  CA  ILE C  40      11.690  38.028 -17.853  1.00 93.08           C  
ATOM   3972  C   ILE C  40      12.932  38.476 -18.621  1.00 93.08           C  
ATOM   3973  CB  ILE C  40      11.892  38.242 -16.336  1.00 93.08           C  
ATOM   3974  O   ILE C  40      12.955  39.569 -19.192  1.00 93.08           O  
ATOM   3975  CG1 ILE C  40      10.591  37.952 -15.578  1.00 93.08           C  
ATOM   3976  CG2 ILE C  40      12.387  39.663 -16.052  1.00 93.08           C  
ATOM   3977  CD1 ILE C  40      10.740  37.970 -14.063  1.00 93.08           C  
ATOM   3978  N   GLU C  41      13.939  37.625 -18.704  1.00 91.42           N  
ATOM   3979  CA  GLU C  41      15.141  37.927 -19.476  1.00 91.42           C  
ATOM   3980  C   GLU C  41      14.809  38.155 -20.948  1.00 91.42           C  
ATOM   3981  CB  GLU C  41      16.167  36.800 -19.337  1.00 91.42           C  
ATOM   3982  O   GLU C  41      15.313  39.096 -21.565  1.00 91.42           O  
ATOM   3983  CG  GLU C  41      17.097  36.959 -18.143  1.00 91.42           C  
ATOM   3984  CD  GLU C  41      18.055  35.791 -17.969  1.00 91.42           C  
ATOM   3985  OE1 GLU C  41      18.928  35.850 -17.073  1.00 91.42           O  
ATOM   3986  OE2 GLU C  41      17.933  34.810 -18.736  1.00 91.42           O  
ATOM   3987  N   SER C  42      13.942  37.256 -21.469  1.00 89.85           N  
ATOM   3988  CA  SER C  42      13.509  37.381 -22.856  1.00 89.85           C  
ATOM   3989  C   SER C  42      12.771  38.696 -23.089  1.00 89.85           C  
ATOM   3990  CB  SER C  42      12.609  36.207 -23.246  1.00 89.85           C  
ATOM   3991  O   SER C  42      12.986  39.363 -24.103  1.00 89.85           O  
ATOM   3992  OG  SER C  42      12.232  36.294 -24.609  1.00 89.85           O  
ATOM   3993  N   LEU C  43      11.960  39.143 -22.169  1.00 92.82           N  
ATOM   3994  CA  LEU C  43      11.198  40.381 -22.284  1.00 92.82           C  
ATOM   3995  C   LEU C  43      12.118  41.595 -22.207  1.00 92.82           C  
ATOM   3996  CB  LEU C  43      10.135  40.461 -21.185  1.00 92.82           C  
ATOM   3997  O   LEU C  43      12.001  42.520 -23.013  1.00 92.82           O  
ATOM   3998  CG  LEU C  43       9.200  41.670 -21.233  1.00 92.82           C  
ATOM   3999  CD1 LEU C  43       8.387  41.660 -22.524  1.00 92.82           C  
ATOM   4000  CD2 LEU C  43       8.281  41.684 -20.016  1.00 92.82           C  
ATOM   4001  N   VAL C  44      13.077  41.585 -21.284  1.00 91.96           N  
ATOM   4002  CA  VAL C  44      14.007  42.695 -21.107  1.00 91.96           C  
ATOM   4003  C   VAL C  44      14.863  42.858 -22.361  1.00 91.96           C  
ATOM   4004  CB  VAL C  44      14.909  42.488 -19.869  1.00 91.96           C  
ATOM   4005  O   VAL C  44      15.125  43.980 -22.800  1.00 91.96           O  
ATOM   4006  CG1 VAL C  44      16.016  43.540 -19.826  1.00 91.96           C  
ATOM   4007  CG2 VAL C  44      14.076  42.531 -18.590  1.00 91.96           C  
ATOM   4008  N   LYS C  45      15.205  41.752 -22.948  1.00 87.75           N  
ATOM   4009  CA  LYS C  45      15.971  41.787 -24.191  1.00 87.75           C  
ATOM   4010  C   LYS C  45      15.166  42.431 -25.315  1.00 87.75           C  
ATOM   4011  CB  LYS C  45      16.400  40.376 -24.596  1.00 87.75           C  
ATOM   4012  O   LYS C  45      15.707  43.201 -26.111  1.00 87.75           O  
ATOM   4013  CG  LYS C  45      17.752  39.956 -24.038  1.00 87.75           C  
ATOM   4014  CD  LYS C  45      18.125  38.546 -24.477  1.00 87.75           C  
ATOM   4015  CE  LYS C  45      19.397  38.064 -23.793  1.00 87.75           C  
ATOM   4016  NZ  LYS C  45      19.677  36.627 -24.092  1.00 87.75           N  
ATOM   4017  N   LYS C  46      13.860  42.107 -25.418  1.00 88.50           N  
ATOM   4018  CA  LYS C  46      12.984  42.653 -26.450  1.00 88.50           C  
ATOM   4019  C   LYS C  46      12.735  44.142 -26.229  1.00 88.50           C  
ATOM   4020  CB  LYS C  46      11.654  41.899 -26.480  1.00 88.50           C  
ATOM   4021  O   LYS C  46      12.446  44.876 -27.176  1.00 88.50           O  
ATOM   4022  CG  LYS C  46      11.738  40.520 -27.118  1.00 88.50           C  
ATOM   4023  CD  LYS C  46      10.391  39.809 -27.093  1.00 88.50           C  
ATOM   4024  CE  LYS C  46      10.477  38.424 -27.721  1.00 88.50           C  
ATOM   4025  NZ  LYS C  46       9.163  37.716 -27.682  1.00 88.50           N  
ATOM   4026  N   LEU C  47      12.970  44.651 -24.967  1.00 91.05           N  
ATOM   4027  CA  LEU C  47      12.681  46.040 -24.625  1.00 91.05           C  
ATOM   4028  C   LEU C  47      13.967  46.856 -24.534  1.00 91.05           C  
ATOM   4029  CB  LEU C  47      11.917  46.119 -23.301  1.00 91.05           C  
ATOM   4030  O   LEU C  47      13.938  48.026 -24.145  1.00 91.05           O  
ATOM   4031  CG  LEU C  47      10.497  45.552 -23.303  1.00 91.05           C  
ATOM   4032  CD1 LEU C  47       9.936  45.520 -21.885  1.00 91.05           C  
ATOM   4033  CD2 LEU C  47       9.596  46.372 -24.221  1.00 91.05           C  
ATOM   4034  N   LYS C  48      15.038  46.213 -24.852  1.00 83.11           N  
ATOM   4035  CA  LYS C  48      16.346  46.849 -24.722  1.00 83.11           C  
ATOM   4036  C   LYS C  48      16.400  48.161 -25.499  1.00 83.11           C  
ATOM   4037  CB  LYS C  48      17.451  45.908 -25.205  1.00 83.11           C  
ATOM   4038  O   LYS C  48      16.974  49.144 -25.027  1.00 83.11           O  
ATOM   4039  CG  LYS C  48      18.822  46.211 -24.618  1.00 83.11           C  
ATOM   4040  CD  LYS C  48      19.864  45.202 -25.083  1.00 83.11           C  
ATOM   4041  CE  LYS C  48      21.257  45.568 -24.589  1.00 83.11           C  
ATOM   4042  NZ  LYS C  48      22.284  44.585 -25.048  1.00 83.11           N  
ATOM   4043  N   GLU C  49      15.743  48.219 -26.673  1.00 85.50           N  
ATOM   4044  CA  GLU C  49      15.784  49.401 -27.529  1.00 85.50           C  
ATOM   4045  C   GLU C  49      14.623  50.343 -27.225  1.00 85.50           C  
ATOM   4046  CB  GLU C  49      15.761  48.997 -29.005  1.00 85.50           C  
ATOM   4047  O   GLU C  49      14.554  51.447 -27.768  1.00 85.50           O  
ATOM   4048  CG  GLU C  49      16.956  48.157 -29.432  1.00 85.50           C  
ATOM   4049  CD  GLU C  49      17.933  48.912 -30.319  1.00 85.50           C  
ATOM   4050  OE1 GLU C  49      19.082  48.444 -30.492  1.00 85.50           O  
ATOM   4051  OE2 GLU C  49      17.548  49.980 -30.844  1.00 85.50           O  
ATOM   4052  N   LYS C  50      13.654  49.936 -26.378  1.00 89.67           N  
ATOM   4053  CA  LYS C  50      12.520  50.746 -25.945  1.00 89.67           C  
ATOM   4054  C   LYS C  50      12.637  51.111 -24.468  1.00 89.67           C  
ATOM   4055  CB  LYS C  50      11.204  50.009 -26.199  1.00 89.67           C  
ATOM   4056  O   LYS C  50      11.829  50.670 -23.648  1.00 89.67           O  
ATOM   4057  CG  LYS C  50      10.931  49.720 -27.668  1.00 89.67           C  
ATOM   4058  CD  LYS C  50       9.609  48.986 -27.857  1.00 89.67           C  
ATOM   4059  CE  LYS C  50       9.370  48.630 -29.318  1.00 89.67           C  
ATOM   4060  NZ  LYS C  50       8.067  47.926 -29.510  1.00 89.67           N  
ATOM   4061  N   LYS C  51      13.629  52.024 -24.153  1.00 87.61           N  
ATOM   4062  CA  LYS C  51      14.003  52.338 -22.778  1.00 87.61           C  
ATOM   4063  C   LYS C  51      12.829  52.942 -22.013  1.00 87.61           C  
ATOM   4064  CB  LYS C  51      15.194  53.298 -22.751  1.00 87.61           C  
ATOM   4065  O   LYS C  51      12.628  52.641 -20.834  1.00 87.61           O  
ATOM   4066  CG  LYS C  51      16.207  52.996 -21.657  1.00 87.61           C  
ATOM   4067  CD  LYS C  51      17.410  53.928 -21.737  1.00 87.61           C  
ATOM   4068  CE  LYS C  51      18.397  53.667 -20.607  1.00 87.61           C  
ATOM   4069  NZ  LYS C  51      19.629  54.500 -20.744  1.00 87.61           N  
ATOM   4070  N   ASP C  52      12.091  53.808 -22.713  1.00 91.96           N  
ATOM   4071  CA  ASP C  52      10.939  54.441 -22.078  1.00 91.96           C  
ATOM   4072  C   ASP C  52       9.899  53.401 -21.667  1.00 91.96           C  
ATOM   4073  CB  ASP C  52      10.309  55.473 -23.015  1.00 91.96           C  
ATOM   4074  O   ASP C  52       9.321  53.488 -20.582  1.00 91.96           O  
ATOM   4075  CG  ASP C  52      11.225  56.651 -23.300  1.00 91.96           C  
ATOM   4076  OD1 ASP C  52      12.146  56.916 -22.498  1.00 91.96           O  
ATOM   4077  OD2 ASP C  52      11.021  57.322 -24.335  1.00 91.96           O  
ATOM   4078  N   GLU C  53       9.650  52.350 -22.560  1.00 93.76           N  
ATOM   4079  CA  GLU C  53       8.686  51.297 -22.256  1.00 93.76           C  
ATOM   4080  C   GLU C  53       9.211  50.365 -21.167  1.00 93.76           C  
ATOM   4081  CB  GLU C  53       8.348  50.496 -23.516  1.00 93.76           C  
ATOM   4082  O   GLU C  53       8.444  49.892 -20.326  1.00 93.76           O  
ATOM   4083  CG  GLU C  53       7.565  51.286 -24.555  1.00 93.76           C  
ATOM   4084  CD  GLU C  53       7.073  50.432 -25.712  1.00 93.76           C  
ATOM   4085  OE1 GLU C  53       6.818  50.982 -26.808  1.00 93.76           O  
ATOM   4086  OE2 GLU C  53       6.940  49.202 -25.522  1.00 93.76           O  
ATOM   4087  N   LEU C  54      10.515  50.136 -21.171  1.00 93.02           N  
ATOM   4088  CA  LEU C  54      11.115  49.336 -20.108  1.00 93.02           C  
ATOM   4089  C   LEU C  54      10.956  50.021 -18.755  1.00 93.02           C  
ATOM   4090  CB  LEU C  54      12.598  49.088 -20.396  1.00 93.02           C  
ATOM   4091  O   LEU C  54      10.604  49.376 -17.766  1.00 93.02           O  
ATOM   4092  CG  LEU C  54      13.340  48.187 -19.407  1.00 93.02           C  
ATOM   4093  CD1 LEU C  54      12.737  46.787 -19.411  1.00 93.02           C  
ATOM   4094  CD2 LEU C  54      14.827  48.136 -19.742  1.00 93.02           C  
ATOM   4095  N   ASP C  55      11.161  51.345 -18.669  1.00 91.76           N  
ATOM   4096  CA  ASP C  55      10.967  52.114 -17.444  1.00 91.76           C  
ATOM   4097  C   ASP C  55       9.513  52.051 -16.981  1.00 91.76           C  
ATOM   4098  CB  ASP C  55      11.391  53.569 -17.651  1.00 91.76           C  
ATOM   4099  O   ASP C  55       9.242  51.943 -15.783  1.00 91.76           O  
ATOM   4100  CG  ASP C  55      12.892  53.771 -17.543  1.00 91.76           C  
ATOM   4101  OD1 ASP C  55      13.582  52.912 -16.951  1.00 91.76           O  
ATOM   4102  OD2 ASP C  55      13.390  54.799 -18.051  1.00 91.76           O  
ATOM   4103  N   SER C  56       8.636  52.136 -17.993  1.00 93.16           N  
ATOM   4104  CA  SER C  56       7.215  52.042 -17.672  1.00 93.16           C  
ATOM   4105  C   SER C  56       6.871  50.678 -17.083  1.00 93.16           C  
ATOM   4106  CB  SER C  56       6.365  52.298 -18.917  1.00 93.16           C  
ATOM   4107  O   SER C  56       6.066  50.583 -16.154  1.00 93.16           O  
ATOM   4108  OG  SER C  56       6.280  53.686 -19.192  1.00 93.16           O  
ATOM   4109  N   LEU C  57       7.478  49.627 -17.588  1.00 94.25           N  
ATOM   4110  CA  LEU C  57       7.260  48.280 -17.072  1.00 94.25           C  
ATOM   4111  C   LEU C  57       7.739  48.168 -15.628  1.00 94.25           C  
ATOM   4112  CB  LEU C  57       7.983  47.249 -17.943  1.00 94.25           C  
ATOM   4113  O   LEU C  57       7.017  47.657 -14.769  1.00 94.25           O  
ATOM   4114  CG  LEU C  57       7.827  45.785 -17.530  1.00 94.25           C  
ATOM   4115  CD1 LEU C  57       6.388  45.325 -17.742  1.00 94.25           C  
ATOM   4116  CD2 LEU C  57       8.795  44.903 -18.311  1.00 94.25           C  
ATOM   4117  N   ILE C  58       8.906  48.675 -15.351  1.00 91.59           N  
ATOM   4118  CA  ILE C  58       9.487  48.633 -14.014  1.00 91.59           C  
ATOM   4119  C   ILE C  58       8.592  49.394 -13.039  1.00 91.59           C  
ATOM   4120  CB  ILE C  58      10.916  49.222 -14.000  1.00 91.59           C  
ATOM   4121  O   ILE C  58       8.286  48.898 -11.952  1.00 91.59           O  
ATOM   4122  CG1 ILE C  58      11.863  48.343 -14.825  1.00 91.59           C  
ATOM   4123  CG2 ILE C  58      11.423  49.376 -12.564  1.00 91.59           C  
ATOM   4124  CD1 ILE C  58      13.243  48.951 -15.038  1.00 91.59           C  
ATOM   4125  N   THR C  59       8.144  50.551 -13.484  1.00 88.09           N  
ATOM   4126  CA  THR C  59       7.258  51.360 -12.654  1.00 88.09           C  
ATOM   4127  C   THR C  59       5.954  50.618 -12.372  1.00 88.09           C  
ATOM   4128  CB  THR C  59       6.947  52.712 -13.322  1.00 88.09           C  
ATOM   4129  O   THR C  59       5.499  50.565 -11.228  1.00 88.09           O  
ATOM   4130  CG2 THR C  59       6.102  53.595 -12.409  1.00 88.09           C  
ATOM   4131  OG1 THR C  59       8.177  53.387 -13.615  1.00 88.09           O  
ATOM   4132  N   ALA C  60       5.379  50.049 -13.382  1.00 92.87           N  
ATOM   4133  CA  ALA C  60       4.104  49.350 -13.244  1.00 92.87           C  
ATOM   4134  C   ALA C  60       4.225  48.175 -12.278  1.00 92.87           C  
ATOM   4135  CB  ALA C  60       3.612  48.866 -14.606  1.00 92.87           C  
ATOM   4136  O   ALA C  60       3.378  47.995 -11.400  1.00 92.87           O  
ATOM   4137  N   ILE C  61       5.308  47.410 -12.353  1.00 91.79           N  
ATOM   4138  CA  ILE C  61       5.472  46.179 -11.587  1.00 91.79           C  
ATOM   4139  C   ILE C  61       5.885  46.513 -10.155  1.00 91.79           C  
ATOM   4140  CB  ILE C  61       6.512  45.241 -12.239  1.00 91.79           C  
ATOM   4141  O   ILE C  61       5.345  45.951  -9.199  1.00 91.79           O  
ATOM   4142  CG1 ILE C  61       6.017  44.766 -13.610  1.00 91.79           C  
ATOM   4143  CG2 ILE C  61       6.816  44.052 -11.324  1.00 91.79           C  
ATOM   4144  CD1 ILE C  61       6.965  43.803 -14.311  1.00 91.79           C  
ATOM   4145  N   THR C  62       6.786  47.483  -9.966  1.00 83.03           N  
ATOM   4146  CA  THR C  62       7.323  47.797  -8.647  1.00 83.03           C  
ATOM   4147  C   THR C  62       6.303  48.572  -7.818  1.00 83.03           C  
ATOM   4148  CB  THR C  62       8.626  48.611  -8.754  1.00 83.03           C  
ATOM   4149  O   THR C  62       6.305  48.491  -6.588  1.00 83.03           O  
ATOM   4150  CG2 THR C  62       9.809  47.713  -9.102  1.00 83.03           C  
ATOM   4151  OG1 THR C  62       8.479  49.605  -9.776  1.00 83.03           O  
ATOM   4152  N   THR C  63       5.322  49.191  -8.500  1.00 78.51           N  
ATOM   4153  CA  THR C  63       4.295  49.949  -7.795  1.00 78.51           C  
ATOM   4154  C   THR C  63       2.977  49.181  -7.771  1.00 78.51           C  
ATOM   4155  CB  THR C  63       4.077  51.330  -8.441  1.00 78.51           C  
ATOM   4156  O   THR C  63       1.952  49.710  -7.334  1.00 78.51           O  
ATOM   4157  CG2 THR C  63       5.347  52.172  -8.382  1.00 78.51           C  
ATOM   4158  OG1 THR C  63       3.696  51.154  -9.812  1.00 78.51           O  
ATOM   4159  N   ASN C  64       2.991  48.017  -8.276  1.00 79.87           N  
ATOM   4160  CA  ASN C  64       1.787  47.197  -8.355  1.00 79.87           C  
ATOM   4161  C   ASN C  64       0.626  47.965  -8.981  1.00 79.87           C  
ATOM   4162  CB  ASN C  64       1.396  46.681  -6.969  1.00 79.87           C  
ATOM   4163  O   ASN C  64      -0.510  47.874  -8.511  1.00 79.87           O  
ATOM   4164  CG  ASN C  64       2.218  45.482  -6.539  1.00 79.87           C  
ATOM   4165  ND2 ASN C  64       2.348  45.290  -5.232  1.00 79.87           N  
ATOM   4166  OD1 ASN C  64       2.734  44.735  -7.375  1.00 79.87           O  
ATOM   4167  N   GLY C  65       0.933  48.779  -9.889  1.00 82.33           N  
ATOM   4168  CA  GLY C  65      -0.071  49.492 -10.662  1.00 82.33           C  
ATOM   4169  C   GLY C  65      -0.560  50.757  -9.982  1.00 82.33           C  
ATOM   4170  O   GLY C  65      -1.510  51.391 -10.447  1.00 82.33           O  
ATOM   4171  N   ALA C  66      -0.017  51.150  -8.886  1.00 79.73           N  
ATOM   4172  CA  ALA C  66      -0.438  52.334  -8.142  1.00 79.73           C  
ATOM   4173  C   ALA C  66      -0.163  53.608  -8.936  1.00 79.73           C  
ATOM   4174  CB  ALA C  66       0.267  52.391  -6.789  1.00 79.73           C  
ATOM   4175  O   ALA C  66      -0.934  54.568  -8.869  1.00 79.73           O  
ATOM   4176  N   HIS C  67       0.888  53.605  -9.738  1.00 81.31           N  
ATOM   4177  CA  HIS C  67       1.210  54.735 -10.602  1.00 81.31           C  
ATOM   4178  C   HIS C  67       0.887  54.423 -12.060  1.00 81.31           C  
ATOM   4179  CB  HIS C  67       2.685  55.114 -10.461  1.00 81.31           C  
ATOM   4180  O   HIS C  67       1.245  53.357 -12.565  1.00 81.31           O  
ATOM   4181  CG  HIS C  67       2.979  55.937  -9.247  1.00 81.31           C  
ATOM   4182  CD2 HIS C  67       4.056  55.955  -8.426  1.00 81.31           C  
ATOM   4183  ND1 HIS C  67       2.101  56.877  -8.754  1.00 81.31           N  
ATOM   4184  CE1 HIS C  67       2.626  57.441  -7.679  1.00 81.31           C  
ATOM   4185  NE2 HIS C  67       3.812  56.899  -7.458  1.00 81.31           N  
ATOM   4186  N   PRO C  68       0.125  55.303 -12.669  1.00 80.83           N  
ATOM   4187  CA  PRO C  68      -0.208  55.070 -14.077  1.00 80.83           C  
ATOM   4188  C   PRO C  68       1.030  54.911 -14.957  1.00 80.83           C  
ATOM   4189  CB  PRO C  68      -0.997  56.323 -14.465  1.00 80.83           C  
ATOM   4190  O   PRO C  68       2.028  55.608 -14.757  1.00 80.83           O  
ATOM   4191  CG  PRO C  68      -1.059  57.138 -13.213  1.00 80.83           C  
ATOM   4192  CD  PRO C  68      -0.275  56.432 -12.145  1.00 80.83           C  
ATOM   4193  N   SER C  69       1.098  53.902 -15.786  1.00 89.23           N  
ATOM   4194  CA  SER C  69       2.217  53.614 -16.677  1.00 89.23           C  
ATOM   4195  C   SER C  69       1.756  53.504 -18.127  1.00 89.23           C  
ATOM   4196  CB  SER C  69       2.918  52.321 -16.258  1.00 89.23           C  
ATOM   4197  O   SER C  69       0.558  53.385 -18.395  1.00 89.23           O  
ATOM   4198  OG  SER C  69       2.023  51.223 -16.311  1.00 89.23           O  
ATOM   4199  N   LYS C  70       2.649  53.723 -19.084  1.00 92.63           N  
ATOM   4200  CA  LYS C  70       2.375  53.629 -20.515  1.00 92.63           C  
ATOM   4201  C   LYS C  70       2.359  52.175 -20.978  1.00 92.63           C  
ATOM   4202  CB  LYS C  70       3.411  54.422 -21.313  1.00 92.63           C  
ATOM   4203  O   LYS C  70       2.689  51.270 -20.208  1.00 92.63           O  
ATOM   4204  CG  LYS C  70       3.409  55.914 -21.019  1.00 92.63           C  
ATOM   4205  CD  LYS C  70       4.436  56.653 -21.868  1.00 92.63           C  
ATOM   4206  CE  LYS C  70       4.462  58.141 -21.547  1.00 92.63           C  
ATOM   4207  NZ  LYS C  70       5.498  58.862 -22.346  1.00 92.63           N  
ATOM   4208  N   CYS C  71       1.824  51.894 -22.261  1.00 95.11           N  
ATOM   4209  CA  CYS C  71       1.822  50.560 -22.851  1.00 95.11           C  
ATOM   4210  C   CYS C  71       3.243  50.049 -23.050  1.00 95.11           C  
ATOM   4211  CB  CYS C  71       1.080  50.566 -24.188  1.00 95.11           C  
ATOM   4212  O   CYS C  71       4.134  50.812 -23.428  1.00 95.11           O  
ATOM   4213  SG  CYS C  71      -0.713  50.714 -24.025  1.00 95.11           S  
ATOM   4214  N   VAL C  72       3.494  48.815 -22.613  1.00 96.17           N  
ATOM   4215  CA  VAL C  72       4.724  48.081 -22.892  1.00 96.17           C  
ATOM   4216  C   VAL C  72       4.482  47.076 -24.016  1.00 96.17           C  
ATOM   4217  CB  VAL C  72       5.251  47.357 -21.634  1.00 96.17           C  
ATOM   4218  O   VAL C  72       3.778  46.081 -23.827  1.00 96.17           O  
ATOM   4219  CG1 VAL C  72       6.565  46.639 -21.935  1.00 96.17           C  
ATOM   4220  CG2 VAL C  72       5.432  48.348 -20.485  1.00 96.17           C  
ATOM   4221  N   THR C  73       5.090  47.380 -25.258  1.00 95.38           N  
ATOM   4222  CA  THR C  73       4.646  46.661 -26.447  1.00 95.38           C  
ATOM   4223  C   THR C  73       5.765  45.783 -26.997  1.00 95.38           C  
ATOM   4224  CB  THR C  73       4.167  47.633 -27.541  1.00 95.38           C  
ATOM   4225  O   THR C  73       6.940  46.152 -26.933  1.00 95.38           O  
ATOM   4226  CG2 THR C  73       2.884  48.343 -27.123  1.00 95.38           C  
ATOM   4227  OG1 THR C  73       5.185  48.612 -27.781  1.00 95.38           O  
ATOM   4228  N   ILE C  74       5.400  44.578 -27.454  1.00 93.88           N  
ATOM   4229  CA  ILE C  74       6.267  43.693 -28.224  1.00 93.88           C  
ATOM   4230  C   ILE C  74       5.615  43.372 -29.567  1.00 93.88           C  
ATOM   4231  CB  ILE C  74       6.573  42.390 -27.453  1.00 93.88           C  
ATOM   4232  O   ILE C  74       4.402  43.527 -29.728  1.00 93.88           O  
ATOM   4233  CG1 ILE C  74       5.271  41.675 -27.073  1.00 93.88           C  
ATOM   4234  CG2 ILE C  74       7.419  42.684 -26.210  1.00 93.88           C  
ATOM   4235  CD1 ILE C  74       5.474  40.269 -26.525  1.00 93.88           C  
ATOM   4236  N   GLN C  75       6.309  43.007 -30.526  1.00 88.84           N  
ATOM   4237  CA  GLN C  75       5.818  42.714 -31.869  1.00 88.84           C  
ATOM   4238  C   GLN C  75       4.869  41.520 -31.860  1.00 88.84           C  
ATOM   4239  CB  GLN C  75       6.986  42.450 -32.822  1.00 88.84           C  
ATOM   4240  O   GLN C  75       5.136  40.513 -31.202  1.00 88.84           O  
ATOM   4241  CG  GLN C  75       6.691  42.811 -34.271  1.00 88.84           C  
ATOM   4242  CD  GLN C  75       7.726  43.747 -34.866  1.00 88.84           C  
ATOM   4243  NE2 GLN C  75       7.351  44.447 -35.931  1.00 88.84           N  
ATOM   4244  OE1 GLN C  75       8.854  43.840 -34.371  1.00 88.84           O  
ATOM   4245  N   ARG C  76       3.703  41.683 -32.463  1.00 88.78           N  
ATOM   4246  CA  ARG C  76       2.723  40.609 -32.587  1.00 88.78           C  
ATOM   4247  C   ARG C  76       3.150  39.598 -33.647  1.00 88.78           C  
ATOM   4248  CB  ARG C  76       1.344  41.176 -32.929  1.00 88.78           C  
ATOM   4249  O   ARG C  76       3.517  39.977 -34.761  1.00 88.78           O  
ATOM   4250  CG  ARG C  76       0.229  40.143 -32.902  1.00 88.78           C  
ATOM   4251  CD  ARG C  76      -1.135  40.778 -33.133  1.00 88.78           C  
ATOM   4252  NE  ARG C  76      -2.214  39.943 -32.613  1.00 88.78           N  
ATOM   4253  NH1 ARG C  76      -3.751  40.568 -34.220  1.00 88.78           N  
ATOM   4254  NH2 ARG C  76      -4.338  39.071 -32.587  1.00 88.78           N  
ATOM   4255  CZ  ARG C  76      -3.432  39.863 -33.141  1.00 88.78           C  
ATOM   4256  N   THR C  77       3.290  38.374 -33.307  1.00 81.98           N  
ATOM   4257  CA  THR C  77       3.613  37.324 -34.266  1.00 81.98           C  
ATOM   4258  C   THR C  77       2.397  36.977 -35.119  1.00 81.98           C  
ATOM   4259  CB  THR C  77       4.124  36.056 -33.556  1.00 81.98           C  
ATOM   4260  O   THR C  77       1.281  37.412 -34.826  1.00 81.98           O  
ATOM   4261  CG2 THR C  77       5.445  36.321 -32.840  1.00 81.98           C  
ATOM   4262  OG1 THR C  77       3.150  35.629 -32.595  1.00 81.98           O  
ATOM   4263  N   LEU C  78       2.450  36.195 -36.168  1.00 77.43           N  
ATOM   4264  CA  LEU C  78       1.401  35.853 -37.122  1.00 77.43           C  
ATOM   4265  C   LEU C  78       0.269  35.096 -36.436  1.00 77.43           C  
ATOM   4266  CB  LEU C  78       1.972  35.013 -38.267  1.00 77.43           C  
ATOM   4267  O   LEU C  78      -0.907  35.386 -36.668  1.00 77.43           O  
ATOM   4268  CG  LEU C  78       2.623  35.786 -39.416  1.00 77.43           C  
ATOM   4269  CD1 LEU C  78       3.631  34.903 -40.144  1.00 77.43           C  
ATOM   4270  CD2 LEU C  78       1.562  36.303 -40.381  1.00 77.43           C  
ATOM   4271  N   ASP C  79       0.639  34.178 -35.469  1.00 76.36           N  
ATOM   4272  CA  ASP C  79      -0.417  33.430 -34.794  1.00 76.36           C  
ATOM   4273  C   ASP C  79      -0.758  34.058 -33.444  1.00 76.36           C  
ATOM   4274  CB  ASP C  79      -0.004  31.969 -34.605  1.00 76.36           C  
ATOM   4275  O   ASP C  79      -1.613  33.550 -32.716  1.00 76.36           O  
ATOM   4276  CG  ASP C  79       1.147  31.800 -33.628  1.00 76.36           C  
ATOM   4277  OD1 ASP C  79       1.758  32.813 -33.224  1.00 76.36           O  
ATOM   4278  OD2 ASP C  79       1.446  30.644 -33.261  1.00 76.36           O  
ATOM   4279  N   GLY C  80      -0.186  35.121 -33.167  1.00 79.93           N  
ATOM   4280  CA  GLY C  80      -0.508  35.893 -31.977  1.00 79.93           C  
ATOM   4281  C   GLY C  80       0.113  35.327 -30.713  1.00 79.93           C  
ATOM   4282  O   GLY C  80      -0.021  35.909 -29.635  1.00 79.93           O  
ATOM   4283  N   ARG C  81       0.918  34.225 -30.809  1.00 86.46           N  
ATOM   4284  CA  ARG C  81       1.500  33.583 -29.634  1.00 86.46           C  
ATOM   4285  C   ARG C  81       2.999  33.851 -29.551  1.00 86.46           C  
ATOM   4286  CB  ARG C  81       1.238  32.076 -29.660  1.00 86.46           C  
ATOM   4287  O   ARG C  81       3.611  34.295 -30.524  1.00 86.46           O  
ATOM   4288  CG  ARG C  81      -0.231  31.704 -29.531  1.00 86.46           C  
ATOM   4289  CD  ARG C  81      -0.424  30.198 -29.418  1.00 86.46           C  
ATOM   4290  NE  ARG C  81      -1.835  29.843 -29.298  1.00 86.46           N  
ATOM   4291  NH1 ARG C  81      -1.452  27.592 -28.950  1.00 86.46           N  
ATOM   4292  NH2 ARG C  81      -3.596  28.402 -28.986  1.00 86.46           N  
ATOM   4293  CZ  ARG C  81      -2.291  28.613 -29.078  1.00 86.46           C  
ATOM   4294  N   LEU C  82       3.592  33.748 -28.373  1.00 86.91           N  
ATOM   4295  CA  LEU C  82       5.009  33.951 -28.091  1.00 86.91           C  
ATOM   4296  C   LEU C  82       5.624  32.702 -27.470  1.00 86.91           C  
ATOM   4297  CB  LEU C  82       5.203  35.149 -27.158  1.00 86.91           C  
ATOM   4298  O   LEU C  82       5.014  32.069 -26.605  1.00 86.91           O  
ATOM   4299  CG  LEU C  82       6.645  35.481 -26.772  1.00 86.91           C  
ATOM   4300  CD1 LEU C  82       7.366  36.147 -27.940  1.00 86.91           C  
ATOM   4301  CD2 LEU C  82       6.677  36.376 -25.538  1.00 86.91           C  
ATOM   4302  N   GLN C  83       6.663  32.240 -28.032  1.00 84.73           N  
ATOM   4303  CA  GLN C  83       7.405  31.133 -27.439  1.00 84.73           C  
ATOM   4304  C   GLN C  83       8.478  31.641 -26.480  1.00 84.73           C  
ATOM   4305  CB  GLN C  83       8.042  30.269 -28.529  1.00 84.73           C  
ATOM   4306  O   GLN C  83       9.372  32.389 -26.880  1.00 84.73           O  
ATOM   4307  CG  GLN C  83       8.372  28.853 -28.077  1.00 84.73           C  
ATOM   4308  CD  GLN C  83       8.576  27.898 -29.238  1.00 84.73           C  
ATOM   4309  NE2 GLN C  83       8.630  26.605 -28.940  1.00 84.73           N  
ATOM   4310  OE1 GLN C  83       8.684  28.320 -30.394  1.00 84.73           O  
ATOM   4311  N   VAL C  84       8.269  31.325 -25.182  1.00 82.59           N  
ATOM   4312  CA  VAL C  84       9.235  31.722 -24.164  1.00 82.59           C  
ATOM   4313  C   VAL C  84       9.700  30.494 -23.385  1.00 82.59           C  
ATOM   4314  CB  VAL C  84       8.643  32.772 -23.198  1.00 82.59           C  
ATOM   4315  O   VAL C  84       8.883  29.764 -22.819  1.00 82.59           O  
ATOM   4316  CG1 VAL C  84       9.669  33.172 -22.139  1.00 82.59           C  
ATOM   4317  CG2 VAL C  84       8.164  33.999 -23.973  1.00 82.59           C  
ATOM   4318  N   ALA C  85      10.994  30.292 -23.294  1.00 72.06           N  
ATOM   4319  CA  ALA C  85      11.606  29.167 -22.591  1.00 72.06           C  
ATOM   4320  C   ALA C  85      10.955  27.848 -22.995  1.00 72.06           C  
ATOM   4321  CB  ALA C  85      11.507  29.366 -21.080  1.00 72.06           C  
ATOM   4322  O   ALA C  85      10.643  27.015 -22.141  1.00 72.06           O  
ATOM   4323  N   GLY C  86      10.576  27.677 -24.279  1.00 75.01           N  
ATOM   4324  CA  GLY C  86      10.069  26.430 -24.830  1.00 75.01           C  
ATOM   4325  C   GLY C  86       8.562  26.296 -24.714  1.00 75.01           C  
ATOM   4326  O   GLY C  86       7.990  25.285 -25.127  1.00 75.01           O  
ATOM   4327  N   ARG C  87       7.919  27.230 -24.181  1.00 77.70           N  
ATOM   4328  CA  ARG C  87       6.470  27.190 -24.014  1.00 77.70           C  
ATOM   4329  C   ARG C  87       5.794  28.281 -24.838  1.00 77.70           C  
ATOM   4330  CB  ARG C  87       6.093  27.339 -22.538  1.00 77.70           C  
ATOM   4331  O   ARG C  87       6.211  29.441 -24.803  1.00 77.70           O  
ATOM   4332  CG  ARG C  87       6.345  26.089 -21.710  1.00 77.70           C  
ATOM   4333  CD  ARG C  87       5.846  26.250 -20.281  1.00 77.70           C  
ATOM   4334  NE  ARG C  87       6.196  25.098 -19.455  1.00 77.70           N  
ATOM   4335  NH1 ARG C  87       5.236  25.929 -17.525  1.00 77.70           N  
ATOM   4336  NH2 ARG C  87       6.265  23.880 -17.508  1.00 77.70           N  
ATOM   4337  CZ  ARG C  87       5.898  24.972 -18.164  1.00 77.70           C  
ATOM   4338  N   LYS C  88       4.842  27.842 -25.664  1.00 80.54           N  
ATOM   4339  CA  LYS C  88       4.085  28.772 -26.497  1.00 80.54           C  
ATOM   4340  C   LYS C  88       2.857  29.296 -25.760  1.00 80.54           C  
ATOM   4341  CB  LYS C  88       3.664  28.099 -27.805  1.00 80.54           C  
ATOM   4342  O   LYS C  88       2.148  28.532 -25.101  1.00 80.54           O  
ATOM   4343  CG  LYS C  88       4.516  28.489 -29.004  1.00 80.54           C  
ATOM   4344  CD  LYS C  88       3.995  27.858 -30.288  1.00 80.54           C  
ATOM   4345  CE  LYS C  88       4.886  28.192 -31.477  1.00 80.54           C  
ATOM   4346  NZ  LYS C  88       4.394  27.554 -32.735  1.00 80.54           N  
ATOM   4347  N   GLY C  89       2.641  30.538 -25.730  1.00 87.58           N  
ATOM   4348  CA  GLY C  89       1.487  31.162 -25.103  1.00 87.58           C  
ATOM   4349  C   GLY C  89       1.248  32.583 -25.575  1.00 87.58           C  
ATOM   4350  O   GLY C  89       2.015  33.113 -26.382  1.00 87.58           O  
ATOM   4351  N   PHE C  90       0.050  33.112 -25.166  1.00 90.72           N  
ATOM   4352  CA  PHE C  90      -0.264  34.499 -25.490  1.00 90.72           C  
ATOM   4353  C   PHE C  90       0.540  35.454 -24.616  1.00 90.72           C  
ATOM   4354  CB  PHE C  90      -1.762  34.766 -25.319  1.00 90.72           C  
ATOM   4355  O   PHE C  90       0.564  35.312 -23.391  1.00 90.72           O  
ATOM   4356  CG  PHE C  90      -2.627  34.030 -26.307  1.00 90.72           C  
ATOM   4357  CD1 PHE C  90      -2.793  34.511 -27.600  1.00 90.72           C  
ATOM   4358  CD2 PHE C  90      -3.274  32.857 -25.941  1.00 90.72           C  
ATOM   4359  CE1 PHE C  90      -3.592  33.831 -28.516  1.00 90.72           C  
ATOM   4360  CE2 PHE C  90      -4.075  32.173 -26.851  1.00 90.72           C  
ATOM   4361  CZ  PHE C  90      -4.233  32.662 -28.138  1.00 90.72           C  
ATOM   4362  N   PRO C  91       1.303  36.362 -25.231  1.00 92.78           N  
ATOM   4363  CA  PRO C  91       2.236  37.227 -24.506  1.00 92.78           C  
ATOM   4364  C   PRO C  91       1.579  37.953 -23.334  1.00 92.78           C  
ATOM   4365  CB  PRO C  91       2.698  38.221 -25.574  1.00 92.78           C  
ATOM   4366  O   PRO C  91       2.146  38.006 -22.240  1.00 92.78           O  
ATOM   4367  CG  PRO C  91       1.937  37.842 -26.803  1.00 92.78           C  
ATOM   4368  CD  PRO C  91       1.109  36.627 -26.496  1.00 92.78           C  
ATOM   4369  N   HIS C  92       0.376  38.557 -23.510  1.00 93.72           N  
ATOM   4370  CA  HIS C  92      -0.274  39.312 -22.444  1.00 93.72           C  
ATOM   4371  C   HIS C  92      -0.726  38.393 -21.314  1.00 93.72           C  
ATOM   4372  CB  HIS C  92      -1.468  40.095 -22.994  1.00 93.72           C  
ATOM   4373  O   HIS C  92      -0.833  38.824 -20.164  1.00 93.72           O  
ATOM   4374  CG  HIS C  92      -2.514  39.231 -23.623  1.00 93.72           C  
ATOM   4375  CD2 HIS C  92      -3.812  39.027 -23.299  1.00 93.72           C  
ATOM   4376  ND1 HIS C  92      -2.264  38.446 -24.728  1.00 93.72           N  
ATOM   4377  CE1 HIS C  92      -3.368  37.796 -25.057  1.00 93.72           C  
ATOM   4378  NE2 HIS C  92      -4.322  38.130 -24.206  1.00 93.72           N  
ATOM   4379  N   VAL C  93      -0.951  37.078 -21.604  1.00 91.75           N  
ATOM   4380  CA  VAL C  93      -1.360  36.104 -20.597  1.00 91.75           C  
ATOM   4381  C   VAL C  93      -0.139  35.623 -19.817  1.00 91.75           C  
ATOM   4382  CB  VAL C  93      -2.093  34.903 -21.234  1.00 91.75           C  
ATOM   4383  O   VAL C  93      -0.178  35.527 -18.588  1.00 91.75           O  
ATOM   4384  CG1 VAL C  93      -2.398  33.837 -20.183  1.00 91.75           C  
ATOM   4385  CG2 VAL C  93      -3.378  35.364 -21.920  1.00 91.75           C  
ATOM   4386  N   ILE C  94       0.919  35.316 -20.491  1.00 91.74           N  
ATOM   4387  CA  ILE C  94       2.151  34.837 -19.872  1.00 91.74           C  
ATOM   4388  C   ILE C  94       2.621  35.837 -18.818  1.00 91.74           C  
ATOM   4389  CB  ILE C  94       3.259  34.607 -20.924  1.00 91.74           C  
ATOM   4390  O   ILE C  94       2.864  35.466 -17.667  1.00 91.74           O  
ATOM   4391  CG1 ILE C  94       2.891  33.433 -21.839  1.00 91.74           C  
ATOM   4392  CG2 ILE C  94       4.609  34.368 -20.243  1.00 91.74           C  
ATOM   4393  CD1 ILE C  94       3.853  33.229 -23.002  1.00 91.74           C  
ATOM   4394  N   TYR C  95       2.627  37.134 -19.170  1.00 93.53           N  
ATOM   4395  CA  TYR C  95       3.228  38.130 -18.289  1.00 93.53           C  
ATOM   4396  C   TYR C  95       2.234  38.592 -17.230  1.00 93.53           C  
ATOM   4397  CB  TYR C  95       3.725  39.333 -19.098  1.00 93.53           C  
ATOM   4398  O   TYR C  95       2.628  38.997 -16.134  1.00 93.53           O  
ATOM   4399  CG  TYR C  95       4.950  39.040 -19.929  1.00 93.53           C  
ATOM   4400  CD1 TYR C  95       6.171  38.746 -19.326  1.00 93.53           C  
ATOM   4401  CD2 TYR C  95       4.890  39.058 -21.318  1.00 93.53           C  
ATOM   4402  CE1 TYR C  95       7.304  38.478 -20.088  1.00 93.53           C  
ATOM   4403  CE2 TYR C  95       6.016  38.791 -22.090  1.00 93.53           C  
ATOM   4404  OH  TYR C  95       8.334  38.237 -22.227  1.00 93.53           O  
ATOM   4405  CZ  TYR C  95       7.216  38.502 -21.467  1.00 93.53           C  
ATOM   4406  N   ALA C  96       0.953  38.469 -17.479  1.00 92.56           N  
ATOM   4407  CA  ALA C  96      -0.042  38.696 -16.435  1.00 92.56           C  
ATOM   4408  C   ALA C  96       0.018  37.602 -15.373  1.00 92.56           C  
ATOM   4409  CB  ALA C  96      -1.442  38.769 -17.040  1.00 92.56           C  
ATOM   4410  O   ALA C  96      -0.134  37.876 -14.180  1.00 92.56           O  
ATOM   4411  N   ARG C  97       0.250  36.347 -15.799  1.00 89.48           N  
ATOM   4412  CA  ARG C  97       0.377  35.227 -14.872  1.00 89.48           C  
ATOM   4413  C   ARG C  97       1.598  35.395 -13.974  1.00 89.48           C  
ATOM   4414  CB  ARG C  97       0.465  33.904 -15.635  1.00 89.48           C  
ATOM   4415  O   ARG C  97       1.564  35.034 -12.796  1.00 89.48           O  
ATOM   4416  CG  ARG C  97      -0.887  33.324 -16.021  1.00 89.48           C  
ATOM   4417  CD  ARG C  97      -0.745  31.976 -16.714  1.00 89.48           C  
ATOM   4418  NE  ARG C  97      -2.045  31.412 -17.067  1.00 89.48           N  
ATOM   4419  NH1 ARG C  97      -1.187  29.749 -18.421  1.00 89.48           N  
ATOM   4420  NH2 ARG C  97      -3.452  29.936 -18.123  1.00 89.48           N  
ATOM   4421  CZ  ARG C  97      -2.225  30.367 -17.869  1.00 89.48           C  
ATOM   4422  N   LEU C  98       2.618  35.947 -14.499  1.00 91.04           N  
ATOM   4423  CA  LEU C  98       3.872  36.106 -13.771  1.00 91.04           C  
ATOM   4424  C   LEU C  98       3.733  37.151 -12.669  1.00 91.04           C  
ATOM   4425  CB  LEU C  98       5.000  36.504 -14.727  1.00 91.04           C  
ATOM   4426  O   LEU C  98       4.184  36.934 -11.542  1.00 91.04           O  
ATOM   4427  CG  LEU C  98       5.926  35.378 -15.190  1.00 91.04           C  
ATOM   4428  CD1 LEU C  98       6.337  35.593 -16.643  1.00 91.04           C  
ATOM   4429  CD2 LEU C  98       7.154  35.292 -14.289  1.00 91.04           C  
ATOM   4430  N   TRP C  99       2.995  38.310 -12.981  1.00 92.81           N  
ATOM   4431  CA  TRP C  99       3.099  39.434 -12.057  1.00 92.81           C  
ATOM   4432  C   TRP C  99       1.759  39.714 -11.386  1.00 92.81           C  
ATOM   4433  CB  TRP C  99       3.591  40.687 -12.786  1.00 92.81           C  
ATOM   4434  O   TRP C  99       1.701  40.394 -10.359  1.00 92.81           O  
ATOM   4435  CG  TRP C  99       5.039  40.637 -13.174  1.00 92.81           C  
ATOM   4436  CD1 TRP C  99       6.108  40.448 -12.344  1.00 92.81           C  
ATOM   4437  CD2 TRP C  99       5.575  40.782 -14.493  1.00 92.81           C  
ATOM   4438  CE2 TRP C  99       6.979  40.671 -14.388  1.00 92.81           C  
ATOM   4439  CE3 TRP C  99       5.004  40.996 -15.755  1.00 92.81           C  
ATOM   4440  NE1 TRP C  99       7.278  40.467 -13.068  1.00 92.81           N  
ATOM   4441  CH2 TRP C  99       7.236  40.975 -16.721  1.00 92.81           C  
ATOM   4442  CZ2 TRP C  99       7.821  40.765 -15.499  1.00 92.81           C  
ATOM   4443  CZ3 TRP C  99       5.843  41.090 -16.859  1.00 92.81           C  
ATOM   4444  N   ARG C 100       0.628  39.126 -11.810  1.00 89.28           N  
ATOM   4445  CA  ARG C 100      -0.637  39.529 -11.203  1.00 89.28           C  
ATOM   4446  C   ARG C 100      -1.489  38.313 -10.855  1.00 89.28           C  
ATOM   4447  CB  ARG C 100      -1.410  40.460 -12.139  1.00 89.28           C  
ATOM   4448  O   ARG C 100      -1.868  38.125  -9.697  1.00 89.28           O  
ATOM   4449  CG  ARG C 100      -1.076  41.932 -11.957  1.00 89.28           C  
ATOM   4450  CD  ARG C 100      -2.016  42.826 -12.754  1.00 89.28           C  
ATOM   4451  NE  ARG C 100      -3.072  43.383 -11.913  1.00 89.28           N  
ATOM   4452  NH1 ARG C 100      -4.309  44.231 -13.671  1.00 89.28           N  
ATOM   4453  NH2 ARG C 100      -5.037  44.502 -11.514  1.00 89.28           N  
ATOM   4454  CZ  ARG C 100      -4.137  44.037 -12.368  1.00 89.28           C  
ATOM   4455  N   TRP C 101      -1.789  37.430 -11.973  1.00 87.71           N  
ATOM   4456  CA  TRP C 101      -2.716  36.320 -11.774  1.00 87.71           C  
ATOM   4457  C   TRP C 101      -2.085  35.000 -12.203  1.00 87.71           C  
ATOM   4458  CB  TRP C 101      -4.013  36.558 -12.552  1.00 87.71           C  
ATOM   4459  O   TRP C 101      -2.187  34.605 -13.367  1.00 87.71           O  
ATOM   4460  CG  TRP C 101      -4.721  37.826 -12.183  1.00 87.71           C  
ATOM   4461  CD1 TRP C 101      -5.330  38.113 -10.993  1.00 87.71           C  
ATOM   4462  CD2 TRP C 101      -4.898  38.978 -13.012  1.00 87.71           C  
ATOM   4463  CE2 TRP C 101      -5.624  39.928 -12.260  1.00 87.71           C  
ATOM   4464  CE3 TRP C 101      -4.512  39.301 -14.320  1.00 87.71           C  
ATOM   4465  NE1 TRP C 101      -5.875  39.376 -11.032  1.00 87.71           N  
ATOM   4466  CH2 TRP C 101      -5.582  41.470 -14.055  1.00 87.71           C  
ATOM   4467  CZ2 TRP C 101      -5.972  41.180 -12.773  1.00 87.71           C  
ATOM   4468  CZ3 TRP C 101      -4.859  40.547 -14.829  1.00 87.71           C  
ATOM   4469  N   PRO C 102      -1.446  34.194 -11.216  1.00 80.13           N  
ATOM   4470  CA  PRO C 102      -0.768  32.944 -11.568  1.00 80.13           C  
ATOM   4471  C   PRO C 102      -1.725  31.889 -12.119  1.00 80.13           C  
ATOM   4472  CB  PRO C 102      -0.159  32.487 -10.240  1.00 80.13           C  
ATOM   4473  O   PRO C 102      -1.307  31.002 -12.868  1.00 80.13           O  
ATOM   4474  CG  PRO C 102      -0.563  33.535  -9.254  1.00 80.13           C  
ATOM   4475  CD  PRO C 102      -1.358  34.586  -9.974  1.00 80.13           C  
ATOM   4476  N   ASP C 103      -3.037  32.034 -11.929  1.00 77.15           N  
ATOM   4477  CA  ASP C 103      -4.016  31.033 -12.342  1.00 77.15           C  
ATOM   4478  C   ASP C 103      -4.869  31.545 -13.501  1.00 77.15           C  
ATOM   4479  CB  ASP C 103      -4.910  30.638 -11.165  1.00 77.15           C  
ATOM   4480  O   ASP C 103      -5.968  31.040 -13.739  1.00 77.15           O  
ATOM   4481  CG  ASP C 103      -5.656  31.818 -10.565  1.00 77.15           C  
ATOM   4482  OD1 ASP C 103      -5.150  32.959 -10.635  1.00 77.15           O  
ATOM   4483  OD2 ASP C 103      -6.758  31.604 -10.016  1.00 77.15           O  
ATOM   4484  N   LEU C 104      -4.407  32.401 -14.217  1.00 79.52           N  
ATOM   4485  CA  LEU C 104      -5.131  33.100 -15.273  1.00 79.52           C  
ATOM   4486  C   LEU C 104      -5.332  32.197 -16.484  1.00 79.52           C  
ATOM   4487  CB  LEU C 104      -4.381  34.369 -15.687  1.00 79.52           C  
ATOM   4488  O   LEU C 104      -4.412  31.484 -16.892  1.00 79.52           O  
ATOM   4489  CG  LEU C 104      -5.094  35.283 -16.684  1.00 79.52           C  
ATOM   4490  CD1 LEU C 104      -6.236  36.026 -15.999  1.00 79.52           C  
ATOM   4491  CD2 LEU C 104      -4.109  36.266 -17.309  1.00 79.52           C  
ATOM   4492  N   HIS C 105      -6.584  32.167 -16.988  1.00 74.86           N  
ATOM   4493  CA  HIS C 105      -6.900  31.534 -18.263  1.00 74.86           C  
ATOM   4494  C   HIS C 105      -7.018  32.568 -19.377  1.00 74.86           C  
ATOM   4495  CB  HIS C 105      -8.197  30.729 -18.154  1.00 74.86           C  
ATOM   4496  O   HIS C 105      -7.342  33.729 -19.121  1.00 74.86           O  
ATOM   4497  CG  HIS C 105      -8.078  29.328 -18.663  1.00 74.86           C  
ATOM   4498  CD2 HIS C 105      -8.013  28.146 -18.006  1.00 74.86           C  
ATOM   4499  ND1 HIS C 105      -8.008  29.027 -20.006  1.00 74.86           N  
ATOM   4500  CE1 HIS C 105      -7.906  27.716 -20.153  1.00 74.86           C  
ATOM   4501  NE2 HIS C 105      -7.907  27.159 -18.954  1.00 74.86           N  
ATOM   4502  N   LYS C 106      -6.818  32.350 -20.601  1.00 70.43           N  
ATOM   4503  CA  LYS C 106      -6.701  33.233 -21.757  1.00 70.43           C  
ATOM   4504  C   LYS C 106      -7.962  34.074 -21.936  1.00 70.43           C  
ATOM   4505  CB  LYS C 106      -6.426  32.425 -23.026  1.00 70.43           C  
ATOM   4506  O   LYS C 106      -7.890  35.231 -22.356  1.00 70.43           O  
ATOM   4507  CG  LYS C 106      -7.601  31.575 -23.486  1.00 70.43           C  
ATOM   4508  CD  LYS C 106      -7.285  30.837 -24.780  1.00 70.43           C  
ATOM   4509  CE  LYS C 106      -8.455  29.975 -25.233  1.00 70.43           C  
ATOM   4510  NZ  LYS C 106      -8.142  29.234 -26.492  1.00 70.43           N  
ATOM   4511  N   ASN C 107      -9.094  33.607 -21.515  1.00 72.19           N  
ATOM   4512  CA  ASN C 107     -10.357  34.291 -21.771  1.00 72.19           C  
ATOM   4513  C   ASN C 107     -10.785  35.142 -20.579  1.00 72.19           C  
ATOM   4514  CB  ASN C 107     -11.452  33.282 -22.124  1.00 72.19           C  
ATOM   4515  O   ASN C 107     -11.893  35.681 -20.562  1.00 72.19           O  
ATOM   4516  CG  ASN C 107     -11.177  32.552 -23.423  1.00 72.19           C  
ATOM   4517  ND2 ASN C 107     -11.683  31.330 -23.536  1.00 72.19           N  
ATOM   4518  OD1 ASN C 107     -10.514  33.081 -24.319  1.00 72.19           O  
ATOM   4519  N   GLU C 108      -9.882  35.264 -19.613  1.00 79.58           N  
ATOM   4520  CA  GLU C 108     -10.261  35.955 -18.384  1.00 79.58           C  
ATOM   4521  C   GLU C 108      -9.697  37.373 -18.352  1.00 79.58           C  
ATOM   4522  CB  GLU C 108      -9.786  35.172 -17.158  1.00 79.58           C  
ATOM   4523  O   GLU C 108      -9.733  38.038 -17.315  1.00 79.58           O  
ATOM   4524  CG  GLU C 108     -10.508  33.848 -16.956  1.00 79.58           C  
ATOM   4525  CD  GLU C 108     -10.071  33.112 -15.699  1.00 79.58           C  
ATOM   4526  OE1 GLU C 108     -10.636  32.036 -15.399  1.00 79.58           O  
ATOM   4527  OE2 GLU C 108      -9.157  33.616 -15.009  1.00 79.58           O  
ATOM   4528  N   LEU C 109      -9.218  37.785 -19.494  1.00 86.71           N  
ATOM   4529  CA  LEU C 109      -8.613  39.112 -19.450  1.00 86.71           C  
ATOM   4530  C   LEU C 109      -9.343  40.074 -20.382  1.00 86.71           C  
ATOM   4531  CB  LEU C 109      -7.132  39.040 -19.831  1.00 86.71           C  
ATOM   4532  O   LEU C 109      -9.701  39.706 -21.503  1.00 86.71           O  
ATOM   4533  CG  LEU C 109      -6.159  38.684 -18.706  1.00 86.71           C  
ATOM   4534  CD1 LEU C 109      -4.916  38.008 -19.274  1.00 86.71           C  
ATOM   4535  CD2 LEU C 109      -5.781  39.929 -17.911  1.00 86.71           C  
ATOM   4536  N   LYS C 110      -9.644  41.276 -19.934  1.00 88.79           N  
ATOM   4537  CA  LYS C 110     -10.138  42.413 -20.706  1.00 88.79           C  
ATOM   4538  C   LYS C 110      -9.228  43.626 -20.542  1.00 88.79           C  
ATOM   4539  CB  LYS C 110     -11.565  42.768 -20.285  1.00 88.79           C  
ATOM   4540  O   LYS C 110      -8.733  43.894 -19.445  1.00 88.79           O  
ATOM   4541  CG  LYS C 110     -12.269  43.729 -21.231  1.00 88.79           C  
ATOM   4542  CD  LYS C 110     -13.698  44.008 -20.784  1.00 88.79           C  
ATOM   4543  CE  LYS C 110     -14.389  45.005 -21.706  1.00 88.79           C  
ATOM   4544  NZ  LYS C 110     -15.796  45.268 -21.281  1.00 88.79           N  
ATOM   4545  N   HIS C 111      -8.979  44.255 -21.646  1.00 91.41           N  
ATOM   4546  CA  HIS C 111      -8.064  45.388 -21.560  1.00 91.41           C  
ATOM   4547  C   HIS C 111      -8.778  46.635 -21.048  1.00 91.41           C  
ATOM   4548  CB  HIS C 111      -7.429  45.669 -22.922  1.00 91.41           C  
ATOM   4549  O   HIS C 111      -9.982  46.798 -21.261  1.00 91.41           O  
ATOM   4550  CG  HIS C 111      -8.408  46.121 -23.959  1.00 91.41           C  
ATOM   4551  CD2 HIS C 111      -8.698  47.357 -24.429  1.00 91.41           C  
ATOM   4552  ND1 HIS C 111      -9.228  45.247 -24.639  1.00 91.41           N  
ATOM   4553  CE1 HIS C 111      -9.982  45.929 -25.485  1.00 91.41           C  
ATOM   4554  NE2 HIS C 111      -9.680  47.211 -25.377  1.00 91.41           N  
ATOM   4555  N   VAL C 112      -8.033  47.555 -20.320  1.00 89.75           N  
ATOM   4556  CA  VAL C 112      -8.566  48.823 -19.833  1.00 89.75           C  
ATOM   4557  C   VAL C 112      -8.726  49.798 -20.997  1.00 89.75           C  
ATOM   4558  CB  VAL C 112      -7.660  49.438 -18.743  1.00 89.75           C  
ATOM   4559  O   VAL C 112      -8.106  49.625 -22.050  1.00 89.75           O  
ATOM   4560  CG1 VAL C 112      -8.060  48.932 -17.359  1.00 89.75           C  
ATOM   4561  CG2 VAL C 112      -6.193  49.121 -19.028  1.00 89.75           C  
ATOM   4562  N   LYS C 113      -9.541  50.741 -20.916  1.00 88.63           N  
ATOM   4563  CA  LYS C 113      -9.972  51.642 -21.982  1.00 88.63           C  
ATOM   4564  C   LYS C 113      -8.798  52.452 -22.525  1.00 88.63           C  
ATOM   4565  CB  LYS C 113     -11.070  52.581 -21.480  1.00 88.63           C  
ATOM   4566  O   LYS C 113      -8.711  52.698 -23.729  1.00 88.63           O  
ATOM   4567  CG  LYS C 113     -12.457  51.955 -21.459  1.00 88.63           C  
ATOM   4568  CD  LYS C 113     -13.523  52.973 -21.074  1.00 88.63           C  
ATOM   4569  CE  LYS C 113     -14.902  52.334 -20.989  1.00 88.63           C  
ATOM   4570  NZ  LYS C 113     -15.945  53.320 -20.574  1.00 88.63           N  
ATOM   4571  N   TYR C 114      -7.817  52.720 -21.686  1.00 89.28           N  
ATOM   4572  CA  TYR C 114      -6.748  53.606 -22.133  1.00 89.28           C  
ATOM   4573  C   TYR C 114      -5.607  52.811 -22.758  1.00 89.28           C  
ATOM   4574  CB  TYR C 114      -6.221  54.444 -20.964  1.00 89.28           C  
ATOM   4575  O   TYR C 114      -4.627  53.389 -23.234  1.00 89.28           O  
ATOM   4576  CG  TYR C 114      -5.879  53.631 -19.739  1.00 89.28           C  
ATOM   4577  CD1 TYR C 114      -6.792  53.490 -18.697  1.00 89.28           C  
ATOM   4578  CD2 TYR C 114      -4.644  53.004 -19.621  1.00 89.28           C  
ATOM   4579  CE1 TYR C 114      -6.482  52.744 -17.565  1.00 89.28           C  
ATOM   4580  CE2 TYR C 114      -4.322  52.256 -18.494  1.00 89.28           C  
ATOM   4581  OH  TYR C 114      -4.933  51.391 -16.354  1.00 89.28           O  
ATOM   4582  CZ  TYR C 114      -5.246  52.131 -17.473  1.00 89.28           C  
ATOM   4583  N   CYS C 115      -5.650  51.471 -22.758  1.00 92.32           N  
ATOM   4584  CA  CYS C 115      -4.642  50.641 -23.408  1.00 92.32           C  
ATOM   4585  C   CYS C 115      -4.765  50.721 -24.925  1.00 92.32           C  
ATOM   4586  CB  CYS C 115      -4.770  49.187 -22.952  1.00 92.32           C  
ATOM   4587  O   CYS C 115      -5.821  50.418 -25.483  1.00 92.32           O  
ATOM   4588  SG  CYS C 115      -3.499  48.098 -23.630  1.00 92.32           S  
ATOM   4589  N   GLN C 116      -3.737  51.051 -25.652  1.00 92.01           N  
ATOM   4590  CA  GLN C 116      -3.788  51.343 -27.080  1.00 92.01           C  
ATOM   4591  C   GLN C 116      -3.356  50.133 -27.904  1.00 92.01           C  
ATOM   4592  CB  GLN C 116      -2.906  52.547 -27.415  1.00 92.01           C  
ATOM   4593  O   GLN C 116      -3.647  50.053 -29.100  1.00 92.01           O  
ATOM   4594  CG  GLN C 116      -3.385  53.851 -26.792  1.00 92.01           C  
ATOM   4595  CD  GLN C 116      -2.489  55.028 -27.131  1.00 92.01           C  
ATOM   4596  NE2 GLN C 116      -2.879  56.218 -26.687  1.00 92.01           N  
ATOM   4597  OE1 GLN C 116      -1.454  54.868 -27.785  1.00 92.01           O  
ATOM   4598  N   TYR C 117      -2.720  49.135 -27.266  1.00 94.00           N  
ATOM   4599  CA  TYR C 117      -2.162  48.019 -28.021  1.00 94.00           C  
ATOM   4600  C   TYR C 117      -2.620  46.685 -27.443  1.00 94.00           C  
ATOM   4601  CB  TYR C 117      -0.631  48.087 -28.028  1.00 94.00           C  
ATOM   4602  O   TYR C 117      -1.856  45.717 -27.418  1.00 94.00           O  
ATOM   4603  CG  TYR C 117      -0.082  49.335 -28.675  1.00 94.00           C  
ATOM   4604  CD1 TYR C 117       0.092  49.408 -30.055  1.00 94.00           C  
ATOM   4605  CD2 TYR C 117       0.264  50.442 -27.909  1.00 94.00           C  
ATOM   4606  CE1 TYR C 117       0.600  50.556 -30.656  1.00 94.00           C  
ATOM   4607  CE2 TYR C 117       0.773  51.595 -28.499  1.00 94.00           C  
ATOM   4608  OH  TYR C 117       1.439  52.781 -30.460  1.00 94.00           O  
ATOM   4609  CZ  TYR C 117       0.936  51.642 -29.871  1.00 94.00           C  
ATOM   4610  N   ALA C 118      -3.813  46.641 -26.889  1.00 92.78           N  
ATOM   4611  CA  ALA C 118      -4.338  45.403 -26.319  1.00 92.78           C  
ATOM   4612  C   ALA C 118      -4.412  44.302 -27.373  1.00 92.78           C  
ATOM   4613  CB  ALA C 118      -5.716  45.642 -25.706  1.00 92.78           C  
ATOM   4614  O   ALA C 118      -4.519  44.585 -28.569  1.00 92.78           O  
ATOM   4615  N   PHE C 119      -4.336  43.081 -26.922  1.00 90.26           N  
ATOM   4616  CA  PHE C 119      -4.315  41.930 -27.817  1.00 90.26           C  
ATOM   4617  C   PHE C 119      -5.547  41.919 -28.713  1.00 90.26           C  
ATOM   4618  CB  PHE C 119      -4.236  40.626 -27.016  1.00 90.26           C  
ATOM   4619  O   PHE C 119      -5.444  41.665 -29.915  1.00 90.26           O  
ATOM   4620  CG  PHE C 119      -4.101  39.396 -27.871  1.00 90.26           C  
ATOM   4621  CD1 PHE C 119      -5.206  38.601 -28.150  1.00 90.26           C  
ATOM   4622  CD2 PHE C 119      -2.867  39.034 -28.397  1.00 90.26           C  
ATOM   4623  CE1 PHE C 119      -5.083  37.461 -28.941  1.00 90.26           C  
ATOM   4624  CE2 PHE C 119      -2.737  37.896 -29.189  1.00 90.26           C  
ATOM   4625  CZ  PHE C 119      -3.846  37.111 -29.459  1.00 90.26           C  
ATOM   4626  N   ASP C 120      -6.687  42.273 -28.224  1.00 86.36           N  
ATOM   4627  CA  ASP C 120      -7.961  42.200 -28.933  1.00 86.36           C  
ATOM   4628  C   ASP C 120      -8.077  43.314 -29.970  1.00 86.36           C  
ATOM   4629  CB  ASP C 120      -9.129  42.276 -27.947  1.00 86.36           C  
ATOM   4630  O   ASP C 120      -8.924  43.252 -30.863  1.00 86.36           O  
ATOM   4631  CG  ASP C 120      -9.216  41.063 -27.037  1.00 86.36           C  
ATOM   4632  OD1 ASP C 120      -8.716  39.981 -27.413  1.00 86.36           O  
ATOM   4633  OD2 ASP C 120      -9.793  41.190 -25.935  1.00 86.36           O  
ATOM   4634  N   LEU C 121      -7.199  44.300 -29.920  1.00 87.36           N  
ATOM   4635  CA  LEU C 121      -7.242  45.402 -30.875  1.00 87.36           C  
ATOM   4636  C   LEU C 121      -6.494  45.042 -32.154  1.00 87.36           C  
ATOM   4637  CB  LEU C 121      -6.643  46.669 -30.260  1.00 87.36           C  
ATOM   4638  O   LEU C 121      -6.514  45.801 -33.125  1.00 87.36           O  
ATOM   4639  CG  LEU C 121      -7.402  47.272 -29.076  1.00 87.36           C  
ATOM   4640  CD1 LEU C 121      -6.551  48.333 -28.386  1.00 87.36           C  
ATOM   4641  CD2 LEU C 121      -8.730  47.862 -29.537  1.00 87.36           C  
ATOM   4642  N   LYS C 122      -5.871  43.865 -32.145  1.00 84.67           N  
ATOM   4643  CA  LYS C 122      -5.231  43.254 -33.307  1.00 84.67           C  
ATOM   4644  C   LYS C 122      -4.273  44.230 -33.984  1.00 84.67           C  
ATOM   4645  CB  LYS C 122      -6.282  42.773 -34.308  1.00 84.67           C  
ATOM   4646  O   LYS C 122      -4.254  44.339 -35.211  1.00 84.67           O  
ATOM   4647  CG  LYS C 122      -7.181  41.666 -33.777  1.00 84.67           C  
ATOM   4648  CD  LYS C 122      -8.070  41.093 -34.874  1.00 84.67           C  
ATOM   4649  CE  LYS C 122      -8.970  39.985 -34.344  1.00 84.67           C  
ATOM   4650  NZ  LYS C 122      -9.837  39.415 -35.418  1.00 84.67           N  
ATOM   4651  N   CYS C 123      -3.547  45.076 -33.201  1.00 87.78           N  
ATOM   4652  CA  CYS C 123      -2.493  45.953 -33.700  1.00 87.78           C  
ATOM   4653  C   CYS C 123      -1.219  45.166 -33.984  1.00 87.78           C  
ATOM   4654  CB  CYS C 123      -2.202  47.067 -32.696  1.00 87.78           C  
ATOM   4655  O   CYS C 123      -1.151  43.966 -33.711  1.00 87.78           O  
ATOM   4656  SG  CYS C 123      -3.643  48.077 -32.291  1.00 87.78           S  
ATOM   4657  N   ASP C 124      -0.244  45.756 -34.683  1.00 90.45           N  
ATOM   4658  CA  ASP C 124       1.013  45.109 -35.046  1.00 90.45           C  
ATOM   4659  C   ASP C 124       1.843  44.787 -33.805  1.00 90.45           C  
ATOM   4660  CB  ASP C 124       1.816  45.994 -36.001  1.00 90.45           C  
ATOM   4661  O   ASP C 124       2.715  43.917 -33.844  1.00 90.45           O  
ATOM   4662  CG  ASP C 124       1.188  46.103 -37.379  1.00 90.45           C  
ATOM   4663  OD1 ASP C 124       0.403  45.209 -37.764  1.00 90.45           O  
ATOM   4664  OD2 ASP C 124       1.483  47.089 -38.088  1.00 90.45           O  
ATOM   4665  N   SER C 125       1.541  45.421 -32.692  1.00 92.99           N  
ATOM   4666  CA  SER C 125       2.189  45.181 -31.407  1.00 92.99           C  
ATOM   4667  C   SER C 125       1.169  44.819 -30.332  1.00 92.99           C  
ATOM   4668  CB  SER C 125       2.988  46.410 -30.971  1.00 92.99           C  
ATOM   4669  O   SER C 125      -0.023  45.097 -30.482  1.00 92.99           O  
ATOM   4670  OG  SER C 125       3.980  46.731 -31.930  1.00 92.99           O  
ATOM   4671  N   VAL C 126       1.676  44.118 -29.337  1.00 94.80           N  
ATOM   4672  CA  VAL C 126       0.793  43.711 -28.249  1.00 94.80           C  
ATOM   4673  C   VAL C 126       1.318  44.261 -26.924  1.00 94.80           C  
ATOM   4674  CB  VAL C 126       0.657  42.174 -28.172  1.00 94.80           C  
ATOM   4675  O   VAL C 126       2.518  44.192 -26.649  1.00 94.80           O  
ATOM   4676  CG1 VAL C 126      -0.179  41.765 -26.961  1.00 94.80           C  
ATOM   4677  CG2 VAL C 126       0.041  41.629 -29.459  1.00 94.80           C  
ATOM   4678  N   CYS C 127       0.374  44.852 -26.145  1.00 95.81           N  
ATOM   4679  CA  CYS C 127       0.741  45.368 -24.832  1.00 95.81           C  
ATOM   4680  C   CYS C 127       0.870  44.238 -23.818  1.00 95.81           C  
ATOM   4681  CB  CYS C 127      -0.292  46.385 -24.347  1.00 95.81           C  
ATOM   4682  O   CYS C 127      -0.051  43.436 -23.656  1.00 95.81           O  
ATOM   4683  SG  CYS C 127       0.085  47.090 -22.728  1.00 95.81           S  
ATOM   4684  N   VAL C 128       2.063  44.139 -23.093  1.00 96.25           N  
ATOM   4685  CA  VAL C 128       2.293  43.061 -22.137  1.00 96.25           C  
ATOM   4686  C   VAL C 128       2.344  43.627 -20.720  1.00 96.25           C  
ATOM   4687  CB  VAL C 128       3.596  42.293 -22.451  1.00 96.25           C  
ATOM   4688  O   VAL C 128       2.795  42.953 -19.791  1.00 96.25           O  
ATOM   4689  CG1 VAL C 128       3.441  41.463 -23.724  1.00 96.25           C  
ATOM   4690  CG2 VAL C 128       4.768  43.264 -22.582  1.00 96.25           C  
ATOM   4691  N   ASN C 129       1.940  44.899 -20.518  1.00 95.45           N  
ATOM   4692  CA  ASN C 129       1.773  45.469 -19.186  1.00 95.45           C  
ATOM   4693  C   ASN C 129       0.596  44.838 -18.448  1.00 95.45           C  
ATOM   4694  CB  ASN C 129       1.594  46.987 -19.270  1.00 95.45           C  
ATOM   4695  O   ASN C 129      -0.561  45.066 -18.806  1.00 95.45           O  
ATOM   4696  CG  ASN C 129       1.607  47.653 -17.908  1.00 95.45           C  
ATOM   4697  ND2 ASN C 129       1.928  48.941 -17.881  1.00 95.45           N  
ATOM   4698  OD1 ASN C 129       1.330  47.015 -16.889  1.00 95.45           O  
ATOM   4699  N   PRO C 130       0.910  44.076 -17.414  1.00 93.56           N  
ATOM   4700  CA  PRO C 130      -0.157  43.325 -16.747  1.00 93.56           C  
ATOM   4701  C   PRO C 130      -1.211  44.232 -16.118  1.00 93.56           C  
ATOM   4702  CB  PRO C 130       0.590  42.529 -15.674  1.00 93.56           C  
ATOM   4703  O   PRO C 130      -2.348  43.805 -15.899  1.00 93.56           O  
ATOM   4704  CG  PRO C 130       1.996  43.031 -15.735  1.00 93.56           C  
ATOM   4705  CD  PRO C 130       2.123  43.954 -16.913  1.00 93.56           C  
ATOM   4706  N   TYR C 131      -0.924  45.485 -15.907  1.00 93.42           N  
ATOM   4707  CA  TYR C 131      -1.843  46.399 -15.238  1.00 93.42           C  
ATOM   4708  C   TYR C 131      -2.669  47.180 -16.253  1.00 93.42           C  
ATOM   4709  CB  TYR C 131      -1.075  47.367 -14.333  1.00 93.42           C  
ATOM   4710  O   TYR C 131      -3.388  48.115 -15.890  1.00 93.42           O  
ATOM   4711  CG  TYR C 131      -0.473  46.711 -13.115  1.00 93.42           C  
ATOM   4712  CD1 TYR C 131      -1.233  46.495 -11.968  1.00 93.42           C  
ATOM   4713  CD2 TYR C 131       0.858  46.306 -13.108  1.00 93.42           C  
ATOM   4714  CE1 TYR C 131      -0.682  45.892 -10.842  1.00 93.42           C  
ATOM   4715  CE2 TYR C 131       1.420  45.703 -11.988  1.00 93.42           C  
ATOM   4716  OH  TYR C 131       1.195  44.902  -9.750  1.00 93.42           O  
ATOM   4717  CZ  TYR C 131       0.643  45.500 -10.862  1.00 93.42           C  
ATOM   4718  N   HIS C 132      -2.521  46.809 -17.509  1.00 95.18           N  
ATOM   4719  CA  HIS C 132      -3.391  47.339 -18.553  1.00 95.18           C  
ATOM   4720  C   HIS C 132      -4.510  46.359 -18.889  1.00 95.18           C  
ATOM   4721  CB  HIS C 132      -2.582  47.663 -19.811  1.00 95.18           C  
ATOM   4722  O   HIS C 132      -5.190  46.512 -19.906  1.00 95.18           O  
ATOM   4723  CG  HIS C 132      -1.825  48.951 -19.722  1.00 95.18           C  
ATOM   4724  CD2 HIS C 132      -1.488  49.712 -18.655  1.00 95.18           C  
ATOM   4725  ND1 HIS C 132      -1.324  49.597 -20.832  1.00 95.18           N  
ATOM   4726  CE1 HIS C 132      -0.708  50.703 -20.449  1.00 95.18           C  
ATOM   4727  NE2 HIS C 132      -0.794  50.796 -19.133  1.00 95.18           N  
ATOM   4728  N   TYR C 133      -4.640  45.307 -18.114  1.00 92.71           N  
ATOM   4729  CA  TYR C 133      -5.682  44.297 -18.263  1.00 92.71           C  
ATOM   4730  C   TYR C 133      -6.453  44.111 -16.961  1.00 92.71           C  
ATOM   4731  CB  TYR C 133      -5.077  42.961 -18.706  1.00 92.71           C  
ATOM   4732  O   TYR C 133      -5.938  44.407 -15.880  1.00 92.71           O  
ATOM   4733  CG  TYR C 133      -4.362  43.029 -20.033  1.00 92.71           C  
ATOM   4734  CD1 TYR C 133      -5.050  42.829 -21.228  1.00 92.71           C  
ATOM   4735  CD2 TYR C 133      -2.998  43.293 -20.096  1.00 92.71           C  
ATOM   4736  CE1 TYR C 133      -4.394  42.889 -22.454  1.00 92.71           C  
ATOM   4737  CE2 TYR C 133      -2.333  43.355 -21.316  1.00 92.71           C  
ATOM   4738  OH  TYR C 133      -2.385  43.213 -23.698  1.00 92.71           O  
ATOM   4739  CZ  TYR C 133      -3.038  43.153 -22.488  1.00 92.71           C  
ATOM   4740  N   GLU C 134      -7.774  43.810 -17.036  1.00 89.27           N  
ATOM   4741  CA  GLU C 134      -8.623  43.452 -15.903  1.00 89.27           C  
ATOM   4742  C   GLU C 134      -9.187  42.043 -16.060  1.00 89.27           C  
ATOM   4743  CB  GLU C 134      -9.764  44.461 -15.747  1.00 89.27           C  
ATOM   4744  O   GLU C 134      -9.409  41.579 -17.181  1.00 89.27           O  
ATOM   4745  CG  GLU C 134      -9.306  45.846 -15.316  1.00 89.27           C  
ATOM   4746  CD  GLU C 134     -10.444  46.849 -15.208  1.00 89.27           C  
ATOM   4747  OE1 GLU C 134     -10.200  48.001 -14.783  1.00 89.27           O  
ATOM   4748  OE2 GLU C 134     -11.589  46.478 -15.551  1.00 89.27           O  
ATOM   4749  N   ARG C 135      -9.270  41.423 -15.060  1.00 80.05           N  
ATOM   4750  CA  ARG C 135      -9.806  40.066 -15.096  1.00 80.05           C  
ATOM   4751  C   ARG C 135     -11.330  40.081 -15.152  1.00 80.05           C  
ATOM   4752  CB  ARG C 135      -9.334  39.269 -13.878  1.00 80.05           C  
ATOM   4753  O   ARG C 135     -11.977  40.805 -14.392  1.00 80.05           O  
ATOM   4754  CG  ARG C 135      -9.468  37.763 -14.038  1.00 80.05           C  
ATOM   4755  CD  ARG C 135      -8.777  37.012 -12.908  1.00 80.05           C  
ATOM   4756  NE  ARG C 135      -8.849  35.566 -13.099  1.00 80.05           N  
ATOM   4757  NH1 ARG C 135      -7.908  35.042 -11.056  1.00 80.05           N  
ATOM   4758  NH2 ARG C 135      -8.547  33.372 -12.491  1.00 80.05           N  
ATOM   4759  CZ  ARG C 135      -8.435  34.663 -12.215  1.00 80.05           C  
ATOM   4760  N   VAL C 136     -11.988  39.597 -16.147  1.00 76.03           N  
ATOM   4761  CA  VAL C 136     -13.437  39.550 -16.315  1.00 76.03           C  
ATOM   4762  C   VAL C 136     -13.967  38.194 -15.853  1.00 76.03           C  
ATOM   4763  CB  VAL C 136     -13.847  39.811 -17.782  1.00 76.03           C  
ATOM   4764  O   VAL C 136     -13.374  37.155 -16.152  1.00 76.03           O  
ATOM   4765  CG1 VAL C 136     -15.364  39.951 -17.901  1.00 76.03           C  
ATOM   4766  CG2 VAL C 136     -13.149  41.060 -18.316  1.00 76.03           C  
ATOM   4767  N   VAL C 137     -14.899  38.160 -14.828  1.00 53.69           N  
ATOM   4768  CA  VAL C 137     -15.532  36.938 -14.344  1.00 53.69           C  
ATOM   4769  C   VAL C 137     -16.608  36.488 -15.330  1.00 53.69           C  
ATOM   4770  CB  VAL C 137     -16.145  37.135 -12.939  1.00 53.69           C  
ATOM   4771  O   VAL C 137     -17.320  37.316 -15.902  1.00 53.69           O  
ATOM   4772  CG1 VAL C 137     -16.600  35.798 -12.356  1.00 53.69           C  
ATOM   4773  CG2 VAL C 137     -15.141  37.813 -12.009  1.00 53.69           C  
ATOM   4774  N   SER C 138     -16.862  35.387 -15.849  1.00 42.39           N  
ATOM   4775  CA  SER C 138     -17.900  34.928 -16.766  1.00 42.39           C  
ATOM   4776  C   SER C 138     -19.288  35.093 -16.157  1.00 42.39           C  
ATOM   4777  CB  SER C 138     -17.671  33.464 -17.144  1.00 42.39           C  
ATOM   4778  O   SER C 138     -19.469  34.912 -14.951  1.00 42.39           O  
ATOM   4779  OG  SER C 138     -16.467  33.315 -17.876  1.00 42.39           O  
ATOM   4780  N   PRO C 139     -20.359  35.677 -16.840  1.00 35.23           N  
ATOM   4781  CA  PRO C 139     -21.704  35.804 -16.276  1.00 35.23           C  
ATOM   4782  C   PRO C 139     -22.255  34.477 -15.758  1.00 35.23           C  
ATOM   4783  CB  PRO C 139     -22.534  36.316 -17.456  1.00 35.23           C  
ATOM   4784  O   PRO C 139     -22.219  33.470 -16.470  1.00 35.23           O  
ATOM   4785  CG  PRO C 139     -21.605  36.268 -18.626  1.00 35.23           C  
ATOM   4786  CD  PRO C 139     -20.259  35.806 -18.147  1.00 35.23           C  
ATOM   4787  N   GLY C 140     -22.336  34.081 -14.621  1.00 31.40           N  
ATOM   4788  CA  GLY C 140     -23.068  32.929 -14.119  1.00 31.40           C  
ATOM   4789  C   GLY C 140     -24.560  33.011 -14.380  1.00 31.40           C  
ATOM   4790  O   GLY C 140     -25.055  34.026 -14.875  1.00 31.40           O  
ATOM   4791  N   ILE C 141     -25.406  31.962 -13.912  1.00 27.43           N  
ATOM   4792  CA  ILE C 141     -26.821  31.609 -13.875  1.00 27.43           C  
ATOM   4793  C   ILE C 141     -27.599  32.676 -13.109  1.00 27.43           C  
ATOM   4794  CB  ILE C 141     -27.041  30.221 -13.234  1.00 27.43           C  
ATOM   4795  O   ILE C 141     -27.189  33.093 -12.023  1.00 27.43           O  
ATOM   4796  CG1 ILE C 141     -26.317  29.139 -14.042  1.00 27.43           C  
ATOM   4797  CG2 ILE C 141     -28.536  29.910 -13.118  1.00 27.43           C  
ATOM   4798  CD1 ILE C 141     -26.200  27.802 -13.322  1.00 27.43           C  
ATOM   4799  N   ASP C 142     -28.441  33.338 -13.790  1.00 31.13           N  
ATOM   4800  CA  ASP C 142     -29.566  34.128 -13.300  1.00 31.13           C  
ATOM   4801  C   ASP C 142     -30.485  33.287 -12.417  1.00 31.13           C  
ATOM   4802  CB  ASP C 142     -30.356  34.719 -14.470  1.00 31.13           C  
ATOM   4803  O   ASP C 142     -31.168  32.385 -12.905  1.00 31.13           O  
ATOM   4804  CG  ASP C 142     -31.220  35.900 -14.065  1.00 31.13           C  
ATOM   4805  OD1 ASP C 142     -31.156  36.329 -12.892  1.00 31.13           O  
ATOM   4806  OD2 ASP C 142     -31.974  36.405 -14.925  1.00 31.13           O  
ATOM   4807  N   LEU C 143     -30.270  32.959 -11.173  1.00 22.31           N  
ATOM   4808  CA  LEU C 143     -31.136  32.090 -10.383  1.00 22.31           C  
ATOM   4809  C   LEU C 143     -32.478  32.761 -10.112  1.00 22.31           C  
ATOM   4810  CB  LEU C 143     -30.461  31.720  -9.060  1.00 22.31           C  
ATOM   4811  O   LEU C 143     -33.296  32.239  -9.352  1.00 22.31           O  
ATOM   4812  CG  LEU C 143     -29.355  30.666  -9.135  1.00 22.31           C  
ATOM   4813  CD1 LEU C 143     -28.435  30.775  -7.924  1.00 22.31           C  
ATOM   4814  CD2 LEU C 143     -29.954  29.267  -9.233  1.00 22.31           C  
ATOM   4815  N   SER C 144     -32.810  33.973 -10.479  1.00 26.65           N  
ATOM   4816  CA  SER C 144     -33.862  34.579  -9.669  1.00 26.65           C  
ATOM   4817  C   SER C 144     -35.207  33.904  -9.915  1.00 26.65           C  
ATOM   4818  CB  SER C 144     -33.972  36.075  -9.966  1.00 26.65           C  
ATOM   4819  O   SER C 144     -36.236  34.355  -9.407  1.00 26.65           O  
ATOM   4820  OG  SER C 144     -32.730  36.592 -10.414  1.00 26.65           O  
ATOM   4821  N   GLY C 145     -35.465  33.143 -10.879  1.00 22.46           N  
ATOM   4822  CA  GLY C 145     -36.876  33.028 -11.213  1.00 22.46           C  
ATOM   4823  C   GLY C 145     -37.686  32.317 -10.146  1.00 22.46           C  
ATOM   4824  O   GLY C 145     -38.823  31.907 -10.392  1.00 22.46           O  
ATOM   4825  N   LEU C 146     -37.287  31.980  -8.928  1.00 18.41           N  
ATOM   4826  CA  LEU C 146     -38.186  30.993  -8.340  1.00 18.41           C  
ATOM   4827  C   LEU C 146     -39.513  31.633  -7.946  1.00 18.41           C  
ATOM   4828  CB  LEU C 146     -37.538  30.338  -7.117  1.00 18.41           C  
ATOM   4829  O   LEU C 146     -39.533  32.675  -7.286  1.00 18.41           O  
ATOM   4830  CG  LEU C 146     -36.460  29.291  -7.400  1.00 18.41           C  
ATOM   4831  CD1 LEU C 146     -35.624  29.040  -6.149  1.00 18.41           C  
ATOM   4832  CD2 LEU C 146     -37.090  27.995  -7.897  1.00 18.41           C  
ATOM   4833  N   THR C 147     -40.667  31.318  -8.581  1.00 21.38           N  
ATOM   4834  CA  THR C 147     -42.028  31.836  -8.669  1.00 21.38           C  
ATOM   4835  C   THR C 147     -42.813  31.514  -7.401  1.00 21.38           C  
ATOM   4836  CB  THR C 147     -42.766  31.260  -9.893  1.00 21.38           C  
ATOM   4837  O   THR C 147     -43.994  31.850  -7.294  1.00 21.38           O  
ATOM   4838  CG2 THR C 147     -43.598  32.333 -10.588  1.00 21.38           C  
ATOM   4839  OG1 THR C 147     -41.806  30.740 -10.821  1.00 21.38           O  
ATOM   4840  N   LEU C 148     -42.401  31.429  -6.172  1.00 19.06           N  
ATOM   4841  CA  LEU C 148     -43.370  30.672  -5.388  1.00 19.06           C  
ATOM   4842  C   LEU C 148     -44.708  31.400  -5.327  1.00 19.06           C  
ATOM   4843  CB  LEU C 148     -42.842  30.430  -3.971  1.00 19.06           C  
ATOM   4844  O   LEU C 148     -44.759  32.626  -5.451  1.00 19.06           O  
ATOM   4845  CG  LEU C 148     -41.863  29.268  -3.801  1.00 19.06           C  
ATOM   4846  CD1 LEU C 148     -41.047  29.444  -2.525  1.00 19.06           C  
ATOM   4847  CD2 LEU C 148     -42.609  27.938  -3.786  1.00 19.06           C  
ATOM   4848  N   GLN C 149     -45.885  30.581  -5.108  1.00 20.58           N  
ATOM   4849  CA  GLN C 149     -47.337  30.595  -5.250  1.00 20.58           C  
ATOM   4850  C   GLN C 149     -47.999  31.285  -4.061  1.00 20.58           C  
ATOM   4851  CB  GLN C 149     -47.876  29.171  -5.397  1.00 20.58           C  
ATOM   4852  O   GLN C 149     -47.916  30.802  -2.930  1.00 20.58           O  
ATOM   4853  CG  GLN C 149     -48.217  28.788  -6.830  1.00 20.58           C  
ATOM   4854  CD  GLN C 149     -48.380  27.291  -7.015  1.00 20.58           C  
ATOM   4855  NE2 GLN C 149     -48.877  26.887  -8.179  1.00 20.58           N  
ATOM   4856  OE1 GLN C 149     -48.059  26.503  -6.119  1.00 20.58           O  
ATOM   4857  N   SER C 150     -47.857  32.542  -3.951  1.00 20.27           N  
ATOM   4858  CA  SER C 150     -48.490  33.106  -2.763  1.00 20.27           C  
ATOM   4859  C   SER C 150     -50.010  33.027  -2.857  1.00 20.27           C  
ATOM   4860  CB  SER C 150     -48.058  34.559  -2.564  1.00 20.27           C  
ATOM   4861  O   SER C 150     -50.619  33.670  -3.715  1.00 20.27           O  
ATOM   4862  OG  SER C 150     -48.175  35.289  -3.773  1.00 20.27           O  
ATOM   4863  N   ASN C 151     -50.603  31.887  -2.519  1.00 18.82           N  
ATOM   4864  CA  ASN C 151     -52.044  31.714  -2.374  1.00 18.82           C  
ATOM   4865  C   ASN C 151     -52.619  32.656  -1.321  1.00 18.82           C  
ATOM   4866  CB  ASN C 151     -52.378  30.262  -2.027  1.00 18.82           C  
ATOM   4867  O   ASN C 151     -51.872  33.279  -0.564  1.00 18.82           O  
ATOM   4868  CG  ASN C 151     -52.720  29.432  -3.249  1.00 18.82           C  
ATOM   4869  ND2 ASN C 151     -52.921  28.135  -3.048  1.00 18.82           N  
ATOM   4870  OD1 ASN C 151     -52.801  29.953  -4.365  1.00 18.82           O  
ATOM   4871  N   ALA C 152     -53.645  32.131  -0.513  1.00 21.69           N  
ATOM   4872  CA  ALA C 152     -55.040  32.450  -0.217  1.00 21.69           C  
ATOM   4873  C   ALA C 152     -55.162  33.198   1.107  1.00 21.69           C  
ATOM   4874  CB  ALA C 152     -55.882  31.177  -0.186  1.00 21.69           C  
ATOM   4875  O   ALA C 152     -55.805  34.248   1.177  1.00 21.69           O  
ATOM   4876  N   PRO C 153     -55.140  32.435   2.281  1.00 21.00           N  
ATOM   4877  CA  PRO C 153     -56.342  32.416   3.119  1.00 21.00           C  
ATOM   4878  C   PRO C 153     -56.437  33.628   4.042  1.00 21.00           C  
ATOM   4879  CB  PRO C 153     -56.187  31.125   3.927  1.00 21.00           C  
ATOM   4880  O   PRO C 153     -55.503  34.431   4.111  1.00 21.00           O  
ATOM   4881  CG  PRO C 153     -54.744  30.759   3.791  1.00 21.00           C  
ATOM   4882  CD  PRO C 153     -54.103  31.702   2.814  1.00 21.00           C  
ATOM   4883  N   SER C 154     -56.787  33.355   5.378  1.00 20.06           N  
ATOM   4884  CA  SER C 154     -57.845  33.649   6.340  1.00 20.06           C  
ATOM   4885  C   SER C 154     -57.431  34.766   7.292  1.00 20.06           C  
ATOM   4886  CB  SER C 154     -58.207  32.396   7.138  1.00 20.06           C  
ATOM   4887  O   SER C 154     -58.095  35.802   7.368  1.00 20.06           O  
ATOM   4888  OG  SER C 154     -58.222  31.253   6.300  1.00 20.06           O  
ATOM   4889  N   SER C 155     -56.976  34.377   8.518  1.00 19.10           N  
ATOM   4890  CA  SER C 155     -57.647  34.478   9.810  1.00 19.10           C  
ATOM   4891  C   SER C 155     -57.221  35.736  10.558  1.00 19.10           C  
ATOM   4892  CB  SER C 155     -57.355  33.243  10.663  1.00 19.10           C  
ATOM   4893  O   SER C 155     -56.299  36.436  10.132  1.00 19.10           O  
ATOM   4894  OG  SER C 155     -56.145  33.403  11.382  1.00 19.10           O  
ATOM   4895  N   MET C 156     -56.647  35.499  11.781  1.00 17.60           N  
ATOM   4896  CA  MET C 156     -57.148  35.723  13.134  1.00 17.60           C  
ATOM   4897  C   MET C 156     -56.458  36.921  13.779  1.00 17.60           C  
ATOM   4898  CB  MET C 156     -56.946  34.476  13.997  1.00 17.60           C  
ATOM   4899  O   MET C 156     -57.094  37.700  14.491  1.00 17.60           O  
ATOM   4900  CG  MET C 156     -58.156  33.558  14.040  1.00 17.60           C  
ATOM   4901  SD  MET C 156     -58.160  32.470  15.518  1.00 17.60           S  
ATOM   4902  CE  MET C 156     -59.603  31.434  15.149  1.00 17.60           C  
ATOM   4903  N   MET C 157     -55.135  37.019  13.751  1.00 15.85           N  
ATOM   4904  CA  MET C 157     -54.621  36.830  15.104  1.00 15.85           C  
ATOM   4905  C   MET C 157     -54.767  38.107  15.925  1.00 15.85           C  
ATOM   4906  CB  MET C 157     -53.154  36.398  15.067  1.00 15.85           C  
ATOM   4907  O   MET C 157     -54.730  39.210  15.378  1.00 15.85           O  
ATOM   4908  CG  MET C 157     -52.960  34.899  14.912  1.00 15.85           C  
ATOM   4909  SD  MET C 157     -51.266  34.358  15.365  1.00 15.85           S  
ATOM   4910  CE  MET C 157     -51.625  33.407  16.868  1.00 15.85           C  
ATOM   4911  N   VAL C 158     -54.540  37.870  17.198  1.00 17.64           N  
ATOM   4912  CA  VAL C 158     -54.960  38.121  18.572  1.00 17.64           C  
ATOM   4913  C   VAL C 158     -54.195  39.317  19.136  1.00 17.64           C  
ATOM   4914  CB  VAL C 158     -54.743  36.880  19.468  1.00 17.64           C  
ATOM   4915  O   VAL C 158     -54.787  40.202  19.758  1.00 17.64           O  
ATOM   4916  CG1 VAL C 158     -55.154  37.177  20.909  1.00 17.64           C  
ATOM   4917  CG2 VAL C 158     -55.524  35.686  18.921  1.00 17.64           C  
ATOM   4918  N   LYS C 159     -52.847  39.281  19.248  1.00 15.79           N  
ATOM   4919  CA  LYS C 159     -52.504  39.161  20.662  1.00 15.79           C  
ATOM   4920  C   LYS C 159     -52.512  40.525  21.347  1.00 15.79           C  
ATOM   4921  CB  LYS C 159     -51.135  38.499  20.829  1.00 15.79           C  
ATOM   4922  O   LYS C 159     -53.142  40.696  22.393  1.00 15.79           O  
ATOM   4923  CG  LYS C 159     -51.201  37.045  21.273  1.00 15.79           C  
ATOM   4924  CD  LYS C 159     -49.810  36.454  21.460  1.00 15.79           C  
ATOM   4925  CE  LYS C 159     -49.874  34.994  21.891  1.00 15.79           C  
ATOM   4926  NZ  LYS C 159     -48.513  34.393  22.017  1.00 15.79           N  
ATOM   4927  N   ASP C 160     -51.303  41.010  21.717  1.00 16.31           N  
ATOM   4928  CA  ASP C 160     -50.821  40.984  23.095  1.00 16.31           C  
ATOM   4929  C   ASP C 160     -51.054  42.327  23.783  1.00 16.31           C  
ATOM   4930  CB  ASP C 160     -49.335  40.621  23.138  1.00 16.31           C  
ATOM   4931  O   ASP C 160     -51.211  43.353  23.118  1.00 16.31           O  
ATOM   4932  CG  ASP C 160     -49.082  39.217  23.657  1.00 16.31           C  
ATOM   4933  OD1 ASP C 160     -50.015  38.593  24.208  1.00 16.31           O  
ATOM   4934  OD2 ASP C 160     -47.939  38.731  23.517  1.00 16.31           O  
ATOM   4935  N   GLU C 161     -50.342  42.533  24.951  1.00 18.72           N  
ATOM   4936  CA  GLU C 161     -50.567  42.810  26.366  1.00 18.72           C  
ATOM   4937  C   GLU C 161     -50.254  44.265  26.701  1.00 18.72           C
[truncated: 242,596 more chars]
