# Supplementary material for: AI-guided pipeline for protein–protein interaction drug discovery identifies a SARS-CoV-2 inhibitor
Source: Mol Syst Biol. 2024 Mar 11;20(4):428–57. doi: 10.1038/s44320-024-00019-8 (PMC10987651; doi:10.1038/s44320-024-00019-8)
Supplement: Supplementary file 12 — Source Data Fig. 2 [file 44320_2024_19_MOESM12_ESM.zip › Source Data Figure EV3-EV4/ColabFold/CKB_HBZ_unrelaxed_rank_3_model_2.pdb]

MODEL     1                                                                     
ATOM      1  N   MET B   1      20.254  -4.903  -3.024  1.00 35.85           N  
ATOM      2  CA  MET B   1      20.849  -3.849  -2.207  1.00 35.85           C  
ATOM      3  C   MET B   1      20.629  -2.480  -2.842  1.00 35.85           C  
ATOM      4  CB  MET B   1      22.345  -4.100  -2.009  1.00 35.85           C  
ATOM      5  O   MET B   1      20.680  -2.343  -4.066  1.00 35.85           O  
ATOM      6  CG  MET B   1      22.667  -4.963  -0.801  1.00 35.85           C  
ATOM      7  SD  MET B   1      24.147  -4.375   0.110  1.00 35.85           S  
ATOM      8  CE  MET B   1      25.321  -5.697  -0.299  1.00 35.85           C  
ATOM      9  N   PRO B   2      20.131  -1.492  -2.005  1.00 47.12           N  
ATOM     10  CA  PRO B   2      20.022  -0.111  -2.480  1.00 47.12           C  
ATOM     11  C   PRO B   2      21.303   0.388  -3.143  1.00 47.12           C  
ATOM     12  CB  PRO B   2      19.725   0.678  -1.203  1.00 47.12           C  
ATOM     13  O   PRO B   2      22.383  -0.156  -2.896  1.00 47.12           O  
ATOM     14  CG  PRO B   2      19.834  -0.324  -0.100  1.00 47.12           C  
ATOM     15  CD  PRO B   2      20.133  -1.666  -0.703  1.00 47.12           C  
ATOM     16  N   PHE B   3      21.143   0.840  -4.263  1.00 50.57           N  
ATOM     17  CA  PHE B   3      22.238   1.496  -4.968  1.00 50.57           C  
ATOM     18  C   PHE B   3      23.086   2.317  -4.004  1.00 50.57           C  
ATOM     19  CB  PHE B   3      21.699   2.393  -6.087  1.00 50.57           C  
ATOM     20  O   PHE B   3      22.562   3.150  -3.262  1.00 50.57           O  
ATOM     21  CG  PHE B   3      21.057   1.633  -7.217  1.00 50.57           C  
ATOM     22  CD1 PHE B   3      21.834   1.049  -8.210  1.00 50.57           C  
ATOM     23  CD2 PHE B   3      19.676   1.504  -7.286  1.00 50.57           C  
ATOM     24  CE1 PHE B   3      21.243   0.346  -9.257  1.00 50.57           C  
ATOM     25  CE2 PHE B   3      19.078   0.803  -8.329  1.00 50.57           C  
ATOM     26  CZ  PHE B   3      19.863   0.225  -9.314  1.00 50.57           C  
ATOM     27  N   SER B   4      24.145   1.630  -3.415  1.00 51.20           N  
ATOM     28  CA  SER B   4      25.101   2.340  -2.571  1.00 51.20           C  
ATOM     29  C   SER B   4      25.709   3.531  -3.305  1.00 51.20           C  
ATOM     30  CB  SER B   4      26.211   1.397  -2.106  1.00 51.20           C  
ATOM     31  O   SER B   4      25.591   3.639  -4.527  1.00 51.20           O  
ATOM     32  OG  SER B   4      27.166   1.199  -3.134  1.00 51.20           O  
ATOM     33  N   ASN B   5      25.931   4.606  -2.545  1.00 55.48           N  
ATOM     34  CA  ASN B   5      26.623   5.770  -3.087  1.00 55.48           C  
ATOM     35  C   ASN B   5      27.752   5.363  -4.030  1.00 55.48           C  
ATOM     36  CB  ASN B   5      27.167   6.646  -1.956  1.00 55.48           C  
ATOM     37  O   ASN B   5      27.931   5.970  -5.088  1.00 55.48           O  
ATOM     38  CG  ASN B   5      26.099   7.521  -1.330  1.00 55.48           C  
ATOM     39  ND2 ASN B   5      26.382   8.045  -0.143  1.00 55.48           N  
ATOM     40  OD1 ASN B   5      25.028   7.723  -1.907  1.00 55.48           O  
ATOM     41  N   SER B   6      28.397   4.263  -3.633  1.00 56.89           N  
ATOM     42  CA  SER B   6      29.514   3.838  -4.471  1.00 56.89           C  
ATOM     43  C   SER B   6      29.027   3.317  -5.819  1.00 56.89           C  
ATOM     44  CB  SER B   6      30.334   2.758  -3.764  1.00 56.89           C  
ATOM     45  O   SER B   6      29.629   3.605  -6.856  1.00 56.89           O  
ATOM     46  OG  SER B   6      29.491   1.745  -3.244  1.00 56.89           O  
ATOM     47  N   HIS B   7      27.942   2.660  -5.807  1.00 63.58           N  
ATOM     48  CA  HIS B   7      27.366   2.146  -7.044  1.00 63.58           C  
ATOM     49  C   HIS B   7      26.883   3.280  -7.941  1.00 63.58           C  
ATOM     50  CB  HIS B   7      26.213   1.188  -6.740  1.00 63.58           C  
ATOM     51  O   HIS B   7      27.071   3.238  -9.159  1.00 63.58           O  
ATOM     52  CG  HIS B   7      25.637   0.537  -7.958  1.00 63.58           C  
ATOM     53  CD2 HIS B   7      24.480   0.763  -8.623  1.00 63.58           C  
ATOM     54  ND1 HIS B   7      26.275  -0.485  -8.627  1.00 63.58           N  
ATOM     55  CE1 HIS B   7      25.532  -0.860  -9.656  1.00 63.58           C  
ATOM     56  NE2 HIS B   7      24.438  -0.118  -9.676  1.00 63.58           N  
ATOM     57  N   ASN B   8      26.355   4.283  -7.330  1.00 68.81           N  
ATOM     58  CA  ASN B   8      25.862   5.423  -8.096  1.00 68.81           C  
ATOM     59  C   ASN B   8      26.999   6.156  -8.803  1.00 68.81           C  
ATOM     60  CB  ASN B   8      25.092   6.386  -7.190  1.00 68.81           C  
ATOM     61  O   ASN B   8      26.862   6.550  -9.963  1.00 68.81           O  
ATOM     62  CG  ASN B   8      24.111   7.251  -7.958  1.00 68.81           C  
ATOM     63  ND2 ASN B   8      23.909   8.476  -7.489  1.00 68.81           N  
ATOM     64  OD1 ASN B   8      23.540   6.821  -8.963  1.00 68.81           O  
ATOM     65  N   ALA B   9      28.143   6.250  -8.098  1.00 71.73           N  
ATOM     66  CA  ALA B   9      29.304   6.912  -8.688  1.00 71.73           C  
ATOM     67  C   ALA B   9      29.860   6.104  -9.857  1.00 71.73           C  
ATOM     68  CB  ALA B   9      30.386   7.129  -7.633  1.00 71.73           C  
ATOM     69  O   ALA B   9      30.218   6.667 -10.895  1.00 71.73           O  
ATOM     70  N   LEU B  10      29.856   4.829  -9.749  1.00 73.97           N  
ATOM     71  CA  LEU B  10      30.422   3.961 -10.776  1.00 73.97           C  
ATOM     72  C   LEU B  10      29.552   3.959 -12.028  1.00 73.97           C  
ATOM     73  CB  LEU B  10      30.577   2.533 -10.245  1.00 73.97           C  
ATOM     74  O   LEU B  10      30.066   3.897 -13.147  1.00 73.97           O  
ATOM     75  CG  LEU B  10      31.833   2.248  -9.421  1.00 73.97           C  
ATOM     76  CD1 LEU B  10      31.632   1.004  -8.561  1.00 73.97           C  
ATOM     77  CD2 LEU B  10      33.045   2.086 -10.331  1.00 73.97           C  
ATOM     78  N   LYS B  11      28.327   4.138 -11.854  1.00 78.50           N  
ATOM     79  CA  LYS B  11      27.417   4.089 -12.995  1.00 78.50           C  
ATOM     80  C   LYS B  11      27.595   5.309 -13.893  1.00 78.50           C  
ATOM     81  CB  LYS B  11      25.966   3.993 -12.521  1.00 78.50           C  
ATOM     82  O   LYS B  11      27.312   5.251 -15.091  1.00 78.50           O  
ATOM     83  CG  LYS B  11      25.414   5.292 -11.951  1.00 78.50           C  
ATOM     84  CD  LYS B  11      23.929   5.177 -11.634  1.00 78.50           C  
ATOM     85  CE  LYS B  11      23.386   6.460 -11.020  1.00 78.50           C  
ATOM     86  NZ  LYS B  11      21.926   6.358 -10.724  1.00 78.50           N  
ATOM     87  N   LEU B  12      28.058   6.339 -13.306  1.00 85.95           N  
ATOM     88  CA  LEU B  12      28.227   7.576 -14.060  1.00 85.95           C  
ATOM     89  C   LEU B  12      29.332   7.432 -15.101  1.00 85.95           C  
ATOM     90  CB  LEU B  12      28.546   8.740 -13.117  1.00 85.95           C  
ATOM     91  O   LEU B  12      29.466   8.275 -15.991  1.00 85.95           O  
ATOM     92  CG  LEU B  12      27.409   9.206 -12.207  1.00 85.95           C  
ATOM     93  CD1 LEU B  12      27.902  10.293 -11.257  1.00 85.95           C  
ATOM     94  CD2 LEU B  12      26.232   9.708 -13.036  1.00 85.95           C  
ATOM     95  N   ARG B  13      29.973   6.362 -15.143  1.00 85.13           N  
ATOM     96  CA  ARG B  13      30.995   6.071 -16.143  1.00 85.13           C  
ATOM     97  C   ARG B  13      30.364   5.600 -17.450  1.00 85.13           C  
ATOM     98  CB  ARG B  13      31.972   5.015 -15.622  1.00 85.13           C  
ATOM     99  O   ARG B  13      31.020   5.592 -18.494  1.00 85.13           O  
ATOM    100  CG  ARG B  13      32.817   5.483 -14.448  1.00 85.13           C  
ATOM    101  CD  ARG B  13      33.782   4.402 -13.981  1.00 85.13           C  
ATOM    102  NE  ARG B  13      34.566   4.841 -12.831  1.00 85.13           N  
ATOM    103  NH1 ARG B  13      35.784   2.885 -12.655  1.00 85.13           N  
ATOM    104  NH2 ARG B  13      36.154   4.607 -11.188  1.00 85.13           N  
ATOM    105  CZ  ARG B  13      35.500   4.110 -12.227  1.00 85.13           C  
ATOM    106  N   PHE B  14      29.148   5.232 -17.336  1.00 91.83           N  
ATOM    107  CA  PHE B  14      28.413   4.784 -18.513  1.00 91.83           C  
ATOM    108  C   PHE B  14      27.476   5.877 -19.014  1.00 91.83           C  
ATOM    109  CB  PHE B  14      27.617   3.513 -18.200  1.00 91.83           C  
ATOM    110  O   PHE B  14      26.993   6.696 -18.229  1.00 91.83           O  
ATOM    111  CG  PHE B  14      28.476   2.337 -17.820  1.00 91.83           C  
ATOM    112  CD1 PHE B  14      29.010   1.504 -18.795  1.00 91.83           C  
ATOM    113  CD2 PHE B  14      28.750   2.066 -16.485  1.00 91.83           C  
ATOM    114  CE1 PHE B  14      29.806   0.415 -18.446  1.00 91.83           C  
ATOM    115  CE2 PHE B  14      29.544   0.979 -16.129  1.00 91.83           C  
ATOM    116  CZ  PHE B  14      30.070   0.155 -17.110  1.00 91.83           C  
ATOM    117  N   PRO B  15      27.284   5.853 -20.330  1.00 92.53           N  
ATOM    118  CA  PRO B  15      26.329   6.831 -20.857  1.00 92.53           C  
ATOM    119  C   PRO B  15      24.921   6.644 -20.295  1.00 92.53           C  
ATOM    120  CB  PRO B  15      26.354   6.570 -22.366  1.00 92.53           C  
ATOM    121  O   PRO B  15      24.520   5.518 -19.988  1.00 92.53           O  
ATOM    122  CG  PRO B  15      27.605   5.786 -22.597  1.00 92.53           C  
ATOM    123  CD  PRO B  15      27.952   5.056 -21.331  1.00 92.53           C  
ATOM    124  N   ALA B  16      24.198   7.704 -20.215  1.00 93.89           N  
ATOM    125  CA  ALA B  16      22.844   7.696 -19.669  1.00 93.89           C  
ATOM    126  C   ALA B  16      21.956   6.706 -20.417  1.00 93.89           C  
ATOM    127  CB  ALA B  16      22.239   9.097 -19.726  1.00 93.89           C  
ATOM    128  O   ALA B  16      21.149   6.001 -19.806  1.00 93.89           O  
ATOM    129  N   GLU B  17      22.052   6.605 -21.664  1.00 94.33           N  
ATOM    130  CA  GLU B  17      21.241   5.731 -22.506  1.00 94.33           C  
ATOM    131  C   GLU B  17      21.406   4.269 -22.104  1.00 94.33           C  
ATOM    132  CB  GLU B  17      21.607   5.915 -23.982  1.00 94.33           C  
ATOM    133  O   GLU B  17      20.453   3.489 -22.173  1.00 94.33           O  
ATOM    134  CG  GLU B  17      23.066   5.615 -24.295  1.00 94.33           C  
ATOM    135  CD  GLU B  17      23.442   5.910 -25.738  1.00 94.33           C  
ATOM    136  OE1 GLU B  17      24.612   5.680 -26.120  1.00 94.33           O  
ATOM    137  OE2 GLU B  17      22.560   6.376 -26.494  1.00 94.33           O  
ATOM    138  N   ASP B  18      22.610   3.975 -21.672  1.00 93.15           N  
ATOM    139  CA  ASP B  18      22.900   2.595 -21.295  1.00 93.15           C  
ATOM    140  C   ASP B  18      22.355   2.280 -19.903  1.00 93.15           C  
ATOM    141  CB  ASP B  18      24.406   2.330 -21.342  1.00 93.15           C  
ATOM    142  O   ASP B  18      22.076   1.121 -19.588  1.00 93.15           O  
ATOM    143  CG  ASP B  18      24.957   2.296 -22.757  1.00 93.15           C  
ATOM    144  OD1 ASP B  18      24.163   2.239 -23.720  1.00 93.15           O  
ATOM    145  OD2 ASP B  18      26.198   2.322 -22.909  1.00 93.15           O  
ATOM    146  N   GLU B  19      22.264   3.345 -19.180  1.00 92.35           N  
ATOM    147  CA  GLU B  19      21.823   3.157 -17.801  1.00 92.35           C  
ATOM    148  C   GLU B  19      20.310   3.318 -17.680  1.00 92.35           C  
ATOM    149  CB  GLU B  19      22.533   4.142 -16.870  1.00 92.35           C  
ATOM    150  O   GLU B  19      19.718   2.930 -16.670  1.00 92.35           O  
ATOM    151  CG  GLU B  19      23.997   3.809 -16.623  1.00 92.35           C  
ATOM    152  CD  GLU B  19      24.195   2.514 -15.850  1.00 92.35           C  
ATOM    153  OE1 GLU B  19      25.112   1.735 -16.196  1.00 92.35           O  
ATOM    154  OE2 GLU B  19      23.426   2.277 -14.891  1.00 92.35           O  
ATOM    155  N   PHE B  20      19.645   3.852 -18.677  1.00 95.30           N  
ATOM    156  CA  PHE B  20      18.204   4.076 -18.647  1.00 95.30           C  
ATOM    157  C   PHE B  20      17.451   2.751 -18.652  1.00 95.30           C  
ATOM    158  CB  PHE B  20      17.767   4.933 -19.839  1.00 95.30           C  
ATOM    159  O   PHE B  20      17.715   1.883 -19.487  1.00 95.30           O  
ATOM    160  CG  PHE B  20      16.327   5.366 -19.780  1.00 95.30           C  
ATOM    161  CD1 PHE B  20      15.351   4.680 -20.491  1.00 95.30           C  
ATOM    162  CD2 PHE B  20      15.950   6.460 -19.012  1.00 95.30           C  
ATOM    163  CE1 PHE B  20      14.017   5.078 -20.438  1.00 95.30           C  
ATOM    164  CE2 PHE B  20      14.619   6.864 -18.954  1.00 95.30           C  
ATOM    165  CZ  PHE B  20      13.655   6.173 -19.668  1.00 95.30           C  
ATOM    166  N   PRO B  21      16.503   2.537 -17.726  1.00 93.74           N  
ATOM    167  CA  PRO B  21      15.748   1.282 -17.683  1.00 93.74           C  
ATOM    168  C   PRO B  21      14.786   1.131 -18.860  1.00 93.74           C  
ATOM    169  CB  PRO B  21      14.982   1.377 -16.361  1.00 93.74           C  
ATOM    170  O   PRO B  21      14.289   2.129 -19.388  1.00 93.74           O  
ATOM    171  CG  PRO B  21      14.863   2.843 -16.093  1.00 93.74           C  
ATOM    172  CD  PRO B  21      16.048   3.537 -16.701  1.00 93.74           C  
ATOM    173  N   ASP B  22      14.535  -0.099 -19.252  1.00 91.92           N  
ATOM    174  CA  ASP B  22      13.506  -0.374 -20.249  1.00 91.92           C  
ATOM    175  C   ASP B  22      12.110  -0.294 -19.635  1.00 91.92           C  
ATOM    176  CB  ASP B  22      13.724  -1.750 -20.882  1.00 91.92           C  
ATOM    177  O   ASP B  22      11.697  -1.193 -18.900  1.00 91.92           O  
ATOM    178  CG  ASP B  22      12.735  -2.055 -21.993  1.00 91.92           C  
ATOM    179  OD1 ASP B  22      11.922  -1.174 -22.345  1.00 91.92           O  
ATOM    180  OD2 ASP B  22      12.768  -3.188 -22.520  1.00 91.92           O  
ATOM    181  N   LEU B  23      11.421   0.727 -20.063  1.00 90.16           N  
ATOM    182  CA  LEU B  23      10.110   0.971 -19.472  1.00 90.16           C  
ATOM    183  C   LEU B  23       9.001   0.737 -20.493  1.00 90.16           C  
ATOM    184  CB  LEU B  23      10.025   2.399 -18.927  1.00 90.16           C  
ATOM    185  O   LEU B  23       7.875   1.203 -20.310  1.00 90.16           O  
ATOM    186  CG  LEU B  23      11.054   2.780 -17.862  1.00 90.16           C  
ATOM    187  CD1 LEU B  23      10.899   4.248 -17.478  1.00 90.16           C  
ATOM    188  CD2 LEU B  23      10.914   1.884 -16.637  1.00 90.16           C  
ATOM    189  N   SER B  24       9.269   0.110 -21.544  1.00 86.42           N  
ATOM    190  CA  SER B  24       8.351  -0.054 -22.667  1.00 86.42           C  
ATOM    191  C   SER B  24       7.130  -0.875 -22.267  1.00 86.42           C  
ATOM    192  CB  SER B  24       9.060  -0.721 -23.846  1.00 86.42           C  
ATOM    193  O   SER B  24       6.047  -0.700 -22.829  1.00 86.42           O  
ATOM    194  OG  SER B  24       9.572  -1.989 -23.473  1.00 86.42           O  
ATOM    195  N   ALA B  25       7.259  -1.657 -21.257  1.00 76.29           N  
ATOM    196  CA  ALA B  25       6.153  -2.519 -20.847  1.00 76.29           C  
ATOM    197  C   ALA B  25       5.547  -2.044 -19.529  1.00 76.29           C  
ATOM    198  CB  ALA B  25       6.624  -3.966 -20.721  1.00 76.29           C  
ATOM    199  O   ALA B  25       4.707  -2.729 -18.942  1.00 76.29           O  
ATOM    200  N   HIS B  26       6.000  -0.958 -19.074  1.00 79.95           N  
ATOM    201  CA  HIS B  26       5.575  -0.480 -17.763  1.00 79.95           C  
ATOM    202  C   HIS B  26       4.329   0.393 -17.873  1.00 79.95           C  
ATOM    203  CB  HIS B  26       6.703   0.297 -17.084  1.00 79.95           C  
ATOM    204  O   HIS B  26       4.178   1.148 -18.836  1.00 79.95           O  
ATOM    205  CG  HIS B  26       7.789  -0.575 -16.538  1.00 79.95           C  
ATOM    206  CD2 HIS B  26       8.152  -0.848 -15.262  1.00 79.95           C  
ATOM    207  ND1 HIS B  26       8.650  -1.285 -17.346  1.00 79.95           N  
ATOM    208  CE1 HIS B  26       9.499  -1.960 -16.588  1.00 79.95           C  
ATOM    209  NE2 HIS B  26       9.218  -1.712 -15.320  1.00 79.95           N  
ATOM    210  N   ASN B  27       3.410   0.177 -16.839  1.00 76.63           N  
ATOM    211  CA  ASN B  27       2.221   1.011 -16.695  1.00 76.63           C  
ATOM    212  C   ASN B  27       2.123   1.611 -15.296  1.00 76.63           C  
ATOM    213  CB  ASN B  27       0.960   0.207 -17.018  1.00 76.63           C  
ATOM    214  O   ASN B  27       1.357   1.127 -14.461  1.00 76.63           O  
ATOM    215  CG  ASN B  27      -0.278   1.077 -17.115  1.00 76.63           C  
ATOM    216  ND2 ASN B  27      -1.435   0.498 -16.816  1.00 76.63           N  
ATOM    217  OD1 ASN B  27      -0.195   2.260 -17.458  1.00 76.63           O  
ATOM    218  N   ASN B  28       2.895   2.655 -15.085  1.00 83.40           N  
ATOM    219  CA  ASN B  28       2.866   3.428 -13.849  1.00 83.40           C  
ATOM    220  C   ASN B  28       3.202   4.896 -14.097  1.00 83.40           C  
ATOM    221  CB  ASN B  28       3.828   2.830 -12.819  1.00 83.40           C  
ATOM    222  O   ASN B  28       3.661   5.257 -15.182  1.00 83.40           O  
ATOM    223  CG  ASN B  28       5.249   2.731 -13.337  1.00 83.40           C  
ATOM    224  ND2 ASN B  28       5.817   1.532 -13.286  1.00 83.40           N  
ATOM    225  OD1 ASN B  28       5.833   3.725 -13.777  1.00 83.40           O  
ATOM    226  N   HIS B  29       2.946   5.746 -13.150  1.00 92.73           N  
ATOM    227  CA  HIS B  29       3.121   7.183 -13.328  1.00 92.73           C  
ATOM    228  C   HIS B  29       4.581   7.530 -13.599  1.00 92.73           C  
ATOM    229  CB  HIS B  29       2.621   7.940 -12.096  1.00 92.73           C  
ATOM    230  O   HIS B  29       4.874   8.400 -14.423  1.00 92.73           O  
ATOM    231  CG  HIS B  29       1.131   7.988 -11.986  1.00 92.73           C  
ATOM    232  CD2 HIS B  29       0.274   7.288 -11.206  1.00 92.73           C  
ATOM    233  ND1 HIS B  29       0.356   8.838 -12.745  1.00 92.73           N  
ATOM    234  CE1 HIS B  29      -0.918   8.658 -12.435  1.00 92.73           C  
ATOM    235  NE2 HIS B  29      -0.994   7.723 -11.503  1.00 92.73           N  
ATOM    236  N   MET B  30       5.439   6.871 -12.919  1.00 95.88           N  
ATOM    237  CA  MET B  30       6.868   7.107 -13.105  1.00 95.88           C  
ATOM    238  C   MET B  30       7.280   6.845 -14.549  1.00 95.88           C  
ATOM    239  CB  MET B  30       7.686   6.225 -12.159  1.00 95.88           C  
ATOM    240  O   MET B  30       7.963   7.667 -15.163  1.00 95.88           O  
ATOM    241  CG  MET B  30       9.188   6.414 -12.292  1.00 95.88           C  
ATOM    242  SD  MET B  30       9.916   5.362 -13.608  1.00 95.88           S  
ATOM    243  CE  MET B  30       9.710   3.723 -12.858  1.00 95.88           C  
ATOM    244  N   ALA B  31       6.857   5.752 -15.142  1.00 93.16           N  
ATOM    245  CA  ALA B  31       7.228   5.366 -16.501  1.00 93.16           C  
ATOM    246  C   ALA B  31       6.679   6.358 -17.523  1.00 93.16           C  
ATOM    247  CB  ALA B  31       6.727   3.958 -16.810  1.00 93.16           C  
ATOM    248  O   ALA B  31       7.292   6.585 -18.568  1.00 93.16           O  
ATOM    249  N   LYS B  32       5.623   7.017 -17.218  1.00 94.82           N  
ATOM    250  CA  LYS B  32       5.010   7.992 -18.115  1.00 94.82           C  
ATOM    251  C   LYS B  32       5.781   9.308 -18.106  1.00 94.82           C  
ATOM    252  CB  LYS B  32       3.551   8.236 -17.726  1.00 94.82           C  
ATOM    253  O   LYS B  32       5.820  10.018 -19.113  1.00 94.82           O  
ATOM    254  CG  LYS B  32       2.628   7.061 -18.016  1.00 94.82           C  
ATOM    255  CD  LYS B  32       1.173   7.411 -17.734  1.00 94.82           C  
ATOM    256  CE  LYS B  32       0.243   6.254 -18.074  1.00 94.82           C  
ATOM    257  NZ  LYS B  32      -1.178   6.569 -17.741  1.00 94.82           N  
ATOM    258  N   VAL B  33       6.411   9.590 -17.044  1.00 97.33           N  
ATOM    259  CA  VAL B  33       7.047  10.891 -16.864  1.00 97.33           C  
ATOM    260  C   VAL B  33       8.539  10.784 -17.169  1.00 97.33           C  
ATOM    261  CB  VAL B  33       6.833  11.434 -15.433  1.00 97.33           C  
ATOM    262  O   VAL B  33       9.128  11.700 -17.748  1.00 97.33           O  
ATOM    263  CG1 VAL B  33       7.628  12.720 -15.219  1.00 97.33           C  
ATOM    264  CG2 VAL B  33       5.347  11.670 -15.169  1.00 97.33           C  
ATOM    265  N   LEU B  34       9.136   9.687 -16.789  1.00 97.89           N  
ATOM    266  CA  LEU B  34      10.585   9.548 -16.884  1.00 97.89           C  
ATOM    267  C   LEU B  34      11.016   9.335 -18.332  1.00 97.89           C  
ATOM    268  CB  LEU B  34      11.069   8.382 -16.019  1.00 97.89           C  
ATOM    269  O   LEU B  34      10.738   8.287 -18.919  1.00 97.89           O  
ATOM    270  CG  LEU B  34      12.583   8.252 -15.842  1.00 97.89           C  
ATOM    271  CD1 LEU B  34      13.128   9.437 -15.051  1.00 97.89           C  
ATOM    272  CD2 LEU B  34      12.930   6.937 -15.152  1.00 97.89           C  
ATOM    273  N   THR B  35      11.660  10.277 -18.912  1.00 97.40           N  
ATOM    274  CA  THR B  35      12.249  10.204 -20.245  1.00 97.40           C  
ATOM    275  C   THR B  35      13.765  10.047 -20.159  1.00 97.40           C  
ATOM    276  CB  THR B  35      11.907  11.455 -21.075  1.00 97.40           C  
ATOM    277  O   THR B  35      14.369  10.362 -19.132  1.00 97.40           O  
ATOM    278  CG2 THR B  35      10.399  11.681 -21.134  1.00 97.40           C  
ATOM    279  OG1 THR B  35      12.528  12.601 -20.481  1.00 97.40           O  
ATOM    280  N   PRO B  36      14.357   9.527 -21.267  1.00 97.14           N  
ATOM    281  CA  PRO B  36      15.819   9.444 -21.262  1.00 97.14           C  
ATOM    282  C   PRO B  36      16.486  10.783 -20.955  1.00 97.14           C  
ATOM    283  CB  PRO B  36      16.150   8.982 -22.684  1.00 97.14           C  
ATOM    284  O   PRO B  36      17.510  10.823 -20.268  1.00 97.14           O  
ATOM    285  CG  PRO B  36      14.957   8.194 -23.117  1.00 97.14           C  
ATOM    286  CD  PRO B  36      13.726   8.841 -22.550  1.00 97.14           C  
ATOM    287  N   GLU B  37      15.972  11.821 -21.410  1.00 97.49           N  
ATOM    288  CA  GLU B  37      16.515  13.156 -21.174  1.00 97.49           C  
ATOM    289  C   GLU B  37      16.405  13.545 -19.703  1.00 97.49           C  
ATOM    290  CB  GLU B  37      15.797  14.190 -22.046  1.00 97.49           C  
ATOM    291  O   GLU B  37      17.361  14.061 -19.119  1.00 97.49           O  
ATOM    292  CG  GLU B  37      16.065  14.031 -23.536  1.00 97.49           C  
ATOM    293  CD  GLU B  37      15.285  12.888 -24.167  1.00 97.49           C  
ATOM    294  OE1 GLU B  37      15.753  12.322 -25.181  1.00 97.49           O  
ATOM    295  OE2 GLU B  37      14.198  12.558 -23.644  1.00 97.49           O  
ATOM    296  N   LEU B  38      15.238  13.316 -19.170  1.00 98.16           N  
ATOM    297  CA  LEU B  38      15.048  13.622 -17.756  1.00 98.16           C  
ATOM    298  C   LEU B  38      15.952  12.756 -16.886  1.00 98.16           C  
ATOM    299  CB  LEU B  38      13.585  13.418 -17.355  1.00 98.16           C  
ATOM    300  O   LEU B  38      16.533  13.239 -15.912  1.00 98.16           O  
ATOM    301  CG  LEU B  38      13.216  13.800 -15.921  1.00 98.16           C  
ATOM    302  CD1 LEU B  38      13.547  15.266 -15.661  1.00 98.16           C  
ATOM    303  CD2 LEU B  38      11.739  13.525 -15.657  1.00 98.16           C  
ATOM    304  N   TYR B  39      16.016  11.484 -17.255  1.00 97.54           N  
ATOM    305  CA  TYR B  39      16.909  10.581 -16.538  1.00 97.54           C  
ATOM    306  C   TYR B  39      18.343  11.096 -16.568  1.00 97.54           C  
ATOM    307  CB  TYR B  39      16.847   9.173 -17.140  1.00 97.54           C  
ATOM    308  O   TYR B  39      19.017  11.132 -15.536  1.00 97.54           O  
ATOM    309  CG  TYR B  39      17.769   8.185 -16.467  1.00 97.54           C  
ATOM    310  CD1 TYR B  39      19.005   7.865 -17.024  1.00 97.54           C  
ATOM    311  CD2 TYR B  39      17.405   7.569 -15.275  1.00 97.54           C  
ATOM    312  CE1 TYR B  39      19.857   6.953 -16.409  1.00 97.54           C  
ATOM    313  CE2 TYR B  39      18.249   6.656 -14.651  1.00 97.54           C  
ATOM    314  OH  TYR B  39      20.310   5.452 -14.611  1.00 97.54           O  
ATOM    315  CZ  TYR B  39      19.471   6.355 -15.224  1.00 97.54           C  
ATOM    316  N   ALA B  40      18.829  11.476 -17.679  1.00 96.52           N  
ATOM    317  CA  ALA B  40      20.189  11.982 -17.848  1.00 96.52           C  
ATOM    318  C   ALA B  40      20.431  13.208 -16.972  1.00 96.52           C  
ATOM    319  CB  ALA B  40      20.454  12.318 -19.313  1.00 96.52           C  
ATOM    320  O   ALA B  40      21.525  13.385 -16.431  1.00 96.52           O  
ATOM    321  N   GLU B  41      19.474  13.974 -16.764  1.00 96.82           N  
ATOM    322  CA  GLU B  41      19.582  15.202 -15.984  1.00 96.82           C  
ATOM    323  C   GLU B  41      19.618  14.904 -14.487  1.00 96.82           C  
ATOM    324  CB  GLU B  41      18.421  16.147 -16.304  1.00 96.82           C  
ATOM    325  O   GLU B  41      20.317  15.582 -13.731  1.00 96.82           O  
ATOM    326  CG  GLU B  41      18.564  16.867 -17.637  1.00 96.82           C  
ATOM    327  CD  GLU B  41      17.405  17.804 -17.940  1.00 96.82           C  
ATOM    328  OE1 GLU B  41      17.401  18.434 -19.022  1.00 96.82           O  
ATOM    329  OE2 GLU B  41      16.494  17.909 -17.089  1.00 96.82           O  
ATOM    330  N   LEU B  42      18.942  13.848 -14.083  1.00 96.55           N  
ATOM    331  CA  LEU B  42      18.713  13.636 -12.658  1.00 96.55           C  
ATOM    332  C   LEU B  42      19.627  12.541 -12.117  1.00 96.55           C  
ATOM    333  CB  LEU B  42      17.250  13.269 -12.399  1.00 96.55           C  
ATOM    334  O   LEU B  42      19.815  12.426 -10.904  1.00 96.55           O  
ATOM    335  CG  LEU B  42      16.216  14.359 -12.685  1.00 96.55           C  
ATOM    336  CD1 LEU B  42      14.806  13.826 -12.456  1.00 96.55           C  
ATOM    337  CD2 LEU B  42      16.478  15.585 -11.817  1.00 96.55           C  
ATOM    338  N   ARG B  43      20.184  11.709 -13.003  1.00 93.39           N  
ATOM    339  CA  ARG B  43      20.850  10.468 -12.619  1.00 93.39           C  
ATOM    340  C   ARG B  43      22.058  10.748 -11.731  1.00 93.39           C  
ATOM    341  CB  ARG B  43      21.281   9.683 -13.859  1.00 93.39           C  
ATOM    342  O   ARG B  43      22.468   9.892 -10.944  1.00 93.39           O  
ATOM    343  CG  ARG B  43      22.377  10.361 -14.667  1.00 93.39           C  
ATOM    344  CD  ARG B  43      22.754   9.549 -15.898  1.00 93.39           C  
ATOM    345  NE  ARG B  43      23.431   8.306 -15.538  1.00 93.39           N  
ATOM    346  NH1 ARG B  43      24.247   7.893 -17.659  1.00 93.39           N  
ATOM    347  NH2 ARG B  43      24.700   6.436 -15.948  1.00 93.39           N  
ATOM    348  CZ  ARG B  43      24.124   7.548 -16.382  1.00 93.39           C  
ATOM    349  N   ALA B  44      22.565  11.955 -11.813  1.00 91.56           N  
ATOM    350  CA  ALA B  44      23.746  12.281 -11.018  1.00 91.56           C  
ATOM    351  C   ALA B  44      23.353  12.935  -9.696  1.00 91.56           C  
ATOM    352  CB  ALA B  44      24.680  13.197 -11.804  1.00 91.56           C  
ATOM    353  O   ALA B  44      24.202  13.151  -8.827  1.00 91.56           O  
ATOM    354  N   LYS B  45      22.142  13.243  -9.491  1.00 93.36           N  
ATOM    355  CA  LYS B  45      21.687  13.940  -8.292  1.00 93.36           C  
ATOM    356  C   LYS B  45      21.465  12.964  -7.140  1.00 93.36           C  
ATOM    357  CB  LYS B  45      20.400  14.715  -8.577  1.00 93.36           C  
ATOM    358  O   LYS B  45      21.192  11.783  -7.363  1.00 93.36           O  
ATOM    359  CG  LYS B  45      20.568  15.844  -9.585  1.00 93.36           C  
ATOM    360  CD  LYS B  45      19.314  16.705  -9.673  1.00 93.36           C  
ATOM    361  CE  LYS B  45      19.498  17.864 -10.643  1.00 93.36           C  
ATOM    362  NZ  LYS B  45      18.276  18.719 -10.723  1.00 93.36           N  
ATOM    363  N   SER B  46      21.681  13.421  -5.964  1.00 92.85           N  
ATOM    364  CA  SER B  46      21.398  12.707  -4.723  1.00 92.85           C  
ATOM    365  C   SER B  46      20.990  13.669  -3.612  1.00 92.85           C  
ATOM    366  CB  SER B  46      22.616  11.894  -4.283  1.00 92.85           C  
ATOM    367  O   SER B  46      21.374  14.840  -3.626  1.00 92.85           O  
ATOM    368  OG  SER B  46      23.712  12.745  -3.994  1.00 92.85           O  
ATOM    369  N   THR B  47      20.138  13.224  -2.772  1.00 94.76           N  
ATOM    370  CA  THR B  47      19.802  14.034  -1.606  1.00 94.76           C  
ATOM    371  C   THR B  47      20.995  14.142  -0.660  1.00 94.76           C  
ATOM    372  CB  THR B  47      18.594  13.451  -0.850  1.00 94.76           C  
ATOM    373  O   THR B  47      21.957  13.380  -0.777  1.00 94.76           O  
ATOM    374  CG2 THR B  47      17.406  13.248  -1.784  1.00 94.76           C  
ATOM    375  OG1 THR B  47      18.960  12.188  -0.279  1.00 94.76           O  
ATOM    376  N   PRO B  48      20.909  15.077   0.338  1.00 92.19           N  
ATOM    377  CA  PRO B  48      22.008  15.197   1.300  1.00 92.19           C  
ATOM    378  C   PRO B  48      22.289  13.891   2.039  1.00 92.19           C  
ATOM    379  CB  PRO B  48      21.514  16.276   2.267  1.00 92.19           C  
ATOM    380  O   PRO B  48      23.433  13.625   2.417  1.00 92.19           O  
ATOM    381  CG  PRO B  48      20.641  17.161   1.437  1.00 92.19           C  
ATOM    382  CD  PRO B  48      19.870  16.304   0.475  1.00 92.19           C  
ATOM    383  N   SER B  49      21.279  13.077   2.178  1.00 91.61           N  
ATOM    384  CA  SER B  49      21.463  11.798   2.858  1.00 91.61           C  
ATOM    385  C   SER B  49      22.015  10.742   1.907  1.00 91.61           C  
ATOM    386  CB  SER B  49      20.141  11.316   3.458  1.00 91.61           C  
ATOM    387  O   SER B  49      22.346   9.632   2.330  1.00 91.61           O  
ATOM    388  OG  SER B  49      19.193  11.052   2.438  1.00 91.61           O  
ATOM    389  N   GLY B  50      22.059  11.053   0.647  1.00 91.60           N  
ATOM    390  CA  GLY B  50      22.671  10.152  -0.316  1.00 91.60           C  
ATOM    391  C   GLY B  50      21.657   9.352  -1.113  1.00 91.60           C  
ATOM    392  O   GLY B  50      22.021   8.422  -1.835  1.00 91.60           O  
ATOM    393  N   PHE B  51      20.438   9.612  -1.062  1.00 93.17           N  
ATOM    394  CA  PHE B  51      19.395   8.938  -1.827  1.00 93.17           C  
ATOM    395  C   PHE B  51      19.416   9.389  -3.283  1.00 93.17           C  
ATOM    396  CB  PHE B  51      18.018   9.207  -1.214  1.00 93.17           C  
ATOM    397  O   PHE B  51      19.411  10.588  -3.567  1.00 93.17           O  
ATOM    398  CG  PHE B  51      16.983   8.174  -1.571  1.00 93.17           C  
ATOM    399  CD1 PHE B  51      15.896   8.507  -2.370  1.00 93.17           C  
ATOM    400  CD2 PHE B  51      17.097   6.870  -1.107  1.00 93.17           C  
ATOM    401  CE1 PHE B  51      14.936   7.553  -2.702  1.00 93.17           C  
ATOM    402  CE2 PHE B  51      16.142   5.912  -1.434  1.00 93.17           C  
ATOM    403  CZ  PHE B  51      15.062   6.255  -2.231  1.00 93.17           C  
ATOM    404  N   THR B  52      19.427   8.448  -4.205  1.00 93.63           N  
ATOM    405  CA  THR B  52      19.642   8.768  -5.612  1.00 93.63           C  
ATOM    406  C   THR B  52      18.366   8.544  -6.418  1.00 93.63           C  
ATOM    407  CB  THR B  52      20.784   7.926  -6.208  1.00 93.63           C  
ATOM    408  O   THR B  52      17.390   7.994  -5.905  1.00 93.63           O  
ATOM    409  CG2 THR B  52      22.052   8.046  -5.369  1.00 93.63           C  
ATOM    410  OG1 THR B  52      20.383   6.551  -6.253  1.00 93.63           O  
ATOM    411  N   LEU B  53      18.441   8.996  -7.686  1.00 95.01           N  
ATOM    412  CA  LEU B  53      17.317   8.786  -8.592  1.00 95.01           C  
ATOM    413  C   LEU B  53      17.034   7.299  -8.772  1.00 95.01           C  
ATOM    414  CB  LEU B  53      17.597   9.432  -9.952  1.00 95.01           C  
ATOM    415  O   LEU B  53      15.874   6.884  -8.817  1.00 95.01           O  
ATOM    416  CG  LEU B  53      16.502   9.288 -11.010  1.00 95.01           C  
ATOM    417  CD1 LEU B  53      15.243  10.030 -10.574  1.00 95.01           C  
ATOM    418  CD2 LEU B  53      16.991   9.801 -12.360  1.00 95.01           C  
ATOM    419  N   ASP B  54      18.019   6.475  -8.861  1.00 92.89           N  
ATOM    420  CA  ASP B  54      17.827   5.041  -9.056  1.00 92.89           C  
ATOM    421  C   ASP B  54      17.140   4.410  -7.847  1.00 92.89           C  
ATOM    422  CB  ASP B  54      19.167   4.351  -9.319  1.00 92.89           C  
ATOM    423  O   ASP B  54      16.381   3.449  -7.990  1.00 92.89           O  
ATOM    424  CG  ASP B  54      19.638   4.498 -10.755  1.00 92.89           C  
ATOM    425  OD1 ASP B  54      18.805   4.402 -11.683  1.00 92.89           O  
ATOM    426  OD2 ASP B  54      20.852   4.709 -10.961  1.00 92.89           O  
ATOM    427  N   ASP B  55      17.445   4.953  -6.728  1.00 92.86           N  
ATOM    428  CA  ASP B  55      16.718   4.499  -5.547  1.00 92.86           C  
ATOM    429  C   ASP B  55      15.240   4.873  -5.634  1.00 92.86           C  
ATOM    430  CB  ASP B  55      17.336   5.090  -4.277  1.00 92.86           C  
ATOM    431  O   ASP B  55      14.371   4.079  -5.268  1.00 92.86           O  
ATOM    432  CG  ASP B  55      18.766   4.634  -4.047  1.00 92.86           C  
ATOM    433  OD1 ASP B  55      19.043   3.419  -4.142  1.00 92.86           O  
ATOM    434  OD2 ASP B  55      19.625   5.498  -3.764  1.00 92.86           O  
ATOM    435  N   VAL B  56      14.925   6.006  -6.168  1.00 94.82           N  
ATOM    436  CA  VAL B  56      13.574   6.544  -6.291  1.00 94.82           C  
ATOM    437  C   VAL B  56      12.753   5.668  -7.235  1.00 94.82           C  
ATOM    438  CB  VAL B  56      13.588   8.004  -6.796  1.00 94.82           C  
ATOM    439  O   VAL B  56      11.608   5.323  -6.934  1.00 94.82           O  
ATOM    440  CG1 VAL B  56      12.186   8.444  -7.215  1.00 94.82           C  
ATOM    441  CG2 VAL B  56      14.144   8.935  -5.720  1.00 94.82           C  
ATOM    442  N   ILE B  57      13.373   5.193  -8.269  1.00 94.48           N  
ATOM    443  CA  ILE B  57      12.582   4.664  -9.374  1.00 94.48           C  
ATOM    444  C   ILE B  57      12.646   3.138  -9.370  1.00 94.48           C  
ATOM    445  CB  ILE B  57      13.068   5.216 -10.733  1.00 94.48           C  
ATOM    446  O   ILE B  57      11.882   2.476 -10.077  1.00 94.48           O  
ATOM    447  CG1 ILE B  57      14.507   4.765 -11.009  1.00 94.48           C  
ATOM    448  CG2 ILE B  57      12.958   6.743 -10.765  1.00 94.48           C  
ATOM    449  CD1 ILE B  57      14.982   5.044 -12.428  1.00 94.48           C  
ATOM    450  N   GLN B  58      13.491   2.521  -8.514  1.00 87.66           N  
ATOM    451  CA  GLN B  58      13.763   1.091  -8.601  1.00 87.66           C  
ATOM    452  C   GLN B  58      12.487   0.275  -8.414  1.00 87.66           C  
ATOM    453  CB  GLN B  58      14.807   0.679  -7.561  1.00 87.66           C  
ATOM    454  O   GLN B  58      12.281  -0.730  -9.098  1.00 87.66           O  
ATOM    455  CG  GLN B  58      15.339  -0.736  -7.751  1.00 87.66           C  
ATOM    456  CD  GLN B  58      16.028  -0.930  -9.088  1.00 87.66           C  
ATOM    457  NE2 GLN B  58      15.620  -1.959  -9.822  1.00 87.66           N  
ATOM    458  OE1 GLN B  58      16.920  -0.160  -9.459  1.00 87.66           O  
ATOM    459  N   THR B  59      11.670   0.687  -7.493  1.00 81.29           N  
ATOM    460  CA  THR B  59      10.425  -0.038  -7.265  1.00 81.29           C  
ATOM    461  C   THR B  59       9.562  -0.039  -8.524  1.00 81.29           C  
ATOM    462  CB  THR B  59       9.630   0.571  -6.095  1.00 81.29           C  
ATOM    463  O   THR B  59       8.926  -1.045  -8.846  1.00 81.29           O  
ATOM    464  CG2 THR B  59       9.068   1.940  -6.466  1.00 81.29           C  
ATOM    465  OG1 THR B  59       8.546  -0.302  -5.756  1.00 81.29           O  
ATOM    466  N   GLY B  60       9.496   1.053  -9.213  1.00 85.08           N  
ATOM    467  CA  GLY B  60       8.747   1.152 -10.456  1.00 85.08           C  
ATOM    468  C   GLY B  60       9.362   0.353 -11.589  1.00 85.08           C  
ATOM    469  O   GLY B  60       8.646  -0.194 -12.430  1.00 85.08           O  
ATOM    470  N   VAL B  61      10.704   0.323 -11.618  1.00 85.10           N  
ATOM    471  CA  VAL B  61      11.428  -0.426 -12.640  1.00 85.10           C  
ATOM    472  C   VAL B  61      11.162  -1.921 -12.471  1.00 85.10           C  
ATOM    473  CB  VAL B  61      12.946  -0.145 -12.581  1.00 85.10           C  
ATOM    474  O   VAL B  61      10.889  -2.623 -13.447  1.00 85.10           O  
ATOM    475  CG1 VAL B  61      13.708  -1.107 -13.491  1.00 85.10           C  
ATOM    476  CG2 VAL B  61      13.235   1.304 -12.968  1.00 85.10           C  
ATOM    477  N   ASP B  62      11.150  -2.332 -11.263  1.00 75.75           N  
ATOM    478  CA  ASP B  62      11.036  -3.759 -10.976  1.00 75.75           C  
ATOM    479  C   ASP B  62       9.581  -4.219 -11.050  1.00 75.75           C  
ATOM    480  CB  ASP B  62      11.619  -4.078  -9.598  1.00 75.75           C  
ATOM    481  O   ASP B  62       9.308  -5.418 -11.140  1.00 75.75           O  
ATOM    482  CG  ASP B  62      13.137  -4.033  -9.571  1.00 75.75           C  
ATOM    483  OD1 ASP B  62      13.763  -3.949 -10.650  1.00 75.75           O  
ATOM    484  OD2 ASP B  62      13.711  -4.085  -8.463  1.00 75.75           O  
ATOM    485  N   ASN B  63       8.672  -3.179 -11.024  1.00 68.83           N  
ATOM    486  CA  ASN B  63       7.249  -3.500 -11.022  1.00 68.83           C  
ATOM    487  C   ASN B  63       6.519  -2.819 -12.176  1.00 68.83           C  
ATOM    488  CB  ASN B  63       6.612  -3.109  -9.687  1.00 68.83           C  
ATOM    489  O   ASN B  63       6.103  -1.665 -12.059  1.00 68.83           O  
ATOM    490  CG  ASN B  63       7.241  -3.826  -8.508  1.00 68.83           C  
ATOM    491  ND2 ASN B  63       8.071  -3.114  -7.755  1.00 68.83           N  
ATOM    492  OD1 ASN B  63       6.984  -5.010  -8.277  1.00 68.83           O  
ATOM    493  N   PRO B  64       6.374  -3.502 -13.182  1.00 68.63           N  
ATOM    494  CA  PRO B  64       5.823  -2.915 -14.406  1.00 68.63           C  
ATOM    495  C   PRO B  64       4.386  -2.429 -14.233  1.00 68.63           C  
ATOM    496  CB  PRO B  64       5.892  -4.067 -15.412  1.00 68.63           C  
ATOM    497  O   PRO B  64       3.898  -1.633 -15.039  1.00 68.63           O  
ATOM    498  CG  PRO B  64       6.223  -5.271 -14.591  1.00 68.63           C  
ATOM    499  CD  PRO B  64       6.709  -4.813 -13.246  1.00 68.63           C  
ATOM    500  N   GLY B  65       3.787  -2.608 -13.139  1.00 58.86           N  
ATOM    501  CA  GLY B  65       2.421  -2.176 -12.891  1.00 58.86           C  
ATOM    502  C   GLY B  65       1.383  -3.112 -13.482  1.00 58.86           C  
ATOM    503  O   GLY B  65       1.708  -4.230 -13.889  1.00 58.86           O  
ATOM    504  N   HIS B  66       0.109  -2.754 -13.212  1.00 48.32           N  
ATOM    505  CA  HIS B  66      -1.065  -3.461 -13.711  1.00 48.32           C  
ATOM    506  C   HIS B  66      -1.682  -2.735 -14.902  1.00 48.32           C  
ATOM    507  CB  HIS B  66      -2.104  -3.625 -12.600  1.00 48.32           C  
ATOM    508  O   HIS B  66      -1.650  -1.504 -14.968  1.00 48.32           O  
ATOM    509  CG  HIS B  66      -3.143  -4.658 -12.898  1.00 48.32           C  
ATOM    510  CD2 HIS B  66      -3.324  -5.906 -12.403  1.00 48.32           C  
ATOM    511  ND1 HIS B  66      -4.154  -4.455 -13.812  1.00 48.32           N  
ATOM    512  CE1 HIS B  66      -4.915  -5.536 -13.866  1.00 48.32           C  
ATOM    513  NE2 HIS B  66      -4.433  -6.431 -13.020  1.00 48.32           N  
ATOM    514  N   PRO B  67      -2.046  -3.519 -15.875  1.00 45.07           N  
ATOM    515  CA  PRO B  67      -2.619  -2.871 -17.057  1.00 45.07           C  
ATOM    516  C   PRO B  67      -3.787  -1.949 -16.717  1.00 45.07           C  
ATOM    517  CB  PRO B  67      -3.085  -4.051 -17.914  1.00 45.07           C  
ATOM    518  O   PRO B  67      -4.040  -0.977 -17.434  1.00 45.07           O  
ATOM    519  CG  PRO B  67      -2.528  -5.260 -17.235  1.00 45.07           C  
ATOM    520  CD  PRO B  67      -2.029  -4.857 -15.877  1.00 45.07           C  
ATOM    521  N   TYR B  68      -4.371  -2.207 -15.589  1.00 43.75           N  
ATOM    522  CA  TYR B  68      -5.584  -1.446 -15.311  1.00 43.75           C  
ATOM    523  C   TYR B  68      -5.414  -0.585 -14.065  1.00 43.75           C  
ATOM    524  CB  TYR B  68      -6.780  -2.386 -15.137  1.00 43.75           C  
ATOM    525  O   TYR B  68      -6.275   0.240 -13.751  1.00 43.75           O  
ATOM    526  CG  TYR B  68      -7.019  -3.290 -16.322  1.00 43.75           C  
ATOM    527  CD1 TYR B  68      -7.599  -2.800 -17.491  1.00 43.75           C  
ATOM    528  CD2 TYR B  68      -6.668  -4.635 -16.276  1.00 43.75           C  
ATOM    529  CE1 TYR B  68      -7.823  -3.630 -18.584  1.00 43.75           C  
ATOM    530  CE2 TYR B  68      -6.887  -5.473 -17.363  1.00 43.75           C  
ATOM    531  OH  TYR B  68      -7.684  -5.789 -19.591  1.00 43.75           O  
ATOM    532  CZ  TYR B  68      -7.464  -4.963 -18.512  1.00 43.75           C  
ATOM    533  N   ILE B  69      -4.433  -0.887 -13.396  1.00 48.93           N  
ATOM    534  CA  ILE B  69      -4.159  -0.096 -12.202  1.00 48.93           C  
ATOM    535  C   ILE B  69      -2.823   0.627 -12.357  1.00 48.93           C  
ATOM    536  CB  ILE B  69      -4.149  -0.975 -10.931  1.00 48.93           C  
ATOM    537  O   ILE B  69      -1.796  -0.003 -12.624  1.00 48.93           O  
ATOM    538  CG1 ILE B  69      -5.473  -1.735 -10.797  1.00 48.93           C  
ATOM    539  CG2 ILE B  69      -3.878  -0.123  -9.688  1.00 48.93           C  
ATOM    540  CD1 ILE B  69      -5.473  -2.788  -9.698  1.00 48.93           C  
ATOM    541  N   MET B  70      -2.969   1.836 -12.243  1.00 64.30           N  
ATOM    542  CA  MET B  70      -1.769   2.655 -12.388  1.00 64.30           C  
ATOM    543  C   MET B  70      -1.132   2.933 -11.031  1.00 64.30           C  
ATOM    544  CB  MET B  70      -2.098   3.973 -13.091  1.00 64.30           C  
ATOM    545  O   MET B  70      -1.667   3.708 -10.236  1.00 64.30           O  
ATOM    546  CG  MET B  70      -0.890   4.657 -13.710  1.00 64.30           C  
ATOM    547  SD  MET B  70      -1.323   5.633 -15.202  1.00 64.30           S  
ATOM    548  CE  MET B  70      -2.638   6.685 -14.526  1.00 64.30           C  
ATOM    549  N   THR B  71      -0.021   2.345 -10.803  1.00 71.88           N  
ATOM    550  CA  THR B  71       0.753   2.627  -9.599  1.00 71.88           C  
ATOM    551  C   THR B  71       1.644   3.849  -9.803  1.00 71.88           C  
ATOM    552  CB  THR B  71       1.619   1.419  -9.197  1.00 71.88           C  
ATOM    553  O   THR B  71       1.802   4.327 -10.928  1.00 71.88           O  
ATOM    554  CG2 THR B  71       0.754   0.205  -8.874  1.00 71.88           C  
ATOM    555  OG1 THR B  71       2.501   1.089 -10.277  1.00 71.88           O  
ATOM    556  N   VAL B  72       2.222   4.302  -8.692  1.00 86.33           N  
ATOM    557  CA  VAL B  72       3.064   5.492  -8.768  1.00 86.33           C  
ATOM    558  C   VAL B  72       4.424   5.126  -9.359  1.00 86.33           C  
ATOM    559  CB  VAL B  72       3.245   6.149  -7.381  1.00 86.33           C  
ATOM    560  O   VAL B  72       4.912   5.798 -10.270  1.00 86.33           O  
ATOM    561  CG1 VAL B  72       4.293   7.259  -7.442  1.00 86.33           C  
ATOM    562  CG2 VAL B  72       1.913   6.694  -6.871  1.00 86.33           C  
ATOM    563  N   GLY B  73       5.039   4.124  -8.838  1.00 87.59           N  
ATOM    564  CA  GLY B  73       6.297   3.605  -9.351  1.00 87.59           C  
ATOM    565  C   GLY B  73       7.510   4.328  -8.797  1.00 87.59           C  
ATOM    566  O   GLY B  73       8.595   4.266  -9.379  1.00 87.59           O  
ATOM    567  N   CYS B  74       7.330   5.117  -7.791  1.00 94.26           N  
ATOM    568  CA  CYS B  74       8.451   5.809  -7.165  1.00 94.26           C  
ATOM    569  C   CYS B  74       8.253   5.914  -5.657  1.00 94.26           C  
ATOM    570  CB  CYS B  74       8.622   7.205  -7.764  1.00 94.26           C  
ATOM    571  O   CYS B  74       7.123   5.860  -5.170  1.00 94.26           O  
ATOM    572  SG  CYS B  74       8.968   7.199  -9.537  1.00 94.26           S  
ATOM    573  N   VAL B  75       9.415   6.026  -4.984  1.00 94.85           N  
ATOM    574  CA  VAL B  75       9.377   6.240  -3.542  1.00 94.85           C  
ATOM    575  C   VAL B  75      10.385   7.320  -3.153  1.00 94.85           C  
ATOM    576  CB  VAL B  75       9.668   4.936  -2.766  1.00 94.85           C  
ATOM    577  O   VAL B  75      11.376   7.535  -3.855  1.00 94.85           O  
ATOM    578  CG1 VAL B  75       8.552   3.917  -2.986  1.00 94.85           C  
ATOM    579  CG2 VAL B  75      11.017   4.355  -3.185  1.00 94.85           C  
ATOM    580  N   ALA B  76      10.143   7.929  -2.063  1.00 96.95           N  
ATOM    581  CA  ALA B  76      11.078   8.903  -1.504  1.00 96.95           C  
ATOM    582  C   ALA B  76      11.902   8.287  -0.376  1.00 96.95           C  
ATOM    583  CB  ALA B  76      10.327  10.133  -1.000  1.00 96.95           C  
ATOM    584  O   ALA B  76      11.413   7.426   0.359  1.00 96.95           O  
ATOM    585  N   GLY B  77      13.094   8.759  -0.292  1.00 95.63           N  
ATOM    586  CA  GLY B  77      13.969   8.255   0.755  1.00 95.63           C  
ATOM    587  C   GLY B  77      14.091   9.199   1.937  1.00 95.63           C  
ATOM    588  O   GLY B  77      14.547   8.802   3.011  1.00 95.63           O  
ATOM    589  N   ASP B  78      13.745  10.370   1.735  1.00 96.16           N  
ATOM    590  CA  ASP B  78      13.752  11.425   2.743  1.00 96.16           C  
ATOM    591  C   ASP B  78      12.941  12.633   2.279  1.00 96.16           C  
ATOM    592  CB  ASP B  78      15.186  11.848   3.068  1.00 96.16           C  
ATOM    593  O   ASP B  78      12.419  12.645   1.162  1.00 96.16           O  
ATOM    594  CG  ASP B  78      15.991  12.212   1.833  1.00 96.16           C  
ATOM    595  OD1 ASP B  78      15.427  12.809   0.891  1.00 96.16           O  
ATOM    596  OD2 ASP B  78      17.200  11.896   1.800  1.00 96.16           O  
ATOM    597  N   GLU B  79      12.795  13.580   3.224  1.00 95.43           N  
ATOM    598  CA  GLU B  79      11.979  14.757   2.941  1.00 95.43           C  
ATOM    599  C   GLU B  79      12.523  15.532   1.745  1.00 95.43           C  
ATOM    600  CB  GLU B  79      11.905  15.668   4.169  1.00 95.43           C  
ATOM    601  O   GLU B  79      11.754  16.049   0.931  1.00 95.43           O  
ATOM    602  CG  GLU B  79      10.815  16.727   4.084  1.00 95.43           C  
ATOM    603  CD  GLU B  79      10.636  17.509   5.376  1.00 95.43           C  
ATOM    604  OE1 GLU B  79       9.597  18.189   5.535  1.00 95.43           O  
ATOM    605  OE2 GLU B  79      11.544  17.442   6.235  1.00 95.43           O  
ATOM    606  N   GLU B  80      13.828  15.578   1.523  1.00 97.10           N  
ATOM    607  CA  GLU B  80      14.504  16.350   0.484  1.00 97.10           C  
ATOM    608  C   GLU B  80      14.283  15.733  -0.894  1.00 97.10           C  
ATOM    609  CB  GLU B  80      16.002  16.454   0.780  1.00 97.10           C  
ATOM    610  O   GLU B  80      14.504  16.387  -1.915  1.00 97.10           O  
ATOM    611  CG  GLU B  80      16.333  17.330   1.980  1.00 97.10           C  
ATOM    612  CD  GLU B  80      16.253  16.588   3.304  1.00 97.10           C  
ATOM    613  OE1 GLU B  80      16.600  17.178   4.353  1.00 97.10           O  
ATOM    614  OE2 GLU B  80      15.841  15.406   3.294  1.00 97.10           O  
ATOM    615  N   SER B  81      13.853  14.507  -0.907  1.00 97.54           N  
ATOM    616  CA  SER B  81      13.593  13.842  -2.179  1.00 97.54           C  
ATOM    617  C   SER B  81      12.583  14.622  -3.014  1.00 97.54           C  
ATOM    618  CB  SER B  81      13.084  12.419  -1.946  1.00 97.54           C  
ATOM    619  O   SER B  81      12.688  14.669  -4.241  1.00 97.54           O  
ATOM    620  OG  SER B  81      14.079  11.625  -1.322  1.00 97.54           O  
ATOM    621  N   TYR B  82      11.645  15.265  -2.358  1.00 97.90           N  
ATOM    622  CA  TYR B  82      10.571  15.963  -3.055  1.00 97.90           C  
ATOM    623  C   TYR B  82      11.054  17.301  -3.601  1.00 97.90           C  
ATOM    624  CB  TYR B  82       9.376  16.180  -2.121  1.00 97.90           C  
ATOM    625  O   TYR B  82      10.390  17.912  -4.442  1.00 97.90           O  
ATOM    626  CG  TYR B  82       8.592  14.922  -1.836  1.00 97.90           C  
ATOM    627  CD1 TYR B  82       7.639  14.453  -2.737  1.00 97.90           C  
ATOM    628  CD2 TYR B  82       8.801  14.202  -0.665  1.00 97.90           C  
ATOM    629  CE1 TYR B  82       6.913  13.295  -2.477  1.00 97.90           C  
ATOM    630  CE2 TYR B  82       8.081  13.043  -0.395  1.00 97.90           C  
ATOM    631  OH  TYR B  82       6.424  11.452  -1.043  1.00 97.90           O  
ATOM    632  CZ  TYR B  82       7.141  12.598  -1.305  1.00 97.90           C  
ATOM    633  N   GLU B  83      12.211  17.704  -3.177  1.00 97.46           N  
ATOM    634  CA  GLU B  83      12.847  18.902  -3.717  1.00 97.46           C  
ATOM    635  C   GLU B  83      13.894  18.545  -4.768  1.00 97.46           C  
ATOM    636  CB  GLU B  83      13.486  19.724  -2.595  1.00 97.46           C  
ATOM    637  O   GLU B  83      13.886  19.093  -5.872  1.00 97.46           O  
ATOM    638  CG  GLU B  83      14.130  21.018  -3.072  1.00 97.46           C  
ATOM    639  CD  GLU B  83      13.140  21.986  -3.698  1.00 97.46           C  
ATOM    640  OE1 GLU B  83      13.561  22.853  -4.497  1.00 97.46           O  
ATOM    641  OE2 GLU B  83      11.933  21.878  -3.387  1.00 97.46           O  
ATOM    642  N   VAL B  84      14.743  17.659  -4.429  1.00 97.80           N  
ATOM    643  CA  VAL B  84      15.867  17.292  -5.284  1.00 97.80           C  
ATOM    644  C   VAL B  84      15.349  16.685  -6.586  1.00 97.80           C  
ATOM    645  CB  VAL B  84      16.820  16.304  -4.576  1.00 97.80           C  
ATOM    646  O   VAL B  84      15.902  16.937  -7.659  1.00 97.80           O  
ATOM    647  CG1 VAL B  84      17.852  15.751  -5.558  1.00 97.80           C  
ATOM    648  CG2 VAL B  84      17.511  16.983  -3.395  1.00 97.80           C  
ATOM    649  N   PHE B  85      14.265  15.893  -6.499  1.00 98.26           N  
ATOM    650  CA  PHE B  85      13.756  15.193  -7.672  1.00 98.26           C  
ATOM    651  C   PHE B  85      12.397  15.745  -8.085  1.00 98.26           C  
ATOM    652  CB  PHE B  85      13.651  13.689  -7.398  1.00 98.26           C  
ATOM    653  O   PHE B  85      11.548  15.006  -8.588  1.00 98.26           O  
ATOM    654  CG  PHE B  85      14.936  13.067  -6.923  1.00 98.26           C  
ATOM    655  CD1 PHE B  85      16.022  12.941  -7.781  1.00 98.26           C  
ATOM    656  CD2 PHE B  85      15.058  12.608  -5.618  1.00 98.26           C  
ATOM    657  CE1 PHE B  85      17.213  12.366  -7.344  1.00 98.26           C  
ATOM    658  CE2 PHE B  85      16.245  12.032  -5.175  1.00 98.26           C  
ATOM    659  CZ  PHE B  85      17.321  11.911  -6.040  1.00 98.26           C  
ATOM    660  N   LYS B  86      12.105  16.978  -7.917  1.00 97.86           N  
ATOM    661  CA  LYS B  86      10.812  17.613  -8.154  1.00 97.86           C  
ATOM    662  C   LYS B  86      10.426  17.542  -9.628  1.00 97.86           C  
ATOM    663  CB  LYS B  86      10.836  19.069  -7.688  1.00 97.86           C  
ATOM    664  O   LYS B  86       9.243  17.456  -9.963  1.00 97.86           O  
ATOM    665  CG  LYS B  86      11.800  19.952  -8.466  1.00 97.86           C  
ATOM    666  CD  LYS B  86      11.783  21.387  -7.953  1.00 97.86           C  
ATOM    667  CE  LYS B  86      12.713  22.282  -8.760  1.00 97.86           C  
ATOM    668  NZ  LYS B  86      12.533  23.723  -8.414  1.00 97.86           N  
ATOM    669  N   ASP B  87      11.425  17.554 -10.529  1.00 98.27           N  
ATOM    670  CA  ASP B  87      11.138  17.491 -11.959  1.00 98.27           C  
ATOM    671  C   ASP B  87      10.479  16.164 -12.330  1.00 98.27           C  
ATOM    672  CB  ASP B  87      12.419  17.688 -12.772  1.00 98.27           C  
ATOM    673  O   ASP B  87       9.771  16.076 -13.334  1.00 98.27           O  
ATOM    674  CG  ASP B  87      12.959  19.105 -12.696  1.00 98.27           C  
ATOM    675  OD1 ASP B  87      12.183  20.038 -12.396  1.00 98.27           O  
ATOM    676  OD2 ASP B  87      14.171  19.291 -12.940  1.00 98.27           O  
ATOM    677  N   LEU B  88      10.768  15.172 -11.567  1.00 98.42           N  
ATOM    678  CA  LEU B  88      10.113  13.880 -11.735  1.00 98.42           C  
ATOM    679  C   LEU B  88       8.862  13.788 -10.867  1.00 98.42           C  
ATOM    680  CB  LEU B  88      11.075  12.741 -11.387  1.00 98.42           C  
ATOM    681  O   LEU B  88       7.787  13.432 -11.355  1.00 98.42           O  
ATOM    682  CG  LEU B  88      10.498  11.326 -11.438  1.00 98.42           C  
ATOM    683  CD1 LEU B  88      10.088  10.972 -12.864  1.00 98.42           C  
ATOM    684  CD2 LEU B  88      11.506  10.317 -10.899  1.00 98.42           C  
ATOM    685  N   PHE B  89       8.910  14.183  -9.626  1.00 98.28           N  
ATOM    686  CA  PHE B  89       7.844  13.995  -8.649  1.00 98.28           C  
ATOM    687  C   PHE B  89       6.657  14.898  -8.962  1.00 98.28           C  
ATOM    688  CB  PHE B  89       8.356  14.275  -7.232  1.00 98.28           C  
ATOM    689  O   PHE B  89       5.504  14.471  -8.868  1.00 98.28           O  
ATOM    690  CG  PHE B  89       9.078  13.111  -6.608  1.00 98.28           C  
ATOM    691  CD1 PHE B  89       8.750  11.806  -6.952  1.00 98.28           C  
ATOM    692  CD2 PHE B  89      10.086  13.324  -5.676  1.00 98.28           C  
ATOM    693  CE1 PHE B  89       9.417  10.727  -6.375  1.00 98.28           C  
ATOM    694  CE2 PHE B  89      10.757  12.251  -5.095  1.00 98.28           C  
ATOM    695  CZ  PHE B  89      10.420  10.954  -5.446  1.00 98.28           C  
ATOM    696  N   ASP B  90       6.859  16.098  -9.350  1.00 98.06           N  
ATOM    697  CA  ASP B  90       5.777  17.065  -9.504  1.00 98.06           C  
ATOM    698  C   ASP B  90       4.781  16.610 -10.569  1.00 98.06           C  
ATOM    699  CB  ASP B  90       6.335  18.444  -9.861  1.00 98.06           C  
ATOM    700  O   ASP B  90       3.571  16.608 -10.334  1.00 98.06           O  
ATOM    701  CG  ASP B  90       6.834  19.214  -8.651  1.00 98.06           C  
ATOM    702  OD1 ASP B  90       6.589  18.776  -7.506  1.00 98.06           O  
ATOM    703  OD2 ASP B  90       7.476  20.269  -8.843  1.00 98.06           O  
ATOM    704  N   PRO B  91       5.321  16.224 -11.755  1.00 98.11           N  
ATOM    705  CA  PRO B  91       4.356  15.738 -12.743  1.00 98.11           C  
ATOM    706  C   PRO B  91       3.624  14.479 -12.284  1.00 98.11           C  
ATOM    707  CB  PRO B  91       5.223  15.448 -13.971  1.00 98.11           C  
ATOM    708  O   PRO B  91       2.450  14.288 -12.613  1.00 98.11           O  
ATOM    709  CG  PRO B  91       6.427  16.318 -13.802  1.00 98.11           C  
ATOM    710  CD  PRO B  91       6.702  16.472 -12.334  1.00 98.11           C  
ATOM    711  N   ILE B  92       4.270  13.619 -11.605  1.00 96.88           N  
ATOM    712  CA  ILE B  92       3.662  12.404 -11.075  1.00 96.88           C  
ATOM    713  C   ILE B  92       2.575  12.769 -10.066  1.00 96.88           C  
ATOM    714  CB  ILE B  92       4.715  11.484 -10.419  1.00 96.88           C  
ATOM    715  O   ILE B  92       1.462  12.242 -10.125  1.00 96.88           O  
ATOM    716  CG1 ILE B  92       5.624  10.865 -11.487  1.00 96.88           C  
ATOM    717  CG2 ILE B  92       4.036  10.396  -9.581  1.00 96.88           C  
ATOM    718  CD1 ILE B  92       6.819  10.109 -10.922  1.00 96.88           C  
ATOM    719  N   ILE B  93       2.879  13.671  -9.204  1.00 96.96           N  
ATOM    720  CA  ILE B  93       1.942  14.124  -8.182  1.00 96.96           C  
ATOM    721  C   ILE B  93       0.730  14.774  -8.845  1.00 96.96           C  
ATOM    722  CB  ILE B  93       2.611  15.114  -7.202  1.00 96.96           C  
ATOM    723  O   ILE B  93      -0.412  14.503  -8.465  1.00 96.96           O  
ATOM    724  CG1 ILE B  93       3.615  14.380  -6.304  1.00 96.96           C  
ATOM    725  CG2 ILE B  93       1.555  15.840  -6.363  1.00 96.96           C  
ATOM    726  CD1 ILE B  93       4.554  15.305  -5.542  1.00 96.96           C  
ATOM    727  N   GLU B  94       0.988  15.592  -9.786  1.00 96.44           N  
ATOM    728  CA  GLU B  94      -0.096  16.255 -10.504  1.00 96.44           C  
ATOM    729  C   GLU B  94      -1.031  15.239 -11.152  1.00 96.44           C  
ATOM    730  CB  GLU B  94       0.465  17.206 -11.564  1.00 96.44           C  
ATOM    731  O   GLU B  94      -2.254  15.350 -11.036  1.00 96.44           O  
ATOM    732  CG  GLU B  94      -0.595  18.059 -12.247  1.00 96.44           C  
ATOM    733  CD  GLU B  94      -0.010  19.133 -13.151  1.00 96.44           C  
ATOM    734  OE1 GLU B  94      -0.786  19.857 -13.815  1.00 96.44           O  
ATOM    735  OE2 GLU B  94       1.235  19.250 -13.197  1.00 96.44           O  
ATOM    736  N   ASP B  95      -0.462  14.259 -11.770  1.00 93.33           N  
ATOM    737  CA  ASP B  95      -1.247  13.231 -12.448  1.00 93.33           C  
ATOM    738  C   ASP B  95      -1.982  12.349 -11.442  1.00 93.33           C  
ATOM    739  CB  ASP B  95      -0.349  12.373 -13.342  1.00 93.33           C  
ATOM    740  O   ASP B  95      -3.180  12.098 -11.587  1.00 93.33           O  
ATOM    741  CG  ASP B  95      -1.132  11.509 -14.314  1.00 93.33           C  
ATOM    742  OD1 ASP B  95      -2.252  11.897 -14.710  1.00 93.33           O  
ATOM    743  OD2 ASP B  95      -0.626  10.428 -14.686  1.00 93.33           O  
ATOM    744  N   ARG B  96      -1.323  11.969 -10.438  1.00 90.42           N  
ATOM    745  CA  ARG B  96      -1.866  11.030  -9.462  1.00 90.42           C  
ATOM    746  C   ARG B  96      -2.943  11.691  -8.608  1.00 90.42           C  
ATOM    747  CB  ARG B  96      -0.753  10.480  -8.568  1.00 90.42           C  
ATOM    748  O   ARG B  96      -3.907  11.039  -8.201  1.00 90.42           O  
ATOM    749  CG  ARG B  96      -1.252   9.596  -7.436  1.00 90.42           C  
ATOM    750  CD  ARG B  96      -1.971   8.360  -7.960  1.00 90.42           C  
ATOM    751  NE  ARG B  96      -2.469   7.524  -6.872  1.00 90.42           N  
ATOM    752  NH1 ARG B  96      -4.510   8.594  -6.707  1.00 90.42           N  
ATOM    753  NH2 ARG B  96      -4.015   6.838  -5.318  1.00 90.42           N  
ATOM    754  CZ  ARG B  96      -3.663   7.654  -6.302  1.00 90.42           C  
ATOM    755  N   HIS B  97      -2.857  13.009  -8.345  1.00 92.75           N  
ATOM    756  CA  HIS B  97      -3.746  13.682  -7.405  1.00 92.75           C  
ATOM    757  C   HIS B  97      -4.697  14.629  -8.128  1.00 92.75           C  
ATOM    758  CB  HIS B  97      -2.937  14.448  -6.357  1.00 92.75           C  
ATOM    759  O   HIS B  97      -4.992  15.718  -7.631  1.00 92.75           O  
ATOM    760  CG  HIS B  97      -2.194  13.564  -5.407  1.00 92.75           C  
ATOM    761  CD2 HIS B  97      -0.884  13.230  -5.344  1.00 92.75           C  
ATOM    762  ND1 HIS B  97      -2.812  12.903  -4.368  1.00 92.75           N  
ATOM    763  CE1 HIS B  97      -1.910  12.200  -3.703  1.00 92.75           C  
ATOM    764  NE2 HIS B  97      -0.732  12.380  -4.275  1.00 92.75           N  
ATOM    765  N   GLY B  98      -5.104  14.314  -9.246  1.00 87.87           N  
ATOM    766  CA  GLY B  98      -6.180  14.972  -9.969  1.00 87.87           C  
ATOM    767  C   GLY B  98      -5.837  16.388 -10.390  1.00 87.87           C  
ATOM    768  O   GLY B  98      -6.677  17.287 -10.307  1.00 87.87           O  
ATOM    769  N   GLY B  99      -4.606  16.614 -10.687  1.00 93.26           N  
ATOM    770  CA  GLY B  99      -4.213  17.912 -11.211  1.00 93.26           C  
ATOM    771  C   GLY B  99      -3.642  18.835 -10.151  1.00 93.26           C  
ATOM    772  O   GLY B  99      -3.597  20.053 -10.340  1.00 93.26           O  
ATOM    773  N   TYR B 100      -3.284  18.417  -9.031  1.00 95.53           N  
ATOM    774  CA  TYR B 100      -2.629  19.201  -7.990  1.00 95.53           C  
ATOM    775  C   TYR B 100      -1.317  19.790  -8.495  1.00 95.53           C  
ATOM    776  CB  TYR B 100      -2.372  18.340  -6.749  1.00 95.53           C  
ATOM    777  O   TYR B 100      -0.330  19.070  -8.661  1.00 95.53           O  
ATOM    778  CG  TYR B 100      -1.996  19.138  -5.524  1.00 95.53           C  
ATOM    779  CD1 TYR B 100      -0.662  19.414  -5.231  1.00 95.53           C  
ATOM    780  CD2 TYR B 100      -2.973  19.616  -4.657  1.00 95.53           C  
ATOM    781  CE1 TYR B 100      -0.311  20.146  -4.102  1.00 95.53           C  
ATOM    782  CE2 TYR B 100      -2.633  20.350  -3.526  1.00 95.53           C  
ATOM    783  OH  TYR B 100      -0.959  21.336  -2.138  1.00 95.53           O  
ATOM    784  CZ  TYR B 100      -1.302  20.610  -3.257  1.00 95.53           C  
ATOM    785  N   LYS B 101      -1.256  21.038  -8.656  1.00 96.91           N  
ATOM    786  CA  LYS B 101      -0.129  21.720  -9.287  1.00 96.91           C  
ATOM    787  C   LYS B 101       0.988  21.982  -8.281  1.00 96.91           C  
ATOM    788  CB  LYS B 101      -0.585  23.037  -9.918  1.00 96.91           C  
ATOM    789  O   LYS B 101       0.742  22.048  -7.075  1.00 96.91           O  
ATOM    790  CG  LYS B 101      -1.644  22.872 -10.998  1.00 96.91           C  
ATOM    791  CD  LYS B 101      -2.109  24.219 -11.535  1.00 96.91           C  
ATOM    792  CE  LYS B 101      -3.236  24.060 -12.547  1.00 96.91           C  
ATOM    793  NZ  LYS B 101      -3.680  25.377 -13.094  1.00 96.91           N  
ATOM    794  N   PRO B 102       2.177  22.147  -8.826  1.00 96.29           N  
ATOM    795  CA  PRO B 102       3.323  22.419  -7.956  1.00 96.29           C  
ATOM    796  C   PRO B 102       3.153  23.698  -7.138  1.00 96.29           C  
ATOM    797  CB  PRO B 102       4.489  22.550  -8.939  1.00 96.29           C  
ATOM    798  O   PRO B 102       3.830  23.880  -6.123  1.00 96.29           O  
ATOM    799  CG  PRO B 102       4.105  21.697 -10.104  1.00 96.29           C  
ATOM    800  CD  PRO B 102       2.621  21.810 -10.309  1.00 96.29           C  
ATOM    801  N   SER B 103       2.237  24.532  -7.557  1.00 96.47           N  
ATOM    802  CA  SER B 103       2.039  25.810  -6.881  1.00 96.47           C  
ATOM    803  C   SER B 103       0.902  25.729  -5.868  1.00 96.47           C  
ATOM    804  CB  SER B 103       1.749  26.915  -7.897  1.00 96.47           C  
ATOM    805  O   SER B 103       0.682  26.667  -5.098  1.00 96.47           O  
ATOM    806  OG  SER B 103       0.619  26.588  -8.687  1.00 96.47           O  
ATOM    807  N   ASP B 104       0.211  24.687  -5.851  1.00 96.76           N  
ATOM    808  CA  ASP B 104      -0.936  24.536  -4.961  1.00 96.76           C  
ATOM    809  C   ASP B 104      -0.487  24.340  -3.515  1.00 96.76           C  
ATOM    810  CB  ASP B 104      -1.808  23.360  -5.405  1.00 96.76           C  
ATOM    811  O   ASP B 104       0.651  23.941  -3.261  1.00 96.76           O  
ATOM    812  CG  ASP B 104      -2.559  23.632  -6.696  1.00 96.76           C  
ATOM    813  OD1 ASP B 104      -2.670  24.810  -7.101  1.00 96.76           O  
ATOM    814  OD2 ASP B 104      -3.047  22.661  -7.314  1.00 96.76           O  
ATOM    815  N   GLU B 105      -1.418  24.625  -2.588  1.00 96.02           N  
ATOM    816  CA  GLU B 105      -1.176  24.443  -1.160  1.00 96.02           C  
ATOM    817  C   GLU B 105      -2.162  23.447  -0.555  1.00 96.02           C  
ATOM    818  CB  GLU B 105      -1.263  25.782  -0.424  1.00 96.02           C  
ATOM    819  O   GLU B 105      -3.310  23.358  -0.995  1.00 96.02           O  
ATOM    820  CG  GLU B 105      -0.141  26.749  -0.771  1.00 96.02           C  
ATOM    821  CD  GLU B 105      -0.135  27.999   0.095  1.00 96.02           C  
ATOM    822  OE1 GLU B 105       0.833  28.788   0.015  1.00 96.02           O  
ATOM    823  OE2 GLU B 105      -1.106  28.189   0.861  1.00 96.02           O  
ATOM    824  N   HIS B 106      -1.723  22.775   0.474  1.00 95.10           N  
ATOM    825  CA  HIS B 106      -2.529  21.741   1.114  1.00 95.10           C  
ATOM    826  C   HIS B 106      -3.314  22.306   2.293  1.00 95.10           C  
ATOM    827  CB  HIS B 106      -1.644  20.583   1.579  1.00 95.10           C  
ATOM    828  O   HIS B 106      -2.858  23.238   2.958  1.00 95.10           O  
ATOM    829  CG  HIS B 106      -2.412  19.426   2.134  1.00 95.10           C  
ATOM    830  CD2 HIS B 106      -2.433  18.886   3.375  1.00 95.10           C  
ATOM    831  ND1 HIS B 106      -3.287  18.681   1.373  1.00 95.10           N  
ATOM    832  CE1 HIS B 106      -3.815  17.730   2.126  1.00 95.10           C  
ATOM    833  NE2 HIS B 106      -3.313  17.832   3.345  1.00 95.10           N  
ATOM    834  N   LYS B 107      -4.524  21.744   2.492  1.00 94.04           N  
ATOM    835  CA  LYS B 107      -5.382  22.114   3.614  1.00 94.04           C  
ATOM    836  C   LYS B 107      -5.373  21.034   4.692  1.00 94.04           C  
ATOM    837  CB  LYS B 107      -6.813  22.365   3.135  1.00 94.04           C  
ATOM    838  O   LYS B 107      -5.316  19.842   4.384  1.00 94.04           O  
ATOM    839  CG  LYS B 107      -6.919  23.380   2.007  1.00 94.04           C  
ATOM    840  CD  LYS B 107      -8.341  23.471   1.468  1.00 94.04           C  
ATOM    841  CE  LYS B 107      -8.418  24.368   0.240  1.00 94.04           C  
ATOM    842  NZ  LYS B 107      -9.798  24.411  -0.329  1.00 94.04           N  
ATOM    843  N   THR B 108      -5.486  21.540   5.957  1.00 92.65           N  
ATOM    844  CA  THR B 108      -5.571  20.606   7.074  1.00 92.65           C  
ATOM    845  C   THR B 108      -6.722  20.977   8.004  1.00 92.65           C  
ATOM    846  CB  THR B 108      -4.254  20.568   7.871  1.00 92.65           C  
ATOM    847  O   THR B 108      -6.991  22.160   8.225  1.00 92.65           O  
ATOM    848  CG2 THR B 108      -4.340  19.580   9.029  1.00 92.65           C  
ATOM    849  OG1 THR B 108      -3.186  20.175   7.000  1.00 92.65           O  
ATOM    850  N   ASP B 109      -7.483  20.068   8.455  1.00 95.92           N  
ATOM    851  CA  ASP B 109      -8.549  20.210   9.443  1.00 95.92           C  
ATOM    852  C   ASP B 109      -8.751  18.913  10.222  1.00 95.92           C  
ATOM    853  CB  ASP B 109      -9.856  20.626   8.766  1.00 95.92           C  
ATOM    854  O   ASP B 109      -9.406  17.987   9.738  1.00 95.92           O  
ATOM    855  CG  ASP B 109     -10.971  20.915   9.756  1.00 95.92           C  
ATOM    856  OD1 ASP B 109     -10.763  20.741  10.976  1.00 95.92           O  
ATOM    857  OD2 ASP B 109     -12.068  21.317   9.312  1.00 95.92           O  
ATOM    858  N   LEU B 110      -8.304  18.984  11.457  1.00 94.63           N  
ATOM    859  CA  LEU B 110      -8.388  17.801  12.306  1.00 94.63           C  
ATOM    860  C   LEU B 110      -9.404  18.005  13.425  1.00 94.63           C  
ATOM    861  CB  LEU B 110      -7.016  17.470  12.901  1.00 94.63           C  
ATOM    862  O   LEU B 110      -9.341  17.333  14.457  1.00 94.63           O  
ATOM    863  CG  LEU B 110      -6.055  16.695  11.999  1.00 94.63           C  
ATOM    864  CD1 LEU B 110      -4.660  16.664  12.613  1.00 94.63           C  
ATOM    865  CD2 LEU B 110      -6.570  15.280  11.758  1.00 94.63           C  
ATOM    866  N   ASN B 111     -10.271  18.943  13.294  1.00 96.89           N  
ATOM    867  CA  ASN B 111     -11.339  19.152  14.267  1.00 96.89           C  
ATOM    868  C   ASN B 111     -12.561  18.294  13.952  1.00 96.89           C  
ATOM    869  CB  ASN B 111     -11.729  20.631  14.325  1.00 96.89           C  
ATOM    870  O   ASN B 111     -13.337  18.618  13.051  1.00 96.89           O  
ATOM    871  CG  ASN B 111     -12.715  20.931  15.438  1.00 96.89           C  
ATOM    872  ND2 ASN B 111     -12.966  22.212  15.677  1.00 96.89           N  
ATOM    873  OD1 ASN B 111     -13.245  20.018  16.077  1.00 96.89           O  
ATOM    874  N   PRO B 112     -12.731  17.278  14.723  1.00 97.17           N  
ATOM    875  CA  PRO B 112     -13.825  16.346  14.440  1.00 97.17           C  
ATOM    876  C   PRO B 112     -15.200  17.003  14.535  1.00 97.17           C  
ATOM    877  CB  PRO B 112     -13.659  15.270  15.516  1.00 97.17           C  
ATOM    878  O   PRO B 112     -16.175  16.487  13.983  1.00 97.17           O  
ATOM    879  CG  PRO B 112     -12.893  15.940  16.611  1.00 97.17           C  
ATOM    880  CD  PRO B 112     -11.966  16.949  15.996  1.00 97.17           C  
ATOM    881  N   ASP B 113     -15.312  18.075  15.191  1.00 97.46           N  
ATOM    882  CA  ASP B 113     -16.585  18.775  15.335  1.00 97.46           C  
ATOM    883  C   ASP B 113     -17.050  19.350  13.999  1.00 97.46           C  
ATOM    884  CB  ASP B 113     -16.470  19.890  16.376  1.00 97.46           C  
ATOM    885  O   ASP B 113     -18.228  19.675  13.833  1.00 97.46           O  
ATOM    886  CG  ASP B 113     -16.287  19.365  17.789  1.00 97.46           C  
ATOM    887  OD1 ASP B 113     -16.684  18.213  18.068  1.00 97.46           O  
ATOM    888  OD2 ASP B 113     -15.744  20.112  18.632  1.00 97.46           O  
ATOM    889  N   ASN B 114     -16.211  19.475  13.097  1.00 97.92           N  
ATOM    890  CA  ASN B 114     -16.547  20.014  11.783  1.00 97.92           C  
ATOM    891  C   ASN B 114     -17.173  18.951  10.885  1.00 97.92           C  
ATOM    892  CB  ASN B 114     -15.307  20.611  11.114  1.00 97.92           C  
ATOM    893  O   ASN B 114     -17.700  19.267   9.817  1.00 97.92           O  
ATOM    894  CG  ASN B 114     -14.844  21.892  11.781  1.00 97.92           C  
ATOM    895  ND2 ASN B 114     -13.596  22.272  11.533  1.00 97.92           N  
ATOM    896  OD1 ASN B 114     -15.601  22.534  12.513  1.00 97.92           O  
ATOM    897  N   LEU B 115     -17.074  17.722  11.256  1.00 97.74           N  
ATOM    898  CA  LEU B 115     -17.701  16.644  10.499  1.00 97.74           C  
ATOM    899  C   LEU B 115     -19.213  16.650  10.696  1.00 97.74           C  
ATOM    900  CB  LEU B 115     -17.125  15.289  10.919  1.00 97.74           C  
ATOM    901  O   LEU B 115     -19.696  16.677  11.830  1.00 97.74           O  
ATOM    902  CG  LEU B 115     -17.643  14.067  10.158  1.00 97.74           C  
ATOM    903  CD1 LEU B 115     -17.148  14.092   8.715  1.00 97.74           C  
ATOM    904  CD2 LEU B 115     -17.212  12.781  10.854  1.00 97.74           C  
ATOM    905  N   GLN B 116     -19.931  16.666   9.609  1.00 96.95           N  
ATOM    906  CA  GLN B 116     -21.389  16.629   9.669  1.00 96.95           C  
ATOM    907  C   GLN B 116     -21.912  15.213   9.447  1.00 96.95           C  
ATOM    908  CB  GLN B 116     -21.994  17.581   8.636  1.00 96.95           C  
ATOM    909  O   GLN B 116     -21.674  14.616   8.395  1.00 96.95           O  
ATOM    910  CG  GLN B 116     -21.616  19.040   8.850  1.00 96.95           C  
ATOM    911  CD  GLN B 116     -22.284  19.971   7.855  1.00 96.95           C  
ATOM    912  NE2 GLN B 116     -22.080  21.272   8.031  1.00 96.95           N  
ATOM    913  OE1 GLN B 116     -22.976  19.524   6.935  1.00 96.95           O  
ATOM    914  N   GLY B 117     -22.546  14.703  10.422  1.00 95.56           N  
ATOM    915  CA  GLY B 117     -23.070  13.351  10.310  1.00 95.56           C  
ATOM    916  C   GLY B 117     -22.021  12.283  10.558  1.00 95.56           C  
ATOM    917  O   GLY B 117     -21.071  12.502  11.311  1.00 95.56           O  
ATOM    918  N   GLY B 118     -22.319  11.018  10.203  1.00 94.48           N  
ATOM    919  CA  GLY B 118     -21.368   9.923  10.312  1.00 94.48           C  
ATOM    920  C   GLY B 118     -21.587   9.064  11.543  1.00 94.48           C  
ATOM    921  O   GLY B 118     -20.949   8.021  11.700  1.00 94.48           O  
ATOM    922  N   ASP B 119     -22.525   9.554  12.353  1.00 94.73           N  
ATOM    923  CA  ASP B 119     -22.819   8.774  13.551  1.00 94.73           C  
ATOM    924  C   ASP B 119     -24.031   7.870  13.335  1.00 94.73           C  
ATOM    925  CB  ASP B 119     -23.059   9.698  14.748  1.00 94.73           C  
ATOM    926  O   ASP B 119     -24.412   7.109  14.227  1.00 94.73           O  
ATOM    927  CG  ASP B 119     -23.961  10.874  14.417  1.00 94.73           C  
ATOM    928  OD1 ASP B 119     -24.096  11.223  13.224  1.00 94.73           O  
ATOM    929  OD2 ASP B 119     -24.539  11.459  15.358  1.00 94.73           O  
ATOM    930  N   ASP B 120     -24.548   7.860  12.135  1.00 91.02           N  
ATOM    931  CA  ASP B 120     -25.819   7.175  11.923  1.00 91.02           C  
ATOM    932  C   ASP B 120     -25.784   6.334  10.648  1.00 91.02           C  
ATOM    933  CB  ASP B 120     -26.968   8.183  11.856  1.00 91.02           C  
ATOM    934  O   ASP B 120     -26.803   6.180   9.972  1.00 91.02           O  
ATOM    935  CG  ASP B 120     -26.792   9.211  10.753  1.00 91.02           C  
ATOM    936  OD1 ASP B 120     -25.669   9.349  10.221  1.00 91.02           O  
ATOM    937  OD2 ASP B 120     -27.784   9.891  10.413  1.00 91.02           O  
ATOM    938  N   LEU B 121     -24.579   5.872  10.226  1.00 95.45           N  
ATOM    939  CA  LEU B 121     -24.563   4.988   9.066  1.00 95.45           C  
ATOM    940  C   LEU B 121     -25.200   3.643   9.399  1.00 95.45           C  
ATOM    941  CB  LEU B 121     -23.129   4.777   8.573  1.00 95.45           C  
ATOM    942  O   LEU B 121     -24.902   3.050  10.438  1.00 95.45           O  
ATOM    943  CG  LEU B 121     -22.368   6.033   8.144  1.00 95.45           C  
ATOM    944  CD1 LEU B 121     -20.944   5.676   7.734  1.00 95.45           C  
ATOM    945  CD2 LEU B 121     -23.097   6.736   7.004  1.00 95.45           C  
ATOM    946  N   ASP B 122     -26.121   3.159   8.566  1.00 94.94           N  
ATOM    947  CA  ASP B 122     -26.956   1.987   8.815  1.00 94.94           C  
ATOM    948  C   ASP B 122     -26.102   0.739   9.028  1.00 94.94           C  
ATOM    949  CB  ASP B 122     -27.929   1.766   7.655  1.00 94.94           C  
ATOM    950  O   ASP B 122     -25.441   0.267   8.101  1.00 94.94           O  
ATOM    951  CG  ASP B 122     -28.996   0.731   7.966  1.00 94.94           C  
ATOM    952  OD1 ASP B 122     -28.747  -0.172   8.793  1.00 94.94           O  
ATOM    953  OD2 ASP B 122     -30.095   0.818   7.376  1.00 94.94           O  
ATOM    954  N   PRO B 123     -26.142   0.124  10.191  1.00 89.88           N  
ATOM    955  CA  PRO B 123     -25.309  -1.028  10.542  1.00 89.88           C  
ATOM    956  C   PRO B 123     -25.703  -2.294   9.783  1.00 89.88           C  
ATOM    957  CB  PRO B 123     -25.552  -1.194  12.044  1.00 89.88           C  
ATOM    958  O   PRO B 123     -24.956  -3.276   9.783  1.00 89.88           O  
ATOM    959  CG  PRO B 123     -26.779  -0.388  12.324  1.00 89.88           C  
ATOM    960  CD  PRO B 123     -26.957   0.610  11.216  1.00 89.88           C  
ATOM    961  N   ASN B 124     -26.907  -2.245   9.168  1.00 90.49           N  
ATOM    962  CA  ASN B 124     -27.300  -3.382   8.343  1.00 90.49           C  
ATOM    963  C   ASN B 124     -26.480  -3.453   7.058  1.00 90.49           C  
ATOM    964  CB  ASN B 124     -28.794  -3.319   8.018  1.00 90.49           C  
ATOM    965  O   ASN B 124     -26.409  -4.504   6.419  1.00 90.49           O  
ATOM    966  CG  ASN B 124     -29.667  -3.582   9.229  1.00 90.49           C  
ATOM    967  ND2 ASN B 124     -30.822  -2.929   9.279  1.00 90.49           N  
ATOM    968  OD1 ASN B 124     -29.306  -4.364  10.112  1.00 90.49           O  
ATOM    969  N   TYR B 125     -25.868  -2.329   6.747  1.00 94.68           N  
ATOM    970  CA  TYR B 125     -25.102  -2.272   5.507  1.00 94.68           C  
ATOM    971  C   TYR B 125     -23.623  -2.037   5.790  1.00 94.68           C  
ATOM    972  CB  TYR B 125     -25.640  -1.167   4.593  1.00 94.68           C  
ATOM    973  O   TYR B 125     -22.759  -2.644   5.153  1.00 94.68           O  
ATOM    974  CG  TYR B 125     -27.060  -1.396   4.135  1.00 94.68           C  
ATOM    975  CD1 TYR B 125     -27.331  -2.140   2.989  1.00 94.68           C  
ATOM    976  CD2 TYR B 125     -28.132  -0.868   4.846  1.00 94.68           C  
ATOM    977  CE1 TYR B 125     -28.638  -2.352   2.562  1.00 94.68           C  
ATOM    978  CE2 TYR B 125     -29.443  -1.074   4.428  1.00 94.68           C  
ATOM    979  OH  TYR B 125     -30.981  -2.023   2.869  1.00 94.68           O  
ATOM    980  CZ  TYR B 125     -29.685  -1.816   3.287  1.00 94.68           C  
ATOM    981  N   VAL B 126     -23.375  -1.125   6.771  1.00 94.26           N  
ATOM    982  CA  VAL B 126     -21.991  -0.820   7.117  1.00 94.26           C  
ATOM    983  C   VAL B 126     -21.520  -1.750   8.234  1.00 94.26           C  
ATOM    984  CB  VAL B 126     -21.825   0.655   7.546  1.00 94.26           C  
ATOM    985  O   VAL B 126     -21.963  -1.629   9.378  1.00 94.26           O  
ATOM    986  CG1 VAL B 126     -20.383   0.937   7.965  1.00 94.26           C  
ATOM    987  CG2 VAL B 126     -22.248   1.590   6.415  1.00 94.26           C  
ATOM    988  N   LEU B 127     -20.569  -2.525   7.876  1.00 87.43           N  
ATOM    989  CA  LEU B 127     -20.103  -3.554   8.798  1.00 87.43           C  
ATOM    990  C   LEU B 127     -18.999  -3.014   9.702  1.00 87.43           C  
ATOM    991  CB  LEU B 127     -19.596  -4.776   8.028  1.00 87.43           C  
ATOM    992  O   LEU B 127     -18.911  -3.388  10.873  1.00 87.43           O  
ATOM    993  CG  LEU B 127     -20.595  -5.440   7.079  1.00 87.43           C  
ATOM    994  CD1 LEU B 127     -19.930  -6.591   6.330  1.00 87.43           C  
ATOM    995  CD2 LEU B 127     -21.817  -5.931   7.847  1.00 87.43           C  
ATOM    996  N   SER B 128     -18.190  -2.160   9.156  1.00 88.93           N  
ATOM    997  CA  SER B 128     -17.099  -1.567   9.924  1.00 88.93           C  
ATOM    998  C   SER B 128     -16.643  -0.249   9.309  1.00 88.93           C  
ATOM    999  CB  SER B 128     -15.918  -2.534  10.011  1.00 88.93           C  
ATOM   1000  O   SER B 128     -16.866  -0.001   8.122  1.00 88.93           O  
ATOM   1001  OG  SER B 128     -15.344  -2.744   8.733  1.00 88.93           O  
ATOM   1002  N   SER B 129     -16.103   0.579  10.162  1.00 94.23           N  
ATOM   1003  CA  SER B 129     -15.552   1.869   9.760  1.00 94.23           C  
ATOM   1004  C   SER B 129     -14.091   2.000  10.178  1.00 94.23           C  
ATOM   1005  CB  SER B 129     -16.368   3.013  10.364  1.00 94.23           C  
ATOM   1006  O   SER B 129     -13.702   1.530  11.249  1.00 94.23           O  
ATOM   1007  OG  SER B 129     -17.729   2.915   9.982  1.00 94.23           O  
ATOM   1008  N   ARG B 130     -13.350   2.739   9.314  1.00 93.81           N  
ATOM   1009  CA  ARG B 130     -11.915   2.834   9.563  1.00 93.81           C  
ATOM   1010  C   ARG B 130     -11.344   4.127   8.990  1.00 93.81           C  
ATOM   1011  CB  ARG B 130     -11.185   1.629   8.966  1.00 93.81           C  
ATOM   1012  O   ARG B 130     -11.739   4.559   7.905  1.00 93.81           O  
ATOM   1013  CG  ARG B 130      -9.690   1.615   9.244  1.00 93.81           C  
ATOM   1014  CD  ARG B 130      -9.012   0.405   8.618  1.00 93.81           C  
ATOM   1015  NE  ARG B 130      -7.558   0.488   8.724  1.00 93.81           N  
ATOM   1016  NH1 ARG B 130      -7.152  -1.419   7.483  1.00 93.81           N  
ATOM   1017  NH2 ARG B 130      -5.403  -0.210   8.340  1.00 93.81           N  
ATOM   1018  CZ  ARG B 130      -6.708  -0.381   8.182  1.00 93.81           C  
ATOM   1019  N   VAL B 131     -10.440   4.689   9.756  1.00 97.27           N  
ATOM   1020  CA  VAL B 131      -9.654   5.834   9.307  1.00 97.27           C  
ATOM   1021  C   VAL B 131      -8.175   5.591   9.597  1.00 97.27           C  
ATOM   1022  CB  VAL B 131     -10.122   7.143   9.982  1.00 97.27           C  
ATOM   1023  O   VAL B 131      -7.814   5.159  10.694  1.00 97.27           O  
ATOM   1024  CG1 VAL B 131      -9.283   8.327   9.504  1.00 97.27           C  
ATOM   1025  CG2 VAL B 131     -11.604   7.387   9.703  1.00 97.27           C  
ATOM   1026  N   ARG B 132      -7.358   5.874   8.589  1.00 94.02           N  
ATOM   1027  CA  ARG B 132      -5.931   5.653   8.797  1.00 94.02           C  
ATOM   1028  C   ARG B 132      -5.102   6.705   8.066  1.00 94.02           C  
ATOM   1029  CB  ARG B 132      -5.529   4.252   8.330  1.00 94.02           C  
ATOM   1030  O   ARG B 132      -5.559   7.288   7.081  1.00 94.02           O  
ATOM   1031  CG  ARG B 132      -5.693   4.031   6.835  1.00 94.02           C  
ATOM   1032  CD  ARG B 132      -5.312   2.614   6.430  1.00 94.02           C  
ATOM   1033  NE  ARG B 132      -5.399   2.424   4.985  1.00 94.02           N  
ATOM   1034  NH1 ARG B 132      -4.654   0.238   5.018  1.00 94.02           N  
ATOM   1035  NH2 ARG B 132      -5.202   1.237   3.029  1.00 94.02           N  
ATOM   1036  CZ  ARG B 132      -5.085   1.300   4.347  1.00 94.02           C  
ATOM   1037  N   THR B 133      -3.858   6.844   8.533  1.00 95.90           N  
ATOM   1038  CA  THR B 133      -2.930   7.778   7.904  1.00 95.90           C  
ATOM   1039  C   THR B 133      -1.486   7.413   8.238  1.00 95.90           C  
ATOM   1040  CB  THR B 133      -3.211   9.226   8.345  1.00 95.90           C  
ATOM   1041  O   THR B 133      -1.229   6.699   9.209  1.00 95.90           O  
ATOM   1042  CG2 THR B 133      -2.814   9.446   9.801  1.00 95.90           C  
ATOM   1043  OG1 THR B 133      -2.464  10.125   7.516  1.00 95.90           O  
ATOM   1044  N   GLY B 134      -0.595   7.866   7.415  1.00 95.04           N  
ATOM   1045  CA  GLY B 134       0.827   7.750   7.694  1.00 95.04           C  
ATOM   1046  C   GLY B 134       1.435   9.028   8.240  1.00 95.04           C  
ATOM   1047  O   GLY B 134       1.018  10.127   7.870  1.00 95.04           O  
ATOM   1048  N   ARG B 135       2.436   8.882   9.103  1.00 96.83           N  
ATOM   1049  CA  ARG B 135       3.221  10.001   9.612  1.00 96.83           C  
ATOM   1050  C   ARG B 135       4.704   9.651   9.664  1.00 96.83           C  
ATOM   1051  CB  ARG B 135       2.731  10.414  11.002  1.00 96.83           C  
ATOM   1052  O   ARG B 135       5.071   8.531  10.028  1.00 96.83           O  
ATOM   1053  CG  ARG B 135       1.344  11.037  11.006  1.00 96.83           C  
ATOM   1054  CD  ARG B 135       1.334  12.396  10.320  1.00 96.83           C  
ATOM   1055  NE  ARG B 135       0.024  13.034  10.406  1.00 96.83           N  
ATOM   1056  NH1 ARG B 135      -0.742  12.206   8.390  1.00 96.83           N  
ATOM   1057  NH2 ARG B 135      -2.088  13.551   9.667  1.00 96.83           N  
ATOM   1058  CZ  ARG B 135      -0.933  12.929   9.487  1.00 96.83           C  
ATOM   1059  N   SER B 136       5.461  10.611   9.250  1.00 97.45           N  
ATOM   1060  CA  SER B 136       6.910  10.443   9.297  1.00 97.45           C  
ATOM   1061  C   SER B 136       7.569  11.555  10.107  1.00 97.45           C  
ATOM   1062  CB  SER B 136       7.492  10.417   7.883  1.00 97.45           C  
ATOM   1063  O   SER B 136       7.123  12.703  10.073  1.00 97.45           O  
ATOM   1064  OG  SER B 136       6.984   9.316   7.150  1.00 97.45           O  
ATOM   1065  N   ILE B 137       8.617  11.227  10.763  1.00 97.72           N  
ATOM   1066  CA  ILE B 137       9.263  12.119  11.720  1.00 97.72           C  
ATOM   1067  C   ILE B 137      10.427  12.842  11.047  1.00 97.72           C  
ATOM   1068  CB  ILE B 137       9.757  11.350  12.965  1.00 97.72           C  
ATOM   1069  O   ILE B 137      11.309  12.205  10.466  1.00 97.72           O  
ATOM   1070  CG1 ILE B 137       8.599  10.582  13.613  1.00 97.72           C  
ATOM   1071  CG2 ILE B 137      10.408  12.307  13.968  1.00 97.72           C  
ATOM   1072  CD1 ILE B 137       9.040   9.541  14.632  1.00 97.72           C  
ATOM   1073  N   ARG B 138      10.420  14.131  11.167  1.00 96.83           N  
ATOM   1074  CA  ARG B 138      11.466  14.971  10.593  1.00 96.83           C  
ATOM   1075  C   ARG B 138      12.824  14.653  11.211  1.00 96.83           C  
ATOM   1076  CB  ARG B 138      11.135  16.452  10.788  1.00 96.83           C  
ATOM   1077  O   ARG B 138      12.923  14.422  12.417  1.00 96.83           O  
ATOM   1078  CG  ARG B 138      12.132  17.397  10.136  1.00 96.83           C  
ATOM   1079  CD  ARG B 138      11.663  18.844  10.201  1.00 96.83           C  
ATOM   1080  NE  ARG B 138      10.515  19.079   9.330  1.00 96.83           N  
ATOM   1081  NH1 ARG B 138      10.717  21.380   9.340  1.00 96.83           N  
ATOM   1082  NH2 ARG B 138       9.036  20.377   8.146  1.00 96.83           N  
ATOM   1083  CZ  ARG B 138      10.092  20.278   8.940  1.00 96.83           C  
ATOM   1084  N   GLY B 139      13.863  14.684  10.397  1.00 95.18           N  
ATOM   1085  CA  GLY B 139      15.213  14.413  10.864  1.00 95.18           C  
ATOM   1086  C   GLY B 139      15.663  12.989  10.595  1.00 95.18           C  
ATOM   1087  O   GLY B 139      16.848  12.672  10.722  1.00 95.18           O  
ATOM   1088  N   PHE B 140      14.738  12.118  10.265  1.00 97.31           N  
ATOM   1089  CA  PHE B 140      15.040  10.736   9.913  1.00 97.31           C  
ATOM   1090  C   PHE B 140      14.753  10.477   8.439  1.00 97.31           C  
ATOM   1091  CB  PHE B 140      14.231   9.768  10.782  1.00 97.31           C  
ATOM   1092  O   PHE B 140      13.858  11.095   7.858  1.00 97.31           O  
ATOM   1093  CG  PHE B 140      14.549   9.860  12.250  1.00 97.31           C  
ATOM   1094  CD1 PHE B 140      15.673   9.233  12.773  1.00 97.31           C  
ATOM   1095  CD2 PHE B 140      13.724  10.575  13.108  1.00 97.31           C  
ATOM   1096  CE1 PHE B 140      15.971   9.316  14.131  1.00 97.31           C  
ATOM   1097  CE2 PHE B 140      14.014  10.663  14.467  1.00 97.31           C  
ATOM   1098  CZ  PHE B 140      15.137  10.032  14.976  1.00 97.31           C  
ATOM   1099  N   CYS B 141      15.519   9.536   7.857  1.00 96.64           N  
ATOM   1100  CA  CYS B 141      15.196   9.089   6.506  1.00 96.64           C  
ATOM   1101  C   CYS B 141      13.958   8.200   6.508  1.00 96.64           C  
ATOM   1102  CB  CYS B 141      16.376   8.335   5.895  1.00 96.64           C  
ATOM   1103  O   CYS B 141      13.616   7.607   7.532  1.00 96.64           O  
ATOM   1104  SG  CYS B 141      17.831   9.366   5.611  1.00 96.64           S  
ATOM   1105  N   LEU B 142      13.301   8.163   5.377  1.00 96.69           N  
ATOM   1106  CA  LEU B 142      12.141   7.292   5.220  1.00 96.69           C  
ATOM   1107  C   LEU B 142      12.572   5.840   5.041  1.00 96.69           C  
ATOM   1108  CB  LEU B 142      11.294   7.736   4.025  1.00 96.69           C  
ATOM   1109  O   LEU B 142      13.742   5.565   4.763  1.00 96.69           O  
ATOM   1110  CG  LEU B 142      10.665   9.127   4.120  1.00 96.69           C  
ATOM   1111  CD1 LEU B 142      10.148   9.569   2.755  1.00 96.69           C  
ATOM   1112  CD2 LEU B 142       9.541   9.136   5.151  1.00 96.69           C  
ATOM   1113  N   PRO B 143      11.727   4.909   5.224  1.00 92.56           N  
ATOM   1114  CA  PRO B 143      12.025   3.478   5.320  1.00 92.56           C  
ATOM   1115  C   PRO B 143      12.856   2.967   4.145  1.00 92.56           C  
ATOM   1116  CB  PRO B 143      10.638   2.830   5.331  1.00 92.56           C  
ATOM   1117  O   PRO B 143      13.757   2.146   4.332  1.00 92.56           O  
ATOM   1118  CG  PRO B 143       9.782   3.772   6.114  1.00 92.56           C  
ATOM   1119  CD  PRO B 143      10.166   5.178   5.752  1.00 92.56           C  
ATOM   1120  N   PRO B 144      12.673   3.436   2.916  1.00 91.59           N  
ATOM   1121  CA  PRO B 144      13.510   2.905   1.837  1.00 91.59           C  
ATOM   1122  C   PRO B 144      14.991   3.226   2.027  1.00 91.59           C  
ATOM   1123  CB  PRO B 144      12.956   3.597   0.589  1.00 91.59           C  
ATOM   1124  O   PRO B 144      15.849   2.574   1.427  1.00 91.59           O  
ATOM   1125  CG  PRO B 144      11.534   3.909   0.924  1.00 91.59           C  
ATOM   1126  CD  PRO B 144      11.453   4.262   2.381  1.00 91.59           C  
ATOM   1127  N   HIS B 145      15.291   4.187   2.853  1.00 93.72           N  
ATOM   1128  CA  HIS B 145      16.649   4.720   2.881  1.00 93.72           C  
ATOM   1129  C   HIS B 145      17.182   4.796   4.308  1.00 93.72           C  
ATOM   1130  CB  HIS B 145      16.695   6.103   2.230  1.00 93.72           C  
ATOM   1131  O   HIS B 145      18.374   5.030   4.518  1.00 93.72           O  
ATOM   1132  CG  HIS B 145      18.082   6.614   2.003  1.00 93.72           C  
ATOM   1133  CD2 HIS B 145      18.660   7.793   2.333  1.00 93.72           C  
ATOM   1134  ND1 HIS B 145      19.051   5.876   1.358  1.00 93.72           N  
ATOM   1135  CE1 HIS B 145      20.169   6.580   1.303  1.00 93.72           C  
ATOM   1136  NE2 HIS B 145      19.958   7.747   1.888  1.00 93.72           N  
ATOM   1137  N   CYS B 146      16.386   4.566   5.277  1.00 93.76           N  
ATOM   1138  CA  CYS B 146      16.809   4.758   6.659  1.00 93.76           C  
ATOM   1139  C   CYS B 146      17.816   3.692   7.075  1.00 93.76           C  
ATOM   1140  CB  CYS B 146      15.603   4.728   7.598  1.00 93.76           C  
ATOM   1141  O   CYS B 146      17.785   2.571   6.564  1.00 93.76           O  
ATOM   1142  SG  CYS B 146      14.829   3.102   7.736  1.00 93.76           S  
ATOM   1143  N   SER B 147      18.753   4.027   7.978  1.00 93.12           N  
ATOM   1144  CA  SER B 147      19.707   3.085   8.554  1.00 93.12           C  
ATOM   1145  C   SER B 147      19.075   2.281   9.686  1.00 93.12           C  
ATOM   1146  CB  SER B 147      20.943   3.822   9.071  1.00 93.12           C  
ATOM   1147  O   SER B 147      17.988   2.617  10.161  1.00 93.12           O  
ATOM   1148  OG  SER B 147      20.632   4.577  10.229  1.00 93.12           O  
ATOM   1149  N   ARG B 148      19.794   1.238  10.062  1.00 94.71           N  
ATOM   1150  CA  ARG B 148      19.324   0.460  11.204  1.00 94.71           C  
ATOM   1151  C   ARG B 148      19.204   1.332  12.449  1.00 94.71           C  
ATOM   1152  CB  ARG B 148      20.264  -0.716  11.477  1.00 94.71           C  
ATOM   1153  O   ARG B 148      18.245   1.204  13.213  1.00 94.71           O  
ATOM   1154  CG  ARG B 148      20.203  -1.811  10.424  1.00 94.71           C  
ATOM   1155  CD  ARG B 148      21.162  -2.951  10.739  1.00 94.71           C  
ATOM   1156  NE  ARG B 148      21.158  -3.964   9.688  1.00 94.71           N  
ATOM   1157  NH1 ARG B 148      23.120  -3.246   8.702  1.00 94.71           N  
ATOM   1158  NH2 ARG B 148      21.987  -5.041   7.836  1.00 94.71           N  
ATOM   1159  CZ  ARG B 148      22.089  -4.081   8.744  1.00 94.71           C  
ATOM   1160  N   GLY B 149      20.171   2.157  12.669  1.00 96.08           N  
ATOM   1161  CA  GLY B 149      20.155   3.071  13.800  1.00 96.08           C  
ATOM   1162  C   GLY B 149      18.957   4.002  13.798  1.00 96.08           C  
ATOM   1163  O   GLY B 149      18.344   4.235  14.842  1.00 96.08           O  
ATOM   1164  N   GLU B 150      18.615   4.531  12.627  1.00 96.66           N  
ATOM   1165  CA  GLU B 150      17.459   5.415  12.515  1.00 96.66           C  
ATOM   1166  C   GLU B 150      16.162   4.668  12.812  1.00 96.66           C  
ATOM   1167  CB  GLU B 150      17.397   6.045  11.121  1.00 96.66           C  
ATOM   1168  O   GLU B 150      15.298   5.175  13.530  1.00 96.66           O  
ATOM   1169  CG  GLU B 150      18.483   7.079  10.864  1.00 96.66           C  
ATOM   1170  CD  GLU B 150      18.395   7.712   9.484  1.00 96.66           C  
ATOM   1171  OE1 GLU B 150      18.303   8.957   9.392  1.00 96.66           O  
ATOM   1172  OE2 GLU B 150      18.417   6.956   8.488  1.00 96.66           O  
ATOM   1173  N   ARG B 151      16.046   3.501  12.244  1.00 95.85           N  
ATOM   1174  CA  ARG B 151      14.848   2.699  12.469  1.00 95.85           C  
ATOM   1175  C   ARG B 151      14.651   2.412  13.953  1.00 95.85           C  
ATOM   1176  CB  ARG B 151      14.926   1.386  11.687  1.00 95.85           C  
ATOM   1177  O   ARG B 151      13.536   2.519  14.469  1.00 95.85           O  
ATOM   1178  CG  ARG B 151      13.594   0.664  11.560  1.00 95.85           C  
ATOM   1179  CD  ARG B 151      13.692  -0.543  10.638  1.00 95.85           C  
ATOM   1180  NE  ARG B 151      13.811  -0.144   9.239  1.00 95.85           N  
ATOM   1181  NH1 ARG B 151      15.738  -1.355   8.843  1.00 95.85           N  
ATOM   1182  NH2 ARG B 151      14.794  -0.115   7.163  1.00 95.85           N  
ATOM   1183  CZ  ARG B 151      14.781  -0.539   8.418  1.00 95.85           C  
ATOM   1184  N   ARG B 152      15.703   2.050  14.663  1.00 97.41           N  
ATOM   1185  CA  ARG B 152      15.648   1.771  16.094  1.00 97.41           C  
ATOM   1186  C   ARG B 152      15.325   3.034  16.886  1.00 97.41           C  
ATOM   1187  CB  ARG B 152      16.972   1.175  16.577  1.00 97.41           C  
ATOM   1188  O   ARG B 152      14.603   2.979  17.884  1.00 97.41           O  
ATOM   1189  CG  ARG B 152      17.228  -0.240  16.083  1.00 97.41           C  
ATOM   1190  CD  ARG B 152      18.656  -0.686  16.363  1.00 97.41           C  
ATOM   1191  NE  ARG B 152      18.926  -2.009  15.807  1.00 97.41           N  
ATOM   1192  NH1 ARG B 152      21.221  -1.858  16.023  1.00 97.41           N  
ATOM   1193  NH2 ARG B 152      20.270  -3.748  15.141  1.00 97.41           N  
ATOM   1194  CZ  ARG B 152      20.139  -2.535  15.658  1.00 97.41           C  
ATOM   1195  N   ALA B 153      15.904   4.115  16.458  1.00 97.50           N  
ATOM   1196  CA  ALA B 153      15.612   5.387  17.114  1.00 97.50           C  
ATOM   1197  C   ALA B 153      14.134   5.744  16.985  1.00 97.50           C  
ATOM   1198  CB  ALA B 153      16.478   6.499  16.527  1.00 97.50           C  
ATOM   1199  O   ALA B 153      13.519   6.221  17.941  1.00 97.50           O  
ATOM   1200  N   ILE B 154      13.553   5.493  15.848  1.00 97.22           N  
ATOM   1201  CA  ILE B 154      12.141   5.765  15.604  1.00 97.22           C  
ATOM   1202  C   ILE B 154      11.282   4.872  16.497  1.00 97.22           C  
ATOM   1203  CB  ILE B 154      11.772   5.552  14.119  1.00 97.22           C  
ATOM   1204  O   ILE B 154      10.309   5.335  17.097  1.00 97.22           O  
ATOM   1205  CG1 ILE B 154      12.370   6.669  13.255  1.00 97.22           C  
ATOM   1206  CG2 ILE B 154      10.252   5.479  13.945  1.00 97.22           C  
ATOM   1207  CD1 ILE B 154      12.341   6.378  11.761  1.00 97.22           C  
ATOM   1208  N   GLU B 155      11.598   3.637  16.523  1.00 97.20           N  
ATOM   1209  CA  GLU B 155      10.849   2.727  17.384  1.00 97.20           C  
ATOM   1210  C   GLU B 155      10.889   3.186  18.839  1.00 97.20           C  
ATOM   1211  CB  GLU B 155      11.397   1.303  17.268  1.00 97.20           C  
ATOM   1212  O   GLU B 155       9.857   3.222  19.513  1.00 97.20           O  
ATOM   1213  CG  GLU B 155      10.610   0.273  18.065  1.00 97.20           C  
ATOM   1214  CD  GLU B 155      11.236  -1.112  18.040  1.00 97.20           C  
ATOM   1215  OE1 GLU B 155      10.489  -2.115  17.982  1.00 97.20           O  
ATOM   1216  OE2 GLU B 155      12.484  -1.195  18.080  1.00 97.20           O  
ATOM   1217  N   LYS B 156      12.097   3.485  19.305  1.00 96.77           N  
ATOM   1218  CA  LYS B 156      12.254   3.952  20.680  1.00 96.77           C  
ATOM   1219  C   LYS B 156      11.383   5.176  20.947  1.00 96.77           C  
ATOM   1220  CB  LYS B 156      13.719   4.277  20.972  1.00 96.77           C  
ATOM   1221  O   LYS B 156      10.657   5.222  21.942  1.00 96.77           O  
ATOM   1222  CG  LYS B 156      13.994   4.645  22.423  1.00 96.77           C  
ATOM   1223  CD  LYS B 156      15.472   4.929  22.657  1.00 96.77           C  
ATOM   1224  CE  LYS B 156      15.733   5.401  24.081  1.00 96.77           C  
ATOM   1225  NZ  LYS B 156      17.178   5.701  24.310  1.00 96.77           N  
ATOM   1226  N   LEU B 157      11.467   6.113  20.066  1.00 96.50           N  
ATOM   1227  CA  LEU B 157      10.684   7.337  20.196  1.00 96.50           C  
ATOM   1228  C   LEU B 157       9.191   7.031  20.185  1.00 96.50           C  
ATOM   1229  CB  LEU B 157      11.026   8.313  19.067  1.00 96.50           C  
ATOM   1230  O   LEU B 157       8.440   7.553  21.012  1.00 96.50           O  
ATOM   1231  CG  LEU B 157      10.304   9.661  19.095  1.00 96.50           C  
ATOM   1232  CD1 LEU B 157      10.692  10.445  20.344  1.00 96.50           C  
ATOM   1233  CD2 LEU B 157      10.617  10.463  17.836  1.00 96.50           C  
ATOM   1234  N   ALA B 158       8.750   6.214  19.267  1.00 96.60           N  
ATOM   1235  CA  ALA B 158       7.341   5.857  19.128  1.00 96.60           C  
ATOM   1236  C   ALA B 158       6.830   5.143  20.376  1.00 96.60           C  
ATOM   1237  CB  ALA B 158       7.133   4.981  17.895  1.00 96.60           C  
ATOM   1238  O   ALA B 158       5.757   5.469  20.889  1.00 96.60           O  
ATOM   1239  N   VAL B 159       7.620   4.227  20.880  1.00 96.30           N  
ATOM   1240  CA  VAL B 159       7.229   3.443  22.047  1.00 96.30           C  
ATOM   1241  C   VAL B 159       7.080   4.360  23.259  1.00 96.30           C  
ATOM   1242  CB  VAL B 159       8.252   2.324  22.348  1.00 96.30           C  
ATOM   1243  O   VAL B 159       6.118   4.240  24.021  1.00 96.30           O  
ATOM   1244  CG1 VAL B 159       7.985   1.703  23.718  1.00 96.30           C  
ATOM   1245  CG2 VAL B 159       8.210   1.256  21.256  1.00 96.30           C  
ATOM   1246  N   GLU B 160       7.999   5.221  23.446  1.00 94.78           N  
ATOM   1247  CA  GLU B 160       7.941   6.165  24.558  1.00 94.78           C  
ATOM   1248  C   GLU B 160       6.699   7.048  24.468  1.00 94.78           C  
ATOM   1249  CB  GLU B 160       9.202   7.033  24.593  1.00 94.78           C  
ATOM   1250  O   GLU B 160       6.008   7.259  25.466  1.00 94.78           O  
ATOM   1251  CG  GLU B 160       9.867   7.094  25.960  1.00 94.78           C  
ATOM   1252  CD  GLU B 160      11.128   7.944  25.976  1.00 94.78           C  
ATOM   1253  OE1 GLU B 160      11.686   8.182  27.071  1.00 94.78           O  
ATOM   1254  OE2 GLU B 160      11.561   8.376  24.884  1.00 94.78           O  
ATOM   1255  N   ALA B 161       6.413   7.541  23.292  1.00 94.68           N  
ATOM   1256  CA  ALA B 161       5.256   8.410  23.087  1.00 94.68           C  
ATOM   1257  C   ALA B 161       3.952   7.644  23.288  1.00 94.68           C  
ATOM   1258  CB  ALA B 161       5.297   9.028  21.691  1.00 94.68           C  
ATOM   1259  O   ALA B 161       3.071   8.089  24.028  1.00 94.68           O  
ATOM   1260  N   LEU B 162       3.858   6.513  22.711  1.00 95.76           N  
ATOM   1261  CA  LEU B 162       2.628   5.729  22.730  1.00 95.76           C  
ATOM   1262  C   LEU B 162       2.340   5.204  24.132  1.00 95.76           C  
ATOM   1263  CB  LEU B 162       2.722   4.562  21.744  1.00 95.76           C  
ATOM   1264  O   LEU B 162       1.178   5.047  24.514  1.00 95.76           O  
ATOM   1265  CG  LEU B 162       2.783   4.930  20.261  1.00 95.76           C  
ATOM   1266  CD1 LEU B 162       3.150   3.707  19.426  1.00 95.76           C  
ATOM   1267  CD2 LEU B 162       1.453   5.518  19.800  1.00 95.76           C  
ATOM   1268  N   SER B 163       3.374   4.905  24.910  1.00 95.35           N  
ATOM   1269  CA  SER B 163       3.218   4.401  26.270  1.00 95.35           C  
ATOM   1270  C   SER B 163       2.640   5.469  27.193  1.00 95.35           C  
ATOM   1271  CB  SER B 163       4.560   3.914  26.818  1.00 95.35           C  
ATOM   1272  O   SER B 163       2.133   5.155  28.272  1.00 95.35           O  
ATOM   1273  OG  SER B 163       5.130   2.940  25.961  1.00 95.35           O  
ATOM   1274  N   SER B 164       2.691   6.720  26.785  1.00 93.72           N  
ATOM   1275  CA  SER B 164       2.211   7.827  27.606  1.00 93.72           C  
ATOM   1276  C   SER B 164       0.729   8.093  27.362  1.00 93.72           C  
ATOM   1277  CB  SER B 164       3.018   9.094  27.323  1.00 93.72           C  
ATOM   1278  O   SER B 164       0.120   8.918  28.046  1.00 93.72           O  
ATOM   1279  OG  SER B 164       4.396   8.880  27.578  1.00 93.72           O  
ATOM   1280  N   LEU B 165       0.215   7.461  26.341  1.00 95.25           N  
ATOM   1281  CA  LEU B 165      -1.210   7.631  26.081  1.00 95.25           C  
ATOM   1282  C   LEU B 165      -2.043   7.073  27.229  1.00 95.25           C  
ATOM   1283  CB  LEU B 165      -1.601   6.944  24.770  1.00 95.25           C  
ATOM   1284  O   LEU B 165      -1.677   6.062  27.833  1.00 95.25           O  
ATOM   1285  CG  LEU B 165      -1.007   7.536  23.490  1.00 95.25           C  
ATOM   1286  CD1 LEU B 165      -1.338   6.651  22.294  1.00 95.25           C  
ATOM   1287  CD2 LEU B 165      -1.520   8.955  23.270  1.00 95.25           C  
ATOM   1288  N   ASP B 166      -3.165   7.747  27.651  1.00 93.52           N  
ATOM   1289  CA  ASP B 166      -4.002   7.353  28.780  1.00 93.52           C  
ATOM   1290  C   ASP B 166      -5.476   7.316  28.384  1.00 93.52           C  
ATOM   1291  CB  ASP B 166      -3.798   8.306  29.959  1.00 93.52           C  
ATOM   1292  O   ASP B 166      -5.815   7.511  27.215  1.00 93.52           O  
ATOM   1293  CG  ASP B 166      -4.127   9.749  29.618  1.00 93.52           C  
ATOM   1294  OD1 ASP B 166      -4.751  10.000  28.565  1.00 93.52           O  
ATOM   1295  OD2 ASP B 166      -3.756  10.643  30.409  1.00 93.52           O  
ATOM   1296  N   GLY B 167      -6.282   6.897  29.285  1.00 94.31           N  
ATOM   1297  CA  GLY B 167      -7.713   6.829  29.034  1.00 94.31           C  
ATOM   1298  C   GLY B 167      -8.087   5.793  27.990  1.00 94.31           C  
ATOM   1299  O   GLY B 167      -7.666   4.638  28.076  1.00 94.31           O  
ATOM   1300  N   ASP B 168      -8.894   6.290  27.011  1.00 94.54           N  
ATOM   1301  CA  ASP B 168      -9.395   5.389  25.978  1.00 94.54           C  
ATOM   1302  C   ASP B 168      -8.288   5.009  24.997  1.00 94.54           C  
ATOM   1303  CB  ASP B 168     -10.565   6.029  25.229  1.00 94.54           C  
ATOM   1304  O   ASP B 168      -8.428   4.049  24.237  1.00 94.54           O  
ATOM   1305  CG  ASP B 168     -11.875   5.946  25.993  1.00 94.54           C  
ATOM   1306  OD1 ASP B 168     -11.963   5.172  26.970  1.00 94.54           O  
ATOM   1307  OD2 ASP B 168     -12.829   6.659  25.612  1.00 94.54           O  
ATOM   1308  N   LEU B 169      -7.150   5.623  25.091  1.00 96.63           N  
ATOM   1309  CA  LEU B 169      -6.064   5.377  24.149  1.00 96.63           C  
ATOM   1310  C   LEU B 169      -4.952   4.563  24.803  1.00 96.63           C  
ATOM   1311  CB  LEU B 169      -5.502   6.699  23.621  1.00 96.63           C  
ATOM   1312  O   LEU B 169      -3.949   4.246  24.160  1.00 96.63           O  
ATOM   1313  CG  LEU B 169      -6.444   7.540  22.758  1.00 96.63           C  
ATOM   1314  CD1 LEU B 169      -5.806   8.886  22.432  1.00 96.63           C  
ATOM   1315  CD2 LEU B 169      -6.809   6.792  21.480  1.00 96.63           C  
ATOM   1316  N   ALA B 170      -5.165   4.181  26.096  1.00 96.91           N  
ATOM   1317  CA  ALA B 170      -4.168   3.368  26.787  1.00 96.91           C  
ATOM   1318  C   ALA B 170      -4.037   1.993  26.139  1.00 96.91           C  
ATOM   1319  CB  ALA B 170      -4.527   3.227  28.264  1.00 96.91           C  
ATOM   1320  O   ALA B 170      -5.040   1.372  25.778  1.00 96.91           O  
ATOM   1321  N   GLY B 171      -2.753   1.597  25.982  1.00 96.60           N  
ATOM   1322  CA  GLY B 171      -2.562   0.302  25.348  1.00 96.60           C  
ATOM   1323  C   GLY B 171      -1.161  -0.250  25.529  1.00 96.60           C  
ATOM   1324  O   GLY B 171      -0.507   0.020  26.539  1.00 96.60           O  
ATOM   1325  N   ARG B 172      -0.851  -1.132  24.592  1.00 95.53           N  
ATOM   1326  CA  ARG B 172       0.406  -1.863  24.716  1.00 95.53           C  
ATOM   1327  C   ARG B 172       1.098  -1.995  23.363  1.00 95.53           C  
ATOM   1328  CB  ARG B 172       0.166  -3.248  25.319  1.00 95.53           C  
ATOM   1329  O   ARG B 172       0.438  -2.173  22.337  1.00 95.53           O  
ATOM   1330  CG  ARG B 172       1.436  -4.056  25.531  1.00 95.53           C  
ATOM   1331  CD  ARG B 172       1.142  -5.422  26.136  1.00 95.53           C  
ATOM   1332  NE  ARG B 172       2.345  -6.244  26.222  1.00 95.53           N  
ATOM   1333  NH1 ARG B 172       1.301  -8.030  27.250  1.00 95.53           N  
ATOM   1334  NH2 ARG B 172       3.542  -8.124  26.776  1.00 95.53           N  
ATOM   1335  CZ  ARG B 172       2.393  -7.464  26.749  1.00 95.53           C  
ATOM   1336  N   TYR B 173       2.433  -1.926  23.397  1.00 96.52           N  
ATOM   1337  CA  TYR B 173       3.252  -2.107  22.204  1.00 96.52           C  
ATOM   1338  C   TYR B 173       3.725  -3.550  22.080  1.00 96.52           C  
ATOM   1339  CB  TYR B 173       4.458  -1.163  22.232  1.00 96.52           C  
ATOM   1340  O   TYR B 173       4.142  -4.160  23.068  1.00 96.52           O  
ATOM   1341  CG  TYR B 173       5.329  -1.255  21.003  1.00 96.52           C  
ATOM   1342  CD1 TYR B 173       6.592  -1.840  21.062  1.00 96.52           C  
ATOM   1343  CD2 TYR B 173       4.893  -0.756  19.780  1.00 96.52           C  
ATOM   1344  CE1 TYR B 173       7.400  -1.925  19.933  1.00 96.52           C  
ATOM   1345  CE2 TYR B 173       5.691  -0.836  18.644  1.00 96.52           C  
ATOM   1346  OH  TYR B 173       7.736  -1.503  17.609  1.00 96.52           O  
ATOM   1347  CZ  TYR B 173       6.941  -1.421  18.730  1.00 96.52           C  
ATOM   1348  N   TYR B 174       3.646  -4.103  20.925  1.00 94.81           N  
ATOM   1349  CA  TYR B 174       4.128  -5.442  20.605  1.00 94.81           C  
ATOM   1350  C   TYR B 174       5.240  -5.387  19.564  1.00 94.81           C  
ATOM   1351  CB  TYR B 174       2.980  -6.319  20.097  1.00 94.81           C  
ATOM   1352  O   TYR B 174       4.973  -5.245  18.368  1.00 94.81           O  
ATOM   1353  CG  TYR B 174       1.850  -6.474  21.086  1.00 94.81           C  
ATOM   1354  CD1 TYR B 174       1.802  -7.563  21.953  1.00 94.81           C  
ATOM   1355  CD2 TYR B 174       0.830  -5.532  21.155  1.00 94.81           C  
ATOM   1356  CE1 TYR B 174       0.762  -7.711  22.865  1.00 94.81           C  
ATOM   1357  CE2 TYR B 174      -0.215  -5.669  22.063  1.00 94.81           C  
ATOM   1358  OH  TYR B 174      -1.272  -6.901  23.813  1.00 94.81           O  
ATOM   1359  CZ  TYR B 174      -0.240  -6.760  22.912  1.00 94.81           C  
ATOM   1360  N   ALA B 175       6.449  -5.630  20.012  1.00 94.06           N  
ATOM   1361  CA  ALA B 175       7.578  -5.671  19.086  1.00 94.06           C  
ATOM   1362  C   ALA B 175       7.582  -6.969  18.283  1.00 94.06           C  
ATOM   1363  CB  ALA B 175       8.894  -5.515  19.845  1.00 94.06           C  
ATOM   1364  O   ALA B 175       7.399  -8.053  18.841  1.00 94.06           O  
ATOM   1365  N   LEU B 176       7.804  -6.851  17.022  1.00 85.82           N  
ATOM   1366  CA  LEU B 176       7.805  -8.040  16.176  1.00 85.82           C  
ATOM   1367  C   LEU B 176       8.933  -8.987  16.569  1.00 85.82           C  
ATOM   1368  CB  LEU B 176       7.941  -7.649  14.702  1.00 85.82           C  
ATOM   1369  O   LEU B 176       8.764 -10.208  16.540  1.00 85.82           O  
ATOM   1370  CG  LEU B 176       6.755  -6.907  14.085  1.00 85.82           C  
ATOM   1371  CD1 LEU B 176       6.996  -6.666  12.598  1.00 85.82           C  
ATOM   1372  CD2 LEU B 176       5.464  -7.688  14.302  1.00 85.82           C  
ATOM   1373  N   LYS B 177      10.086  -8.467  16.962  1.00 85.54           N  
ATOM   1374  CA  LYS B 177      11.283  -9.247  17.263  1.00 85.54           C  
ATOM   1375  C   LYS B 177      11.098 -10.070  18.535  1.00 85.54           C  
ATOM   1376  CB  LYS B 177      12.499  -8.331  17.403  1.00 85.54           C  
ATOM   1377  O   LYS B 177      11.664 -11.157  18.665  1.00 85.54           O  
ATOM   1378  CG  LYS B 177      13.824  -9.073  17.507  1.00 85.54           C  
ATOM   1379  CD  LYS B 177      15.001  -8.109  17.575  1.00 85.54           C  
ATOM   1380  CE  LYS B 177      16.322  -8.848  17.737  1.00 85.54           C  
ATOM   1381  NZ  LYS B 177      17.481  -7.908  17.783  1.00 85.54           N  
ATOM   1382  N   SER B 178      10.308  -9.559  19.471  1.00 88.06           N  
ATOM   1383  CA  SER B 178      10.266 -10.194  20.784  1.00 88.06           C  
ATOM   1384  C   SER B 178       8.864 -10.698  21.110  1.00 88.06           C  
ATOM   1385  CB  SER B 178      10.730  -9.219  21.866  1.00 88.06           C  
ATOM   1386  O   SER B 178       8.612 -11.177  22.218  1.00 88.06           O  
ATOM   1387  OG  SER B 178       9.956  -8.032  21.839  1.00 88.06           O  
ATOM   1388  N   MET B 179       7.998 -10.692  20.126  1.00 84.37           N  
ATOM   1389  CA  MET B 179       6.625 -11.109  20.395  1.00 84.37           C  
ATOM   1390  C   MET B 179       6.530 -12.626  20.514  1.00 84.37           C  
ATOM   1391  CB  MET B 179       5.686 -10.611  19.295  1.00 84.37           C  
ATOM   1392  O   MET B 179       7.191 -13.354  19.771  1.00 84.37           O  
ATOM   1393  CG  MET B 179       4.221 -10.925  19.550  1.00 84.37           C  
ATOM   1394  SD  MET B 179       3.127 -10.317  18.208  1.00 84.37           S  
ATOM   1395  CE  MET B 179       3.541  -8.550  18.233  1.00 84.37           C  
ATOM   1396  N   THR B 180       5.716 -13.111  21.441  1.00 86.49           N  
ATOM   1397  CA  THR B 180       5.515 -14.544  21.624  1.00 86.49           C  
ATOM   1398  C   THR B 180       4.654 -15.117  20.501  1.00 86.49           C  
ATOM   1399  CB  THR B 180       4.858 -14.848  22.983  1.00 86.49           C  
ATOM   1400  O   THR B 180       3.938 -14.378  19.822  1.00 86.49           O  
ATOM   1401  CG2 THR B 180       5.648 -14.222  24.127  1.00 86.49           C  
ATOM   1402  OG1 THR B 180       3.526 -14.320  22.992  1.00 86.49           O  
ATOM   1403  N   GLU B 181       4.702 -16.386  20.324  1.00 80.03           N  
ATOM   1404  CA  GLU B 181       3.889 -17.054  19.313  1.00 80.03           C  
ATOM   1405  C   GLU B 181       2.401 -16.837  19.569  1.00 80.03           C  
ATOM   1406  CB  GLU B 181       4.202 -18.552  19.275  1.00 80.03           C  
ATOM   1407  O   GLU B 181       1.625 -16.645  18.630  1.00 80.03           O  
ATOM   1408  CG  GLU B 181       5.499 -18.891  18.553  1.00 80.03           C  
ATOM   1409  CD  GLU B 181       5.766 -20.386  18.470  1.00 80.03           C  
ATOM   1410  OE1 GLU B 181       6.793 -20.786  17.876  1.00 80.03           O  
ATOM   1411  OE2 GLU B 181       4.941 -21.162  19.001  1.00 80.03           O  
ATOM   1412  N   ALA B 182       2.005 -16.912  20.795  1.00 84.92           N  
ATOM   1413  CA  ALA B 182       0.609 -16.701  21.170  1.00 84.92           C  
ATOM   1414  C   ALA B 182       0.158 -15.283  20.831  1.00 84.92           C  
ATOM   1415  CB  ALA B 182       0.411 -16.977  22.659  1.00 84.92           C  
ATOM   1416  O   ALA B 182      -0.934 -15.085  20.294  1.00 84.92           O  
ATOM   1417  N   GLU B 183       1.003 -14.396  21.110  1.00 84.54           N  
ATOM   1418  CA  GLU B 183       0.698 -13.005  20.789  1.00 84.54           C  
ATOM   1419  C   GLU B 183       0.595 -12.797  19.280  1.00 84.54           C  
ATOM   1420  CB  GLU B 183       1.760 -12.072  21.377  1.00 84.54           C  
ATOM   1421  O   GLU B 183      -0.333 -12.142  18.801  1.00 84.54           O  
ATOM   1422  CG  GLU B 183       1.663 -11.904  22.886  1.00 84.54           C  
ATOM   1423  CD  GLU B 183       2.850 -11.166  23.485  1.00 84.54           C  
ATOM   1424  OE1 GLU B 183       2.700 -10.551  24.565  1.00 84.54           O  
ATOM   1425  OE2 GLU B 183       3.939 -11.203  22.868  1.00 84.54           O  
ATOM   1426  N   GLN B 184       1.522 -13.310  18.543  1.00 76.53           N  
ATOM   1427  CA  GLN B 184       1.522 -13.209  17.087  1.00 76.53           C  
ATOM   1428  C   GLN B 184       0.241 -13.791  16.495  1.00 76.53           C  
ATOM   1429  CB  GLN B 184       2.742 -13.920  16.499  1.00 76.53           C  
ATOM   1430  O   GLN B 184      -0.396 -13.165  15.646  1.00 76.53           O  
ATOM   1431  CG  GLN B 184       2.914 -13.709  15.001  1.00 76.53           C  
ATOM   1432  CD  GLN B 184       4.203 -14.306  14.468  1.00 76.53           C  
ATOM   1433  NE2 GLN B 184       4.507 -14.028  13.205  1.00 76.53           N  
ATOM   1434  OE1 GLN B 184       4.920 -15.010  15.186  1.00 76.53           O  
ATOM   1435  N   GLN B 185      -0.075 -14.946  16.945  1.00 73.00           N  
ATOM   1436  CA  GLN B 185      -1.283 -15.607  16.462  1.00 73.00           C  
ATOM   1437  C   GLN B 185      -2.525 -14.776  16.769  1.00 73.00           C  
ATOM   1438  CB  GLN B 185      -1.417 -16.999  17.079  1.00 73.00           C  
ATOM   1439  O   GLN B 185      -3.425 -14.662  15.934  1.00 73.00           O  
ATOM   1440  CG  GLN B 185      -2.502 -17.854  16.439  1.00 73.00           C  
ATOM   1441  CD  GLN B 185      -2.269 -18.087  14.958  1.00 73.00           C  
ATOM   1442  NE2 GLN B 185      -3.283 -17.806  14.147  1.00 73.00           N  
ATOM   1443  OE1 GLN B 185      -1.186 -18.515  14.546  1.00 73.00           O  
ATOM   1444  N   GLN B 186      -2.619 -14.215  17.948  1.00 78.90           N  
ATOM   1445  CA  GLN B 186      -3.756 -13.381  18.323  1.00 78.90           C  
ATOM   1446  C   GLN B 186      -3.863 -12.157  17.417  1.00 78.90           C  
ATOM   1447  CB  GLN B 186      -3.644 -12.944  19.784  1.00 78.90           C  
ATOM   1448  O   GLN B 186      -4.956 -11.801  16.972  1.00 78.90           O  
ATOM   1449  CG  GLN B 186      -4.855 -12.173  20.291  1.00 78.90           C  
ATOM   1450  CD  GLN B 186      -6.127 -12.999  20.271  1.00 78.90           C  
ATOM   1451  NE2 GLN B 186      -7.204 -12.418  19.753  1.00 78.90           N  
ATOM   1452  OE1 GLN B 186      -6.142 -14.151  20.717  1.00 78.90           O  
ATOM   1453  N   LEU B 187      -2.708 -11.522  17.171  1.00 75.79           N  
ATOM   1454  CA  LEU B 187      -2.697 -10.343  16.312  1.00 75.79           C  
ATOM   1455  C   LEU B 187      -3.096 -10.707  14.886  1.00 75.79           C  
ATOM   1456  CB  LEU B 187      -1.313  -9.690  16.316  1.00 75.79           C  
ATOM   1457  O   LEU B 187      -3.754  -9.920  14.200  1.00 75.79           O  
ATOM   1458  CG  LEU B 187      -0.916  -8.949  17.594  1.00 75.79           C  
ATOM   1459  CD1 LEU B 187       0.559  -8.567  17.549  1.00 75.79           C  
ATOM   1460  CD2 LEU B 187      -1.789  -7.714  17.789  1.00 75.79           C  
ATOM   1461  N   ILE B 188      -2.696 -11.812  14.481  1.00 65.60           N  
ATOM   1462  CA  ILE B 188      -3.105 -12.301  13.169  1.00 65.60           C  
ATOM   1463  C   ILE B 188      -4.606 -12.579  13.166  1.00 65.60           C  
ATOM   1464  CB  ILE B 188      -2.323 -13.573  12.771  1.00 65.60           C  
ATOM   1465  O   ILE B 188      -5.318 -12.171  12.245  1.00 65.60           O  
ATOM   1466  CG1 ILE B 188      -0.847 -13.239  12.527  1.00 65.60           C  
ATOM   1467  CG2 ILE B 188      -2.949 -14.227  11.535  1.00 65.60           C  
ATOM   1468  CD1 ILE B 188       0.043 -14.461  12.351  1.00 65.60           C  
ATOM   1469  N   ASP B 189      -5.091 -13.201  14.245  1.00 68.90           N  
ATOM   1470  CA  ASP B 189      -6.515 -13.498  14.370  1.00 68.90           C  
ATOM   1471  C   ASP B 189      -7.341 -12.215  14.422  1.00 68.90           C  
ATOM   1472  CB  ASP B 189      -6.778 -14.344  15.618  1.00 68.90           C  
ATOM   1473  O   ASP B 189      -8.464 -12.173  13.915  1.00 68.90           O  
ATOM   1474  CG  ASP B 189      -6.242 -15.760  15.498  1.00 68.90           C  
ATOM   1475  OD1 ASP B 189      -5.941 -16.205  14.370  1.00 68.90           O  
ATOM   1476  OD2 ASP B 189      -6.124 -16.438  16.542  1.00 68.90           O  
ATOM   1477  N   ASP B 190      -6.701 -11.238  15.017  1.00 70.08           N  
ATOM   1478  CA  ASP B 190      -7.378  -9.950  15.133  1.00 70.08           C  
ATOM   1479  C   ASP B 190      -7.242  -9.140  13.846  1.00 70.08           C  
ATOM   1480  CB  ASP B 190      -6.821  -9.156  16.317  1.00 70.08           C  
ATOM   1481  O   ASP B 190      -7.771  -8.031  13.746  1.00 70.08           O  
ATOM   1482  CG  ASP B 190      -7.186  -9.760  17.661  1.00 70.08           C  
ATOM   1483  OD1 ASP B 190      -8.132 -10.575  17.727  1.00 70.08           O  
ATOM   1484  OD2 ASP B 190      -6.524  -9.416  18.664  1.00 70.08           O  
ATOM   1485  N   HIS B 191      -6.443  -9.516  12.908  1.00 61.30           N  
ATOM   1486  CA  HIS B 191      -6.223  -8.905  11.602  1.00 61.30           C  
ATOM   1487  C   HIS B 191      -5.397  -7.630  11.722  1.00 61.30           C  
ATOM   1488  CB  HIS B 191      -7.559  -8.603  10.921  1.00 61.30           C  
ATOM   1489  O   HIS B 191      -5.649  -6.652  11.014  1.00 61.30           O  
ATOM   1490  CG  HIS B 191      -8.404  -9.815  10.691  1.00 61.30           C  
ATOM   1491  CD2 HIS B 191      -9.574 -10.203  11.252  1.00 61.30           C  
ATOM   1492  ND1 HIS B 191      -8.064 -10.798   9.787  1.00 61.30           N  
ATOM   1493  CE1 HIS B 191      -8.992 -11.741   9.801  1.00 61.30           C  
ATOM   1494  NE2 HIS B 191      -9.919 -11.404  10.682  1.00 61.30           N  
ATOM   1495  N   PHE B 192      -4.584  -7.674  12.700  1.00 72.11           N  
ATOM   1496  CA  PHE B 192      -3.721  -6.515  12.896  1.00 72.11           C  
ATOM   1497  C   PHE B 192      -2.352  -6.747  12.268  1.00 72.11           C  
ATOM   1498  CB  PHE B 192      -3.567  -6.204  14.388  1.00 72.11           C  
ATOM   1499  O   PHE B 192      -1.629  -5.793  11.971  1.00 72.11           O  
ATOM   1500  CG  PHE B 192      -4.842  -5.752  15.048  1.00 72.11           C  
ATOM   1501  CD1 PHE B 192      -5.916  -5.307  14.286  1.00 72.11           C  
ATOM   1502  CD2 PHE B 192      -4.967  -5.773  16.431  1.00 72.11           C  
ATOM   1503  CE1 PHE B 192      -7.097  -4.889  14.894  1.00 72.11           C  
ATOM   1504  CE2 PHE B 192      -6.144  -5.356  17.046  1.00 72.11           C  
ATOM   1505  CZ  PHE B 192      -7.208  -4.914  16.276  1.00 72.11           C  
ATOM   1506  N   LEU B 193      -2.013  -7.996  12.264  1.00 65.91           N  
ATOM   1507  CA  LEU B 193      -0.680  -8.348  11.786  1.00 65.91           C  
ATOM   1508  C   LEU B 193      -0.763  -9.275  10.578  1.00 65.91           C  
ATOM   1509  CB  LEU B 193       0.130  -9.015  12.901  1.00 65.91           C  
ATOM   1510  O   LEU B 193      -1.575 -10.203  10.556  1.00 65.91           O  
ATOM   1511  CG  LEU B 193       1.617  -9.238  12.618  1.00 65.91           C  
ATOM   1512  CD1 LEU B 193       2.356  -7.904  12.586  1.00 65.91           C  
ATOM   1513  CD2 LEU B 193       2.227 -10.167  13.662  1.00 65.91           C  
ATOM   1514  N   PHE B 194      -0.021  -8.805   9.663  1.00 52.62           N  
ATOM   1515  CA  PHE B 194       0.103  -9.671   8.497  1.00 52.62           C  
ATOM   1516  C   PHE B 194       1.499 -10.279   8.420  1.00 52.62           C  
ATOM   1517  CB  PHE B 194      -0.201  -8.893   7.213  1.00 52.62           C  
ATOM   1518  O   PHE B 194       2.401  -9.871   9.154  1.00 52.62           O  
ATOM   1519  CG  PHE B 194      -1.540  -8.206   7.223  1.00 52.62           C  
ATOM   1520  CD1 PHE B 194      -2.693  -8.894   6.864  1.00 52.62           C  
ATOM   1521  CD2 PHE B 194      -1.646  -6.871   7.592  1.00 52.62           C  
ATOM   1522  CE1 PHE B 194      -3.934  -8.260   6.873  1.00 52.62           C  
ATOM   1523  CE2 PHE B 194      -2.882  -6.231   7.603  1.00 52.62           C  
ATOM   1524  CZ  PHE B 194      -4.025  -6.927   7.242  1.00 52.62           C  
ATOM   1525  N   ASP B 195       1.637 -11.402   7.829  1.00 48.43           N  
ATOM   1526  CA  ASP B 195       2.940 -12.038   7.659  1.00 48.43           C  
ATOM   1527  C   ASP B 195       3.965 -11.050   7.104  1.00 48.43           C  
ATOM   1528  CB  ASP B 195       2.827 -13.253   6.736  1.00 48.43           C  
ATOM   1529  O   ASP B 195       3.619  -9.920   6.755  1.00 48.43           O  
ATOM   1530  CG  ASP B 195       2.496 -14.534   7.480  1.00 48.43           C  
ATOM   1531  OD1 ASP B 195       2.691 -14.591   8.713  1.00 48.43           O  
ATOM   1532  OD2 ASP B 195       2.038 -15.497   6.827  1.00 48.43           O  
ATOM   1533  N   LYS B 196       5.241 -11.466   7.253  1.00 51.73           N  
ATOM   1534  CA  LYS B 196       6.315 -10.680   6.651  1.00 51.73           C  
ATOM   1535  C   LYS B 196       5.888 -10.109   5.302  1.00 51.73           C  
ATOM   1536  CB  LYS B 196       7.575 -11.530   6.486  1.00 51.73           C  
ATOM   1537  O   LYS B 196       5.234 -10.793   4.511  1.00 51.73           O  
ATOM   1538  CG  LYS B 196       8.797 -10.744   6.032  1.00 51.73           C  
ATOM   1539  CD  LYS B 196      10.017 -11.643   5.887  1.00 51.73           C  
ATOM   1540  CE  LYS B 196      11.229 -10.867   5.388  1.00 51.73           C  
ATOM   1541  NZ  LYS B 196      12.446 -11.728   5.312  1.00 51.73           N  
ATOM   1542  N   PRO B 197       6.254  -8.768   5.207  1.00 47.95           N  
ATOM   1543  CA  PRO B 197       5.871  -8.176   3.923  1.00 47.95           C  
ATOM   1544  C   PRO B 197       6.395  -8.968   2.728  1.00 47.95           C  
ATOM   1545  CB  PRO B 197       6.504  -6.783   3.975  1.00 47.95           C  
ATOM   1546  O   PRO B 197       7.577  -9.320   2.686  1.00 47.95           O  
ATOM   1547  CG  PRO B 197       7.200  -6.728   5.296  1.00 47.95           C  
ATOM   1548  CD  PRO B 197       7.050  -8.062   5.970  1.00 47.95           C  
ATOM   1549  N   VAL B 198       5.640  -9.367   1.919  1.00 45.99           N  
ATOM   1550  CA  VAL B 198       6.042 -10.063   0.701  1.00 45.99           C  
ATOM   1551  C   VAL B 198       5.640  -9.240  -0.521  1.00 45.99           C  
ATOM   1552  CB  VAL B 198       5.418 -11.475   0.622  1.00 45.99           C  
ATOM   1553  O   VAL B 198       5.705  -9.726  -1.653  1.00 45.99           O  
ATOM   1554  CG1 VAL B 198       6.055 -12.405   1.653  1.00 45.99           C  
ATOM   1555  CG2 VAL B 198       3.906 -11.402   0.825  1.00 45.99           C  
ATOM   1556  N   SER B 199       5.405  -7.934  -0.246  1.00 54.42           N  
ATOM   1557  CA  SER B 199       5.004  -7.038  -1.325  1.00 54.42           C  
ATOM   1558  C   SER B 199       6.182  -6.702  -2.233  1.00 54.42           C  
ATOM   1559  CB  SER B 199       4.404  -5.750  -0.758  1.00 54.42           C  
ATOM   1560  O   SER B 199       7.245  -6.298  -1.756  1.00 54.42           O  
ATOM   1561  OG  SER B 199       4.343  -4.743  -1.753  1.00 54.42           O  
ATOM   1562  N   PRO B 200       5.959  -6.994  -3.473  1.00 56.74           N  
ATOM   1563  CA  PRO B 200       7.029  -6.669  -4.418  1.00 56.74           C  
ATOM   1564  C   PRO B 200       7.440  -5.199  -4.362  1.00 56.74           C  
ATOM   1565  CB  PRO B 200       6.414  -7.013  -5.778  1.00 56.74           C  
ATOM   1566  O   PRO B 200       8.622  -4.879  -4.512  1.00 56.74           O  
ATOM   1567  CG  PRO B 200       5.344  -8.010  -5.472  1.00 56.74           C  
ATOM   1568  CD  PRO B 200       4.806  -7.726  -4.099  1.00 56.74           C  
ATOM   1569  N   LEU B 201       6.461  -4.439  -4.005  1.00 65.91           N  
ATOM   1570  CA  LEU B 201       6.770  -3.014  -3.944  1.00 65.91           C  
ATOM   1571  C   LEU B 201       7.656  -2.701  -2.743  1.00 65.91           C  
ATOM   1572  CB  LEU B 201       5.482  -2.189  -3.873  1.00 65.91           C  
ATOM   1573  O   LEU B 201       8.622  -1.944  -2.860  1.00 65.91           O  
ATOM   1574  CG  LEU B 201       4.586  -2.222  -5.111  1.00 65.91           C  
ATOM   1575  CD1 LEU B 201       3.271  -1.501  -4.834  1.00 65.91           C  
ATOM   1576  CD2 LEU B 201       5.301  -1.600  -6.306  1.00 65.91           C  
ATOM   1577  N   LEU B 202       7.334  -3.349  -1.634  1.00 71.36           N  
ATOM   1578  CA  LEU B 202       8.116  -3.113  -0.425  1.00 71.36           C  
ATOM   1579  C   LEU B 202       9.522  -3.686  -0.568  1.00 71.36           C  
ATOM   1580  CB  LEU B 202       7.422  -3.730   0.791  1.00 71.36           C  
ATOM   1581  O   LEU B 202      10.499  -3.053  -0.160  1.00 71.36           O  
ATOM   1582  CG  LEU B 202       6.130  -3.052   1.251  1.00 71.36           C  
ATOM   1583  CD1 LEU B 202       5.566  -3.762   2.478  1.00 71.36           C  
ATOM   1584  CD2 LEU B 202       6.377  -1.577   1.548  1.00 71.36           C  
ATOM   1585  N   LEU B 203       9.601  -4.806  -1.213  1.00 68.74           N  
ATOM   1586  CA  LEU B 203      10.893  -5.461  -1.379  1.00 68.74           C  
ATOM   1587  C   LEU B 203      11.786  -4.669  -2.329  1.00 68.74           C  
ATOM   1588  CB  LEU B 203      10.708  -6.887  -1.904  1.00 68.74           C  
ATOM   1589  O   LEU B 203      12.947  -4.399  -2.016  1.00 68.74           O  
ATOM   1590  CG  LEU B 203      10.111  -7.898  -0.923  1.00 68.74           C  
ATOM   1591  CD1 LEU B 203       9.787  -9.204  -1.640  1.00 68.74           C  
ATOM   1592  CD2 LEU B 203      11.067  -8.143   0.240  1.00 68.74           C  
ATOM   1593  N   ALA B 204      11.184  -4.238  -3.368  1.00 71.40           N  
ATOM   1594  CA  ALA B 204      11.954  -3.556  -4.405  1.00 71.40           C  
ATOM   1595  C   ALA B 204      12.413  -2.180  -3.931  1.00 71.40           C  
ATOM   1596  CB  ALA B 204      11.128  -3.427  -5.683  1.00 71.40           C  
ATOM   1597  O   ALA B 204      13.447  -1.676  -4.376  1.00 71.40           O  
ATOM   1598  N   SER B 205      11.728  -1.611  -2.978  1.00 81.07           N  
ATOM   1599  CA  SER B 205      12.061  -0.274  -2.498  1.00 81.07           C  
ATOM   1600  C   SER B 205      13.040  -0.333  -1.331  1.00 81.07           C  
ATOM   1601  CB  SER B 205      10.796   0.474  -2.075  1.00 81.07           C  
ATOM   1602  O   SER B 205      13.603   0.689  -0.933  1.00 81.07           O  
ATOM   1603  OG  SER B 205      10.164  -0.180  -0.988  1.00 81.07           O  
ATOM   1604  N   GLY B 206      13.247  -1.554  -0.809  1.00 79.73           N  
ATOM   1605  CA  GLY B 206      14.147  -1.716   0.322  1.00 79.73           C  
ATOM   1606  C   GLY B 206      13.466  -1.508   1.661  1.00 79.73           C  
ATOM   1607  O   GLY B 206      14.121  -1.525   2.706  1.00 79.73           O  
ATOM   1608  N   MET B 207      12.200  -1.367   1.649  1.00 82.26           N  
ATOM   1609  CA  MET B 207      11.454  -1.080   2.871  1.00 82.26           C  
ATOM   1610  C   MET B 207      11.375  -2.315   3.762  1.00 82.26           C  
ATOM   1611  CB  MET B 207      10.046  -0.584   2.538  1.00 82.26           C  
ATOM   1612  O   MET B 207      11.144  -2.202   4.968  1.00 82.26           O  
ATOM   1613  CG  MET B 207      10.010   0.833   1.988  1.00 82.26           C  
ATOM   1614  SD  MET B 207       8.300   1.425   1.682  1.00 82.26           S  
ATOM   1615  CE  MET B 207       8.027   0.765   0.014  1.00 82.26           C  
ATOM   1616  N   ALA B 208      11.554  -3.479   3.128  1.00 72.14           N  
ATOM   1617  CA  ALA B 208      11.420  -4.731   3.869  1.00 72.14           C  
ATOM   1618  C   ALA B 208      12.744  -5.131   4.513  1.00 72.14           C  
ATOM   1619  CB  ALA B 208      10.923  -5.843   2.948  1.00 72.14           C  
ATOM   1620  O   ALA B 208      12.801  -6.092   5.284  1.00 72.14           O  
ATOM   1621  N   ARG B 209      13.750  -4.404   4.285  1.00 79.31           N  
ATOM   1622  CA  ARG B 209      15.063  -4.748   4.821  1.00 79.31           C  
ATOM   1623  C   ARG B 209      15.047  -4.759   6.346  1.00 79.31           C  
ATOM   1624  CB  ARG B 209      16.124  -3.769   4.315  1.00 79.31           C  
ATOM   1625  O   ARG B 209      14.285  -4.018   6.969  1.00 79.31           O  
ATOM   1626  CG  ARG B 209      16.328  -3.805   2.809  1.00 79.31           C  
ATOM   1627  CD  ARG B 209      17.484  -2.915   2.374  1.00 79.31           C  
ATOM   1628  NE  ARG B 209      17.326  -1.548   2.863  1.00 79.31           N  
ATOM   1629  NH1 ARG B 209      17.676  -0.553   0.808  1.00 79.31           N  
ATOM   1630  NH2 ARG B 209      17.258   0.738   2.656  1.00 79.31           N  
ATOM   1631  CZ  ARG B 209      17.420  -0.458   2.108  1.00 79.31           C  
ATOM   1632  N   ASP B 210      15.900  -5.629   6.967  1.00 80.47           N  
ATOM   1633  CA  ASP B 210      16.164  -5.693   8.401  1.00 80.47           C  
ATOM   1634  C   ASP B 210      14.947  -6.214   9.161  1.00 80.47           C  
ATOM   1635  CB  ASP B 210      16.569  -4.317   8.934  1.00 80.47           C  
ATOM   1636  O   ASP B 210      14.854  -6.054  10.380  1.00 80.47           O  
ATOM   1637  CG  ASP B 210      17.736  -3.708   8.178  1.00 80.47           C  
ATOM   1638  OD1 ASP B 210      18.750  -4.404   7.956  1.00 80.47           O  
ATOM   1639  OD2 ASP B 210      17.642  -2.519   7.803  1.00 80.47           O  
ATOM   1640  N   TRP B 211      14.007  -6.833   8.454  1.00 71.61           N  
ATOM   1641  CA  TRP B 211      12.844  -7.445   9.088  1.00 71.61           C  
ATOM   1642  C   TRP B 211      13.265  -8.574  10.023  1.00 71.61           C  
ATOM   1643  CB  TRP B 211      11.872  -7.977   8.031  1.00 71.61           C  
ATOM   1644  O   TRP B 211      14.096  -9.410   9.663  1.00 71.61           O  
ATOM   1645  CG  TRP B 211      10.581  -8.491   8.595  1.00 71.61           C  
ATOM   1646  CD1 TRP B 211      10.313  -9.767   9.008  1.00 71.61           C  
ATOM   1647  CD2 TRP B 211       9.381  -7.741   8.802  1.00 71.61           C  
ATOM   1648  CE2 TRP B 211       8.424  -8.626   9.346  1.00 71.61           C  
ATOM   1649  CE3 TRP B 211       9.022  -6.404   8.583  1.00 71.61           C  
ATOM   1650  NE1 TRP B 211       9.017  -9.854   9.461  1.00 71.61           N  
ATOM   1651  CH2 TRP B 211       6.803  -6.904   9.447  1.00 71.61           C  
ATOM   1652  CZ2 TRP B 211       7.129  -8.217   9.673  1.00 71.61           C  
ATOM   1653  CZ3 TRP B 211       7.732  -5.999   8.908  1.00 71.61           C  
ATOM   1654  N   PRO B 212      12.742  -8.594  11.156  1.00 82.02           N  
ATOM   1655  CA  PRO B 212      11.670  -7.822  11.789  1.00 82.02           C  
ATOM   1656  C   PRO B 212      12.197  -6.750  12.740  1.00 82.02           C  
ATOM   1657  CB  PRO B 212      10.873  -8.884  12.550  1.00 82.02           C  
ATOM   1658  O   PRO B 212      11.437  -6.209  13.547  1.00 82.02           O  
ATOM   1659  CG  PRO B 212      11.894  -9.882  12.995  1.00 82.02           C  
ATOM   1660  CD  PRO B 212      12.965  -9.967  11.946  1.00 82.02           C  
ATOM   1661  N   ASP B 213      13.383  -6.363  12.685  1.00 88.94           N  
ATOM   1662  CA  ASP B 213      14.064  -5.456  13.605  1.00 88.94           C  
ATOM   1663  C   ASP B 213      13.368  -4.098  13.653  1.00 88.94           C  
ATOM   1664  CB  ASP B 213      15.530  -5.282  13.201  1.00 88.94           C  
ATOM   1665  O   ASP B 213      13.039  -3.526  12.611  1.00 88.94           O  
ATOM   1666  CG  ASP B 213      16.351  -4.552  14.249  1.00 88.94           C  
ATOM   1667  OD1 ASP B 213      16.072  -4.703  15.458  1.00 88.94           O  
ATOM   1668  OD2 ASP B 213      17.284  -3.815  13.862  1.00 88.94           O  
ATOM   1669  N   ALA B 214      13.078  -3.559  14.857  1.00 94.73           N  
ATOM   1670  CA  ALA B 214      12.580  -2.222  15.169  1.00 94.73           C  
ATOM   1671  C   ALA B 214      11.227  -1.972  14.508  1.00 94.73           C  
ATOM   1672  CB  ALA B 214      13.588  -1.163  14.727  1.00 94.73           C  
ATOM   1673  O   ALA B 214      10.958  -0.868  14.029  1.00 94.73           O  
ATOM   1674  N   ARG B 215      10.468  -2.961  14.448  1.00 89.99           N  
ATOM   1675  CA  ARG B 215       9.091  -2.904  13.968  1.00 89.99           C  
ATOM   1676  C   ARG B 215       8.125  -3.463  15.008  1.00 89.99           C  
ATOM   1677  CB  ARG B 215       8.948  -3.674  12.653  1.00 89.99           C  
ATOM   1678  O   ARG B 215       8.494  -4.330  15.803  1.00 89.99           O  
ATOM   1679  CG  ARG B 215       9.785  -3.111  11.516  1.00 89.99           C  
ATOM   1680  CD  ARG B 215       9.697  -3.978  10.268  1.00 89.99           C  
ATOM   1681  NE  ARG B 215      10.651  -3.554   9.247  1.00 89.99           N  
ATOM   1682  NH1 ARG B 215       9.573  -4.617   7.502  1.00 89.99           N  
ATOM   1683  NH2 ARG B 215      11.493  -3.426   7.115  1.00 89.99           N  
ATOM   1684  CZ  ARG B 215      10.570  -3.866   7.957  1.00 89.99           C  
ATOM   1685  N   GLY B 216       6.949  -3.003  14.966  1.00 91.78           N  
ATOM   1686  CA  GLY B 216       5.948  -3.497  15.897  1.00 91.78           C  
ATOM   1687  C   GLY B 216       4.607  -2.801  15.756  1.00 91.78           C  
ATOM   1688  O   GLY B 216       4.420  -1.980  14.856  1.00 91.78           O  
ATOM   1689  N   ILE B 217       3.727  -3.205  16.636  1.00 92.39           N  
ATOM   1690  CA  ILE B 217       2.372  -2.666  16.605  1.00 92.39           C  
ATOM   1691  C   ILE B 217       1.932  -2.292  18.018  1.00 92.39           C  
ATOM   1692  CB  ILE B 217       1.378  -3.672  15.983  1.00 92.39           C  
ATOM   1693  O   ILE B 217       2.226  -3.010  18.977  1.00 92.39           O  
ATOM   1694  CG1 ILE B 217       0.019  -3.003  15.746  1.00 92.39           C  
ATOM   1695  CG2 ILE B 217       1.231  -4.908  16.876  1.00 92.39           C  
ATOM   1696  CD1 ILE B 217      -0.851  -3.716  14.720  1.00 92.39           C  
ATOM   1697  N   TRP B 218       1.373  -1.112  18.121  1.00 96.13           N  
ATOM   1698  CA  TRP B 218       0.714  -0.652  19.339  1.00 96.13           C  
ATOM   1699  C   TRP B 218      -0.801  -0.627  19.161  1.00 96.13           C  
ATOM   1700  CB  TRP B 218       1.218   0.740  19.730  1.00 96.13           C  
ATOM   1701  O   TRP B 218      -1.302  -0.227  18.108  1.00 96.13           O  
ATOM   1702  CG  TRP B 218       0.628   1.264  21.005  1.00 96.13           C  
ATOM   1703  CD1 TRP B 218       1.165   1.173  22.260  1.00 96.13           C  
ATOM   1704  CD2 TRP B 218      -0.615   1.958  21.150  1.00 96.13           C  
ATOM   1705  CE2 TRP B 218      -0.769   2.259  22.521  1.00 96.13           C  
ATOM   1706  CE3 TRP B 218      -1.614   2.356  20.251  1.00 96.13           C  
ATOM   1707  NE1 TRP B 218       0.329   1.769  23.176  1.00 96.13           N  
ATOM   1708  CH2 TRP B 218      -2.846   3.317  22.115  1.00 96.13           C  
ATOM   1709  CZ2 TRP B 218      -1.884   2.940  23.015  1.00 96.13           C  
ATOM   1710  CZ3 TRP B 218      -2.722   3.033  20.745  1.00 96.13           C  
ATOM   1711  N   HIS B 219      -1.523  -1.131  20.068  1.00 95.97           N  
ATOM   1712  CA  HIS B 219      -2.967  -0.924  20.037  1.00 95.97           C  
ATOM   1713  C   HIS B 219      -3.515  -0.652  21.434  1.00 95.97           C  
ATOM   1714  CB  HIS B 219      -3.669  -2.138  19.425  1.00 95.97           C  
ATOM   1715  O   HIS B 219      -2.942  -1.103  22.429  1.00 95.97           O  
ATOM   1716  CG  HIS B 219      -3.487  -3.396  20.212  1.00 95.97           C  
ATOM   1717  CD2 HIS B 219      -2.657  -4.450  20.025  1.00 95.97           C  
ATOM   1718  ND1 HIS B 219      -4.219  -3.677  21.346  1.00 95.97           N  
ATOM   1719  CE1 HIS B 219      -3.845  -4.852  21.824  1.00 95.97           C  
ATOM   1720  NE2 HIS B 219      -2.899  -5.342  21.041  1.00 95.97           N  
ATOM   1721  N   ASN B 220      -4.574   0.148  21.456  1.00 97.18           N  
ATOM   1722  CA  ASN B 220      -5.212   0.408  22.742  1.00 97.18           C  
ATOM   1723  C   ASN B 220      -5.958  -0.821  23.256  1.00 97.18           C  
ATOM   1724  CB  ASN B 220      -6.164   1.602  22.639  1.00 97.18           C  
ATOM   1725  O   ASN B 220      -6.110  -1.807  22.533  1.00 97.18           O  
ATOM   1726  CG  ASN B 220      -7.387   1.302  21.795  1.00 97.18           C  
ATOM   1727  ND2 ASN B 220      -8.471   2.027  22.044  1.00 97.18           N  
ATOM   1728  OD1 ASN B 220      -7.358   0.427  20.926  1.00 97.18           O  
ATOM   1729  N   ASP B 221      -6.433  -0.778  24.495  1.00 95.78           N  
ATOM   1730  CA  ASP B 221      -7.018  -1.929  25.176  1.00 95.78           C  
ATOM   1731  C   ASP B 221      -8.280  -2.408  24.462  1.00 95.78           C  
ATOM   1732  CB  ASP B 221      -7.335  -1.586  26.633  1.00 95.78           C  
ATOM   1733  O   ASP B 221      -8.514  -3.612  24.344  1.00 95.78           O  
ATOM   1734  CG  ASP B 221      -6.091  -1.403  27.484  1.00 95.78           C  
ATOM   1735  OD1 ASP B 221      -5.024  -1.949  27.129  1.00 95.78           O  
ATOM   1736  OD2 ASP B 221      -6.179  -0.710  28.521  1.00 95.78           O  
ATOM   1737  N   ASN B 222      -8.969  -1.463  23.882  1.00 94.08           N  
ATOM   1738  CA  ASN B 222     -10.226  -1.807  23.226  1.00 94.08           C  
ATOM   1739  C   ASN B 222     -10.006  -2.214  21.772  1.00 94.08           C  
ATOM   1740  CB  ASN B 222     -11.210  -0.638  23.307  1.00 94.08           C  
ATOM   1741  O   ASN B 222     -10.963  -2.511  21.054  1.00 94.08           O  
ATOM   1742  CG  ASN B 222     -11.681  -0.368  24.722  1.00 94.08           C  
ATOM   1743  ND2 ASN B 222     -12.053   0.877  24.996  1.00 94.08           N  
ATOM   1744  OD1 ASN B 222     -11.710  -1.271  25.563  1.00 94.08           O  
ATOM   1745  N   LYS B 223      -8.820  -2.140  21.309  1.00 93.56           N  
ATOM   1746  CA  LYS B 223      -8.428  -2.553  19.965  1.00 93.56           C  
ATOM   1747  C   LYS B 223      -9.145  -1.723  18.904  1.00 93.56           C  
ATOM   1748  CB  LYS B 223      -8.720  -4.039  19.754  1.00 93.56           C  
ATOM   1749  O   LYS B 223      -9.584  -2.257  17.883  1.00 93.56           O  
ATOM   1750  CG  LYS B 223      -7.957  -4.960  20.695  1.00 93.56           C  
ATOM   1751  CD  LYS B 223      -8.229  -6.426  20.385  1.00 93.56           C  
ATOM   1752  CE  LYS B 223      -7.490  -7.348  21.346  1.00 93.56           C  
ATOM   1753  NZ  LYS B 223      -7.751  -8.787  21.044  1.00 93.56           N  
ATOM   1754  N   THR B 224      -9.311  -0.487  19.173  1.00 95.83           N  
ATOM   1755  CA  THR B 224      -9.984   0.407  18.238  1.00 95.83           C  
ATOM   1756  C   THR B 224      -9.017   1.461  17.707  1.00 95.83           C  
ATOM   1757  CB  THR B 224     -11.191   1.099  18.898  1.00 95.83           C  
ATOM   1758  O   THR B 224      -9.370   2.246  16.824  1.00 95.83           O  
ATOM   1759  CG2 THR B 224     -12.290   0.093  19.226  1.00 95.83           C  
ATOM   1760  OG1 THR B 224     -10.766   1.738  20.107  1.00 95.83           O  
ATOM   1761  N   PHE B 225      -7.869   1.505  18.300  1.00 97.35           N  
ATOM   1762  CA  PHE B 225      -6.811   2.427  17.902  1.00 97.35           C  
ATOM   1763  C   PHE B 225      -5.474   1.703  17.798  1.00 97.35           C  
ATOM   1764  CB  PHE B 225      -6.705   3.587  18.896  1.00 97.35           C  
ATOM   1765  O   PHE B 225      -5.018   1.090  18.765  1.00 97.35           O  
ATOM   1766  CG  PHE B 225      -5.818   4.709  18.428  1.00 97.35           C  
ATOM   1767  CD1 PHE B 225      -4.518   4.831  18.905  1.00 97.35           C  
ATOM   1768  CD2 PHE B 225      -6.283   5.641  17.509  1.00 97.35           C  
ATOM   1769  CE1 PHE B 225      -3.695   5.868  18.473  1.00 97.35           C  
ATOM   1770  CE2 PHE B 225      -5.466   6.680  17.073  1.00 97.35           C  
ATOM   1771  CZ  PHE B 225      -4.173   6.792  17.557  1.00 97.35           C  
ATOM   1772  N   LEU B 226      -4.861   1.764  16.672  1.00 95.41           N  
ATOM   1773  CA  LEU B 226      -3.639   1.017  16.394  1.00 95.41           C  
ATOM   1774  C   LEU B 226      -2.584   1.916  15.759  1.00 95.41           C  
ATOM   1775  CB  LEU B 226      -3.935  -0.171  15.475  1.00 95.41           C  
ATOM   1776  O   LEU B 226      -2.913   2.801  14.965  1.00 95.41           O  
ATOM   1777  CG  LEU B 226      -4.904  -1.223  16.017  1.00 95.41           C  
ATOM   1778  CD1 LEU B 226      -6.335  -0.885  15.610  1.00 95.41           C  
ATOM   1779  CD2 LEU B 226      -4.517  -2.613  15.523  1.00 95.41           C  
ATOM   1780  N   VAL B 227      -1.332   1.626  16.058  1.00 96.37           N  
ATOM   1781  CA  VAL B 227      -0.214   2.312  15.417  1.00 96.37           C  
ATOM   1782  C   VAL B 227       0.835   1.293  14.978  1.00 96.37           C  
ATOM   1783  CB  VAL B 227       0.422   3.360  16.357  1.00 96.37           C  
ATOM   1784  O   VAL B 227       1.431   0.607  15.812  1.00 96.37           O  
ATOM   1785  CG1 VAL B 227       1.553   4.104  15.649  1.00 96.37           C  
ATOM   1786  CG2 VAL B 227      -0.637   4.342  16.856  1.00 96.37           C  
ATOM   1787  N   TRP B 228       1.007   1.212  13.692  1.00 92.55           N  
ATOM   1788  CA  TRP B 228       2.114   0.425  13.158  1.00 92.55           C  
ATOM   1789  C   TRP B 228       3.392   1.255  13.099  1.00 92.55           C  
ATOM   1790  CB  TRP B 228       1.771  -0.109  11.765  1.00 92.55           C  
ATOM   1791  O   TRP B 228       3.380   2.393  12.623  1.00 92.55           O  
ATOM   1792  CG  TRP B 228       1.184  -1.488  11.769  1.00 92.55           C  
ATOM   1793  CD1 TRP B 228       0.015  -1.884  12.358  1.00 92.55           C  
ATOM   1794  CD2 TRP B 228       1.741  -2.656  11.158  1.00 92.55           C  
ATOM   1795  CE2 TRP B 228       0.856  -3.726  11.416  1.00 92.55           C  
ATOM   1796  CE3 TRP B 228       2.904  -2.901  10.415  1.00 92.55           C  
ATOM   1797  NE1 TRP B 228      -0.188  -3.229  12.149  1.00 92.55           N  
ATOM   1798  CH2 TRP B 228       2.243  -5.235  10.233  1.00 92.55           C  
ATOM   1799  CZ2 TRP B 228       1.098  -5.023  10.957  1.00 92.55           C  
ATOM   1800  CZ3 TRP B 228       3.143  -4.192   9.959  1.00 92.55           C  
ATOM   1801  N   VAL B 229       4.444   0.666  13.564  1.00 95.19           N  
ATOM   1802  CA  VAL B 229       5.713   1.385  13.606  1.00 95.19           C  
ATOM   1803  C   VAL B 229       6.674   0.798  12.575  1.00 95.19           C  
ATOM   1804  CB  VAL B 229       6.347   1.335  15.015  1.00 95.19           C  
ATOM   1805  O   VAL B 229       6.896  -0.414  12.543  1.00 95.19           O  
ATOM   1806  CG1 VAL B 229       7.696   2.051  15.025  1.00 95.19           C  
ATOM   1807  CG2 VAL B 229       5.403   1.951  16.046  1.00 95.19           C  
ATOM   1808  N   ASN B 230       7.271   1.611  11.766  1.00 93.14           N  
ATOM   1809  CA  ASN B 230       8.338   1.298  10.822  1.00 93.14           C  
ATOM   1810  C   ASN B 230       7.874   0.302   9.762  1.00 93.14           C  
ATOM   1811  CB  ASN B 230       9.565   0.756  11.558  1.00 93.14           C  
ATOM   1812  O   ASN B 230       8.592  -0.645   9.438  1.00 93.14           O  
ATOM   1813  CG  ASN B 230      10.435   1.857  12.131  1.00 93.14           C  
ATOM   1814  ND2 ASN B 230      11.100   1.570  13.244  1.00 93.14           N  
ATOM   1815  OD1 ASN B 230      10.510   2.958  11.578  1.00 93.14           O  
ATOM   1816  N   GLU B 231       6.715   0.492   9.185  1.00 82.80           N  
ATOM   1817  CA  GLU B 231       6.280  -0.274   8.021  1.00 82.80           C  
ATOM   1818  C   GLU B 231       6.584   0.472   6.725  1.00 82.80           C  
ATOM   1819  CB  GLU B 231       4.784  -0.584   8.111  1.00 82.80           C  
ATOM   1820  O   GLU B 231       7.748   0.630   6.352  1.00 82.80           O  
ATOM   1821  CG  GLU B 231       4.347  -1.759   7.247  1.00 82.80           C  
ATOM   1822  CD  GLU B 231       2.906  -1.651   6.772  1.00 82.80           C  
ATOM   1823  OE1 GLU B 231       2.403  -2.607   6.140  1.00 82.80           O  
ATOM   1824  OE2 GLU B 231       2.277  -0.602   7.034  1.00 82.80           O  
ATOM   1825  N   GLU B 232       5.511   1.026   6.057  1.00 80.85           N  
ATOM   1826  CA  GLU B 232       5.742   1.811   4.848  1.00 80.85           C  
ATOM   1827  C   GLU B 232       6.203   3.225   5.188  1.00 80.85           C  
ATOM   1828  CB  GLU B 232       4.476   1.862   3.990  1.00 80.85           C  
ATOM   1829  O   GLU B 232       6.961   3.836   4.431  1.00 80.85           O  
ATOM   1830  CG  GLU B 232       4.702   2.419   2.591  1.00 80.85           C  
ATOM   1831  CD  GLU B 232       3.447   2.416   1.734  1.00 80.85           C  
ATOM   1832  OE1 GLU B 232       3.482   2.957   0.605  1.00 80.85           O  
ATOM   1833  OE2 GLU B 232       2.420   1.870   2.195  1.00 80.85           O  
ATOM   1834  N   ASP B 233       5.728   3.757   6.235  1.00 91.93           N  
ATOM   1835  CA  ASP B 233       6.126   5.031   6.827  1.00 91.93           C  
ATOM   1836  C   ASP B 233       6.588   4.845   8.271  1.00 91.93           C  
ATOM   1837  CB  ASP B 233       4.972   6.034   6.768  1.00 91.93           C  
ATOM   1838  O   ASP B 233       6.659   3.718   8.765  1.00 91.93           O  
ATOM   1839  CG  ASP B 233       4.501   6.313   5.352  1.00 91.93           C  
ATOM   1840  OD1 ASP B 233       5.309   6.780   4.520  1.00 91.93           O  
ATOM   1841  OD2 ASP B 233       3.309   6.067   5.065  1.00 91.93           O  
ATOM   1842  N   HIS B 234       7.037   5.912   8.930  1.00 96.80           N  
ATOM   1843  CA  HIS B 234       7.480   5.762  10.312  1.00 96.80           C  
ATOM   1844  C   HIS B 234       6.339   5.291  11.207  1.00 96.80           C  
ATOM   1845  CB  HIS B 234       8.050   7.081  10.838  1.00 96.80           C  
ATOM   1846  O   HIS B 234       6.522   4.393  12.033  1.00 96.80           O  
ATOM   1847  CG  HIS B 234       9.332   7.484  10.182  1.00 96.80           C  
ATOM   1848  CD2 HIS B 234      10.279   6.749   9.553  1.00 96.80           C  
ATOM   1849  ND1 HIS B 234       9.762   8.793  10.131  1.00 96.80           N  
ATOM   1850  CE1 HIS B 234      10.921   8.844   9.495  1.00 96.80           C  
ATOM   1851  NE2 HIS B 234      11.256   7.617   9.135  1.00 96.80           N  
ATOM   1852  N   LEU B 235       5.200   5.896  11.042  1.00 96.68           N  
ATOM   1853  CA  LEU B 235       4.014   5.511  11.799  1.00 96.68           C  
ATOM   1854  C   LEU B 235       2.802   5.380  10.882  1.00 96.68           C  
ATOM   1855  CB  LEU B 235       3.726   6.533  12.902  1.00 96.68           C  
ATOM   1856  O   LEU B 235       2.609   6.200   9.982  1.00 96.68           O  
ATOM   1857  CG  LEU B 235       4.871   6.824  13.873  1.00 96.68           C  
ATOM   1858  CD1 LEU B 235       4.462   7.905  14.867  1.00 96.68           C  
ATOM   1859  CD2 LEU B 235       5.292   5.552  14.600  1.00 96.68           C  
ATOM   1860  N   ARG B 236       2.069   4.392  11.054  1.00 93.90           N  
ATOM   1861  CA  ARG B 236       0.728   4.264  10.493  1.00 93.90           C  
ATOM   1862  C   ARG B 236      -0.326   4.238  11.595  1.00 93.90           C  
ATOM   1863  CB  ARG B 236       0.622   3.001   9.637  1.00 93.90           C  
ATOM   1864  O   ARG B 236      -0.436   3.257  12.333  1.00 93.90           O  
ATOM   1865  CG  ARG B 236      -0.607   2.964   8.742  1.00 93.90           C  
ATOM   1866  CD  ARG B 236      -0.367   2.136   7.487  1.00 93.90           C  
ATOM   1867  NE  ARG B 236      -1.492   2.221   6.561  1.00 93.90           N  
ATOM   1868  NH1 ARG B 236      -0.601   0.752   5.017  1.00 93.90           N  
ATOM   1869  NH2 ARG B 236      -2.648   1.713   4.643  1.00 93.90           N  
ATOM   1870  CZ  ARG B 236      -1.578   1.562   5.409  1.00 93.90           C  
ATOM   1871  N   VAL B 237      -1.103   5.273  11.654  1.00 96.23           N  
ATOM   1872  CA  VAL B 237      -2.106   5.432  12.702  1.00 96.23           C  
ATOM   1873  C   VAL B 237      -3.475   5.010  12.175  1.00 96.23           C  
ATOM   1874  CB  VAL B 237      -2.159   6.887  13.220  1.00 96.23           C  
ATOM   1875  O   VAL B 237      -3.936   5.517  11.150  1.00 96.23           O  
ATOM   1876  CG1 VAL B 237      -3.178   7.021  14.350  1.00 96.23           C  
ATOM   1877  CG2 VAL B 237      -0.776   7.337  13.687  1.00 96.23           C  
ATOM   1878  N   ILE B 238      -4.157   4.166  12.967  1.00 94.25           N  
ATOM   1879  CA  ILE B 238      -5.417   3.603  12.493  1.00 94.25           C  
ATOM   1880  C   ILE B 238      -6.455   3.648  13.612  1.00 94.25           C  
ATOM   1881  CB  ILE B 238      -5.234   2.154  11.990  1.00 94.25           C  
ATOM   1882  O   ILE B 238      -6.185   3.221  14.737  1.00 94.25           O  
ATOM   1883  CG1 ILE B 238      -4.131   2.093  10.927  1.00 94.25           C  
ATOM   1884  CG2 ILE B 238      -6.554   1.602  11.443  1.00 94.25           C  
ATOM   1885  CD1 ILE B 238      -3.668   0.681  10.595  1.00 94.25           C  
ATOM   1886  N   SER B 239      -7.559   4.215  13.361  1.00 97.30           N  
ATOM   1887  CA  SER B 239      -8.758   4.130  14.189  1.00 97.30           C  
ATOM   1888  C   SER B 239      -9.861   3.347  13.486  1.00 97.30           C  
ATOM   1889  CB  SER B 239      -9.263   5.529  14.545  1.00 97.30           C  
ATOM   1890  O   SER B 239     -10.136   3.574  12.306  1.00 97.30           O  
ATOM   1891  OG  SER B 239     -10.367   5.454  15.431  1.00 97.30           O  
ATOM   1892  N   MET B 240     -10.407   2.403  14.230  1.00 92.94           N  
ATOM   1893  CA  MET B 240     -11.388   1.543  13.573  1.00 92.94           C  
ATOM   1894  C   MET B 240     -12.380   0.978  14.585  1.00 92.94           C  
ATOM   1895  CB  MET B 240     -10.691   0.402  12.830  1.00 92.94           C  
ATOM   1896  O   MET B 240     -12.110   0.970  15.787  1.00 92.94           O  
ATOM   1897  CG  MET B 240      -9.912  -0.535  13.738  1.00 92.94           C  
ATOM   1898  SD  MET B 240      -9.015  -1.835  12.803  1.00 92.94           S  
ATOM   1899  CE  MET B 240      -8.526  -2.929  14.166  1.00 92.94           C  
ATOM   1900  N   GLN B 241     -13.515   0.583  14.148  1.00 91.11           N  
ATOM   1901  CA  GLN B 241     -14.498  -0.116  14.970  1.00 91.11           C  
ATOM   1902  C   GLN B 241     -15.575  -0.766  14.105  1.00 91.11           C  
ATOM   1903  CB  GLN B 241     -15.139   0.845  15.973  1.00 91.11           C  
ATOM   1904  O   GLN B 241     -15.729  -0.420  12.932  1.00 91.11           O  
ATOM   1905  CG  GLN B 241     -16.105   1.839  15.341  1.00 91.11           C  
ATOM   1906  CD  GLN B 241     -16.728   2.778  16.357  1.00 91.11           C  
ATOM   1907  NE2 GLN B 241     -18.056   2.804  16.405  1.00 91.11           N  
ATOM   1908  OE1 GLN B 241     -16.022   3.473  17.094  1.00 91.11           O  
ATOM   1909  N   LYS B 242     -16.254  -1.747  14.708  1.00 89.52           N  
ATOM   1910  CA  LYS B 242     -17.409  -2.341  14.042  1.00 89.52           C  
ATOM   1911  C   LYS B 242     -18.571  -1.354  13.970  1.00 89.52           C  
ATOM   1912  CB  LYS B 242     -17.849  -3.616  14.763  1.00 89.52           C  
ATOM   1913  O   LYS B 242     -18.710  -0.487  14.836  1.00 89.52           O  
ATOM   1914  CG  LYS B 242     -16.857  -4.764  14.651  1.00 89.52           C  
ATOM   1915  CD  LYS B 242     -17.413  -6.045  15.259  1.00 89.52           C  
ATOM   1916  CE  LYS B 242     -16.433  -7.202  15.121  1.00 89.52           C  
ATOM   1917  NZ  LYS B 242     -16.957  -8.450  15.753  1.00 89.52           N  
ATOM   1918  N   GLY B 243     -19.276  -1.456  12.885  1.00 89.27           N  
ATOM   1919  CA  GLY B 243     -20.456  -0.615  12.762  1.00 89.27           C  
ATOM   1920  C   GLY B 243     -20.211   0.642  11.949  1.00 89.27           C  
ATOM   1921  O   GLY B 243     -19.135   0.815  11.371  1.00 89.27           O  
ATOM   1922  N   GLY B 244     -21.223   1.484  11.870  1.00 91.40           N  
ATOM   1923  CA  GLY B 244     -21.180   2.605  10.944  1.00 91.40           C  
ATOM   1924  C   GLY B 244     -21.039   3.946  11.637  1.00 91.40           C  
ATOM   1925  O   GLY B 244     -21.479   4.971  11.112  1.00 91.40           O  
ATOM   1926  N   ASN B 245     -20.460   3.908  12.905  1.00 95.99           N  
ATOM   1927  CA  ASN B 245     -20.236   5.185  13.574  1.00 95.99           C  
ATOM   1928  C   ASN B 245     -18.903   5.806  13.167  1.00 95.99           C  
ATOM   1929  CB  ASN B 245     -20.300   5.013  15.093  1.00 95.99           C  
ATOM   1930  O   ASN B 245     -17.961   5.841  13.960  1.00 95.99           O  
ATOM   1931  CG  ASN B 245     -20.457   6.332  15.824  1.00 95.99           C  
ATOM   1932  ND2 ASN B 245     -21.016   6.280  17.028  1.00 95.99           N  
ATOM   1933  OD1 ASN B 245     -20.081   7.389  15.311  1.00 95.99           O  
ATOM   1934  N   MET B 246     -18.847   6.404  12.023  1.00 97.42           N  
ATOM   1935  CA  MET B 246     -17.651   7.004  11.440  1.00 97.42           C  
ATOM   1936  C   MET B 246     -17.212   8.228  12.237  1.00 97.42           C  
ATOM   1937  CB  MET B 246     -17.901   7.392   9.981  1.00 97.42           C  
ATOM   1938  O   MET B 246     -16.019   8.522  12.324  1.00 97.42           O  
ATOM   1939  CG  MET B 246     -16.673   7.946   9.276  1.00 97.42           C  
ATOM   1940  SD  MET B 246     -15.324   6.710   9.139  1.00 97.42           S  
ATOM   1941  CE  MET B 246     -15.957   5.693   7.776  1.00 97.42           C  
ATOM   1942  N   LYS B 247     -18.136   8.899  12.790  1.00 97.80           N  
ATOM   1943  CA  LYS B 247     -17.817  10.081  13.585  1.00 97.80           C  
ATOM   1944  C   LYS B 247     -16.990   9.712  14.813  1.00 97.80           C  
ATOM   1945  CB  LYS B 247     -19.096  10.802  14.012  1.00 97.80           C  
ATOM   1946  O   LYS B 247     -16.017  10.394  15.142  1.00 97.80           O  
ATOM   1947  CG  LYS B 247     -18.855  12.143  14.691  1.00 97.80           C  
ATOM   1948  CD  LYS B 247     -20.141  12.951  14.804  1.00 97.80           C  
ATOM   1949  CE  LYS B 247     -19.884  14.330  15.399  1.00 97.80           C  
ATOM   1950  NZ  LYS B 247     -21.116  15.175  15.389  1.00 97.80           N  
ATOM   1951  N   GLU B 248     -17.428   8.692  15.520  1.00 97.49           N  
ATOM   1952  CA  GLU B 248     -16.681   8.230  16.687  1.00 97.49           C  
ATOM   1953  C   GLU B 248     -15.278   7.773  16.298  1.00 97.49           C  
ATOM   1954  CB  GLU B 248     -17.429   7.094  17.389  1.00 97.49           C  
ATOM   1955  O   GLU B 248     -14.308   8.065  17.001  1.00 97.49           O  
ATOM   1956  CG  GLU B 248     -16.794   6.659  18.702  1.00 97.49           C  
ATOM   1957  CD  GLU B 248     -17.589   5.584  19.425  1.00 97.49           C  
ATOM   1958  OE1 GLU B 248     -17.441   5.448  20.661  1.00 97.49           O  
ATOM   1959  OE2 GLU B 248     -18.365   4.870  18.751  1.00 97.49           O  
ATOM   1960  N   VAL B 249     -15.154   7.056  15.224  1.00 97.74           N  
ATOM   1961  CA  VAL B 249     -13.872   6.579  14.716  1.00 97.74           C  
ATOM   1962  C   VAL B 249     -12.974   7.767  14.381  1.00 97.74           C  
ATOM   1963  CB  VAL B 249     -14.053   5.681  13.471  1.00 97.74           C  
ATOM   1964  O   VAL B 249     -11.802   7.795  14.765  1.00 97.74           O  
ATOM   1965  CG1 VAL B 249     -12.704   5.377  12.823  1.00 97.74           C  
ATOM   1966  CG2 VAL B 249     -14.772   4.386  13.848  1.00 97.74           C  
ATOM   1967  N   PHE B 250     -13.557   8.748  13.732  1.00 98.46           N  
ATOM   1968  CA  PHE B 250     -12.814   9.929  13.312  1.00 98.46           C  
ATOM   1969  C   PHE B 250     -12.399  10.765  14.517  1.00 98.46           C  
ATOM   1970  CB  PHE B 250     -13.649  10.777  12.347  1.00 98.46           C  
ATOM   1971  O   PHE B 250     -11.286  11.294  14.558  1.00 98.46           O  
ATOM   1972  CG  PHE B 250     -12.910  11.960  11.782  1.00 98.46           C  
ATOM   1973  CD1 PHE B 250     -13.392  13.250  11.963  1.00 98.46           C  
ATOM   1974  CD2 PHE B 250     -11.732  11.781  11.068  1.00 98.46           C  
ATOM   1975  CE1 PHE B 250     -12.710  14.347  11.441  1.00 98.46           C  
ATOM   1976  CE2 PHE B 250     -11.045  12.871  10.544  1.00 98.46           C  
ATOM   1977  CZ  PHE B 250     -11.536  14.153  10.730  1.00 98.46           C  
ATOM   1978  N   THR B 251     -13.242  10.878  15.467  1.00 98.34           N  
ATOM   1979  CA  THR B 251     -12.932  11.618  16.685  1.00 98.34           C  
ATOM   1980  C   THR B 251     -11.764  10.975  17.427  1.00 98.34           C  
ATOM   1981  CB  THR B 251     -14.155  11.698  17.617  1.00 98.34           C  
ATOM   1982  O   THR B 251     -10.830  11.664  17.841  1.00 98.34           O  
ATOM   1983  CG2 THR B 251     -13.816  12.435  18.908  1.00 98.34           C  
ATOM   1984  OG1 THR B 251     -15.215  12.392  16.947  1.00 98.34           O  
ATOM   1985  N   ARG B 252     -11.804   9.655  17.600  1.00 97.87           N  
ATOM   1986  CA  ARG B 252     -10.708   8.934  18.239  1.00 97.87           C  
ATOM   1987  C   ARG B 252      -9.407   9.117  17.464  1.00 97.87           C  
ATOM   1988  CB  ARG B 252     -11.041   7.445  18.358  1.00 97.87           C  
ATOM   1989  O   ARG B 252      -8.345   9.308  18.060  1.00 97.87           O  
ATOM   1990  CG  ARG B 252     -10.007   6.642  19.130  1.00 97.87           C  
ATOM   1991  CD  ARG B 252     -10.482   5.221  19.400  1.00 97.87           C  
ATOM   1992  NE  ARG B 252     -10.975   4.578  18.185  1.00 97.87           N  
ATOM   1993  NH1 ARG B 252     -13.143   4.337  18.944  1.00 97.87           N  
ATOM   1994  NH2 ARG B 252     -12.568   3.599  16.851  1.00 97.87           N  
ATOM   1995  CZ  ARG B 252     -12.227   4.173  17.996  1.00 97.87           C  
ATOM   1996  N   PHE B 253      -9.538   9.075  16.168  1.00 97.56           N  
ATOM   1997  CA  PHE B 253      -8.394   9.278  15.287  1.00 97.56           C  
ATOM   1998  C   PHE B 253      -7.766  10.646  15.522  1.00 97.56           C  
ATOM   1999  CB  PHE B 253      -8.813   9.137  13.820  1.00 97.56           C  
ATOM   2000  O   PHE B 253      -6.558  10.749  15.747  1.00 97.56           O  
ATOM   2001  CG  PHE B 253      -7.738   9.528  12.842  1.00 97.56           C  
ATOM   2002  CD1 PHE B 253      -7.711  10.803  12.290  1.00 97.56           C  
ATOM   2003  CD2 PHE B 253      -6.754   8.619  12.475  1.00 97.56           C  
ATOM   2004  CE1 PHE B 253      -6.717  11.167  11.385  1.00 97.56           C  
ATOM   2005  CE2 PHE B 253      -5.757   8.976  11.570  1.00 97.56           C  
ATOM   2006  CZ  PHE B 253      -5.741  10.250  11.026  1.00 97.56           C  
ATOM   2007  N   CYS B 254      -8.551  11.677  15.505  1.00 97.71           N  
ATOM   2008  CA  CYS B 254      -8.076  13.046  15.668  1.00 97.71           C  
ATOM   2009  C   CYS B 254      -7.462  13.250  17.048  1.00 97.71           C  
ATOM   2010  CB  CYS B 254      -9.217  14.039  15.455  1.00 97.71           C  
ATOM   2011  O   CYS B 254      -6.388  13.841  17.173  1.00 97.71           O  
ATOM   2012  SG  CYS B 254      -9.845  14.076  13.762  1.00 97.71           S  
ATOM   2013  N   THR B 255      -8.134  12.719  18.033  1.00 97.15           N  
ATOM   2014  CA  THR B 255      -7.640  12.838  19.400  1.00 97.15           C  
ATOM   2015  C   THR B 255      -6.304  12.116  19.557  1.00 97.15           C  
ATOM   2016  CB  THR B 255      -8.654  12.274  20.412  1.00 97.15           C  
ATOM   2017  O   THR B 255      -5.345  12.682  20.085  1.00 97.15           O  
ATOM   2018  CG2 THR B 255      -8.142  12.417  21.842  1.00 97.15           C  
ATOM   2019  OG1 THR B 255      -9.892  12.984  20.286  1.00 97.15           O  
ATOM   2020  N   GLY B 256      -6.280  10.897  19.086  1.00 96.62           N  
ATOM   2021  CA  GLY B 256      -5.058  10.113  19.175  1.00 96.62           C  
ATOM   2022  C   GLY B 256      -3.892  10.739  18.433  1.00 96.62           C  
ATOM   2023  O   GLY B 256      -2.789  10.842  18.974  1.00 96.62           O  
ATOM   2024  N   LEU B 257      -4.146  11.168  17.226  1.00 95.74           N  
ATOM   2025  CA  LEU B 257      -3.104  11.759  16.394  1.00 95.74           C  
ATOM   2026  C   LEU B 257      -2.578  13.048  17.016  1.00 95.74           C  
ATOM   2027  CB  LEU B 257      -3.637  12.039  14.986  1.00 95.74           C  
ATOM   2028  O   LEU B 257      -1.369  13.291  17.020  1.00 95.74           O  
ATOM   2029  CG  LEU B 257      -2.588  12.280  13.899  1.00 95.74           C  
ATOM   2030  CD1 LEU B 257      -1.648  11.084  13.795  1.00 95.74           C  
ATOM   2031  CD2 LEU B 257      -3.260  12.557  12.559  1.00 95.74           C  
ATOM   2032  N   THR B 258      -3.421  13.869  17.519  1.00 95.17           N  
ATOM   2033  CA  THR B 258      -3.040  15.122  18.161  1.00 95.17           C  
ATOM   2034  C   THR B 258      -2.187  14.858  19.399  1.00 95.17           C  
ATOM   2035  CB  THR B 258      -4.278  15.948  18.554  1.00 95.17           C  
ATOM   2036  O   THR B 258      -1.190  15.545  19.630  1.00 95.17           O  
ATOM   2037  CG2 THR B 258      -3.877  17.249  19.241  1.00 95.17           C  
ATOM   2038  OG1 THR B 258      -5.033  16.256  17.375  1.00 95.17           O  
ATOM   2039  N   GLN B 259      -2.534  13.879  20.174  1.00 95.82           N  
ATOM   2040  CA  GLN B 259      -1.782  13.545  21.378  1.00 95.82           C  
ATOM   2041  C   GLN B 259      -0.387  13.033  21.031  1.00 95.82           C  
ATOM   2042  CB  GLN B 259      -2.532  12.503  22.209  1.00 95.82           C  
ATOM   2043  O   GLN B 259       0.594  13.401  21.680  1.00 95.82           O  
ATOM   2044  CG  GLN B 259      -3.750  13.056  22.936  1.00 95.82           C  
ATOM   2045  CD  GLN B 259      -4.379  12.049  23.880  1.00 95.82           C  
ATOM   2046  NE2 GLN B 259      -5.682  12.179  24.104  1.00 95.82           N  
ATOM   2047  OE1 GLN B 259      -3.699  11.160  24.403  1.00 95.82           O  
ATOM   2048  N   ILE B 260      -0.329  12.199  20.031  1.00 95.45           N  
ATOM   2049  CA  ILE B 260       0.961  11.681  19.589  1.00 95.45           C  
ATOM   2050  C   ILE B 260       1.844  12.832  19.113  1.00 95.45           C  
ATOM   2051  CB  ILE B 260       0.794  10.633  18.466  1.00 95.45           C  
ATOM   2052  O   ILE B 260       3.020  12.912  19.476  1.00 95.45           O  
ATOM   2053  CG1 ILE B 260       0.124   9.367  19.012  1.00 95.45           C  
ATOM   2054  CG2 ILE B 260       2.147  10.304  17.828  1.00 95.45           C  
ATOM   2055  CD1 ILE B 260      -0.309   8.382  17.934  1.00 95.45           C  
ATOM   2056  N   GLU B 261       1.263  13.693  18.326  1.00 94.23           N  
ATOM   2057  CA  GLU B 261       2.008  14.840  17.816  1.00 94.23           C  
ATOM   2058  C   GLU B 261       2.504  15.727  18.954  1.00 94.23           C  
ATOM   2059  CB  GLU B 261       1.144  15.656  16.851  1.00 94.23           C  
ATOM   2060  O   GLU B 261       3.648  16.186  18.937  1.00 94.23           O  
ATOM   2061  CG  GLU B 261       1.905  16.755  16.124  1.00 94.23           C  
ATOM   2062  CD  GLU B 261       1.089  17.428  15.031  1.00 94.23           C  
ATOM   2063  OE1 GLU B 261       1.667  18.190  14.224  1.00 94.23           O  
ATOM   2064  OE2 GLU B 261      -0.139  17.192  14.983  1.00 94.23           O  
ATOM   2065  N   THR B 262       1.689  15.988  19.900  1.00 94.88           N  
ATOM   2066  CA  THR B 262       2.056  16.796  21.058  1.00 94.88           C  
ATOM   2067  C   THR B 262       3.207  16.152  21.825  1.00 94.88           C  
ATOM   2068  CB  THR B 262       0.856  16.997  22.002  1.00 94.88           C  
ATOM   2069  O   THR B 262       4.133  16.840  22.259  1.00 94.88           O  
ATOM   2070  CG2 THR B 262       1.257  17.794  23.239  1.00 94.88           C  
ATOM   2071  OG1 THR B 262      -0.178  17.704  21.306  1.00 94.88           O  
ATOM   2072  N   LEU B 263       3.144  14.856  21.967  1.00 93.77           N  
ATOM   2073  CA  LEU B 263       4.186  14.123  22.678  1.00 93.77           C  
ATOM   2074  C   LEU B 263       5.515  14.210  21.935  1.00 93.77           C  
ATOM   2075  CB  LEU B 263       3.783  12.657  22.858  1.00 93.77           C  
ATOM   2076  O   LEU B 263       6.565  14.397  22.552  1.00 93.77           O  
ATOM   2077  CG  LEU B 263       2.667  12.380  23.867  1.00 93.77           C  
ATOM   2078  CD1 LEU B 263       2.181  10.940  23.736  1.00 93.77           C  
ATOM   2079  CD2 LEU B 263       3.148  12.660  25.286  1.00 93.77           C  
ATOM   2080  N   PHE B 264       5.478  14.086  20.648  1.00 94.64           N  
ATOM   2081  CA  PHE B 264       6.696  14.217  19.857  1.00 94.64           C  
ATOM   2082  C   PHE B 264       7.273  15.622  19.981  1.00 94.64           C  
ATOM   2083  CB  PHE B 264       6.420  13.891  18.386  1.00 94.64           C  
ATOM   2084  O   PHE B 264       8.486  15.791  20.124  1.00 94.64           O  
ATOM   2085  CG  PHE B 264       6.409  12.417  18.083  1.00 94.64           C  
ATOM   2086  CD1 PHE B 264       7.388  11.579  18.604  1.00 94.64           C  
ATOM   2087  CD2 PHE B 264       5.420  11.869  17.276  1.00 94.64           C  
ATOM   2088  CE1 PHE B 264       7.380  10.214  18.325  1.00 94.64           C  
ATOM   2089  CE2 PHE B 264       5.406  10.507  16.993  1.00 94.64           C  
ATOM   2090  CZ  PHE B 264       6.388   9.681  17.517  1.00 94.64           C  
ATOM   2091  N   LYS B 265       6.417  16.602  19.953  1.00 94.51           N  
ATOM   2092  CA  LYS B 265       6.860  17.987  20.074  1.00 94.51           C  
ATOM   2093  C   LYS B 265       7.511  18.239  21.431  1.00 94.51           C  
ATOM   2094  CB  LYS B 265       5.687  18.947  19.870  1.00 94.51           C  
ATOM   2095  O   LYS B 265       8.483  18.992  21.529  1.00 94.51           O  
ATOM   2096  CG  LYS B 265       5.247  19.087  18.420  1.00 94.51           C  
ATOM   2097  CD  LYS B 265       4.097  20.076  18.278  1.00 94.51           C  
ATOM   2098  CE  LYS B 265       3.677  20.241  16.824  1.00 94.51           C  
ATOM   2099  NZ  LYS B 265       2.472  21.112  16.691  1.00 94.51           N  
ATOM   2100  N   SER B 266       6.996  17.641  22.440  1.00 94.03           N  
ATOM   2101  CA  SER B 266       7.556  17.796  23.778  1.00 94.03           C  
ATOM   2102  C   SER B 266       8.967  17.224  23.858  1.00 94.03           C  
ATOM   2103  CB  SER B 266       6.662  17.115  24.816  1.00 94.03           C  
ATOM   2104  O   SER B 266       9.749  17.604  24.732  1.00 94.03           O  
ATOM   2105  OG  SER B 266       6.801  15.706  24.752  1.00 94.03           O  
ATOM   2106  N   LYS B 267       9.273  16.406  22.919  1.00 92.51           N  
ATOM   2107  CA  LYS B 267      10.605  15.810  22.865  1.00 92.51           C  
ATOM   2108  C   LYS B 267      11.443  16.436  21.754  1.00 92.51           C  
ATOM   2109  CB  LYS B 267      10.510  14.298  22.662  1.00 92.51           C  
ATOM   2110  O   LYS B 267      12.396  15.823  21.268  1.00 92.51           O  
ATOM   2111  CG  LYS B 267       9.827  13.561  23.805  1.00 92.51           C  
ATOM   2112  CD  LYS B 267       9.937  12.051  23.641  1.00 92.51           C  
ATOM   2113  CE  LYS B 267       9.343  11.313  24.834  1.00 92.51           C  
ATOM   2114  NZ  LYS B 267       9.600   9.844  24.761  1.00 92.51           N  
ATOM   2115  N   ASP B 268      11.005  17.523  21.182  1.00 94.18           N  
ATOM   2116  CA  ASP B 268      11.705  18.345  20.200  1.00 94.18           C  
ATOM   2117  C   ASP B 268      11.747  17.656  18.837  1.00 94.18           C  
ATOM   2118  CB  ASP B 268      13.126  18.656  20.675  1.00 94.18           C  
ATOM   2119  O   ASP B 268      12.741  17.756  18.116  1.00 94.18           O  
ATOM   2120  CG  ASP B 268      13.164  19.675  21.801  1.00 94.18           C  
ATOM   2121  OD1 ASP B 268      12.381  20.648  21.770  1.00 94.18           O  
ATOM   2122  OD2 ASP B 268      13.988  19.504  22.726  1.00 94.18           O  
ATOM   2123  N   TYR B 269      10.772  16.821  18.644  1.00 96.86           N  
ATOM   2124  CA  TYR B 269      10.563  16.228  17.328  1.00 96.86           C  
ATOM   2125  C   TYR B 269       9.255  16.712  16.714  1.00 96.86           C  
ATOM   2126  CB  TYR B 269      10.563  14.699  17.421  1.00 96.86           C  
ATOM   2127  O   TYR B 269       8.391  17.244  17.416  1.00 96.86           O  
ATOM   2128  CG  TYR B 269      11.912  14.111  17.755  1.00 96.86           C  
ATOM   2129  CD1 TYR B 269      12.865  13.896  16.763  1.00 96.86           C  
ATOM   2130  CD2 TYR B 269      12.236  13.769  19.064  1.00 96.86           C  
ATOM   2131  CE1 TYR B 269      14.109  13.353  17.066  1.00 96.86           C  
ATOM   2132  CE2 TYR B 269      13.477  13.225  19.379  1.00 96.86           C  
ATOM   2133  OH  TYR B 269      15.635  12.483  18.681  1.00 96.86           O  
ATOM   2134  CZ  TYR B 269      14.406  13.021  18.375  1.00 96.86           C  
ATOM   2135  N   GLU B 270       9.177  16.564  15.455  1.00 96.01           N  
ATOM   2136  CA  GLU B 270       7.951  16.909  14.742  1.00 96.01           C  
ATOM   2137  C   GLU B 270       7.769  16.037  13.504  1.00 96.01           C  
ATOM   2138  CB  GLU B 270       7.956  18.388  14.348  1.00 96.01           C  
ATOM   2139  O   GLU B 270       8.726  15.431  13.018  1.00 96.01           O  
ATOM   2140  CG  GLU B 270       9.071  18.764  13.382  1.00 96.01           C  
ATOM   2141  CD  GLU B 270       9.110  20.249  13.059  1.00 96.01           C  
ATOM   2142  OE1 GLU B 270      10.199  20.768  12.723  1.00 96.01           O  
ATOM   2143  OE2 GLU B 270       8.044  20.899  13.144  1.00 96.01           O  
ATOM   2144  N   PHE B 271       6.566  16.002  13.033  1.00 96.32           N  
ATOM   2145  CA  PHE B 271       6.290  15.274  11.800  1.00 96.32           C  
ATOM   2146  C   PHE B 271       6.773  16.060  10.587  1.00 96.32           C  
ATOM   2147  CB  PHE B 271       4.792  14.980  11.672  1.00 96.32           C  
ATOM   2148  O   PHE B 271       6.797  17.293  10.609  1.00 96.32           O  
ATOM   2149  CG  PHE B 271       4.286  13.964  12.661  1.00 96.32           C  
ATOM   2150  CD1 PHE B 271       4.983  12.783  12.883  1.00 96.32           C  
ATOM   2151  CD2 PHE B 271       3.113  14.191  13.368  1.00 96.32           C  
ATOM   2152  CE1 PHE B 271       4.518  11.841  13.797  1.00 96.32           C  
ATOM   2153  CE2 PHE B 271       2.642  13.255  14.284  1.00 96.32           C  
ATOM   2154  CZ  PHE B 271       3.345  12.080  14.496  1.00 96.32           C  
ATOM   2155  N   MET B 272       7.189  15.327   9.527  1.00 96.73           N  
ATOM   2156  CA  MET B 272       7.502  15.955   8.247  1.00 96.73           C  
ATOM   2157  C   MET B 272       6.260  16.596   7.637  1.00 96.73           C  
ATOM   2158  CB  MET B 272       8.092  14.931   7.275  1.00 96.73           C  
ATOM   2159  O   MET B 272       5.290  15.905   7.322  1.00 96.73           O  
ATOM   2160  CG  MET B 272       9.379  14.290   7.768  1.00 96.73           C  
ATOM   2161  SD  MET B 272      10.004  13.000   6.623  1.00 96.73           S  
ATOM   2162  CE  MET B 272      11.373  12.332   7.610  1.00 96.73           C  
ATOM   2163  N   TRP B 273       6.342  17.921   7.456  1.00 95.15           N  
ATOM   2164  CA  TRP B 273       5.206  18.652   6.905  1.00 95.15           C  
ATOM   2165  C   TRP B 273       5.669  19.910   6.177  1.00 95.15           C  
ATOM   2166  CB  TRP B 273       4.216  19.024   8.013  1.00 95.15           C  
ATOM   2167  O   TRP B 273       6.614  20.573   6.610  1.00 95.15           O  
ATOM   2168  CG  TRP B 273       2.962  19.677   7.516  1.00 95.15           C  
ATOM   2169  CD1 TRP B 273       1.788  19.061   7.182  1.00 95.15           C  
ATOM   2170  CD2 TRP B 273       2.758  21.076   7.291  1.00 95.15           C  
ATOM   2171  CE2 TRP B 273       1.436  21.236   6.821  1.00 95.15           C  
ATOM   2172  CE3 TRP B 273       3.566  22.211   7.443  1.00 95.15           C  
ATOM   2173  NE1 TRP B 273       0.867  19.992   6.763  1.00 95.15           N  
ATOM   2174  CH2 TRP B 273       1.715  23.580   6.659  1.00 95.15           C  
ATOM   2175  CZ2 TRP B 273       0.903  22.487   6.501  1.00 95.15           C  
ATOM   2176  CZ3 TRP B 273       3.034  23.455   7.124  1.00 95.15           C  
ATOM   2177  N   ASN B 274       5.033  20.196   5.003  1.00 95.18           N  
ATOM   2178  CA  ASN B 274       5.203  21.500   4.372  1.00 95.18           C  
ATOM   2179  C   ASN B 274       3.891  22.014   3.785  1.00 95.18           C  
ATOM   2180  CB  ASN B 274       6.280  21.436   3.288  1.00 95.18           C  
ATOM   2181  O   ASN B 274       2.953  21.242   3.580  1.00 95.18           O  
ATOM   2182  CG  ASN B 274       5.849  20.622   2.083  1.00 95.18           C  
ATOM   2183  ND2 ASN B 274       6.718  19.725   1.632  1.00 95.18           N  
ATOM   2184  OD1 ASN B 274       4.745  20.799   1.562  1.00 95.18           O  
ATOM   2185  N   PRO B 275       3.738  23.296   3.517  1.00 94.77           N  
ATOM   2186  CA  PRO B 275       2.477  23.919   3.107  1.00 94.77           C  
ATOM   2187  C   PRO B 275       1.969  23.394   1.766  1.00 94.77           C  
ATOM   2188  CB  PRO B 275       2.832  25.405   3.013  1.00 94.77           C  
ATOM   2189  O   PRO B 275       0.759  23.364   1.529  1.00 94.77           O  
ATOM   2190  CG  PRO B 275       3.993  25.579   3.937  1.00 94.77           C  
ATOM   2191  CD  PRO B 275       4.798  24.311   3.937  1.00 94.77           C  
ATOM   2192  N   HIS B 276       2.837  23.000   0.894  1.00 96.56           N  
ATOM   2193  CA  HIS B 276       2.483  22.526  -0.439  1.00 96.56           C  
ATOM   2194  C   HIS B 276       2.047  21.065  -0.407  1.00 96.56           C  
ATOM   2195  CB  HIS B 276       3.660  22.702  -1.400  1.00 96.56           C  
ATOM   2196  O   HIS B 276       0.906  20.746  -0.749  1.00 96.56           O  
ATOM   2197  CG  HIS B 276       3.463  22.026  -2.720  1.00 96.56           C  
ATOM   2198  CD2 HIS B 276       4.201  21.085  -3.356  1.00 96.56           C  
ATOM   2199  ND1 HIS B 276       2.396  22.304  -3.546  1.00 96.56           N  
ATOM   2200  CE1 HIS B 276       2.486  21.561  -4.636  1.00 96.56           C  
ATOM   2201  NE2 HIS B 276       3.572  20.813  -4.546  1.00 96.56           N  
ATOM   2202  N   LEU B 277       2.789  20.186   0.221  1.00 97.18           N  
ATOM   2203  CA  LEU B 277       2.574  18.749   0.087  1.00 97.18           C  
ATOM   2204  C   LEU B 277       1.918  18.178   1.340  1.00 97.18           C  
ATOM   2205  CB  LEU B 277       3.900  18.032  -0.181  1.00 97.18           C  
ATOM   2206  O   LEU B 277       1.572  16.995   1.380  1.00 97.18           O  
ATOM   2207  CG  LEU B 277       4.577  18.335  -1.519  1.00 97.18           C  
ATOM   2208  CD1 LEU B 277       5.919  17.617  -1.609  1.00 97.18           C  
ATOM   2209  CD2 LEU B 277       3.672  17.935  -2.679  1.00 97.18           C  
ATOM   2210  N   GLY B 278       1.694  19.041   2.401  1.00 96.62           N  
ATOM   2211  CA  GLY B 278       1.181  18.503   3.651  1.00 96.62           C  
ATOM   2212  C   GLY B 278       2.156  17.570   4.344  1.00 96.62           C  
ATOM   2213  O   GLY B 278       3.344  17.880   4.459  1.00 96.62           O  
ATOM   2214  N   TYR B 279       1.656  16.556   4.869  1.00 96.04           N  
ATOM   2215  CA  TYR B 279       2.517  15.582   5.530  1.00 96.04           C  
ATOM   2216  C   TYR B 279       3.268  14.736   4.509  1.00 96.04           C  
ATOM   2217  CB  TYR B 279       1.695  14.677   6.454  1.00 96.04           C  
ATOM   2218  O   TYR B 279       2.669  14.209   3.569  1.00 96.04           O  
ATOM   2219  CG  TYR B 279       1.115  15.395   7.648  1.00 96.04           C  
ATOM   2220  CD1 TYR B 279       1.882  15.625   8.787  1.00 96.04           C  
ATOM   2221  CD2 TYR B 279      -0.202  15.844   7.639  1.00 96.04           C  
ATOM   2222  CE1 TYR B 279       1.351  16.285   9.891  1.00 96.04           C  
ATOM   2223  CE2 TYR B 279      -0.743  16.504   8.737  1.00 96.04           C  
ATOM   2224  OH  TYR B 279      -0.492  17.374  10.945  1.00 96.04           O  
ATOM   2225  CZ  TYR B 279       0.039  16.720   9.856  1.00 96.04           C  
ATOM   2226  N   ILE B 280       4.559  14.665   4.730  1.00 96.88           N  
ATOM   2227  CA  ILE B 280       5.444  13.984   3.791  1.00 96.88           C  
ATOM   2228  C   ILE B 280       5.512  12.497   4.131  1.00 96.88           C  
ATOM   2229  CB  ILE B 280       6.861  14.601   3.801  1.00 96.88           C  
ATOM   2230  O   ILE B 280       5.764  12.128   5.280  1.00 96.88           O  
ATOM   2231  CG1 ILE B 280       6.805  16.074   3.380  1.00 96.88           C  
ATOM   2232  CG2 ILE B 280       7.802  13.807   2.890  1.00 96.88           C  
ATOM   2233  CD1 ILE B 280       6.344  16.291   1.945  1.00 96.88           C  
ATOM   2234  N   LEU B 281       5.240  11.670   3.115  1.00 95.83           N  
ATOM   2235  CA  LEU B 281       5.313  10.220   3.253  1.00 95.83           C  
ATOM   2236  C   LEU B 281       6.194   9.614   2.166  1.00 95.83           C  
ATOM   2237  CB  LEU B 281       3.912   9.605   3.193  1.00 95.83           C  
ATOM   2238  O   LEU B 281       6.737  10.336   1.327  1.00 95.83           O  
ATOM   2239  CG  LEU B 281       2.945  10.011   4.306  1.00 95.83           C  
ATOM   2240  CD1 LEU B 281       1.563   9.422   4.048  1.00 95.83           C  
ATOM   2241  CD2 LEU B 281       3.476   9.567   5.665  1.00 95.83           C  
ATOM   2242  N   THR B 282       6.379   8.314   2.247  1.00 94.51           N  
ATOM   2243  CA  THR B 282       7.309   7.598   1.382  1.00 94.51           C  
ATOM   2244  C   THR B 282       6.820   7.605  -0.063  1.00 94.51           C  
ATOM   2245  CB  THR B 282       7.505   6.145   1.853  1.00 94.51           C  
ATOM   2246  O   THR B 282       7.582   7.916  -0.981  1.00 94.51           O  
ATOM   2247  CG2 THR B 282       8.475   5.398   0.944  1.00 94.51           C  
ATOM   2248  OG1 THR B 282       8.024   6.147   3.188  1.00 94.51           O  
ATOM   2249  N   CYS B 283       5.557   7.372  -0.221  1.00 91.25           N  
ATOM   2250  CA  CYS B 283       4.986   7.299  -1.561  1.00 91.25           C  
ATOM   2251  C   CYS B 283       4.290   8.604  -1.930  1.00 91.25           C  
ATOM   2252  CB  CYS B 283       3.997   6.138  -1.659  1.00 91.25           C  
ATOM   2253  O   CYS B 283       3.493   9.129  -1.150  1.00 91.25           O  
ATOM   2254  SG  CYS B 283       3.306   5.908  -3.312  1.00 91.25           S  
ATOM   2255  N   PRO B 284       4.556   9.062  -3.175  1.00 93.60           N  
ATOM   2256  CA  PRO B 284       3.911  10.301  -3.615  1.00 93.60           C  
ATOM   2257  C   PRO B 284       2.386  10.206  -3.613  1.00 93.60           C  
ATOM   2258  CB  PRO B 284       4.444  10.490  -5.038  1.00 93.60           C  
ATOM   2259  O   PRO B 284       1.700  11.230  -3.570  1.00 93.60           O  
ATOM   2260  CG  PRO B 284       5.763   9.786  -5.047  1.00 93.60           C  
ATOM   2261  CD  PRO B 284       5.663   8.573  -4.168  1.00 93.60           C  
ATOM   2262  N   SER B 285       1.895   9.044  -3.657  1.00 88.99           N  
ATOM   2263  CA  SER B 285       0.445   8.882  -3.683  1.00 88.99           C  
ATOM   2264  C   SER B 285      -0.164   9.122  -2.306  1.00 88.99           C  
ATOM   2265  CB  SER B 285       0.071   7.484  -4.179  1.00 88.99           C  
ATOM   2266  O   SER B 285      -1.376   9.306  -2.180  1.00 88.99           O  
ATOM   2267  OG  SER B 285       0.495   6.494  -3.258  1.00 88.99           O  
ATOM   2268  N   ASN B 286       0.665   9.116  -1.279  1.00 91.08           N  
ATOM   2269  CA  ASN B 286       0.145   9.204   0.082  1.00 91.08           C  
ATOM   2270  C   ASN B 286       0.379  10.587   0.683  1.00 91.08           C  
ATOM   2271  CB  ASN B 286       0.775   8.127   0.968  1.00 91.08           C  
ATOM   2272  O   ASN B 286       0.170  10.792   1.880  1.00 91.08           O  
ATOM   2273  CG  ASN B 286       0.290   6.732   0.625  1.00 91.08           C  
ATOM   2274  ND2 ASN B 286       1.127   5.734   0.881  1.00 91.08           N  
ATOM   2275  OD1 ASN B 286      -0.828   6.554   0.135  1.00 91.08           O  
ATOM   2276  N   LEU B 287       0.773  11.518  -0.148  1.00 94.47           N  
ATOM   2277  CA  LEU B 287       1.046  12.863   0.345  1.00 94.47           C  
ATOM   2278  C   LEU B 287      -0.235  13.534   0.832  1.00 94.47           C  
ATOM   2279  CB  LEU B 287       1.697  13.714  -0.749  1.00 94.47           C  
ATOM   2280  O   LEU B 287      -1.334  13.026   0.597  1.00 94.47           O  
ATOM   2281  CG  LEU B 287       3.063  13.244  -1.250  1.00 94.47           C  
ATOM   2282  CD1 LEU B 287       3.457  14.008  -2.510  1.00 94.47           C  
ATOM   2283  CD2 LEU B 287       4.119  13.413  -0.164  1.00 94.47           C  
ATOM   2284  N   GLY B 288      -0.066  14.744   1.477  1.00 91.89           N  
ATOM   2285  CA  GLY B 288      -1.199  15.458   2.043  1.00 91.89           C  
ATOM   2286  C   GLY B 288      -1.515  15.042   3.468  1.00 91.89           C  
ATOM   2287  O   GLY B 288      -0.633  15.038   4.329  1.00 91.89           O  
ATOM   2288  N   THR B 289      -2.757  14.711   3.637  1.00 84.25           N  
ATOM   2289  CA  THR B 289      -3.131  14.217   4.957  1.00 84.25           C  
ATOM   2290  C   THR B 289      -2.750  12.748   5.114  1.00 84.25           C  
ATOM   2291  CB  THR B 289      -4.640  14.389   5.212  1.00 84.25           C  
ATOM   2292  O   THR B 289      -2.597  12.257   6.234  1.00 84.25           O  
ATOM   2293  CG2 THR B 289      -5.072  15.836   5.000  1.00 84.25           C  
ATOM   2294  OG1 THR B 289      -5.369  13.547   4.310  1.00 84.25           O  
ATOM   2295  N   GLY B 290      -2.557  12.074   3.911  1.00 79.89           N  
ATOM   2296  CA  GLY B 290      -2.314  10.640   3.913  1.00 79.89           C  
ATOM   2297  C   GLY B 290      -3.472   9.839   4.479  1.00 79.89           C  
ATOM   2298  O   GLY B 290      -3.324   8.654   4.783  1.00 79.89           O  
ATOM   2299  N   LEU B 291      -4.618  10.562   4.627  1.00 92.32           N  
ATOM   2300  CA  LEU B 291      -5.739   9.928   5.312  1.00 92.32           C  
ATOM   2301  C   LEU B 291      -6.565   9.090   4.342  1.00 92.32           C  
ATOM   2302  CB  LEU B 291      -6.627  10.983   5.977  1.00 92.32           C  
ATOM   2303  O   LEU B 291      -6.871   9.536   3.234  1.00 92.32           O  
ATOM   2304  CG  LEU B 291      -7.793  10.457   6.815  1.00 92.32           C  
ATOM   2305  CD1 LEU B 291      -8.018  11.350   8.031  1.00 92.32           C  
ATOM   2306  CD2 LEU B 291      -9.060  10.365   5.971  1.00 92.32           C  
ATOM   2307  N   ARG B 292      -6.828   7.911   4.698  1.00 91.32           N  
ATOM   2308  CA  ARG B 292      -7.799   7.040   4.044  1.00 91.32           C  
ATOM   2309  C   ARG B 292      -8.927   6.663   4.999  1.00 91.32           C  
ATOM   2310  CB  ARG B 292      -7.117   5.777   3.514  1.00 91.32           C  
ATOM   2311  O   ARG B 292      -8.694   5.997   6.010  1.00 91.32           O  
ATOM   2312  CG  ARG B 292      -8.001   4.932   2.611  1.00 91.32           C  
ATOM   2313  CD  ARG B 292      -7.253   3.728   2.055  1.00 91.32           C  
ATOM   2314  NE  ARG B 292      -6.504   4.069   0.849  1.00 91.32           N  
ATOM   2315  NH1 ARG B 292      -5.533   1.986   0.615  1.00 91.32           N  
ATOM   2316  NH2 ARG B 292      -5.070   3.648  -0.895  1.00 91.32           N  
ATOM   2317  CZ  ARG B 292      -5.704   3.233   0.193  1.00 91.32           C  
ATOM   2318  N   ALA B 293     -10.072   7.128   4.672  1.00 96.55           N  
ATOM   2319  CA  ALA B 293     -11.273   6.750   5.413  1.00 96.55           C  
ATOM   2320  C   ALA B 293     -12.128   5.773   4.610  1.00 96.55           C  
ATOM   2321  CB  ALA B 293     -12.086   7.989   5.777  1.00 96.55           C  
ATOM   2322  O   ALA B 293     -12.338   5.964   3.410  1.00 96.55           O  
ATOM   2323  N   GLY B 294     -12.584   4.750   5.280  1.00 93.25           N  
ATOM   2324  CA  GLY B 294     -13.376   3.787   4.533  1.00 93.25           C  
ATOM   2325  C   GLY B 294     -14.266   2.932   5.417  1.00 93.25           C  
ATOM   2326  O   GLY B 294     -14.161   2.981   6.644  1.00 93.25           O  
ATOM   2327  N   VAL B 295     -15.210   2.235   4.729  1.00 92.45           N  
ATOM   2328  CA  VAL B 295     -16.121   1.318   5.407  1.00 92.45           C  
ATOM   2329  C   VAL B 295     -16.164  -0.014   4.661  1.00 92.45           C  
ATOM   2330  CB  VAL B 295     -17.543   1.911   5.521  1.00 92.45           C  
ATOM   2331  O   VAL B 295     -15.942  -0.060   3.449  1.00 92.45           O  
ATOM   2332  CG1 VAL B 295     -17.524   3.208   6.329  1.00 92.45           C  
ATOM   2333  CG2 VAL B 295     -18.133   2.152   4.133  1.00 92.45           C  
ATOM   2334  N   HIS B 296     -16.325  -1.042   5.383  1.00 84.47           N  
ATOM   2335  CA  HIS B 296     -16.822  -2.276   4.784  1.00 84.47           C  
ATOM   2336  C   HIS B 296     -18.344  -2.267   4.687  1.00 84.47           C  
ATOM   2337  CB  HIS B 296     -16.355  -3.489   5.591  1.00 84.47           C  
ATOM   2338  O   HIS B 296     -19.035  -2.193   5.705  1.00 84.47           O  
ATOM   2339  CG  HIS B 296     -14.950  -3.904   5.290  1.00 84.47           C  
ATOM   2340  CD2 HIS B 296     -14.354  -4.245   4.122  1.00 84.47           C  
ATOM   2341  ND1 HIS B 296     -13.980  -4.008   6.263  1.00 84.47           N  
ATOM   2342  CE1 HIS B 296     -12.845  -4.395   5.705  1.00 84.47           C  
ATOM   2343  NE2 HIS B 296     -13.045  -4.545   4.407  1.00 84.47           N  
ATOM   2344  N   ILE B 297     -18.794  -2.354   3.472  1.00 91.05           N  
ATOM   2345  CA  ILE B 297     -20.220  -2.139   3.250  1.00 91.05           C  
ATOM   2346  C   ILE B 297     -20.786  -3.273   2.397  1.00 91.05           C  
ATOM   2347  CB  ILE B 297     -20.488  -0.776   2.574  1.00 91.05           C  
ATOM   2348  O   ILE B 297     -20.124  -3.755   1.475  1.00 91.05           O  
ATOM   2349  CG1 ILE B 297     -21.996  -0.514   2.477  1.00 91.05           C  
ATOM   2350  CG2 ILE B 297     -19.833  -0.721   1.190  1.00 91.05           C  
ATOM   2351  CD1 ILE B 297     -22.352   0.901   2.044  1.00 91.05           C  
ATOM   2352  N   LYS B 298     -21.991  -3.690   2.758  1.00 87.52           N  
ATOM   2353  CA  LYS B 298     -22.700  -4.735   2.025  1.00 87.52           C  
ATOM   2354  C   LYS B 298     -23.613  -4.135   0.959  1.00 87.52           C  
ATOM   2355  CB  LYS B 298     -23.514  -5.606   2.982  1.00 87.52           C  
ATOM   2356  O   LYS B 298     -24.609  -3.485   1.282  1.00 87.52           O  
ATOM   2357  CG  LYS B 298     -24.056  -6.880   2.351  1.00 87.52           C  
ATOM   2358  CD  LYS B 298     -24.828  -7.719   3.361  1.00 87.52           C  
ATOM   2359  CE  LYS B 298     -25.441  -8.953   2.712  1.00 87.52           C  
ATOM   2360  NZ  LYS B 298     -26.206  -9.775   3.697  1.00 87.52           N  
ATOM   2361  N   LEU B 299     -23.275  -4.392  -0.280  1.00 90.42           N  
ATOM   2362  CA  LEU B 299     -24.035  -3.878  -1.414  1.00 90.42           C  
ATOM   2363  C   LEU B 299     -24.274  -4.971  -2.449  1.00 90.42           C  
ATOM   2364  CB  LEU B 299     -23.303  -2.698  -2.060  1.00 90.42           C  
ATOM   2365  O   LEU B 299     -23.785  -4.881  -3.578  1.00 90.42           O  
ATOM   2366  CG  LEU B 299     -23.009  -1.503  -1.151  1.00 90.42           C  
ATOM   2367  CD1 LEU B 299     -22.090  -0.513  -1.859  1.00 90.42           C  
ATOM   2368  CD2 LEU B 299     -24.306  -0.825  -0.723  1.00 90.42           C  
ATOM   2369  N   PRO B 300     -25.160  -5.924  -2.177  1.00 85.65           N  
ATOM   2370  CA  PRO B 300     -25.341  -7.060  -3.084  1.00 85.65           C  
ATOM   2371  C   PRO B 300     -26.006  -6.664  -4.400  1.00 85.65           C  
ATOM   2372  CB  PRO B 300     -26.236  -8.011  -2.285  1.00 85.65           C  
ATOM   2373  O   PRO B 300     -25.702  -7.241  -5.448  1.00 85.65           O  
ATOM   2374  CG  PRO B 300     -26.774  -7.178  -1.166  1.00 85.65           C  
ATOM   2375  CD  PRO B 300     -25.837  -6.028  -0.934  1.00 85.65           C  
ATOM   2376  N   ASN B 301     -26.905  -5.680  -4.417  1.00 91.15           N  
ATOM   2377  CA  ASN B 301     -27.612  -5.269  -5.625  1.00 91.15           C  
ATOM   2378  C   ASN B 301     -26.860  -4.169  -6.369  1.00 91.15           C  
ATOM   2379  CB  ASN B 301     -29.030  -4.806  -5.286  1.00 91.15           C  
ATOM   2380  O   ASN B 301     -26.565  -4.307  -7.557  1.00 91.15           O  
ATOM   2381  CG  ASN B 301     -29.876  -5.910  -4.683  1.00 91.15           C  
ATOM   2382  ND2 ASN B 301     -30.365  -5.686  -3.468  1.00 91.15           N  
ATOM   2383  OD1 ASN B 301     -30.089  -6.955  -5.302  1.00 91.15           O  
ATOM   2384  N   LEU B 302     -26.411  -3.220  -5.605  1.00 93.39           N  
ATOM   2385  CA  LEU B 302     -25.691  -2.113  -6.226  1.00 93.39           C  
ATOM   2386  C   LEU B 302     -24.342  -2.576  -6.765  1.00 93.39           C  
ATOM   2387  CB  LEU B 302     -25.489  -0.974  -5.223  1.00 93.39           C  
ATOM   2388  O   LEU B 302     -23.886  -2.095  -7.805  1.00 93.39           O  
ATOM   2389  CG  LEU B 302     -24.828   0.295  -5.761  1.00 93.39           C  
ATOM   2390  CD1 LEU B 302     -25.644   0.870  -6.914  1.00 93.39           C  
ATOM   2391  CD2 LEU B 302     -24.663   1.326  -4.650  1.00 93.39           C  
ATOM   2392  N   GLY B 303     -23.797  -3.441  -5.992  1.00 85.33           N  
ATOM   2393  CA  GLY B 303     -22.513  -3.983  -6.406  1.00 85.33           C  
ATOM   2394  C   GLY B 303     -22.557  -4.648  -7.769  1.00 85.33           C  
ATOM   2395  O   GLY B 303     -21.550  -4.689  -8.479  1.00 85.33           O  
ATOM   2396  N   LYS B 304     -23.696  -5.080  -8.242  1.00 80.68           N  
ATOM   2397  CA  LYS B 304     -23.876  -5.748  -9.528  1.00 80.68           C  
ATOM   2398  C   LYS B 304     -24.436  -4.788 -10.573  1.00 80.68           C  
ATOM   2399  CB  LYS B 304     -24.800  -6.958  -9.379  1.00 80.68           C  
ATOM   2400  O   LYS B 304     -24.548  -5.139 -11.750  1.00 80.68           O  
ATOM   2401  CG  LYS B 304     -24.243  -8.057  -8.486  1.00 80.68           C  
ATOM   2402  CD  LYS B 304     -25.240  -9.195  -8.312  1.00 80.68           C  
ATOM   2403  CE  LYS B 304     -24.724 -10.248  -7.340  1.00 80.68           C  
ATOM   2404  NZ  LYS B 304     -25.739 -11.313  -7.087  1.00 80.68           N  
ATOM   2405  N   HIS B 305     -24.792  -3.666 -10.099  1.00 89.56           N  
ATOM   2406  CA  HIS B 305     -25.407  -2.695 -10.996  1.00 89.56           C  
ATOM   2407  C   HIS B 305     -24.380  -2.103 -11.955  1.00 89.56           C  
ATOM   2408  CB  HIS B 305     -26.082  -1.579 -10.196  1.00 89.56           C  
ATOM   2409  O   HIS B 305     -23.245  -1.825 -11.562  1.00 89.56           O  
ATOM   2410  CG  HIS B 305     -27.069  -0.784 -10.990  1.00 89.56           C  
ATOM   2411  CD2 HIS B 305     -28.422  -0.804 -11.001  1.00 89.56           C  
ATOM   2412  ND1 HIS B 305     -26.689   0.169 -11.910  1.00 89.56           N  
ATOM   2413  CE1 HIS B 305     -27.770   0.703 -12.454  1.00 89.56           C  
ATOM   2414  NE2 HIS B 305     -28.835   0.130 -11.920  1.00 89.56           N  
ATOM   2415  N   GLU B 306     -24.675  -1.797 -13.174  1.00 85.80           N  
ATOM   2416  CA  GLU B 306     -23.792  -1.333 -14.239  1.00 85.80           C  
ATOM   2417  C   GLU B 306     -23.251   0.062 -13.940  1.00 85.80           C  
ATOM   2418  CB  GLU B 306     -24.523  -1.336 -15.584  1.00 85.80           C  
ATOM   2419  O   GLU B 306     -22.158   0.419 -14.385  1.00 85.80           O  
ATOM   2420  CG  GLU B 306     -25.731  -0.412 -15.630  1.00 85.80           C  
ATOM   2421  CD  GLU B 306     -26.488  -0.478 -16.947  1.00 85.80           C  
ATOM   2422  OE1 GLU B 306     -27.540   0.188 -17.076  1.00 85.80           O  
ATOM   2423  OE2 GLU B 306     -26.025  -1.201 -17.857  1.00 85.80           O  
ATOM   2424  N   LYS B 307     -24.017   0.779 -13.109  1.00 90.25           N  
ATOM   2425  CA  LYS B 307     -23.643   2.167 -12.852  1.00 90.25           C  
ATOM   2426  C   LYS B 307     -22.821   2.286 -11.572  1.00 90.25           C  
ATOM   2427  CB  LYS B 307     -24.888   3.050 -12.759  1.00 90.25           C  
ATOM   2428  O   LYS B 307     -22.432   3.388 -11.178  1.00 90.25           O  
ATOM   2429  CG  LYS B 307     -25.619   3.231 -14.082  1.00 90.25           C  
ATOM   2430  CD  LYS B 307     -26.785   4.201 -13.948  1.00 90.25           C  
ATOM   2431  CE  LYS B 307     -27.473   4.438 -15.286  1.00 90.25           C  
ATOM   2432  NZ  LYS B 307     -28.651   5.346 -15.150  1.00 90.25           N  
ATOM   2433  N   PHE B 308     -22.584   1.242 -10.962  1.00 88.60           N  
ATOM   2434  CA  PHE B 308     -21.897   1.252  -9.676  1.00 88.60           C  
ATOM   2435  C   PHE B 308     -20.560   1.977  -9.782  1.00 88.60           C  
ATOM   2436  CB  PHE B 308     -21.681  -0.177  -9.169  1.00 88.60           C  
ATOM   2437  O   PHE B 308     -20.283   2.895  -9.007  1.00 88.60           O  
ATOM   2438  CG  PHE B 308     -21.090  -0.248  -7.786  1.00 88.60           C  
ATOM   2439  CD1 PHE B 308     -20.175  -1.240  -7.456  1.00 88.60           C  
ATOM   2440  CD2 PHE B 308     -21.451   0.678  -6.816  1.00 88.60           C  
ATOM   2441  CE1 PHE B 308     -19.628  -1.308  -6.177  1.00 88.60           C  
ATOM   2442  CE2 PHE B 308     -20.908   0.616  -5.536  1.00 88.60           C  
ATOM   2443  CZ  PHE B 308     -19.997  -0.378  -5.218  1.00 88.60           C  
ATOM   2444  N   SER B 309     -19.813   1.678 -10.743  1.00 83.47           N  
ATOM   2445  CA  SER B 309     -18.502   2.292 -10.930  1.00 83.47           C  
ATOM   2446  C   SER B 309     -18.626   3.789 -11.197  1.00 83.47           C  
ATOM   2447  CB  SER B 309     -17.754   1.620 -12.082  1.00 83.47           C  
ATOM   2448  O   SER B 309     -17.844   4.585 -10.673  1.00 83.47           O  
ATOM   2449  OG  SER B 309     -17.461   0.269 -11.771  1.00 83.47           O  
ATOM   2450  N   GLU B 310     -19.557   4.104 -11.995  1.00 89.52           N  
ATOM   2451  CA  GLU B 310     -19.791   5.510 -12.311  1.00 89.52           C  
ATOM   2452  C   GLU B 310     -20.218   6.290 -11.071  1.00 89.52           C  
ATOM   2453  CB  GLU B 310     -20.850   5.645 -13.408  1.00 89.52           C  
ATOM   2454  O   GLU B 310     -19.797   7.432 -10.875  1.00 89.52           O  
ATOM   2455  CG  GLU B 310     -21.103   7.081 -13.845  1.00 89.52           C  
ATOM   2456  CD  GLU B 310     -21.740   7.185 -15.221  1.00 89.52           C  
ATOM   2457  OE1 GLU B 310     -21.920   8.319 -15.723  1.00 89.52           O  
ATOM   2458  OE2 GLU B 310     -22.063   6.126 -15.803  1.00 89.52           O  
ATOM   2459  N   VAL B 311     -21.041   5.662 -10.293  1.00 93.22           N  
ATOM   2460  CA  VAL B 311     -21.489   6.294  -9.057  1.00 93.22           C  
ATOM   2461  C   VAL B 311     -20.287   6.592  -8.163  1.00 93.22           C  
ATOM   2462  CB  VAL B 311     -22.507   5.408  -8.303  1.00 93.22           C  
ATOM   2463  O   VAL B 311     -20.145   7.707  -7.656  1.00 93.22           O  
ATOM   2464  CG1 VAL B 311     -22.784   5.970  -6.910  1.00 93.22           C  
ATOM   2465  CG2 VAL B 311     -23.803   5.288  -9.102  1.00 93.22           C  
ATOM   2466  N   LEU B 312     -19.398   5.682  -7.973  1.00 90.54           N  
ATOM   2467  CA  LEU B 312     -18.214   5.852  -7.137  1.00 90.54           C  
ATOM   2468  C   LEU B 312     -17.319   6.959  -7.682  1.00 90.54           C  
ATOM   2469  CB  LEU B 312     -17.428   4.541  -7.049  1.00 90.54           C  
ATOM   2470  O   LEU B 312     -16.832   7.799  -6.922  1.00 90.54           O  
ATOM   2471  CG  LEU B 312     -18.103   3.396  -6.292  1.00 90.54           C  
ATOM   2472  CD1 LEU B 312     -17.247   2.135  -6.366  1.00 90.54           C  
ATOM   2473  CD2 LEU B 312     -18.359   3.790  -4.841  1.00 90.54           C  
ATOM   2474  N   LYS B 313     -17.167   6.969  -8.910  1.00 87.94           N  
ATOM   2475  CA  LYS B 313     -16.340   7.986  -9.554  1.00 87.94           C  
ATOM   2476  C   LYS B 313     -16.895   9.385  -9.306  1.00 87.94           C  
ATOM   2477  CB  LYS B 313     -16.238   7.722 -11.057  1.00 87.94           C  
ATOM   2478  O   LYS B 313     -16.153  10.297  -8.937  1.00 87.94           O  
ATOM   2479  CG  LYS B 313     -15.271   8.646 -11.784  1.00 87.94           C  
ATOM   2480  CD  LYS B 313     -15.198   8.321 -13.270  1.00 87.94           C  
ATOM   2481  CE  LYS B 313     -14.335   9.326 -14.021  1.00 87.94           C  
ATOM   2482  NZ  LYS B 313     -14.255   9.007 -15.478  1.00 87.94           N  
ATOM   2483  N   ARG B 314     -18.133   9.498  -9.461  1.00 92.23           N  
ATOM   2484  CA  ARG B 314     -18.768  10.801  -9.293  1.00 92.23           C  
ATOM   2485  C   ARG B 314     -18.729  11.247  -7.835  1.00 92.23           C  
ATOM   2486  CB  ARG B 314     -20.215  10.762  -9.790  1.00 92.23           C  
ATOM   2487  O   ARG B 314     -18.709  12.445  -7.547  1.00 92.23           O  
ATOM   2488  CG  ARG B 314     -20.345  10.662 -11.301  1.00 92.23           C  
ATOM   2489  CD  ARG B 314     -21.779  10.888 -11.761  1.00 92.23           C  
ATOM   2490  NE  ARG B 314     -21.919  10.702 -13.202  1.00 92.23           N  
ATOM   2491  NH1 ARG B 314     -24.018  11.658 -13.330  1.00 92.23           N  
ATOM   2492  NH2 ARG B 314     -23.002  10.854 -15.221  1.00 92.23           N  
ATOM   2493  CZ  ARG B 314     -22.979  11.071 -13.915  1.00 92.23           C  
ATOM   2494  N   LEU B 315     -18.692  10.270  -6.999  1.00 93.70           N  
ATOM   2495  CA  LEU B 315     -18.641  10.563  -5.571  1.00 93.70           C  
ATOM   2496  C   LEU B 315     -17.199  10.701  -5.095  1.00 93.70           C  
ATOM   2497  CB  LEU B 315     -19.352   9.467  -4.773  1.00 93.70           C  
ATOM   2498  O   LEU B 315     -16.952  10.959  -3.914  1.00 93.70           O  
ATOM   2499  CG  LEU B 315     -20.869   9.376  -4.947  1.00 93.70           C  
ATOM   2500  CD1 LEU B 315     -21.406   8.122  -4.265  1.00 93.70           C  
ATOM   2501  CD2 LEU B 315     -21.546  10.625  -4.393  1.00 93.70           C  
ATOM   2502  N   ARG B 316     -16.262  10.484  -5.949  1.00 91.19           N  
ATOM   2503  CA  ARG B 316     -14.835  10.516  -5.647  1.00 91.19           C  
ATOM   2504  C   ARG B 316     -14.473   9.469  -4.599  1.00 91.19           C  
ATOM   2505  CB  ARG B 316     -14.419  11.907  -5.163  1.00 91.19           C  
ATOM   2506  O   ARG B 316     -13.716   9.750  -3.668  1.00 91.19           O  
ATOM   2507  CG  ARG B 316     -14.653  13.010  -6.183  1.00 91.19           C  
ATOM   2508  CD  ARG B 316     -14.025  14.326  -5.745  1.00 91.19           C  
ATOM   2509  NE  ARG B 316     -12.570  14.292  -5.856  1.00 91.19           N  
ATOM   2510  NH1 ARG B 316     -12.273  16.526  -5.348  1.00 91.19           N  
ATOM   2511  NH2 ARG B 316     -10.460  15.196  -5.791  1.00 91.19           N  
ATOM   2512  CZ  ARG B 316     -11.771  15.338  -5.665  1.00 91.19           C  
ATOM   2513  N   LEU B 317     -15.123   8.353  -4.780  1.00 92.92           N  
ATOM   2514  CA  LEU B 317     -14.855   7.191  -3.940  1.00 92.92           C  
ATOM   2515  C   LEU B 317     -14.227   6.064  -4.755  1.00 92.92           C  
ATOM   2516  CB  LEU B 317     -16.145   6.699  -3.278  1.00 92.92           C  
ATOM   2517  O   LEU B 317     -14.217   6.115  -5.987  1.00 92.92           O  
ATOM   2518  CG  LEU B 317     -16.870   7.703  -2.380  1.00 92.92           C  
ATOM   2519  CD1 LEU B 317     -18.160   7.094  -1.839  1.00 92.92           C  
ATOM   2520  CD2 LEU B 317     -15.965   8.152  -1.238  1.00 92.92           C  
ATOM   2521  N   GLN B 318     -13.638   5.149  -4.000  1.00 84.91           N  
ATOM   2522  CA  GLN B 318     -13.053   3.973  -4.634  1.00 84.91           C  
ATOM   2523  C   GLN B 318     -13.432   2.698  -3.886  1.00 84.91           C  
ATOM   2524  CB  GLN B 318     -11.531   4.104  -4.710  1.00 84.91           C  
ATOM   2525  O   GLN B 318     -13.723   2.739  -2.689  1.00 84.91           O  
ATOM   2526  CG  GLN B 318     -10.854   4.211  -3.350  1.00 84.91           C  
ATOM   2527  CD  GLN B 318      -9.365   4.482  -3.455  1.00 84.91           C  
ATOM   2528  NE2 GLN B 318      -8.721   4.702  -2.314  1.00 84.91           N  
ATOM   2529  OE1 GLN B 318      -8.798   4.492  -4.552  1.00 84.91           O  
ATOM   2530  N   LYS B 319     -13.520   1.611  -4.647  1.00 79.36           N  
ATOM   2531  CA  LYS B 319     -13.831   0.328  -4.024  1.00 79.36           C  
ATOM   2532  C   LYS B 319     -12.652  -0.635  -4.130  1.00 79.36           C  
ATOM   2533  CB  LYS B 319     -15.074  -0.292  -4.663  1.00 79.36           C  
ATOM   2534  O   LYS B 319     -11.841  -0.533  -5.053  1.00 79.36           O  
ATOM   2535  CG  LYS B 319     -14.889  -0.687  -6.120  1.00 79.36           C  
ATOM   2536  CD  LYS B 319     -16.149  -1.325  -6.691  1.00 79.36           C  
ATOM   2537  CE  LYS B 319     -15.963  -1.726  -8.148  1.00 79.36           C  
ATOM   2538  NZ  LYS B 319     -17.169  -2.421  -8.690  1.00 79.36           N  
ATOM   2539  N   ARG B 320     -12.523  -1.450  -3.098  1.00 65.02           N  
ATOM   2540  CA  ARG B 320     -11.563  -2.549  -3.060  1.00 65.02           C  
ATOM   2541  C   ARG B 320     -12.222  -3.835  -2.574  1.00 65.02           C  
ATOM   2542  CB  ARG B 320     -10.376  -2.195  -2.162  1.00 65.02           C  
ATOM   2543  O   ARG B 320     -13.340  -3.808  -2.055  1.00 65.02           O  
ATOM   2544  CG  ARG B 320      -9.538  -1.036  -2.676  1.00 65.02           C  
ATOM   2545  CD  ARG B 320      -8.357  -0.744  -1.760  1.00 65.02           C  
ATOM   2546  NE  ARG B 320      -7.568   0.386  -2.243  1.00 65.02           N  
ATOM   2547  NH1 ARG B 320      -5.903   0.166  -0.656  1.00 65.02           N  
ATOM   2548  NH2 ARG B 320      -5.784   1.832  -2.226  1.00 65.02           N  
ATOM   2549  CZ  ARG B 320      -6.420   0.792  -1.707  1.00 65.02           C  
ATOM   2550  N   GLY B 321     -11.560  -4.964  -2.947  1.00 49.05           N  
ATOM   2551  CA  GLY B 321     -12.037  -6.212  -2.374  1.00 49.05           C  
ATOM   2552  C   GLY B 321     -11.814  -6.305  -0.876  1.00 49.05           C  
ATOM   2553  O   GLY B 321     -11.107  -5.478  -0.296  1.00 49.05           O  
ATOM   2554  N   THR B 322     -12.498  -7.206  -0.142  1.00 39.95           N  
ATOM   2555  CA  THR B 322     -12.414  -7.341   1.308  1.00 39.95           C  
ATOM   2556  C   THR B 322     -11.006  -7.749   1.732  1.00 39.95           C  
ATOM   2557  CB  THR B 322     -13.430  -8.373   1.833  1.00 39.95           C  
ATOM   2558  O   THR B 322     -10.598  -7.498   2.868  1.00 39.95           O  
ATOM   2559  CG2 THR B 322     -14.842  -7.797   1.845  1.00 39.95           C  
ATOM   2560  OG1 THR B 322     -13.406  -9.531   0.989  1.00 39.95           O  
ATOM   2561  N   GLY B 323     -10.276  -8.396   0.929  1.00 36.02           N  
ATOM   2562  CA  GLY B 323      -8.953  -8.909   1.248  1.00 36.02           C  
ATOM   2563  C   GLY B 323      -7.850  -7.890   1.034  1.00 36.02           C  
ATOM   2564  O   GLY B 323      -6.671  -8.192   1.229  1.00 36.02           O  
ATOM   2565  N   GLY B 324      -8.007  -6.706   0.924  1.00 39.55           N  
ATOM   2566  CA  GLY B 324      -7.014  -5.659   0.744  1.00 39.55           C  
ATOM   2567  C   GLY B 324      -6.997  -5.088  -0.662  1.00 39.55           C  
ATOM   2568  O   GLY B 324      -7.952  -5.265  -1.421  1.00 39.55           O  
ATOM   2569  N   VAL B 325      -5.766  -4.356  -0.891  1.00 34.54           N  
ATOM   2570  CA  VAL B 325      -5.561  -3.599  -2.121  1.00 34.54           C  
ATOM   2571  C   VAL B 325      -5.574  -4.545  -3.319  1.00 34.54           C  
ATOM   2572  CB  VAL B 325      -4.236  -2.804  -2.084  1.00 34.54           C  
ATOM   2573  O   VAL B 325      -4.902  -5.579  -3.309  1.00 34.54           O  
ATOM   2574  CG1 VAL B 325      -4.072  -1.970  -3.353  1.00 34.54           C  
ATOM   2575  CG2 VAL B 325      -4.183  -1.914  -0.845  1.00 34.54           C  
ATOM   2576  N   ASP B 326      -6.693  -4.705  -4.048  1.00 35.82           N  
ATOM   2577  CA  ASP B 326      -6.778  -5.363  -5.348  1.00 35.82           C  
ATOM   2578  C   ASP B 326      -7.543  -6.681  -5.248  1.00 35.82           C  
ATOM   2579  CB  ASP B 326      -5.379  -5.610  -5.918  1.00 35.82           C  
ATOM   2580  O   ASP B 326      -7.418  -7.545  -6.118  1.00 35.82           O  
ATOM   2581  CG  ASP B 326      -4.616  -4.326  -6.193  1.00 35.82           C  
ATOM   2582  OD1 ASP B 326      -5.237  -3.326  -6.615  1.00 35.82           O  
ATOM   2583  OD2 ASP B 326      -3.383  -4.314  -5.988  1.00 35.82           O  
ATOM   2584  N   THR B 327      -8.195  -6.973  -4.046  1.00 35.16           N  
ATOM   2585  CA  THR B 327      -8.901  -8.239  -3.883  1.00 35.16           C  
ATOM   2586  C   THR B 327     -10.365  -8.099  -4.290  1.00 35.16           C  
ATOM   2587  CB  THR B 327      -8.815  -8.743  -2.430  1.00 35.16           C  
ATOM   2588  O   THR B 327     -10.930  -7.004  -4.229  1.00 35.16           O  
ATOM   2589  CG2 THR B 327      -7.443  -9.340  -2.135  1.00 35.16           C  
ATOM   2590  OG1 THR B 327      -9.050  -7.647  -1.536  1.00 35.16           O  
ATOM   2591  N   ALA B 328     -10.992  -9.147  -4.942  1.00 39.90           N  
ATOM   2592  CA  ALA B 328     -12.394  -9.178  -5.348  1.00 39.90           C  
ATOM   2593  C   ALA B 328     -13.315  -9.245  -4.133  1.00 39.90           C  
ATOM   2594  CB  ALA B 328     -12.654 -10.364  -6.275  1.00 39.90           C  
ATOM   2595  O   ALA B 328     -12.929  -9.760  -3.081  1.00 39.90           O  
ATOM   2596  N   ALA B 329     -14.484  -8.447  -4.244  1.00 45.56           N  
ATOM   2597  CA  ALA B 329     -15.541  -8.465  -3.237  1.00 45.56           C  
ATOM   2598  C   ALA B 329     -16.227  -9.828  -3.187  1.00 45.56           C  
ATOM   2599  CB  ALA B 329     -16.565  -7.368  -3.520  1.00 45.56           C  
ATOM   2600  O   ALA B 329     -16.354 -10.504  -4.211  1.00 45.56           O  
ATOM   2601  N   VAL B 330     -16.287 -10.518  -2.020  1.00 48.74           N  
ATOM   2602  CA  VAL B 330     -17.031 -11.758  -1.818  1.00 48.74           C  
ATOM   2603  C   VAL B 330     -18.365 -11.455  -1.139  1.00 48.74           C  
ATOM   2604  CB  VAL B 330     -16.224 -12.774  -0.979  1.00 48.74           C  
ATOM   2605  O   VAL B 330     -18.410 -10.733  -0.141  1.00 48.74           O  
ATOM   2606  CG1 VAL B 330     -16.896 -14.145  -0.999  1.00 48.74           C  
ATOM   2607  CG2 VAL B 330     -14.789 -12.871  -1.495  1.00 48.74           C  
ATOM   2608  N   GLY B 331     -19.458 -11.846  -1.743  1.00 58.60           N  
ATOM   2609  CA  GLY B 331     -20.761 -11.818  -1.099  1.00 58.60           C  
ATOM   2610  C   GLY B 331     -21.402 -10.443  -1.110  1.00 58.60           C  
ATOM   2611  O   GLY B 331     -22.192 -10.114  -0.222  1.00 58.60           O  
ATOM   2612  N   GLY B 332     -20.974  -9.469  -1.967  1.00 74.21           N  
ATOM   2613  CA  GLY B 332     -21.555  -8.139  -2.061  1.00 74.21           C  
ATOM   2614  C   GLY B 332     -21.006  -7.174  -1.026  1.00 74.21           C  
ATOM   2615  O   GLY B 332     -21.652  -6.178  -0.694  1.00 74.21           O  
ATOM   2616  N   VAL B 333     -19.844  -7.578  -0.456  1.00 76.48           N  
ATOM   2617  CA  VAL B 333     -19.208  -6.711   0.531  1.00 76.48           C  
ATOM   2618  C   VAL B 333     -18.003  -6.013  -0.094  1.00 76.48           C  
ATOM   2619  CB  VAL B 333     -18.775  -7.502   1.786  1.00 76.48           C  
ATOM   2620  O   VAL B 333     -17.157  -6.660  -0.718  1.00 76.48           O  
ATOM   2621  CG1 VAL B 333     -18.064  -6.587   2.781  1.00 76.48           C  
ATOM   2622  CG2 VAL B 333     -19.984  -8.170   2.438  1.00 76.48           C  
ATOM   2623  N   PHE B 334     -17.973  -4.678   0.111  1.00 78.77           N  
ATOM   2624  CA  PHE B 334     -16.912  -3.876  -0.487  1.00 78.77           C  
ATOM   2625  C   PHE B 334     -16.227  -3.013   0.566  1.00 78.77           C  
ATOM   2626  CB  PHE B 334     -17.470  -2.993  -1.607  1.00 78.77           C  
ATOM   2627  O   PHE B 334     -16.852  -2.614   1.551  1.00 78.77           O  
ATOM   2628  CG  PHE B 334     -18.089  -3.767  -2.740  1.00 78.77           C  
ATOM   2629  CD1 PHE B 334     -17.323  -4.165  -3.828  1.00 78.77           C  
ATOM   2630  CD2 PHE B 334     -19.438  -4.097  -2.716  1.00 78.77           C  
ATOM   2631  CE1 PHE B 334     -17.892  -4.882  -4.878  1.00 78.77           C  
ATOM   2632  CE2 PHE B 334     -20.014  -4.813  -3.761  1.00 78.77           C  
ATOM   2633  CZ  PHE B 334     -19.240  -5.204  -4.841  1.00 78.77           C  
ATOM   2634  N   ASP B 335     -14.966  -2.827   0.312  1.00 81.41           N  
ATOM   2635  CA  ASP B 335     -14.256  -1.750   0.995  1.00 81.41           C  
ATOM   2636  C   ASP B 335     -14.324  -0.452   0.194  1.00 81.41           C  
ATOM   2637  CB  ASP B 335     -12.797  -2.140   1.241  1.00 81.41           C  
ATOM   2638  O   ASP B 335     -13.653  -0.313  -0.831  1.00 81.41           O  
ATOM   2639  CG  ASP B 335     -12.053  -1.138   2.105  1.00 81.41           C  
ATOM   2640  OD1 ASP B 335     -12.638  -0.097   2.474  1.00 81.41           O  
ATOM   2641  OD2 ASP B 335     -10.869  -1.389   2.418  1.00 81.41           O  
ATOM   2642  N   VAL B 336     -15.071   0.488   0.704  1.00 89.51           N  
ATOM   2643  CA  VAL B 336     -15.249   1.760   0.013  1.00 89.51           C  
ATOM   2644  C   VAL B 336     -14.531   2.869   0.778  1.00 89.51           C  
ATOM   2645  CB  VAL B 336     -16.744   2.111  -0.155  1.00 89.51           C  
ATOM   2646  O   VAL B 336     -14.718   3.019   1.987  1.00 89.51           O  
ATOM   2647  CG1 VAL B 336     -16.908   3.514  -0.737  1.00 89.51           C  
ATOM   2648  CG2 VAL B 336     -17.438   1.078  -1.042  1.00 89.51           C  
ATOM   2649  N   SER B 337     -13.749   3.640   0.065  1.00 92.17           N  
ATOM   2650  CA  SER B 337     -12.964   4.695   0.697  1.00 92.17           C  
ATOM   2651  C   SER B 337     -12.813   5.900  -0.226  1.00 92.17           C  
ATOM   2652  CB  SER B 337     -11.584   4.172   1.096  1.00 92.17           C  
ATOM   2653  O   SER B 337     -13.221   5.853  -1.388  1.00 92.17           O  
ATOM   2654  OG  SER B 337     -10.848   3.773  -0.048  1.00 92.17           O  
ATOM   2655  N   ASN B 338     -12.295   6.983   0.418  1.00 94.08           N  
ATOM   2656  CA  ASN B 338     -12.016   8.163  -0.394  1.00 94.08           C  
ATOM   2657  C   ASN B 338     -10.906   7.898  -1.407  1.00 94.08           C  
ATOM   2658  CB  ASN B 338     -11.650   9.353   0.496  1.00 94.08           C  
ATOM   2659  O   ASN B 338      -9.929   7.214  -1.098  1.00 94.08           O  
ATOM   2660  CG  ASN B 338     -10.462   9.067   1.394  1.00 94.08           C  
ATOM   2661  ND2 ASN B 338      -9.374   9.799   1.188  1.00 94.08           N  
ATOM   2662  OD1 ASN B 338     -10.522   8.195   2.264  1.00 94.08           O  
ATOM   2663  N   ALA B 339     -11.096   8.553  -2.572  1.00 86.89           N  
ATOM   2664  CA  ALA B 339     -10.106   8.424  -3.639  1.00 86.89           C  
ATOM   2665  C   ALA B 339      -9.035   9.505  -3.528  1.00 86.89           C  
ATOM   2666  CB  ALA B 339     -10.784   8.490  -5.005  1.00 86.89           C  
ATOM   2667  O   ALA B 339      -7.866   9.264  -3.838  1.00 86.89           O  
ATOM   2668  N   ASP B 340      -9.416  10.657  -3.030  1.00 89.58           N  
ATOM   2669  CA  ASP B 340      -8.533  11.818  -2.967  1.00 89.58           C  
ATOM   2670  C   ASP B 340      -7.699  11.803  -1.688  1.00 89.58           C  
ATOM   2671  CB  ASP B 340      -9.341  13.114  -3.054  1.00 89.58           C  
ATOM   2672  O   ASP B 340      -8.088  11.189  -0.693  1.00 89.58           O  
ATOM   2673  CG  ASP B 340     -10.038  13.290  -4.391  1.00 89.58           C  
ATOM   2674  OD1 ASP B 340      -9.364  13.231  -5.442  1.00 89.58           O  
ATOM   2675  OD2 ASP B 340     -11.272  13.492  -4.394  1.00 89.58           O  
ATOM   2676  N   ARG B 341      -6.601  12.448  -1.738  1.00 91.92           N  
ATOM   2677  CA  ARG B 341      -5.725  12.598  -0.581  1.00 91.92           C  
ATOM   2678  C   ARG B 341      -5.200  14.026  -0.473  1.00 91.92           C  
ATOM   2679  CB  ARG B 341      -4.555  11.614  -0.660  1.00 91.92           C  
ATOM   2680  O   ARG B 341      -5.722  14.828   0.304  1.00 91.92           O  
ATOM   2681  CG  ARG B 341      -4.978  10.154  -0.655  1.00 91.92           C  
ATOM   2682  CD  ARG B 341      -4.012   9.291   0.145  1.00 91.92           C  
ATOM   2683  NE  ARG B 341      -4.402   7.884   0.124  1.00 91.92           N  
ATOM   2684  NH1 ARG B 341      -2.402   7.102   0.975  1.00 91.92           N  
ATOM   2685  NH2 ARG B 341      -4.083   5.634   0.456  1.00 91.92           N  
ATOM   2686  CZ  ARG B 341      -3.628   6.876   0.518  1.00 91.92           C  
ATOM   2687  N   LEU B 342      -4.345  14.415  -1.356  1.00 95.33           N  
ATOM   2688  CA  LEU B 342      -3.659  15.703  -1.364  1.00 95.33           C  
ATOM   2689  C   LEU B 342      -4.606  16.820  -1.788  1.00 95.33           C  
ATOM   2690  CB  LEU B 342      -2.449  15.660  -2.301  1.00 95.33           C  
ATOM   2691  O   LEU B 342      -5.355  16.672  -2.757  1.00 95.33           O  
ATOM   2692  CG  LEU B 342      -1.578  16.917  -2.341  1.00 95.33           C  
ATOM   2693  CD1 LEU B 342      -0.985  17.194  -0.963  1.00 95.33           C  
ATOM   2694  CD2 LEU B 342      -0.475  16.770  -3.384  1.00 95.33           C  
ATOM   2695  N   GLY B 343      -4.569  17.869  -1.077  1.00 94.81           N  
ATOM   2696  CA  GLY B 343      -5.390  19.024  -1.400  1.00 94.81           C  
ATOM   2697  C   GLY B 343      -6.696  19.063  -0.629  1.00 94.81           C  
ATOM   2698  O   GLY B 343      -7.429  20.052  -0.688  1.00 94.81           O  
ATOM   2699  N   PHE B 344      -6.989  18.096   0.101  1.00 95.12           N  
ATOM   2700  CA  PHE B 344      -8.201  18.009   0.908  1.00 95.12           C  
ATOM   2701  C   PHE B 344      -7.858  17.823   2.381  1.00 95.12           C  
ATOM   2702  CB  PHE B 344      -9.088  16.857   0.426  1.00 95.12           C  
ATOM   2703  O   PHE B 344      -6.904  17.119   2.718  1.00 95.12           O  
ATOM   2704  CG  PHE B 344      -9.556  17.005  -0.997  1.00 95.12           C  
ATOM   2705  CD1 PHE B 344     -10.770  17.616  -1.284  1.00 95.12           C  
ATOM   2706  CD2 PHE B 344      -8.780  16.533  -2.048  1.00 95.12           C  
ATOM   2707  CE1 PHE B 344     -11.205  17.754  -2.600  1.00 95.12           C  
ATOM   2708  CE2 PHE B 344      -9.208  16.668  -3.365  1.00 95.12           C  
ATOM   2709  CZ  PHE B 344     -10.422  17.278  -3.639  1.00 95.12           C  
ATOM   2710  N   SER B 345      -8.689  18.486   3.200  1.00 96.20           N  
ATOM   2711  CA  SER B 345      -8.471  18.307   4.632  1.00 96.20           C  
ATOM   2712  C   SER B 345      -9.007  16.961   5.108  1.00 96.20           C  
ATOM   2713  CB  SER B 345      -9.134  19.437   5.420  1.00 96.20           C  
ATOM   2714  O   SER B 345      -9.777  16.308   4.401  1.00 96.20           O  
ATOM   2715  OG  SER B 345     -10.545  19.309   5.394  1.00 96.20           O  
ATOM   2716  N   GLU B 346      -8.604  16.588   6.349  1.00 96.63           N  
ATOM   2717  CA  GLU B 346      -9.095  15.355   6.957  1.00 96.63           C  
ATOM   2718  C   GLU B 346     -10.619  15.347   7.036  1.00 96.63           C  
ATOM   2719  CB  GLU B 346      -8.495  15.167   8.352  1.00 96.63           C  
ATOM   2720  O   GLU B 346     -11.261  14.367   6.653  1.00 96.63           O  
ATOM   2721  CG  GLU B 346      -7.004  14.860   8.344  1.00 96.63           C  
ATOM   2722  CD  GLU B 346      -6.135  16.107   8.310  1.00 96.63           C  
ATOM   2723  OE1 GLU B 346      -4.907  15.997   8.524  1.00 96.63           O  
ATOM   2724  OE2 GLU B 346      -6.688  17.203   8.067  1.00 96.63           O  
ATOM   2725  N   VAL B 347     -11.176  16.422   7.442  1.00 97.77           N  
ATOM   2726  CA  VAL B 347     -12.623  16.530   7.601  1.00 97.77           C  
ATOM   2727  C   VAL B 347     -13.303  16.406   6.240  1.00 97.77           C  
ATOM   2728  CB  VAL B 347     -13.021  17.862   8.276  1.00 97.77           C  
ATOM   2729  O   VAL B 347     -14.308  15.704   6.103  1.00 97.77           O  
ATOM   2730  CG1 VAL B 347     -14.522  18.110   8.138  1.00 97.77           C  
ATOM   2731  CG2 VAL B 347     -12.610  17.856   9.748  1.00 97.77           C  
ATOM   2732  N   GLU B 348     -12.759  17.035   5.249  1.00 96.62           N  
ATOM   2733  CA  GLU B 348     -13.333  16.979   3.909  1.00 96.62           C  
ATOM   2734  C   GLU B 348     -13.361  15.548   3.379  1.00 96.62           C  
ATOM   2735  CB  GLU B 348     -12.550  17.880   2.950  1.00 96.62           C  
ATOM   2736  O   GLU B 348     -14.356  15.115   2.795  1.00 96.62           O  
ATOM   2737  CG  GLU B 348     -12.785  19.366   3.173  1.00 96.62           C  
ATOM   2738  CD  GLU B 348     -11.905  20.250   2.303  1.00 96.62           C  
ATOM   2739  OE1 GLU B 348     -12.373  21.324   1.860  1.00 96.62           O  
ATOM   2740  OE2 GLU B 348     -10.739  19.865   2.062  1.00 96.62           O  
ATOM   2741  N   LEU B 349     -12.301  14.853   3.563  1.00 96.43           N  
ATOM   2742  CA  LEU B 349     -12.200  13.487   3.062  1.00 96.43           C  
ATOM   2743  C   LEU B 349     -13.203  12.576   3.761  1.00 96.43           C  
ATOM   2744  CB  LEU B 349     -10.780  12.948   3.257  1.00 96.43           C  
ATOM   2745  O   LEU B 349     -13.900  11.796   3.108  1.00 96.43           O  
ATOM   2746  CG  LEU B 349      -9.681  13.617   2.431  1.00 96.43           C  
ATOM   2747  CD1 LEU B 349      -8.314  13.064   2.821  1.00 96.43           C  
ATOM   2748  CD2 LEU B 349      -9.938  13.421   0.941  1.00 96.43           C  
ATOM   2749  N   VAL B 350     -13.292  12.682   5.049  1.00 97.88           N  
ATOM   2750  CA  VAL B 350     -14.222  11.845   5.800  1.00 97.88           C  
ATOM   2751  C   VAL B 350     -15.658  12.231   5.454  1.00 97.88           C  
ATOM   2752  CB  VAL B 350     -13.990  11.964   7.323  1.00 97.88           C  
ATOM   2753  O   VAL B 350     -16.533  11.367   5.356  1.00 97.88           O  
ATOM   2754  CG1 VAL B 350     -14.991  11.104   8.090  1.00 97.88           C  
ATOM   2755  CG2 VAL B 350     -12.558  11.566   7.676  1.00 97.88           C  
ATOM   2756  N   GLN B 351     -15.883  13.500   5.328  1.00 97.27           N  
ATOM   2757  CA  GLN B 351     -17.209  13.972   4.940  1.00 97.27           C  
ATOM   2758  C   GLN B 351     -17.647  13.354   3.615  1.00 97.27           C  
ATOM   2759  CB  GLN B 351     -17.227  15.498   4.840  1.00 97.27           C  
ATOM   2760  O   GLN B 351     -18.801  12.949   3.465  1.00 97.27           O  
ATOM   2761  CG  GLN B 351     -18.616  16.082   4.616  1.00 97.27           C  
ATOM   2762  CD  GLN B 351     -19.554  15.827   5.780  1.00 97.27           C  
ATOM   2763  NE2 GLN B 351     -20.637  15.101   5.522  1.00 97.27           N  
ATOM   2764  OE1 GLN B 351     -19.308  16.278   6.904  1.00 97.27           O  
ATOM   2765  N   MET B 352     -16.738  13.290   2.672  1.00 95.61           N  
ATOM   2766  CA  MET B 352     -17.016  12.700   1.365  1.00 95.61           C  
ATOM   2767  C   MET B 352     -17.433  11.240   1.505  1.00 95.61           C  
ATOM   2768  CB  MET B 352     -15.793  12.810   0.454  1.00 95.61           C  
ATOM   2769  O   MET B 352     -18.363  10.788   0.834  1.00 95.61           O  
ATOM   2770  CG  MET B 352     -16.072  12.442  -0.994  1.00 95.61           C  
ATOM   2771  SD  MET B 352     -14.572  12.536  -2.046  1.00 95.61           S  
ATOM   2772  CE  MET B 352     -14.263  14.324  -2.005  1.00 95.61           C  
ATOM   2773  N   VAL B 353     -16.804  10.516   2.343  1.00 97.00           N  
ATOM   2774  CA  VAL B 353     -17.111   9.105   2.555  1.00 97.00           C  
ATOM   2775  C   VAL B 353     -18.477   8.970   3.225  1.00 97.00           C  
ATOM   2776  CB  VAL B 353     -16.028   8.411   3.410  1.00 97.00           C  
ATOM   2777  O   VAL B 353     -19.309   8.167   2.795  1.00 97.00           O  
ATOM   2778  CG1 VAL B 353     -16.456   6.990   3.775  1.00 97.00           C  
ATOM   2779  CG2 VAL B 353     -14.693   8.395   2.668  1.00 97.00           C  
ATOM   2780  N   VAL B 354     -18.716   9.818   4.205  1.00 97.68           N  
ATOM   2781  CA  VAL B 354     -19.978   9.773   4.936  1.00 97.68           C  
ATOM   2782  C   VAL B 354     -21.138  10.057   3.983  1.00 97.68           C  
ATOM   2783  CB  VAL B 354     -19.992  10.781   6.107  1.00 97.68           C  
ATOM   2784  O   VAL B 354     -22.091   9.278   3.907  1.00 97.68           O  
ATOM   2785  CG1 VAL B 354     -21.412  10.973   6.637  1.00 97.68           C  
ATOM   2786  CG2 VAL B 354     -19.060  10.313   7.223  1.00 97.68           C  
ATOM   2787  N   ASP B 355     -21.018  11.103   3.262  1.00 96.42           N  
ATOM   2788  CA  ASP B 355     -22.068  11.475   2.319  1.00 96.42           C  
ATOM   2789  C   ASP B 355     -22.242  10.407   1.242  1.00 96.42           C  
ATOM   2790  CB  ASP B 355     -21.755  12.827   1.674  1.00 96.42           C  
ATOM   2791  O   ASP B 355     -23.368  10.053   0.888  1.00 96.42           O  
ATOM   2792  CG  ASP B 355     -21.786  13.978   2.664  1.00 96.42           C  
ATOM   2793  OD1 ASP B 355     -22.352  13.819   3.767  1.00 96.42           O  
ATOM   2794  OD2 ASP B 355     -21.242  15.055   2.338  1.00 96.42           O  
ATOM   2795  N   GLY B 356     -21.157   9.904   0.759  1.00 96.77           N  
ATOM   2796  CA  GLY B 356     -21.186   8.888  -0.282  1.00 96.77           C  
ATOM   2797  C   GLY B 356     -21.806   7.582   0.177  1.00 96.77           C  
ATOM   2798  O   GLY B 356     -22.633   7.000  -0.528  1.00 96.77           O  
ATOM   2799  N   VAL B 357     -21.479   7.197   1.302  1.00 96.98           N  
ATOM   2800  CA  VAL B 357     -21.972   5.935   1.845  1.00 96.98           C  
ATOM   2801  C   VAL B 357     -23.472   6.037   2.109  1.00 96.98           C  
ATOM   2802  CB  VAL B 357     -21.228   5.546   3.141  1.00 96.98           C  
ATOM   2803  O   VAL B 357     -24.220   5.090   1.853  1.00 96.98           O  
ATOM   2804  CG1 VAL B 357     -21.959   4.416   3.865  1.00 96.98           C  
ATOM   2805  CG2 VAL B 357     -19.788   5.141   2.829  1.00 96.98           C  
ATOM   2806  N   LYS B 358     -23.934   7.139   2.606  1.00 96.92           N  
ATOM   2807  CA  LYS B 358     -25.365   7.346   2.806  1.00 96.92           C  
ATOM   2808  C   LYS B 358     -26.129   7.208   1.492  1.00 96.92           C  
ATOM   2809  CB  LYS B 358     -25.629   8.720   3.423  1.00 96.92           C  
ATOM   2810  O   LYS B 358     -27.181   6.566   1.443  1.00 96.92           O  
ATOM   2811  CG  LYS B 358     -25.325   8.798   4.912  1.00 96.92           C  
ATOM   2812  CD  LYS B 358     -25.653  10.173   5.479  1.00 96.92           C  
ATOM   2813  CE  LYS B 358     -25.398  10.237   6.978  1.00 96.92           C  
ATOM   2814  NZ  LYS B 358     -25.623  11.610   7.521  1.00 96.92           N  
ATOM   2815  N   LEU B 359     -25.519   7.760   0.463  1.00 96.83           N  
ATOM   2816  CA  LEU B 359     -26.147   7.671  -0.851  1.00 96.83           C  
ATOM   2817  C   LEU B 359     -26.123   6.237  -1.368  1.00 96.83           C  
ATOM   2818  CB  LEU B 359     -25.441   8.597  -1.846  1.00 96.83           C  
ATOM   2819  O   LEU B 359     -27.117   5.754  -1.917  1.00 96.83           O  
ATOM   2820  CG  LEU B 359     -25.997   8.609  -3.271  1.00 96.83           C  
ATOM   2821  CD1 LEU B 359     -27.468   9.013  -3.263  1.00 96.83           C  
ATOM   2822  CD2 LEU B 359     -25.184   9.550  -4.153  1.00 96.83           C  
ATOM   2823  N   LEU B 360     -25.054   5.569  -1.157  1.00 97.04           N  
ATOM   2824  CA  LEU B 360     -24.940   4.184  -1.599  1.00 97.04           C  
ATOM   2825  C   LEU B 360     -25.977   3.305  -0.909  1.00 97.04           C  
ATOM   2826  CB  LEU B 360     -23.533   3.647  -1.322  1.00 97.04           C  
ATOM   2827  O   LEU B 360     -26.577   2.432  -1.541  1.00 97.04           O  
ATOM   2828  CG  LEU B 360     -22.395   4.282  -2.123  1.00 97.04           C  
ATOM   2829  CD1 LEU B 360     -21.051   3.717  -1.673  1.00 97.04           C  
ATOM   2830  CD2 LEU B 360     -22.602   4.058  -3.617  1.00 97.04           C  
ATOM   2831  N   ILE B 361     -26.205   3.536   0.353  1.00 96.96           N  
ATOM   2832  CA  ILE B 361     -27.184   2.777   1.122  1.00 96.96           C  
ATOM   2833  C   ILE B 361     -28.588   3.059   0.593  1.00 96.96           C  
ATOM   2834  CB  ILE B 361     -27.101   3.111   2.629  1.00 96.96           C  
ATOM   2835  O   ILE B 361     -29.389   2.138   0.415  1.00 96.96           O  
ATOM   2836  CG1 ILE B 361     -25.805   2.556   3.229  1.00 96.96           C  
ATOM   2837  CG2 ILE B 361     -28.326   2.567   3.371  1.00 96.96           C  
ATOM   2838  CD1 ILE B 361     -25.525   3.032   4.647  1.00 96.96           C  
ATOM   2839  N   GLU B 362     -28.852   4.324   0.313  1.00 96.97           N  
ATOM   2840  CA  GLU B 362     -30.144   4.693  -0.257  1.00 96.97           C  
ATOM   2841  C   GLU B 362     -30.377   3.996  -1.595  1.00 96.97           C  
ATOM   2842  CB  GLU B 362     -30.241   6.211  -0.432  1.00 96.97           C  
ATOM   2843  O   GLU B 362     -31.465   3.475  -1.848  1.00 96.97           O  
ATOM   2844  CG  GLU B 362     -31.603   6.689  -0.913  1.00 96.97           C  
ATOM   2845  CD  GLU B 362     -31.693   8.200  -1.055  1.00 96.97           C  
ATOM   2846  OE1 GLU B 362     -32.729   8.703  -1.546  1.00 96.97           O  
ATOM   2847  OE2 GLU B 362     -30.719   8.887  -0.673  1.00 96.97           O  
ATOM   2848  N   MET B 363     -29.355   3.945  -2.381  1.00 97.54           N  
ATOM   2849  CA  MET B 363     -29.455   3.278  -3.676  1.00 97.54           C  
ATOM   2850  C   MET B 363     -29.674   1.779  -3.500  1.00 97.54           C  
ATOM   2851  CB  MET B 363     -28.198   3.529  -4.509  1.00 97.54           C  
ATOM   2852  O   MET B 363     -30.482   1.178  -4.209  1.00 97.54           O  
ATOM   2853  CG  MET B 363     -28.059   4.963  -4.993  1.00 97.54           C  
ATOM   2854  SD  MET B 363     -26.538   5.227  -5.985  1.00 97.54           S  
ATOM   2855  CE  MET B 363     -26.859   6.893  -6.628  1.00 97.54           C  
ATOM   2856  N   GLU B 364     -28.966   1.217  -2.568  1.00 96.32           N  
ATOM   2857  CA  GLU B 364     -29.130  -0.205  -2.282  1.00 96.32           C  
ATOM   2858  C   GLU B 364     -30.548  -0.514  -1.812  1.00 96.32           C  
ATOM   2859  CB  GLU B 364     -28.116  -0.662  -1.229  1.00 96.32           C  
ATOM   2860  O   GLU B 364     -31.165  -1.476  -2.274  1.00 96.32           O  
ATOM   2861  CG  GLU B 364     -28.237  -2.132  -0.856  1.00 96.32           C  
ATOM   2862  CD  GLU B 364     -27.836  -3.072  -1.982  1.00 96.32           C  
ATOM   2863  OE1 GLU B 364     -28.074  -4.295  -1.865  1.00 96.32           O  
ATOM   2864  OE2 GLU B 364     -27.277  -2.581  -2.988  1.00 96.32           O  
ATOM   2865  N   GLN B 365     -31.096   0.271  -0.977  1.00 96.43           N  
ATOM   2866  CA  GLN B 365     -32.448   0.090  -0.459  1.00 96.43           C  
ATOM   2867  C   GLN B 365     -33.484   0.204  -1.574  1.00 96.43           C  
ATOM   2868  CB  GLN B 365     -32.745   1.111   0.640  1.00 96.43           C  
ATOM   2869  O   GLN B 365     -34.448  -0.564  -1.613  1.00 96.43           O  
ATOM   2870  CG  GLN B 365     -32.004   0.845   1.943  1.00 96.43           C  
ATOM   2871  CD  GLN B 365     -32.189   1.955   2.961  1.00 96.43           C  
ATOM   2872  NE2 GLN B 365     -32.022   1.624   4.237  1.00 96.43           N  
ATOM   2873  OE1 GLN B 365     -32.479   3.101   2.603  1.00 96.43           O  
ATOM   2874  N   ARG B 366     -33.246   1.111  -2.527  1.00 96.68           N  
ATOM   2875  CA  ARG B 366     -34.136   1.262  -3.674  1.00 96.68           C  
ATOM   2876  C   ARG B 366     -34.104   0.020  -4.559  1.00 96.68           C  
ATOM   2877  CB  ARG B 366     -33.755   2.498  -4.492  1.00 96.68           C  
ATOM   2878  O   ARG B 366     -35.150  -0.463  -4.998  1.00 96.68           O  
ATOM   2879  CG  ARG B 366     -34.243   3.807  -3.893  1.00 96.68           C  
ATOM   2880  CD  ARG B 366     -35.707   4.066  -4.222  1.00 96.68           C  
ATOM   2881  NE  ARG B 366     -35.967   5.487  -4.437  1.00 96.68           N  
ATOM   2882  NH1 ARG B 366     -36.911   5.209  -6.528  1.00 96.68           N  
ATOM   2883  NH2 ARG B 366     -36.723   7.305  -5.619  1.00 96.68           N  
ATOM   2884  CZ  ARG B 366     -36.533   5.997  -5.528  1.00 96.68           C  
ATOM   2885  N   LEU B 367     -32.964  -0.470  -4.717  1.00 96.44           N  
ATOM   2886  CA  LEU B 367     -32.806  -1.643  -5.570  1.00 96.44           C  
ATOM   2887  C   LEU B 367     -33.405  -2.880  -4.909  1.00 96.44           C  
ATOM   2888  CB  LEU B 367     -31.327  -1.883  -5.884  1.00 96.44           C  
ATOM   2889  O   LEU B 367     -33.946  -3.753  -5.592  1.00 96.44           O  
ATOM   2890  CG  LEU B 367     -30.665  -0.884  -6.834  1.00 96.44           C  
ATOM   2891  CD1 LEU B 367     -29.158  -1.111  -6.876  1.00 96.44           C  
ATOM   2892  CD2 LEU B 367     -31.266  -0.994  -8.231  1.00 96.44           C  
ATOM   2893  N   GLU B 368     -33.330  -2.923  -3.595  1.00 94.48           N  
ATOM   2894  CA  GLU B 368     -33.931  -4.026  -2.852  1.00 94.48           C  
ATOM   2895  C   GLU B 368     -35.449  -4.034  -3.008  1.00 94.48           C  
ATOM   2896  CB  GLU B 368     -33.555  -3.946  -1.370  1.00 94.48           C  
ATOM   2897  O   GLU B 368     -36.077  -5.094  -2.967  1.00 94.48           O  
ATOM   2898  CG  GLU B 368     -32.130  -4.390  -1.073  1.00 94.48           C  
ATOM   2899  CD  GLU B 368     -31.739  -4.213   0.386  1.00 94.48           C  
ATOM   2900  OE1 GLU B 368     -30.646  -4.678   0.782  1.00 94.48           O  
ATOM   2901  OE2 GLU B 368     -32.532  -3.606   1.139  1.00 94.48           O  
ATOM   2902  N   GLN B 369     -36.013  -2.858  -3.293  1.00 95.96           N  
ATOM   2903  CA  GLN B 369     -37.454  -2.719  -3.474  1.00 95.96           C  
ATOM   2904  C   GLN B 369     -37.833  -2.793  -4.951  1.00 95.96           C  
ATOM   2905  CB  GLN B 369     -37.948  -1.403  -2.871  1.00 95.96           C  
ATOM   2906  O   GLN B 369     -38.981  -2.536  -5.317  1.00 95.96           O  
ATOM   2907  CG  GLN B 369     -37.770  -1.314  -1.361  1.00 95.96           C  
ATOM   2908  CD  GLN B 369     -38.075   0.069  -0.816  1.00 95.96           C  
ATOM   2909  NE2 GLN B 369     -37.835   0.262   0.477  1.00 95.96           N  
ATOM   2910  OE1 GLN B 369     -38.522   0.956  -1.550  1.00 95.96           O  
ATOM   2911  N   GLY B 370     -36.889  -2.996  -5.791  1.00 95.35           N  
ATOM   2912  CA  GLY B 370     -37.133  -3.118  -7.220  1.00 95.35           C  
ATOM   2913  C   GLY B 370     -37.290  -1.779  -7.915  1.00 95.35           C  
ATOM   2914  O   GLY B 370     -37.889  -1.698  -8.990  1.00 95.35           O  
ATOM   2915  N   GLN B 371     -36.813  -0.749  -7.255  1.00 96.22           N  
ATOM   2916  CA  GLN B 371     -36.927   0.596  -7.809  1.00 96.22           C  
ATOM   2917  C   GLN B 371     -35.647   1.003  -8.534  1.00 96.22           C  
ATOM   2918  CB  GLN B 371     -37.250   1.605  -6.706  1.00 96.22           C  
ATOM   2919  O   GLN B 371     -34.566   0.499  -8.224  1.00 96.22           O  
ATOM   2920  CG  GLN B 371     -38.572   1.340  -5.998  1.00 96.22           C  
ATOM   2921  CD  GLN B 371     -38.809   2.277  -4.828  1.00 96.22           C  
ATOM   2922  NE2 GLN B 371     -39.999   2.204  -4.242  1.00 96.22           N  
ATOM   2923  OE1 GLN B 371     -37.930   3.061  -4.455  1.00 96.22           O  
ATOM   2924  N   ALA B 372     -35.835   1.880  -9.478  1.00 94.13           N  
ATOM   2925  CA  ALA B 372     -34.702   2.403 -10.237  1.00 94.13           C  
ATOM   2926  C   ALA B 372     -33.927   3.436  -9.424  1.00 94.13           C  
ATOM   2927  CB  ALA B 372     -35.180   3.015 -11.552  1.00 94.13           C  
ATOM   2928  O   ALA B 372     -34.471   4.040  -8.497  1.00 94.13           O  
ATOM   2929  N   ILE B 373     -32.640   3.655  -9.795  1.00 94.97           N  
ATOM   2930  CA  ILE B 373     -31.810   4.568  -9.016  1.00 94.97           C  
ATOM   2931  C   ILE B 373     -31.365   5.737  -9.893  1.00 94.97           C  
ATOM   2932  CB  ILE B 373     -30.580   3.845  -8.422  1.00 94.97           C  
ATOM   2933  O   ILE B 373     -30.520   6.538  -9.487  1.00 94.97           O  
ATOM   2934  CG1 ILE B 373     -29.751   3.198  -9.537  1.00 94.97           C  
ATOM   2935  CG2 ILE B 373     -31.013   2.804  -7.386  1.00 94.97           C  
ATOM   2936  CD1 ILE B 373     -28.379   2.714  -9.087  1.00 94.97           C  
ATOM   2937  N   ASP B 374     -31.846   5.937 -11.049  1.00 94.11           N  
ATOM   2938  CA  ASP B 374     -31.417   6.940 -12.019  1.00 94.11           C  
ATOM   2939  C   ASP B 374     -31.534   8.349 -11.442  1.00 94.11           C  
ATOM   2940  CB  ASP B 374     -32.240   6.828 -13.305  1.00 94.11           C  
ATOM   2941  O   ASP B 374     -30.683   9.203 -11.699  1.00 94.11           O  
ATOM   2942  CG  ASP B 374     -32.072   5.489 -14.001  1.00 94.11           C  
ATOM   2943  OD1 ASP B 374     -30.951   5.172 -14.453  1.00 94.11           O  
ATOM   2944  OD2 ASP B 374     -33.072   4.746 -14.102  1.00 94.11           O  
ATOM   2945  N   ASP B 375     -32.589   8.553 -10.669  1.00 93.31           N  
ATOM   2946  CA  ASP B 375     -32.829   9.886 -10.125  1.00 93.31           C  
ATOM   2947  C   ASP B 375     -31.888  10.180  -8.958  1.00 93.31           C  
ATOM   2948  CB  ASP B 375     -34.285  10.028  -9.675  1.00 93.31           C  
ATOM   2949  O   ASP B 375     -31.813  11.316  -8.486  1.00 93.31           O  
ATOM   2950  CG  ASP B 375     -34.707   8.958  -8.684  1.00 93.31           C  
ATOM   2951  OD1 ASP B 375     -34.471   7.758  -8.945  1.00 93.31           O  
ATOM   2952  OD2 ASP B 375     -35.282   9.317  -7.635  1.00 93.31           O  
ATOM   2953  N   LEU B 376     -31.084   9.158  -8.551  1.00 93.29           N  
ATOM   2954  CA  LEU B 376     -30.189   9.318  -7.411  1.00 93.29           C  
ATOM   2955  C   LEU B 376     -28.744   9.477  -7.872  1.00 93.29           C  
ATOM   2956  CB  LEU B 376     -30.306   8.120  -6.465  1.00 93.29           C  
ATOM   2957  O   LEU B 376     -27.833   9.586  -7.048  1.00 93.29           O  
ATOM   2958  CG  LEU B 376     -31.644   7.954  -5.743  1.00 93.29           C  
ATOM   2959  CD1 LEU B 376     -31.634   6.688  -4.894  1.00 93.29           C  
ATOM   2960  CD2 LEU B 376     -31.943   9.178  -4.883  1.00 93.29           C  
ATOM   2961  N   MET B 377     -28.607   9.571  -9.094  1.00 91.28           N  
ATOM   2962  CA  MET B 377     -27.256   9.735  -9.622  1.00 91.28           C  
ATOM   2963  C   MET B 377     -26.646  11.054  -9.158  1.00 91.28           C  
ATOM   2964  CB  MET B 377     -27.264   9.672 -11.150  1.00 91.28           C  
ATOM   2965  O   MET B 377     -27.245  12.116  -9.335  1.00 91.28           O  
ATOM   2966  CG  MET B 377     -27.396   8.263 -11.705  1.00 91.28           C  
ATOM   2967  SD  MET B 377     -26.039   7.159 -11.151  1.00 91.28           S  
ATOM   2968  CE  MET B 377     -24.632   7.934 -11.993  1.00 91.28           C  
ATOM   2969  N   PRO B 378     -25.486  10.913  -8.496  1.00 87.84           N  
ATOM   2970  CA  PRO B 378     -24.853  12.131  -7.983  1.00 87.84           C  
ATOM   2971  C   PRO B 378     -24.209  12.970  -9.084  1.00 87.84           C  
ATOM   2972  CB  PRO B 378     -23.795  11.597  -7.014  1.00 87.84           C  
ATOM   2973  O   PRO B 378     -23.812  12.434 -10.122  1.00 87.84           O  
ATOM   2974  CG  PRO B 378     -23.493  10.217  -7.501  1.00 87.84           C  
ATOM   2975  CD  PRO B 378     -24.708   9.681  -8.202  1.00 87.84           C  
ATOM   2976  N   ALA B 379     -24.186  14.318  -8.813  1.00 84.05           N  
ATOM   2977  CA  ALA B 379     -23.456  15.198  -9.722  1.00 84.05           C  
ATOM   2978  C   ALA B 379     -21.949  15.008  -9.576  1.00 84.05           C  
ATOM   2979  CB  ALA B 379     -23.832  16.656  -9.467  1.00 84.05           C  
ATOM   2980  O   ALA B 379     -21.470  14.574  -8.526  1.00 84.05           O  
ATOM   2981  N   GLN B 380     -21.279  15.227 -10.616  1.00 78.95           N  
ATOM   2982  CA  GLN B 380     -19.825  15.118 -10.568  1.00 78.95           C  
ATOM   2983  C   GLN B 380     -19.233  16.096  -9.557  1.00 78.95           C  
ATOM   2984  CB  GLN B 380     -19.221  15.366 -11.952  1.00 78.95           C  
ATOM   2985  O   GLN B 380     -19.465  17.304  -9.644  1.00 78.95           O  
ATOM   2986  CG  GLN B 380     -17.707  15.211 -11.999  1.00 78.95           C  
ATOM   2987  CD  GLN B 380     -17.261  13.765 -11.896  1.00 78.95           C  
ATOM   2988  NE2 GLN B 380     -16.133  13.538 -11.233  1.00 78.95           N  
ATOM   2989  OE1 GLN B 380     -17.926  12.858 -12.408  1.00 78.95           O  
ATOM   2990  N   LYS B 381     -18.593  15.539  -8.625  1.00 70.49           N  
ATOM   2991  CA  LYS B 381     -17.930  16.380  -7.632  1.00 70.49           C  
ATOM   2992  C   LYS B 381     -16.520  16.753  -8.080  1.00 70.49           C  
ATOM   2993  CB  LYS B 381     -17.880  15.673  -6.277  1.00 70.49           C  
ATOM   2994  O   LYS B 381     -15.837  15.955  -8.726  1.00 70.49           O  
ATOM   2995  CG  LYS B 381     -19.206  15.670  -5.530  1.00 70.49           C  
ATOM   2996  CD  LYS B 381     -19.012  15.369  -4.049  1.00 70.49           C  
ATOM   2997  CE  LYS B 381     -20.334  15.400  -3.295  1.00 70.49           C  
ATOM   2998  NZ  LYS B 381     -20.153  15.081  -1.847  1.00 70.49           N  
TER    2999      LYS B 381                                                      
ATOM   3000  N   MET C   1       9.986 -16.917 -25.542  1.00 56.79           N  
ATOM   3001  CA  MET C   1      10.873 -18.051 -25.299  1.00 56.79           C  
ATOM   3002  C   MET C   1      10.238 -19.352 -25.779  1.00 56.79           C  
ATOM   3003  CB  MET C   1      11.218 -18.155 -23.812  1.00 56.79           C  
ATOM   3004  O   MET C   1       9.180 -19.749 -25.288  1.00 56.79           O  
ATOM   3005  CG  MET C   1      12.634 -17.713 -23.479  1.00 56.79           C  
ATOM   3006  SD  MET C   1      13.025 -17.892 -21.695  1.00 56.79           S  
ATOM   3007  CE  MET C   1      14.546 -16.907 -21.601  1.00 56.79           C  
ATOM   3008  N   SER C   2      10.716 -19.812 -26.834  1.00 78.30           N  
ATOM   3009  CA  SER C   2      10.119 -21.023 -27.386  1.00 78.30           C  
ATOM   3010  C   SER C   2      10.892 -22.266 -26.957  1.00 78.30           C  
ATOM   3011  CB  SER C   2      10.068 -20.947 -28.913  1.00 78.30           C  
ATOM   3012  O   SER C   2      12.103 -22.204 -26.735  1.00 78.30           O  
ATOM   3013  OG  SER C   2      11.358 -20.708 -29.449  1.00 78.30           O  
ATOM   3014  N   LEU C   3      10.235 -23.297 -26.659  1.00 89.17           N  
ATOM   3015  CA  LEU C   3      10.804 -24.583 -26.268  1.00 89.17           C  
ATOM   3016  C   LEU C   3      11.345 -25.329 -27.483  1.00 89.17           C  
ATOM   3017  CB  LEU C   3       9.755 -25.439 -25.554  1.00 89.17           C  
ATOM   3018  O   LEU C   3      10.691 -25.379 -28.528  1.00 89.17           O  
ATOM   3019  CG  LEU C   3       9.236 -24.902 -24.220  1.00 89.17           C  
ATOM   3020  CD1 LEU C   3       7.998 -25.677 -23.782  1.00 89.17           C  
ATOM   3021  CD2 LEU C   3      10.324 -24.975 -23.154  1.00 89.17           C  
ATOM   3022  N   THR C   4      12.532 -25.816 -27.397  1.00 90.45           N  
ATOM   3023  CA  THR C   4      13.092 -26.636 -28.465  1.00 90.45           C  
ATOM   3024  C   THR C   4      12.438 -28.015 -28.487  1.00 90.45           C  
ATOM   3025  CB  THR C   4      14.616 -26.790 -28.312  1.00 90.45           C  
ATOM   3026  O   THR C   4      11.749 -28.396 -27.539  1.00 90.45           O  
ATOM   3027  CG2 THR C   4      15.303 -25.429 -28.252  1.00 90.45           C  
ATOM   3028  OG1 THR C   4      14.899 -27.508 -27.104  1.00 90.45           O  
ATOM   3029  N   LYS C   5      12.708 -28.698 -29.563  1.00 92.61           N  
ATOM   3030  CA  LYS C   5      12.170 -30.049 -29.693  1.00 92.61           C  
ATOM   3031  C   LYS C   5      12.693 -30.958 -28.585  1.00 92.61           C  
ATOM   3032  CB  LYS C   5      12.520 -30.637 -31.061  1.00 92.61           C  
ATOM   3033  O   LYS C   5      11.943 -31.766 -28.033  1.00 92.61           O  
ATOM   3034  CG  LYS C   5      11.312 -31.093 -31.866  1.00 92.61           C  
ATOM   3035  CD  LYS C   5      11.723 -31.653 -33.222  1.00 92.61           C  
ATOM   3036  CE  LYS C   5      10.515 -32.107 -34.030  1.00 92.61           C  
ATOM   3037  NZ  LYS C   5      10.914 -32.673 -35.353  1.00 92.61           N  
ATOM   3038  N   THR C   6      13.973 -30.834 -28.320  1.00 90.25           N  
ATOM   3039  CA  THR C   6      14.592 -31.628 -27.266  1.00 90.25           C  
ATOM   3040  C   THR C   6      13.985 -31.291 -25.907  1.00 90.25           C  
ATOM   3041  CB  THR C   6      16.115 -31.406 -27.220  1.00 90.25           C  
ATOM   3042  O   THR C   6      13.686 -32.188 -25.115  1.00 90.25           O  
ATOM   3043  CG2 THR C   6      16.785 -32.382 -26.259  1.00 90.25           C  
ATOM   3044  OG1 THR C   6      16.659 -31.594 -28.532  1.00 90.25           O  
ATOM   3045  N   GLU C   7      13.748 -30.100 -25.633  1.00 92.20           N  
ATOM   3046  CA  GLU C   7      13.155 -29.661 -24.374  1.00 92.20           C  
ATOM   3047  C   GLU C   7      11.728 -30.181 -24.225  1.00 92.20           C  
ATOM   3048  CB  GLU C   7      13.171 -28.133 -24.275  1.00 92.20           C  
ATOM   3049  O   GLU C   7      11.336 -30.633 -23.147  1.00 92.20           O  
ATOM   3050  CG  GLU C   7      14.552 -27.547 -24.022  1.00 92.20           C  
ATOM   3051  CD  GLU C   7      14.616 -26.044 -24.243  1.00 92.20           C  
ATOM   3052  OE1 GLU C   7      15.542 -25.391 -23.709  1.00 92.20           O  
ATOM   3053  OE2 GLU C   7      13.733 -25.515 -24.954  1.00 92.20           O  
ATOM   3054  N   ARG C   8      10.978 -30.113 -25.237  1.00 95.37           N  
ATOM   3055  CA  ARG C   8       9.612 -30.626 -25.225  1.00 95.37           C  
ATOM   3056  C   ARG C   8       9.585 -32.105 -24.855  1.00 95.37           C  
ATOM   3057  CB  ARG C   8       8.947 -30.414 -26.587  1.00 95.37           C  
ATOM   3058  O   ARG C   8       8.742 -32.537 -24.066  1.00 95.37           O  
ATOM   3059  CG  ARG C   8       8.489 -28.986 -26.834  1.00 95.37           C  
ATOM   3060  CD  ARG C   8       7.868 -28.823 -28.214  1.00 95.37           C  
ATOM   3061  NE  ARG C   8       7.631 -27.419 -28.537  1.00 95.37           N  
ATOM   3062  NH1 ARG C   8       5.547 -27.771 -29.471  1.00 95.37           N  
ATOM   3063  NH2 ARG C   8       6.422 -25.655 -29.374  1.00 95.37           N  
ATOM   3064  CZ  ARG C   8       6.534 -26.951 -29.126  1.00 95.37           C  
ATOM   3065  N   THR C   9      10.509 -32.732 -25.484  1.00 95.76           N  
ATOM   3066  CA  THR C   9      10.591 -34.165 -25.220  1.00 95.76           C  
ATOM   3067  C   THR C   9      10.916 -34.426 -23.753  1.00 95.76           C  
ATOM   3068  CB  THR C   9      11.651 -34.837 -26.112  1.00 95.76           C  
ATOM   3069  O   THR C   9      10.315 -35.301 -23.125  1.00 95.76           O  
ATOM   3070  CG2 THR C   9      11.689 -36.344 -25.879  1.00 95.76           C  
ATOM   3071  OG1 THR C   9      11.340 -34.584 -27.488  1.00 95.76           O  
ATOM   3072  N   ILE C  10      11.807 -33.722 -23.219  1.00 93.48           N  
ATOM   3073  CA  ILE C  10      12.211 -33.865 -21.825  1.00 93.48           C  
ATOM   3074  C   ILE C  10      11.031 -33.545 -20.910  1.00 93.48           C  
ATOM   3075  CB  ILE C  10      13.412 -32.953 -21.489  1.00 93.48           C  
ATOM   3076  O   ILE C  10      10.760 -34.278 -19.956  1.00 93.48           O  
ATOM   3077  CG1 ILE C  10      14.678 -33.456 -22.192  1.00 93.48           C  
ATOM   3078  CG2 ILE C  10      13.623 -32.874 -19.974  1.00 93.48           C  
ATOM   3079  CD1 ILE C  10      15.856 -32.495 -22.109  1.00 93.48           C  
ATOM   3080  N   ILE C  11      10.291 -32.529 -21.203  1.00 96.70           N  
ATOM   3081  CA  ILE C  11       9.168 -32.070 -20.393  1.00 96.70           C  
ATOM   3082  C   ILE C  11       8.071 -33.133 -20.382  1.00 96.70           C  
ATOM   3083  CB  ILE C  11       8.608 -30.727 -20.911  1.00 96.70           C  
ATOM   3084  O   ILE C  11       7.563 -33.499 -19.320  1.00 96.70           O  
ATOM   3085  CG1 ILE C  11       9.622 -29.601 -20.678  1.00 96.70           C  
ATOM   3086  CG2 ILE C  11       7.269 -30.405 -20.241  1.00 96.70           C  
ATOM   3087  CD1 ILE C  11       9.327 -28.330 -21.462  1.00 96.70           C  
ATOM   3088  N   VAL C  12       7.787 -33.620 -21.576  1.00 95.96           N  
ATOM   3089  CA  VAL C  12       6.726 -34.612 -21.711  1.00 95.96           C  
ATOM   3090  C   VAL C  12       7.141 -35.909 -21.020  1.00 95.96           C  
ATOM   3091  CB  VAL C  12       6.387 -34.882 -23.194  1.00 95.96           C  
ATOM   3092  O   VAL C  12       6.324 -36.558 -20.361  1.00 95.96           O  
ATOM   3093  CG1 VAL C  12       5.441 -36.075 -23.322  1.00 95.96           C  
ATOM   3094  CG2 VAL C  12       5.775 -33.639 -23.836  1.00 95.96           C  
ATOM   3095  N   SER C  13       8.363 -36.236 -21.175  1.00 95.65           N  
ATOM   3096  CA  SER C  13       8.867 -37.450 -20.542  1.00 95.65           C  
ATOM   3097  C   SER C  13       8.808 -37.346 -19.021  1.00 95.65           C  
ATOM   3098  CB  SER C  13      10.303 -37.729 -20.986  1.00 95.65           C  
ATOM   3099  O   SER C  13       8.362 -38.277 -18.347  1.00 95.65           O  
ATOM   3100  OG  SER C  13      10.766 -38.957 -20.450  1.00 95.65           O  
ATOM   3101  N   MET C  14       9.254 -36.267 -18.511  1.00 94.72           N  
ATOM   3102  CA  MET C  14       9.222 -36.060 -17.066  1.00 94.72           C  
ATOM   3103  C   MET C  14       7.786 -36.000 -16.557  1.00 94.72           C  
ATOM   3104  CB  MET C  14       9.965 -34.777 -16.690  1.00 94.72           C  
ATOM   3105  O   MET C  14       7.495 -36.463 -15.453  1.00 94.72           O  
ATOM   3106  CG  MET C  14      10.967 -34.958 -15.561  1.00 94.72           C  
ATOM   3107  SD  MET C  14      11.618 -36.671 -15.467  1.00 94.72           S  
ATOM   3108  CE  MET C  14      10.478 -37.379 -14.247  1.00 94.72           C  
ATOM   3109  N   TRP C  15       6.945 -35.392 -17.317  1.00 96.37           N  
ATOM   3110  CA  TRP C  15       5.546 -35.294 -16.913  1.00 96.37           C  
ATOM   3111  C   TRP C  15       4.937 -36.678 -16.718  1.00 96.37           C  
ATOM   3112  CB  TRP C  15       4.740 -34.510 -17.953  1.00 96.37           C  
ATOM   3113  O   TRP C  15       4.090 -36.872 -15.843  1.00 96.37           O  
ATOM   3114  CG  TRP C  15       3.271 -34.442 -17.661  1.00 96.37           C  
ATOM   3115  CD1 TRP C  15       2.258 -34.991 -18.398  1.00 96.37           C  
ATOM   3116  CD2 TRP C  15       2.650 -33.784 -16.553  1.00 96.37           C  
ATOM   3117  CE2 TRP C  15       1.256 -33.975 -16.681  1.00 96.37           C  
ATOM   3118  CE3 TRP C  15       3.137 -33.051 -15.462  1.00 96.37           C  
ATOM   3119  NE1 TRP C  15       1.044 -34.713 -17.813  1.00 96.37           N  
ATOM   3120  CH2 TRP C  15       0.847 -32.745 -14.700  1.00 96.37           C  
ATOM   3121  CZ2 TRP C  15       0.344 -33.458 -15.758  1.00 96.37           C  
ATOM   3122  CZ3 TRP C  15       2.228 -32.538 -14.545  1.00 96.37           C  
ATOM   3123  N   ALA C  16       5.277 -37.595 -17.566  1.00 95.50           N  
ATOM   3124  CA  ALA C  16       4.747 -38.951 -17.449  1.00 95.50           C  
ATOM   3125  C   ALA C  16       4.990 -39.516 -16.053  1.00 95.50           C  
ATOM   3126  CB  ALA C  16       5.372 -39.859 -18.504  1.00 95.50           C  
ATOM   3127  O   ALA C  16       4.168 -40.274 -15.531  1.00 95.50           O  
ATOM   3128  N   LYS C  17       6.000 -39.104 -15.488  1.00 94.63           N  
ATOM   3129  CA  LYS C  17       6.329 -39.556 -14.139  1.00 94.63           C  
ATOM   3130  C   LYS C  17       5.633 -38.698 -13.087  1.00 94.63           C  
ATOM   3131  CB  LYS C  17       7.842 -39.529 -13.919  1.00 94.63           C  
ATOM   3132  O   LYS C  17       5.102 -39.220 -12.105  1.00 94.63           O  
ATOM   3133  CG  LYS C  17       8.615 -40.484 -14.818  1.00 94.63           C  
ATOM   3134  CD  LYS C  17      10.104 -40.471 -14.497  1.00 94.63           C  
ATOM   3135  CE  LYS C  17      10.876 -41.442 -15.381  1.00 94.63           C  
ATOM   3136  NZ  LYS C  17      12.322 -41.497 -15.012  1.00 94.63           N  
ATOM   3137  N   ILE C  18       5.606 -37.439 -13.303  1.00 95.17           N  
ATOM   3138  CA  ILE C  18       5.024 -36.473 -12.378  1.00 95.17           C  
ATOM   3139  C   ILE C  18       3.526 -36.733 -12.235  1.00 95.17           C  
ATOM   3140  CB  ILE C  18       5.275 -35.022 -12.844  1.00 95.17           C  
ATOM   3141  O   ILE C  18       2.988 -36.704 -11.126  1.00 95.17           O  
ATOM   3142  CG1 ILE C  18       6.778 -34.719 -12.865  1.00 95.17           C  
ATOM   3143  CG2 ILE C  18       4.529 -34.030 -11.947  1.00 95.17           C  
ATOM   3144  CD1 ILE C  18       7.134 -33.398 -13.532  1.00 95.17           C  
ATOM   3145  N   SER C  19       2.938 -37.026 -13.333  1.00 94.78           N  
ATOM   3146  CA  SER C  19       1.484 -37.148 -13.378  1.00 94.78           C  
ATOM   3147  C   SER C  19       1.001 -38.310 -12.516  1.00 94.78           C  
ATOM   3148  CB  SER C  19       1.006 -37.336 -14.818  1.00 94.78           C  
ATOM   3149  O   SER C  19      -0.131 -38.298 -12.028  1.00 94.78           O  
ATOM   3150  OG  SER C  19       1.500 -38.549 -15.358  1.00 94.78           O  
ATOM   3151  N   THR C  20       1.827 -39.266 -12.303  1.00 93.61           N  
ATOM   3152  CA  THR C  20       1.461 -40.439 -11.518  1.00 93.61           C  
ATOM   3153  C   THR C  20       1.435 -40.107 -10.029  1.00 93.61           C  
ATOM   3154  CB  THR C  20       2.434 -41.606 -11.769  1.00 93.61           C  
ATOM   3155  O   THR C  20       0.885 -40.866  -9.228  1.00 93.61           O  
ATOM   3156  CG2 THR C  20       2.400 -42.045 -13.230  1.00 93.61           C  
ATOM   3157  OG1 THR C  20       3.764 -41.191 -11.437  1.00 93.61           O  
ATOM   3158  N   GLN C  21       1.994 -39.083  -9.697  1.00 94.16           N  
ATOM   3159  CA  GLN C  21       2.063 -38.673  -8.299  1.00 94.16           C  
ATOM   3160  C   GLN C  21       1.629 -37.219  -8.129  1.00 94.16           C  
ATOM   3161  CB  GLN C  21       3.478 -38.865  -7.752  1.00 94.16           C  
ATOM   3162  O   GLN C  21       2.223 -36.476  -7.346  1.00 94.16           O  
ATOM   3163  CG  GLN C  21       4.073 -40.235  -8.052  1.00 94.16           C  
ATOM   3164  CD  GLN C  21       5.475 -40.400  -7.497  1.00 94.16           C  
ATOM   3165  NE2 GLN C  21       6.376 -40.935  -8.314  1.00 94.16           N  
ATOM   3166  OE1 GLN C  21       5.746 -40.049  -6.344  1.00 94.16           O  
ATOM   3167  N   ALA C  22       0.703 -36.793  -8.869  1.00 91.72           N  
ATOM   3168  CA  ALA C  22       0.287 -35.396  -8.960  1.00 91.72           C  
ATOM   3169  C   ALA C  22      -0.171 -34.870  -7.603  1.00 91.72           C  
ATOM   3170  CB  ALA C  22      -0.827 -35.239  -9.992  1.00 91.72           C  
ATOM   3171  O   ALA C  22       0.206 -33.768  -7.197  1.00 91.72           O  
ATOM   3172  N   ASP C  23      -0.903 -35.703  -6.929  1.00 91.67           N  
ATOM   3173  CA  ASP C  23      -1.456 -35.279  -5.646  1.00 91.67           C  
ATOM   3174  C   ASP C  23      -0.348 -35.020  -4.629  1.00 91.67           C  
ATOM   3175  CB  ASP C  23      -2.429 -36.330  -5.108  1.00 91.67           C  
ATOM   3176  O   ASP C  23      -0.325 -33.971  -3.981  1.00 91.67           O  
ATOM   3177  CG  ASP C  23      -3.290 -36.952  -6.193  1.00 91.67           C  
ATOM   3178  OD1 ASP C  23      -3.372 -36.388  -7.305  1.00 91.67           O  
ATOM   3179  OD2 ASP C  23      -3.895 -38.015  -5.933  1.00 91.67           O  
ATOM   3180  N   THR C  24       0.542 -35.945  -4.594  1.00 94.16           N  
ATOM   3181  CA  THR C  24       1.639 -35.836  -3.640  1.00 94.16           C  
ATOM   3182  C   THR C  24       2.565 -34.682  -4.009  1.00 94.16           C  
ATOM   3183  CB  THR C  24       2.448 -37.144  -3.567  1.00 94.16           C  
ATOM   3184  O   THR C  24       2.947 -33.885  -3.149  1.00 94.16           O  
ATOM   3185  CG2 THR C  24       3.285 -37.204  -2.294  1.00 94.16           C  
ATOM   3186  OG1 THR C  24       1.547 -38.259  -3.586  1.00 94.16           O  
ATOM   3187  N   ILE C  25       2.843 -34.521  -5.253  1.00 95.16           N  
ATOM   3188  CA  ILE C  25       3.757 -33.487  -5.726  1.00 95.16           C  
ATOM   3189  C   ILE C  25       3.128 -32.110  -5.522  1.00 95.16           C  
ATOM   3190  CB  ILE C  25       4.124 -33.694  -7.212  1.00 95.16           C  
ATOM   3191  O   ILE C  25       3.791 -31.182  -5.052  1.00 95.16           O  
ATOM   3192  CG1 ILE C  25       5.026 -34.923  -7.374  1.00 95.16           C  
ATOM   3193  CG2 ILE C  25       4.797 -32.441  -7.782  1.00 95.16           C  
ATOM   3194  CD1 ILE C  25       5.277 -35.321  -8.822  1.00 95.16           C  
ATOM   3195  N   GLY C  26       1.870 -32.056  -5.854  1.00 95.91           N  
ATOM   3196  CA  GLY C  26       1.167 -30.799  -5.653  1.00 95.91           C  
ATOM   3197  C   GLY C  26       1.103 -30.377  -4.197  1.00 95.91           C  
ATOM   3198  O   GLY C  26       1.349 -29.214  -3.870  1.00 95.91           O  
ATOM   3199  N   THR C  27       0.830 -31.290  -3.372  1.00 94.94           N  
ATOM   3200  CA  THR C  27       0.737 -31.010  -1.944  1.00 94.94           C  
ATOM   3201  C   THR C  27       2.086 -30.559  -1.392  1.00 94.94           C  
ATOM   3202  CB  THR C  27       0.246 -32.243  -1.163  1.00 94.94           C  
ATOM   3203  O   THR C  27       2.168 -29.554  -0.682  1.00 94.94           O  
ATOM   3204  CG2 THR C  27       0.004 -31.904   0.304  1.00 94.94           C  
ATOM   3205  OG1 THR C  27      -0.978 -32.712  -1.742  1.00 94.94           O  
ATOM   3206  N   GLU C  28       3.079 -31.258  -1.746  1.00 93.13           N  
ATOM   3207  CA  GLU C  28       4.422 -30.926  -1.280  1.00 93.13           C  
ATOM   3208  C   GLU C  28       4.863 -29.559  -1.796  1.00 93.13           C  
ATOM   3209  CB  GLU C  28       5.423 -32.000  -1.714  1.00 93.13           C  
ATOM   3210  O   GLU C  28       5.534 -28.808  -1.085  1.00 93.13           O  
ATOM   3211  CG  GLU C  28       5.783 -32.986  -0.613  1.00 93.13           C  
ATOM   3212  CD  GLU C  28       6.728 -34.084  -1.076  1.00 93.13           C  
ATOM   3213  OE1 GLU C  28       7.085 -34.962  -0.259  1.00 93.13           O  
ATOM   3214  OE2 GLU C  28       7.114 -34.065  -2.266  1.00 93.13           O  
ATOM   3215  N   THR C  29       4.493 -29.290  -2.990  1.00 93.06           N  
ATOM   3216  CA  THR C  29       4.836 -28.005  -3.590  1.00 93.06           C  
ATOM   3217  C   THR C  29       4.186 -26.859  -2.821  1.00 93.06           C  
ATOM   3218  CB  THR C  29       4.404 -27.945  -5.067  1.00 93.06           C  
ATOM   3219  O   THR C  29       4.850 -25.876  -2.483  1.00 93.06           O  
ATOM   3220  CG2 THR C  29       4.747 -26.594  -5.686  1.00 93.06           C  
ATOM   3221  OG1 THR C  29       5.077 -28.978  -5.798  1.00 93.06           O  
ATOM   3222  N   LEU C  30       2.930 -27.023  -2.550  1.00 92.99           N  
ATOM   3223  CA  LEU C  30       2.208 -25.985  -1.821  1.00 92.99           C  
ATOM   3224  C   LEU C  30       2.745 -25.845  -0.401  1.00 92.99           C  
ATOM   3225  CB  LEU C  30       0.710 -26.299  -1.785  1.00 92.99           C  
ATOM   3226  O   LEU C  30       2.909 -24.729   0.098  1.00 92.99           O  
ATOM   3227  CG  LEU C  30      -0.073 -26.016  -3.067  1.00 92.99           C  
ATOM   3228  CD1 LEU C  30      -1.499 -26.545  -2.945  1.00 92.99           C  
ATOM   3229  CD2 LEU C  30      -0.075 -24.523  -3.375  1.00 92.99           C  
ATOM   3230  N   GLU C  31       3.017 -26.951   0.211  1.00 88.87           N  
ATOM   3231  CA  GLU C  31       3.589 -26.908   1.553  1.00 88.87           C  
ATOM   3232  C   GLU C  31       4.914 -26.153   1.565  1.00 88.87           C  
ATOM   3233  CB  GLU C  31       3.786 -28.325   2.099  1.00 88.87           C  
ATOM   3234  O   GLU C  31       5.156 -25.327   2.449  1.00 88.87           O  
ATOM   3235  CG  GLU C  31       2.494 -28.999   2.540  1.00 88.87           C  
ATOM   3236  CD  GLU C  31       2.688 -30.446   2.966  1.00 88.87           C  
ATOM   3237  OE1 GLU C  31       1.760 -31.030   3.571  1.00 88.87           O  
ATOM   3238  OE2 GLU C  31       3.777 -30.999   2.693  1.00 88.87           O  
ATOM   3239  N   ARG C  32       5.737 -26.398   0.563  1.00 84.49           N  
ATOM   3240  CA  ARG C  32       7.004 -25.686   0.433  1.00 84.49           C  
ATOM   3241  C   ARG C  32       6.773 -24.198   0.193  1.00 84.49           C  
ATOM   3242  CB  ARG C  32       7.839 -26.277  -0.705  1.00 84.49           C  
ATOM   3243  O   ARG C  32       7.499 -23.357   0.728  1.00 84.49           O  
ATOM   3244  CG  ARG C  32       9.325 -25.970  -0.602  1.00 84.49           C  
ATOM   3245  CD  ARG C  32      10.122 -26.672  -1.693  1.00 84.49           C  
ATOM   3246  NE  ARG C  32      10.631 -27.964  -1.241  1.00 84.49           N  
ATOM   3247  NH1 ARG C  32      12.708 -27.163  -0.623  1.00 84.49           N  
ATOM   3248  NH2 ARG C  32      12.207 -29.385  -0.363  1.00 84.49           N  
ATOM   3249  CZ  ARG C  32      11.847 -28.168  -0.743  1.00 84.49           C  
ATOM   3250  N   LEU C  33       5.762 -23.910  -0.615  1.00 87.57           N  
ATOM   3251  CA  LEU C  33       5.428 -22.518  -0.897  1.00 87.57           C  
ATOM   3252  C   LEU C  33       5.057 -21.778   0.384  1.00 87.57           C  
ATOM   3253  CB  LEU C  33       4.274 -22.435  -1.900  1.00 87.57           C  
ATOM   3254  O   LEU C  33       5.603 -20.710   0.670  1.00 87.57           O  
ATOM   3255  CG  LEU C  33       3.818 -21.030  -2.294  1.00 87.57           C  
ATOM   3256  CD1 LEU C  33       4.899 -20.332  -3.113  1.00 87.57           C  
ATOM   3257  CD2 LEU C  33       2.508 -21.091  -3.072  1.00 87.57           C  
ATOM   3258  N   PHE C  34       4.234 -22.346   1.185  1.00 82.83           N  
ATOM   3259  CA  PHE C  34       3.713 -21.688   2.377  1.00 82.83           C  
ATOM   3260  C   PHE C  34       4.782 -21.599   3.459  1.00 82.83           C  
ATOM   3261  CB  PHE C  34       2.486 -22.434   2.911  1.00 82.83           C  
ATOM   3262  O   PHE C  34       4.809 -20.643   4.236  1.00 82.83           O  
ATOM   3263  CG  PHE C  34       1.299 -22.391   1.987  1.00 82.83           C  
ATOM   3264  CD1 PHE C  34       0.955 -21.217   1.329  1.00 82.83           C  
ATOM   3265  CD2 PHE C  34       0.527 -23.526   1.777  1.00 82.83           C  
ATOM   3266  CE1 PHE C  34      -0.143 -21.174   0.473  1.00 82.83           C  
ATOM   3267  CE2 PHE C  34      -0.572 -23.492   0.923  1.00 82.83           C  
ATOM   3268  CZ  PHE C  34      -0.906 -22.315   0.273  1.00 82.83           C  
ATOM   3269  N   LEU C  35       5.678 -22.574   3.397  1.00 73.83           N  
ATOM   3270  CA  LEU C  35       6.754 -22.560   4.382  1.00 73.83           C  
ATOM   3271  C   LEU C  35       7.825 -21.543   4.003  1.00 73.83           C  
ATOM   3272  CB  LEU C  35       7.378 -23.951   4.515  1.00 73.83           C  
ATOM   3273  O   LEU C  35       8.311 -20.799   4.857  1.00 73.83           O  
ATOM   3274  CG  LEU C  35       7.159 -24.669   5.847  1.00 73.83           C  
ATOM   3275  CD1 LEU C  35       6.677 -26.096   5.607  1.00 73.83           C  
ATOM   3276  CD2 LEU C  35       8.439 -24.664   6.675  1.00 73.83           C  
ATOM   3277  N   SER C  36       8.158 -21.540   2.734  1.00 72.60           N  
ATOM   3278  CA  SER C  36       9.262 -20.706   2.270  1.00 72.60           C  
ATOM   3279  C   SER C  36       8.810 -19.267   2.043  1.00 72.60           C  
ATOM   3280  CB  SER C  36       9.856 -21.273   0.980  1.00 72.60           C  
ATOM   3281  O   SER C  36       9.606 -18.334   2.169  1.00 72.60           O  
ATOM   3282  OG  SER C  36      10.355 -22.583   1.188  1.00 72.60           O  
ATOM   3283  N   HIS C  37       7.497 -19.118   1.697  1.00 73.53           N  
ATOM   3284  CA  HIS C  37       6.924 -17.805   1.419  1.00 73.53           C  
ATOM   3285  C   HIS C  37       5.580 -17.632   2.118  1.00 73.53           C  
ATOM   3286  CB  HIS C  37       6.763 -17.599  -0.088  1.00 73.53           C  
ATOM   3287  O   HIS C  37       4.542 -17.529   1.459  1.00 73.53           O  
ATOM   3288  CG  HIS C  37       8.009 -17.876  -0.868  1.00 73.53           C  
ATOM   3289  CD2 HIS C  37       8.341 -18.910  -1.675  1.00 73.53           C  
ATOM   3290  ND1 HIS C  37       9.095 -17.027  -0.862  1.00 73.53           N  
ATOM   3291  CE1 HIS C  37      10.042 -17.529  -1.636  1.00 73.53           C  
ATOM   3292  NE2 HIS C  37       9.610 -18.671  -2.141  1.00 73.53           N  
ATOM   3293  N   PRO C  38       5.642 -17.404   3.380  1.00 72.73           N  
ATOM   3294  CA  PRO C  38       4.422 -17.386   4.189  1.00 72.73           C  
ATOM   3295  C   PRO C  38       3.452 -16.282   3.771  1.00 72.73           C  
ATOM   3296  CB  PRO C  38       4.943 -17.144   5.608  1.00 72.73           C  
ATOM   3297  O   PRO C  38       2.244 -16.401   3.991  1.00 72.73           O  
ATOM   3298  CG  PRO C  38       6.428 -17.051   5.459  1.00 72.73           C  
ATOM   3299  CD  PRO C  38       6.779 -17.301   4.020  1.00 72.73           C  
ATOM   3300  N   GLN C  39       3.951 -15.267   3.091  1.00 65.21           N  
ATOM   3301  CA  GLN C  39       3.087 -14.183   2.635  1.00 65.21           C  
ATOM   3302  C   GLN C  39       2.069 -14.684   1.614  1.00 65.21           C  
ATOM   3303  CB  GLN C  39       3.919 -13.049   2.033  1.00 65.21           C  
ATOM   3304  O   GLN C  39       1.013 -14.074   1.433  1.00 65.21           O  
ATOM   3305  CG  GLN C  39       4.644 -13.432   0.750  1.00 65.21           C  
ATOM   3306  CD  GLN C  39       6.015 -14.028   1.007  1.00 65.21           C  
ATOM   3307  NE2 GLN C  39       6.798 -14.192  -0.054  1.00 65.21           N  
ATOM   3308  OE1 GLN C  39       6.369 -14.338   2.149  1.00 65.21           O  
ATOM   3309  N   THR C  40       2.284 -15.812   0.975  1.00 75.48           N  
ATOM   3310  CA  THR C  40       1.381 -16.352  -0.036  1.00 75.48           C  
ATOM   3311  C   THR C  40       0.138 -16.951   0.615  1.00 75.48           C  
ATOM   3312  CB  THR C  40       2.081 -17.422  -0.895  1.00 75.48           C  
ATOM   3313  O   THR C  40      -0.878 -17.161  -0.052  1.00 75.48           O  
ATOM   3314  CG2 THR C  40       3.277 -16.836  -1.637  1.00 75.48           C  
ATOM   3315  OG1 THR C  40       2.532 -18.486  -0.048  1.00 75.48           O  
ATOM   3316  N   LYS C  41       0.246 -17.181   1.885  1.00 73.16           N  
ATOM   3317  CA  LYS C  41      -0.877 -17.771   2.609  1.00 73.16           C  
ATOM   3318  C   LYS C  41      -2.086 -16.840   2.599  1.00 73.16           C  
ATOM   3319  CB  LYS C  41      -0.476 -18.096   4.048  1.00 73.16           C  
ATOM   3320  O   LYS C  41      -3.221 -17.288   2.774  1.00 73.16           O  
ATOM   3321  CG  LYS C  41       0.573 -19.192   4.167  1.00 73.16           C  
ATOM   3322  CD  LYS C  41       0.956 -19.444   5.619  1.00 73.16           C  
ATOM   3323  CE  LYS C  41       2.064 -20.482   5.734  1.00 73.16           C  
ATOM   3324  NZ  LYS C  41       2.460 -20.715   7.155  1.00 73.16           N  
ATOM   3325  N   THR C  42      -1.818 -15.582   2.289  1.00 65.12           N  
ATOM   3326  CA  THR C  42      -2.853 -14.554   2.311  1.00 65.12           C  
ATOM   3327  C   THR C  42      -3.972 -14.892   1.330  1.00 65.12           C  
ATOM   3328  CB  THR C  42      -2.271 -13.169   1.972  1.00 65.12           C  
ATOM   3329  O   THR C  42      -5.114 -14.467   1.513  1.00 65.12           O  
ATOM   3330  CG2 THR C  42      -2.274 -12.924   0.467  1.00 65.12           C  
ATOM   3331  OG1 THR C  42      -3.059 -12.157   2.611  1.00 65.12           O  
ATOM   3332  N   TYR C  43      -3.636 -15.725   0.398  1.00 71.39           N  
ATOM   3333  CA  TYR C  43      -4.605 -16.040  -0.645  1.00 71.39           C  
ATOM   3334  C   TYR C  43      -5.398 -17.293  -0.292  1.00 71.39           C  
ATOM   3335  CB  TYR C  43      -3.903 -16.229  -1.993  1.00 71.39           C  
ATOM   3336  O   TYR C  43      -6.272 -17.717  -1.052  1.00 71.39           O  
ATOM   3337  CG  TYR C  43      -3.186 -14.994  -2.482  1.00 71.39           C  
ATOM   3338  CD1 TYR C  43      -3.892 -13.932  -3.043  1.00 71.39           C  
ATOM   3339  CD2 TYR C  43      -1.803 -14.887  -2.386  1.00 71.39           C  
ATOM   3340  CE1 TYR C  43      -3.235 -12.792  -3.497  1.00 71.39           C  
ATOM   3341  CE2 TYR C  43      -1.136 -13.753  -2.837  1.00 71.39           C  
ATOM   3342  OH  TYR C  43      -1.205 -11.587  -3.838  1.00 71.39           O  
ATOM   3343  CZ  TYR C  43      -1.860 -12.712  -3.390  1.00 71.39           C  
ATOM   3344  N   PHE C  44      -5.077 -17.878   0.880  1.00 76.39           N  
ATOM   3345  CA  PHE C  44      -5.716 -19.129   1.274  1.00 76.39           C  
ATOM   3346  C   PHE C  44      -6.263 -19.033   2.694  1.00 76.39           C  
ATOM   3347  CB  PHE C  44      -4.729 -20.295   1.169  1.00 76.39           C  
ATOM   3348  O   PHE C  44      -6.034 -19.925   3.514  1.00 76.39           O  
ATOM   3349  CG  PHE C  44      -4.165 -20.491  -0.212  1.00 76.39           C  
ATOM   3350  CD1 PHE C  44      -4.807 -21.314  -1.129  1.00 76.39           C  
ATOM   3351  CD2 PHE C  44      -2.994 -19.850  -0.594  1.00 76.39           C  
ATOM   3352  CE1 PHE C  44      -4.287 -21.497  -2.409  1.00 76.39           C  
ATOM   3353  CE2 PHE C  44      -2.469 -20.028  -1.871  1.00 76.39           C  
ATOM   3354  CZ  PHE C  44      -3.117 -20.853  -2.777  1.00 76.39           C  
ATOM   3355  N   PRO C  45      -7.033 -18.052   3.015  1.00 69.61           N  
ATOM   3356  CA  PRO C  45      -7.481 -17.829   4.392  1.00 69.61           C  
ATOM   3357  C   PRO C  45      -8.390 -18.943   4.905  1.00 69.61           C  
ATOM   3358  CB  PRO C  45      -8.239 -16.502   4.305  1.00 69.61           C  
ATOM   3359  O   PRO C  45      -8.433 -19.204   6.110  1.00 69.61           O  
ATOM   3360  CG  PRO C  45      -8.534 -16.325   2.851  1.00 69.61           C  
ATOM   3361  CD  PRO C  45      -7.554 -17.145   2.062  1.00 69.61           C  
ATOM   3362  N   HIS C  46      -8.994 -19.687   3.995  1.00 73.82           N  
ATOM   3363  CA  HIS C  46      -9.983 -20.685   4.386  1.00 73.82           C  
ATOM   3364  C   HIS C  46      -9.412 -22.095   4.285  1.00 73.82           C  
ATOM   3365  CB  HIS C  46     -11.238 -20.563   3.521  1.00 73.82           C  
ATOM   3366  O   HIS C  46     -10.113 -23.074   4.552  1.00 73.82           O  
ATOM   3367  CG  HIS C  46     -11.804 -19.179   3.477  1.00 73.82           C  
ATOM   3368  CD2 HIS C  46     -11.960 -18.315   2.446  1.00 73.82           C  
ATOM   3369  ND1 HIS C  46     -12.288 -18.537   4.596  1.00 73.82           N  
ATOM   3370  CE1 HIS C  46     -12.719 -17.334   4.254  1.00 73.82           C  
ATOM   3371  NE2 HIS C  46     -12.531 -17.174   2.956  1.00 73.82           N  
ATOM   3372  N   PHE C  47      -8.195 -22.100   4.009  1.00 78.90           N  
ATOM   3373  CA  PHE C  47      -7.579 -23.412   3.849  1.00 78.90           C  
ATOM   3374  C   PHE C  47      -6.998 -23.901   5.170  1.00 78.90           C  
ATOM   3375  CB  PHE C  47      -6.485 -23.368   2.778  1.00 78.90           C  
ATOM   3376  O   PHE C  47      -6.491 -23.106   5.964  1.00 78.90           O  
ATOM   3377  CG  PHE C  47      -6.971 -23.722   1.399  1.00 78.90           C  
ATOM   3378  CD1 PHE C  47      -6.156 -24.421   0.518  1.00 78.90           C  
ATOM   3379  CD2 PHE C  47      -8.244 -23.354   0.983  1.00 78.90           C  
ATOM   3380  CE1 PHE C  47      -6.603 -24.750  -0.760  1.00 78.90           C  
ATOM   3381  CE2 PHE C  47      -8.698 -23.679  -0.292  1.00 78.90           C  
ATOM   3382  CZ  PHE C  47      -7.876 -24.377  -1.162  1.00 78.90           C  
ATOM   3383  N   ASP C  48      -7.225 -25.180   5.525  1.00 82.05           N  
ATOM   3384  CA  ASP C  48      -6.349 -25.838   6.490  1.00 82.05           C  
ATOM   3385  C   ASP C  48      -4.942 -26.014   5.924  1.00 82.05           C  
ATOM   3386  CB  ASP C  48      -6.926 -27.195   6.899  1.00 82.05           C  
ATOM   3387  O   ASP C  48      -4.713 -26.877   5.074  1.00 82.05           O  
ATOM   3388  CG  ASP C  48      -6.089 -27.901   7.951  1.00 82.05           C  
ATOM   3389  OD1 ASP C  48      -5.122 -27.300   8.467  1.00 82.05           O  
ATOM   3390  OD2 ASP C  48      -6.397 -29.071   8.265  1.00 82.05           O  
ATOM   3391  N   LEU C  49      -4.017 -25.314   6.455  1.00 83.40           N  
ATOM   3392  CA  LEU C  49      -2.693 -25.263   5.844  1.00 83.40           C  
ATOM   3393  C   LEU C  49      -1.728 -26.202   6.560  1.00 83.40           C  
ATOM   3394  CB  LEU C  49      -2.146 -23.833   5.869  1.00 83.40           C  
ATOM   3395  O   LEU C  49      -0.515 -26.129   6.351  1.00 83.40           O  
ATOM   3396  CG  LEU C  49      -2.928 -22.794   5.064  1.00 83.40           C  
ATOM   3397  CD1 LEU C  49      -2.376 -21.397   5.325  1.00 83.40           C  
ATOM   3398  CD2 LEU C  49      -2.881 -23.124   3.576  1.00 83.40           C  
ATOM   3399  N   HIS C  50      -2.215 -27.046   7.460  1.00 84.44           N  
ATOM   3400  CA  HIS C  50      -1.352 -28.057   8.060  1.00 84.44           C  
ATOM   3401  C   HIS C  50      -0.841 -29.037   7.009  1.00 84.44           C  
ATOM   3402  CB  HIS C  50      -2.096 -28.811   9.163  1.00 84.44           C  
ATOM   3403  O   HIS C  50      -1.562 -29.379   6.070  1.00 84.44           O  
ATOM   3404  CG  HIS C  50      -2.158 -28.068  10.460  1.00 84.44           C  
ATOM   3405  CD2 HIS C  50      -2.078 -28.504  11.739  1.00 84.44           C  
ATOM   3406  ND1 HIS C  50      -2.326 -26.702  10.528  1.00 84.44           N  
ATOM   3407  CE1 HIS C  50      -2.345 -26.329  11.797  1.00 84.44           C  
ATOM   3408  NE2 HIS C  50      -2.197 -27.404  12.552  1.00 84.44           N  
ATOM   3409  N   PRO C  51       0.344 -29.551   7.192  1.00 85.55           N  
ATOM   3410  CA  PRO C  51       0.913 -30.490   6.222  1.00 85.55           C  
ATOM   3411  C   PRO C  51       0.043 -31.728   6.020  1.00 85.55           C  
ATOM   3412  CB  PRO C  51       2.260 -30.866   6.844  1.00 85.55           C  
ATOM   3413  O   PRO C  51      -0.362 -32.369   6.993  1.00 85.55           O  
ATOM   3414  CG  PRO C  51       2.581 -29.738   7.771  1.00 85.55           C  
ATOM   3415  CD  PRO C  51       1.293 -29.154   8.275  1.00 85.55           C  
ATOM   3416  N   GLY C  52      -0.267 -31.931   4.811  1.00 83.54           N  
ATOM   3417  CA  GLY C  52      -1.025 -33.117   4.448  1.00 83.54           C  
ATOM   3418  C   GLY C  52      -2.526 -32.913   4.527  1.00 83.54           C  
ATOM   3419  O   GLY C  52      -3.298 -33.846   4.295  1.00 83.54           O  
ATOM   3420  N   SER C  53      -2.975 -31.741   4.762  1.00 90.84           N  
ATOM   3421  CA  SER C  53      -4.410 -31.490   4.855  1.00 90.84           C  
ATOM   3422  C   SER C  53      -5.114 -31.813   3.541  1.00 90.84           C  
ATOM   3423  CB  SER C  53      -4.676 -30.035   5.241  1.00 90.84           C  
ATOM   3424  O   SER C  53      -4.506 -31.741   2.471  1.00 90.84           O  
ATOM   3425  OG  SER C  53      -4.506 -29.179   4.124  1.00 90.84           O  
ATOM   3426  N   ALA C  54      -6.349 -32.253   3.701  1.00 91.03           N  
ATOM   3427  CA  ALA C  54      -7.153 -32.616   2.537  1.00 91.03           C  
ATOM   3428  C   ALA C  54      -7.278 -31.442   1.570  1.00 91.03           C  
ATOM   3429  CB  ALA C  54      -8.536 -33.093   2.972  1.00 91.03           C  
ATOM   3430  O   ALA C  54      -7.258 -31.629   0.351  1.00 91.03           O  
ATOM   3431  N   GLN C  55      -7.293 -30.250   2.114  1.00 90.06           N  
ATOM   3432  CA  GLN C  55      -7.447 -29.057   1.288  1.00 90.06           C  
ATOM   3433  C   GLN C  55      -6.177 -28.771   0.492  1.00 90.06           C  
ATOM   3434  CB  GLN C  55      -7.809 -27.848   2.152  1.00 90.06           C  
ATOM   3435  O   GLN C  55      -6.244 -28.372  -0.672  1.00 90.06           O  
ATOM   3436  CG  GLN C  55      -9.213 -27.909   2.737  1.00 90.06           C  
ATOM   3437  CD  GLN C  55      -9.517 -26.740   3.656  1.00 90.06           C  
ATOM   3438  NE2 GLN C  55     -10.754 -26.256   3.611  1.00 90.06           N  
ATOM   3439  OE1 GLN C  55      -8.648 -26.277   4.401  1.00 90.06           O  
ATOM   3440  N   LEU C  56      -5.054 -28.942   1.123  1.00 90.75           N  
ATOM   3441  CA  LEU C  56      -3.799 -28.768   0.400  1.00 90.75           C  
ATOM   3442  C   LEU C  56      -3.645 -29.828  -0.684  1.00 90.75           C  
ATOM   3443  CB  LEU C  56      -2.612 -28.831   1.365  1.00 90.75           C  
ATOM   3444  O   LEU C  56      -3.195 -29.528  -1.793  1.00 90.75           O  
ATOM   3445  CG  LEU C  56      -2.248 -27.528   2.079  1.00 90.75           C  
ATOM   3446  CD1 LEU C  56      -1.242 -27.797   3.193  1.00 90.75           C  
ATOM   3447  CD2 LEU C  56      -1.695 -26.510   1.087  1.00 90.75           C  
ATOM   3448  N   ARG C  57      -4.031 -30.998  -0.371  1.00 92.74           N  
ATOM   3449  CA  ARG C  57      -3.958 -32.080  -1.348  1.00 92.74           C  
ATOM   3450  C   ARG C  57      -4.846 -31.790  -2.553  1.00 92.74           C  
ATOM   3451  CB  ARG C  57      -4.361 -33.411  -0.708  1.00 92.74           C  
ATOM   3452  O   ARG C  57      -4.428 -31.976  -3.698  1.00 92.74           O  
ATOM   3453  CG  ARG C  57      -3.258 -34.457  -0.716  1.00 92.74           C  
ATOM   3454  CD  ARG C  57      -3.721 -35.770  -0.101  1.00 92.74           C  
ATOM   3455  NE  ARG C  57      -2.902 -36.146   1.048  1.00 92.74           N  
ATOM   3456  NH1 ARG C  57      -4.611 -37.214   2.178  1.00 92.74           N  
ATOM   3457  NH2 ARG C  57      -2.512 -37.112   3.094  1.00 92.74           N  
ATOM   3458  CZ  ARG C  57      -3.344 -36.823   2.104  1.00 92.74           C  
ATOM   3459  N   ALA C  58      -6.026 -31.361  -2.181  1.00 92.59           N  
ATOM   3460  CA  ALA C  58      -6.976 -31.073  -3.253  1.00 92.59           C  
ATOM   3461  C   ALA C  58      -6.484 -29.924  -4.129  1.00 92.59           C  
ATOM   3462  CB  ALA C  58      -8.350 -30.744  -2.673  1.00 92.59           C  
ATOM   3463  O   ALA C  58      -6.496 -30.022  -5.358  1.00 92.59           O  
ATOM   3464  N   HIS C  59      -6.061 -28.870  -3.493  1.00 92.98           N  
ATOM   3465  CA  HIS C  59      -5.591 -27.720  -4.258  1.00 92.98           C  
ATOM   3466  C   HIS C  59      -4.285 -28.035  -4.979  1.00 92.98           C  
ATOM   3467  CB  HIS C  59      -5.408 -26.507  -3.344  1.00 92.98           C  
ATOM   3468  O   HIS C  59      -4.081 -27.610  -6.118  1.00 92.98           O  
ATOM   3469  CG  HIS C  59      -5.191 -25.226  -4.085  1.00 92.98           C  
ATOM   3470  CD2 HIS C  59      -4.149 -24.362  -4.082  1.00 92.98           C  
ATOM   3471  ND1 HIS C  59      -6.124 -24.702  -4.954  1.00 92.98           N  
ATOM   3472  CE1 HIS C  59      -5.662 -23.569  -5.455  1.00 92.98           C  
ATOM   3473  NE2 HIS C  59      -4.465 -23.340  -4.942  1.00 92.98           N  
ATOM   3474  N   GLY C  60      -3.424 -28.660  -4.285  1.00 93.93           N  
ATOM   3475  CA  GLY C  60      -2.195 -29.090  -4.931  1.00 93.93           C  
ATOM   3476  C   GLY C  60      -2.435 -29.892  -6.196  1.00 93.93           C  
ATOM   3477  O   GLY C  60      -1.739 -29.706  -7.197  1.00 93.93           O  
ATOM   3478  N   SER C  61      -3.350 -30.777  -6.107  1.00 92.88           N  
ATOM   3479  CA  SER C  61      -3.707 -31.576  -7.275  1.00 92.88           C  
ATOM   3480  C   SER C  61      -4.188 -30.695  -8.423  1.00 92.88           C  
ATOM   3481  CB  SER C  61      -4.789 -32.596  -6.917  1.00 92.88           C  
ATOM   3482  O   SER C  61      -3.875 -30.956  -9.586  1.00 92.88           O  
ATOM   3483  OG  SER C  61      -4.402 -33.900  -7.313  1.00 92.88           O  
ATOM   3484  N   LYS C  62      -4.936 -29.713  -8.070  1.00 93.77           N  
ATOM   3485  CA  LYS C  62      -5.419 -28.784  -9.088  1.00 93.77           C  
ATOM   3486  C   LYS C  62      -4.262 -28.026  -9.733  1.00 93.77           C  
ATOM   3487  CB  LYS C  62      -6.421 -27.799  -8.485  1.00 93.77           C  
ATOM   3488  O   LYS C  62      -4.257 -27.806 -10.946  1.00 93.77           O  
ATOM   3489  CG  LYS C  62      -7.819 -28.371  -8.302  1.00 93.77           C  
ATOM   3490  CD  LYS C  62      -8.782 -27.328  -7.751  1.00 93.77           C  
ATOM   3491  CE  LYS C  62     -10.148 -27.930  -7.452  1.00 93.77           C  
ATOM   3492  NZ  LYS C  62     -11.072 -26.930  -6.837  1.00 93.77           N  
ATOM   3493  N   VAL C  63      -3.345 -27.597  -8.906  1.00 94.96           N  
ATOM   3494  CA  VAL C  63      -2.185 -26.865  -9.404  1.00 94.96           C  
ATOM   3495  C   VAL C  63      -1.410 -27.735 -10.390  1.00 94.96           C  
ATOM   3496  CB  VAL C  63      -1.261 -26.414  -8.251  1.00 94.96           C  
ATOM   3497  O   VAL C  63      -1.113 -27.305 -11.507  1.00 94.96           O  
ATOM   3498  CG1 VAL C  63       0.072 -25.904  -8.795  1.00 94.96           C  
ATOM   3499  CG2 VAL C  63      -1.945 -25.338  -7.410  1.00 94.96           C  
ATOM   3500  N   VAL C  64      -1.138 -28.934 -10.019  1.00 95.83           N  
ATOM   3501  CA  VAL C  64      -0.348 -29.824 -10.863  1.00 95.83           C  
ATOM   3502  C   VAL C  64      -1.151 -30.209 -12.104  1.00 95.83           C  
ATOM   3503  CB  VAL C  64       0.088 -31.093 -10.096  1.00 95.83           C  
ATOM   3504  O   VAL C  64      -0.587 -30.383 -13.186  1.00 95.83           O  
ATOM   3505  CG1 VAL C  64       0.826 -32.057 -11.024  1.00 95.83           C  
ATOM   3506  CG2 VAL C  64       0.965 -30.719  -8.903  1.00 95.83           C  
ATOM   3507  N   ALA C  65      -2.441 -30.367 -11.899  1.00 94.87           N  
ATOM   3508  CA  ALA C  65      -3.297 -30.634 -13.052  1.00 94.87           C  
ATOM   3509  C   ALA C  65      -3.201 -29.510 -14.079  1.00 94.87           C  
ATOM   3510  CB  ALA C  65      -4.746 -30.822 -12.607  1.00 94.87           C  
ATOM   3511  O   ALA C  65      -3.176 -29.763 -15.286  1.00 94.87           O  
ATOM   3512  N   ALA C  66      -3.174 -28.339 -13.532  1.00 95.65           N  
ATOM   3513  CA  ALA C  66      -3.025 -27.194 -14.427  1.00 95.65           C  
ATOM   3514  C   ALA C  66      -1.691 -27.246 -15.167  1.00 95.65           C  
ATOM   3515  CB  ALA C  66      -3.146 -25.888 -13.646  1.00 95.65           C  
ATOM   3516  O   ALA C  66      -1.619 -26.918 -16.353  1.00 95.65           O  
ATOM   3517  N   VAL C  67      -0.701 -27.575 -14.475  1.00 96.97           N  
ATOM   3518  CA  VAL C  67       0.598 -27.751 -15.115  1.00 96.97           C  
ATOM   3519  C   VAL C  67       0.508 -28.845 -16.177  1.00 96.97           C  
ATOM   3520  CB  VAL C  67       1.696 -28.098 -14.085  1.00 96.97           C  
ATOM   3521  O   VAL C  67       1.077 -28.714 -17.263  1.00 96.97           O  
ATOM   3522  CG1 VAL C  67       3.018 -28.407 -14.787  1.00 96.97           C  
ATOM   3523  CG2 VAL C  67       1.872 -26.954 -13.088  1.00 96.97           C  
ATOM   3524  N   GLY C  68      -0.172 -29.861 -15.882  1.00 96.88           N  
ATOM   3525  CA  GLY C  68      -0.404 -30.934 -16.836  1.00 96.88           C  
ATOM   3526  C   GLY C  68      -1.125 -30.473 -18.088  1.00 96.88           C  
ATOM   3527  O   GLY C  68      -0.787 -30.896 -19.196  1.00 96.88           O  
ATOM   3528  N   ASP C  69      -2.099 -29.682 -17.855  1.00 95.61           N  
ATOM   3529  CA  ASP C  69      -2.801 -29.120 -19.005  1.00 95.61           C  
ATOM   3530  C   ASP C  69      -1.848 -28.330 -19.899  1.00 95.61           C  
ATOM   3531  CB  ASP C  69      -3.954 -28.226 -18.545  1.00 95.61           C  
ATOM   3532  O   ASP C  69      -1.957 -28.377 -21.126  1.00 95.61           O  
ATOM   3533  CG  ASP C  69      -5.167 -29.013 -18.082  1.00 95.61           C  
ATOM   3534  OD1 ASP C  69      -5.280 -30.213 -18.416  1.00 95.61           O  
ATOM   3535  OD2 ASP C  69      -6.020 -28.428 -17.380  1.00 95.61           O  
ATOM   3536  N   ALA C  70      -0.955 -27.672 -19.258  1.00 96.83           N  
ATOM   3537  CA  ALA C  70       0.044 -26.915 -20.010  1.00 96.83           C  
ATOM   3538  C   ALA C  70       0.969 -27.849 -20.785  1.00 96.83           C  
ATOM   3539  CB  ALA C  70       0.855 -26.026 -19.070  1.00 96.83           C  
ATOM   3540  O   ALA C  70       1.310 -27.577 -21.939  1.00 96.83           O  
ATOM   3541  N   VAL C  71       1.315 -28.949 -20.212  1.00 97.15           N  
ATOM   3542  CA  VAL C  71       2.189 -29.919 -20.863  1.00 97.15           C  
ATOM   3543  C   VAL C  71       1.474 -30.535 -22.064  1.00 97.15           C  
ATOM   3544  CB  VAL C  71       2.636 -31.027 -19.883  1.00 97.15           C  
ATOM   3545  O   VAL C  71       2.059 -30.668 -23.141  1.00 97.15           O  
ATOM   3546  CG1 VAL C  71       3.401 -32.124 -20.621  1.00 97.15           C  
ATOM   3547  CG2 VAL C  71       3.490 -30.436 -18.764  1.00 97.15           C  
ATOM   3548  N   LYS C  72       0.239 -30.884 -21.926  1.00 95.48           N  
ATOM   3549  CA  LYS C  72      -0.547 -31.505 -22.987  1.00 95.48           C  
ATOM   3550  C   LYS C  72      -0.765 -30.539 -24.148  1.00 95.48           C  
ATOM   3551  CB  LYS C  72      -1.894 -31.987 -22.447  1.00 95.48           C  
ATOM   3552  O   LYS C  72      -0.947 -30.964 -25.291  1.00 95.48           O  
ATOM   3553  CG  LYS C  72      -1.819 -33.294 -21.672  1.00 95.48           C  
ATOM   3554  CD  LYS C  72      -3.180 -33.695 -21.118  1.00 95.48           C  
ATOM   3555  CE  LYS C  72      -3.070 -34.872 -20.158  1.00 95.48           C  
ATOM   3556  NZ  LYS C  72      -4.373 -35.167 -19.491  1.00 95.48           N  
ATOM   3557  N   SER C  73      -0.773 -29.330 -23.761  1.00 95.53           N  
ATOM   3558  CA  SER C  73      -0.973 -28.296 -24.771  1.00 95.53           C  
ATOM   3559  C   SER C  73       0.286 -27.456 -24.959  1.00 95.53           C  
ATOM   3560  CB  SER C  73      -2.146 -27.392 -24.388  1.00 95.53           C  
ATOM   3561  O   SER C  73       0.213 -26.228 -25.041  1.00 95.53           O  
ATOM   3562  OG  SER C  73      -3.345 -28.141 -24.286  1.00 95.53           O  
ATOM   3563  N   ILE C  74       1.352 -28.148 -24.924  1.00 93.41           N  
ATOM   3564  CA  ILE C  74       2.663 -27.509 -24.881  1.00 93.41           C  
ATOM   3565  C   ILE C  74       2.818 -26.570 -26.075  1.00 93.41           C  
ATOM   3566  CB  ILE C  74       3.801 -28.554 -24.869  1.00 93.41           C  
ATOM   3567  O   ILE C  74       3.571 -25.595 -26.013  1.00 93.41           O  
ATOM   3568  CG1 ILE C  74       5.047 -27.978 -24.188  1.00 93.41           C  
ATOM   3569  CG2 ILE C  74       4.121 -29.020 -26.293  1.00 93.41           C  
ATOM   3570  CD1 ILE C  74       6.021 -29.034 -23.684  1.00 93.41           C  
ATOM   3571  N   ASP C  75       2.074 -26.815 -27.179  1.00 90.83           N  
ATOM   3572  CA  ASP C  75       2.142 -25.980 -28.375  1.00 90.83           C  
ATOM   3573  C   ASP C  75       1.223 -24.767 -28.252  1.00 90.83           C  
ATOM   3574  CB  ASP C  75       1.776 -26.794 -29.618  1.00 90.83           C  
ATOM   3575  O   ASP C  75       1.350 -23.806 -29.013  1.00 90.83           O  
ATOM   3576  CG  ASP C  75       2.716 -27.961 -29.861  1.00 90.83           C  
ATOM   3577  OD1 ASP C  75       3.947 -27.789 -29.736  1.00 90.83           O  
ATOM   3578  OD2 ASP C  75       2.220 -29.063 -30.184  1.00 90.83           O  
ATOM   3579  N   ASP C  76       0.302 -24.788 -27.289  1.00 93.46           N  
ATOM   3580  CA  ASP C  76      -0.628 -23.687 -27.058  1.00 93.46           C  
ATOM   3581  C   ASP C  76      -0.963 -23.554 -25.575  1.00 93.46           C  
ATOM   3582  CB  ASP C  76      -1.908 -23.887 -27.871  1.00 93.46           C  
ATOM   3583  O   ASP C  76      -2.133 -23.617 -25.189  1.00 93.46           O  
ATOM   3584  CG  ASP C  76      -2.839 -22.688 -27.816  1.00 93.46           C  
ATOM   3585  OD1 ASP C  76      -2.368 -21.562 -27.545  1.00 93.46           O  
ATOM   3586  OD2 ASP C  76      -4.054 -22.871 -28.044  1.00 93.46           O  
ATOM   3587  N   ILE C  77       0.068 -23.174 -24.819  1.00 93.37           N  
ATOM   3588  CA  ILE C  77      -0.073 -23.053 -23.372  1.00 93.37           C  
ATOM   3589  C   ILE C  77      -1.000 -21.887 -23.038  1.00 93.37           C  
ATOM   3590  CB  ILE C  77       1.298 -22.861 -22.685  1.00 93.37           C  
ATOM   3591  O   ILE C  77      -1.816 -21.978 -22.118  1.00 93.37           O  
ATOM   3592  CG1 ILE C  77       2.205 -24.068 -22.956  1.00 93.37           C  
ATOM   3593  CG2 ILE C  77       1.122 -22.635 -21.181  1.00 93.37           C  
ATOM   3594  CD1 ILE C  77       3.630 -23.897 -22.447  1.00 93.37           C  
ATOM   3595  N   GLY C  78      -0.969 -20.868 -23.786  1.00 92.15           N  
ATOM   3596  CA  GLY C  78      -1.825 -19.708 -23.590  1.00 92.15           C  
ATOM   3597  C   GLY C  78      -3.304 -20.040 -23.650  1.00 92.15           C  
ATOM   3598  O   GLY C  78      -4.072 -19.635 -22.775  1.00 92.15           O  
ATOM   3599  N   GLY C  79      -3.574 -20.732 -24.655  1.00 92.39           N  
ATOM   3600  CA  GLY C  79      -4.958 -21.158 -24.787  1.00 92.39           C  
ATOM   3601  C   GLY C  79      -5.405 -22.089 -23.676  1.00 92.39           C  
ATOM   3602  O   GLY C  79      -6.510 -21.948 -23.147  1.00 92.39           O  
ATOM   3603  N   ALA C  80      -4.563 -22.931 -23.214  1.00 94.04           N  
ATOM   3604  CA  ALA C  80      -4.882 -23.939 -22.206  1.00 94.04           C  
ATOM   3605  C   ALA C  80      -5.088 -23.300 -20.836  1.00 94.04           C  
ATOM   3606  CB  ALA C  80      -3.777 -24.991 -22.137  1.00 94.04           C  
ATOM   3607  O   ALA C  80      -5.918 -23.760 -20.048  1.00 94.04           O  
ATOM   3608  N   LEU C  81      -4.355 -22.252 -20.590  1.00 93.21           N  
ATOM   3609  CA  LEU C  81      -4.368 -21.698 -19.241  1.00 93.21           C  
ATOM   3610  C   LEU C  81      -5.079 -20.349 -19.214  1.00 93.21           C  
ATOM   3611  CB  LEU C  81      -2.940 -21.546 -18.710  1.00 93.21           C  
ATOM   3612  O   LEU C  81      -5.020 -19.631 -18.213  1.00 93.21           O  
ATOM   3613  CG  LEU C  81      -2.147 -22.839 -18.516  1.00 93.21           C  
ATOM   3614  CD1 LEU C  81      -0.724 -22.527 -18.066  1.00 93.21           C  
ATOM   3615  CD2 LEU C  81      -2.844 -23.749 -17.510  1.00 93.21           C  
ATOM   3616  N   SER C  82      -5.805 -20.095 -20.285  1.00 89.62           N  
ATOM   3617  CA  SER C  82      -6.448 -18.790 -20.407  1.00 89.62           C  
ATOM   3618  C   SER C  82      -7.479 -18.577 -19.304  1.00 89.62           C  
ATOM   3619  CB  SER C  82      -7.116 -18.647 -21.775  1.00 89.62           C  
ATOM   3620  O   SER C  82      -7.510 -17.520 -18.671  1.00 89.62           O  
ATOM   3621  OG  SER C  82      -7.927 -17.486 -21.820  1.00 89.62           O  
ATOM   3622  N   LYS C  83      -8.294 -19.592 -19.054  1.00 90.10           N  
ATOM   3623  CA  LYS C  83      -9.327 -19.478 -18.029  1.00 90.10           C  
ATOM   3624  C   LYS C  83      -8.711 -19.315 -16.643  1.00 90.10           C  
ATOM   3625  CB  LYS C  83     -10.246 -20.701 -18.053  1.00 90.10           C  
ATOM   3626  O   LYS C  83      -9.202 -18.532 -15.827  1.00 90.10           O  
ATOM   3627  CG  LYS C  83     -11.517 -20.505 -18.867  1.00 90.10           C  
ATOM   3628  CD  LYS C  83     -12.352 -21.777 -18.913  1.00 90.10           C  
ATOM   3629  CE  LYS C  83     -13.612 -21.589 -19.747  1.00 90.10           C  
ATOM   3630  NZ  LYS C  83     -14.405 -22.851 -19.846  1.00 90.10           N  
ATOM   3631  N   LEU C  84      -7.651 -19.984 -16.439  1.00 90.94           N  
ATOM   3632  CA  LEU C  84      -6.961 -19.906 -15.156  1.00 90.94           C  
ATOM   3633  C   LEU C  84      -6.308 -18.540 -14.972  1.00 90.94           C  
ATOM   3634  CB  LEU C  84      -5.905 -21.009 -15.047  1.00 90.94           C  
ATOM   3635  O   LEU C  84      -6.334 -17.978 -13.875  1.00 90.94           O  
ATOM   3636  CG  LEU C  84      -5.499 -21.421 -13.631  1.00 90.94           C  
ATOM   3637  CD1 LEU C  84      -6.616 -22.223 -12.971  1.00 90.94           C  
ATOM   3638  CD2 LEU C  84      -4.203 -22.224 -13.659  1.00 90.94           C  
ATOM   3639  N   SER C  85      -5.766 -18.114 -16.063  1.00 86.50           N  
ATOM   3640  CA  SER C  85      -5.175 -16.781 -16.016  1.00 86.50           C  
ATOM   3641  C   SER C  85      -6.217 -15.726 -15.658  1.00 86.50           C  
ATOM   3642  CB  SER C  85      -4.526 -16.434 -17.357  1.00 86.50           C  
ATOM   3643  O   SER C  85      -5.966 -14.859 -14.819  1.00 86.50           O  
ATOM   3644  OG  SER C  85      -3.947 -15.141 -17.316  1.00 86.50           O  
ATOM   3645  N   GLU C  86      -7.361 -15.813 -16.189  1.00 80.49           N  
ATOM   3646  CA  GLU C  86      -8.458 -14.891 -15.910  1.00 80.49           C  
ATOM   3647  C   GLU C  86      -8.914 -15.000 -14.458  1.00 80.49           C  
ATOM   3648  CB  GLU C  86      -9.635 -15.154 -16.852  1.00 80.49           C  
ATOM   3649  O   GLU C  86      -9.128 -13.985 -13.791  1.00 80.49           O  
ATOM   3650  CG  GLU C  86      -9.670 -14.234 -18.064  1.00 80.49           C  
ATOM   3651  CD  GLU C  86     -10.812 -14.544 -19.019  1.00 80.49           C  
ATOM   3652  OE1 GLU C  86     -10.908 -13.890 -20.082  1.00 80.49           O  
ATOM   3653  OE2 GLU C  86     -11.618 -15.447 -18.701  1.00 80.49           O  
ATOM   3654  N   LEU C  87      -8.967 -16.220 -14.016  1.00 79.71           N  
ATOM   3655  CA  LEU C  87      -9.393 -16.465 -12.642  1.00 79.71           C  
ATOM   3656  C   LEU C  87      -8.455 -15.782 -11.652  1.00 79.71           C  
ATOM   3657  CB  LEU C  87      -9.448 -17.968 -12.358  1.00 79.71           C  
ATOM   3658  O   LEU C  87      -8.905 -15.051 -10.767  1.00 79.71           O  
ATOM   3659  CG  LEU C  87      -9.962 -18.378 -10.977  1.00 79.71           C  
ATOM   3660  CD1 LEU C  87     -11.476 -18.214 -10.904  1.00 79.71           C  
ATOM   3661  CD2 LEU C  87      -9.559 -19.815 -10.662  1.00 79.71           C  
ATOM   3662  N   HIS C  88      -7.156 -15.928 -11.813  1.00 80.59           N  
ATOM   3663  CA  HIS C  88      -6.166 -15.421 -10.869  1.00 80.59           C  
ATOM   3664  C   HIS C  88      -6.026 -13.906 -10.979  1.00 80.59           C  
ATOM   3665  CB  HIS C  88      -4.811 -16.092 -11.100  1.00 80.59           C  
ATOM   3666  O   HIS C  88      -5.767 -13.228  -9.982  1.00 80.59           O  
ATOM   3667  CG  HIS C  88      -4.732 -17.484 -10.560  1.00 80.59           C  
ATOM   3668  CD2 HIS C  88      -4.500 -17.940  -9.307  1.00 80.59           C  
ATOM   3669  ND1 HIS C  88      -4.899 -18.600 -11.353  1.00 80.59           N  
ATOM   3670  CE1 HIS C  88      -4.773 -19.685 -10.607  1.00 80.59           C  
ATOM   3671  NE2 HIS C  88      -4.531 -19.312  -9.361  1.00 80.59           N  
ATOM   3672  N   ALA C  89      -6.275 -13.420 -12.168  1.00 71.69           N  
ATOM   3673  CA  ALA C  89      -6.091 -11.986 -12.375  1.00 71.69           C  
ATOM   3674  C   ALA C  89      -7.326 -11.206 -11.933  1.00 71.69           C  
ATOM   3675  CB  ALA C  89      -5.778 -11.695 -13.840  1.00 71.69           C  
ATOM   3676  O   ALA C  89      -7.214 -10.201 -11.227  1.00 71.69           O  
ATOM   3677  N   TYR C  90      -8.490 -11.744 -12.236  1.00 65.46           N  
ATOM   3678  CA  TYR C  90      -9.668 -10.893 -12.114  1.00 65.46           C  
ATOM   3679  C   TYR C  90     -10.528 -11.319 -10.930  1.00 65.46           C  
ATOM   3680  CB  TYR C  90     -10.496 -10.932 -13.402  1.00 65.46           C  
ATOM   3681  O   TYR C  90     -11.280 -10.512 -10.378  1.00 65.46           O  
ATOM   3682  CG  TYR C  90      -9.760 -10.410 -14.612  1.00 65.46           C  
ATOM   3683  CD1 TYR C  90      -9.143  -9.162 -14.592  1.00 65.46           C  
ATOM   3684  CD2 TYR C  90      -9.682 -11.164 -15.778  1.00 65.46           C  
ATOM   3685  CE1 TYR C  90      -8.466  -8.676 -15.706  1.00 65.46           C  
ATOM   3686  CE2 TYR C  90      -9.007 -10.688 -16.898  1.00 65.46           C  
ATOM   3687  OH  TYR C  90      -7.734  -8.970 -17.958  1.00 65.46           O  
ATOM   3688  CZ  TYR C  90      -8.403  -9.446 -16.852  1.00 65.46           C  
ATOM   3689  N   ILE C  91     -10.382 -12.602 -10.567  1.00 65.12           N  
ATOM   3690  CA  ILE C  91     -11.259 -13.080  -9.503  1.00 65.12           C  
ATOM   3691  C   ILE C  91     -10.462 -13.242  -8.211  1.00 65.12           C  
ATOM   3692  CB  ILE C  91     -11.937 -14.415  -9.886  1.00 65.12           C  
ATOM   3693  O   ILE C  91     -10.761 -12.596  -7.204  1.00 65.12           O  
ATOM   3694  CG1 ILE C  91     -12.721 -14.259 -11.194  1.00 65.12           C  
ATOM   3695  CG2 ILE C  91     -12.848 -14.901  -8.756  1.00 65.12           C  
ATOM   3696  CD1 ILE C  91     -14.044 -15.013 -11.216  1.00 65.12           C  
ATOM   3697  N   LEU C  92      -9.344 -13.885  -8.270  1.00 70.74           N  
ATOM   3698  CA  LEU C  92      -8.574 -14.176  -7.065  1.00 70.74           C  
ATOM   3699  C   LEU C  92      -7.585 -13.054  -6.768  1.00 70.74           C  
ATOM   3700  CB  LEU C  92      -7.828 -15.505  -7.214  1.00 70.74           C  
ATOM   3701  O   LEU C  92      -7.171 -12.874  -5.620  1.00 70.74           O  
ATOM   3702  CG  LEU C  92      -8.695 -16.755  -7.373  1.00 70.74           C  
ATOM   3703  CD1 LEU C  92      -7.828 -17.959  -7.726  1.00 70.74           C  
ATOM   3704  CD2 LEU C  92      -9.492 -17.019  -6.100  1.00 70.74           C  
ATOM   3705  N   ARG C  93      -7.233 -12.373  -7.860  1.00 62.72           N  
ATOM   3706  CA  ARG C  93      -6.338 -11.223  -7.772  1.00 62.72           C  
ATOM   3707  C   ARG C  93      -5.034 -11.596  -7.075  1.00 62.72           C  
ATOM   3708  CB  ARG C  93      -7.017 -10.069  -7.031  1.00 62.72           C  
ATOM   3709  O   ARG C  93      -4.604 -10.911  -6.144  1.00 62.72           O  
ATOM   3710  CG  ARG C  93      -8.260  -9.537  -7.727  1.00 62.72           C  
ATOM   3711  CD  ARG C  93      -8.803  -8.292  -7.039  1.00 62.72           C  
ATOM   3712  NE  ARG C  93     -10.005  -7.792  -7.699  1.00 62.72           N  
ATOM   3713  NH1 ARG C  93     -10.214  -5.923  -6.357  1.00 62.72           N  
ATOM   3714  NH2 ARG C  93     -11.733  -6.316  -8.029  1.00 62.72           N  
ATOM   3715  CZ  ARG C  93     -10.648  -6.678  -7.360  1.00 62.72           C  
ATOM   3716  N   VAL C  94      -4.459 -12.600  -7.460  1.00 71.75           N  
ATOM   3717  CA  VAL C  94      -3.194 -13.105  -6.937  1.00 71.75           C  
ATOM   3718  C   VAL C  94      -2.038 -12.272  -7.486  1.00 71.75           C  
ATOM   3719  CB  VAL C  94      -2.989 -14.596  -7.287  1.00 71.75           C  
ATOM   3720  O   VAL C  94      -1.994 -11.973  -8.682  1.00 71.75           O  
ATOM   3721  CG1 VAL C  94      -1.632 -15.087  -6.787  1.00 71.75           C  
ATOM   3722  CG2 VAL C  94      -4.117 -15.442  -6.698  1.00 71.75           C  
ATOM   3723  N   ASP C  95      -1.225 -11.803  -6.623  1.00 63.30           N  
ATOM   3724  CA  ASP C  95      -0.017 -11.118  -7.073  1.00 63.30           C  
ATOM   3725  C   ASP C  95       0.809 -12.012  -7.994  1.00 63.30           C  
ATOM   3726  CB  ASP C  95       0.826 -10.674  -5.876  1.00 63.30           C  
ATOM   3727  O   ASP C  95       1.134 -13.147  -7.639  1.00 63.30           O  
ATOM   3728  CG  ASP C  95       1.340  -9.251  -6.008  1.00 63.30           C  
ATOM   3729  OD1 ASP C  95       1.531  -8.775  -7.148  1.00 63.30           O  
ATOM   3730  OD2 ASP C  95       1.559  -8.601  -4.963  1.00 63.30           O  
ATOM   3731  N   PRO C  96       1.197 -11.506  -9.126  1.00 73.02           N  
ATOM   3732  CA  PRO C  96       1.870 -12.299 -10.156  1.00 73.02           C  
ATOM   3733  C   PRO C  96       3.180 -12.914  -9.666  1.00 73.02           C  
ATOM   3734  CB  PRO C  96       2.128 -11.283 -11.272  1.00 73.02           C  
ATOM   3735  O   PRO C  96       3.574 -13.987 -10.130  1.00 73.02           O  
ATOM   3736  CG  PRO C  96       1.192 -10.154 -10.983  1.00 73.02           C  
ATOM   3737  CD  PRO C  96       0.828 -10.196  -9.527  1.00 73.02           C  
ATOM   3738  N   VAL C  97       3.781 -12.303  -8.740  1.00 68.37           N  
ATOM   3739  CA  VAL C  97       5.066 -12.793  -8.255  1.00 68.37           C  
ATOM   3740  C   VAL C  97       4.894 -14.183  -7.647  1.00 68.37           C  
ATOM   3741  CB  VAL C  97       5.685 -11.830  -7.217  1.00 68.37           C  
ATOM   3742  O   VAL C  97       5.832 -14.984  -7.638  1.00 68.37           O  
ATOM   3743  CG1 VAL C  97       4.899 -11.869  -5.908  1.00 68.37           C  
ATOM   3744  CG2 VAL C  97       7.152 -12.181  -6.973  1.00 68.37           C  
ATOM   3745  N   ASN C  98       3.707 -14.447  -7.201  1.00 79.86           N  
ATOM   3746  CA  ASN C  98       3.439 -15.705  -6.512  1.00 79.86           C  
ATOM   3747  C   ASN C  98       3.557 -16.898  -7.456  1.00 79.86           C  
ATOM   3748  CB  ASN C  98       2.054 -15.677  -5.862  1.00 79.86           C  
ATOM   3749  O   ASN C  98       3.897 -18.002  -7.029  1.00 79.86           O  
ATOM   3750  CG  ASN C  98       1.981 -14.727  -4.683  1.00 79.86           C  
ATOM   3751  ND2 ASN C  98       0.866 -14.015  -4.564  1.00 79.86           N  
ATOM   3752  OD1 ASN C  98       2.918 -14.632  -3.887  1.00 79.86           O  
ATOM   3753  N   PHE C  99       3.355 -16.708  -8.715  1.00 87.03           N  
ATOM   3754  CA  PHE C  99       3.487 -17.803  -9.669  1.00 87.03           C  
ATOM   3755  C   PHE C  99       4.946 -18.217  -9.818  1.00 87.03           C  
ATOM   3756  CB  PHE C  99       2.913 -17.403 -11.032  1.00 87.03           C  
ATOM   3757  O   PHE C  99       5.250 -19.406  -9.943  1.00 87.03           O  
ATOM   3758  CG  PHE C  99       1.434 -17.129 -11.011  1.00 87.03           C  
ATOM   3759  CD1 PHE C  99       0.527 -18.149 -10.749  1.00 87.03           C  
ATOM   3760  CD2 PHE C  99       0.949 -15.850 -11.253  1.00 87.03           C  
ATOM   3761  CE1 PHE C  99      -0.843 -17.899 -10.729  1.00 87.03           C  
ATOM   3762  CE2 PHE C  99      -0.419 -15.592 -11.234  1.00 87.03           C  
ATOM   3763  CZ  PHE C  99      -1.313 -16.618 -10.973  1.00 87.03           C  
ATOM   3764  N   LYS C 100       5.820 -17.264  -9.762  1.00 79.81           N  
ATOM   3765  CA  LYS C 100       7.244 -17.582  -9.821  1.00 79.81           C  
ATOM   3766  C   LYS C 100       7.696 -18.319  -8.564  1.00 79.81           C  
ATOM   3767  CB  LYS C 100       8.071 -16.309 -10.008  1.00 79.81           C  
ATOM   3768  O   LYS C 100       8.509 -19.243  -8.638  1.00 79.81           O  
ATOM   3769  CG  LYS C 100       8.063 -15.769 -11.431  1.00 79.81           C  
ATOM   3770  CD  LYS C 100       8.953 -14.540 -11.567  1.00 79.81           C  
ATOM   3771  CE  LYS C 100       8.882 -13.950 -12.969  1.00 79.81           C  
ATOM   3772  NZ  LYS C 100       9.723 -12.722 -13.097  1.00 79.81           N  
ATOM   3773  N   LEU C 101       7.115 -17.855  -7.474  1.00 81.19           N  
ATOM   3774  CA  LEU C 101       7.435 -18.536  -6.224  1.00 81.19           C  
ATOM   3775  C   LEU C 101       6.956 -19.984  -6.256  1.00 81.19           C  
ATOM   3776  CB  LEU C 101       6.804 -17.803  -5.037  1.00 81.19           C  
ATOM   3777  O   LEU C 101       7.688 -20.893  -5.860  1.00 81.19           O  
ATOM   3778  CG  LEU C 101       7.304 -16.382  -4.774  1.00 81.19           C  
ATOM   3779  CD1 LEU C 101       6.506 -15.740  -3.644  1.00 81.19           C  
ATOM   3780  CD2 LEU C 101       8.793 -16.391  -4.446  1.00 81.19           C  
ATOM   3781  N   LEU C 102       5.736 -20.133  -6.771  1.00 91.15           N  
ATOM   3782  CA  LEU C 102       5.178 -21.476  -6.887  1.00 91.15           C  
ATOM   3783  C   LEU C 102       6.012 -22.331  -7.836  1.00 91.15           C  
ATOM   3784  CB  LEU C 102       3.729 -21.414  -7.378  1.00 91.15           C  
ATOM   3785  O   LEU C 102       6.301 -23.493  -7.541  1.00 91.15           O  
ATOM   3786  CG  LEU C 102       3.001 -22.752  -7.511  1.00 91.15           C  
ATOM   3787  CD1 LEU C 102       2.783 -23.377  -6.137  1.00 91.15           C  
ATOM   3788  CD2 LEU C 102       1.673 -22.568  -8.237  1.00 91.15           C  
ATOM   3789  N   SER C 103       6.433 -21.791  -8.891  1.00 90.18           N  
ATOM   3790  CA  SER C 103       7.247 -22.503  -9.871  1.00 90.18           C  
ATOM   3791  C   SER C 103       8.555 -22.989  -9.256  1.00 90.18           C  
ATOM   3792  CB  SER C 103       7.541 -21.609 -11.076  1.00 90.18           C  
ATOM   3793  O   SER C 103       8.953 -24.138  -9.456  1.00 90.18           O  
ATOM   3794  OG  SER C 103       6.353 -21.327 -11.795  1.00 90.18           O  
ATOM   3795  N   HIS C 104       9.193 -22.168  -8.515  1.00 83.13           N  
ATOM   3796  CA  HIS C 104      10.445 -22.549  -7.871  1.00 83.13           C  
ATOM   3797  C   HIS C 104      10.233 -23.694  -6.886  1.00 83.13           C  
ATOM   3798  CB  HIS C 104      11.066 -21.348  -7.155  1.00 83.13           C  
ATOM   3799  O   HIS C 104      11.030 -24.633  -6.839  1.00 83.13           O  
ATOM   3800  CG  HIS C 104      12.530 -21.499  -6.889  1.00 83.13           C  
ATOM   3801  CD2 HIS C 104      13.196 -21.883  -5.774  1.00 83.13           C  
ATOM   3802  ND1 HIS C 104      13.490 -21.237  -7.842  1.00 83.13           N  
ATOM   3803  CE1 HIS C 104      14.687 -21.455  -7.323  1.00 83.13           C  
ATOM   3804  NE2 HIS C 104      14.536 -21.847  -6.070  1.00 83.13           N  
ATOM   3805  N   CYS C 105       9.177 -23.600  -6.171  1.00 89.65           N  
ATOM   3806  CA  CYS C 105       8.877 -24.646  -5.200  1.00 89.65           C  
ATOM   3807  C   CYS C 105       8.583 -25.969  -5.896  1.00 89.65           C  
ATOM   3808  CB  CYS C 105       7.688 -24.243  -4.328  1.00 89.65           C  
ATOM   3809  O   CYS C 105       8.974 -27.031  -5.411  1.00 89.65           O  
ATOM   3810  SG  CYS C 105       8.054 -22.906  -3.170  1.00 89.65           S  
ATOM   3811  N   LEU C 106       7.947 -25.895  -7.012  1.00 93.43           N  
ATOM   3812  CA  LEU C 106       7.674 -27.105  -7.781  1.00 93.43           C  
ATOM   3813  C   LEU C 106       8.967 -27.718  -8.306  1.00 93.43           C  
ATOM   3814  CB  LEU C 106       6.731 -26.797  -8.947  1.00 93.43           C  
ATOM   3815  O   LEU C 106       9.151 -28.936  -8.245  1.00 93.43           O  
ATOM   3816  CG  LEU C 106       6.371 -27.973  -9.856  1.00 93.43           C  
ATOM   3817  CD1 LEU C 106       5.716 -29.088  -9.048  1.00 93.43           C  
ATOM   3818  CD2 LEU C 106       5.455 -27.516 -10.986  1.00 93.43           C  
ATOM   3819  N   LEU C 107       9.870 -26.967  -8.771  1.00 88.32           N  
ATOM   3820  CA  LEU C 107      11.146 -27.462  -9.276  1.00 88.32           C  
ATOM   3821  C   LEU C 107      11.927 -28.171  -8.174  1.00 88.32           C  
ATOM   3822  CB  LEU C 107      11.979 -26.313  -9.849  1.00 88.32           C  
ATOM   3823  O   LEU C 107      12.501 -29.239  -8.403  1.00 88.32           O  
ATOM   3824  CG  LEU C 107      11.563 -25.796 -11.227  1.00 88.32           C  
ATOM   3825  CD1 LEU C 107      12.273 -24.482 -11.537  1.00 88.32           C  
ATOM   3826  CD2 LEU C 107      11.862 -26.837 -12.301  1.00 88.32           C  
ATOM   3827  N   VAL C 108      11.874 -27.613  -7.035  1.00 84.90           N  
ATOM   3828  CA  VAL C 108      12.580 -28.219  -5.911  1.00 84.90           C  
ATOM   3829  C   VAL C 108      11.933 -29.556  -5.555  1.00 84.90           C  
ATOM   3830  CB  VAL C 108      12.590 -27.287  -4.678  1.00 84.90           C  
ATOM   3831  O   VAL C 108      12.630 -30.540  -5.295  1.00 84.90           O  
ATOM   3832  CG1 VAL C 108      13.198 -27.997  -3.469  1.00 84.90           C  
ATOM   3833  CG2 VAL C 108      13.356 -26.003  -4.988  1.00 84.90           C  
ATOM   3834  N   THR C 109      10.663 -29.525  -5.594  1.00 91.06           N  
ATOM   3835  CA  THR C 109       9.937 -30.754  -5.294  1.00 91.06           C  
ATOM   3836  C   THR C 109      10.268 -31.840  -6.314  1.00 91.06           C  
ATOM   3837  CB  THR C 109       8.417 -30.513  -5.272  1.00 91.06           C  
ATOM   3838  O   THR C 109      10.493 -32.995  -5.948  1.00 91.06           O  
ATOM   3839  CG2 THR C 109       7.665 -31.778  -4.871  1.00 91.06           C  
ATOM   3840  OG1 THR C 109       8.117 -29.475  -4.330  1.00 91.06           O  
ATOM   3841  N   LEU C 110      10.398 -31.482  -7.542  1.00 92.32           N  
ATOM   3842  CA  LEU C 110      10.721 -32.439  -8.595  1.00 92.32           C  
ATOM   3843  C   LEU C 110      12.140 -32.971  -8.428  1.00 92.32           C  
ATOM   3844  CB  LEU C 110      10.565 -31.792  -9.974  1.00 92.32           C  
ATOM   3845  O   LEU C 110      12.380 -34.170  -8.586  1.00 92.32           O  
ATOM   3846  CG  LEU C 110       9.149 -31.368 -10.368  1.00 92.32           C  
ATOM   3847  CD1 LEU C 110       9.157 -30.702 -11.740  1.00 92.32           C  
ATOM   3848  CD2 LEU C 110       8.208 -32.568 -10.356  1.00 92.32           C  
ATOM   3849  N   ALA C 111      13.009 -32.128  -8.109  1.00 84.21           N  
ATOM   3850  CA  ALA C 111      14.400 -32.533  -7.923  1.00 84.21           C  
ATOM   3851  C   ALA C 111      14.539 -33.495  -6.747  1.00 84.21           C  
ATOM   3852  CB  ALA C 111      15.287 -31.308  -7.711  1.00 84.21           C  
ATOM   3853  O   ALA C 111      15.345 -34.428  -6.791  1.00 84.21           O  
ATOM   3854  N   ALA C 112      13.744 -33.312  -5.786  1.00 85.60           N  
ATOM   3855  CA  ALA C 112      13.801 -34.158  -4.597  1.00 85.60           C  
ATOM   3856  C   ALA C 112      13.167 -35.521  -4.863  1.00 85.60           C  
ATOM   3857  CB  ALA C 112      13.109 -33.473  -3.422  1.00 85.60           C  
ATOM   3858  O   ALA C 112      13.664 -36.546  -4.391  1.00 85.60           O  
ATOM   3859  N   ARG C 113      12.218 -35.578  -5.698  1.00 91.13           N  
ATOM   3860  CA  ARG C 113      11.457 -36.807  -5.899  1.00 91.13           C  
ATOM   3861  C   ARG C 113      12.044 -37.634  -7.038  1.00 91.13           C  
ATOM   3862  CB  ARG C 113       9.988 -36.489  -6.185  1.00 91.13           C  
ATOM   3863  O   ARG C 113      11.925 -38.861  -7.046  1.00 91.13           O  
ATOM   3864  CG  ARG C 113       9.137 -36.332  -4.934  1.00 91.13           C  
ATOM   3865  CD  ARG C 113       7.718 -36.839  -5.150  1.00 91.13           C  
ATOM   3866  NE  ARG C 113       6.974 -36.910  -3.896  1.00 91.13           N  
ATOM   3867  NH1 ARG C 113       5.030 -37.711  -4.854  1.00 91.13           N  
ATOM   3868  NH2 ARG C 113       5.134 -37.348  -2.593  1.00 91.13           N  
ATOM   3869  CZ  ARG C 113       5.714 -37.323  -3.784  1.00 91.13           C  
ATOM   3870  N   PHE C 114      12.588 -36.859  -7.938  1.00 91.95           N  
ATOM   3871  CA  PHE C 114      13.145 -37.562  -9.088  1.00 91.95           C  
ATOM   3872  C   PHE C 114      14.620 -37.223  -9.268  1.00 91.95           C  
ATOM   3873  CB  PHE C 114      12.367 -37.212 -10.361  1.00 91.95           C  
ATOM   3874  O   PHE C 114      15.030 -36.759 -10.334  1.00 91.95           O  
ATOM   3875  CG  PHE C 114      10.887 -37.464 -10.256  1.00 91.95           C  
ATOM   3876  CD1 PHE C 114      10.384 -38.759 -10.297  1.00 91.95           C  
ATOM   3877  CD2 PHE C 114       9.998 -36.406 -10.117  1.00 91.95           C  
ATOM   3878  CE1 PHE C 114       9.014 -38.995 -10.200  1.00 91.95           C  
ATOM   3879  CE2 PHE C 114       8.629 -36.634 -10.020  1.00 91.95           C  
ATOM   3880  CZ  PHE C 114       8.139 -37.929 -10.063  1.00 91.95           C  
ATOM   3881  N   PRO C 115      15.429 -37.623  -8.360  1.00 82.64           N  
ATOM   3882  CA  PRO C 115      16.836 -37.220  -8.412  1.00 82.64           C  
ATOM   3883  C   PRO C 115      17.577 -37.816  -9.607  1.00 82.64           C  
ATOM   3884  CB  PRO C 115      17.406 -37.754  -7.096  1.00 82.64           C  
ATOM   3885  O   PRO C 115      18.455 -37.166 -10.181  1.00 82.64           O  
ATOM   3886  CG  PRO C 115      16.357 -38.683  -6.575  1.00 82.64           C  
ATOM   3887  CD  PRO C 115      15.062 -38.378  -7.271  1.00 82.64           C  
ATOM   3888  N   ALA C 116      17.196 -38.933 -10.029  1.00 86.85           N  
ATOM   3889  CA  ALA C 116      17.881 -39.599 -11.134  1.00 86.85           C  
ATOM   3890  C   ALA C 116      17.393 -39.071 -12.480  1.00 86.85           C  
ATOM   3891  CB  ALA C 116      17.675 -41.110 -11.053  1.00 86.85           C  
ATOM   3892  O   ALA C 116      18.168 -38.978 -13.434  1.00 86.85           O  
ATOM   3893  N   ASP C 117      16.179 -38.701 -12.510  1.00 88.89           N  
ATOM   3894  CA  ASP C 117      15.549 -38.302 -13.765  1.00 88.89           C  
ATOM   3895  C   ASP C 117      15.649 -36.793 -13.975  1.00 88.89           C  
ATOM   3896  CB  ASP C 117      14.083 -38.741 -13.792  1.00 88.89           C  
ATOM   3897  O   ASP C 117      15.555 -36.311 -15.106  1.00 88.89           O  
ATOM   3898  CG  ASP C 117      13.914 -40.249 -13.728  1.00 88.89           C  
ATOM   3899  OD1 ASP C 117      14.333 -40.950 -14.674  1.00 88.89           O  
ATOM   3900  OD2 ASP C 117      13.354 -40.739 -12.724  1.00 88.89           O  
ATOM   3901  N   PHE C 118      15.733 -36.093 -12.896  1.00 84.55           N  
ATOM   3902  CA  PHE C 118      15.760 -34.638 -12.987  1.00 84.55           C  
ATOM   3903  C   PHE C 118      17.190 -34.131 -13.131  1.00 84.55           C  
ATOM   3904  CB  PHE C 118      15.101 -34.009 -11.755  1.00 84.55           C  
ATOM   3905  O   PHE C 118      17.689 -33.410 -12.264  1.00 84.55           O  
ATOM   3906  CG  PHE C 118      14.376 -32.722 -12.045  1.00 84.55           C  
ATOM   3907  CD1 PHE C 118      14.857 -31.512 -11.560  1.00 84.55           C  
ATOM   3908  CD2 PHE C 118      13.213 -32.723 -12.804  1.00 84.55           C  
ATOM   3909  CE1 PHE C 118      14.187 -30.320 -11.827  1.00 84.55           C  
ATOM   3910  CE2 PHE C 118      12.538 -31.536 -13.075  1.00 84.55           C  
ATOM   3911  CZ  PHE C 118      13.027 -30.336 -12.585  1.00 84.55           C  
ATOM   3912  N   THR C 119      17.792 -34.445 -14.267  1.00 78.58           N  
ATOM   3913  CA  THR C 119      19.151 -34.050 -14.620  1.00 78.58           C  
ATOM   3914  C   THR C 119      19.237 -32.542 -14.839  1.00 78.58           C  
ATOM   3915  CB  THR C 119      19.635 -34.783 -15.885  1.00 78.58           C  
ATOM   3916  O   THR C 119      18.219 -31.847 -14.811  1.00 78.58           O  
ATOM   3917  CG2 THR C 119      19.573 -36.296 -15.701  1.00 78.58           C  
ATOM   3918  OG1 THR C 119      18.805 -34.413 -16.992  1.00 78.58           O  
ATOM   3919  N   ALA C 120      20.450 -32.082 -15.025  1.00 72.44           N  
ATOM   3920  CA  ALA C 120      20.646 -30.662 -15.301  1.00 72.44           C  
ATOM   3921  C   ALA C 120      19.853 -30.227 -16.530  1.00 72.44           C  
ATOM   3922  CB  ALA C 120      22.130 -30.357 -15.494  1.00 72.44           C  
ATOM   3923  O   ALA C 120      19.271 -29.140 -16.548  1.00 72.44           O  
ATOM   3924  N   GLU C 121      19.837 -31.084 -17.518  1.00 77.99           N  
ATOM   3925  CA  GLU C 121      19.095 -30.795 -18.741  1.00 77.99           C  
ATOM   3926  C   GLU C 121      17.593 -30.746 -18.478  1.00 77.99           C  
ATOM   3927  CB  GLU C 121      19.407 -31.838 -19.818  1.00 77.99           C  
ATOM   3928  O   GLU C 121      16.894 -29.876 -19.001  1.00 77.99           O  
ATOM   3929  CG  GLU C 121      20.536 -31.435 -20.756  1.00 77.99           C  
ATOM   3930  CD  GLU C 121      21.559 -32.539 -20.972  1.00 77.99           C  
ATOM   3931  OE1 GLU C 121      22.530 -32.326 -21.733  1.00 77.99           O  
ATOM   3932  OE2 GLU C 121      21.387 -33.626 -20.376  1.00 77.99           O  
ATOM   3933  N   ALA C 122      17.095 -31.647 -17.655  1.00 86.64           N  
ATOM   3934  CA  ALA C 122      15.680 -31.662 -17.296  1.00 86.64           C  
ATOM   3935  C   ALA C 122      15.304 -30.420 -16.493  1.00 86.64           C  
ATOM   3936  CB  ALA C 122      15.346 -32.924 -16.504  1.00 86.64           C  
ATOM   3937  O   ALA C 122      14.248 -29.823 -16.718  1.00 86.64           O  
ATOM   3938  N   HIS C 123      16.177 -30.085 -15.591  1.00 82.75           N  
ATOM   3939  CA  HIS C 123      15.946 -28.884 -14.796  1.00 82.75           C  
ATOM   3940  C   HIS C 123      15.837 -27.648 -15.683  1.00 82.75           C  
ATOM   3941  CB  HIS C 123      17.066 -28.696 -13.770  1.00 82.75           C  
ATOM   3942  O   HIS C 123      14.911 -26.848 -15.529  1.00 82.75           O  
ATOM   3943  CG  HIS C 123      16.804 -27.599 -12.789  1.00 82.75           C  
ATOM   3944  CD2 HIS C 123      15.737 -26.779 -12.636  1.00 82.75           C  
ATOM   3945  ND1 HIS C 123      17.709 -27.241 -11.813  1.00 82.75           N  
ATOM   3946  CE1 HIS C 123      17.208 -26.245 -11.101  1.00 82.75           C  
ATOM   3947  NE2 HIS C 123      16.013 -25.946 -11.580  1.00 82.75           N  
ATOM   3948  N   ALA C 124      16.755 -27.528 -16.563  1.00 76.94           N  
ATOM   3949  CA  ALA C 124      16.764 -26.371 -17.454  1.00 76.94           C  
ATOM   3950  C   ALA C 124      15.496 -26.321 -18.301  1.00 76.94           C  
ATOM   3951  CB  ALA C 124      17.999 -26.400 -18.352  1.00 76.94           C  
ATOM   3952  O   ALA C 124      14.907 -25.253 -18.486  1.00 76.94           O  
ATOM   3953  N   ALA C 125      15.102 -27.433 -18.774  1.00 87.82           N  
ATOM   3954  CA  ALA C 125      13.907 -27.508 -19.611  1.00 87.82           C  
ATOM   3955  C   ALA C 125      12.654 -27.162 -18.812  1.00 87.82           C  
ATOM   3956  CB  ALA C 125      13.775 -28.900 -20.226  1.00 87.82           C  
ATOM   3957  O   ALA C 125      11.824 -26.368 -19.261  1.00 87.82           O  
ATOM   3958  N   TRP C 126      12.493 -27.656 -17.656  1.00 90.69           N  
ATOM   3959  CA  TRP C 126      11.316 -27.418 -16.827  1.00 90.69           C  
ATOM   3960  C   TRP C 126      11.314 -25.995 -16.280  1.00 90.69           C  
ATOM   3961  CB  TRP C 126      11.260 -28.422 -15.672  1.00 90.69           C  
ATOM   3962  O   TRP C 126      10.253 -25.384 -16.126  1.00 90.69           O  
ATOM   3963  CG  TRP C 126      10.425 -29.634 -15.959  1.00 90.69           C  
ATOM   3964  CD1 TRP C 126      10.811 -30.762 -16.628  1.00 90.69           C  
ATOM   3965  CD2 TRP C 126       9.058 -29.836 -15.588  1.00 90.69           C  
ATOM   3966  CE2 TRP C 126       8.679 -31.110 -16.064  1.00 90.69           C  
ATOM   3967  CE3 TRP C 126       8.115 -29.062 -14.897  1.00 90.69           C  
ATOM   3968  NE1 TRP C 126       9.766 -31.654 -16.695  1.00 90.69           N  
ATOM   3969  CH2 TRP C 126       6.494 -30.852 -15.193  1.00 90.69           C  
ATOM   3970  CZ2 TRP C 126       7.396 -31.629 -15.872  1.00 90.69           C  
ATOM   3971  CZ3 TRP C 126       6.839 -29.580 -14.707  1.00 90.69           C  
ATOM   3972  N   ASP C 127      12.473 -25.531 -15.925  1.00 84.77           N  
ATOM   3973  CA  ASP C 127      12.558 -24.132 -15.515  1.00 84.77           C  
ATOM   3974  C   ASP C 127      12.052 -23.205 -16.617  1.00 84.77           C  
ATOM   3975  CB  ASP C 127      13.996 -23.769 -15.141  1.00 84.77           C  
ATOM   3976  O   ASP C 127      11.267 -22.291 -16.355  1.00 84.77           O  
ATOM   3977  CG  ASP C 127      14.108 -22.418 -14.456  1.00 84.77           C  
ATOM   3978  OD1 ASP C 127      13.366 -22.165 -13.482  1.00 84.77           O  
ATOM   3979  OD2 ASP C 127      14.943 -21.598 -14.896  1.00 84.77           O  
ATOM   3980  N   LYS C 128      12.481 -23.471 -17.799  1.00 84.98           N  
ATOM   3981  CA  LYS C 128      12.025 -22.680 -18.938  1.00 84.98           C  
ATOM   3982  C   LYS C 128      10.523 -22.840 -19.153  1.00 84.98           C  
ATOM   3983  CB  LYS C 128      12.781 -23.081 -20.206  1.00 84.98           C  
ATOM   3984  O   LYS C 128       9.815 -21.856 -19.377  1.00 84.98           O  
ATOM   3985  CG  LYS C 128      12.757 -22.024 -21.301  1.00 84.98           C  
ATOM   3986  CD  LYS C 128      13.615 -22.432 -22.491  1.00 84.98           C  
ATOM   3987  CE  LYS C 128      13.659 -21.340 -23.551  1.00 84.98           C  
ATOM   3988  NZ  LYS C 128      14.540 -21.715 -24.697  1.00 84.98           N  
ATOM   3989  N   PHE C 129      10.055 -24.030 -19.075  1.00 94.91           N  
ATOM   3990  CA  PHE C 129       8.638 -24.335 -19.237  1.00 94.91           C  
ATOM   3991  C   PHE C 129       7.805 -23.606 -18.190  1.00 94.91           C  
ATOM   3992  CB  PHE C 129       8.398 -25.845 -19.140  1.00 94.91           C  
ATOM   3993  O   PHE C 129       6.818 -22.946 -18.524  1.00 94.91           O  
ATOM   3994  CG  PHE C 129       6.946 -26.222 -19.024  1.00 94.91           C  
ATOM   3995  CD1 PHE C 129       6.442 -26.746 -17.840  1.00 94.91           C  
ATOM   3996  CD2 PHE C 129       6.085 -26.054 -20.101  1.00 94.91           C  
ATOM   3997  CE1 PHE C 129       5.098 -27.096 -17.730  1.00 94.91           C  
ATOM   3998  CE2 PHE C 129       4.741 -26.401 -19.998  1.00 94.91           C  
ATOM   3999  CZ  PHE C 129       4.250 -26.923 -18.812  1.00 94.91           C  
ATOM   4000  N   LEU C 130       8.206 -23.648 -16.974  1.00 91.91           N  
ATOM   4001  CA  LEU C 130       7.451 -23.023 -15.894  1.00 91.91           C  
ATOM   4002  C   LEU C 130       7.517 -21.502 -15.993  1.00 91.91           C  
ATOM   4003  CB  LEU C 130       7.983 -23.480 -14.533  1.00 91.91           C  
ATOM   4004  O   LEU C 130       6.591 -20.807 -15.571  1.00 91.91           O  
ATOM   4005  CG  LEU C 130       7.668 -24.922 -14.132  1.00 91.91           C  
ATOM   4006  CD1 LEU C 130       8.417 -25.294 -12.857  1.00 91.91           C  
ATOM   4007  CD2 LEU C 130       6.165 -25.110 -13.949  1.00 91.91           C  
ATOM   4008  N   SER C 131       8.616 -21.040 -16.514  1.00 84.90           N  
ATOM   4009  CA  SER C 131       8.691 -19.606 -16.774  1.00 84.90           C  
ATOM   4010  C   SER C 131       7.651 -19.175 -17.803  1.00 84.90           C  
ATOM   4011  CB  SER C 131      10.090 -19.221 -17.259  1.00 84.90           C  
ATOM   4012  O   SER C 131       7.047 -18.108 -17.673  1.00 84.90           O  
ATOM   4013  OG  SER C 131      10.499 -17.990 -16.688  1.00 84.90           O  
ATOM   4014  N   VAL C 132       7.433 -20.032 -18.776  1.00 90.43           N  
ATOM   4015  CA  VAL C 132       6.409 -19.766 -19.780  1.00 90.43           C  
ATOM   4016  C   VAL C 132       5.025 -19.830 -19.137  1.00 90.43           C  
ATOM   4017  CB  VAL C 132       6.496 -20.764 -20.957  1.00 90.43           C  
ATOM   4018  O   VAL C 132       4.186 -18.957 -19.368  1.00 90.43           O  
ATOM   4019  CG1 VAL C 132       5.326 -20.567 -21.920  1.00 90.43           C  
ATOM   4020  CG2 VAL C 132       7.827 -20.609 -21.690  1.00 90.43           C  
ATOM   4021  N   VAL C 133       4.825 -20.794 -18.306  1.00 93.16           N  
ATOM   4022  CA  VAL C 133       3.548 -20.967 -17.620  1.00 93.16           C  
ATOM   4023  C   VAL C 133       3.256 -19.743 -16.755  1.00 93.16           C  
ATOM   4024  CB  VAL C 133       3.538 -22.247 -16.755  1.00 93.16           C  
ATOM   4025  O   VAL C 133       2.152 -19.195 -16.796  1.00 93.16           O  
ATOM   4026  CG1 VAL C 133       2.313 -22.271 -15.842  1.00 93.16           C  
ATOM   4027  CG2 VAL C 133       3.572 -23.490 -17.641  1.00 93.16           C  
ATOM   4028  N   SER C 134       4.240 -19.370 -15.997  1.00 85.78           N  
ATOM   4029  CA  SER C 134       4.078 -18.207 -15.131  1.00 85.78           C  
ATOM   4030  C   SER C 134       3.757 -16.955 -15.942  1.00 85.78           C  
ATOM   4031  CB  SER C 134       5.340 -17.976 -14.300  1.00 85.78           C  
ATOM   4032  O   SER C 134       2.905 -16.156 -15.550  1.00 85.78           O  
ATOM   4033  OG  SER C 134       5.472 -18.971 -13.299  1.00 85.78           O  
ATOM   4034  N   SER C 135       4.429 -16.820 -17.049  1.00 81.13           N  
ATOM   4035  CA  SER C 135       4.195 -15.671 -17.917  1.00 81.13           C  
ATOM   4036  C   SER C 135       2.770 -15.671 -18.462  1.00 81.13           C  
ATOM   4037  CB  SER C 135       5.193 -15.660 -19.075  1.00 81.13           C  
ATOM   4038  O   SER C 135       2.113 -14.628 -18.496  1.00 81.13           O  
ATOM   4039  OG  SER C 135       5.668 -14.347 -19.318  1.00 81.13           O  
ATOM   4040  N   VAL C 136       2.314 -16.886 -18.849  1.00 87.65           N  
ATOM   4041  CA  VAL C 136       0.966 -17.021 -19.392  1.00 87.65           C  
ATOM   4042  C   VAL C 136      -0.062 -16.699 -18.310  1.00 87.65           C  
ATOM   4043  CB  VAL C 136       0.720 -18.438 -19.956  1.00 87.65           C  
ATOM   4044  O   VAL C 136      -1.074 -16.048 -18.581  1.00 87.65           O  
ATOM   4045  CG1 VAL C 136      -0.760 -18.645 -20.271  1.00 87.65           C  
ATOM   4046  CG2 VAL C 136       1.573 -18.671 -21.202  1.00 87.65           C  
ATOM   4047  N   LEU C 137       0.185 -17.110 -17.115  1.00 86.68           N  
ATOM   4048  CA  LEU C 137      -0.754 -16.914 -16.016  1.00 86.68           C  
ATOM   4049  C   LEU C 137      -0.833 -15.443 -15.623  1.00 86.68           C  
ATOM   4050  CB  LEU C 137      -0.346 -17.757 -14.805  1.00 86.68           C  
ATOM   4051  O   LEU C 137      -1.820 -15.007 -15.027  1.00 86.68           O  
ATOM   4052  CG  LEU C 137      -0.631 -19.257 -14.895  1.00 86.68           C  
ATOM   4053  CD1 LEU C 137       0.023 -19.991 -13.729  1.00 86.68           C  
ATOM   4054  CD2 LEU C 137      -2.133 -19.515 -14.921  1.00 86.68           C  
ATOM   4055  N   THR C 138       0.151 -14.720 -15.993  1.00 76.70           N  
ATOM   4056  CA  THR C 138       0.174 -13.313 -15.612  1.00 76.70           C  
ATOM   4057  C   THR C 138      -0.235 -12.428 -16.786  1.00 76.70           C  
ATOM   4058  CB  THR C 138       1.568 -12.893 -15.110  1.00 76.70           C  
ATOM   4059  O   THR C 138      -0.262 -11.201 -16.665  1.00 76.70           O  
ATOM   4060  CG2 THR C 138       1.873 -13.514 -13.751  1.00 76.70           C  
ATOM   4061  OG1 THR C 138       2.558 -13.323 -16.052  1.00 76.70           O  
ATOM   4062  N   GLU C 139      -0.521 -13.046 -17.819  1.00 74.01           N  
ATOM   4063  CA  GLU C 139      -0.811 -12.313 -19.047  1.00 74.01           C  
ATOM   4064  C   GLU C 139      -2.018 -11.397 -18.871  1.00 74.01           C  
ATOM   4065  CB  GLU C 139      -1.052 -13.282 -20.208  1.00 74.01           C  
ATOM   4066  O   GLU C 139      -2.047 -10.289 -19.411  1.00 74.01           O  
ATOM   4067  CG  GLU C 139      -0.299 -12.918 -21.479  1.00 74.01           C  
ATOM   4068  CD  GLU C 139      -0.537 -13.896 -22.619  1.00 74.01           C  
ATOM   4069  OE1 GLU C 139      -0.036 -13.656 -23.740  1.00 74.01           O  
ATOM   4070  OE2 GLU C 139      -1.232 -14.911 -22.388  1.00 74.01           O  
ATOM   4071  N   LYS C 140      -2.937 -11.852 -18.027  1.00 64.69           N  
ATOM   4072  CA  LYS C 140      -4.182 -11.101 -17.893  1.00 64.69           C  
ATOM   4073  C   LYS C 140      -4.009  -9.912 -16.952  1.00 64.69           C  
ATOM   4074  CB  LYS C 140      -5.305 -12.009 -17.389  1.00 64.69           C  
ATOM   4075  O   LYS C 140      -4.873  -9.036 -16.885  1.00 64.69           O  
ATOM   4076  CG  LYS C 140      -5.742 -13.068 -18.391  1.00 64.69           C  
ATOM   4077  CD  LYS C 140      -6.520 -12.456 -19.549  1.00 64.69           C  
ATOM   4078  CE  LYS C 140      -6.995 -13.520 -20.529  1.00 64.69           C  
ATOM   4079  NZ  LYS C 140      -7.673 -12.917 -21.715  1.00 64.69           N  
ATOM   4080  N   TYR C 141      -2.950  -9.844 -16.224  1.00 54.78           N  
ATOM   4081  CA  TYR C 141      -2.663  -8.727 -15.331  1.00 54.78           C  
ATOM   4082  C   TYR C 141      -2.244  -7.492 -16.120  1.00 54.78           C  
ATOM   4083  CB  TYR C 141      -1.565  -9.106 -14.332  1.00 54.78           C  
ATOM   4084  O   TYR C 141      -2.350  -6.367 -15.627  1.00 54.78           O  
ATOM   4085  CG  TYR C 141      -2.027 -10.055 -13.253  1.00 54.78           C  
ATOM   4086  CD1 TYR C 141      -2.412  -9.582 -12.001  1.00 54.78           C  
ATOM   4087  CD2 TYR C 141      -2.080 -11.425 -13.484  1.00 54.78           C  
ATOM   4088  CE1 TYR C 141      -2.837 -10.453 -11.003  1.00 54.78           C  
ATOM   4089  CE2 TYR C 141      -2.503 -12.305 -12.493  1.00 54.78           C  
ATOM   4090  OH  TYR C 141      -3.299 -12.677 -10.274  1.00 54.78           O  
ATOM   4091  CZ  TYR C 141      -2.879 -11.811 -11.258  1.00 54.78           C  
ATOM   4092  N   ARG C 142      -1.728  -7.741 -17.251  1.00 51.99           N  
ATOM   4093  CA  ARG C 142      -1.192  -6.670 -18.085  1.00 51.99           C  
ATOM   4094  C   ARG C 142      -2.283  -6.058 -18.957  1.00 51.99           C  
ATOM   4095  CB  ARG C 142      -0.051  -7.190 -18.961  1.00 51.99           C  
ATOM   4096  O   ARG C 142      -2.258  -4.858 -19.240  1.00 51.99           O  
ATOM   4097  CG  ARG C 142       1.161  -7.665 -18.176  1.00 51.99           C  
ATOM   4098  CD  ARG C 142       2.261  -8.181 -19.094  1.00 51.99           C  
ATOM   4099  NE  ARG C 142       3.358  -8.779 -18.338  1.00 51.99           N  
ATOM   4100  NH1 ARG C 142       4.573  -9.407 -20.199  1.00 51.99           N  
ATOM   4101  NH2 ARG C 142       5.369  -9.861 -18.098  1.00 51.99           N  
ATOM   4102  CZ  ARG C 142       4.431  -9.347 -18.880  1.00 51.99           C  
TER    4103      ARG C 142                                                      
ENDMDL                                                                          
END                                                                             
