# Supplementary material for: AI-guided pipeline for protein–protein interaction drug discovery identifies a SARS-CoV-2 inhibitor
Source: Mol Syst Biol. 2024 Mar 11;20(4):428–57. doi: 10.1038/s44320-024-00019-8 (PMC10987651; doi:10.1038/s44320-024-00019-8)
Supplement: Supplementary file 12 — Source Data Fig. 2 [file 44320_2024_19_MOESM12_ESM.zip › Source Data Figure EV3-EV4/ColabFold/APOD_MUC7_unrelaxed_rank_1_model_4.pdb]

MODEL     1                                                                     
ATOM      1  N   MET B   1       7.789  44.511  12.451  1.00 70.27           N  
ATOM      2  CA  MET B   1       8.098  43.360  13.294  1.00 70.27           C  
ATOM      3  C   MET B   1       6.825  42.624  13.698  1.00 70.27           C  
ATOM      4  CB  MET B   1       8.867  43.798  14.542  1.00 70.27           C  
ATOM      5  O   MET B   1       6.871  41.444  14.050  1.00 70.27           O  
ATOM      6  CG  MET B   1      10.331  44.114  14.281  1.00 70.27           C  
ATOM      7  SD  MET B   1      11.423  43.568  15.651  1.00 70.27           S  
ATOM      8  CE  MET B   1      13.028  44.145  15.030  1.00 70.27           C  
ATOM      9  N   VAL B   2       5.579  43.293  13.690  1.00 81.98           N  
ATOM     10  CA  VAL B   2       4.268  42.760  14.045  1.00 81.98           C  
ATOM     11  C   VAL B   2       3.730  41.905  12.899  1.00 81.98           C  
ATOM     12  CB  VAL B   2       3.269  43.889  14.382  1.00 81.98           C  
ATOM     13  O   VAL B   2       3.144  40.845  13.129  1.00 81.98           O  
ATOM     14  CG1 VAL B   2       1.873  43.319  14.630  1.00 81.98           C  
ATOM     15  CG2 VAL B   2       3.750  44.681  15.597  1.00 81.98           C  
ATOM     16  N   MET B   3       4.068  42.313  11.647  1.00 77.00           N  
ATOM     17  CA  MET B   3       3.629  41.557  10.478  1.00 77.00           C  
ATOM     18  C   MET B   3       4.395  40.243  10.360  1.00 77.00           C  
ATOM     19  CB  MET B   3       3.808  42.384   9.204  1.00 77.00           C  
ATOM     20  O   MET B   3       3.820  39.215   9.998  1.00 77.00           O  
ATOM     21  CG  MET B   3       2.646  43.319   8.912  1.00 77.00           C  
ATOM     22  SD  MET B   3       1.167  42.431   8.288  1.00 77.00           S  
ATOM     23  CE  MET B   3      -0.126  43.637   8.693  1.00 77.00           C  
ATOM     24  N   LEU B   4       5.713  40.253  10.739  1.00 77.45           N  
ATOM     25  CA  LEU B   4       6.542  39.053  10.741  1.00 77.45           C  
ATOM     26  C   LEU B   4       6.115  38.098  11.851  1.00 77.45           C  
ATOM     27  CB  LEU B   4       8.019  39.422  10.910  1.00 77.45           C  
ATOM     28  O   LEU B   4       6.060  36.884  11.644  1.00 77.45           O  
ATOM     29  CG  LEU B   4       9.035  38.417  10.368  1.00 77.45           C  
ATOM     30  CD1 LEU B   4       9.473  38.811   8.961  1.00 77.45           C  
ATOM     31  CD2 LEU B   4      10.239  38.318  11.299  1.00 77.45           C  
ATOM     32  N   LEU B   5       5.652  38.674  13.010  1.00 74.16           N  
ATOM     33  CA  LEU B   5       5.197  37.868  14.137  1.00 74.16           C  
ATOM     34  C   LEU B   5       3.830  37.255  13.851  1.00 74.16           C  
ATOM     35  CB  LEU B   5       5.134  38.714  15.411  1.00 74.16           C  
ATOM     36  O   LEU B   5       3.574  36.103  14.209  1.00 74.16           O  
ATOM     37  CG  LEU B   5       6.453  38.913  16.160  1.00 74.16           C  
ATOM     38  CD1 LEU B   5       6.315  40.030  17.189  1.00 74.16           C  
ATOM     39  CD2 LEU B   5       6.890  37.614  16.828  1.00 74.16           C  
ATOM     40  N   LEU B   6       2.959  37.932  13.034  1.00 70.85           N  
ATOM     41  CA  LEU B   6       1.650  37.421  12.643  1.00 70.85           C  
ATOM     42  C   LEU B   6       1.784  36.354  11.561  1.00 70.85           C  
ATOM     43  CB  LEU B   6       0.757  38.560  12.144  1.00 70.85           C  
ATOM     44  O   LEU B   6       1.065  35.353  11.579  1.00 70.85           O  
ATOM     45  CG  LEU B   6       0.088  39.417  13.220  1.00 70.85           C  
ATOM     46  CD1 LEU B   6      -0.572  40.639  12.589  1.00 70.85           C  
ATOM     47  CD2 LEU B   6      -0.932  38.596  14.000  1.00 70.85           C  
ATOM     48  N   LEU B   7       2.828  36.506  10.684  1.00 71.61           N  
ATOM     49  CA  LEU B   7       3.104  35.517   9.648  1.00 71.61           C  
ATOM     50  C   LEU B   7       3.702  34.250  10.250  1.00 71.61           C  
ATOM     51  CB  LEU B   7       4.055  36.094   8.596  1.00 71.61           C  
ATOM     52  O   LEU B   7       3.354  33.139   9.842  1.00 71.61           O  
ATOM     53  CG  LEU B   7       3.421  36.522   7.271  1.00 71.61           C  
ATOM     54  CD1 LEU B   7       4.069  37.806   6.764  1.00 71.61           C  
ATOM     55  CD2 LEU B   7       3.545  35.409   6.235  1.00 71.61           C  
ATOM     56  N   LEU B   8       4.535  34.424  11.306  1.00 68.25           N  
ATOM     57  CA  LEU B   8       5.138  33.277  11.976  1.00 68.25           C  
ATOM     58  C   LEU B   8       4.100  32.521  12.799  1.00 68.25           C  
ATOM     59  CB  LEU B   8       6.291  33.728  12.878  1.00 68.25           C  
ATOM     60  O   LEU B   8       4.118  31.289  12.847  1.00 68.25           O  
ATOM     61  CG  LEU B   8       7.642  33.941  12.194  1.00 68.25           C  
ATOM     62  CD1 LEU B   8       8.508  34.891  13.015  1.00 68.25           C  
ATOM     63  CD2 LEU B   8       8.352  32.608  11.986  1.00 68.25           C  
ATOM     64  N   SER B   9       3.131  33.259  13.452  1.00 65.51           N  
ATOM     65  CA  SER B   9       2.047  32.635  14.204  1.00 65.51           C  
ATOM     66  C   SER B   9       1.066  31.928  13.276  1.00 65.51           C  
ATOM     67  CB  SER B   9       1.308  33.677  15.044  1.00 65.51           C  
ATOM     68  O   SER B   9       0.542  30.864  13.612  1.00 65.51           O  
ATOM     69  OG  SER B   9       1.674  34.989  14.655  1.00 65.51           O  
ATOM     70  N   ALA B  10       0.837  32.457  12.043  1.00 64.96           N  
ATOM     71  CA  ALA B  10      -0.011  31.819  11.039  1.00 64.96           C  
ATOM     72  C   ALA B  10       0.673  30.592  10.443  1.00 64.96           C  
ATOM     73  CB  ALA B  10      -0.369  32.813   9.937  1.00 64.96           C  
ATOM     74  O   ALA B  10       0.026  29.570  10.201  1.00 64.96           O  
ATOM     75  N   LEU B  11       2.009  30.648  10.329  1.00 63.64           N  
ATOM     76  CA  LEU B  11       2.775  29.509   9.836  1.00 63.64           C  
ATOM     77  C   LEU B  11       2.848  28.407  10.889  1.00 63.64           C  
ATOM     78  CB  LEU B  11       4.187  29.944   9.438  1.00 63.64           C  
ATOM     79  O   LEU B  11       2.809  27.221  10.556  1.00 63.64           O  
ATOM     80  CG  LEU B  11       4.590  29.691   7.984  1.00 63.64           C  
ATOM     81  CD1 LEU B  11       4.323  30.931   7.137  1.00 63.64           C  
ATOM     82  CD2 LEU B  11       6.057  29.284   7.898  1.00 63.64           C  
ATOM     83  N   ALA B  12       2.899  28.792  12.286  1.00 62.63           N  
ATOM     84  CA  ALA B  12       2.901  27.824  13.379  1.00 62.63           C  
ATOM     85  C   ALA B  12       1.541  27.144  13.512  1.00 62.63           C  
ATOM     86  CB  ALA B  12       3.282  28.504  14.692  1.00 62.63           C  
ATOM     87  O   ALA B  12       1.461  25.965  13.864  1.00 62.63           O  
ATOM     88  N   GLY B  13       0.411  27.833  13.150  1.00 57.85           N  
ATOM     89  CA  GLY B  13      -0.930  27.273  13.191  1.00 57.85           C  
ATOM     90  C   GLY B  13      -1.215  26.324  12.042  1.00 57.85           C  
ATOM     91  O   GLY B  13      -2.044  25.420  12.168  1.00 57.85           O  
ATOM     92  N   LEU B  14      -0.485  26.408  10.910  1.00 53.58           N  
ATOM     93  CA  LEU B  14      -0.650  25.536   9.752  1.00 53.58           C  
ATOM     94  C   LEU B  14       0.037  24.194   9.981  1.00 53.58           C  
ATOM     95  CB  LEU B  14      -0.087  26.203   8.494  1.00 53.58           C  
ATOM     96  O   LEU B  14      -0.284  23.206   9.316  1.00 53.58           O  
ATOM     97  CG  LEU B  14      -1.071  26.420   7.344  1.00 53.58           C  
ATOM     98  CD1 LEU B  14      -1.934  27.649   7.609  1.00 53.58           C  
ATOM     99  CD2 LEU B  14      -0.325  26.560   6.021  1.00 53.58           C  
ATOM    100  N   PHE B  15       0.971  24.111  11.012  1.00 50.96           N  
ATOM    101  CA  PHE B  15       1.652  22.855  11.303  1.00 50.96           C  
ATOM    102  C   PHE B  15       0.770  21.944  12.148  1.00 50.96           C  
ATOM    103  CB  PHE B  15       2.979  23.115  12.022  1.00 50.96           C  
ATOM    104  O   PHE B  15       1.006  20.737  12.223  1.00 50.96           O  
ATOM    105  CG  PHE B  15       4.103  23.505  11.100  1.00 50.96           C  
ATOM    106  CD1 PHE B  15       4.783  22.542  10.364  1.00 50.96           C  
ATOM    107  CD2 PHE B  15       4.480  24.835  10.969  1.00 50.96           C  
ATOM    108  CE1 PHE B  15       5.823  22.900   9.510  1.00 50.96           C  
ATOM    109  CE2 PHE B  15       5.519  25.201  10.118  1.00 50.96           C  
ATOM    110  CZ  PHE B  15       6.190  24.231   9.390  1.00 50.96           C  
ATOM    111  N   GLY B  16      -0.251  22.523  12.791  1.00 46.26           N  
ATOM    112  CA  GLY B  16      -1.075  21.678  13.641  1.00 46.26           C  
ATOM    113  C   GLY B  16      -2.093  20.865  12.865  1.00 46.26           C  
ATOM    114  O   GLY B  16      -2.676  19.918  13.398  1.00 46.26           O  
ATOM    115  N   ALA B  17      -2.436  21.226  11.551  1.00 45.07           N  
ATOM    116  CA  ALA B  17      -3.554  20.562  10.886  1.00 45.07           C  
ATOM    117  C   ALA B  17      -3.074  19.367  10.068  1.00 45.07           C  
ATOM    118  CB  ALA B  17      -4.303  21.548   9.992  1.00 45.07           C  
ATOM    119  O   ALA B  17      -3.885  18.585   9.565  1.00 45.07           O  
ATOM    120  N   ALA B  18      -1.727  19.125   9.914  1.00 47.38           N  
ATOM    121  CA  ALA B  18      -1.355  17.951   9.128  1.00 47.38           C  
ATOM    122  C   ALA B  18      -1.188  16.724  10.020  1.00 47.38           C  
ATOM    123  CB  ALA B  18      -0.069  18.218   8.350  1.00 47.38           C  
ATOM    124  O   ALA B  18      -0.064  16.325  10.334  1.00 47.38           O  
ATOM    125  N   GLU B  19      -2.059  16.440  10.914  1.00 47.96           N  
ATOM    126  CA  GLU B  19      -2.047  15.330  11.861  1.00 47.96           C  
ATOM    127  C   GLU B  19      -2.232  13.994  11.148  1.00 47.96           C  
ATOM    128  CB  GLU B  19      -3.135  15.515  12.922  1.00 47.96           C  
ATOM    129  O   GLU B  19      -1.901  12.940  11.696  1.00 47.96           O  
ATOM    130  CG  GLU B  19      -2.733  16.441  14.061  1.00 47.96           C  
ATOM    131  CD  GLU B  19      -3.604  16.285  15.297  1.00 47.96           C  
ATOM    132  OE1 GLU B  19      -3.267  16.865  16.354  1.00 47.96           O  
ATOM    133  OE2 GLU B  19      -4.632  15.578  15.207  1.00 47.96           O  
ATOM    134  N   GLY B  20      -1.836  13.871   9.795  1.00 56.94           N  
ATOM    135  CA  GLY B  20      -2.057  12.495   9.378  1.00 56.94           C  
ATOM    136  C   GLY B  20      -0.902  11.920   8.581  1.00 56.94           C  
ATOM    137  O   GLY B  20      -0.558  10.746   8.736  1.00 56.94           O  
ATOM    138  N   GLN B  21      -0.191  12.610   7.735  1.00 65.92           N  
ATOM    139  CA  GLN B  21       0.915  12.060   6.958  1.00 65.92           C  
ATOM    140  C   GLN B  21       2.260  12.456   7.560  1.00 65.92           C  
ATOM    141  CB  GLN B  21       0.832  12.526   5.504  1.00 65.92           C  
ATOM    142  O   GLN B  21       2.449  13.603   7.970  1.00 65.92           O  
ATOM    143  CG  GLN B  21       0.510  11.411   4.518  1.00 65.92           C  
ATOM    144  CD  GLN B  21       0.087  11.934   3.158  1.00 65.92           C  
ATOM    145  NE2 GLN B  21      -0.137  11.024   2.216  1.00 65.92           N  
ATOM    146  OE1 GLN B  21      -0.039  13.146   2.956  1.00 65.92           O  
ATOM    147  N   ALA B  22       3.146  11.487   7.964  1.00 64.50           N  
ATOM    148  CA  ALA B  22       4.419  11.755   8.627  1.00 64.50           C  
ATOM    149  C   ALA B  22       5.520  12.038   7.608  1.00 64.50           C  
ATOM    150  CB  ALA B  22       4.813  10.580   9.519  1.00 64.50           C  
ATOM    151  O   ALA B  22       5.722  11.260   6.673  1.00 64.50           O  
ATOM    152  N   PHE B  23       5.997  13.291   7.569  1.00 72.11           N  
ATOM    153  CA  PHE B  23       7.168  13.701   6.802  1.00 72.11           C  
ATOM    154  C   PHE B  23       8.448  13.430   7.582  1.00 72.11           C  
ATOM    155  CB  PHE B  23       7.080  15.186   6.437  1.00 72.11           C  
ATOM    156  O   PHE B  23       8.492  13.622   8.799  1.00 72.11           O  
ATOM    157  CG  PHE B  23       5.930  15.520   5.525  1.00 72.11           C  
ATOM    158  CD1 PHE B  23       6.057  15.392   4.148  1.00 72.11           C  
ATOM    159  CD2 PHE B  23       4.721  15.963   6.047  1.00 72.11           C  
ATOM    160  CE1 PHE B  23       4.995  15.701   3.301  1.00 72.11           C  
ATOM    161  CE2 PHE B  23       3.655  16.273   5.207  1.00 72.11           C  
ATOM    162  CZ  PHE B  23       3.794  16.142   3.835  1.00 72.11           C  
ATOM    163  N   HIS B  24       9.352  12.726   6.872  1.00 79.14           N  
ATOM    164  CA  HIS B  24      10.642  12.444   7.491  1.00 79.14           C  
ATOM    165  C   HIS B  24      11.775  13.145   6.748  1.00 79.14           C  
ATOM    166  CB  HIS B  24      10.897  10.936   7.535  1.00 79.14           C  
ATOM    167  O   HIS B  24      11.725  13.288   5.524  1.00 79.14           O  
ATOM    168  CG  HIS B  24       9.834  10.169   8.255  1.00 79.14           C  
ATOM    169  CD2 HIS B  24       8.792   9.441   7.788  1.00 79.14           C  
ATOM    170  ND1 HIS B  24       9.770  10.098   9.629  1.00 79.14           N  
ATOM    171  CE1 HIS B  24       8.731   9.357   9.978  1.00 79.14           C  
ATOM    172  NE2 HIS B  24       8.121   8.946   8.879  1.00 79.14           N  
ATOM    173  N   LEU B  25      12.641  13.674   7.522  1.00 78.23           N  
ATOM    174  CA  LEU B  25      13.832  14.270   6.927  1.00 78.23           C  
ATOM    175  C   LEU B  25      14.779  13.192   6.409  1.00 78.23           C  
ATOM    176  CB  LEU B  25      14.556  15.154   7.945  1.00 78.23           C  
ATOM    177  O   LEU B  25      14.893  12.120   7.008  1.00 78.23           O  
ATOM    178  CG  LEU B  25      14.032  16.583   8.095  1.00 78.23           C  
ATOM    179  CD1 LEU B  25      13.647  16.857   9.546  1.00 78.23           C  
ATOM    180  CD2 LEU B  25      15.073  17.588   7.614  1.00 78.23           C  
ATOM    181  N   GLY B  26      15.314  13.481   5.200  1.00 81.89           N  
ATOM    182  CA  GLY B  26      16.334  12.574   4.699  1.00 81.89           C  
ATOM    183  C   GLY B  26      15.842  11.686   3.572  1.00 81.89           C  
ATOM    184  O   GLY B  26      14.774  11.929   3.006  1.00 81.89           O  
ATOM    185  N   LYS B  27      16.675  10.671   3.232  1.00 87.71           N  
ATOM    186  CA  LYS B  27      16.400   9.748   2.135  1.00 87.71           C  
ATOM    187  C   LYS B  27      15.480   8.617   2.586  1.00 87.71           C  
ATOM    188  CB  LYS B  27      17.703   9.173   1.578  1.00 87.71           C  
ATOM    189  O   LYS B  27      15.364   8.343   3.782  1.00 87.71           O  
ATOM    190  CG  LYS B  27      18.604  10.207   0.920  1.00 87.71           C  
ATOM    191  CD  LYS B  27      19.858   9.567   0.337  1.00 87.71           C  
ATOM    192  CE  LYS B  27      20.766  10.602  -0.312  1.00 87.71           C  
ATOM    193  NZ  LYS B  27      21.949   9.969  -0.966  1.00 87.71           N  
ATOM    194  N   CYS B  28      14.823   8.019   1.653  1.00 92.31           N  
ATOM    195  CA  CYS B  28      13.975   6.861   1.913  1.00 92.31           C  
ATOM    196  C   CYS B  28      14.799   5.687   2.430  1.00 92.31           C  
ATOM    197  CB  CYS B  28      13.225   6.451   0.646  1.00 92.31           C  
ATOM    198  O   CYS B  28      15.888   5.416   1.922  1.00 92.31           O  
ATOM    199  SG  CYS B  28      11.900   7.588   0.184  1.00 92.31           S  
ATOM    200  N   PRO B  29      14.272   5.020   3.523  1.00 93.41           N  
ATOM    201  CA  PRO B  29      14.901   3.739   3.854  1.00 93.41           C  
ATOM    202  C   PRO B  29      14.858   2.744   2.697  1.00 93.41           C  
ATOM    203  CB  PRO B  29      14.073   3.235   5.039  1.00 93.41           C  
ATOM    204  O   PRO B  29      14.061   2.904   1.769  1.00 93.41           O  
ATOM    205  CG  PRO B  29      13.359   4.446   5.548  1.00 93.41           C  
ATOM    206  CD  PRO B  29      13.160   5.398   4.404  1.00 93.41           C  
ATOM    207  N   ASN B  30      15.815   1.841   2.719  1.00 94.41           N  
ATOM    208  CA  ASN B  30      15.898   0.819   1.681  1.00 94.41           C  
ATOM    209  C   ASN B  30      15.853  -0.586   2.273  1.00 94.41           C  
ATOM    210  CB  ASN B  30      17.166   1.003   0.846  1.00 94.41           C  
ATOM    211  O   ASN B  30      16.827  -1.335   2.180  1.00 94.41           O  
ATOM    212  CG  ASN B  30      17.151   0.183  -0.429  1.00 94.41           C  
ATOM    213  ND2 ASN B  30      18.332  -0.164  -0.925  1.00 94.41           N  
ATOM    214  OD1 ASN B  30      16.086  -0.135  -0.964  1.00 94.41           O  
ATOM    215  N   PRO B  31      14.713  -0.965   2.807  1.00 97.35           N  
ATOM    216  CA  PRO B  31      14.600  -2.288   3.424  1.00 97.35           C  
ATOM    217  C   PRO B  31      14.695  -3.424   2.408  1.00 97.35           C  
ATOM    218  CB  PRO B  31      13.216  -2.255   4.078  1.00 97.35           C  
ATOM    219  O   PRO B  31      14.332  -3.246   1.242  1.00 97.35           O  
ATOM    220  CG  PRO B  31      12.418  -1.313   3.236  1.00 97.35           C  
ATOM    221  CD  PRO B  31      13.332  -0.235   2.729  1.00 97.35           C  
ATOM    222  N   PRO B  32      15.261  -4.599   2.888  1.00 97.31           N  
ATOM    223  CA  PRO B  32      15.234  -5.757   1.991  1.00 97.31           C  
ATOM    224  C   PRO B  32      13.815  -6.189   1.629  1.00 97.31           C  
ATOM    225  CB  PRO B  32      15.947  -6.845   2.798  1.00 97.31           C  
ATOM    226  O   PRO B  32      12.893  -6.031   2.433  1.00 97.31           O  
ATOM    227  CG  PRO B  32      15.756  -6.448   4.226  1.00 97.31           C  
ATOM    228  CD  PRO B  32      15.651  -4.952   4.296  1.00 97.31           C  
ATOM    229  N   VAL B  33      13.646  -6.744   0.416  1.00 98.07           N  
ATOM    230  CA  VAL B  33      12.333  -7.184  -0.046  1.00 98.07           C  
ATOM    231  C   VAL B  33      12.262  -8.709  -0.026  1.00 98.07           C  
ATOM    232  CB  VAL B  33      12.025  -6.654  -1.464  1.00 98.07           C  
ATOM    233  O   VAL B  33      13.268  -9.380   0.218  1.00 98.07           O  
ATOM    234  CG1 VAL B  33      11.950  -5.129  -1.467  1.00 98.07           C  
ATOM    235  CG2 VAL B  33      13.078  -7.143  -2.457  1.00 98.07           C  
ATOM    236  N   GLN B  34      11.055  -9.198  -0.159  1.00 98.22           N  
ATOM    237  CA  GLN B  34      10.827 -10.638  -0.200  1.00 98.22           C  
ATOM    238  C   GLN B  34      11.728 -11.309  -1.232  1.00 98.22           C  
ATOM    239  CB  GLN B  34       9.359 -10.941  -0.507  1.00 98.22           C  
ATOM    240  O   GLN B  34      11.655 -10.998  -2.423  1.00 98.22           O  
ATOM    241  CG  GLN B  34       9.056 -12.426  -0.654  1.00 98.22           C  
ATOM    242  CD  GLN B  34       9.128 -13.173   0.665  1.00 98.22           C  
ATOM    243  NE2 GLN B  34       9.912 -14.245   0.697  1.00 98.22           N  
ATOM    244  OE1 GLN B  34       8.484 -12.789   1.647  1.00 98.22           O  
ATOM    245  N   GLU B  35      12.547 -12.264  -0.726  1.00 96.09           N  
ATOM    246  CA  GLU B  35      13.420 -13.017  -1.621  1.00 96.09           C  
ATOM    247  C   GLU B  35      12.624 -14.012  -2.460  1.00 96.09           C  
ATOM    248  CB  GLU B  35      14.504 -13.748  -0.826  1.00 96.09           C  
ATOM    249  O   GLU B  35      11.658 -14.607  -1.977  1.00 96.09           O  
ATOM    250  CG  GLU B  35      15.491 -12.819  -0.134  1.00 96.09           C  
ATOM    251  CD  GLU B  35      16.611 -13.559   0.580  1.00 96.09           C  
ATOM    252  OE1 GLU B  35      17.533 -12.898   1.111  1.00 96.09           O  
ATOM    253  OE2 GLU B  35      16.568 -14.809   0.608  1.00 96.09           O  
ATOM    254  N   ASN B  36      12.970 -14.185  -3.684  1.00 95.32           N  
ATOM    255  CA  ASN B  36      12.334 -15.145  -4.580  1.00 95.32           C  
ATOM    256  C   ASN B  36      10.832 -14.898  -4.690  1.00 95.32           C  
ATOM    257  CB  ASN B  36      12.604 -16.577  -4.113  1.00 95.32           C  
ATOM    258  O   ASN B  36      10.037 -15.835  -4.601  1.00 95.32           O  
ATOM    259  CG  ASN B  36      14.084 -16.888  -4.012  1.00 95.32           C  
ATOM    260  ND2 ASN B  36      14.477 -17.557  -2.934  1.00 95.32           N  
ATOM    261  OD1 ASN B  36      14.869 -16.530  -4.894  1.00 95.32           O  
ATOM    262  N   PHE B  37      10.471 -13.685  -4.780  1.00 97.51           N  
ATOM    263  CA  PHE B  37       9.076 -13.275  -4.884  1.00 97.51           C  
ATOM    264  C   PHE B  37       8.428 -13.872  -6.127  1.00 97.51           C  
ATOM    265  CB  PHE B  37       8.964 -11.747  -4.916  1.00 97.51           C  
ATOM    266  O   PHE B  37       8.988 -13.799  -7.223  1.00 97.51           O  
ATOM    267  CG  PHE B  37       7.549 -11.244  -5.011  1.00 97.51           C  
ATOM    268  CD1 PHE B  37       7.063 -10.714  -6.200  1.00 97.51           C  
ATOM    269  CD2 PHE B  37       6.703 -11.302  -3.911  1.00 97.51           C  
ATOM    270  CE1 PHE B  37       5.753 -10.248  -6.291  1.00 97.51           C  
ATOM    271  CE2 PHE B  37       5.394 -10.838  -3.994  1.00 97.51           C  
ATOM    272  CZ  PHE B  37       4.921 -10.311  -5.184  1.00 97.51           C  
ATOM    273  N   ASP B  38       7.271 -14.470  -5.918  1.00 96.77           N  
ATOM    274  CA  ASP B  38       6.480 -15.058  -6.994  1.00 96.77           C  
ATOM    275  C   ASP B  38       5.167 -14.302  -7.187  1.00 96.77           C  
ATOM    276  CB  ASP B  38       6.199 -16.535  -6.709  1.00 96.77           C  
ATOM    277  O   ASP B  38       4.227 -14.470  -6.408  1.00 96.77           O  
ATOM    278  CG  ASP B  38       5.544 -17.250  -7.877  1.00 96.77           C  
ATOM    279  OD1 ASP B  38       4.930 -16.581  -8.736  1.00 96.77           O  
ATOM    280  OD2 ASP B  38       5.639 -18.495  -7.938  1.00 96.77           O  
ATOM    281  N   VAL B  39       5.102 -13.642  -8.306  1.00 95.87           N  
ATOM    282  CA  VAL B  39       3.962 -12.770  -8.571  1.00 95.87           C  
ATOM    283  C   VAL B  39       2.691 -13.606  -8.697  1.00 95.87           C  
ATOM    284  CB  VAL B  39       4.176 -11.929  -9.849  1.00 95.87           C  
ATOM    285  O   VAL B  39       1.615 -13.179  -8.270  1.00 95.87           O  
ATOM    286  CG1 VAL B  39       4.176 -12.821 -11.089  1.00 95.87           C  
ATOM    287  CG2 VAL B  39       3.101 -10.850  -9.963  1.00 95.87           C  
ATOM    288  N   ASN B  40       2.796 -14.773  -9.219  1.00 96.29           N  
ATOM    289  CA  ASN B  40       1.629 -15.618  -9.449  1.00 96.29           C  
ATOM    290  C   ASN B  40       0.996 -16.071  -8.136  1.00 96.29           C  
ATOM    291  CB  ASN B  40       2.005 -16.831 -10.303  1.00 96.29           C  
ATOM    292  O   ASN B  40      -0.226 -16.200  -8.043  1.00 96.29           O  
ATOM    293  CG  ASN B  40       2.345 -16.456 -11.732  1.00 96.29           C  
ATOM    294  ND2 ASN B  40       3.530 -16.851 -12.183  1.00 96.29           N  
ATOM    295  OD1 ASN B  40       1.550 -15.815 -12.425  1.00 96.29           O  
ATOM    296  N   LYS B  41       1.808 -16.248  -7.119  1.00 98.28           N  
ATOM    297  CA  LYS B  41       1.294 -16.640  -5.810  1.00 98.28           C  
ATOM    298  C   LYS B  41       0.696 -15.444  -5.074  1.00 98.28           C  
ATOM    299  CB  LYS B  41       2.400 -17.274  -4.967  1.00 98.28           C  
ATOM    300  O   LYS B  41      -0.099 -15.613  -4.147  1.00 98.28           O  
ATOM    301  CG  LYS B  41       2.894 -18.612  -5.498  1.00 98.28           C  
ATOM    302  CD  LYS B  41       3.940 -19.228  -4.578  1.00 98.28           C  
ATOM    303  CE  LYS B  41       4.415 -20.579  -5.095  1.00 98.28           C  
ATOM    304  NZ  LYS B  41       5.423 -21.198  -4.183  1.00 98.28           N  
ATOM    305  N   TYR B  42       1.056 -14.261  -5.524  1.00 98.50           N  
ATOM    306  CA  TYR B  42       0.665 -13.030  -4.845  1.00 98.50           C  
ATOM    307  C   TYR B  42      -0.659 -12.505  -5.387  1.00 98.50           C  
ATOM    308  CB  TYR B  42       1.753 -11.963  -4.997  1.00 98.50           C  
ATOM    309  O   TYR B  42      -1.338 -11.716  -4.726  1.00 98.50           O  
ATOM    310  CG  TYR B  42       1.561 -10.768  -4.094  1.00 98.50           C  
ATOM    311  CD1 TYR B  42       1.061  -9.567  -4.593  1.00 98.50           C  
ATOM    312  CD2 TYR B  42       1.881 -10.837  -2.743  1.00 98.50           C  
ATOM    313  CE1 TYR B  42       0.885  -8.463  -3.765  1.00 98.50           C  
ATOM    314  CE2 TYR B  42       1.709  -9.740  -1.906  1.00 98.50           C  
ATOM    315  OH  TYR B  42       1.038  -7.469  -1.602  1.00 98.50           O  
ATOM    316  CZ  TYR B  42       1.211  -8.559  -2.425  1.00 98.50           C  
ATOM    317  N   LEU B  43      -1.061 -12.949  -6.520  1.00 98.33           N  
ATOM    318  CA  LEU B  43      -2.281 -12.486  -7.172  1.00 98.33           C  
ATOM    319  C   LEU B  43      -3.508 -12.823  -6.332  1.00 98.33           C  
ATOM    320  CB  LEU B  43      -2.414 -13.108  -8.564  1.00 98.33           C  
ATOM    321  O   LEU B  43      -3.465 -13.730  -5.498  1.00 98.33           O  
ATOM    322  CG  LEU B  43      -1.305 -12.775  -9.564  1.00 98.33           C  
ATOM    323  CD1 LEU B  43      -1.526 -13.530 -10.871  1.00 98.33           C  
ATOM    324  CD2 LEU B  43      -1.243 -11.272  -9.814  1.00 98.33           C  
ATOM    325  N   GLY B  44      -4.588 -12.075  -6.538  1.00 98.16           N  
ATOM    326  CA  GLY B  44      -5.834 -12.296  -5.821  1.00 98.16           C  
ATOM    327  C   GLY B  44      -6.167 -11.181  -4.848  1.00 98.16           C  
ATOM    328  O   GLY B  44      -5.569 -10.104  -4.900  1.00 98.16           O  
ATOM    329  N   ARG B  45      -7.038 -11.503  -3.967  1.00 98.28           N  
ATOM    330  CA  ARG B  45      -7.584 -10.494  -3.066  1.00 98.28           C  
ATOM    331  C   ARG B  45      -6.789 -10.433  -1.766  1.00 98.28           C  
ATOM    332  CB  ARG B  45      -9.057 -10.781  -2.766  1.00 98.28           C  
ATOM    333  O   ARG B  45      -6.452 -11.469  -1.189  1.00 98.28           O  
ATOM    334  CG  ARG B  45      -9.719  -9.740  -1.878  1.00 98.28           C  
ATOM    335  CD  ARG B  45     -11.201 -10.026  -1.681  1.00 98.28           C  
ATOM    336  NE  ARG B  45     -11.917 -10.064  -2.954  1.00 98.28           N  
ATOM    337  NH1 ARG B  45     -13.900 -10.834  -2.052  1.00 98.28           N  
ATOM    338  NH2 ARG B  45     -13.735 -10.443  -4.305  1.00 98.28           N  
ATOM    339  CZ  ARG B  45     -13.182 -10.447  -3.101  1.00 98.28           C  
ATOM    340  N   TRP B  46      -6.542  -9.161  -1.343  1.00 98.64           N  
ATOM    341  CA  TRP B  46      -5.915  -8.855  -0.061  1.00 98.64           C  
ATOM    342  C   TRP B  46      -6.741  -7.837   0.719  1.00 98.64           C  
ATOM    343  CB  TRP B  46      -4.494  -8.326  -0.270  1.00 98.64           C  
ATOM    344  O   TRP B  46      -7.212  -6.847   0.154  1.00 98.64           O  
ATOM    345  CG  TRP B  46      -3.541  -9.343  -0.822  1.00 98.64           C  
ATOM    346  CD1 TRP B  46      -3.301  -9.618  -2.140  1.00 98.64           C  
ATOM    347  CD2 TRP B  46      -2.702 -10.224  -0.070  1.00 98.64           C  
ATOM    348  CE2 TRP B  46      -1.979 -11.007  -0.997  1.00 98.64           C  
ATOM    349  CE3 TRP B  46      -2.490 -10.428   1.301  1.00 98.64           C  
ATOM    350  NE1 TRP B  46      -2.363 -10.618  -2.252  1.00 98.64           N  
ATOM    351  CH2 TRP B  46      -0.871 -12.158   0.749  1.00 98.64           C  
ATOM    352  CZ2 TRP B  46      -1.059 -11.979  -0.597  1.00 98.64           C  
ATOM    353  CZ3 TRP B  46      -1.574 -11.396   1.697  1.00 98.64           C  
ATOM    354  N   TYR B  47      -6.893  -8.123   2.000  1.00 98.68           N  
ATOM    355  CA  TYR B  47      -7.547  -7.179   2.898  1.00 98.68           C  
ATOM    356  C   TYR B  47      -6.520  -6.342   3.653  1.00 98.68           C  
ATOM    357  CB  TYR B  47      -8.448  -7.918   3.892  1.00 98.68           C  
ATOM    358  O   TYR B  47      -5.542  -6.877   4.180  1.00 98.68           O  
ATOM    359  CG  TYR B  47      -9.559  -8.703   3.236  1.00 98.68           C  
ATOM    360  CD1 TYR B  47     -10.806  -8.125   3.007  1.00 98.68           C  
ATOM    361  CD2 TYR B  47      -9.364 -10.023   2.844  1.00 98.68           C  
ATOM    362  CE1 TYR B  47     -11.832  -8.844   2.405  1.00 98.68           C  
ATOM    363  CE2 TYR B  47     -10.384 -10.752   2.241  1.00 98.68           C  
ATOM    364  OH  TYR B  47     -12.625 -10.872   1.429  1.00 98.68           O  
ATOM    365  CZ  TYR B  47     -11.612 -10.155   2.025  1.00 98.68           C  
ATOM    366  N   GLU B  48      -6.785  -5.034   3.669  1.00 98.76           N  
ATOM    367  CA  GLU B  48      -5.916  -4.159   4.451  1.00 98.76           C  
ATOM    368  C   GLU B  48      -6.187  -4.304   5.945  1.00 98.76           C  
ATOM    369  CB  GLU B  48      -6.095  -2.700   4.023  1.00 98.76           C  
ATOM    370  O   GLU B  48      -7.325  -4.147   6.393  1.00 98.76           O  
ATOM    371  CG  GLU B  48      -5.150  -1.733   4.721  1.00 98.76           C  
ATOM    372  CD  GLU B  48      -5.329  -0.291   4.275  1.00 98.76           C  
ATOM    373  OE1 GLU B  48      -6.031   0.477   4.971  1.00 98.76           O  
ATOM    374  OE2 GLU B  48      -4.764   0.073   3.220  1.00 98.76           O  
ATOM    375  N   ILE B  49      -5.146  -4.592   6.705  1.00 98.77           N  
ATOM    376  CA  ILE B  49      -5.266  -4.812   8.142  1.00 98.77           C  
ATOM    377  C   ILE B  49      -4.814  -3.563   8.895  1.00 98.77           C  
ATOM    378  CB  ILE B  49      -4.443  -6.038   8.596  1.00 98.77           C  
ATOM    379  O   ILE B  49      -5.512  -3.084   9.791  1.00 98.77           O  
ATOM    380  CG1 ILE B  49      -4.888  -7.292   7.834  1.00 98.77           C  
ATOM    381  CG2 ILE B  49      -4.570  -6.243  10.109  1.00 98.77           C  
ATOM    382  CD1 ILE B  49      -6.374  -7.598   7.961  1.00 98.77           C  
ATOM    383  N   GLU B  50      -3.674  -3.085   8.542  1.00 98.59           N  
ATOM    384  CA  GLU B  50      -3.120  -1.860   9.111  1.00 98.59           C  
ATOM    385  C   GLU B  50      -2.342  -1.068   8.065  1.00 98.59           C  
ATOM    386  CB  GLU B  50      -2.218  -2.182  10.305  1.00 98.59           C  
ATOM    387  O   GLU B  50      -1.860  -1.634   7.081  1.00 98.59           O  
ATOM    388  CG  GLU B  50      -2.971  -2.697  11.524  1.00 98.59           C  
ATOM    389  CD  GLU B  50      -2.140  -2.673  12.797  1.00 98.59           C  
ATOM    390  OE1 GLU B  50      -2.481  -3.398  13.759  1.00 98.59           O  
ATOM    391  OE2 GLU B  50      -1.140  -1.921  12.834  1.00 98.59           O  
ATOM    392  N   LYS B  51      -2.263   0.208   8.341  1.00 97.92           N  
ATOM    393  CA  LYS B  51      -1.522   1.065   7.421  1.00 97.92           C  
ATOM    394  C   LYS B  51      -0.919   2.263   8.151  1.00 97.92           C  
ATOM    395  CB  LYS B  51      -2.428   1.545   6.286  1.00 97.92           C  
ATOM    396  O   LYS B  51      -1.371   2.625   9.239  1.00 97.92           O  
ATOM    397  CG  LYS B  51      -3.494   2.539   6.722  1.00 97.92           C  
ATOM    398  CD  LYS B  51      -4.334   3.012   5.543  1.00 97.92           C  
ATOM    399  CE  LYS B  51      -5.404   4.003   5.979  1.00 97.92           C  
ATOM    400  NZ  LYS B  51      -6.277   4.413   4.839  1.00 97.92           N  
ATOM    401  N   ILE B  52       0.140   2.818   7.521  1.00 95.17           N  
ATOM    402  CA  ILE B  52       0.449   4.207   7.839  1.00 95.17           C  
ATOM    403  C   ILE B  52      -0.599   5.125   7.213  1.00 95.17           C  
ATOM    404  CB  ILE B  52       1.863   4.597   7.352  1.00 95.17           C  
ATOM    405  O   ILE B  52      -0.818   5.090   6.000  1.00 95.17           O  
ATOM    406  CG1 ILE B  52       2.925   3.750   8.062  1.00 95.17           C  
ATOM    407  CG2 ILE B  52       2.117   6.091   7.573  1.00 95.17           C  
ATOM    408  CD1 ILE B  52       4.343   3.989   7.562  1.00 95.17           C  
ATOM    409  N   PRO B  53      -1.239   5.904   8.013  1.00 91.18           N  
ATOM    410  CA  PRO B  53      -2.364   6.702   7.521  1.00 91.18           C  
ATOM    411  C   PRO B  53      -2.014   7.510   6.273  1.00 91.18           C  
ATOM    412  CB  PRO B  53      -2.682   7.627   8.699  1.00 91.18           C  
ATOM    413  O   PRO B  53      -0.901   8.031   6.164  1.00 91.18           O  
ATOM    414  CG  PRO B  53      -2.211   6.883   9.907  1.00 91.18           C  
ATOM    415  CD  PRO B  53      -0.981   6.105   9.538  1.00 91.18           C  
ATOM    416  N   THR B  54      -2.987   7.542   5.343  1.00 84.70           N  
ATOM    417  CA  THR B  54      -2.874   8.296   4.099  1.00 84.70           C  
ATOM    418  C   THR B  54      -4.107   9.170   3.883  1.00 84.70           C  
ATOM    419  CB  THR B  54      -2.690   7.357   2.893  1.00 84.70           C  
ATOM    420  O   THR B  54      -5.169   8.906   4.451  1.00 84.70           O  
ATOM    421  CG2 THR B  54      -1.593   6.330   3.157  1.00 84.70           C  
ATOM    422  OG1 THR B  54      -3.921   6.669   2.637  1.00 84.70           O  
ATOM    423  N   THR B  55      -3.945  10.157   3.058  1.00 80.33           N  
ATOM    424  CA  THR B  55      -5.056  11.066   2.791  1.00 80.33           C  
ATOM    425  C   THR B  55      -5.940  10.525   1.671  1.00 80.33           C  
ATOM    426  CB  THR B  55      -4.550  12.471   2.417  1.00 80.33           C  
ATOM    427  O   THR B  55      -7.099  10.923   1.541  1.00 80.33           O  
ATOM    428  CG2 THR B  55      -3.867  13.144   3.603  1.00 80.33           C  
ATOM    429  OG1 THR B  55      -3.613  12.364   1.338  1.00 80.33           O  
ATOM    430  N   PHE B  56      -5.469   9.574   0.920  1.00 81.69           N  
ATOM    431  CA  PHE B  56      -6.200   9.110  -0.253  1.00 81.69           C  
ATOM    432  C   PHE B  56      -6.980   7.839   0.063  1.00 81.69           C  
ATOM    433  CB  PHE B  56      -5.242   8.861  -1.422  1.00 81.69           C  
ATOM    434  O   PHE B  56      -7.739   7.346  -0.773  1.00 81.69           O  
ATOM    435  CG  PHE B  56      -4.087   7.959  -1.078  1.00 81.69           C  
ATOM    436  CD1 PHE B  56      -2.840   8.490  -0.773  1.00 81.69           C  
ATOM    437  CD2 PHE B  56      -4.249   6.580  -1.060  1.00 81.69           C  
ATOM    438  CE1 PHE B  56      -1.769   7.658  -0.454  1.00 81.69           C  
ATOM    439  CE2 PHE B  56      -3.184   5.742  -0.743  1.00 81.69           C  
ATOM    440  CZ  PHE B  56      -1.945   6.283  -0.441  1.00 81.69           C  
ATOM    441  N   GLU B  57      -6.797   7.253   1.212  1.00 88.16           N  
ATOM    442  CA  GLU B  57      -7.521   6.085   1.706  1.00 88.16           C  
ATOM    443  C   GLU B  57      -8.164   6.367   3.061  1.00 88.16           C  
ATOM    444  CB  GLU B  57      -6.586   4.877   1.809  1.00 88.16           C  
ATOM    445  O   GLU B  57      -7.543   6.157   4.105  1.00 88.16           O  
ATOM    446  CG  GLU B  57      -6.050   4.399   0.467  1.00 88.16           C  
ATOM    447  CD  GLU B  57      -5.146   3.182   0.582  1.00 88.16           C  
ATOM    448  OE1 GLU B  57      -4.907   2.504  -0.443  1.00 88.16           O  
ATOM    449  OE2 GLU B  57      -4.673   2.903   1.706  1.00 88.16           O  
ATOM    450  N   ASN B  58      -9.399   6.739   3.080  1.00 88.24           N  
ATOM    451  CA  ASN B  58      -9.997   7.181   4.336  1.00 88.24           C  
ATOM    452  C   ASN B  58     -11.244   6.371   4.679  1.00 88.24           C  
ATOM    453  CB  ASN B  58     -10.334   8.673   4.274  1.00 88.24           C  
ATOM    454  O   ASN B  58     -11.931   6.665   5.659  1.00 88.24           O  
ATOM    455  CG  ASN B  58      -9.098   9.548   4.201  1.00 88.24           C  
ATOM    456  ND2 ASN B  58      -9.168  10.605   3.401  1.00 88.24           N  
ATOM    457  OD1 ASN B  58      -8.090   9.275   4.856  1.00 88.24           O  
ATOM    458  N   GLY B  59     -11.458   5.323   3.944  1.00 94.66           N  
ATOM    459  CA  GLY B  59     -12.657   4.536   4.184  1.00 94.66           C  
ATOM    460  C   GLY B  59     -12.392   3.271   4.978  1.00 94.66           C  
ATOM    461  O   GLY B  59     -11.393   3.180   5.695  1.00 94.66           O  
ATOM    462  N   ARG B  60     -13.431   2.383   5.048  1.00 97.64           N  
ATOM    463  CA  ARG B  60     -13.341   1.075   5.688  1.00 97.64           C  
ATOM    464  C   ARG B  60     -13.486  -0.046   4.666  1.00 97.64           C  
ATOM    465  CB  ARG B  60     -14.407   0.934   6.776  1.00 97.64           C  
ATOM    466  O   ARG B  60     -13.667   0.212   3.474  1.00 97.64           O  
ATOM    467  CG  ARG B  60     -15.833   0.995   6.252  1.00 97.64           C  
ATOM    468  CD  ARG B  60     -16.853   0.871   7.376  1.00 97.64           C  
ATOM    469  NE  ARG B  60     -16.780  -0.434   8.028  1.00 97.64           N  
ATOM    470  NH1 ARG B  60     -18.837  -0.261   9.064  1.00 97.64           N  
ATOM    471  NH2 ARG B  60     -17.555  -2.139   9.358  1.00 97.64           N  
ATOM    472  CZ  ARG B  60     -17.724  -0.941   8.815  1.00 97.64           C  
ATOM    473  N   CYS B  61     -13.307  -1.239   5.118  1.00 98.28           N  
ATOM    474  CA  CYS B  61     -13.438  -2.411   4.259  1.00 98.28           C  
ATOM    475  C   CYS B  61     -12.509  -2.312   3.055  1.00 98.28           C  
ATOM    476  CB  CYS B  61     -14.883  -2.571   3.788  1.00 98.28           C  
ATOM    477  O   CYS B  61     -12.913  -2.605   1.928  1.00 98.28           O  
ATOM    478  SG  CYS B  61     -16.071  -2.763   5.135  1.00 98.28           S  
ATOM    479  N   ILE B  62     -11.279  -1.752   3.328  1.00 98.00           N  
ATOM    480  CA  ILE B  62     -10.322  -1.542   2.247  1.00 98.00           C  
ATOM    481  C   ILE B  62      -9.735  -2.882   1.809  1.00 98.00           C  
ATOM    482  CB  ILE B  62      -9.193  -0.576   2.673  1.00 98.00           C  
ATOM    483  O   ILE B  62      -9.351  -3.702   2.646  1.00 98.00           O  
ATOM    484  CG1 ILE B  62      -9.775   0.790   3.056  1.00 98.00           C  
ATOM    485  CG2 ILE B  62      -8.154  -0.434   1.556  1.00 98.00           C  
ATOM    486  CD1 ILE B  62      -8.752   1.759   3.631  1.00 98.00           C  
ATOM    487  N   GLN B  63      -9.675  -3.111   0.495  1.00 98.27           N  
ATOM    488  CA  GLN B  63      -9.118  -4.325  -0.092  1.00 98.27           C  
ATOM    489  C   GLN B  63      -8.410  -4.023  -1.410  1.00 98.27           C  
ATOM    490  CB  GLN B  63     -10.214  -5.368  -0.313  1.00 98.27           C  
ATOM    491  O   GLN B  63      -8.666  -2.992  -2.037  1.00 98.27           O  
ATOM    492  CG  GLN B  63     -11.328  -4.903  -1.241  1.00 98.27           C  
ATOM    493  CD  GLN B  63     -12.477  -5.891  -1.320  1.00 98.27           C  
ATOM    494  NE2 GLN B  63     -13.312  -5.749  -2.344  1.00 98.27           N  
ATOM    495  OE1 GLN B  63     -12.613  -6.774  -0.468  1.00 98.27           O  
ATOM    496  N   ALA B  64      -7.492  -4.858  -1.765  1.00 97.95           N  
ATOM    497  CA  ALA B  64      -6.787  -4.817  -3.044  1.00 97.95           C  
ATOM    498  C   ALA B  64      -6.894  -6.154  -3.771  1.00 97.95           C  
ATOM    499  CB  ALA B  64      -5.322  -4.445  -2.833  1.00 97.95           C  
ATOM    500  O   ALA B  64      -6.755  -7.215  -3.157  1.00 97.95           O  
ATOM    501  N   ASN B  65      -7.214  -6.056  -4.974  1.00 98.20           N  
ATOM    502  CA  ASN B  65      -7.244  -7.239  -5.828  1.00 98.20           C  
ATOM    503  C   ASN B  65      -6.246  -7.126  -6.977  1.00 98.20           C  
ATOM    504  CB  ASN B  65      -8.655  -7.473  -6.372  1.00 98.20           C  
ATOM    505  O   ASN B  65      -6.274  -6.155  -7.736  1.00 98.20           O  
ATOM    506  CG  ASN B  65      -8.821  -8.847  -6.990  1.00 98.20           C  
ATOM    507  ND2 ASN B  65     -10.065  -9.237  -7.242  1.00 98.20           N  
ATOM    508  OD1 ASN B  65      -7.840  -9.552  -7.240  1.00 98.20           O  
ATOM    509  N   TYR B  66      -5.429  -8.124  -7.108  1.00 98.38           N  
ATOM    510  CA  TYR B  66      -4.387  -8.152  -8.127  1.00 98.38           C  
ATOM    511  C   TYR B  66      -4.651  -9.252  -9.148  1.00 98.38           C  
ATOM    512  CB  TYR B  66      -3.011  -8.355  -7.485  1.00 98.38           C  
ATOM    513  O   TYR B  66      -4.926 -10.397  -8.779  1.00 98.38           O  
ATOM    514  CG  TYR B  66      -2.689  -7.348  -6.408  1.00 98.38           C  
ATOM    515  CD1 TYR B  66      -2.278  -6.057  -6.735  1.00 98.38           C  
ATOM    516  CD2 TYR B  66      -2.794  -7.684  -5.063  1.00 98.38           C  
ATOM    517  CE1 TYR B  66      -1.978  -5.126  -5.746  1.00 98.38           C  
ATOM    518  CE2 TYR B  66      -2.496  -6.762  -4.066  1.00 98.38           C  
ATOM    519  OH  TYR B  66      -1.795  -4.569  -3.433  1.00 98.38           O  
ATOM    520  CZ  TYR B  66      -2.091  -5.487  -4.416  1.00 98.38           C  
ATOM    521  N   SER B  67      -4.580  -8.896 -10.416  1.00 97.97           N  
ATOM    522  CA  SER B  67      -4.762  -9.867 -11.490  1.00 97.97           C  
ATOM    523  C   SER B  67      -3.786  -9.615 -12.635  1.00 97.97           C  
ATOM    524  CB  SER B  67      -6.198  -9.825 -12.015  1.00 97.97           C  
ATOM    525  O   SER B  67      -3.323  -8.489 -12.826  1.00 97.97           O  
ATOM    526  OG  SER B  67      -6.527  -8.525 -12.473  1.00 97.97           O  
ATOM    527  N   LEU B  68      -3.492 -10.634 -13.365  1.00 96.73           N  
ATOM    528  CA  LEU B  68      -2.569 -10.535 -14.490  1.00 96.73           C  
ATOM    529  C   LEU B  68      -3.288 -10.043 -15.741  1.00 96.73           C  
ATOM    530  CB  LEU B  68      -1.910 -11.889 -14.765  1.00 96.73           C  
ATOM    531  O   LEU B  68      -4.371 -10.531 -16.073  1.00 96.73           O  
ATOM    532  CG  LEU B  68      -0.675 -11.872 -15.666  1.00 96.73           C  
ATOM    533  CD1 LEU B  68       0.473 -11.141 -14.978  1.00 96.73           C  
ATOM    534  CD2 LEU B  68      -0.265 -13.293 -16.039  1.00 96.73           C  
ATOM    535  N   MET B  69      -2.668  -9.057 -16.340  1.00 95.90           N  
ATOM    536  CA  MET B  69      -3.202  -8.542 -17.598  1.00 95.90           C  
ATOM    537  C   MET B  69      -2.567  -9.252 -18.789  1.00 95.90           C  
ATOM    538  CB  MET B  69      -2.971  -7.034 -17.703  1.00 95.90           C  
ATOM    539  O   MET B  69      -1.545  -9.924 -18.644  1.00 95.90           O  
ATOM    540  CG  MET B  69      -3.597  -6.237 -16.571  1.00 95.90           C  
ATOM    541  SD  MET B  69      -3.138  -4.461 -16.623  1.00 95.90           S  
ATOM    542  CE  MET B  69      -4.120  -3.919 -18.049  1.00 95.90           C  
ATOM    543  N   GLU B  70      -3.175  -9.056 -19.937  1.00 93.89           N  
ATOM    544  CA  GLU B  70      -2.691  -9.684 -21.162  1.00 93.89           C  
ATOM    545  C   GLU B  70      -1.292  -9.190 -21.521  1.00 93.89           C  
ATOM    546  CB  GLU B  70      -3.655  -9.418 -22.321  1.00 93.89           C  
ATOM    547  O   GLU B  70      -0.483  -9.944 -22.066  1.00 93.89           O  
ATOM    548  CG  GLU B  70      -4.959 -10.198 -22.227  1.00 93.89           C  
ATOM    549  CD  GLU B  70      -5.912  -9.913 -23.377  1.00 93.89           C  
ATOM    550  OE1 GLU B  70      -7.034 -10.470 -23.388  1.00 93.89           O  
ATOM    551  OE2 GLU B  70      -5.534  -9.128 -24.275  1.00 93.89           O  
ATOM    552  N   ASN B  71      -1.018  -7.982 -21.162  1.00 91.06           N  
ATOM    553  CA  ASN B  71       0.272  -7.386 -21.493  1.00 91.06           C  
ATOM    554  C   ASN B  71       1.351  -7.793 -20.493  1.00 91.06           C  
ATOM    555  CB  ASN B  71       0.158  -5.861 -21.559  1.00 91.06           C  
ATOM    556  O   ASN B  71       2.491  -7.334 -20.582  1.00 91.06           O  
ATOM    557  CG  ASN B  71      -0.227  -5.246 -20.228  1.00 91.06           C  
ATOM    558  ND2 ASN B  71      -0.405  -3.930 -20.212  1.00 91.06           N  
ATOM    559  OD1 ASN B  71      -0.363  -5.947 -19.222  1.00 91.06           O  
ATOM    560  N   GLY B  72       0.962  -8.647 -19.614  1.00 90.08           N  
ATOM    561  CA  GLY B  72       1.935  -9.157 -18.661  1.00 90.08           C  
ATOM    562  C   GLY B  72       2.065  -8.294 -17.421  1.00 90.08           C  
ATOM    563  O   GLY B  72       2.718  -8.685 -16.451  1.00 90.08           O  
ATOM    564  N   LYS B  73       1.393  -7.125 -17.427  1.00 94.66           N  
ATOM    565  CA  LYS B  73       1.371  -6.272 -16.243  1.00 94.66           C  
ATOM    566  C   LYS B  73       0.327  -6.753 -15.238  1.00 94.66           C  
ATOM    567  CB  LYS B  73       1.093  -4.819 -16.632  1.00 94.66           C  
ATOM    568  O   LYS B  73      -0.455  -7.658 -15.534  1.00 94.66           O  
ATOM    569  CG  LYS B  73       2.173  -4.195 -17.503  1.00 94.66           C  
ATOM    570  CD  LYS B  73       1.875  -2.731 -17.801  1.00 94.66           C  
ATOM    571  CE  LYS B  73       2.958  -2.103 -18.667  1.00 94.66           C  
ATOM    572  NZ  LYS B  73       2.680  -0.662 -18.944  1.00 94.66           N  
ATOM    573  N   ILE B  74       0.430  -6.201 -14.019  1.00 97.46           N  
ATOM    574  CA  ILE B  74      -0.495  -6.584 -12.958  1.00 97.46           C  
ATOM    575  C   ILE B  74      -1.566  -5.508 -12.794  1.00 97.46           C  
ATOM    576  CB  ILE B  74       0.243  -6.813 -11.620  1.00 97.46           C  
ATOM    577  O   ILE B  74      -1.249  -4.329 -12.617  1.00 97.46           O  
ATOM    578  CG1 ILE B  74       1.306  -7.907 -11.777  1.00 97.46           C  
ATOM    579  CG2 ILE B  74      -0.750  -7.170 -10.509  1.00 97.46           C  
ATOM    580  CD1 ILE B  74       2.380  -7.885 -10.698  1.00 97.46           C  
ATOM    581  N   LYS B  75      -2.763  -5.943 -12.967  1.00 97.84           N  
ATOM    582  CA  LYS B  75      -3.862  -5.035 -12.653  1.00 97.84           C  
ATOM    583  C   LYS B  75      -4.047  -4.896 -11.145  1.00 97.84           C  
ATOM    584  CB  LYS B  75      -5.161  -5.521 -13.298  1.00 97.84           C  
ATOM    585  O   LYS B  75      -4.070  -5.895 -10.422  1.00 97.84           O  
ATOM    586  CG  LYS B  75      -6.342  -4.584 -13.092  1.00 97.84           C  
ATOM    587  CD  LYS B  75      -7.592  -5.097 -13.795  1.00 97.84           C  
ATOM    588  CE  LYS B  75      -8.792  -4.198 -13.531  1.00 97.84           C  
ATOM    589  NZ  LYS B  75     -10.021  -4.698 -14.219  1.00 97.84           N  
ATOM    590  N   VAL B  76      -4.150  -3.653 -10.729  1.00 96.91           N  
ATOM    591  CA  VAL B  76      -4.379  -3.345  -9.322  1.00 96.91           C  
ATOM    592  C   VAL B  76      -5.750  -2.695  -9.151  1.00 96.91           C  
ATOM    593  CB  VAL B  76      -3.277  -2.421  -8.756  1.00 96.91           C  
ATOM    594  O   VAL B  76      -6.001  -1.611  -9.683  1.00 96.91           O  
ATOM    595  CG1 VAL B  76      -3.490  -2.179  -7.263  1.00 96.91           C  
ATOM    596  CG2 VAL B  76      -1.896  -3.020  -9.012  1.00 96.91           C  
ATOM    597  N   LEU B  77      -6.581  -3.355  -8.417  1.00 96.35           N  
ATOM    598  CA  LEU B  77      -7.883  -2.794  -8.074  1.00 96.35           C  
ATOM    599  C   LEU B  77      -8.005  -2.583  -6.569  1.00 96.35           C  
ATOM    600  CB  LEU B  77      -9.007  -3.710  -8.566  1.00 96.35           C  
ATOM    601  O   LEU B  77      -8.067  -3.549  -5.805  1.00 96.35           O  
ATOM    602  CG  LEU B  77     -10.435  -3.257  -8.256  1.00 96.35           C  
ATOM    603  CD1 LEU B  77     -10.750  -1.958  -8.989  1.00 96.35           C  
ATOM    604  CD2 LEU B  77     -11.435  -4.346  -8.632  1.00 96.35           C  
ATOM    605  N   ASN B  78      -8.112  -1.317  -6.224  1.00 95.62           N  
ATOM    606  CA  ASN B  78      -8.302  -0.947  -4.826  1.00 95.62           C  
ATOM    607  C   ASN B  78      -9.720  -0.448  -4.566  1.00 95.62           C  
ATOM    608  CB  ASN B  78      -7.281   0.112  -4.407  1.00 95.62           C  
ATOM    609  O   ASN B  78     -10.244   0.369  -5.326  1.00 95.62           O  
ATOM    610  CG  ASN B  78      -5.868  -0.434  -4.335  1.00 95.62           C  
ATOM    611  ND2 ASN B  78      -4.885   0.458  -4.359  1.00 95.62           N  
ATOM    612  OD1 ASN B  78      -5.663  -1.648  -4.259  1.00 95.62           O  
ATOM    613  N   GLN B  79     -10.282  -0.959  -3.414  1.00 95.82           N  
ATOM    614  CA  GLN B  79     -11.648  -0.569  -3.080  1.00 95.82           C  
ATOM    615  C   GLN B  79     -11.773  -0.218  -1.601  1.00 95.82           C  
ATOM    616  CB  GLN B  79     -12.629  -1.686  -3.440  1.00 95.82           C  
ATOM    617  O   GLN B  79     -11.065  -0.779  -0.762  1.00 95.82           O  
ATOM    618  CG  GLN B  79     -12.663  -2.020  -4.925  1.00 95.82           C  
ATOM    619  CD  GLN B  79     -13.562  -3.201  -5.241  1.00 95.82           C  
ATOM    620  NE2 GLN B  79     -14.692  -2.930  -5.885  1.00 95.82           N  
ATOM    621  OE1 GLN B  79     -13.243  -4.347  -4.910  1.00 95.82           O  
ATOM    622  N   GLU B  80     -12.689   0.684  -1.345  1.00 96.07           N  
ATOM    623  CA  GLU B  80     -13.037   1.043   0.027  1.00 96.07           C  
ATOM    624  C   GLU B  80     -14.511   1.422   0.142  1.00 96.07           C  
ATOM    625  CB  GLU B  80     -12.158   2.195   0.521  1.00 96.07           C  
ATOM    626  O   GLU B  80     -15.131   1.829  -0.843  1.00 96.07           O  
ATOM    627  CG  GLU B  80     -12.448   3.525  -0.159  1.00 96.07           C  
ATOM    628  CD  GLU B  80     -11.588   4.666   0.362  1.00 96.07           C  
ATOM    629  OE1 GLU B  80     -11.866   5.839   0.024  1.00 96.07           O  
ATOM    630  OE2 GLU B  80     -10.629   4.384   1.114  1.00 96.07           O  
ATOM    631  N   LEU B  81     -15.005   1.207   1.298  1.00 96.70           N  
ATOM    632  CA  LEU B  81     -16.328   1.713   1.644  1.00 96.70           C  
ATOM    633  C   LEU B  81     -16.228   3.064   2.344  1.00 96.70           C  
ATOM    634  CB  LEU B  81     -17.067   0.715   2.540  1.00 96.70           C  
ATOM    635  O   LEU B  81     -15.610   3.174   3.405  1.00 96.70           O  
ATOM    636  CG  LEU B  81     -18.531   1.033   2.845  1.00 96.70           C  
ATOM    637  CD1 LEU B  81     -19.373   0.927   1.578  1.00 96.70           C  
ATOM    638  CD2 LEU B  81     -19.066   0.102   3.927  1.00 96.70           C  
ATOM    639  N   ARG B  82     -16.908   4.043   1.779  1.00 93.46           N  
ATOM    640  CA  ARG B  82     -16.843   5.395   2.326  1.00 93.46           C  
ATOM    641  C   ARG B  82     -17.898   5.598   3.408  1.00 93.46           C  
ATOM    642  CB  ARG B  82     -17.024   6.433   1.216  1.00 93.46           C  
ATOM    643  O   ARG B  82     -18.824   4.795   3.540  1.00 93.46           O  
ATOM    644  CG  ARG B  82     -15.897   6.446   0.196  1.00 93.46           C  
ATOM    645  CD  ARG B  82     -16.013   7.629  -0.756  1.00 93.46           C  
ATOM    646  NE  ARG B  82     -14.823   7.766  -1.592  1.00 93.46           N  
ATOM    647  NH1 ARG B  82     -15.853   9.058  -3.206  1.00 93.46           N  
ATOM    648  NH2 ARG B  82     -13.639   8.502  -3.417  1.00 93.46           N  
ATOM    649  CZ  ARG B  82     -14.775   8.441  -2.737  1.00 93.46           C  
ATOM    650  N   ALA B  83     -17.772   6.646   4.124  1.00 91.30           N  
ATOM    651  CA  ALA B  83     -18.658   6.950   5.245  1.00 91.30           C  
ATOM    652  C   ALA B  83     -20.103   7.101   4.775  1.00 91.30           C  
ATOM    653  CB  ALA B  83     -18.198   8.218   5.960  1.00 91.30           C  
ATOM    654  O   ALA B  83     -21.038   6.769   5.507  1.00 91.30           O  
ATOM    655  N   ASP B  84     -20.242   7.540   3.594  1.00 92.74           N  
ATOM    656  CA  ASP B  84     -21.581   7.794   3.072  1.00 92.74           C  
ATOM    657  C   ASP B  84     -22.208   6.515   2.523  1.00 92.74           C  
ATOM    658  CB  ASP B  84     -21.538   8.868   1.983  1.00 92.74           C  
ATOM    659  O   ASP B  84     -23.320   6.541   1.990  1.00 92.74           O  
ATOM    660  CG  ASP B  84     -20.730   8.449   0.768  1.00 92.74           C  
ATOM    661  OD1 ASP B  84     -20.207   7.314   0.746  1.00 92.74           O  
ATOM    662  OD2 ASP B  84     -20.612   9.262  -0.174  1.00 92.74           O  
ATOM    663  N   GLY B  85     -21.511   5.402   2.586  1.00 91.56           N  
ATOM    664  CA  GLY B  85     -22.055   4.111   2.195  1.00 91.56           C  
ATOM    665  C   GLY B  85     -21.723   3.732   0.764  1.00 91.56           C  
ATOM    666  O   GLY B  85     -22.031   2.624   0.322  1.00 91.56           O  
ATOM    667  N   THR B  86     -21.044   4.580   0.036  1.00 92.96           N  
ATOM    668  CA  THR B  86     -20.677   4.296  -1.347  1.00 92.96           C  
ATOM    669  C   THR B  86     -19.325   3.592  -1.414  1.00 92.96           C  
ATOM    670  CB  THR B  86     -20.630   5.585  -2.188  1.00 92.96           C  
ATOM    671  O   THR B  86     -18.485   3.764  -0.529  1.00 92.96           O  
ATOM    672  CG2 THR B  86     -21.976   6.302  -2.174  1.00 92.96           C  
ATOM    673  OG1 THR B  86     -19.629   6.461  -1.654  1.00 92.96           O  
ATOM    674  N   VAL B  87     -19.162   2.804  -2.476  1.00 93.65           N  
ATOM    675  CA  VAL B  87     -17.894   2.124  -2.720  1.00 93.65           C  
ATOM    676  C   VAL B  87     -17.020   2.976  -3.637  1.00 93.65           C  
ATOM    677  CB  VAL B  87     -18.110   0.724  -3.337  1.00 93.65           C  
ATOM    678  O   VAL B  87     -17.446   3.362  -4.728  1.00 93.65           O  
ATOM    679  CG1 VAL B  87     -16.771   0.077  -3.689  1.00 93.65           C  
ATOM    680  CG2 VAL B  87     -18.901  -0.165  -2.379  1.00 93.65           C  
ATOM    681  N   ASN B  88     -15.879   3.336  -3.101  1.00 93.22           N  
ATOM    682  CA  ASN B  88     -14.857   3.998  -3.905  1.00 93.22           C  
ATOM    683  C   ASN B  88     -13.813   3.007  -4.410  1.00 93.22           C  
ATOM    684  CB  ASN B  88     -14.185   5.115  -3.104  1.00 93.22           C  
ATOM    685  O   ASN B  88     -13.435   2.077  -3.694  1.00 93.22           O  
ATOM    686  CG  ASN B  88     -13.349   6.035  -3.973  1.00 93.22           C  
ATOM    687  ND2 ASN B  88     -12.284   6.584  -3.402  1.00 93.22           N  
ATOM    688  OD1 ASN B  88     -13.659   6.250  -5.147  1.00 93.22           O  
ATOM    689  N   GLN B  89     -13.428   3.161  -5.710  1.00 92.47           N  
ATOM    690  CA  GLN B  89     -12.436   2.249  -6.271  1.00 92.47           C  
ATOM    691  C   GLN B  89     -11.465   2.989  -7.187  1.00 92.47           C  
ATOM    692  CB  GLN B  89     -13.120   1.116  -7.037  1.00 92.47           C  
ATOM    693  O   GLN B  89     -11.808   4.028  -7.754  1.00 92.47           O  
ATOM    694  CG  GLN B  89     -13.797   1.565  -8.325  1.00 92.47           C  
ATOM    695  CD  GLN B  89     -14.440   0.417  -9.081  1.00 92.47           C  
ATOM    696  NE2 GLN B  89     -14.212   0.367 -10.389  1.00 92.47           N  
ATOM    697  OE1 GLN B  89     -15.135  -0.418  -8.494  1.00 92.47           O  
ATOM    698  N   ILE B  90     -10.278   2.446  -7.301  1.00 89.45           N  
ATOM    699  CA  ILE B  90      -9.263   2.947  -8.222  1.00 89.45           C  
ATOM    700  C   ILE B  90      -8.511   1.774  -8.848  1.00 89.45           C  
ATOM    701  CB  ILE B  90      -8.275   3.899  -7.511  1.00 89.45           C  
ATOM    702  O   ILE B  90      -8.240   0.774  -8.179  1.00 89.45           O  
ATOM    703  CG1 ILE B  90      -7.352   4.572  -8.534  1.00 89.45           C  
ATOM    704  CG2 ILE B  90      -7.463   3.144  -6.454  1.00 89.45           C  
ATOM    705  CD1 ILE B  90      -6.578   5.760  -7.981  1.00 89.45           C  
ATOM    706  N   GLU B  91      -8.326   1.942 -10.136  1.00 93.30           N  
ATOM    707  CA  GLU B  91      -7.602   0.923 -10.890  1.00 93.30           C  
ATOM    708  C   GLU B  91      -6.238   1.436 -11.343  1.00 93.30           C  
ATOM    709  CB  GLU B  91      -8.421   0.466 -12.100  1.00 93.30           C  
ATOM    710  O   GLU B  91      -6.103   2.601 -11.725  1.00 93.30           O  
ATOM    711  CG  GLU B  91      -7.790  -0.686 -12.869  1.00 93.30           C  
ATOM    712  CD  GLU B  91      -8.655  -1.186 -14.015  1.00 93.30           C  
ATOM    713  OE1 GLU B  91      -8.107  -1.504 -15.095  1.00 93.30           O  
ATOM    714  OE2 GLU B  91      -9.890  -1.260 -13.832  1.00 93.30           O  
ATOM    715  N   GLY B  92      -5.263   0.561 -11.172  1.00 93.49           N  
ATOM    716  CA  GLY B  92      -3.917   0.868 -11.629  1.00 93.49           C  
ATOM    717  C   GLY B  92      -3.189  -0.337 -12.194  1.00 93.49           C  
ATOM    718  O   GLY B  92      -3.806  -1.369 -12.470  1.00 93.49           O  
ATOM    719  N   GLU B  93      -1.950  -0.042 -12.510  1.00 95.75           N  
ATOM    720  CA  GLU B  93      -1.092  -1.097 -13.040  1.00 95.75           C  
ATOM    721  C   GLU B  93       0.229  -1.169 -12.281  1.00 95.75           C  
ATOM    722  CB  GLU B  93      -0.829  -0.877 -14.532  1.00 95.75           C  
ATOM    723  O   GLU B  93       0.781  -0.139 -11.886  1.00 95.75           O  
ATOM    724  CG  GLU B  93      -2.089  -0.887 -15.387  1.00 95.75           C  
ATOM    725  CD  GLU B  93      -1.823  -0.579 -16.851  1.00 95.75           C  
ATOM    726  OE1 GLU B  93      -2.791  -0.503 -17.641  1.00 95.75           O  
ATOM    727  OE2 GLU B  93      -0.636  -0.412 -17.212  1.00 95.75           O  
ATOM    728  N   ALA B  94       0.649  -2.401 -12.056  1.00 96.51           N  
ATOM    729  CA  ALA B  94       1.937  -2.613 -11.401  1.00 96.51           C  
ATOM    730  C   ALA B  94       2.890  -3.392 -12.303  1.00 96.51           C  
ATOM    731  CB  ALA B  94       1.745  -3.346 -10.075  1.00 96.51           C  
ATOM    732  O   ALA B  94       2.463  -4.272 -13.054  1.00 96.51           O  
ATOM    733  N   THR B  95       4.163  -2.996 -12.218  1.00 94.50           N  
ATOM    734  CA  THR B  95       5.202  -3.643 -13.011  1.00 94.50           C  
ATOM    735  C   THR B  95       6.476  -3.822 -12.190  1.00 94.50           C  
ATOM    736  CB  THR B  95       5.518  -2.836 -14.284  1.00 94.50           C  
ATOM    737  O   THR B  95       6.868  -2.926 -11.439  1.00 94.50           O  
ATOM    738  CG2 THR B  95       4.819  -3.434 -15.501  1.00 94.50           C  
ATOM    739  OG1 THR B  95       5.075  -1.485 -14.108  1.00 94.50           O  
ATOM    740  N   PRO B  96       7.127  -4.992 -12.340  1.00 90.87           N  
ATOM    741  CA  PRO B  96       8.439  -5.112 -11.701  1.00 90.87           C  
ATOM    742  C   PRO B  96       9.475  -4.162 -12.298  1.00 90.87           C  
ATOM    743  CB  PRO B  96       8.824  -6.571 -11.957  1.00 90.87           C  
ATOM    744  O   PRO B  96       9.482  -3.933 -13.510  1.00 90.87           O  
ATOM    745  CG  PRO B  96       7.544  -7.242 -12.339  1.00 90.87           C  
ATOM    746  CD  PRO B  96       6.617  -6.210 -12.914  1.00 90.87           C  
ATOM    747  N   VAL B  97      10.276  -3.560 -11.426  1.00 88.30           N  
ATOM    748  CA  VAL B  97      11.263  -2.578 -11.863  1.00 88.30           C  
ATOM    749  C   VAL B  97      12.568  -3.282 -12.224  1.00 88.30           C  
ATOM    750  CB  VAL B  97      11.517  -1.508 -10.778  1.00 88.30           C  
ATOM    751  O   VAL B  97      13.272  -2.863 -13.147  1.00 88.30           O  
ATOM    752  CG1 VAL B  97      12.515  -0.463 -11.273  1.00 88.30           C  
ATOM    753  CG2 VAL B  97      10.205  -0.844 -10.365  1.00 88.30           C  
ATOM    754  N   ASN B  98      12.880  -4.270 -11.421  1.00 86.61           N  
ATOM    755  CA  ASN B  98      14.121  -5.024 -11.565  1.00 86.61           C  
ATOM    756  C   ASN B  98      13.869  -6.529 -11.538  1.00 86.61           C  
ATOM    757  CB  ASN B  98      15.117  -4.632 -10.471  1.00 86.61           C  
ATOM    758  O   ASN B  98      13.345  -7.057 -10.555  1.00 86.61           O  
ATOM    759  CG  ASN B  98      16.477  -5.273 -10.664  1.00 86.61           C  
ATOM    760  ND2 ASN B  98      17.492  -4.717 -10.013  1.00 86.61           N  
ATOM    761  OD1 ASN B  98      16.615  -6.260 -11.392  1.00 86.61           O  
ATOM    762  N   LEU B  99      14.359  -7.181 -12.545  1.00 84.51           N  
ATOM    763  CA  LEU B  99      14.095  -8.608 -12.688  1.00 84.51           C  
ATOM    764  C   LEU B  99      14.798  -9.403 -11.593  1.00 84.51           C  
ATOM    765  CB  LEU B  99      14.548  -9.102 -14.064  1.00 84.51           C  
ATOM    766  O   LEU B  99      14.377 -10.512 -11.257  1.00 84.51           O  
ATOM    767  CG  LEU B  99      13.775  -8.560 -15.268  1.00 84.51           C  
ATOM    768  CD1 LEU B  99      14.440  -9.002 -16.567  1.00 84.51           C  
ATOM    769  CD2 LEU B  99      12.322  -9.019 -15.221  1.00 84.51           C  
ATOM    770  N   THR B 100      15.826  -8.793 -11.036  1.00 89.87           N  
ATOM    771  CA  THR B 100      16.558  -9.502  -9.993  1.00 89.87           C  
ATOM    772  C   THR B 100      15.880  -9.323  -8.638  1.00 89.87           C  
ATOM    773  CB  THR B 100      18.018  -9.019  -9.908  1.00 89.87           C  
ATOM    774  O   THR B 100      16.142 -10.080  -7.701  1.00 89.87           O  
ATOM    775  CG2 THR B 100      18.755  -9.260 -11.222  1.00 89.87           C  
ATOM    776  OG1 THR B 100      18.034  -7.616  -9.614  1.00 89.87           O  
ATOM    777  N   GLU B 101      15.054  -8.363  -8.517  1.00 94.00           N  
ATOM    778  CA  GLU B 101      14.242  -8.140  -7.324  1.00 94.00           C  
ATOM    779  C   GLU B 101      12.772  -7.945  -7.686  1.00 94.00           C  
ATOM    780  CB  GLU B 101      14.756  -6.929  -6.542  1.00 94.00           C  
ATOM    781  O   GLU B 101      12.230  -6.848  -7.535  1.00 94.00           O  
ATOM    782  CG  GLU B 101      16.137  -7.129  -5.936  1.00 94.00           C  
ATOM    783  CD  GLU B 101      16.599  -5.951  -5.093  1.00 94.00           C  
ATOM    784  OE1 GLU B 101      16.689  -6.091  -3.852  1.00 94.00           O  
ATOM    785  OE2 GLU B 101      16.873  -4.880  -5.678  1.00 94.00           O  
ATOM    786  N   PRO B 102      12.147  -9.009  -7.983  1.00 94.92           N  
ATOM    787  CA  PRO B 102      10.780  -8.927  -8.505  1.00 94.92           C  
ATOM    788  C   PRO B 102       9.784  -8.410  -7.470  1.00 94.92           C  
ATOM    789  CB  PRO B 102      10.464 -10.373  -8.894  1.00 94.92           C  
ATOM    790  O   PRO B 102       8.655  -8.055  -7.818  1.00 94.92           O  
ATOM    791  CG  PRO B 102      11.371 -11.204  -8.046  1.00 94.92           C  
ATOM    792  CD  PRO B 102      12.652 -10.449  -7.836  1.00 94.92           C  
ATOM    793  N   ALA B 103      10.225  -8.327  -6.233  1.00 97.88           N  
ATOM    794  CA  ALA B 103       9.346  -7.836  -5.175  1.00 97.88           C  
ATOM    795  C   ALA B 103       9.334  -6.310  -5.135  1.00 97.88           C  
ATOM    796  CB  ALA B 103       9.778  -8.397  -3.822  1.00 97.88           C  
ATOM    797  O   ALA B 103       8.566  -5.709  -4.381  1.00 97.88           O  
ATOM    798  N   LYS B 104      10.205  -5.681  -5.928  1.00 97.45           N  
ATOM    799  CA  LYS B 104      10.167  -4.234  -6.119  1.00 97.45           C  
ATOM    800  C   LYS B 104       9.348  -3.864  -7.353  1.00 97.45           C  
ATOM    801  CB  LYS B 104      11.584  -3.672  -6.243  1.00 97.45           C  
ATOM    802  O   LYS B 104       9.842  -3.946  -8.480  1.00 97.45           O  
ATOM    803  CG  LYS B 104      12.369  -3.680  -4.939  1.00 97.45           C  
ATOM    804  CD  LYS B 104      13.711  -2.976  -5.091  1.00 97.45           C  
ATOM    805  CE  LYS B 104      14.461  -2.909  -3.767  1.00 97.45           C  
ATOM    806  NZ  LYS B 104      15.783  -2.229  -3.913  1.00 97.45           N  
ATOM    807  N   LEU B 105       8.161  -3.446  -7.057  1.00 97.00           N  
ATOM    808  CA  LEU B 105       7.239  -3.069  -8.123  1.00 97.00           C  
ATOM    809  C   LEU B 105       7.043  -1.557  -8.161  1.00 97.00           C  
ATOM    810  CB  LEU B 105       5.889  -3.766  -7.935  1.00 97.00           C  
ATOM    811  O   LEU B 105       7.427  -0.853  -7.225  1.00 97.00           O  
ATOM    812  CG  LEU B 105       5.922  -5.291  -7.826  1.00 97.00           C  
ATOM    813  CD1 LEU B 105       4.683  -5.797  -7.096  1.00 97.00           C  
ATOM    814  CD2 LEU B 105       6.030  -5.924  -9.209  1.00 97.00           C  
ATOM    815  N   GLU B 106       6.628  -1.123  -9.314  1.00 95.72           N  
ATOM    816  CA  GLU B 106       6.091   0.228  -9.449  1.00 95.72           C  
ATOM    817  C   GLU B 106       4.611   0.200  -9.817  1.00 95.72           C  
ATOM    818  CB  GLU B 106       6.879   1.017 -10.498  1.00 95.72           C  
ATOM    819  O   GLU B 106       4.181  -0.628 -10.623  1.00 95.72           O  
ATOM    820  CG  GLU B 106       8.294   1.372 -10.066  1.00 95.72           C  
ATOM    821  CD  GLU B 106       9.031   2.236 -11.076  1.00 95.72           C  
ATOM    822  OE1 GLU B 106      10.127   2.748 -10.753  1.00 95.72           O  
ATOM    823  OE2 GLU B 106       8.508   2.404 -12.201  1.00 95.72           O  
ATOM    824  N   VAL B 107       3.894   1.089  -9.170  1.00 95.07           N  
ATOM    825  CA  VAL B 107       2.458   1.114  -9.424  1.00 95.07           C  
ATOM    826  C   VAL B 107       2.056   2.475  -9.988  1.00 95.07           C  
ATOM    827  CB  VAL B 107       1.649   0.807  -8.144  1.00 95.07           C  
ATOM    828  O   VAL B 107       2.584   3.508  -9.568  1.00 95.07           O  
ATOM    829  CG1 VAL B 107       1.848   1.908  -7.103  1.00 95.07           C  
ATOM    830  CG2 VAL B 107       0.167   0.643  -8.475  1.00 95.07           C  
ATOM    831  N   LYS B 108       1.189   2.396 -10.957  1.00 91.82           N  
ATOM    832  CA  LYS B 108       0.667   3.594 -11.608  1.00 91.82           C  
ATOM    833  C   LYS B 108      -0.856   3.557 -11.690  1.00 91.82           C  
ATOM    834  CB  LYS B 108       1.264   3.748 -13.008  1.00 91.82           C  
ATOM    835  O   LYS B 108      -1.434   2.565 -12.141  1.00 91.82           O  
ATOM    836  CG  LYS B 108       0.959   5.085 -13.667  1.00 91.82           C  
ATOM    837  CD  LYS B 108       1.659   5.217 -15.014  1.00 91.82           C  
ATOM    838  CE  LYS B 108       1.332   6.543 -15.688  1.00 91.82           C  
ATOM    839  NZ  LYS B 108       2.073   6.708 -16.974  1.00 91.82           N  
ATOM    840  N   PHE B 109      -1.492   4.606 -11.266  1.00 88.58           N  
ATOM    841  CA  PHE B 109      -2.950   4.619 -11.226  1.00 88.58           C  
ATOM    842  C   PHE B 109      -3.514   5.529 -12.310  1.00 88.58           C  
ATOM    843  CB  PHE B 109      -3.447   5.071  -9.849  1.00 88.58           C  
ATOM    844  O   PHE B 109      -4.702   5.458 -12.632  1.00 88.58           O  
ATOM    845  CG  PHE B 109      -3.299   4.026  -8.777  1.00 88.58           C  
ATOM    846  CD1 PHE B 109      -4.229   3.000  -8.655  1.00 88.58           C  
ATOM    847  CD2 PHE B 109      -2.231   4.069  -7.891  1.00 88.58           C  
ATOM    848  CE1 PHE B 109      -4.095   2.031  -7.663  1.00 88.58           C  
ATOM    849  CE2 PHE B 109      -2.090   3.104  -6.898  1.00 88.58           C  
ATOM    850  CZ  PHE B 109      -3.024   2.086  -6.785  1.00 88.58           C  
ATOM    851  N   SER B 110      -2.756   6.339 -12.865  1.00 81.68           N  
ATOM    852  CA  SER B 110      -3.174   7.203 -13.964  1.00 81.68           C  
ATOM    853  C   SER B 110      -1.996   7.563 -14.863  1.00 81.68           C  
ATOM    854  CB  SER B 110      -3.825   8.478 -13.426  1.00 81.68           C  
ATOM    855  O   SER B 110      -0.851   7.606 -14.407  1.00 81.68           O  
ATOM    856  OG  SER B 110      -4.175   9.350 -14.487  1.00 81.68           O  
ATOM    857  N   TRP B 111      -2.354   7.852 -16.123  1.00 78.36           N  
ATOM    858  CA  TRP B 111      -1.310   8.167 -17.093  1.00 78.36           C  
ATOM    859  C   TRP B 111      -0.630   9.488 -16.752  1.00 78.36           C  
ATOM    860  CB  TRP B 111      -1.892   8.228 -18.508  1.00 78.36           C  
ATOM    861  O   TRP B 111       0.538   9.697 -17.087  1.00 78.36           O  
ATOM    862  CG  TRP B 111      -2.683   9.470 -18.788  1.00 78.36           C  
ATOM    863  CD1 TRP B 111      -3.999   9.693 -18.492  1.00 78.36           C  
ATOM    864  CD2 TRP B 111      -2.208  10.660 -19.425  1.00 78.36           C  
ATOM    865  CE2 TRP B 111      -3.291  11.565 -19.482  1.00 78.36           C  
ATOM    866  CE3 TRP B 111      -0.970  11.049 -19.954  1.00 78.36           C  
ATOM    867  NE1 TRP B 111      -4.371  10.951 -18.907  1.00 78.36           N  
ATOM    868  CH2 TRP B 111      -1.950  13.192 -20.557  1.00 78.36           C  
ATOM    869  CZ2 TRP B 111      -3.172  12.837 -20.047  1.00 78.36           C  
ATOM    870  CZ3 TRP B 111      -0.854  12.316 -20.516  1.00 78.36           C  
ATOM    871  N   PHE B 112      -1.292  10.322 -15.972  1.00 77.07           N  
ATOM    872  CA  PHE B 112      -0.744  11.645 -15.696  1.00 77.07           C  
ATOM    873  C   PHE B 112      -0.006  11.657 -14.362  1.00 77.07           C  
ATOM    874  CB  PHE B 112      -1.855  12.698 -15.691  1.00 77.07           C  
ATOM    875  O   PHE B 112       0.649  12.643 -14.019  1.00 77.07           O  
ATOM    876  CG  PHE B 112      -3.017  12.352 -14.799  1.00 77.07           C  
ATOM    877  CD1 PHE B 112      -4.096  11.626 -15.290  1.00 77.07           C  
ATOM    878  CD2 PHE B 112      -3.029  12.751 -13.469  1.00 77.07           C  
ATOM    879  CE1 PHE B 112      -5.172  11.304 -14.466  1.00 77.07           C  
ATOM    880  CE2 PHE B 112      -4.101  12.433 -12.640  1.00 77.07           C  
ATOM    881  CZ  PHE B 112      -5.172  11.710 -13.141  1.00 77.07           C  
ATOM    882  N   MET B 113      -0.044  10.548 -13.677  1.00 78.37           N  
ATOM    883  CA  MET B 113       0.621  10.473 -12.379  1.00 78.37           C  
ATOM    884  C   MET B 113       1.877   9.612 -12.460  1.00 78.37           C  
ATOM    885  CB  MET B 113      -0.329   9.914 -11.319  1.00 78.37           C  
ATOM    886  O   MET B 113       1.892   8.593 -13.154  1.00 78.37           O  
ATOM    887  CG  MET B 113      -1.530  10.804 -11.041  1.00 78.37           C  
ATOM    888  SD  MET B 113      -1.122  12.209  -9.933  1.00 78.37           S  
ATOM    889  CE  MET B 113      -1.051  11.348  -8.338  1.00 78.37           C  
ATOM    890  N   PRO B 114       2.906  10.208 -11.834  1.00 82.36           N  
ATOM    891  CA  PRO B 114       4.101   9.361 -11.826  1.00 82.36           C  
ATOM    892  C   PRO B 114       3.869   8.021 -11.130  1.00 82.36           C  
ATOM    893  CB  PRO B 114       5.125  10.203 -11.061  1.00 82.36           C  
ATOM    894  O   PRO B 114       2.941   7.890 -10.329  1.00 82.36           O  
ATOM    895  CG  PRO B 114       4.307  11.102 -10.191  1.00 82.36           C  
ATOM    896  CD  PRO B 114       2.987  11.347 -10.865  1.00 82.36           C  
ATOM    897  N   SER B 115       4.690   7.074 -11.534  1.00 90.31           N  
ATOM    898  CA  SER B 115       4.656   5.790 -10.840  1.00 90.31           C  
ATOM    899  C   SER B 115       5.212   5.912  -9.425  1.00 90.31           C  
ATOM    900  CB  SER B 115       5.448   4.739 -11.619  1.00 90.31           C  
ATOM    901  O   SER B 115       6.038   6.786  -9.150  1.00 90.31           O  
ATOM    902  OG  SER B 115       4.892   4.544 -12.908  1.00 90.31           O  
ATOM    903  N   ALA B 116       4.647   5.090  -8.526  1.00 91.06           N  
ATOM    904  CA  ALA B 116       5.123   5.049  -7.146  1.00 91.06           C  
ATOM    905  C   ALA B 116       5.670   3.668  -6.795  1.00 91.06           C  
ATOM    906  CB  ALA B 116       4.002   5.434  -6.184  1.00 91.06           C  
ATOM    907  O   ALA B 116       5.162   2.652  -7.275  1.00 91.06           O  
ATOM    908  N   PRO B 117       6.779   3.703  -5.948  1.00 94.26           N  
ATOM    909  CA  PRO B 117       7.303   2.406  -5.515  1.00 94.26           C  
ATOM    910  C   PRO B 117       6.288   1.599  -4.708  1.00 94.26           C  
ATOM    911  CB  PRO B 117       8.510   2.783  -4.653  1.00 94.26           C  
ATOM    912  O   PRO B 117       5.547   2.164  -3.899  1.00 94.26           O  
ATOM    913  CG  PRO B 117       8.849   4.180  -5.061  1.00 94.26           C  
ATOM    914  CD  PRO B 117       7.596   4.855  -5.542  1.00 94.26           C  
ATOM    915  N   TYR B 118       6.251   0.334  -4.977  1.00 97.25           N  
ATOM    916  CA  TYR B 118       5.474  -0.675  -4.266  1.00 97.25           C  
ATOM    917  C   TYR B 118       6.321  -1.906  -3.968  1.00 97.25           C  
ATOM    918  CB  TYR B 118       4.240  -1.075  -5.080  1.00 97.25           C  
ATOM    919  O   TYR B 118       6.421  -2.814  -4.797  1.00 97.25           O  
ATOM    920  CG  TYR B 118       3.241  -1.899  -4.304  1.00 97.25           C  
ATOM    921  CD1 TYR B 118       3.412  -3.273  -4.150  1.00 97.25           C  
ATOM    922  CD2 TYR B 118       2.125  -1.305  -3.723  1.00 97.25           C  
ATOM    923  CE1 TYR B 118       2.493  -4.036  -3.438  1.00 97.25           C  
ATOM    924  CE2 TYR B 118       1.200  -2.059  -3.008  1.00 97.25           C  
ATOM    925  OH  TYR B 118       0.481  -4.173  -2.164  1.00 97.25           O  
ATOM    926  CZ  TYR B 118       1.393  -3.421  -2.871  1.00 97.25           C  
ATOM    927  N   TRP B 119       6.835  -1.920  -2.754  1.00 98.12           N  
ATOM    928  CA  TRP B 119       7.794  -2.961  -2.398  1.00 98.12           C  
ATOM    929  C   TRP B 119       7.175  -3.964  -1.431  1.00 98.12           C  
ATOM    930  CB  TRP B 119       9.052  -2.346  -1.780  1.00 98.12           C  
ATOM    931  O   TRP B 119       6.671  -3.584  -0.372  1.00 98.12           O  
ATOM    932  CG  TRP B 119       9.776  -1.397  -2.688  1.00 98.12           C  
ATOM    933  CD1 TRP B 119       9.495  -1.137  -4.001  1.00 98.12           C  
ATOM    934  CD2 TRP B 119      10.905  -0.586  -2.351  1.00 98.12           C  
ATOM    935  CE2 TRP B 119      11.257   0.143  -3.508  1.00 98.12           C  
ATOM    936  CE3 TRP B 119      11.654  -0.403  -1.180  1.00 98.12           C  
ATOM    937  NE1 TRP B 119      10.382  -0.212  -4.500  1.00 98.12           N  
ATOM    938  CH2 TRP B 119      13.043   1.201  -2.371  1.00 98.12           C  
ATOM    939  CZ2 TRP B 119      12.327   1.041  -3.529  1.00 98.12           C  
ATOM    940  CZ3 TRP B 119      12.718   0.491  -1.203  1.00 98.12           C  
ATOM    941  N   ILE B 120       7.232  -5.237  -1.826  1.00 98.69           N  
ATOM    942  CA  ILE B 120       6.790  -6.302  -0.933  1.00 98.69           C  
ATOM    943  C   ILE B 120       7.951  -6.745  -0.045  1.00 98.69           C  
ATOM    944  CB  ILE B 120       6.229  -7.506  -1.722  1.00 98.69           C  
ATOM    945  O   ILE B 120       8.866  -7.432  -0.506  1.00 98.69           O  
ATOM    946  CG1 ILE B 120       5.046  -7.068  -2.594  1.00 98.69           C  
ATOM    947  CG2 ILE B 120       5.819  -8.632  -0.769  1.00 98.69           C  
ATOM    948  CD1 ILE B 120       5.443  -6.611  -3.991  1.00 98.69           C  
ATOM    949  N   LEU B 121       7.833  -6.423   1.271  1.00 98.70           N  
ATOM    950  CA  LEU B 121       8.937  -6.685   2.187  1.00 98.70           C  
ATOM    951  C   LEU B 121       8.887  -8.119   2.704  1.00 98.70           C  
ATOM    952  CB  LEU B 121       8.902  -5.705   3.363  1.00 98.70           C  
ATOM    953  O   LEU B 121       9.929  -8.732   2.949  1.00 98.70           O  
ATOM    954  CG  LEU B 121       8.962  -4.218   3.008  1.00 98.70           C  
ATOM    955  CD1 LEU B 121       9.166  -3.381   4.267  1.00 98.70           C  
ATOM    956  CD2 LEU B 121      10.073  -3.954   1.998  1.00 98.70           C  
ATOM    957  N   ALA B 122       7.685  -8.597   2.923  1.00 98.82           N  
ATOM    958  CA  ALA B 122       7.478  -9.947   3.440  1.00 98.82           C  
ATOM    959  C   ALA B 122       6.096 -10.474   3.062  1.00 98.82           C  
ATOM    960  CB  ALA B 122       7.656  -9.969   4.956  1.00 98.82           C  
ATOM    961  O   ALA B 122       5.121  -9.719   3.047  1.00 98.82           O  
ATOM    962  N   THR B 123       6.088 -11.781   2.736  1.00 98.89           N  
ATOM    963  CA  THR B 123       4.817 -12.454   2.489  1.00 98.89           C  
ATOM    964  C   THR B 123       4.979 -13.968   2.586  1.00 98.89           C  
ATOM    965  CB  THR B 123       4.248 -12.083   1.107  1.00 98.89           C  
ATOM    966  O   THR B 123       6.017 -14.513   2.204  1.00 98.89           O  
ATOM    967  CG2 THR B 123       5.180 -12.539  -0.011  1.00 98.89           C  
ATOM    968  OG1 THR B 123       2.972 -12.713   0.937  1.00 98.89           O  
ATOM    969  N   ASP B 124       3.947 -14.590   3.076  1.00 98.72           N  
ATOM    970  CA  ASP B 124       3.885 -16.046   2.988  1.00 98.72           C  
ATOM    971  C   ASP B 124       2.867 -16.490   1.940  1.00 98.72           C  
ATOM    972  CB  ASP B 124       3.538 -16.652   4.349  1.00 98.72           C  
ATOM    973  O   ASP B 124       2.511 -17.668   1.874  1.00 98.72           O  
ATOM    974  CG  ASP B 124       2.126 -16.324   4.802  1.00 98.72           C  
ATOM    975  OD1 ASP B 124       1.404 -15.607   4.076  1.00 98.72           O  
ATOM    976  OD2 ASP B 124       1.733 -16.784   5.896  1.00 98.72           O  
ATOM    977  N   TYR B 125       2.255 -15.504   1.235  1.00 98.64           N  
ATOM    978  CA  TYR B 125       1.353 -15.697   0.105  1.00 98.64           C  
ATOM    979  C   TYR B 125      -0.018 -16.169   0.575  1.00 98.64           C  
ATOM    980  CB  TYR B 125       1.941 -16.706  -0.886  1.00 98.64           C  
ATOM    981  O   TYR B 125      -1.034 -15.868  -0.055  1.00 98.64           O  
ATOM    982  CG  TYR B 125       3.284 -16.299  -1.443  1.00 98.64           C  
ATOM    983  CD1 TYR B 125       3.386 -15.299  -2.407  1.00 98.64           C  
ATOM    984  CD2 TYR B 125       4.452 -16.914  -1.007  1.00 98.64           C  
ATOM    985  CE1 TYR B 125       4.620 -14.922  -2.924  1.00 98.64           C  
ATOM    986  CE2 TYR B 125       5.693 -16.545  -1.517  1.00 98.64           C  
ATOM    987  OH  TYR B 125       6.992 -15.180  -2.982  1.00 98.64           O  
ATOM    988  CZ  TYR B 125       5.766 -15.549  -2.474  1.00 98.64           C  
ATOM    989  N   GLU B 126      -0.091 -16.836   1.763  1.00 98.46           N  
ATOM    990  CA  GLU B 126      -1.325 -17.489   2.191  1.00 98.46           C  
ATOM    991  C   GLU B 126      -2.025 -16.685   3.283  1.00 98.46           C  
ATOM    992  CB  GLU B 126      -1.038 -18.909   2.686  1.00 98.46           C  
ATOM    993  O   GLU B 126      -3.253 -16.708   3.388  1.00 98.46           O  
ATOM    994  CG  GLU B 126      -0.543 -19.851   1.598  1.00 98.46           C  
ATOM    995  CD  GLU B 126      -0.335 -21.276   2.087  1.00 98.46           C  
ATOM    996  OE1 GLU B 126      -0.007 -22.159   1.262  1.00 98.46           O  
ATOM    997  OE2 GLU B 126      -0.503 -21.511   3.305  1.00 98.46           O  
ATOM    998  N   ASN B 127      -1.186 -15.975   3.972  1.00 98.72           N  
ATOM    999  CA  ASN B 127      -1.794 -15.357   5.146  1.00 98.72           C  
ATOM   1000  C   ASN B 127      -1.557 -13.850   5.173  1.00 98.72           C  
ATOM   1001  CB  ASN B 127      -1.262 -16.002   6.428  1.00 98.72           C  
ATOM   1002  O   ASN B 127      -2.470 -13.079   5.473  1.00 98.72           O  
ATOM   1003  CG  ASN B 127      -1.576 -17.482   6.512  1.00 98.72           C  
ATOM   1004  ND2 ASN B 127      -0.543 -18.313   6.439  1.00 98.72           N  
ATOM   1005  OD1 ASN B 127      -2.738 -17.876   6.641  1.00 98.72           O  
ATOM   1006  N   TYR B 128      -0.335 -13.446   4.881  1.00 98.90           N  
ATOM   1007  CA  TYR B 128      -0.036 -12.032   5.071  1.00 98.90           C  
ATOM   1008  C   TYR B 128       0.880 -11.515   3.968  1.00 98.90           C  
ATOM   1009  CB  TYR B 128       0.612 -11.798   6.439  1.00 98.90           C  
ATOM   1010  O   TYR B 128       1.503 -12.302   3.250  1.00 98.90           O  
ATOM   1011  CG  TYR B 128       2.010 -12.356   6.552  1.00 98.90           C  
ATOM   1012  CD1 TYR B 128       2.246 -13.572   7.190  1.00 98.90           C  
ATOM   1013  CD2 TYR B 128       3.097 -11.669   6.023  1.00 98.90           C  
ATOM   1014  CE1 TYR B 128       3.532 -14.089   7.299  1.00 98.90           C  
ATOM   1015  CE2 TYR B 128       4.388 -12.177   6.126  1.00 98.90           C  
ATOM   1016  OH  TYR B 128       5.871 -13.894   6.869  1.00 98.90           O  
ATOM   1017  CZ  TYR B 128       4.595 -13.386   6.764  1.00 98.90           C  
ATOM   1018  N   ALA B 129       0.877 -10.230   3.788  1.00 98.93           N  
ATOM   1019  CA  ALA B 129       1.873  -9.479   3.028  1.00 98.93           C  
ATOM   1020  C   ALA B 129       2.176  -8.140   3.695  1.00 98.93           C  
ATOM   1021  CB  ALA B 129       1.395  -9.260   1.595  1.00 98.93           C  
ATOM   1022  O   ALA B 129       1.283  -7.504   4.259  1.00 98.93           O  
ATOM   1023  N   LEU B 130       3.476  -7.779   3.740  1.00 98.96           N  
ATOM   1024  CA  LEU B 130       3.938  -6.472   4.195  1.00 98.96           C  
ATOM   1025  C   LEU B 130       4.439  -5.634   3.024  1.00 98.96           C  
ATOM   1026  CB  LEU B 130       5.048  -6.629   5.237  1.00 98.96           C  
ATOM   1027  O   LEU B 130       5.406  -6.009   2.356  1.00 98.96           O  
ATOM   1028  CG  LEU B 130       5.625  -5.335   5.814  1.00 98.96           C  
ATOM   1029  CD1 LEU B 130       4.540  -4.548   6.540  1.00 98.96           C  
ATOM   1030  CD2 LEU B 130       6.790  -5.639   6.749  1.00 98.96           C  
ATOM   1031  N   VAL B 131       3.773  -4.474   2.864  1.00 98.82           N  
ATOM   1032  CA  VAL B 131       4.068  -3.635   1.707  1.00 98.82           C  
ATOM   1033  C   VAL B 131       4.591  -2.278   2.171  1.00 98.82           C  
ATOM   1034  CB  VAL B 131       2.824  -3.449   0.809  1.00 98.82           C  
ATOM   1035  O   VAL B 131       4.085  -1.711   3.143  1.00 98.82           O  
ATOM   1036  CG1 VAL B 131       3.150  -2.555  -0.386  1.00 98.82           C  
ATOM   1037  CG2 VAL B 131       2.298  -4.804   0.340  1.00 98.82           C  
ATOM   1038  N   TYR B 132       5.623  -1.814   1.397  1.00 98.25           N  
ATOM   1039  CA  TYR B 132       6.253  -0.541   1.728  1.00 98.25           C  
ATOM   1040  C   TYR B 132       6.430   0.320   0.482  1.00 98.25           C  
ATOM   1041  CB  TYR B 132       7.609  -0.770   2.401  1.00 98.25           C  
ATOM   1042  O   TYR B 132       6.726  -0.195  -0.599  1.00 98.25           O  
ATOM   1043  CG  TYR B 132       8.350   0.504   2.723  1.00 98.25           C  
ATOM   1044  CD1 TYR B 132       9.521   0.842   2.048  1.00 98.25           C  
ATOM   1045  CD2 TYR B 132       7.883   1.373   3.703  1.00 98.25           C  
ATOM   1046  CE1 TYR B 132      10.209   2.015   2.343  1.00 98.25           C  
ATOM   1047  CE2 TYR B 132       8.562   2.548   4.007  1.00 98.25           C  
ATOM   1048  OH  TYR B 132      10.398   4.022   3.618  1.00 98.25           O  
ATOM   1049  CZ  TYR B 132       9.722   2.860   3.322  1.00 98.25           C  
ATOM   1050  N   SER B 133       6.160   1.643   0.688  1.00 95.61           N  
ATOM   1051  CA  SER B 133       6.376   2.636  -0.358  1.00 95.61           C  
ATOM   1052  C   SER B 133       6.976   3.918   0.211  1.00 95.61           C  
ATOM   1053  CB  SER B 133       5.064   2.953  -1.076  1.00 95.61           C  
ATOM   1054  O   SER B 133       6.609   4.347   1.307  1.00 95.61           O  
ATOM   1055  OG  SER B 133       5.268   3.916  -2.096  1.00 95.61           O  
ATOM   1056  N   CYS B 134       7.904   4.427  -0.580  1.00 93.38           N  
ATOM   1057  CA  CYS B 134       8.538   5.665  -0.142  1.00 93.38           C  
ATOM   1058  C   CYS B 134       8.822   6.581  -1.327  1.00 93.38           C  
ATOM   1059  CB  CYS B 134       9.836   5.368   0.607  1.00 93.38           C  
ATOM   1060  O   CYS B 134       9.315   6.130  -2.362  1.00 93.38           O  
ATOM   1061  SG  CYS B 134      10.688   6.845   1.204  1.00 93.38           S  
ATOM   1062  N   THR B 135       8.403   7.811  -1.123  1.00 87.55           N  
ATOM   1063  CA  THR B 135       8.648   8.818  -2.149  1.00 87.55           C  
ATOM   1064  C   THR B 135       9.418  10.003  -1.571  1.00 87.55           C  
ATOM   1065  CB  THR B 135       7.330   9.314  -2.772  1.00 87.55           C  
ATOM   1066  O   THR B 135       9.066  10.520  -0.509  1.00 87.55           O  
ATOM   1067  CG2 THR B 135       7.594  10.326  -3.883  1.00 87.55           C  
ATOM   1068  OG1 THR B 135       6.617   8.197  -3.318  1.00 87.55           O  
ATOM   1069  N   CYS B 136      10.474  10.350  -2.248  1.00 85.91           N  
ATOM   1070  CA  CYS B 136      11.265  11.509  -1.849  1.00 85.91           C  
ATOM   1071  C   CYS B 136      10.720  12.785  -2.478  1.00 85.91           C  
ATOM   1072  CB  CYS B 136      12.730  11.320  -2.243  1.00 85.91           C  
ATOM   1073  O   CYS B 136      10.359  12.796  -3.656  1.00 85.91           O  
ATOM   1074  SG  CYS B 136      13.579  10.037  -1.298  1.00 85.91           S  
ATOM   1075  N   ILE B 137      10.649  13.780  -1.652  1.00 77.04           N  
ATOM   1076  CA  ILE B 137      10.212  15.088  -2.129  1.00 77.04           C  
ATOM   1077  C   ILE B 137      11.365  16.084  -2.032  1.00 77.04           C  
ATOM   1078  CB  ILE B 137       8.992  15.601  -1.331  1.00 77.04           C  
ATOM   1079  O   ILE B 137      11.880  16.343  -0.942  1.00 77.04           O  
ATOM   1080  CG1 ILE B 137       7.850  14.580  -1.386  1.00 77.04           C  
ATOM   1081  CG2 ILE B 137       8.534  16.963  -1.861  1.00 77.04           C  
ATOM   1082  CD1 ILE B 137       6.721  14.859  -0.403  1.00 77.04           C  
ATOM   1083  N   ILE B 138      11.841  16.706  -3.090  1.00 74.93           N  
ATOM   1084  CA  ILE B 138      12.890  17.710  -3.230  1.00 74.93           C  
ATOM   1085  C   ILE B 138      14.144  17.254  -2.487  1.00 74.93           C  
ATOM   1086  CB  ILE B 138      12.428  19.088  -2.704  1.00 74.93           C  
ATOM   1087  O   ILE B 138      14.862  18.071  -1.907  1.00 74.93           O  
ATOM   1088  CG1 ILE B 138      10.903  19.214  -2.805  1.00 74.93           C  
ATOM   1089  CG2 ILE B 138      13.122  20.219  -3.469  1.00 74.93           C  
ATOM   1090  CD1 ILE B 138      10.323  20.369  -2.001  1.00 74.93           C  
ATOM   1091  N   GLN B 139      14.424  15.917  -2.380  1.00 73.73           N  
ATOM   1092  CA  GLN B 139      15.601  15.282  -1.797  1.00 73.73           C  
ATOM   1093  C   GLN B 139      15.769  15.674  -0.332  1.00 73.73           C  
ATOM   1094  CB  GLN B 139      16.858  15.651  -2.586  1.00 73.73           C  
ATOM   1095  O   GLN B 139      16.830  15.459   0.257  1.00 73.73           O  
ATOM   1096  CG  GLN B 139      16.899  15.059  -3.989  1.00 73.73           C  
ATOM   1097  CD  GLN B 139      18.186  15.381  -4.724  1.00 73.73           C  
ATOM   1098  NE2 GLN B 139      18.368  14.777  -5.893  1.00 73.73           N  
ATOM   1099  OE1 GLN B 139      19.010  16.167  -4.246  1.00 73.73           O  
ATOM   1100  N   LEU B 140      14.746  16.360   0.184  1.00 77.64           N  
ATOM   1101  CA  LEU B 140      14.874  16.813   1.565  1.00 77.64           C  
ATOM   1102  C   LEU B 140      13.952  16.020   2.485  1.00 77.64           C  
ATOM   1103  CB  LEU B 140      14.558  18.307   1.671  1.00 77.64           C  
ATOM   1104  O   LEU B 140      14.293  15.765   3.643  1.00 77.64           O  
ATOM   1105  CG  LEU B 140      15.729  19.224   2.031  1.00 77.64           C  
ATOM   1106  CD1 LEU B 140      16.414  19.729   0.766  1.00 77.64           C  
ATOM   1107  CD2 LEU B 140      15.250  20.391   2.888  1.00 77.64           C  
ATOM   1108  N   PHE B 141      12.902  15.624   1.916  1.00 83.93           N  
ATOM   1109  CA  PHE B 141      11.926  14.905   2.725  1.00 83.93           C  
ATOM   1110  C   PHE B 141      11.386  13.694   1.974  1.00 83.93           C  
ATOM   1111  CB  PHE B 141      10.773  15.830   3.128  1.00 83.93           C  
ATOM   1112  O   PHE B 141      11.531  13.599   0.754  1.00 83.93           O  
ATOM   1113  CG  PHE B 141      11.219  17.092   3.815  1.00 83.93           C  
ATOM   1114  CD1 PHE B 141      11.436  17.114   5.187  1.00 83.93           C  
ATOM   1115  CD2 PHE B 141      11.422  18.258   3.088  1.00 83.93           C  
ATOM   1116  CE1 PHE B 141      11.849  18.281   5.826  1.00 83.93           C  
ATOM   1117  CE2 PHE B 141      11.834  19.428   3.719  1.00 83.93           C  
ATOM   1118  CZ  PHE B 141      12.046  19.438   5.088  1.00 83.93           C  
ATOM   1119  N   HIS B 142      10.997  12.743   2.862  1.00 87.24           N  
ATOM   1120  CA  HIS B 142      10.329  11.614   2.226  1.00 87.24           C  
ATOM   1121  C   HIS B 142       9.011  11.289   2.922  1.00 87.24           C  
ATOM   1122  CB  HIS B 142      11.239  10.384   2.224  1.00 87.24           C  
ATOM   1123  O   HIS B 142       8.810  11.657   4.082  1.00 87.24           O  
ATOM   1124  CG  HIS B 142      11.416   9.767   3.575  1.00 87.24           C  
ATOM   1125  CD2 HIS B 142      10.725   8.786   4.202  1.00 87.24           C  
ATOM   1126  ND1 HIS B 142      12.407  10.160   4.448  1.00 87.24           N  
ATOM   1127  CE1 HIS B 142      12.317   9.445   5.557  1.00 87.24           C  
ATOM   1128  NE2 HIS B 142      11.305   8.604   5.433  1.00 87.24           N  
ATOM   1129  N   VAL B 143       8.167  10.724   2.130  1.00 87.01           N  
ATOM   1130  CA  VAL B 143       6.882  10.261   2.642  1.00 87.01           C  
ATOM   1131  C   VAL B 143       6.801   8.740   2.538  1.00 87.01           C  
ATOM   1132  CB  VAL B 143       5.702  10.910   1.885  1.00 87.01           C  
ATOM   1133  O   VAL B 143       7.015   8.172   1.464  1.00 87.01           O  
ATOM   1134  CG1 VAL B 143       4.367  10.433   2.454  1.00 87.01           C  
ATOM   1135  CG2 VAL B 143       5.800  12.433   1.950  1.00 87.01           C  
ATOM   1136  N   ASP B 144       6.464   8.141   3.766  1.00 90.91           N  
ATOM   1137  CA  ASP B 144       6.375   6.686   3.838  1.00 90.91           C  
ATOM   1138  C   ASP B 144       4.920   6.222   3.804  1.00 90.91           C  
ATOM   1139  CB  ASP B 144       7.063   6.168   5.102  1.00 90.91           C  
ATOM   1140  O   ASP B 144       4.044   6.868   4.383  1.00 90.91           O  
ATOM   1141  CG  ASP B 144       8.551   6.473   5.135  1.00 90.91           C  
ATOM   1142  OD1 ASP B 144       9.256   6.174   4.148  1.00 90.91           O  
ATOM   1143  OD2 ASP B 144       9.021   7.014   6.159  1.00 90.91           O  
ATOM   1144  N   PHE B 145       4.829   5.140   3.109  1.00 94.22           N  
ATOM   1145  CA  PHE B 145       3.603   4.355   3.198  1.00 94.22           C  
ATOM   1146  C   PHE B 145       3.914   2.904   3.546  1.00 94.22           C  
ATOM   1147  CB  PHE B 145       2.823   4.423   1.882  1.00 94.22           C  
ATOM   1148  O   PHE B 145       4.933   2.361   3.115  1.00 94.22           O  
ATOM   1149  CG  PHE B 145       2.562   5.826   1.403  1.00 94.22           C  
ATOM   1150  CD1 PHE B 145       1.446   6.528   1.840  1.00 94.22           C  
ATOM   1151  CD2 PHE B 145       3.434   6.442   0.515  1.00 94.22           C  
ATOM   1152  CE1 PHE B 145       1.203   7.827   1.399  1.00 94.22           C  
ATOM   1153  CE2 PHE B 145       3.197   7.739   0.069  1.00 94.22           C  
ATOM   1154  CZ  PHE B 145       2.080   8.430   0.512  1.00 94.22           C  
ATOM   1155  N   ALA B 146       3.042   2.382   4.372  1.00 97.62           N  
ATOM   1156  CA  ALA B 146       3.160   0.961   4.689  1.00 97.62           C  
ATOM   1157  C   ALA B 146       1.788   0.336   4.923  1.00 97.62           C  
ATOM   1158  CB  ALA B 146       4.049   0.761   5.914  1.00 97.62           C  
ATOM   1159  O   ALA B 146       0.897   0.973   5.488  1.00 97.62           O  
ATOM   1160  N   TRP B 147       1.751  -0.874   4.415  1.00 98.58           N  
ATOM   1161  CA  TRP B 147       0.506  -1.621   4.554  1.00 98.58           C  
ATOM   1162  C   TRP B 147       0.774  -3.039   5.047  1.00 98.58           C  
ATOM   1163  CB  TRP B 147      -0.246  -1.665   3.221  1.00 98.58           C  
ATOM   1164  O   TRP B 147       1.683  -3.713   4.556  1.00 98.58           O  
ATOM   1165  CG  TRP B 147      -0.641  -0.316   2.700  1.00 98.58           C  
ATOM   1166  CD1 TRP B 147      -1.799   0.362   2.962  1.00 98.58           C  
ATOM   1167  CD2 TRP B 147       0.122   0.517   1.822  1.00 98.58           C  
ATOM   1168  CE2 TRP B 147      -0.636   1.688   1.594  1.00 98.58           C  
ATOM   1169  CE3 TRP B 147       1.374   0.388   1.206  1.00 98.58           C  
ATOM   1170  NE1 TRP B 147      -1.802   1.568   2.300  1.00 98.58           N  
ATOM   1171  CH2 TRP B 147       1.048   2.572   0.184  1.00 98.58           C  
ATOM   1172  CZ2 TRP B 147      -0.180   2.724   0.774  1.00 98.58           C  
ATOM   1173  CZ3 TRP B 147       1.825   1.420   0.391  1.00 98.58           C  
ATOM   1174  N   ILE B 148       0.013  -3.446   6.009  1.00 98.93           N  
ATOM   1175  CA  ILE B 148      -0.105  -4.860   6.346  1.00 98.93           C  
ATOM   1176  C   ILE B 148      -1.383  -5.432   5.737  1.00 98.93           C  
ATOM   1177  CB  ILE B 148      -0.097  -5.079   7.876  1.00 98.93           C  
ATOM   1178  O   ILE B 148      -2.484  -4.962   6.034  1.00 98.93           O  
ATOM   1179  CG1 ILE B 148       1.236  -4.615   8.474  1.00 98.93           C  
ATOM   1180  CG2 ILE B 148      -0.366  -6.548   8.213  1.00 98.93           C  
ATOM   1181  CD1 ILE B 148       1.277  -4.649   9.996  1.00 98.93           C  
ATOM   1182  N   LEU B 149      -1.178  -6.425   4.936  1.00 98.90           N  
ATOM   1183  CA  LEU B 149      -2.290  -7.033   4.213  1.00 98.90           C  
ATOM   1184  C   LEU B 149      -2.488  -8.483   4.641  1.00 98.90           C  
ATOM   1185  CB  LEU B 149      -2.049  -6.963   2.703  1.00 98.90           C  
ATOM   1186  O   LEU B 149      -1.554  -9.125   5.127  1.00 98.90           O  
ATOM   1187  CG  LEU B 149      -1.701  -5.587   2.135  1.00 98.90           C  
ATOM   1188  CD1 LEU B 149      -1.374  -5.693   0.649  1.00 98.90           C  
ATOM   1189  CD2 LEU B 149      -2.847  -4.608   2.366  1.00 98.90           C  
ATOM   1190  N   ALA B 150      -3.772  -8.960   4.419  1.00 98.87           N  
ATOM   1191  CA  ALA B 150      -4.073 -10.345   4.770  1.00 98.87           C  
ATOM   1192  C   ALA B 150      -5.022 -10.975   3.754  1.00 98.87           C  
ATOM   1193  CB  ALA B 150      -4.674 -10.421   6.172  1.00 98.87           C  
ATOM   1194  O   ALA B 150      -5.782 -10.270   3.086  1.00 98.87           O  
ATOM   1195  N   ARG B 151      -4.993 -12.270   3.666  1.00 98.39           N  
ATOM   1196  CA  ARG B 151      -5.926 -12.989   2.805  1.00 98.39           C  
ATOM   1197  C   ARG B 151      -7.315 -13.050   3.432  1.00 98.39           C  
ATOM   1198  CB  ARG B 151      -5.416 -14.404   2.522  1.00 98.39           C  
ATOM   1199  O   ARG B 151      -8.315 -13.189   2.726  1.00 98.39           O  
ATOM   1200  CG  ARG B 151      -4.213 -14.451   1.593  1.00 98.39           C  
ATOM   1201  CD  ARG B 151      -4.578 -14.033   0.176  1.00 98.39           C  
ATOM   1202  NE  ARG B 151      -3.477 -14.265  -0.755  1.00 98.39           N  
ATOM   1203  NH1 ARG B 151      -4.580 -13.411  -2.596  1.00 98.39           N  
ATOM   1204  NH2 ARG B 151      -2.445 -14.219  -2.806  1.00 98.39           N  
ATOM   1205  CZ  ARG B 151      -3.503 -13.965  -2.050  1.00 98.39           C  
ATOM   1206  N   ASN B 152      -7.353 -12.902   4.722  1.00 97.07           N  
ATOM   1207  CA  ASN B 152      -8.593 -12.808   5.486  1.00 97.07           C  
ATOM   1208  C   ASN B 152      -8.714 -11.463   6.195  1.00 97.07           C  
ATOM   1209  CB  ASN B 152      -8.687 -13.952   6.498  1.00 97.07           C  
ATOM   1210  O   ASN B 152      -7.708 -10.802   6.458  1.00 97.07           O  
ATOM   1211  CG  ASN B 152      -8.680 -15.317   5.838  1.00 97.07           C  
ATOM   1212  ND2 ASN B 152      -7.660 -16.114   6.134  1.00 97.07           N  
ATOM   1213  OD1 ASN B 152      -9.584 -15.653   5.068  1.00 97.07           O  
ATOM   1214  N   PRO B 153      -9.931 -11.089   6.519  1.00 96.98           N  
ATOM   1215  CA  PRO B 153     -10.157  -9.760   7.091  1.00 96.98           C  
ATOM   1216  C   PRO B 153      -9.588  -9.620   8.501  1.00 96.98           C  
ATOM   1217  CB  PRO B 153     -11.683  -9.637   7.104  1.00 96.98           C  
ATOM   1218  O   PRO B 153      -9.718  -8.561   9.121  1.00 96.98           O  
ATOM   1219  CG  PRO B 153     -12.153 -10.609   6.071  1.00 96.98           C  
ATOM   1220  CD  PRO B 153     -11.167 -11.739   5.995  1.00 96.98           C  
ATOM   1221  N   ASN B 154      -8.991 -10.695   8.933  1.00 96.28           N  
ATOM   1222  CA  ASN B 154      -8.328 -10.656  10.231  1.00 96.28           C  
ATOM   1223  C   ASN B 154      -6.962 -11.334  10.184  1.00 96.28           C  
ATOM   1224  CB  ASN B 154      -9.206 -11.304  11.303  1.00 96.28           C  
ATOM   1225  O   ASN B 154      -6.764 -12.288   9.429  1.00 96.28           O  
ATOM   1226  CG  ASN B 154      -8.682 -11.072  12.707  1.00 96.28           C  
ATOM   1227  ND2 ASN B 154      -8.750 -12.101  13.543  1.00 96.28           N  
ATOM   1228  OD1 ASN B 154      -8.222  -9.976  13.037  1.00 96.28           O  
ATOM   1229  N   LEU B 155      -6.090 -10.815  10.977  1.00 97.99           N  
ATOM   1230  CA  LEU B 155      -4.745 -11.355  11.146  1.00 97.99           C  
ATOM   1231  C   LEU B 155      -4.370 -11.426  12.623  1.00 97.99           C  
ATOM   1232  CB  LEU B 155      -3.725 -10.500  10.389  1.00 97.99           C  
ATOM   1233  O   LEU B 155      -4.632 -10.489  13.380  1.00 97.99           O  
ATOM   1234  CG  LEU B 155      -2.347 -11.126  10.167  1.00 97.99           C  
ATOM   1235  CD1 LEU B 155      -2.460 -12.347   9.260  1.00 97.99           C  
ATOM   1236  CD2 LEU B 155      -1.383 -10.103   9.578  1.00 97.99           C  
ATOM   1237  N   PRO B 156      -3.850 -12.615  13.062  1.00 98.10           N  
ATOM   1238  CA  PRO B 156      -3.454 -12.698  14.470  1.00 98.10           C  
ATOM   1239  C   PRO B 156      -2.545 -11.548  14.896  1.00 98.10           C  
ATOM   1240  CB  PRO B 156      -2.715 -14.037  14.550  1.00 98.10           C  
ATOM   1241  O   PRO B 156      -1.634 -11.169  14.155  1.00 98.10           O  
ATOM   1242  CG  PRO B 156      -3.233 -14.829  13.393  1.00 98.10           C  
ATOM   1243  CD  PRO B 156      -3.543 -13.884  12.268  1.00 98.10           C  
ATOM   1244  N   PRO B 157      -2.781 -11.057  16.065  1.00 97.83           N  
ATOM   1245  CA  PRO B 157      -1.999  -9.920  16.555  1.00 97.83           C  
ATOM   1246  C   PRO B 157      -0.499 -10.202  16.580  1.00 97.83           C  
ATOM   1247  CB  PRO B 157      -2.539  -9.705  17.971  1.00 97.83           C  
ATOM   1248  O   PRO B 157       0.308  -9.294  16.367  1.00 97.83           O  
ATOM   1249  CG  PRO B 157      -3.918 -10.279  17.946  1.00 97.83           C  
ATOM   1250  CD  PRO B 157      -3.939 -11.427  16.977  1.00 97.83           C  
ATOM   1251  N   GLU B 158      -0.152 -11.427  16.866  1.00 98.33           N  
ATOM   1252  CA  GLU B 158       1.263 -11.784  16.905  1.00 98.33           C  
ATOM   1253  C   GLU B 158       1.912 -11.616  15.534  1.00 98.33           C  
ATOM   1254  CB  GLU B 158       1.442 -13.221  17.400  1.00 98.33           C  
ATOM   1255  O   GLU B 158       3.081 -11.238  15.437  1.00 98.33           O  
ATOM   1256  CG  GLU B 158       0.888 -14.273  16.449  1.00 98.33           C  
ATOM   1257  CD  GLU B 158      -0.609 -14.490  16.602  1.00 98.33           C  
ATOM   1258  OE1 GLU B 158      -1.163 -15.392  15.933  1.00 98.33           O  
ATOM   1259  OE2 GLU B 158      -1.233 -13.751  17.396  1.00 98.33           O  
ATOM   1260  N   THR B 159       1.155 -11.955  14.537  1.00 98.71           N  
ATOM   1261  CA  THR B 159       1.647 -11.792  13.174  1.00 98.71           C  
ATOM   1262  C   THR B 159       1.782 -10.313  12.821  1.00 98.71           C  
ATOM   1263  CB  THR B 159       0.717 -12.482  12.158  1.00 98.71           C  
ATOM   1264  O   THR B 159       2.776  -9.903  12.217  1.00 98.71           O  
ATOM   1265  CG2 THR B 159       1.289 -12.402  10.746  1.00 98.71           C  
ATOM   1266  OG1 THR B 159       0.561 -13.859  12.521  1.00 98.71           O  
ATOM   1267  N   VAL B 160       0.811  -9.541  13.191  1.00 98.72           N  
ATOM   1268  CA  VAL B 160       0.850  -8.100  12.964  1.00 98.72           C  
ATOM   1269  C   VAL B 160       2.079  -7.503  13.647  1.00 98.72           C  
ATOM   1270  CB  VAL B 160      -0.433  -7.409  13.478  1.00 98.72           C  
ATOM   1271  O   VAL B 160       2.825  -6.734  13.035  1.00 98.72           O  
ATOM   1272  CG1 VAL B 160      -0.308  -5.890  13.371  1.00 98.72           C  
ATOM   1273  CG2 VAL B 160      -1.652  -7.904  12.701  1.00 98.72           C  
ATOM   1274  N   ASP B 161       2.346  -7.911  14.902  1.00 98.54           N  
ATOM   1275  CA  ASP B 161       3.485  -7.410  15.665  1.00 98.54           C  
ATOM   1276  C   ASP B 161       4.804  -7.790  14.995  1.00 98.54           C  
ATOM   1277  CB  ASP B 161       3.449  -7.946  17.097  1.00 98.54           C  
ATOM   1278  O   ASP B 161       5.725  -6.973  14.917  1.00 98.54           O  
ATOM   1279  CG  ASP B 161       2.365  -7.302  17.944  1.00 98.54           C  
ATOM   1280  OD1 ASP B 161       1.864  -6.218  17.573  1.00 98.54           O  
ATOM   1281  OD2 ASP B 161       2.009  -7.883  18.992  1.00 98.54           O  
ATOM   1282  N   SER B 162       4.848  -8.993  14.534  1.00 98.72           N  
ATOM   1283  CA  SER B 162       6.049  -9.451  13.844  1.00 98.72           C  
ATOM   1284  C   SER B 162       6.309  -8.633  12.584  1.00 98.72           C  
ATOM   1285  CB  SER B 162       5.929 -10.933  13.485  1.00 98.72           C  
ATOM   1286  O   SER B 162       7.451  -8.269  12.298  1.00 98.72           O  
ATOM   1287  OG  SER B 162       7.073 -11.372  12.772  1.00 98.72           O  
ATOM   1288  N   LEU B 163       5.307  -8.321  11.816  1.00 98.82           N  
ATOM   1289  CA  LEU B 163       5.430  -7.534  10.595  1.00 98.82           C  
ATOM   1290  C   LEU B 163       5.816  -6.093  10.913  1.00 98.82           C  
ATOM   1291  CB  LEU B 163       4.118  -7.560   9.806  1.00 98.82           C  
ATOM   1292  O   LEU B 163       6.634  -5.495  10.210  1.00 98.82           O  
ATOM   1293  CG  LEU B 163       3.688  -8.918   9.250  1.00 98.82           C  
ATOM   1294  CD1 LEU B 163       2.289  -8.827   8.650  1.00 98.82           C  
ATOM   1295  CD2 LEU B 163       4.690  -9.413   8.212  1.00 98.82           C  
ATOM   1296  N   LYS B 164       5.324  -5.562  11.979  1.00 98.66           N  
ATOM   1297  CA  LYS B 164       5.703  -4.222  12.416  1.00 98.66           C  
ATOM   1298  C   LYS B 164       7.162  -4.181  12.863  1.00 98.66           C  
ATOM   1299  CB  LYS B 164       4.794  -3.750  13.552  1.00 98.66           C  
ATOM   1300  O   LYS B 164       7.845  -3.171  12.680  1.00 98.66           O  
ATOM   1301  CG  LYS B 164       3.404  -3.329  13.098  1.00 98.66           C  
ATOM   1302  CD  LYS B 164       2.567  -2.815  14.262  1.00 98.66           C  
ATOM   1303  CE  LYS B 164       1.220  -2.283  13.792  1.00 98.66           C  
ATOM   1304  NZ  LYS B 164       0.382  -1.809  14.934  1.00 98.66           N  
ATOM   1305  N   ASN B 165       7.614  -5.227  13.452  1.00 98.66           N  
ATOM   1306  CA  ASN B 165       9.012  -5.311  13.863  1.00 98.66           C  
ATOM   1307  C   ASN B 165       9.953  -5.258  12.663  1.00 98.66           C  
ATOM   1308  CB  ASN B 165       9.257  -6.585  14.674  1.00 98.66           C  
ATOM   1309  O   ASN B 165      11.053  -4.711  12.756  1.00 98.66           O  
ATOM   1310  CG  ASN B 165       8.701  -6.497  16.082  1.00 98.66           C  
ATOM   1311  ND2 ASN B 165       8.525  -7.646  16.723  1.00 98.66           N  
ATOM   1312  OD1 ASN B 165       8.430  -5.405  16.588  1.00 98.66           O  
ATOM   1313  N   ILE B 166       9.494  -5.845  11.526  1.00 98.64           N  
ATOM   1314  CA  ILE B 166      10.276  -5.750  10.298  1.00 98.64           C  
ATOM   1315  C   ILE B 166      10.417  -4.286   9.888  1.00 98.64           C  
ATOM   1316  CB  ILE B 166       9.633  -6.567   9.155  1.00 98.64           C  
ATOM   1317  O   ILE B 166      11.507  -3.840   9.522  1.00 98.64           O  
ATOM   1318  CG1 ILE B 166       9.674  -8.065   9.480  1.00 98.64           C  
ATOM   1319  CG2 ILE B 166      10.332  -6.277   7.824  1.00 98.64           C  
ATOM   1320  CD1 ILE B 166       8.892  -8.932   8.503  1.00 98.64           C  
ATOM   1321  N   LEU B 167       9.355  -3.551  10.014  1.00 98.31           N  
ATOM   1322  CA  LEU B 167       9.385  -2.131   9.682  1.00 98.31           C  
ATOM   1323  C   LEU B 167      10.310  -1.371  10.627  1.00 98.31           C  
ATOM   1324  CB  LEU B 167       7.975  -1.537   9.742  1.00 98.31           C  
ATOM   1325  O   LEU B 167      11.221  -0.670  10.181  1.00 98.31           O  
ATOM   1326  CG  LEU B 167       6.979  -2.049   8.701  1.00 98.31           C  
ATOM   1327  CD1 LEU B 167       5.575  -1.542   9.017  1.00 98.31           C  
ATOM   1328  CD2 LEU B 167       7.403  -1.624   7.300  1.00 98.31           C  
ATOM   1329  N   THR B 168      10.179  -1.581  11.940  1.00 97.85           N  
ATOM   1330  CA  THR B 168      10.966  -0.883  12.950  1.00 97.85           C  
ATOM   1331  C   THR B 168      12.449  -1.208  12.801  1.00 97.85           C  
ATOM   1332  CB  THR B 168      10.499  -1.246  14.372  1.00 97.85           C  
ATOM   1333  O   THR B 168      13.299  -0.322  12.911  1.00 97.85           O  
ATOM   1334  CG2 THR B 168      11.296  -0.483  15.424  1.00 97.85           C  
ATOM   1335  OG1 THR B 168       9.110  -0.919  14.510  1.00 97.85           O  
ATOM   1336  N   SER B 169      12.750  -2.430  12.487  1.00 97.82           N  
ATOM   1337  CA  SER B 169      14.136  -2.863  12.335  1.00 97.82           C  
ATOM   1338  C   SER B 169      14.785  -2.217  11.115  1.00 97.82           C  
ATOM   1339  CB  SER B 169      14.212  -4.385  12.217  1.00 97.82           C  
ATOM   1340  O   SER B 169      16.011  -2.222  10.983  1.00 97.82           O  
ATOM   1341  OG  SER B 169      13.657  -4.824  10.989  1.00 97.82           O  
ATOM   1342  N   ASN B 170      13.938  -1.695  10.256  1.00 97.18           N  
ATOM   1343  CA  ASN B 170      14.444  -1.027   9.061  1.00 97.18           C  
ATOM   1344  C   ASN B 170      14.205   0.479   9.118  1.00 97.18           C  
ATOM   1345  CB  ASN B 170      13.804  -1.619   7.804  1.00 97.18           C  
ATOM   1346  O   ASN B 170      14.097   1.135   8.080  1.00 97.18           O  
ATOM   1347  CG  ASN B 170      14.366  -2.981   7.448  1.00 97.18           C  
ATOM   1348  ND2 ASN B 170      13.635  -4.033   7.795  1.00 97.18           N  
ATOM   1349  OD1 ASN B 170      15.450  -3.087   6.868  1.00 97.18           O  
ATOM   1350  N   ASN B 171      14.005   0.989  10.326  1.00 94.11           N  
ATOM   1351  CA  ASN B 171      13.927   2.414  10.629  1.00 94.11           C  
ATOM   1352  C   ASN B 171      12.679   3.049  10.022  1.00 94.11           C  
ATOM   1353  CB  ASN B 171      15.183   3.137  10.139  1.00 94.11           C  
ATOM   1354  O   ASN B 171      12.732   4.170   9.513  1.00 94.11           O  
ATOM   1355  CG  ASN B 171      16.440   2.669  10.845  1.00 94.11           C  
ATOM   1356  ND2 ASN B 171      17.460   2.319  10.070  1.00 94.11           N  
ATOM   1357  OD1 ASN B 171      16.494   2.620  12.076  1.00 94.11           O  
ATOM   1358  N   ILE B 172      11.684   2.234   9.895  1.00 95.17           N  
ATOM   1359  CA  ILE B 172      10.376   2.726   9.475  1.00 95.17           C  
ATOM   1360  C   ILE B 172       9.451   2.830  10.686  1.00 95.17           C  
ATOM   1361  CB  ILE B 172       9.748   1.814   8.398  1.00 95.17           C  
ATOM   1362  O   ILE B 172       9.220   1.841  11.386  1.00 95.17           O  
ATOM   1363  CG1 ILE B 172      10.650   1.751   7.160  1.00 95.17           C  
ATOM   1364  CG2 ILE B 172       8.344   2.302   8.028  1.00 95.17           C  
ATOM   1365  CD1 ILE B 172      10.348   0.581   6.233  1.00 95.17           C  
ATOM   1366  N   ASP B 173       8.952   3.973  10.847  1.00 93.86           N  
ATOM   1367  CA  ASP B 173       8.165   4.279  12.038  1.00 93.86           C  
ATOM   1368  C   ASP B 173       6.774   3.656  11.952  1.00 93.86           C  
ATOM   1369  CB  ASP B 173       8.052   5.793  12.232  1.00 93.86           C  
ATOM   1370  O   ASP B 173       6.014   3.945  11.025  1.00 93.86           O  
ATOM   1371  CG  ASP B 173       7.396   6.174  13.548  1.00 93.86           C  
ATOM   1372  OD1 ASP B 173       7.022   5.272  14.327  1.00 93.86           O  
ATOM   1373  OD2 ASP B 173       7.248   7.389  13.805  1.00 93.86           O  
ATOM   1374  N   VAL B 174       6.459   2.910  13.050  1.00 95.56           N  
ATOM   1375  CA  VAL B 174       5.185   2.199  13.017  1.00 95.56           C  
ATOM   1376  C   VAL B 174       4.229   2.802  14.044  1.00 95.56           C  
ATOM   1377  CB  VAL B 174       5.370   0.688  13.284  1.00 95.56           C  
ATOM   1378  O   VAL B 174       3.097   2.338  14.195  1.00 95.56           O  
ATOM   1379  CG1 VAL B 174       6.198   0.041  12.176  1.00 95.56           C  
ATOM   1380  CG2 VAL B 174       6.027   0.465  14.646  1.00 95.56           C  
ATOM   1381  N   LYS B 175       4.646   3.816  14.712  1.00 94.08           N  
ATOM   1382  CA  LYS B 175       3.881   4.387  15.817  1.00 94.08           C  
ATOM   1383  C   LYS B 175       2.549   4.950  15.331  1.00 94.08           C  
ATOM   1384  CB  LYS B 175       4.687   5.480  16.520  1.00 94.08           C  
ATOM   1385  O   LYS B 175       1.549   4.903  16.050  1.00 94.08           O  
ATOM   1386  CG  LYS B 175       5.831   4.954  17.374  1.00 94.08           C  
ATOM   1387  CD  LYS B 175       6.547   6.082  18.106  1.00 94.08           C  
ATOM   1388  CE  LYS B 175       7.749   5.569  18.887  1.00 94.08           C  
ATOM   1389  NZ  LYS B 175       8.449   6.670  19.614  1.00 94.08           N  
ATOM   1390  N   LYS B 176       2.545   5.333  14.106  1.00 91.45           N  
ATOM   1391  CA  LYS B 176       1.343   6.003  13.618  1.00 91.45           C  
ATOM   1392  C   LYS B 176       0.479   5.052  12.795  1.00 91.45           C  
ATOM   1393  CB  LYS B 176       1.714   7.230  12.784  1.00 91.45           C  
ATOM   1394  O   LYS B 176      -0.522   5.466  12.207  1.00 91.45           O  
ATOM   1395  CG  LYS B 176       2.297   8.377  13.595  1.00 91.45           C  
ATOM   1396  CD  LYS B 176       2.491   9.624  12.742  1.00 91.45           C  
ATOM   1397  CE  LYS B 176       3.033  10.786  13.563  1.00 91.45           C  
ATOM   1398  NZ  LYS B 176       3.284  11.992  12.718  1.00 91.45           N  
ATOM   1399  N   MET B 177       0.873   3.812  12.776  1.00 97.01           N  
ATOM   1400  CA  MET B 177       0.054   2.885  12.001  1.00 97.01           C  
ATOM   1401  C   MET B 177      -1.321   2.710  12.637  1.00 97.01           C  
ATOM   1402  CB  MET B 177       0.749   1.528  11.876  1.00 97.01           C  
ATOM   1403  O   MET B 177      -1.440   2.659  13.862  1.00 97.01           O  
ATOM   1404  CG  MET B 177       1.916   1.524  10.902  1.00 97.01           C  
ATOM   1405  SD  MET B 177       2.544  -0.166  10.564  1.00 97.01           S  
ATOM   1406  CE  MET B 177       1.321  -0.725   9.346  1.00 97.01           C  
ATOM   1407  N   THR B 178      -2.298   2.642  11.746  1.00 97.39           N  
ATOM   1408  CA  THR B 178      -3.676   2.535  12.211  1.00 97.39           C  
ATOM   1409  C   THR B 178      -4.337   1.274  11.661  1.00 97.39           C  
ATOM   1410  CB  THR B 178      -4.501   3.770  11.801  1.00 97.39           C  
ATOM   1411  O   THR B 178      -4.031   0.842  10.547  1.00 97.39           O  
ATOM   1412  CG2 THR B 178      -3.939   5.040  12.431  1.00 97.39           C  
ATOM   1413  OG1 THR B 178      -4.473   3.904  10.375  1.00 97.39           O  
ATOM   1414  N   VAL B 179      -5.248   0.763  12.461  1.00 97.77           N  
ATOM   1415  CA  VAL B 179      -5.992  -0.431  12.074  1.00 97.77           C  
ATOM   1416  C   VAL B 179      -7.080  -0.058  11.068  1.00 97.77           C  
ATOM   1417  CB  VAL B 179      -6.617  -1.132  13.300  1.00 97.77           C  
ATOM   1418  O   VAL B 179      -7.755   0.962  11.224  1.00 97.77           O  
ATOM   1419  CG1 VAL B 179      -7.467  -2.325  12.864  1.00 97.77           C  
ATOM   1420  CG2 VAL B 179      -5.527  -1.577  14.273  1.00 97.77           C  
ATOM   1421  N   THR B 180      -7.150  -0.792  10.004  1.00 97.88           N  
ATOM   1422  CA  THR B 180      -8.243  -0.635   9.049  1.00 97.88           C  
ATOM   1423  C   THR B 180      -9.455  -1.458   9.476  1.00 97.88           C  
ATOM   1424  CB  THR B 180      -7.810  -1.052   7.631  1.00 97.88           C  
ATOM   1425  O   THR B 180      -9.337  -2.655   9.742  1.00 97.88           O  
ATOM   1426  CG2 THR B 180      -8.948  -0.869   6.633  1.00 97.88           C  
ATOM   1427  OG1 THR B 180      -6.697  -0.247   7.222  1.00 97.88           O  
ATOM   1428  N   ASP B 181     -10.612  -0.829   9.480  1.00 97.92           N  
ATOM   1429  CA  ASP B 181     -11.848  -1.473   9.915  1.00 97.92           C  
ATOM   1430  C   ASP B 181     -12.338  -2.479   8.876  1.00 97.92           C  
ATOM   1431  CB  ASP B 181     -12.931  -0.427  10.186  1.00 97.92           C  
ATOM   1432  O   ASP B 181     -12.716  -2.099   7.765  1.00 97.92           O  
ATOM   1433  CG  ASP B 181     -14.206  -1.027  10.753  1.00 97.92           C  
ATOM   1434  OD1 ASP B 181     -14.294  -2.268  10.876  1.00 97.92           O  
ATOM   1435  OD2 ASP B 181     -15.131  -0.252  11.078  1.00 97.92           O  
ATOM   1436  N   GLN B 182     -12.436  -3.728   9.332  1.00 97.68           N  
ATOM   1437  CA  GLN B 182     -12.903  -4.803   8.463  1.00 97.68           C  
ATOM   1438  C   GLN B 182     -14.141  -5.481   9.043  1.00 97.68           C  
ATOM   1439  CB  GLN B 182     -11.795  -5.834   8.241  1.00 97.68           C  
ATOM   1440  O   GLN B 182     -14.493  -6.591   8.640  1.00 97.68           O  
ATOM   1441  CG  GLN B 182     -10.619  -5.308   7.430  1.00 97.68           C  
ATOM   1442  CD  GLN B 182     -10.957  -5.113   5.964  1.00 97.68           C  
ATOM   1443  NE2 GLN B 182      -9.993  -4.621   5.193  1.00 97.68           N  
ATOM   1444  OE1 GLN B 182     -12.076  -5.402   5.528  1.00 97.68           O  
ATOM   1445  N   VAL B 183     -14.804  -4.850   9.887  1.00 95.19           N  
ATOM   1446  CA  VAL B 183     -15.957  -5.444  10.555  1.00 95.19           C  
ATOM   1447  C   VAL B 183     -17.235  -5.085   9.800  1.00 95.19           C  
ATOM   1448  CB  VAL B 183     -16.060  -4.984  12.026  1.00 95.19           C  
ATOM   1449  O   VAL B 183     -17.383  -3.959   9.319  1.00 95.19           O  
ATOM   1450  CG1 VAL B 183     -17.306  -5.567  12.689  1.00 95.19           C  
ATOM   1451  CG2 VAL B 183     -14.804  -5.383  12.799  1.00 95.19           C  
ATOM   1452  N   ASN B 184     -18.112  -6.012   9.655  1.00 94.02           N  
ATOM   1453  CA  ASN B 184     -19.423  -5.802   9.050  1.00 94.02           C  
ATOM   1454  C   ASN B 184     -19.306  -5.204   7.651  1.00 94.02           C  
ATOM   1455  CB  ASN B 184     -20.287  -4.906   9.940  1.00 94.02           C  
ATOM   1456  O   ASN B 184     -19.993  -4.234   7.326  1.00 94.02           O  
ATOM   1457  CG  ASN B 184     -20.537  -5.509  11.308  1.00 94.02           C  
ATOM   1458  ND2 ASN B 184     -20.465  -4.681  12.344  1.00 94.02           N  
ATOM   1459  OD1 ASN B 184     -20.792  -6.710  11.434  1.00 94.02           O  
ATOM   1460  N   CYS B 185     -18.396  -5.780   6.880  1.00 95.85           N  
ATOM   1461  CA  CYS B 185     -18.170  -5.288   5.526  1.00 95.85           C  
ATOM   1462  C   CYS B 185     -19.022  -6.051   4.519  1.00 95.85           C  
ATOM   1463  CB  CYS B 185     -16.693  -5.407   5.152  1.00 95.85           C  
ATOM   1464  O   CYS B 185     -19.100  -7.280   4.570  1.00 95.85           O  
ATOM   1465  SG  CYS B 185     -15.607  -4.340   6.124  1.00 95.85           S  
ATOM   1466  N   PRO B 186     -19.671  -5.303   3.609  1.00 92.02           N  
ATOM   1467  CA  PRO B 186     -20.359  -5.986   2.511  1.00 92.02           C  
ATOM   1468  C   PRO B 186     -19.392  -6.608   1.505  1.00 92.02           C  
ATOM   1469  CB  PRO B 186     -21.181  -4.871   1.861  1.00 92.02           C  
ATOM   1470  O   PRO B 186     -18.197  -6.304   1.523  1.00 92.02           O  
ATOM   1471  CG  PRO B 186     -20.398  -3.623   2.112  1.00 92.02           C  
ATOM   1472  CD  PRO B 186     -19.691  -3.761   3.431  1.00 92.02           C  
ATOM   1473  N   LYS B 187     -19.872  -7.559   0.808  1.00 89.30           N  
ATOM   1474  CA  LYS B 187     -19.042  -8.080  -0.275  1.00 89.30           C  
ATOM   1475  C   LYS B 187     -18.825  -7.026  -1.357  1.00 89.30           C  
ATOM   1476  CB  LYS B 187     -19.674  -9.333  -0.882  1.00 89.30           C  
ATOM   1477  O   LYS B 187     -19.787  -6.468  -1.889  1.00 89.30           O  
ATOM   1478  CG  LYS B 187     -18.749 -10.105  -1.811  1.00 89.30           C  
ATOM   1479  CD  LYS B 187     -19.388 -11.406  -2.281  1.00 89.30           C  
ATOM   1480  CE  LYS B 187     -18.476 -12.164  -3.236  1.00 89.30           C  
ATOM   1481  NZ  LYS B 187     -19.053 -13.487  -3.621  1.00 89.30           N  
ATOM   1482  N   LEU B 188     -17.566  -6.716  -1.527  1.00 86.21           N  
ATOM   1483  CA  LEU B 188     -17.264  -5.704  -2.533  1.00 86.21           C  
ATOM   1484  C   LEU B 188     -16.945  -6.350  -3.876  1.00 86.21           C  
ATOM   1485  CB  LEU B 188     -16.090  -4.832  -2.081  1.00 86.21           C  
ATOM   1486  O   LEU B 188     -16.407  -7.459  -3.924  1.00 86.21           O  
ATOM   1487  CG  LEU B 188     -16.273  -4.078  -0.762  1.00 86.21           C  
ATOM   1488  CD1 LEU B 188     -14.995  -3.331  -0.396  1.00 86.21           C  
ATOM   1489  CD2 LEU B 188     -17.453  -3.116  -0.856  1.00 86.21           C  
ATOM   1490  N   SER B 189     -17.575  -6.000  -4.903  1.00 68.45           N  
ATOM   1491  CA  SER B 189     -17.415  -6.558  -6.242  1.00 68.45           C  
ATOM   1492  C   SER B 189     -15.984  -6.392  -6.743  1.00 68.45           C  
ATOM   1493  CB  SER B 189     -18.386  -5.894  -7.219  1.00 68.45           C  
ATOM   1494  O   SER B 189     -15.267  -5.492  -6.302  1.00 68.45           O  
ATOM   1495  OG  SER B 189     -17.688  -5.319  -8.310  1.00 68.45           O  
TER    1496      SER B 189                                                      
ATOM   1497  N   MET C   1     -23.489  27.430 -23.796  1.00 25.00           N  
ATOM   1498  CA  MET C   1     -23.347  28.808 -23.336  1.00 25.00           C  
ATOM   1499  C   MET C   1     -21.913  29.296 -23.513  1.00 25.00           C  
ATOM   1500  CB  MET C   1     -23.765  28.932 -21.870  1.00 25.00           C  
ATOM   1501  O   MET C   1     -20.972  28.651 -23.047  1.00 25.00           O  
ATOM   1502  CG  MET C   1     -25.243  28.671 -21.629  1.00 25.00           C  
ATOM   1503  SD  MET C   1     -25.733  28.958 -19.884  1.00 25.00           S  
ATOM   1504  CE  MET C   1     -27.539  28.963 -20.056  1.00 25.00           C  
ATOM   1505  N   LYS C   2     -21.464  30.044 -24.693  1.00 25.18           N  
ATOM   1506  CA  LYS C   2     -20.510  29.977 -25.796  1.00 25.18           C  
ATOM   1507  C   LYS C   2     -19.262  30.802 -25.493  1.00 25.18           C  
ATOM   1508  CB  LYS C   2     -21.155  30.460 -27.095  1.00 25.18           C  
ATOM   1509  O   LYS C   2     -19.344  32.018 -25.310  1.00 25.18           O  
ATOM   1510  CG  LYS C   2     -22.153  29.479 -27.693  1.00 25.18           C  
ATOM   1511  CD  LYS C   2     -22.801  30.039 -28.952  1.00 25.18           C  
ATOM   1512  CE  LYS C   2     -23.740  29.028 -29.596  1.00 25.18           C  
ATOM   1513  NZ  LYS C   2     -25.072  29.628 -29.908  1.00 25.18           N  
ATOM   1514  N   THR C   3     -18.325  30.293 -24.523  1.00 25.75           N  
ATOM   1515  CA  THR C   3     -17.379  30.913 -23.601  1.00 25.75           C  
ATOM   1516  C   THR C   3     -16.247  31.595 -24.365  1.00 25.75           C  
ATOM   1517  CB  THR C   3     -16.791  29.879 -22.624  1.00 25.75           C  
ATOM   1518  O   THR C   3     -15.537  30.951 -25.140  1.00 25.75           O  
ATOM   1519  CG2 THR C   3     -17.846  29.399 -21.632  1.00 25.75           C  
ATOM   1520  OG1 THR C   3     -16.301  28.754 -23.365  1.00 25.75           O  
ATOM   1521  N   LEU C   4     -16.416  32.953 -24.794  1.00 23.13           N  
ATOM   1522  CA  LEU C   4     -15.816  33.691 -25.900  1.00 23.13           C  
ATOM   1523  C   LEU C   4     -14.374  34.069 -25.583  1.00 23.13           C  
ATOM   1524  CB  LEU C   4     -16.631  34.950 -26.209  1.00 23.13           C  
ATOM   1525  O   LEU C   4     -14.066  34.473 -24.459  1.00 23.13           O  
ATOM   1526  CG  LEU C   4     -17.213  35.052 -27.620  1.00 23.13           C  
ATOM   1527  CD1 LEU C   4     -18.658  34.564 -27.633  1.00 23.13           C  
ATOM   1528  CD2 LEU C   4     -17.123  36.484 -28.134  1.00 23.13           C  
ATOM   1529  N   PRO C   5     -13.349  33.814 -26.460  1.00 23.52           N  
ATOM   1530  CA  PRO C   5     -11.905  33.971 -26.270  1.00 23.52           C  
ATOM   1531  C   PRO C   5     -11.481  35.432 -26.143  1.00 23.52           C  
ATOM   1532  CB  PRO C   5     -11.313  33.338 -27.532  1.00 23.52           C  
ATOM   1533  O   PRO C   5     -11.839  36.258 -26.987  1.00 23.52           O  
ATOM   1534  CG  PRO C   5     -12.462  33.234 -28.482  1.00 23.52           C  
ATOM   1535  CD  PRO C   5     -13.718  33.618 -27.755  1.00 23.52           C  
ATOM   1536  N   LEU C   6     -11.515  36.104 -24.876  1.00 18.80           N  
ATOM   1537  CA  LEU C   6     -11.361  37.547 -24.728  1.00 18.80           C  
ATOM   1538  C   LEU C   6      -9.985  37.998 -25.205  1.00 18.80           C  
ATOM   1539  CB  LEU C   6     -11.569  37.961 -23.268  1.00 18.80           C  
ATOM   1540  O   LEU C   6      -8.964  37.571 -24.662  1.00 18.80           O  
ATOM   1541  CG  LEU C   6     -12.095  39.378 -23.034  1.00 18.80           C  
ATOM   1542  CD1 LEU C   6     -13.598  39.350 -22.779  1.00 18.80           C  
ATOM   1543  CD2 LEU C   6     -11.362  40.035 -21.870  1.00 18.80           C  
ATOM   1544  N   PHE C   7      -9.739  38.276 -26.528  1.00 19.74           N  
ATOM   1545  CA  PHE C   7      -8.527  38.575 -27.281  1.00 19.74           C  
ATOM   1546  C   PHE C   7      -8.008  39.967 -26.942  1.00 19.74           C  
ATOM   1547  CB  PHE C   7      -8.787  38.464 -28.787  1.00 19.74           C  
ATOM   1548  O   PHE C   7      -8.660  40.969 -27.245  1.00 19.74           O  
ATOM   1549  CG  PHE C   7      -8.151  37.259 -29.426  1.00 19.74           C  
ATOM   1550  CD1 PHE C   7      -6.858  37.324 -29.931  1.00 19.74           C  
ATOM   1551  CD2 PHE C   7      -8.846  36.061 -29.521  1.00 19.74           C  
ATOM   1552  CE1 PHE C   7      -6.267  36.211 -30.523  1.00 19.74           C  
ATOM   1553  CE2 PHE C   7      -8.262  34.943 -30.111  1.00 19.74           C  
ATOM   1554  CZ  PHE C   7      -6.973  35.021 -30.612  1.00 19.74           C  
ATOM   1555  N   VAL C   8      -7.650  40.343 -25.712  1.00 18.61           N  
ATOM   1556  CA  VAL C   8      -7.421  41.742 -25.365  1.00 18.61           C  
ATOM   1557  C   VAL C   8      -6.290  42.308 -26.220  1.00 18.61           C  
ATOM   1558  CB  VAL C   8      -7.090  41.908 -23.865  1.00 18.61           C  
ATOM   1559  O   VAL C   8      -5.179  41.771 -26.226  1.00 18.61           O  
ATOM   1560  CG1 VAL C   8      -6.741  43.361 -23.547  1.00 18.61           C  
ATOM   1561  CG2 VAL C   8      -8.261  41.436 -23.006  1.00 18.61           C  
ATOM   1562  N   CYS C   9      -6.551  43.111 -27.241  1.00 21.46           N  
ATOM   1563  CA  CYS C   9      -5.862  43.848 -28.294  1.00 21.46           C  
ATOM   1564  C   CYS C   9      -5.099  45.035 -27.719  1.00 21.46           C  
ATOM   1565  CB  CYS C   9      -6.856  44.332 -29.349  1.00 21.46           C  
ATOM   1566  O   CYS C   9      -5.219  46.156 -28.217  1.00 21.46           O  
ATOM   1567  SG  CYS C   9      -6.762  43.425 -30.908  1.00 21.46           S  
ATOM   1568  N   ILE C  10      -4.690  45.093 -26.521  1.00 19.24           N  
ATOM   1569  CA  ILE C  10      -4.447  46.461 -26.076  1.00 19.24           C  
ATOM   1570  C   ILE C  10      -3.468  47.147 -27.026  1.00 19.24           C  
ATOM   1571  CB  ILE C  10      -3.904  46.497 -24.630  1.00 19.24           C  
ATOM   1572  O   ILE C  10      -2.524  46.520 -27.514  1.00 19.24           O  
ATOM   1573  CG1 ILE C  10      -4.918  45.874 -23.663  1.00 19.24           C  
ATOM   1574  CG2 ILE C  10      -3.564  47.931 -24.216  1.00 19.24           C  
ATOM   1575  CD1 ILE C  10      -4.360  45.597 -22.274  1.00 19.24           C  
ATOM   1576  N   CYS C  11      -3.548  48.518 -27.177  1.00 20.93           N  
ATOM   1577  CA  CYS C  11      -3.255  49.746 -27.907  1.00 20.93           C  
ATOM   1578  C   CYS C  11      -1.782  50.115 -27.783  1.00 20.93           C  
ATOM   1579  CB  CYS C  11      -4.123  50.894 -27.395  1.00 20.93           C  
ATOM   1580  O   CYS C  11      -1.285  50.342 -26.679  1.00 20.93           O  
ATOM   1581  SG  CYS C  11      -5.877  50.711 -27.786  1.00 20.93           S  
ATOM   1582  N   ALA C  12      -0.909  49.359 -28.461  1.00 21.14           N  
ATOM   1583  CA  ALA C  12       0.453  49.877 -28.563  1.00 21.14           C  
ATOM   1584  C   ALA C  12       0.455  51.318 -29.065  1.00 21.14           C  
ATOM   1585  CB  ALA C  12       1.290  48.994 -29.485  1.00 21.14           C  
ATOM   1586  O   ALA C  12      -0.145  51.623 -30.098  1.00 21.14           O  
ATOM   1587  N   LEU C  13       0.388  52.407 -28.237  1.00 21.60           N  
ATOM   1588  CA  LEU C  13       0.296  53.858 -28.359  1.00 21.60           C  
ATOM   1589  C   LEU C  13       1.370  54.394 -29.301  1.00 21.60           C  
ATOM   1590  CB  LEU C  13       0.429  54.521 -26.985  1.00 21.60           C  
ATOM   1591  O   LEU C  13       1.650  55.594 -29.310  1.00 21.60           O  
ATOM   1592  CG  LEU C  13      -0.745  54.329 -26.024  1.00 21.60           C  
ATOM   1593  CD1 LEU C  13      -0.387  54.856 -24.638  1.00 21.60           C  
ATOM   1594  CD2 LEU C  13      -1.994  55.022 -26.559  1.00 21.60           C  
ATOM   1595  N   SER C  14       2.038  53.603 -29.975  1.00 20.59           N  
ATOM   1596  CA  SER C  14       3.261  54.243 -30.451  1.00 20.59           C  
ATOM   1597  C   SER C  14       2.949  55.494 -31.266  1.00 20.59           C  
ATOM   1598  CB  SER C  14       4.084  53.268 -31.293  1.00 20.59           C  
ATOM   1599  O   SER C  14       1.885  55.591 -31.881  1.00 20.59           O  
ATOM   1600  OG  SER C  14       3.423  52.019 -31.406  1.00 20.59           O  
ATOM   1601  N   ALA C  15       3.757  56.625 -31.293  1.00 21.49           N  
ATOM   1602  CA  ALA C  15       3.784  58.064 -31.542  1.00 21.49           C  
ATOM   1603  C   ALA C  15       3.444  58.376 -32.997  1.00 21.49           C  
ATOM   1604  CB  ALA C  15       5.152  58.640 -31.183  1.00 21.49           C  
ATOM   1605  O   ALA C  15       3.464  57.486 -33.850  1.00 21.49           O  
ATOM   1606  N   CYS C  16       3.577  59.736 -33.554  1.00 21.70           N  
ATOM   1607  CA  CYS C  16       2.949  60.826 -34.292  1.00 21.70           C  
ATOM   1608  C   CYS C  16       3.139  60.649 -35.794  1.00 21.70           C  
ATOM   1609  CB  CYS C  16       3.522  62.172 -33.851  1.00 21.70           C  
ATOM   1610  O   CYS C  16       4.023  59.909 -36.229  1.00 21.70           O  
ATOM   1611  SG  CYS C  16       3.143  62.598 -32.137  1.00 21.70           S  
ATOM   1612  N   PHE C  17       2.394  61.480 -36.669  1.00 23.98           N  
ATOM   1613  CA  PHE C  17       1.837  61.585 -38.013  1.00 23.98           C  
ATOM   1614  C   PHE C  17       2.923  61.938 -39.023  1.00 23.98           C  
ATOM   1615  CB  PHE C  17       0.722  62.634 -38.053  1.00 23.98           C  
ATOM   1616  O   PHE C  17       2.627  62.241 -40.180  1.00 23.98           O  
ATOM   1617  CG  PHE C  17      -0.614  62.118 -37.590  1.00 23.98           C  
ATOM   1618  CD1 PHE C  17      -1.427  61.387 -38.447  1.00 23.98           C  
ATOM   1619  CD2 PHE C  17      -1.056  62.365 -36.297  1.00 23.98           C  
ATOM   1620  CE1 PHE C  17      -2.664  60.908 -38.021  1.00 23.98           C  
ATOM   1621  CE2 PHE C  17      -2.291  61.890 -35.864  1.00 23.98           C  
ATOM   1622  CZ  PHE C  17      -3.094  61.163 -36.728  1.00 23.98           C  
ATOM   1623  N   SER C  18       4.132  62.006 -38.880  1.00 20.99           N  
ATOM   1624  CA  SER C  18       4.613  63.193 -39.581  1.00 20.99           C  
ATOM   1625  C   SER C  18       4.244  63.148 -41.060  1.00 20.99           C  
ATOM   1626  CB  SER C  18       6.129  63.328 -39.429  1.00 20.99           C  
ATOM   1627  O   SER C  18       4.302  62.089 -41.688  1.00 20.99           O  
ATOM   1628  OG  SER C  18       6.492  63.410 -38.061  1.00 20.99           O  
ATOM   1629  N   PHE C  19       3.857  64.274 -41.755  1.00 24.77           N  
ATOM   1630  CA  PHE C  19       3.012  64.681 -42.871  1.00 24.77           C  
ATOM   1631  C   PHE C  19       3.690  64.379 -44.202  1.00 24.77           C  
ATOM   1632  CB  PHE C  19       2.678  66.173 -42.779  1.00 24.77           C  
ATOM   1633  O   PHE C  19       3.024  64.268 -45.233  1.00 24.77           O  
ATOM   1634  CG  PHE C  19       1.226  66.486 -43.023  1.00 24.77           C  
ATOM   1635  CD1 PHE C  19       0.785  66.865 -44.284  1.00 24.77           C  
ATOM   1636  CD2 PHE C  19       0.302  66.402 -41.989  1.00 24.77           C  
ATOM   1637  CE1 PHE C  19      -0.558  67.156 -44.513  1.00 24.77           C  
ATOM   1638  CE2 PHE C  19      -1.041  66.690 -42.210  1.00 24.77           C  
ATOM   1639  CZ  PHE C  19      -1.469  67.068 -43.472  1.00 24.77           C  
ATOM   1640  N   SER C  20       4.980  64.526 -44.407  1.00 25.35           N  
ATOM   1641  CA  SER C  20       5.347  65.529 -45.401  1.00 25.35           C  
ATOM   1642  C   SER C  20       4.956  65.084 -46.807  1.00 25.35           C  
ATOM   1643  CB  SER C  20       6.849  65.814 -45.348  1.00 25.35           C  
ATOM   1644  O   SER C  20       4.729  63.897 -47.047  1.00 25.35           O  
ATOM   1645  OG  SER C  20       7.179  66.559 -44.188  1.00 25.35           O  
ATOM   1646  N   GLU C  21       5.226  65.917 -47.904  1.00 26.36           N  
ATOM   1647  CA  GLU C  21       4.731  66.523 -49.137  1.00 26.36           C  
ATOM   1648  C   GLU C  21       4.945  65.597 -50.331  1.00 26.36           C  
ATOM   1649  CB  GLU C  21       5.415  67.870 -49.386  1.00 26.36           C  
ATOM   1650  O   GLU C  21       5.835  64.745 -50.311  1.00 26.36           O  
ATOM   1651  CG  GLU C  21       4.524  69.072 -49.109  1.00 26.36           C  
ATOM   1652  CD  GLU C  21       5.220  70.402 -49.349  1.00 26.36           C  
ATOM   1653  OE1 GLU C  21       4.569  71.462 -49.210  1.00 26.36           O  
ATOM   1654  OE2 GLU C  21       6.427  70.384 -49.681  1.00 26.36           O  
ATOM   1655  N   GLY C  22       4.193  65.707 -51.423  1.00 32.08           N  
ATOM   1656  CA  GLY C  22       3.720  65.138 -52.675  1.00 32.08           C  
ATOM   1657  C   GLY C  22       4.776  65.135 -53.765  1.00 32.08           C  
ATOM   1658  O   GLY C  22       4.448  65.127 -54.953  1.00 32.08           O  
ATOM   1659  N   ARG C  23       5.894  64.620 -53.668  1.00 26.77           N  
ATOM   1660  CA  ARG C  23       6.952  65.232 -54.466  1.00 26.77           C  
ATOM   1661  C   ARG C  23       6.665  65.088 -55.957  1.00 26.77           C  
ATOM   1662  CB  ARG C  23       8.308  64.608 -54.131  1.00 26.77           C  
ATOM   1663  O   ARG C  23       6.503  63.973 -56.459  1.00 26.77           O  
ATOM   1664  CG  ARG C  23       9.477  65.572 -54.255  1.00 26.77           C  
ATOM   1665  CD  ARG C  23      10.800  64.902 -53.913  1.00 26.77           C  
ATOM   1666  NE  ARG C  23      11.305  65.337 -52.613  1.00 26.77           N  
ATOM   1667  NH1 ARG C  23      13.222  64.051 -52.696  1.00 26.77           N  
ATOM   1668  NH2 ARG C  23      12.808  65.384 -50.877  1.00 26.77           N  
ATOM   1669  CZ  ARG C  23      12.444  64.923 -52.065  1.00 26.77           C  
ATOM   1670  N   GLU C  24       6.447  66.190 -56.728  1.00 32.22           N  
ATOM   1671  CA  GLU C  24       5.974  66.637 -58.035  1.00 32.22           C  
ATOM   1672  C   GLU C  24       6.855  66.093 -59.156  1.00 32.22           C  
ATOM   1673  CB  GLU C  24       5.929  68.166 -58.097  1.00 32.22           C  
ATOM   1674  O   GLU C  24       8.084  66.159 -59.075  1.00 32.22           O  
ATOM   1675  CG  GLU C  24       4.664  68.718 -58.738  1.00 32.22           C  
ATOM   1676  CD  GLU C  24       4.546  70.230 -58.628  1.00 32.22           C  
ATOM   1677  OE1 GLU C  24       3.584  70.806 -59.185  1.00 32.22           O  
ATOM   1678  OE2 GLU C  24       5.425  70.843 -57.982  1.00 32.22           O  
ATOM   1679  N   ARG C  25       6.336  65.357 -60.112  1.00 32.23           N  
ATOM   1680  CA  ARG C  25       6.987  64.564 -61.149  1.00 32.23           C  
ATOM   1681  C   ARG C  25       7.627  65.460 -62.204  1.00 32.23           C  
ATOM   1682  CB  ARG C  25       5.985  63.613 -61.808  1.00 32.23           C  
ATOM   1683  O   ARG C  25       7.185  65.487 -63.355  1.00 32.23           O  
ATOM   1684  CG  ARG C  25       5.705  62.356 -61.000  1.00 32.23           C  
ATOM   1685  CD  ARG C  25       5.001  61.295 -61.833  1.00 32.23           C  
ATOM   1686  NE  ARG C  25       4.127  60.459 -61.015  1.00 32.23           N  
ATOM   1687  NH1 ARG C  25       3.090  59.430 -62.805  1.00 32.23           N  
ATOM   1688  NH2 ARG C  25       2.495  58.883 -60.660  1.00 32.23           N  
ATOM   1689  CZ  ARG C  25       3.239  59.593 -61.495  1.00 32.23           C  
ATOM   1690  N   ASP C  26       8.220  66.610 -61.902  1.00 27.47           N  
ATOM   1691  CA  ASP C  26       8.239  67.778 -62.778  1.00 27.47           C  
ATOM   1692  C   ASP C  26       8.790  67.422 -64.157  1.00 27.47           C  
ATOM   1693  CB  ASP C  26       9.069  68.902 -62.155  1.00 27.47           C  
ATOM   1694  O   ASP C  26       9.491  66.419 -64.311  1.00 27.47           O  
ATOM   1695  CG  ASP C  26       8.225  69.914 -61.400  1.00 27.47           C  
ATOM   1696  OD1 ASP C  26       7.022  70.056 -61.708  1.00 27.47           O  
ATOM   1697  OD2 ASP C  26       8.769  70.577 -60.490  1.00 27.47           O  
ATOM   1698  N   HIS C  27       8.621  68.420 -65.336  1.00 25.99           N  
ATOM   1699  CA  HIS C  27       8.704  68.764 -66.750  1.00 25.99           C  
ATOM   1700  C   HIS C  27      10.145  68.709 -67.247  1.00 25.99           C  
ATOM   1701  CB  HIS C  27       8.116  70.154 -66.999  1.00 25.99           C  
ATOM   1702  O   HIS C  27      10.387  68.510 -68.440  1.00 25.99           O  
ATOM   1703  CG  HIS C  27       6.982  70.161 -67.974  1.00 25.99           C  
ATOM   1704  CD2 HIS C  27       5.779  70.780 -67.934  1.00 25.99           C  
ATOM   1705  ND1 HIS C  27       7.017  69.462 -69.161  1.00 25.99           N  
ATOM   1706  CE1 HIS C  27       5.882  69.652 -69.811  1.00 25.99           C  
ATOM   1707  NE2 HIS C  27       5.113  70.448 -69.088  1.00 25.99           N  
ATOM   1708  N   GLU C  28      11.262  69.126 -66.526  1.00 25.18           N  
ATOM   1709  CA  GLU C  28      12.079  70.288 -66.863  1.00 25.18           C  
ATOM   1710  C   GLU C  28      13.078  69.958 -67.968  1.00 25.18           C  
ATOM   1711  CB  GLU C  28      12.815  70.806 -65.625  1.00 25.18           C  
ATOM   1712  O   GLU C  28      13.741  68.919 -67.922  1.00 25.18           O  
ATOM   1713  CG  GLU C  28      12.753  72.318 -65.461  1.00 25.18           C  
ATOM   1714  CD  GLU C  28      13.242  72.794 -64.102  1.00 25.18           C  
ATOM   1715  OE1 GLU C  28      13.317  74.025 -63.881  1.00 25.18           O  
ATOM   1716  OE2 GLU C  28      13.554  71.931 -63.252  1.00 25.18           O  
ATOM   1717  N   LEU C  29      13.271  70.836 -68.999  1.00 24.54           N  
ATOM   1718  CA  LEU C  29      14.053  71.247 -70.160  1.00 24.54           C  
ATOM   1719  C   LEU C  29      15.533  71.350 -69.810  1.00 24.54           C  
ATOM   1720  CB  LEU C  29      13.549  72.589 -70.698  1.00 24.54           C  
ATOM   1721  O   LEU C  29      16.353  71.707 -70.659  1.00 24.54           O  
ATOM   1722  CG  LEU C  29      12.511  72.524 -71.819  1.00 24.54           C  
ATOM   1723  CD1 LEU C  29      11.556  73.710 -71.727  1.00 24.54           C  
ATOM   1724  CD2 LEU C  29      13.195  72.486 -73.181  1.00 24.54           C  
ATOM   1725  N   ARG C  30      15.956  71.419 -68.632  1.00 23.75           N  
ATOM   1726  CA  ARG C  30      16.830  72.580 -68.509  1.00 23.75           C  
ATOM   1727  C   ARG C  30      18.031  72.464 -69.442  1.00 23.75           C  
ATOM   1728  CB  ARG C  30      17.305  72.746 -67.064  1.00 23.75           C  
ATOM   1729  O   ARG C  30      18.275  71.402 -70.019  1.00 23.75           O  
ATOM   1730  CG  ARG C  30      16.400  73.624 -66.215  1.00 23.75           C  
ATOM   1731  CD  ARG C  30      17.017  73.922 -64.855  1.00 23.75           C  
ATOM   1732  NE  ARG C  30      16.003  74.300 -63.875  1.00 23.75           N  
ATOM   1733  NH1 ARG C  30      17.498  75.242 -62.386  1.00 23.75           N  
ATOM   1734  NH2 ARG C  30      15.256  75.216 -61.905  1.00 23.75           N  
ATOM   1735  CZ  ARG C  30      16.255  74.919 -62.724  1.00 23.75           C  
ATOM   1736  N   HIS C  31      19.383  72.651 -68.943  1.00 23.24           N  
ATOM   1737  CA  HIS C  31      20.460  73.622 -68.787  1.00 23.24           C  
ATOM   1738  C   HIS C  31      21.699  73.201 -69.570  1.00 23.24           C  
ATOM   1739  CB  HIS C  31      20.810  73.802 -67.309  1.00 23.24           C  
ATOM   1740  O   HIS C  31      21.854  72.026 -69.912  1.00 23.24           O  
ATOM   1741  CG  HIS C  31      20.288  75.073 -66.719  1.00 23.24           C  
ATOM   1742  CD2 HIS C  31      19.304  75.296 -65.817  1.00 23.24           C  
ATOM   1743  ND1 HIS C  31      20.791  76.311 -67.056  1.00 23.24           N  
ATOM   1744  CE1 HIS C  31      20.138  77.243 -66.383  1.00 23.24           C  
ATOM   1745  NE2 HIS C  31      19.230  76.654 -65.624  1.00 23.24           N  
ATOM   1746  N   ARG C  32      22.936  73.970 -69.228  1.00 21.84           N  
ATOM   1747  CA  ARG C  32      24.012  74.785 -69.783  1.00 21.84           C  
ATOM   1748  C   ARG C  32      25.316  73.996 -69.850  1.00 21.84           C  
ATOM   1749  CB  ARG C  32      24.210  76.054 -68.952  1.00 21.84           C  
ATOM   1750  O   ARG C  32      26.337  74.513 -70.309  1.00 21.84           O  
ATOM   1751  CG  ARG C  32      24.144  77.338 -69.763  1.00 21.84           C  
ATOM   1752  CD  ARG C  32      24.300  78.570 -68.883  1.00 21.84           C  
ATOM   1753  NE  ARG C  32      23.995  79.797 -69.614  1.00 21.84           N  
ATOM   1754  NH1 ARG C  32      24.751  81.218 -67.957  1.00 21.84           N  
ATOM   1755  NH2 ARG C  32      23.900  82.073 -69.906  1.00 21.84           N  
ATOM   1756  CZ  ARG C  32      24.216  81.026 -69.157  1.00 21.84           C  
ATOM   1757  N   ARG C  33      25.677  72.885 -69.478  1.00 24.43           N  
ATOM   1758  CA  ARG C  33      26.610  73.128 -68.383  1.00 24.43           C  
ATOM   1759  C   ARG C  33      27.940  73.663 -68.905  1.00 24.43           C  
ATOM   1760  CB  ARG C  33      26.840  71.848 -67.578  1.00 24.43           C  
ATOM   1761  O   ARG C  33      28.263  73.494 -70.082  1.00 24.43           O  
ATOM   1762  CG  ARG C  33      26.016  71.765 -66.303  1.00 24.43           C  
ATOM   1763  CD  ARG C  33      26.437  70.588 -65.434  1.00 24.43           C  
ATOM   1764  NE  ARG C  33      25.300  70.006 -64.726  1.00 24.43           N  
ATOM   1765  NH1 ARG C  33      26.563  68.499 -63.513  1.00 24.43           N  
ATOM   1766  NH2 ARG C  33      24.287  68.573 -63.245  1.00 24.43           N  
ATOM   1767  CZ  ARG C  33      25.386  69.027 -63.830  1.00 24.43           C  
ATOM   1768  N   HIS C  34      29.080  73.499 -68.015  1.00 20.42           N  
ATOM   1769  CA  HIS C  34      30.216  74.214 -67.445  1.00 20.42           C  
ATOM   1770  C   HIS C  34      31.467  74.030 -68.297  1.00 20.42           C  
ATOM   1771  CB  HIS C  34      30.482  73.744 -66.014  1.00 20.42           C  
ATOM   1772  O   HIS C  34      32.143  75.005 -68.635  1.00 20.42           O  
ATOM   1773  CG  HIS C  34      29.932  74.662 -64.969  1.00 20.42           C  
ATOM   1774  CD2 HIS C  34      28.766  74.631 -64.282  1.00 20.42           C  
ATOM   1775  ND1 HIS C  34      30.611  75.776 -64.526  1.00 20.42           N  
ATOM   1776  CE1 HIS C  34      29.884  76.392 -63.608  1.00 20.42           C  
ATOM   1777  NE2 HIS C  34      28.760  75.717 -63.442  1.00 20.42           N  
ATOM   1778  N   HIS C  35      32.388  73.172 -67.749  1.00 19.90           N  
ATOM   1779  CA  HIS C  35      33.680  73.512 -67.164  1.00 19.90           C  
ATOM   1780  C   HIS C  35      34.794  73.429 -68.202  1.00 19.90           C  
ATOM   1781  CB  HIS C  35      33.992  72.591 -65.983  1.00 19.90           C  
ATOM   1782  O   HIS C  35      34.626  72.803 -69.250  1.00 19.90           O  
ATOM   1783  CG  HIS C  35      33.915  73.272 -64.654  1.00 19.90           C  
ATOM   1784  CD2 HIS C  35      33.662  72.783 -63.417  1.00 19.90           C  
ATOM   1785  ND1 HIS C  35      34.108  74.628 -64.500  1.00 19.90           N  
ATOM   1786  CE1 HIS C  35      33.978  74.944 -63.222  1.00 19.90           C  
ATOM   1787  NE2 HIS C  35      33.707  73.842 -62.544  1.00 19.90           N  
ATOM   1788  N   HIS C  36      35.811  72.695 -67.781  1.00 22.98           N  
ATOM   1789  CA  HIS C  36      37.157  73.109 -67.402  1.00 22.98           C  
ATOM   1790  C   HIS C  36      38.139  72.912 -68.552  1.00 22.98           C  
ATOM   1791  CB  HIS C  36      37.629  72.334 -66.170  1.00 22.98           C  
ATOM   1792  O   HIS C  36      37.875  72.137 -69.473  1.00 22.98           O  
ATOM   1793  CG  HIS C  36      37.481  73.094 -64.890  1.00 22.98           C  
ATOM   1794  CD2 HIS C  36      36.877  72.764 -63.725  1.00 22.98           C  
ATOM   1795  ND1 HIS C  36      37.992  74.362 -64.715  1.00 22.98           N  
ATOM   1796  CE1 HIS C  36      37.708  74.779 -63.492  1.00 22.98           C  
ATOM   1797  NE2 HIS C  36      37.031  73.828 -62.871  1.00 22.98           N  
ATOM   1798  N   GLN C  37      39.355  72.825 -68.123  1.00 22.44           N  
ATOM   1799  CA  GLN C  37      40.622  73.546 -68.179  1.00 22.44           C  
ATOM   1800  C   GLN C  37      41.577  72.905 -69.182  1.00 22.44           C  
ATOM   1801  CB  GLN C  37      41.272  73.599 -66.795  1.00 22.44           C  
ATOM   1802  O   GLN C  37      42.011  73.554 -70.135  1.00 22.44           O  
ATOM   1803  CG  GLN C  37      41.138  74.949 -66.104  1.00 22.44           C  
ATOM   1804  CD  GLN C  37      41.554  74.906 -64.646  1.00 22.44           C  
ATOM   1805  NE2 GLN C  37      41.207  75.949 -63.899  1.00 22.44           N  
ATOM   1806  OE1 GLN C  37      42.181  73.943 -64.194  1.00 22.44           O  
ATOM   1807  N   SER C  38      42.561  72.428 -68.512  1.00 23.07           N  
ATOM   1808  CA  SER C  38      43.845  73.111 -68.631  1.00 23.07           C  
ATOM   1809  C   SER C  38      44.640  72.590 -69.824  1.00 23.07           C  
ATOM   1810  CB  SER C  38      44.663  72.942 -67.351  1.00 23.07           C  
ATOM   1811  O   SER C  38      44.348  71.513 -70.349  1.00 23.07           O  
ATOM   1812  OG  SER C  38      44.571  74.099 -66.538  1.00 23.07           O  
ATOM   1813  N   PRO C  39      45.775  72.395 -69.608  1.00 23.01           N  
ATOM   1814  CA  PRO C  39      47.003  73.150 -69.868  1.00 23.01           C  
ATOM   1815  C   PRO C  39      47.905  72.472 -70.897  1.00 23.01           C  
ATOM   1816  CB  PRO C  39      47.682  73.201 -68.496  1.00 23.01           C  
ATOM   1817  O   PRO C  39      48.378  73.123 -71.832  1.00 23.01           O  
ATOM   1818  CG  PRO C  39      47.261  71.940 -67.814  1.00 23.01           C  
ATOM   1819  CD  PRO C  39      46.234  71.255 -68.670  1.00 23.01           C  
ATOM   1820  N   LYS C  40      48.647  71.538 -70.324  1.00 24.42           N  
ATOM   1821  CA  LYS C  40      50.016  72.036 -70.236  1.00 24.42           C  
ATOM   1822  C   LYS C  40      50.694  72.024 -71.604  1.00 24.42           C  
ATOM   1823  CB  LYS C  40      50.828  71.205 -69.242  1.00 24.42           C  
ATOM   1824  O   LYS C  40      50.226  71.356 -72.528  1.00 24.42           O  
ATOM   1825  CG  LYS C  40      50.815  71.752 -67.822  1.00 24.42           C  
ATOM   1826  CD  LYS C  40      51.640  70.883 -66.881  1.00 24.42           C  
ATOM   1827  CE  LYS C  40      51.642  71.440 -65.463  1.00 24.42           C  
ATOM   1828  NZ  LYS C  40      52.059  70.410 -64.465  1.00 24.42           N  
ATOM   1829  N   SER C  41      51.730  71.380 -71.742  1.00 23.98           N  
ATOM   1830  CA  SER C  41      53.112  71.848 -71.730  1.00 23.98           C  
ATOM   1831  C   SER C  41      53.747  71.729 -73.112  1.00 23.98           C  
ATOM   1832  CB  SER C  41      53.936  71.061 -70.711  1.00 23.98           C  
ATOM   1833  O   SER C  41      53.277  70.960 -73.953  1.00 23.98           O  
ATOM   1834  OG  SER C  41      54.017  69.694 -71.077  1.00 23.98           O  
ATOM   1835  N   HIS C  42      54.687  72.416 -73.584  1.00 21.32           N  
ATOM   1836  CA  HIS C  42      55.844  73.147 -74.088  1.00 21.32           C  
ATOM   1837  C   HIS C  42      56.762  72.236 -74.895  1.00 21.32           C  
ATOM   1838  CB  HIS C  42      56.619  73.785 -72.934  1.00 21.32           C  
ATOM   1839  O   HIS C  42      56.663  71.010 -74.805  1.00 21.32           O  
ATOM   1840  CG  HIS C  42      56.222  75.200 -72.654  1.00 21.32           C  
ATOM   1841  CD2 HIS C  42      55.497  75.737 -71.645  1.00 21.32           C  
ATOM   1842  ND1 HIS C  42      56.579  76.249 -73.474  1.00 21.32           N  
ATOM   1843  CE1 HIS C  42      56.088  77.373 -72.979  1.00 21.32           C  
ATOM   1844  NE2 HIS C  42      55.428  77.090 -71.870  1.00 21.32           N  
ATOM   1845  N   PHE C  43      58.126  72.484 -74.861  1.00 22.14           N  
ATOM   1846  CA  PHE C  43      59.452  72.783 -75.387  1.00 22.14           C  
ATOM   1847  C   PHE C  43      60.223  71.500 -75.675  1.00 22.14           C  
ATOM   1848  CB  PHE C  43      60.237  73.658 -74.404  1.00 22.14           C  
ATOM   1849  O   PHE C  43      59.925  70.449 -75.103  1.00 22.14           O  
ATOM   1850  CG  PHE C  43      60.992  74.782 -75.062  1.00 22.14           C  
ATOM   1851  CD1 PHE C  43      62.327  74.629 -75.413  1.00 22.14           C  
ATOM   1852  CD2 PHE C  43      60.365  75.992 -75.328  1.00 22.14           C  
ATOM   1853  CE1 PHE C  43      63.028  75.667 -76.021  1.00 22.14           C  
ATOM   1854  CE2 PHE C  43      61.059  77.035 -75.935  1.00 22.14           C  
ATOM   1855  CZ  PHE C  43      62.391  76.871 -76.280  1.00 22.14           C  
ATOM   1856  N   GLU C  44      61.575  71.500 -75.948  1.00 23.70           N  
ATOM   1857  CA  GLU C  44      62.745  71.683 -76.801  1.00 23.70           C  
ATOM   1858  C   GLU C  44      63.678  70.478 -76.725  1.00 23.70           C  
ATOM   1859  CB  GLU C  44      63.500  72.957 -76.412  1.00 23.70           C  
ATOM   1860  O   GLU C  44      64.032  69.895 -77.752  1.00 23.70           O  
ATOM   1861  CG  GLU C  44      63.029  74.201 -77.152  1.00 23.70           C  
ATOM   1862  CD  GLU C  44      64.156  74.947 -77.849  1.00 23.70           C  
ATOM   1863  OE1 GLU C  44      63.878  75.726 -78.788  1.00 23.70           O  
ATOM   1864  OE2 GLU C  44      65.326  74.748 -77.454  1.00 23.70           O  
ATOM   1865  N   LEU C  45      64.810  70.822 -76.211  1.00 22.52           N  
ATOM   1866  CA  LEU C  45      66.266  70.902 -76.253  1.00 22.52           C  
ATOM   1867  C   LEU C  45      66.896  69.761 -75.460  1.00 22.52           C  
ATOM   1868  CB  LEU C  45      66.746  72.247 -75.703  1.00 22.52           C  
ATOM   1869  O   LEU C  45      68.080  69.462 -75.628  1.00 22.52           O  
ATOM   1870  CG  LEU C  45      67.170  73.291 -76.737  1.00 22.52           C  
ATOM   1871  CD1 LEU C  45      66.277  74.523 -76.643  1.00 22.52           C  
ATOM   1872  CD2 LEU C  45      68.635  73.669 -76.546  1.00 22.52           C  
ATOM   1873  N   PRO C  46      66.487  68.957 -74.296  1.00 26.87           N  
ATOM   1874  CA  PRO C  46      67.497  69.320 -73.300  1.00 26.87           C  
ATOM   1875  C   PRO C  46      68.916  68.971 -73.743  1.00 26.87           C  
ATOM   1876  CB  PRO C  46      67.092  68.501 -72.072  1.00 26.87           C  
ATOM   1877  O   PRO C  46      69.118  67.991 -74.465  1.00 26.87           O  
ATOM   1878  CG  PRO C  46      66.201  67.427 -72.607  1.00 26.87           C  
ATOM   1879  CD  PRO C  46      66.048  67.627 -74.087  1.00 26.87           C  
ATOM   1880  N   HIS C  47      69.960  69.891 -73.770  1.00 23.41           N  
ATOM   1881  CA  HIS C  47      71.317  70.356 -73.505  1.00 23.41           C  
ATOM   1882  C   HIS C  47      72.114  69.316 -72.725  1.00 23.41           C  
ATOM   1883  CB  HIS C  47      71.289  71.680 -72.739  1.00 23.41           C  
ATOM   1884  O   HIS C  47      71.536  68.407 -72.126  1.00 23.41           O  
ATOM   1885  CG  HIS C  47      71.574  72.874 -73.593  1.00 23.41           C  
ATOM   1886  CD2 HIS C  47      70.751  73.824 -74.096  1.00 23.41           C  
ATOM   1887  ND1 HIS C  47      72.843  73.193 -74.027  1.00 23.41           N  
ATOM   1888  CE1 HIS C  47      72.787  74.292 -74.760  1.00 23.41           C  
ATOM   1889  NE2 HIS C  47      71.530  74.695 -74.818  1.00 23.41           N  
ATOM   1890  N   TYR C  48      72.779  69.910 -71.708  1.00 23.77           N  
ATOM   1891  CA  TYR C  48      74.074  70.064 -71.054  1.00 23.77           C  
ATOM   1892  C   TYR C  48      74.337  68.916 -70.086  1.00 23.77           C  
ATOM   1893  CB  TYR C  48      74.145  71.401 -70.309  1.00 23.77           C  
ATOM   1894  O   TYR C  48      75.435  68.357 -70.061  1.00 23.77           O  
ATOM   1895  CG  TYR C  48      74.616  72.550 -71.168  1.00 23.77           C  
ATOM   1896  CD1 TYR C  48      75.974  72.813 -71.330  1.00 23.77           C  
ATOM   1897  CD2 TYR C  48      73.704  73.374 -71.818  1.00 23.77           C  
ATOM   1898  CE1 TYR C  48      76.413  73.871 -72.118  1.00 23.77           C  
ATOM   1899  CE2 TYR C  48      74.131  74.436 -72.609  1.00 23.77           C  
ATOM   1900  OH  TYR C  48      75.914  75.725 -73.536  1.00 23.77           O  
ATOM   1901  CZ  TYR C  48      75.486  74.676 -72.754  1.00 23.77           C  
ATOM   1902  N   PRO C  49      73.926  69.022 -68.769  1.00 23.14           N  
ATOM   1903  CA  PRO C  49      74.759  69.575 -67.699  1.00 23.14           C  
ATOM   1904  C   PRO C  49      75.159  68.529 -66.661  1.00 23.14           C  
ATOM   1905  CB  PRO C  49      73.864  70.649 -67.075  1.00 23.14           C  
ATOM   1906  O   PRO C  49      74.540  67.465 -66.582  1.00 23.14           O  
ATOM   1907  CG  PRO C  49      72.469  70.202 -67.370  1.00 23.14           C  
ATOM   1908  CD  PRO C  49      72.529  69.072 -68.357  1.00 23.14           C  
ATOM   1909  N   GLY C  50      75.291  68.799 -65.370  1.00 25.66           N  
ATOM   1910  CA  GLY C  50      76.030  69.098 -64.153  1.00 25.66           C  
ATOM   1911  C   GLY C  50      75.667  68.186 -62.996  1.00 25.66           C  
ATOM   1912  O   GLY C  50      76.546  67.713 -62.273  1.00 25.66           O  
ATOM   1913  N   LEU C  51      74.513  68.351 -62.162  1.00 23.28           N  
ATOM   1914  CA  LEU C  51      74.431  69.405 -61.157  1.00 23.28           C  
ATOM   1915  C   LEU C  51      74.517  68.822 -59.750  1.00 23.28           C  
ATOM   1916  CB  LEU C  51      73.130  70.196 -61.316  1.00 23.28           C  
ATOM   1917  O   LEU C  51      75.199  69.377 -58.885  1.00 23.28           O  
ATOM   1918  CG  LEU C  51      73.177  71.394 -62.265  1.00 23.28           C  
ATOM   1919  CD1 LEU C  51      71.783  71.695 -62.808  1.00 23.28           C  
ATOM   1920  CD2 LEU C  51      73.756  72.615 -61.558  1.00 23.28           C  
ATOM   1921  N   LEU C  52      73.497  68.222 -58.964  1.00 23.02           N  
ATOM   1922  CA  LEU C  52      72.829  69.057 -57.972  1.00 23.02           C  
ATOM   1923  C   LEU C  52      73.412  68.824 -56.582  1.00 23.02           C  
ATOM   1924  CB  LEU C  52      71.324  68.775 -57.960  1.00 23.02           C  
ATOM   1925  O   LEU C  52      73.945  67.747 -56.301  1.00 23.02           O  
ATOM   1926  CG  LEU C  52      70.413  69.935 -58.364  1.00 23.02           C  
ATOM   1927  CD1 LEU C  52      69.763  69.653 -59.715  1.00 23.02           C  
ATOM   1928  CD2 LEU C  52      69.353  70.181 -57.296  1.00 23.02           C  
ATOM   1929  N   ALA C  53      72.541  68.410 -55.280  1.00 23.73           N  
ATOM   1930  CA  ALA C  53      71.860  69.273 -54.320  1.00 23.73           C  
ATOM   1931  C   ALA C  53      72.476  69.142 -52.930  1.00 23.73           C  
ATOM   1932  CB  ALA C  53      70.370  68.943 -54.271  1.00 23.73           C  
ATOM   1933  O   ALA C  53      73.121  68.137 -52.623  1.00 23.73           O  
ATOM   1934  N   HIS C  54      71.708  69.098 -51.781  1.00 23.65           N  
ATOM   1935  CA  HIS C  54      71.208  70.012 -50.761  1.00 23.65           C  
ATOM   1936  C   HIS C  54      71.747  69.647 -49.382  1.00 23.65           C  
ATOM   1937  CB  HIS C  54      69.679  70.011 -50.744  1.00 23.65           C  
ATOM   1938  O   HIS C  54      72.149  68.504 -49.150  1.00 23.65           O  
ATOM   1939  CG  HIS C  54      69.068  71.043 -51.637  1.00 23.65           C  
ATOM   1940  CD2 HIS C  54      68.224  70.921 -52.689  1.00 23.65           C  
ATOM   1941  ND1 HIS C  54      69.313  72.391 -51.493  1.00 23.65           N  
ATOM   1942  CE1 HIS C  54      68.644  73.056 -52.420  1.00 23.65           C  
ATOM   1943  NE2 HIS C  54      67.974  72.188 -53.158  1.00 23.65           N  
ATOM   1944  N   GLN C  55      70.807  69.369 -48.039  1.00 20.71           N  
ATOM   1945  CA  GLN C  55      70.244  70.334 -47.102  1.00 20.71           C  
ATOM   1946  C   GLN C  55      70.463  69.892 -45.658  1.00 20.71           C  
ATOM   1947  CB  GLN C  55      68.751  70.534 -47.369  1.00 20.71           C  
ATOM   1948  O   GLN C  55      70.130  70.622 -44.722  1.00 20.71           O  
ATOM   1949  CG  GLN C  55      68.450  71.612 -48.402  1.00 20.71           C  
ATOM   1950  CD  GLN C  55      67.110  72.285 -48.175  1.00 20.71           C  
ATOM   1951  NE2 GLN C  55      66.859  73.368 -48.903  1.00 20.71           N  
ATOM   1952  OE1 GLN C  55      66.306  71.835 -47.353  1.00 20.71           O  
ATOM   1953  N   LYS C  56      70.229  68.773 -45.094  1.00 22.26           N  
ATOM   1954  CA  LYS C  56      69.168  68.792 -44.091  1.00 22.26           C  
ATOM   1955  C   LYS C  56      69.495  69.766 -42.963  1.00 22.26           C  
ATOM   1956  CB  LYS C  56      68.941  67.390 -43.523  1.00 22.26           C  
ATOM   1957  O   LYS C  56      70.610  69.762 -42.436  1.00 22.26           O  
ATOM   1958  CG  LYS C  56      67.901  66.577 -44.280  1.00 22.26           C  
ATOM   1959  CD  LYS C  56      67.659  65.226 -43.620  1.00 22.26           C  
ATOM   1960  CE  LYS C  56      66.703  64.367 -44.436  1.00 22.26           C  
ATOM   1961  NZ  LYS C  56      66.360  63.096 -43.731  1.00 22.26           N  
ATOM   1962  N   PRO C  57      68.619  70.258 -42.051  1.00 21.55           N  
ATOM   1963  CA  PRO C  57      68.152  71.452 -41.343  1.00 21.55           C  
ATOM   1964  C   PRO C  57      68.637  71.507 -39.896  1.00 21.55           C  
ATOM   1965  CB  PRO C  57      66.628  71.325 -41.403  1.00 21.55           C  
ATOM   1966  O   PRO C  57      69.175  72.528 -39.459  1.00 21.55           O  
ATOM   1967  CG  PRO C  57      66.370  69.855 -41.488  1.00 21.55           C  
ATOM   1968  CD  PRO C  57      67.686  69.148 -41.644  1.00 21.55           C  
ATOM   1969  N   PHE C  58      67.634  71.221 -38.891  1.00 22.08           N  
ATOM   1970  CA  PHE C  58      66.925  72.047 -37.921  1.00 22.08           C  
ATOM   1971  C   PHE C  58      67.797  72.322 -36.703  1.00 22.08           C  
ATOM   1972  CB  PHE C  58      65.619  71.371 -37.490  1.00 22.08           C  
ATOM   1973  O   PHE C  58      68.759  71.595 -36.444  1.00 22.08           O  
ATOM   1974  CG  PHE C  58      64.390  72.194 -37.767  1.00 22.08           C  
ATOM   1975  CD1 PHE C  58      63.866  73.036 -36.793  1.00 22.08           C  
ATOM   1976  CD2 PHE C  58      63.757  72.125 -39.001  1.00 22.08           C  
ATOM   1977  CE1 PHE C  58      62.728  73.798 -37.047  1.00 22.08           C  
ATOM   1978  CE2 PHE C  58      62.620  72.884 -39.262  1.00 22.08           C  
ATOM   1979  CZ  PHE C  58      62.106  73.719 -38.283  1.00 22.08           C  
ATOM   1980  N   ILE C  59      67.274  72.337 -34.998  1.00 20.95           N  
ATOM   1981  CA  ILE C  59      66.286  73.150 -34.297  1.00 20.95           C  
ATOM   1982  C   ILE C  59      66.836  73.569 -32.935  1.00 20.95           C  
ATOM   1983  CB  ILE C  59      64.950  72.393 -34.126  1.00 20.95           C  
ATOM   1984  O   ILE C  59      67.760  72.942 -32.412  1.00 20.95           O  
ATOM   1985  CG1 ILE C  59      64.370  72.019 -35.495  1.00 20.95           C  
ATOM   1986  CG2 ILE C  59      63.954  73.231 -33.319  1.00 20.95           C  
ATOM   1987  CD1 ILE C  59      63.246  70.994 -35.431  1.00 20.95           C  
ATOM   1988  N   ARG C  60      65.957  73.869 -31.947  1.00 21.71           N  
ATOM   1989  CA  ARG C  60      65.649  74.798 -30.864  1.00 21.71           C  
ATOM   1990  C   ARG C  60      66.482  74.490 -29.624  1.00 21.71           C  
ATOM   1991  CB  ARG C  60      64.159  74.747 -30.520  1.00 21.71           C  
ATOM   1992  O   ARG C  60      67.040  73.398 -29.501  1.00 21.71           O  
ATOM   1993  CG  ARG C  60      63.354  75.901 -31.096  1.00 21.71           C  
ATOM   1994  CD  ARG C  60      61.881  75.804 -30.723  1.00 21.71           C  
ATOM   1995  NE  ARG C  60      61.117  76.933 -31.245  1.00 21.71           N  
ATOM   1996  NH1 ARG C  60      59.896  77.266 -29.313  1.00 21.71           N  
ATOM   1997  NH2 ARG C  60      59.556  78.614 -31.135  1.00 21.71           N  
ATOM   1998  CZ  ARG C  60      60.191  77.602 -30.563  1.00 21.71           C  
ATOM   1999  N   LYS C  61      65.898  74.575 -28.218  1.00 21.58           N  
ATOM   2000  CA  LYS C  61      65.477  75.254 -26.996  1.00 21.58           C  
ATOM   2001  C   LYS C  61      65.860  74.446 -25.759  1.00 21.58           C  
ATOM   2002  CB  LYS C  61      63.968  75.502 -27.013  1.00 21.58           C  
ATOM   2003  O   LYS C  61      66.355  75.003 -24.776  1.00 21.58           O  
ATOM   2004  CG  LYS C  61      63.584  76.971 -27.118  1.00 21.58           C  
ATOM   2005  CD  LYS C  61      62.077  77.146 -27.261  1.00 21.58           C  
ATOM   2006  CE  LYS C  61      61.700  78.606 -27.470  1.00 21.58           C  
ATOM   2007  NZ  LYS C  61      60.245  78.766 -27.764  1.00 21.58           N  
ATOM   2008  N   SER C  62      64.820  73.686 -24.929  1.00 21.01           N  
ATOM   2009  CA  SER C  62      64.163  74.155 -23.713  1.00 21.01           C  
ATOM   2010  C   SER C  62      64.644  73.382 -22.490  1.00 21.01           C  
ATOM   2011  CB  SER C  62      62.644  74.028 -23.842  1.00 21.01           C  
ATOM   2012  O   SER C  62      64.888  73.969 -21.434  1.00 21.01           O  
ATOM   2013  OG  SER C  62      62.238  72.678 -23.693  1.00 21.01           O  
ATOM   2014  N   TYR C  63      64.241  72.070 -22.273  1.00 22.18           N  
ATOM   2015  CA  TYR C  63      63.125  72.229 -21.347  1.00 22.18           C  
ATOM   2016  C   TYR C  63      63.620  72.609 -19.957  1.00 22.18           C  
ATOM   2017  CB  TYR C  63      62.299  70.942 -21.273  1.00 22.18           C  
ATOM   2018  O   TYR C  63      64.759  72.307 -19.593  1.00 22.18           O  
ATOM   2019  CG  TYR C  63      61.004  71.007 -22.045  1.00 22.18           C  
ATOM   2020  CD1 TYR C  63      59.818  71.395 -21.425  1.00 22.18           C  
ATOM   2021  CD2 TYR C  63      60.962  70.679 -23.396  1.00 22.18           C  
ATOM   2022  CE1 TYR C  63      58.622  71.455 -22.132  1.00 22.18           C  
ATOM   2023  CE2 TYR C  63      59.771  70.734 -24.113  1.00 22.18           C  
ATOM   2024  OH  TYR C  63      57.427  71.180 -24.179  1.00 22.18           O  
ATOM   2025  CZ  TYR C  63      58.609  71.123 -23.474  1.00 22.18           C  
ATOM   2026  N   LYS C  64      62.661  72.588 -18.881  1.00 21.58           N  
ATOM   2027  CA  LYS C  64      62.088  73.206 -17.689  1.00 21.58           C  
ATOM   2028  C   LYS C  64      62.878  72.828 -16.439  1.00 21.58           C  
ATOM   2029  CB  LYS C  64      60.622  72.801 -17.526  1.00 21.58           C  
ATOM   2030  O   LYS C  64      63.205  73.690 -15.621  1.00 21.58           O  
ATOM   2031  CG  LYS C  64      59.649  73.668 -18.311  1.00 21.58           C  
ATOM   2032  CD  LYS C  64      58.202  73.305 -18.001  1.00 21.58           C  
ATOM   2033  CE  LYS C  64      57.228  74.141 -18.820  1.00 21.58           C  
ATOM   2034  NZ  LYS C  64      55.808  73.797 -18.511  1.00 21.58           N  
ATOM   2035  N   CYS C  65      62.197  71.865 -15.724  1.00 24.37           N  
ATOM   2036  CA  CYS C  65      61.650  72.277 -14.436  1.00 24.37           C  
ATOM   2037  C   CYS C  65      62.707  72.189 -13.342  1.00 24.37           C  
ATOM   2038  CB  CYS C  65      60.445  71.414 -14.064  1.00 24.37           C  
ATOM   2039  O   CYS C  65      62.854  73.113 -12.539  1.00 24.37           O  
ATOM   2040  SG  CYS C  65      58.925  72.357 -13.809  1.00 24.37           S  
ATOM   2041  N   LEU C  66      62.442  71.141 -12.590  1.00 21.23           N  
ATOM   2042  CA  LEU C  66      61.713  71.434 -11.361  1.00 21.23           C  
ATOM   2043  C   LEU C  66      62.675  71.661 -10.200  1.00 21.23           C  
ATOM   2044  CB  LEU C  66      60.749  70.294 -11.024  1.00 21.23           C  
ATOM   2045  O   LEU C  66      63.819  71.202 -10.237  1.00 21.23           O  
ATOM   2046  CG  LEU C  66      59.276  70.676 -10.869  1.00 21.23           C  
ATOM   2047  CD1 LEU C  66      58.504  70.338 -12.140  1.00 21.23           C  
ATOM   2048  CD2 LEU C  66      58.664  69.971  -9.663  1.00 21.23           C  
ATOM   2049  N   HIS C  67      62.333  70.757  -9.181  1.00 22.75           N  
ATOM   2050  CA  HIS C  67      61.857  71.243  -7.891  1.00 22.75           C  
ATOM   2051  C   HIS C  67      63.020  71.641  -6.988  1.00 22.75           C  
ATOM   2052  CB  HIS C  67      60.998  70.180  -7.202  1.00 22.75           C  
ATOM   2053  O   HIS C  67      64.161  71.237  -7.224  1.00 22.75           O  
ATOM   2054  CG  HIS C  67      59.555  70.231  -7.591  1.00 22.75           C  
ATOM   2055  CD2 HIS C  67      58.917  69.796  -8.703  1.00 22.75           C  
ATOM   2056  ND1 HIS C  67      58.586  70.788  -6.784  1.00 22.75           N  
ATOM   2057  CE1 HIS C  67      57.412  70.692  -7.385  1.00 22.75           C  
ATOM   2058  NE2 HIS C  67      57.586  70.094  -8.551  1.00 22.75           N  
ATOM   2059  N   LYS C  68      63.047  70.880  -5.974  1.00 22.84           N  
ATOM   2060  CA  LYS C  68      62.636  71.267  -4.628  1.00 22.84           C  
ATOM   2061  C   LYS C  68      63.840  71.663  -3.777  1.00 22.84           C  
ATOM   2062  CB  LYS C  68      61.869  70.129  -3.952  1.00 22.84           C  
ATOM   2063  O   LYS C  68      64.972  71.279  -4.077  1.00 22.84           O  
ATOM   2064  CG  LYS C  68      60.455  70.500  -3.532  1.00 22.84           C  
ATOM   2065  CD  LYS C  68      59.714  69.304  -2.947  1.00 22.84           C  
ATOM   2066  CE  LYS C  68      58.281  69.660  -2.574  1.00 22.84           C  
ATOM   2067  NZ  LYS C  68      57.582  68.520  -1.910  1.00 22.84           N  
ATOM   2068  N   ARG C  69      63.838  70.865  -2.806  1.00 21.64           N  
ATOM   2069  CA  ARG C  69      63.544  71.390  -1.476  1.00 21.64           C  
ATOM   2070  C   ARG C  69      64.816  71.865  -0.782  1.00 21.64           C  
ATOM   2071  CB  ARG C  69      62.845  70.330  -0.622  1.00 21.64           C  
ATOM   2072  O   ARG C  69      65.916  71.425  -1.121  1.00 21.64           O  
ATOM   2073  CG  ARG C  69      61.331  70.465  -0.590  1.00 21.64           C  
ATOM   2074  CD  ARG C  69      60.702  69.517   0.421  1.00 21.64           C  
ATOM   2075  NE  ARG C  69      59.264  69.376   0.206  1.00 21.64           N  
ATOM   2076  NH1 ARG C  69      58.951  67.843   1.906  1.00 21.64           N  
ATOM   2077  NH2 ARG C  69      57.172  68.534   0.636  1.00 21.64           N  
ATOM   2078  CZ  ARG C  69      58.466  68.585   0.917  1.00 21.64           C  
ATOM   2079  N   CYS C  70      65.153  71.119  -0.046  1.00 25.09           N  
ATOM   2080  CA  CYS C  70      64.796  71.363   1.347  1.00 25.09           C  
ATOM   2081  C   CYS C  70      66.010  71.813   2.151  1.00 25.09           C  
ATOM   2082  CB  CYS C  70      64.195  70.106   1.975  1.00 25.09           C  
ATOM   2083  O   CYS C  70      67.147  71.503   1.791  1.00 25.09           O  
ATOM   2084  SG  CYS C  70      62.557  69.686   1.340  1.00 25.09           S  
ATOM   2085  N   ARG C  71      66.021  71.151   3.276  1.00 23.71           N  
ATOM   2086  CA  ARG C  71      66.007  71.924   4.514  1.00 23.71           C  
ATOM   2087  C   ARG C  71      67.378  72.530   4.796  1.00 23.71           C  
ATOM   2088  CB  ARG C  71      65.569  71.048   5.690  1.00 23.71           C  
ATOM   2089  O   ARG C  71      68.403  71.971   4.402  1.00 23.71           O  
ATOM   2090  CG  ARG C  71      64.514  71.690   6.577  1.00 23.71           C  
ATOM   2091  CD  ARG C  71      64.021  70.731   7.651  1.00 23.71           C  
ATOM   2092  NE  ARG C  71      62.973  71.333   8.471  1.00 23.71           N  
ATOM   2093  NH1 ARG C  71      63.282  69.918  10.271  1.00 23.71           N  
ATOM   2094  NH2 ARG C  71      61.677  71.552  10.354  1.00 23.71           N  
ATOM   2095  CZ  ARG C  71      62.647  70.933   9.697  1.00 23.71           C  
ATOM   2096  N   PRO C  72      67.341  72.782   6.011  1.00 22.48           N  
ATOM   2097  CA  PRO C  72      67.465  73.942   6.896  1.00 22.48           C  
ATOM   2098  C   PRO C  72      68.909  74.221   7.306  1.00 22.48           C  
ATOM   2099  CB  PRO C  72      66.619  73.551   8.110  1.00 22.48           C  
ATOM   2100  O   PRO C  72      69.772  73.349   7.171  1.00 22.48           O  
ATOM   2101  CG  PRO C  72      66.578  72.057   8.083  1.00 22.48           C  
ATOM   2102  CD  PRO C  72      67.347  71.582   6.883  1.00 22.48           C  
ATOM   2103  N   LYS C  73      68.887  74.341   8.593  1.00 21.75           N  
ATOM   2104  CA  LYS C  73      69.090  75.384   9.595  1.00 21.75           C  
ATOM   2105  C   LYS C  73      70.420  75.197  10.320  1.00 21.75           C  
ATOM   2106  CB  LYS C  73      67.940  75.392  10.602  1.00 21.75           C  
ATOM   2107  O   LYS C  73      71.160  76.161  10.529  1.00 21.75           O  
ATOM   2108  CG  LYS C  73      66.965  76.546  10.420  1.00 21.75           C  
ATOM   2109  CD  LYS C  73      65.859  76.514  11.467  1.00 21.75           C  
ATOM   2110  CE  LYS C  73      64.875  77.660  11.276  1.00 21.75           C  
ATOM   2111  NZ  LYS C  73      63.745  77.589  12.251  1.00 21.75           N  
ATOM   2112  N   LEU C  74      70.314  74.484  11.524  1.00 25.15           N  
ATOM   2113  CA  LEU C  74      70.564  75.229  12.752  1.00 25.15           C  
ATOM   2114  C   LEU C  74      72.060  75.441  12.965  1.00 25.15           C  
ATOM   2115  CB  LEU C  74      69.965  74.497  13.956  1.00 25.15           C  
ATOM   2116  O   LEU C  74      72.871  74.595  12.580  1.00 25.15           O  
ATOM   2117  CG  LEU C  74      68.589  74.974  14.423  1.00 25.15           C  
ATOM   2118  CD1 LEU C  74      67.644  73.787  14.587  1.00 25.15           C  
ATOM   2119  CD2 LEU C  74      68.708  75.753  15.728  1.00 25.15           C  
ATOM   2120  N   PRO C  75      72.394  76.211  14.046  1.00 25.51           N  
ATOM   2121  CA  PRO C  75      73.023  77.399  14.628  1.00 25.51           C  
ATOM   2122  C   PRO C  75      74.338  77.083  15.338  1.00 25.51           C  
ATOM   2123  CB  PRO C  75      71.974  77.902  15.622  1.00 25.51           C  
ATOM   2124  O   PRO C  75      74.689  75.912  15.501  1.00 25.51           O  
ATOM   2125  CG  PRO C  75      71.141  76.702  15.939  1.00 25.51           C  
ATOM   2126  CD  PRO C  75      71.587  75.568  15.062  1.00 25.51           C  
ATOM   2127  N   PRO C  76      74.254  77.353  16.678  1.00 25.07           N  
ATOM   2128  CA  PRO C  76      74.884  78.353  17.544  1.00 25.07           C  
ATOM   2129  C   PRO C  76      76.118  77.815  18.266  1.00 25.07           C  
ATOM   2130  CB  PRO C  76      73.777  78.702  18.543  1.00 25.07           C  
ATOM   2131  O   PRO C  76      76.359  76.605  18.266  1.00 25.07           O  
ATOM   2132  CG  PRO C  76      72.836  77.542  18.491  1.00 25.07           C  
ATOM   2133  CD  PRO C  76      73.268  76.627  17.381  1.00 25.07           C  
ATOM   2134  N   SER C  77      76.308  78.255  19.695  1.00 23.95           N  
ATOM   2135  CA  SER C  77      77.141  79.153  20.490  1.00 23.95           C  
ATOM   2136  C   SER C  77      78.185  78.378  21.286  1.00 23.95           C  
ATOM   2137  CB  SER C  77      76.278  79.985  21.440  1.00 23.95           C  
ATOM   2138  O   SER C  77      79.292  78.871  21.512  1.00 23.95           O  
ATOM   2139  OG  SER C  77      75.871  81.193  20.821  1.00 23.95           O  
ATOM   2140  N   PRO C  78      77.838  77.312  22.178  1.00 22.89           N  
ATOM   2141  CA  PRO C  78      77.925  77.660  23.599  1.00 22.89           C  
ATOM   2142  C   PRO C  78      79.337  77.506  24.159  1.00 22.89           C  
ATOM   2143  CB  PRO C  78      76.963  76.671  24.263  1.00 22.89           C  
ATOM   2144  O   PRO C  78      80.168  76.813  23.566  1.00 22.89           O  
ATOM   2145  CG  PRO C  78      76.868  75.528  23.304  1.00 22.89           C  
ATOM   2146  CD  PRO C  78      77.619  75.890  22.055  1.00 22.89           C  
ATOM   2147  N   ASN C  79      79.423  77.663  25.605  1.00 20.30           N  
ATOM   2148  CA  ASN C  79      79.808  78.236  26.890  1.00 20.30           C  
ATOM   2149  C   ASN C  79      80.790  77.336  27.634  1.00 20.30           C  
ATOM   2150  CB  ASN C  79      78.572  78.499  27.753  1.00 20.30           C  
ATOM   2151  O   ASN C  79      80.985  76.178  27.258  1.00 20.30           O  
ATOM   2152  CG  ASN C  79      77.868  79.791  27.387  1.00 20.30           C  
ATOM   2153  ND2 ASN C  79      76.550  79.815  27.548  1.00 20.30           N  
ATOM   2154  OD1 ASN C  79      78.503  80.759  26.961  1.00 20.30           O  
ATOM   2155  N   ASN C  80      80.280  76.824  28.909  1.00 22.88           N  
ATOM   2156  CA  ASN C  80      80.749  77.209  30.236  1.00 22.88           C  
ATOM   2157  C   ASN C  80      81.872  76.296  30.719  1.00 22.88           C  
ATOM   2158  CB  ASN C  80      79.592  77.202  31.237  1.00 22.88           C  
ATOM   2159  O   ASN C  80      82.063  75.202  30.185  1.00 22.88           O  
ATOM   2160  CG  ASN C  80      79.026  78.587  31.484  1.00 22.88           C  
ATOM   2161  ND2 ASN C  80      77.774  78.646  31.924  1.00 22.88           N  
ATOM   2162  OD1 ASN C  80      79.708  79.595  31.281  1.00 22.88           O  
ATOM   2163  N   PRO C  81      81.758  76.038  32.084  1.00 22.35           N  
ATOM   2164  CA  PRO C  81      82.400  76.163  33.395  1.00 22.35           C  
ATOM   2165  C   PRO C  81      83.117  74.885  33.825  1.00 22.35           C  
ATOM   2166  CB  PRO C  81      81.231  76.476  34.332  1.00 22.35           C  
ATOM   2167  O   PRO C  81      82.926  73.830  33.214  1.00 22.35           O  
ATOM   2168  CG  PRO C  81      80.037  75.867  33.670  1.00 22.35           C  
ATOM   2169  CD  PRO C  81      80.442  75.386  32.306  1.00 22.35           C  
ATOM   2170  N   PRO C  82      82.731  74.425  35.148  1.00 21.97           N  
ATOM   2171  CA  PRO C  82      83.194  74.161  36.513  1.00 21.97           C  
ATOM   2172  C   PRO C  82      83.361  72.671  36.801  1.00 21.97           C  
ATOM   2173  CB  PRO C  82      82.089  74.766  37.383  1.00 21.97           C  
ATOM   2174  O   PRO C  82      82.932  71.833  36.004  1.00 21.97           O  
ATOM   2175  CG  PRO C  82      80.870  74.747  36.519  1.00 21.97           C  
ATOM   2176  CD  PRO C  82      81.253  74.229  35.163  1.00 21.97           C  
ATOM   2177  N   LYS C  83      82.674  72.247  38.079  1.00 22.33           N  
ATOM   2178  CA  LYS C  83      82.985  71.975  39.480  1.00 22.33           C  
ATOM   2179  C   LYS C  83      82.912  70.480  39.779  1.00 22.33           C  
ATOM   2180  CB  LYS C  83      82.033  72.740  40.400  1.00 22.33           C  
ATOM   2181  O   LYS C  83      83.816  69.922  40.405  1.00 22.33           O  
ATOM   2182  CG  LYS C  83      82.590  74.063  40.905  1.00 22.33           C  
ATOM   2183  CD  LYS C  83      81.608  74.765  41.835  1.00 22.33           C  
ATOM   2184  CE  LYS C  83      82.136  76.119  42.288  1.00 22.33           C  
ATOM   2185  NZ  LYS C  83      81.167  76.820  43.182  1.00 22.33           N  
ATOM   2186  N   PHE C  84      81.892  70.251  40.676  1.00 27.47           N  
ATOM   2187  CA  PHE C  84      81.441  69.856  42.005  1.00 27.47           C  
ATOM   2188  C   PHE C  84      80.857  68.449  41.983  1.00 27.47           C  
ATOM   2189  CB  PHE C  84      80.402  70.847  42.539  1.00 27.47           C  
ATOM   2190  O   PHE C  84      80.344  68.000  40.956  1.00 27.47           O  
ATOM   2191  CG  PHE C  84      80.973  71.886  43.465  1.00 27.47           C  
ATOM   2192  CD1 PHE C  84      81.102  71.630  44.825  1.00 27.47           C  
ATOM   2193  CD2 PHE C  84      81.381  73.120  42.976  1.00 27.47           C  
ATOM   2194  CE1 PHE C  84      81.631  72.589  45.685  1.00 27.47           C  
ATOM   2195  CE2 PHE C  84      81.910  74.085  43.830  1.00 27.47           C  
ATOM   2196  CZ  PHE C  84      82.033  73.817  45.184  1.00 27.47           C  
ATOM   2197  N   PRO C  85      80.690  67.700  43.255  1.00 23.31           N  
ATOM   2198  CA  PRO C  85      80.246  66.591  44.103  1.00 23.31           C  
ATOM   2199  C   PRO C  85      78.761  66.276  43.934  1.00 23.31           C  
ATOM   2200  CB  PRO C  85      80.541  67.091  45.520  1.00 23.31           C  
ATOM   2201  O   PRO C  85      78.401  65.149  43.587  1.00 23.31           O  
ATOM   2202  CG  PRO C  85      80.612  68.578  45.393  1.00 23.31           C  
ATOM   2203  CD  PRO C  85      80.522  68.938  43.937  1.00 23.31           C  
ATOM   2204  N   ASN C  86      77.395  66.668  44.895  1.00 24.60           N  
ATOM   2205  CA  ASN C  86      76.464  66.180  45.907  1.00 24.60           C  
ATOM   2206  C   ASN C  86      75.022  66.539  45.562  1.00 24.60           C  
ATOM   2207  CB  ASN C  86      76.833  66.732  47.286  1.00 24.60           C  
ATOM   2208  O   ASN C  86      74.123  66.385  46.391  1.00 24.60           O  
ATOM   2209  CG  ASN C  86      77.069  65.637  48.309  1.00 24.60           C  
ATOM   2210  ND2 ASN C  86      77.714  65.989  49.415  1.00 24.60           N  
ATOM   2211  OD1 ASN C  86      76.676  64.486  48.105  1.00 24.60           O  
ATOM   2212  N   PRO C  87      74.222  66.786  44.635  1.00 20.50           N  
ATOM   2213  CA  PRO C  87      73.499  68.038  44.866  1.00 20.50           C  
ATOM   2214  C   PRO C  87      72.096  67.814  45.425  1.00 20.50           C  
ATOM   2215  CB  PRO C  87      73.438  68.673  43.474  1.00 20.50           C  
ATOM   2216  O   PRO C  87      71.657  68.548  46.314  1.00 20.50           O  
ATOM   2217  CG  PRO C  87      73.564  67.525  42.525  1.00 20.50           C  
ATOM   2218  CD  PRO C  87      73.792  66.271  43.321  1.00 20.50           C  
ATOM   2219  N   HIS C  88      70.552  67.224  45.131  1.00 21.03           N  
ATOM   2220  CA  HIS C  88      69.451  68.177  45.221  1.00 21.03           C  
ATOM   2221  C   HIS C  88      68.957  68.314  46.657  1.00 21.03           C  
ATOM   2222  CB  HIS C  88      68.300  67.752  44.307  1.00 21.03           C  
ATOM   2223  O   HIS C  88      69.162  67.416  47.477  1.00 21.03           O  
ATOM   2224  CG  HIS C  88      68.267  68.484  43.003  1.00 21.03           C  
ATOM   2225  CD2 HIS C  88      68.525  68.065  41.742  1.00 21.03           C  
ATOM   2226  ND1 HIS C  88      67.940  69.819  42.907  1.00 21.03           N  
ATOM   2227  CE1 HIS C  88      67.997  70.190  41.639  1.00 21.03           C  
ATOM   2228  NE2 HIS C  88      68.350  69.144  40.912  1.00 21.03           N  
ATOM   2229  N   GLN C  89      68.110  69.540  47.370  1.00 22.07           N  
ATOM   2230  CA  GLN C  89      67.294  70.657  47.835  1.00 22.07           C  
ATOM   2231  C   GLN C  89      65.950  70.171  48.369  1.00 22.07           C  
ATOM   2232  CB  GLN C  89      67.077  71.669  46.709  1.00 22.07           C  
ATOM   2233  O   GLN C  89      65.517  70.586  49.446  1.00 22.07           O  
ATOM   2234  CG  GLN C  89      68.096  72.801  46.695  1.00 22.07           C  
ATOM   2235  CD  GLN C  89      67.480  74.141  46.340  1.00 22.07           C  
ATOM   2236  NE2 GLN C  89      68.278  75.200  46.418  1.00 22.07           N  
ATOM   2237  OE1 GLN C  89      66.296  74.224  45.998  1.00 22.07           O  
ATOM   2238  N   PRO C  90      64.532  69.514  47.736  1.00 19.37           N  
ATOM   2239  CA  PRO C  90      63.489  70.482  47.391  1.00 19.37           C  
ATOM   2240  C   PRO C  90      62.233  70.326  48.245  1.00 19.37           C  
ATOM   2241  CB  PRO C  90      63.192  70.172  45.922  1.00 19.37           C  
ATOM   2242  O   PRO C  90      62.066  69.310  48.924  1.00 19.37           O  
ATOM   2243  CG  PRO C  90      63.649  68.762  45.729  1.00 19.37           C  
ATOM   2244  CD  PRO C  90      64.306  68.296  46.997  1.00 19.37           C  
ATOM   2245  N   PRO C  91      60.859  70.127  47.869  1.00 22.86           N  
ATOM   2246  CA  PRO C  91      59.829  71.142  47.639  1.00 22.86           C  
ATOM   2247  C   PRO C  91      58.735  71.125  48.704  1.00 22.86           C  
ATOM   2248  CB  PRO C  91      59.261  70.763  46.268  1.00 22.86           C  
ATOM   2249  O   PRO C  91      58.384  72.174  49.251  1.00 22.86           O  
ATOM   2250  CG  PRO C  91      59.702  69.352  46.049  1.00 22.86           C  
ATOM   2251  CD  PRO C  91      60.516  68.917  47.234  1.00 22.86           C  
ATOM   2252  N   LYS C  92      57.212  70.592  48.512  1.00 19.57           N  
ATOM   2253  CA  LYS C  92      56.016  71.312  48.085  1.00 19.57           C  
ATOM   2254  C   LYS C  92      55.091  71.592  49.266  1.00 19.57           C  
ATOM   2255  CB  LYS C  92      55.269  70.522  47.009  1.00 19.57           C  
ATOM   2256  O   LYS C  92      54.869  70.718  50.107  1.00 19.57           O  
ATOM   2257  CG  LYS C  92      55.737  70.812  45.591  1.00 19.57           C  
ATOM   2258  CD  LYS C  92      55.001  69.951  44.572  1.00 19.57           C  
ATOM   2259  CE  LYS C  92      55.563  70.140  43.169  1.00 19.57           C  
ATOM   2260  NZ  LYS C  92      54.959  69.180  42.197  1.00 19.57           N  
ATOM   2261  N   HIS C  93      54.781  72.837  49.493  1.00 25.45           N  
ATOM   2262  CA  HIS C  93      53.900  73.524  50.431  1.00 25.45           C  
ATOM   2263  C   HIS C  93      52.488  72.948  50.384  1.00 25.45           C  
ATOM   2264  CB  HIS C  93      53.866  75.024  50.133  1.00 25.45           C  
ATOM   2265  O   HIS C  93      52.162  72.167  49.487  1.00 25.45           O  
ATOM   2266  CG  HIS C  93      54.859  75.815  50.923  1.00 25.45           C  
ATOM   2267  CD2 HIS C  93      56.071  76.314  50.584  1.00 25.45           C  
ATOM   2268  ND1 HIS C  93      54.648  76.174  52.237  1.00 25.45           N  
ATOM   2269  CE1 HIS C  93      55.690  76.862  52.672  1.00 25.45           C  
ATOM   2270  NE2 HIS C  93      56.568  76.961  51.688  1.00 25.45           N  
ATOM   2271  N   PRO C  94      51.298  74.052  50.581  1.00 24.63           N  
ATOM   2272  CA  PRO C  94      50.223  74.156  51.571  1.00 24.63           C  
ATOM   2273  C   PRO C  94      48.841  73.917  50.968  1.00 24.63           C  
ATOM   2274  CB  PRO C  94      50.354  75.592  52.084  1.00 24.63           C  
ATOM   2275  O   PRO C  94      47.826  74.148  51.630  1.00 24.63           O  
ATOM   2276  CG  PRO C  94      51.099  76.315  51.008  1.00 24.63           C  
ATOM   2277  CD  PRO C  94      51.518  75.319  49.966  1.00 24.63           C  
ATOM   2278  N   ASP C  95      48.722  73.378  49.900  1.00 20.44           N  
ATOM   2279  CA  ASP C  95      47.646  74.001  49.135  1.00 20.44           C  
ATOM   2280  C   ASP C  95      46.410  74.219  50.005  1.00 20.44           C  
ATOM   2281  CB  ASP C  95      47.288  73.146  47.917  1.00 20.44           C  
ATOM   2282  O   ASP C  95      45.760  75.263  49.918  1.00 20.44           O  
ATOM   2283  CG  ASP C  95      48.090  73.511  46.681  1.00 20.44           C  
ATOM   2284  OD1 ASP C  95      48.546  74.670  46.569  1.00 20.44           O  
ATOM   2285  OD2 ASP C  95      48.266  72.633  45.809  1.00 20.44           O  
ATOM   2286  N   LYS C  96      45.470  73.249  50.270  1.00 20.97           N  
ATOM   2287  CA  LYS C  96      44.280  73.037  49.451  1.00 20.97           C  
ATOM   2288  C   LYS C  96      43.035  73.595  50.136  1.00 20.97           C  
ATOM   2289  CB  LYS C  96      44.091  71.549  49.153  1.00 20.97           C  
ATOM   2290  O   LYS C  96      42.740  73.244  51.281  1.00 20.97           O  
ATOM   2291  CG  LYS C  96      44.852  71.062  47.929  1.00 20.97           C  
ATOM   2292  CD  LYS C  96      44.577  69.590  47.648  1.00 20.97           C  
ATOM   2293  CE  LYS C  96      45.284  69.119  46.384  1.00 20.97           C  
ATOM   2294  NZ  LYS C  96      45.498  67.641  46.387  1.00 20.97           N  
ATOM   2295  N   ASN C  97      42.429  74.674  49.695  1.00 22.08           N  
ATOM   2296  CA  ASN C  97      41.439  75.682  50.061  1.00 22.08           C  
ATOM   2297  C   ASN C  97      40.094  75.047  50.402  1.00 22.08           C  
ATOM   2298  CB  ASN C  97      41.273  76.706  48.936  1.00 22.08           C  
ATOM   2299  O   ASN C  97      39.509  75.344  51.446  1.00 22.08           O  
ATOM   2300  CG  ASN C  97      42.254  77.857  49.045  1.00 22.08           C  
ATOM   2301  ND2 ASN C  97      42.229  78.751  48.065  1.00 22.08           N  
ATOM   2302  OD1 ASN C  97      43.027  77.941  50.003  1.00 22.08           O  
ATOM   2303  N   SER C  98      39.008  75.140  49.486  1.00 22.03           N  
ATOM   2304  CA  SER C  98      37.916  76.107  49.444  1.00 22.03           C  
ATOM   2305  C   SER C  98      36.661  75.554  50.111  1.00 22.03           C  
ATOM   2306  CB  SER C  98      37.603  76.501  47.999  1.00 22.03           C  
ATOM   2307  O   SER C  98      36.642  74.403  50.551  1.00 22.03           O  
ATOM   2308  OG  SER C  98      38.796  76.775  47.284  1.00 22.03           O  
ATOM   2309  N   SER C  99      35.527  75.276  49.347  1.00 23.11           N  
ATOM   2310  CA  SER C  99      34.403  76.200  49.240  1.00 23.11           C  
ATOM   2311  C   SER C  99      33.249  75.773  50.142  1.00 23.11           C  
ATOM   2312  CB  SER C  99      33.922  76.294  47.792  1.00 23.11           C  
ATOM   2313  O   SER C  99      33.195  74.626  50.588  1.00 23.11           O  
ATOM   2314  OG  SER C  99      33.513  77.615  47.482  1.00 23.11           O  
ATOM   2315  N   VAL C 100      32.037  76.249  49.925  1.00 24.29           N  
ATOM   2316  CA  VAL C 100      31.096  77.140  50.595  1.00 24.29           C  
ATOM   2317  C   VAL C 100      29.916  76.335  51.135  1.00 24.29           C  
ATOM   2318  CB  VAL C 100      30.593  78.252  49.646  1.00 24.29           C  
ATOM   2319  O   VAL C 100      29.546  76.473  52.303  1.00 24.29           O  
ATOM   2320  CG1 VAL C 100      29.549  79.123  50.342  1.00 24.29           C  
ATOM   2321  CG2 VAL C 100      31.762  79.103  49.155  1.00 24.29           C  
ATOM   2322  N   VAL C 101      28.868  75.992  50.235  1.00 23.07           N  
ATOM   2323  CA  VAL C 101      27.756  76.937  50.268  1.00 23.07           C  
ATOM   2324  C   VAL C 101      26.705  76.464  51.270  1.00 23.07           C  
ATOM   2325  CB  VAL C 101      27.120  77.113  48.871  1.00 23.07           C  
ATOM   2326  O   VAL C 101      26.268  77.232  52.130  1.00 23.07           O  
ATOM   2327  CG1 VAL C 101      27.030  78.592  48.501  1.00 23.07           C  
ATOM   2328  CG2 VAL C 101      27.918  76.343  47.820  1.00 23.07           C  
ATOM   2329  N   ASN C 102      25.757  75.650  50.696  1.00 19.86           N  
ATOM   2330  CA  ASN C 102      24.435  76.264  50.645  1.00 19.86           C  
ATOM   2331  C   ASN C 102      23.657  76.030  51.937  1.00 19.86           C  
ATOM   2332  CB  ASN C 102      23.644  75.737  49.446  1.00 19.86           C  
ATOM   2333  O   ASN C 102      22.651  76.695  52.190  1.00 19.86           O  
ATOM   2334  CG  ASN C 102      23.301  76.825  48.448  1.00 19.86           C  
ATOM   2335  ND2 ASN C 102      22.835  76.425  47.271  1.00 19.86           N  
ATOM   2336  OD1 ASN C 102      23.454  78.016  48.733  1.00 19.86           O  
ATOM   2337  N   PRO C 103      23.978  74.990  52.662  1.00 21.60           N  
ATOM   2338  CA  PRO C 103      22.741  74.216  52.793  1.00 21.60           C  
ATOM   2339  C   PRO C 103      21.784  74.803  53.827  1.00 21.60           C  
ATOM   2340  CB  PRO C 103      23.235  72.834  53.228  1.00 21.60           C  
ATOM   2341  O   PRO C 103      22.131  74.903  55.007  1.00 21.60           O  
ATOM   2342  CG  PRO C 103      24.504  73.098  53.971  1.00 21.60           C  
ATOM   2343  CD  PRO C 103      24.837  74.557  53.844  1.00 21.60           C  
ATOM   2344  N   THR C 104      21.149  75.707  53.365  1.00 23.02           N  
ATOM   2345  CA  THR C 104      20.619  76.653  54.342  1.00 23.02           C  
ATOM   2346  C   THR C 104      19.975  75.916  55.513  1.00 23.02           C  
ATOM   2347  CB  THR C 104      19.590  77.601  53.700  1.00 23.02           C  
ATOM   2348  O   THR C 104      19.529  74.776  55.367  1.00 23.02           O  
ATOM   2349  CG2 THR C 104      19.241  78.751  54.640  1.00 23.02           C  
ATOM   2350  OG1 THR C 104      20.134  78.138  52.488  1.00 23.02           O  
ATOM   2351  N   LEU C 105      19.342  76.672  56.434  1.00 20.74           N  
ATOM   2352  CA  LEU C 105      19.187  76.818  57.877  1.00 20.74           C  
ATOM   2353  C   LEU C 105      17.882  76.185  58.350  1.00 20.74           C  
ATOM   2354  CB  LEU C 105      19.224  78.296  58.274  1.00 20.74           C  
ATOM   2355  O   LEU C 105      17.545  76.260  59.534  1.00 20.74           O  
ATOM   2356  CG  LEU C 105      20.082  78.650  59.489  1.00 20.74           C  
ATOM   2357  CD1 LEU C 105      21.453  79.146  59.044  1.00 20.74           C  
ATOM   2358  CD2 LEU C 105      19.383  79.697  60.351  1.00 20.74           C  
ATOM   2359  N   VAL C 106      17.017  75.678  57.383  1.00 19.16           N  
ATOM   2360  CA  VAL C 106      15.724  76.144  57.874  1.00 19.16           C  
ATOM   2361  C   VAL C 106      15.556  75.751  59.340  1.00 19.16           C  
ATOM   2362  CB  VAL C 106      14.559  75.576  57.033  1.00 19.16           C  
ATOM   2363  O   VAL C 106      15.936  74.649  59.742  1.00 19.16           O  
ATOM   2364  CG1 VAL C 106      13.213  76.001  57.618  1.00 19.16           C  
ATOM   2365  CG2 VAL C 106      14.680  76.029  55.579  1.00 19.16           C  
ATOM   2366  N   ALA C 107      14.907  76.496  60.154  1.00 20.62           N  
ATOM   2367  CA  ALA C 107      14.567  76.771  61.548  1.00 20.62           C  
ATOM   2368  C   ALA C 107      13.672  75.676  62.120  1.00 20.62           C  
ATOM   2369  CB  ALA C 107      13.883  78.131  61.671  1.00 20.62           C  
ATOM   2370  O   ALA C 107      13.948  75.139  63.195  1.00 20.62           O  
ATOM   2371  N   THR C 108      12.370  75.737  61.765  1.00 20.85           N  
ATOM   2372  CA  THR C 108      11.575  76.289  62.856  1.00 20.85           C  
ATOM   2373  C   THR C 108      11.085  75.180  63.783  1.00 20.85           C  
ATOM   2374  CB  THR C 108      10.369  77.084  62.321  1.00 20.85           C  
ATOM   2375  O   THR C 108      11.249  75.266  65.002  1.00 20.85           O  
ATOM   2376  CG2 THR C 108       9.715  77.902  63.430  1.00 20.85           C  
ATOM   2377  OG1 THR C 108      10.810  77.971  61.285  1.00 20.85           O  
ATOM   2378  N   THR C 109       9.714  74.793  63.653  1.00 19.46           N  
ATOM   2379  CA  THR C 109       8.816  75.257  64.704  1.00 19.46           C  
ATOM   2380  C   THR C 109       8.575  74.157  65.734  1.00 19.46           C  
ATOM   2381  CB  THR C 109       7.468  75.723  64.122  1.00 19.46           C  
ATOM   2382  O   THR C 109       8.669  74.396  66.939  1.00 19.46           O  
ATOM   2383  CG2 THR C 109       6.602  76.375  65.195  1.00 19.46           C  
ATOM   2384  OG1 THR C 109       7.709  76.673  63.076  1.00 19.46           O  
ATOM   2385  N   GLN C 110       7.806  73.066  65.244  1.00 19.71           N  
ATOM   2386  CA  GLN C 110       6.491  73.036  65.875  1.00 19.71           C  
ATOM   2387  C   GLN C 110       6.539  72.302  67.212  1.00 19.71           C  
ATOM   2388  CB  GLN C 110       5.466  72.377  64.951  1.00 19.71           C  
ATOM   2389  O   GLN C 110       7.479  71.553  67.481  1.00 19.71           O  
ATOM   2390  CG  GLN C 110       4.914  73.309  63.880  1.00 19.71           C  
ATOM   2391  CD  GLN C 110       3.555  72.874  63.367  1.00 19.71           C  
ATOM   2392  NE2 GLN C 110       3.274  73.173  62.103  1.00 19.71           N  
ATOM   2393  OE1 GLN C 110       2.763  72.274  64.100  1.00 19.71           O  
ATOM   2394  N   ILE C 111       5.355  72.135  67.800  1.00 21.49           N  
ATOM   2395  CA  ILE C 111       4.820  72.169  69.157  1.00 21.49           C  
ATOM   2396  C   ILE C 111       5.080  70.832  69.847  1.00 21.49           C  
ATOM   2397  CB  ILE C 111       3.309  72.489  69.161  1.00 21.49           C  
ATOM   2398  O   ILE C 111       5.331  69.822  69.185  1.00 21.49           O  
ATOM   2399  CG1 ILE C 111       3.052  73.860  68.525  1.00 21.49           C  
ATOM   2400  CG2 ILE C 111       2.748  72.432  70.585  1.00 21.49           C  
ATOM   2401  CD1 ILE C 111       1.578  74.179  68.316  1.00 21.49           C  
ATOM   2402  N   PRO C 112       4.226  70.436  70.845  1.00 22.20           N  
ATOM   2403  CA  PRO C 112       4.398  69.995  72.231  1.00 22.20           C  
ATOM   2404  C   PRO C 112       4.345  68.476  72.378  1.00 22.20           C  
ATOM   2405  CB  PRO C 112       3.225  70.656  72.960  1.00 22.20           C  
ATOM   2406  O   PRO C 112       5.076  67.905  73.192  1.00 22.20           O  
ATOM   2407  CG  PRO C 112       2.190  70.869  71.902  1.00 22.20           C  
ATOM   2408  CD  PRO C 112       2.777  70.481  70.575  1.00 22.20           C  
ATOM   2409  N   SER C 113       3.323  67.585  71.784  1.00 19.39           N  
ATOM   2410  CA  SER C 113       2.263  67.169  72.697  1.00 19.39           C  
ATOM   2411  C   SER C 113       2.598  65.839  73.363  1.00 19.39           C  
ATOM   2412  CB  SER C 113       0.931  67.056  71.955  1.00 19.39           C  
ATOM   2413  O   SER C 113       3.131  64.933  72.719  1.00 19.39           O  
ATOM   2414  OG  SER C 113       0.005  68.016  72.434  1.00 19.39           O  
ATOM   2415  N   VAL C 114       2.318  65.555  74.658  1.00 22.84           N  
ATOM   2416  CA  VAL C 114       2.768  64.628  75.692  1.00 22.84           C  
ATOM   2417  C   VAL C 114       2.332  63.208  75.338  1.00 22.84           C  
ATOM   2418  CB  VAL C 114       2.224  65.022  77.083  1.00 22.84           C  
ATOM   2419  O   VAL C 114       3.158  62.295  75.279  1.00 22.84           O  
ATOM   2420  CG1 VAL C 114       3.044  66.165  77.680  1.00 22.84           C  
ATOM   2421  CG2 VAL C 114       0.750  65.411  76.989  1.00 22.84           C  
ATOM   2422  N   THR C 115       1.162  62.429  76.018  1.00 21.18           N  
ATOM   2423  CA  THR C 115       1.247  61.318  76.960  1.00 21.18           C  
ATOM   2424  C   THR C 115       0.929  59.996  76.267  1.00 21.18           C  
ATOM   2425  CB  THR C 115       0.291  61.520  78.150  1.00 21.18           C  
ATOM   2426  O   THR C 115       1.650  59.011  76.438  1.00 21.18           O  
ATOM   2427  CG2 THR C 115       0.809  60.813  79.398  1.00 21.18           C  
ATOM   2428  OG1 THR C 115       0.168  62.921  78.424  1.00 21.18           O  
ATOM   2429  N   PHE C 116      -0.376  59.409  75.942  1.00 18.43           N  
ATOM   2430  CA  PHE C 116      -0.959  58.434  76.856  1.00 18.43           C  
ATOM   2431  C   PHE C 116      -0.629  57.013  76.414  1.00 18.43           C  
ATOM   2432  CB  PHE C 116      -2.478  58.617  76.942  1.00 18.43           C  
ATOM   2433  O   PHE C 116      -0.212  56.792  75.276  1.00 18.43           O  
ATOM   2434  CG  PHE C 116      -2.926  59.414  78.138  1.00 18.43           C  
ATOM   2435  CD1 PHE C 116      -3.163  58.790  79.357  1.00 18.43           C  
ATOM   2436  CD2 PHE C 116      -3.110  60.787  78.043  1.00 18.43           C  
ATOM   2437  CE1 PHE C 116      -3.577  59.525  80.466  1.00 18.43           C  
ATOM   2438  CE2 PHE C 116      -3.524  61.528  79.146  1.00 18.43           C  
ATOM   2439  CZ  PHE C 116      -3.758  60.895  80.356  1.00 18.43           C  
ATOM   2440  N   PRO C 117      -1.689  55.800  76.149  1.00 22.14           N  
ATOM   2441  CA  PRO C 117      -2.116  54.540  76.762  1.00 22.14           C  
ATOM   2442  C   PRO C 117      -1.752  53.321  75.918  1.00 22.14           C  
ATOM   2443  CB  PRO C 117      -3.635  54.697  76.869  1.00 22.14           C  
ATOM   2444  O   PRO C 117      -1.281  53.466  74.787  1.00 22.14           O  
ATOM   2445  CG  PRO C 117      -4.012  55.566  75.712  1.00 22.14           C  
ATOM   2446  CD  PRO C 117      -2.754  56.044  75.045  1.00 22.14           C  
ATOM   2447  N   SER C 118      -2.784  52.258  75.310  1.00 20.51           N  
ATOM   2448  CA  SER C 118      -3.307  50.951  75.693  1.00 20.51           C  
ATOM   2449  C   SER C 118      -2.997  49.898  74.634  1.00 20.51           C  
ATOM   2450  CB  SER C 118      -4.817  51.024  75.924  1.00 20.51           C  
ATOM   2451  O   SER C 118      -2.897  48.709  74.943  1.00 20.51           O  
ATOM   2452  OG  SER C 118      -5.153  50.535  77.211  1.00 20.51           O  
ATOM   2453  N   ALA C 119      -2.827  49.771  73.172  1.00 16.77           N  
ATOM   2454  CA  ALA C 119      -3.812  48.989  72.429  1.00 16.77           C  
ATOM   2455  C   ALA C 119      -3.282  47.591  72.121  1.00 16.77           C  
ATOM   2456  CB  ALA C 119      -4.197  49.706  71.137  1.00 16.77           C  
ATOM   2457  O   ALA C 119      -2.186  47.442  71.576  1.00 16.77           O  
ATOM   2458  N   SER C 120      -3.923  46.292  72.479  1.00 23.92           N  
ATOM   2459  CA  SER C 120      -3.449  44.914  72.561  1.00 23.92           C  
ATOM   2460  C   SER C 120      -3.551  44.213  71.211  1.00 23.92           C  
ATOM   2461  CB  SER C 120      -4.243  44.136  73.610  1.00 23.92           C  
ATOM   2462  O   SER C 120      -3.311  43.008  71.112  1.00 23.92           O  
ATOM   2463  OG  SER C 120      -3.432  43.832  74.732  1.00 23.92           O  
ATOM   2464  N   THR C 121      -3.857  44.361  70.048  1.00 17.75           N  
ATOM   2465  CA  THR C 121      -4.829  43.599  69.272  1.00 17.75           C  
ATOM   2466  C   THR C 121      -4.196  42.328  68.712  1.00 17.75           C  
ATOM   2467  CB  THR C 121      -5.406  44.440  68.118  1.00 17.75           C  
ATOM   2468  O   THR C 121      -4.786  41.248  68.791  1.00 17.75           O  
ATOM   2469  CG2 THR C 121      -6.904  44.663  68.296  1.00 17.75           C  
ATOM   2470  OG1 THR C 121      -4.745  45.711  68.084  1.00 17.75           O  
ATOM   2471  N   LYS C 122      -3.389  42.044  67.433  1.00 19.21           N  
ATOM   2472  CA  LYS C 122      -4.009  41.668  66.166  1.00 19.21           C  
ATOM   2473  C   LYS C 122      -3.668  40.229  65.792  1.00 19.21           C  
ATOM   2474  CB  LYS C 122      -3.570  42.618  65.050  1.00 19.21           C  
ATOM   2475  O   LYS C 122      -2.636  39.701  66.212  1.00 19.21           O  
ATOM   2476  CG  LYS C 122      -4.721  43.196  64.240  1.00 19.21           C  
ATOM   2477  CD  LYS C 122      -4.224  44.174  63.183  1.00 19.21           C  
ATOM   2478  CE  LYS C 122      -5.375  44.747  62.366  1.00 19.21           C  
ATOM   2479  NZ  LYS C 122      -4.915  45.830  61.446  1.00 19.21           N  
ATOM   2480  N   ILE C 123      -3.766  39.835  64.469  1.00 21.05           N  
ATOM   2481  CA  ILE C 123      -4.527  38.924  63.621  1.00 21.05           C  
ATOM   2482  C   ILE C 123      -3.680  37.696  63.292  1.00 21.05           C  
ATOM   2483  CB  ILE C 123      -4.993  39.618  62.321  1.00 21.05           C  
ATOM   2484  O   ILE C 123      -2.450  37.749  63.354  1.00 21.05           O  
ATOM   2485  CG1 ILE C 123      -5.877  40.826  62.648  1.00 21.05           C  
ATOM   2486  CG2 ILE C 123      -5.731  38.628  61.415  1.00 21.05           C  
ATOM   2487  CD1 ILE C 123      -6.217  41.689  61.441  1.00 21.05           C  
ATOM   2488  N   THR C 124      -3.954  36.828  62.198  1.00 21.27           N  
ATOM   2489  CA  THR C 124      -4.403  35.499  61.797  1.00 21.27           C  
ATOM   2490  C   THR C 124      -3.340  34.801  60.953  1.00 21.27           C  
ATOM   2491  CB  THR C 124      -5.723  35.571  61.008  1.00 21.27           C  
ATOM   2492  O   THR C 124      -3.063  33.616  61.149  1.00 21.27           O  
ATOM   2493  CG2 THR C 124      -6.423  34.215  60.983  1.00 21.27           C  
ATOM   2494  OG1 THR C 124      -6.590  36.531  61.624  1.00 21.27           O  
ATOM   2495  N   THR C 125      -2.907  35.218  59.707  1.00 19.97           N  
ATOM   2496  CA  THR C 125      -3.289  34.388  58.571  1.00 19.97           C  
ATOM   2497  C   THR C 125      -2.270  33.274  58.347  1.00 19.97           C  
ATOM   2498  CB  THR C 125      -3.425  35.227  57.287  1.00 19.97           C  
ATOM   2499  O   THR C 125      -2.640  32.108  58.196  1.00 19.97           O  
ATOM   2500  CG2 THR C 125      -4.885  35.349  56.862  1.00 19.97           C  
ATOM   2501  OG1 THR C 125      -2.896  36.538  57.521  1.00 19.97           O  
ATOM   2502  N   LEU C 126      -1.283  33.427  57.304  1.00 17.95           N  
ATOM   2503  CA  LEU C 126      -1.326  32.682  56.050  1.00 17.95           C  
ATOM   2504  C   LEU C 126      -0.369  31.495  56.089  1.00 17.95           C  
ATOM   2505  CB  LEU C 126      -0.977  33.595  54.872  1.00 17.95           C  
ATOM   2506  O   LEU C 126       0.505  31.426  56.956  1.00 17.95           O  
ATOM   2507  CG  LEU C 126      -2.137  34.001  53.962  1.00 17.95           C  
ATOM   2508  CD1 LEU C 126      -2.676  35.369  54.367  1.00 17.95           C  
ATOM   2509  CD2 LEU C 126      -1.696  34.006  52.502  1.00 17.95           C  
ATOM   2510  N   PRO C 127       0.605  31.260  54.996  1.00 20.25           N  
ATOM   2511  CA  PRO C 127       0.782  30.255  53.945  1.00 20.25           C  
ATOM   2512  C   PRO C 127       2.104  29.500  54.068  1.00 20.25           C  
ATOM   2513  CB  PRO C 127       0.743  31.081  52.657  1.00 20.25           C  
ATOM   2514  O   PRO C 127       2.284  28.457  53.434  1.00 20.25           O  
ATOM   2515  CG  PRO C 127       1.101  32.468  53.082  1.00 20.25           C  
ATOM   2516  CD  PRO C 127       1.068  32.531  54.582  1.00 20.25           C  
ATOM   2517  N   ASN C 128       3.413  29.982  54.597  1.00 18.77           N  
ATOM   2518  CA  ASN C 128       4.508  30.149  53.646  1.00 18.77           C  
ATOM   2519  C   ASN C 128       5.192  28.819  53.340  1.00 18.77           C  
ATOM   2520  CB  ASN C 128       5.527  31.161  54.173  1.00 18.77           C  
ATOM   2521  O   ASN C 128       5.029  27.848  54.081  1.00 18.77           O  
ATOM   2522  CG  ASN C 128       5.753  32.314  53.216  1.00 18.77           C  
ATOM   2523  ND2 ASN C 128       6.799  33.094  53.463  1.00 18.77           N  
ATOM   2524  OD1 ASN C 128       4.993  32.504  52.262  1.00 18.77           O  
ATOM   2525  N   VAL C 129       6.720  28.750  53.478  1.00 20.41           N  
ATOM   2526  CA  VAL C 129       7.769  28.868  52.471  1.00 20.41           C  
ATOM   2527  C   VAL C 129       8.474  27.525  52.299  1.00 20.41           C  
ATOM   2528  CB  VAL C 129       8.792  29.964  52.843  1.00 20.41           C  
ATOM   2529  O   VAL C 129       8.595  27.018  51.182  1.00 20.41           O  
ATOM   2530  CG1 VAL C 129       8.708  31.136  51.867  1.00 20.41           C  
ATOM   2531  CG2 VAL C 129       8.565  30.441  54.277  1.00 20.41           C  
ATOM   2532  N   THR C 130       9.977  27.185  52.814  1.00 20.99           N  
ATOM   2533  CA  THR C 130      11.137  27.532  52.000  1.00 20.99           C  
ATOM   2534  C   THR C 130      11.885  26.276  51.562  1.00 20.99           C  
ATOM   2535  CB  THR C 130      12.096  28.465  52.762  1.00 20.99           C  
ATOM   2536  O   THR C 130      12.233  26.132  50.388  1.00 20.99           O  
ATOM   2537  CG2 THR C 130      13.149  29.052  51.829  1.00 20.99           C  
ATOM   2538  OG1 THR C 130      11.345  29.535  53.350  1.00 20.99           O  
ATOM   2539  N   PHE C 131      12.883  25.345  52.338  1.00 17.55           N  
ATOM   2540  CA  PHE C 131      14.306  25.643  52.448  1.00 17.55           C  
ATOM   2541  C   PHE C 131      15.121  24.739  51.531  1.00 17.55           C  
ATOM   2542  CB  PHE C 131      14.779  25.485  53.897  1.00 17.55           C  
ATOM   2543  O   PHE C 131      14.648  23.679  51.115  1.00 17.55           O  
ATOM   2544  CG  PHE C 131      14.885  26.786  54.646  1.00 17.55           C  
ATOM   2545  CD1 PHE C 131      16.046  27.547  54.584  1.00 17.55           C  
ATOM   2546  CD2 PHE C 131      13.823  27.248  55.412  1.00 17.55           C  
ATOM   2547  CE1 PHE C 131      16.147  28.751  55.277  1.00 17.55           C  
ATOM   2548  CE2 PHE C 131      13.916  28.451  56.106  1.00 17.55           C  
ATOM   2549  CZ  PHE C 131      15.080  29.200  56.038  1.00 17.55           C  
ATOM   2550  N   LEU C 132      16.548  24.474  51.916  1.00 19.52           N  
ATOM   2551  CA  LEU C 132      17.875  24.662  51.339  1.00 19.52           C  
ATOM   2552  C   LEU C 132      18.459  23.331  50.875  1.00 19.52           C  
ATOM   2553  CB  LEU C 132      18.814  25.318  52.354  1.00 19.52           C  
ATOM   2554  O   LEU C 132      17.999  22.267  51.295  1.00 19.52           O  
ATOM   2555  CG  LEU C 132      19.393  26.678  51.962  1.00 19.52           C  
ATOM   2556  CD1 LEU C 132      18.369  27.781  52.209  1.00 19.52           C  
ATOM   2557  CD2 LEU C 132      20.680  26.955  52.732  1.00 19.52           C  
ATOM   2558  N   PRO C 133      19.972  23.210  50.817  1.00 22.55           N  
ATOM   2559  CA  PRO C 133      21.053  22.937  49.867  1.00 22.55           C  
ATOM   2560  C   PRO C 133      21.717  21.582  50.101  1.00 22.55           C  
ATOM   2561  CB  PRO C 133      22.040  24.080  50.118  1.00 22.55           C  
ATOM   2562  O   PRO C 133      21.899  20.808  49.158  1.00 22.55           O  
ATOM   2563  CG  PRO C 133      21.854  24.436  51.558  1.00 22.55           C  
ATOM   2564  CD  PRO C 133      20.738  23.600  52.115  1.00 22.55           C  
ATOM   2565  N   GLN C 134      22.994  21.372  51.016  1.00 18.41           N  
ATOM   2566  CA  GLN C 134      24.409  21.349  50.662  1.00 18.41           C  
ATOM   2567  C   GLN C 134      24.971  19.932  50.729  1.00 18.41           C  
ATOM   2568  CB  GLN C 134      25.208  22.275  51.581  1.00 18.41           C  
ATOM   2569  O   GLN C 134      25.708  19.508  49.836  1.00 18.41           O  
ATOM   2570  CG  GLN C 134      25.011  23.756  51.285  1.00 18.41           C  
ATOM   2571  CD  GLN C 134      26.198  24.375  50.571  1.00 18.41           C  
ATOM   2572  NE2 GLN C 134      25.953  25.460  49.845  1.00 18.41           N  
ATOM   2573  OE1 GLN C 134      27.326  23.882  50.672  1.00 18.41           O  
ATOM   2574  N   ASN C 135      25.388  19.054  51.912  1.00 18.56           N  
ATOM   2575  CA  ASN C 135      26.668  19.027  52.611  1.00 18.56           C  
ATOM   2576  C   ASN C 135      27.558  17.894  52.107  1.00 18.56           C  
ATOM   2577  CB  ASN C 135      26.453  18.902  54.120  1.00 18.56           C  
ATOM   2578  O   ASN C 135      27.061  16.886  51.602  1.00 18.56           O  
ATOM   2579  CG  ASN C 135      26.646  20.218  54.848  1.00 18.56           C  
ATOM   2580  ND2 ASN C 135      26.405  20.214  56.154  1.00 18.56           N  
ATOM   2581  OD1 ASN C 135      27.007  21.230  54.242  1.00 18.56           O  
ATOM   2582  N   ALA C 136      28.863  17.777  52.737  1.00 20.96           N  
ATOM   2583  CA  ALA C 136      30.301  17.537  52.653  1.00 20.96           C  
ATOM   2584  C   ALA C 136      30.626  16.067  52.905  1.00 20.96           C  
ATOM   2585  CB  ALA C 136      31.048  18.422  53.648  1.00 20.96           C  
ATOM   2586  O   ALA C 136      31.360  15.446  52.131  1.00 20.96           O  
ATOM   2587  N   THR C 137      30.807  15.448  54.212  1.00 20.44           N  
ATOM   2588  CA  THR C 137      32.018  15.374  55.022  1.00 20.44           C  
ATOM   2589  C   THR C 137      32.679  14.006  54.884  1.00 20.44           C  
ATOM   2590  CB  THR C 137      31.716  15.654  56.506  1.00 20.44           C  
ATOM   2591  O   THR C 137      32.005  13.010  54.613  1.00 20.44           O  
ATOM   2592  CG2 THR C 137      32.797  16.529  57.132  1.00 20.44           C  
ATOM   2593  OG1 THR C 137      30.454  16.324  56.612  1.00 20.44           O  
ATOM   2594  N   THR C 138      33.817  13.847  55.638  1.00 22.21           N  
ATOM   2595  CA  THR C 138      35.197  13.399  55.785  1.00 22.21           C  
ATOM   2596  C   THR C 138      35.251  12.008  56.411  1.00 22.21           C  
ATOM   2597  CB  THR C 138      36.015  14.383  56.643  1.00 22.21           C  
ATOM   2598  O   THR C 138      36.007  11.147  55.957  1.00 22.21           O  
ATOM   2599  CG2 THR C 138      37.175  14.972  55.848  1.00 22.21           C  
ATOM   2600  OG1 THR C 138      35.162  15.447  57.083  1.00 22.21           O  
ATOM   2601  N   ILE C 139      35.001  11.760  57.717  1.00 19.05           N  
ATOM   2602  CA  ILE C 139      35.991  11.607  58.777  1.00 19.05           C  
ATOM   2603  C   ILE C 139      36.377  10.136  58.915  1.00 19.05           C  
ATOM   2604  CB  ILE C 139      35.466  12.152  60.125  1.00 19.05           C  
ATOM   2605  O   ILE C 139      35.634   9.251  58.485  1.00 19.05           O  
ATOM   2606  CG1 ILE C 139      35.082  13.630  59.990  1.00 19.05           C  
ATOM   2607  CG2 ILE C 139      36.508  11.955  61.230  1.00 19.05           C  
ATOM   2608  CD1 ILE C 139      34.359  14.195  61.205  1.00 19.05           C  
ATOM   2609  N   SER C 140      36.398   9.604  60.152  1.00 23.27           N  
ATOM   2610  CA  SER C 140      37.361   9.170  61.160  1.00 23.27           C  
ATOM   2611  C   SER C 140      37.552   7.657  61.126  1.00 23.27           C  
ATOM   2612  CB  SER C 140      36.909   9.604  62.555  1.00 23.27           C  
ATOM   2613  O   SER C 140      36.698   6.930  60.614  1.00 23.27           O  
ATOM   2614  OG  SER C 140      38.020   9.997  63.343  1.00 23.27           O  
ATOM   2615  N   SER C 141      38.389   6.963  62.153  1.00 23.24           N  
ATOM   2616  CA  SER C 141      39.482   6.160  62.691  1.00 23.24           C  
ATOM   2617  C   SER C 141      38.959   4.897  63.367  1.00 23.24           C  
ATOM   2618  CB  SER C 141      40.308   6.976  63.686  1.00 23.24           C  
ATOM   2619  O   SER C 141      39.503   3.809  63.166  1.00 23.24           O  
ATOM   2620  OG  SER C 141      40.933   8.073  63.040  1.00 23.24           O  
ATOM   2621  N   ARG C 142      38.445   4.905  64.619  1.00 22.19           N  
ATOM   2622  CA  ARG C 142      39.115   4.542  65.863  1.00 22.19           C  
ATOM   2623  C   ARG C 142      39.005   3.044  66.127  1.00 22.19           C  
ATOM   2624  CB  ARG C 142      38.527   5.325  67.039  1.00 22.19           C  
ATOM   2625  O   ARG C 142      38.189   2.357  65.509  1.00 22.19           O  
ATOM   2626  CG  ARG C 142      39.556   5.745  68.076  1.00 22.19           C  
ATOM   2627  CD  ARG C 142      38.948   6.645  69.142  1.00 22.19           C  
ATOM   2628  NE  ARG C 142      39.930   7.017  70.157  1.00 22.19           N  
ATOM   2629  NH1 ARG C 142      38.426   7.007  71.911  1.00 22.19           N  
ATOM   2630  NH2 ARG C 142      40.629   7.521  72.286  1.00 22.19           N  
ATOM   2631  CZ  ARG C 142      39.659   7.181  71.449  1.00 22.19           C  
ATOM   2632  N   GLU C 143      38.901   2.480  67.458  1.00 23.51           N  
ATOM   2633  CA  GLU C 143      39.559   1.841  68.594  1.00 23.51           C  
ATOM   2634  C   GLU C 143      38.931   0.486  68.906  1.00 23.51           C  
ATOM   2635  CB  GLU C 143      39.501   2.745  69.828  1.00 23.51           C  
ATOM   2636  O   GLU C 143      39.639  -0.509  69.072  1.00 23.51           O  
ATOM   2637  CG  GLU C 143      40.868   3.111  70.388  1.00 23.51           C  
ATOM   2638  CD  GLU C 143      40.796   4.063  71.571  1.00 23.51           C  
ATOM   2639  OE1 GLU C 143      41.746   4.092  72.386  1.00 23.51           O  
ATOM   2640  OE2 GLU C 143      39.781   4.786  71.685  1.00 23.51           O  
ATOM   2641  N   ASN C 144      38.196   0.251  70.096  1.00 23.66           N  
ATOM   2642  CA  ASN C 144      38.498  -0.354  71.389  1.00 23.66           C  
ATOM   2643  C   ASN C 144      37.974  -1.785  71.474  1.00 23.66           C  
ATOM   2644  CB  ASN C 144      37.922   0.491  72.526  1.00 23.66           C  
ATOM   2645  O   ASN C 144      37.156  -2.201  70.652  1.00 23.66           O  
ATOM   2646  CG  ASN C 144      38.990   1.009  73.469  1.00 23.66           C  
ATOM   2647  ND2 ASN C 144      38.639   2.006  74.273  1.00 23.66           N  
ATOM   2648  OD1 ASN C 144      40.122   0.518  73.473  1.00 23.66           O  
ATOM   2649  N   VAL C 145      37.260  -2.312  72.651  1.00 23.38           N  
ATOM   2650  CA  VAL C 145      37.527  -3.062  73.875  1.00 23.38           C  
ATOM   2651  C   VAL C 145      36.791  -4.399  73.832  1.00 23.38           C  
ATOM   2652  CB  VAL C 145      37.112  -2.264  75.131  1.00 23.38           C  
ATOM   2653  O   VAL C 145      35.953  -4.626  72.956  1.00 23.38           O  
ATOM   2654  CG1 VAL C 145      38.266  -1.391  75.622  1.00 23.38           C  
ATOM   2655  CG2 VAL C 145      35.879  -1.411  74.838  1.00 23.38           C  
ATOM   2656  N   ASN C 146      35.953  -4.803  74.882  1.00 22.23           N  
ATOM   2657  CA  ASN C 146      36.072  -5.855  75.885  1.00 22.23           C  
ATOM   2658  C   ASN C 146      35.293  -7.104  75.483  1.00 22.23           C  
ATOM   2659  CB  ASN C 146      35.598  -5.351  77.250  1.00 22.23           C  
ATOM   2660  O   ASN C 146      35.871  -8.182  75.339  1.00 22.23           O  
ATOM   2661  CG  ASN C 146      36.703  -4.678  78.040  1.00 22.23           C  
ATOM   2662  ND2 ASN C 146      36.341  -3.673  78.828  1.00 22.23           N  
ATOM   2663  OD1 ASN C 146      37.873  -5.058  77.942  1.00 22.23           O  
ATOM   2664  N   THR C 147      34.074  -7.487  76.164  1.00 22.94           N  
ATOM   2665  CA  THR C 147      33.834  -8.448  77.234  1.00 22.94           C  
ATOM   2666  C   THR C 147      33.115  -9.684  76.700  1.00 22.94           C  
ATOM   2667  CB  THR C 147      33.007  -7.822  78.373  1.00 22.94           C  
ATOM   2668  O   THR C 147      32.544  -9.653  75.608  1.00 22.94           O  
ATOM   2669  CG2 THR C 147      33.279  -8.523  79.700  1.00 22.94           C  
ATOM   2670  OG1 THR C 147      33.350  -6.436  78.498  1.00 22.94           O  
ATOM   2671  N   SER C 148      32.111 -10.388  77.513  1.00 22.01           N  
ATOM   2672  CA  SER C 148      31.895 -11.726  78.054  1.00 22.01           C  
ATOM   2673  C   SER C 148      30.910 -12.516  77.198  1.00 22.01           C  
ATOM   2674  CB  SER C 148      31.384 -11.647  79.493  1.00 22.01           C  
ATOM   2675  O   SER C 148      31.228 -13.609  76.725  1.00 22.01           O  
ATOM   2676  OG  SER C 148      32.414 -11.226  80.370  1.00 22.01           O  
ATOM   2677  N   SER C 149      29.551 -12.512  77.557  1.00 26.12           N  
ATOM   2678  CA  SER C 149      28.843 -13.697  78.029  1.00 26.12           C  
ATOM   2679  C   SER C 149      28.103 -14.389  76.889  1.00 26.12           C  
ATOM   2680  CB  SER C 149      27.856 -13.327  79.137  1.00 26.12           C  
ATOM   2681  O   SER C 149      27.347 -13.750  76.154  1.00 26.12           O  
ATOM   2682  OG  SER C 149      28.540 -13.059  80.350  1.00 26.12           O  
ATOM   2683  N   SER C 150      28.540 -15.744  76.308  1.00 28.48           N  
ATOM   2684  CA  SER C 150      28.269 -16.000  74.898  1.00 28.48           C  
ATOM   2685  C   SER C 150      26.780 -16.215  74.650  1.00 28.48           C  
ATOM   2686  CB  SER C 150      29.056 -17.219  74.414  1.00 28.48           C  
ATOM   2687  O   SER C 150      26.347 -16.337  73.502  1.00 28.48           O  
ATOM   2688  OG  SER C 150      30.450 -17.010  74.563  1.00 28.48           O  
ATOM   2689  N   VAL C 151      25.921 -16.697  75.597  1.00 25.90           N  
ATOM   2690  CA  VAL C 151      25.853 -18.124  75.301  1.00 25.90           C  
ATOM   2691  C   VAL C 151      24.959 -18.357  74.085  1.00 25.90           C  
ATOM   2692  CB  VAL C 151      25.328 -18.931  76.510  1.00 25.90           C  
ATOM   2693  O   VAL C 151      24.069 -17.553  73.797  1.00 25.90           O  
ATOM   2694  CG1 VAL C 151      25.219 -20.414  76.162  1.00 25.90           C  
ATOM   2695  CG2 VAL C 151      26.237 -18.728  77.721  1.00 25.90           C  
ATOM   2696  N   ALA C 152      24.976 -19.668  73.543  1.00 25.37           N  
ATOM   2697  CA  ALA C 152      24.603 -20.164  72.220  1.00 25.37           C  
ATOM   2698  C   ALA C 152      23.124 -19.918  71.939  1.00 25.37           C  
ATOM   2699  CB  ALA C 152      24.925 -21.652  72.101  1.00 25.37           C  
ATOM   2700  O   ALA C 152      22.367 -19.549  72.841  1.00 25.37           O  
ATOM   2701  N   THR C 153      22.667 -20.756  70.762  1.00 24.08           N  
ATOM   2702  CA  THR C 153      21.776 -20.532  69.629  1.00 24.08           C  
ATOM   2703  C   THR C 153      20.321 -20.745  70.035  1.00 24.08           C  
ATOM   2704  CB  THR C 153      22.125 -21.462  68.451  1.00 24.08           C  
ATOM   2705  O   THR C 153      19.423 -20.071  69.524  1.00 24.08           O  
ATOM   2706  CG2 THR C 153      21.283 -21.133  67.223  1.00 24.08           C  
ATOM   2707  OG1 THR C 153      23.511 -21.307  68.122  1.00 24.08           O  
ATOM   2708  N   LEU C 154      19.974 -21.632  70.915  1.00 22.71           N  
ATOM   2709  CA  LEU C 154      19.568 -22.851  70.224  1.00 22.71           C  
ATOM   2710  C   LEU C 154      18.177 -22.694  69.617  1.00 22.71           C  
ATOM   2711  CB  LEU C 154      19.588 -24.043  71.183  1.00 22.71           C  
ATOM   2712  O   LEU C 154      17.339 -21.967  70.155  1.00 22.71           O  
ATOM   2713  CG  LEU C 154      20.916 -24.791  71.309  1.00 22.71           C  
ATOM   2714  CD1 LEU C 154      20.996 -25.510  72.651  1.00 22.71           C  
ATOM   2715  CD2 LEU C 154      21.086 -25.776  70.158  1.00 22.71           C  
ATOM   2716  N   ALA C 155      17.875 -23.738  68.715  1.00 25.41           N  
ATOM   2717  CA  ALA C 155      17.149 -23.611  67.454  1.00 25.41           C  
ATOM   2718  C   ALA C 155      15.673 -23.311  67.699  1.00 25.41           C  
ATOM   2719  CB  ALA C 155      17.300 -24.882  66.623  1.00 25.41           C  
ATOM   2720  O   ALA C 155      15.135 -22.336  67.169  1.00 25.41           O  
ATOM   2721  N   PRO C 156      14.902 -24.428  67.503  1.00 24.70           N  
ATOM   2722  CA  PRO C 156      14.076 -24.661  66.316  1.00 24.70           C  
ATOM   2723  C   PRO C 156      12.609 -24.297  66.538  1.00 24.70           C  
ATOM   2724  CB  PRO C 156      14.233 -26.163  66.066  1.00 24.70           C  
ATOM   2725  O   PRO C 156      12.187 -24.086  67.678  1.00 24.70           O  
ATOM   2726  CG  PRO C 156      14.516 -26.747  67.412  1.00 24.70           C  
ATOM   2727  CD  PRO C 156      14.625 -25.626  68.405  1.00 24.70           C  
ATOM   2728  N   VAL C 157      11.855 -24.925  65.469  1.00 23.00           N  
ATOM   2729  CA  VAL C 157      10.621 -24.428  64.871  1.00 23.00           C  
ATOM   2730  C   VAL C 157       9.442 -24.720  65.797  1.00 23.00           C  
ATOM   2731  CB  VAL C 157      10.373 -25.053  63.479  1.00 23.00           C  
ATOM   2732  O   VAL C 157       8.577 -23.866  65.999  1.00 23.00           O  
ATOM   2733  CG1 VAL C 157      11.307 -24.439  62.438  1.00 23.00           C  
ATOM   2734  CG2 VAL C 157      10.553 -26.569  63.536  1.00 23.00           C  
ATOM   2735  N   ASN C 158       9.328 -26.009  66.182  1.00 23.94           N  
ATOM   2736  CA  ASN C 158       8.428 -26.847  65.397  1.00 23.94           C  
ATOM   2737  C   ASN C 158       6.988 -26.740  65.893  1.00 23.94           C  
ATOM   2738  CB  ASN C 158       8.892 -28.305  65.423  1.00 23.94           C  
ATOM   2739  O   ASN C 158       6.752 -26.458  67.069  1.00 23.94           O  
ATOM   2740  CG  ASN C 158       9.698 -28.683  64.196  1.00 23.94           C  
ATOM   2741  ND2 ASN C 158      10.424 -29.792  64.282  1.00 23.94           N  
ATOM   2742  OD1 ASN C 158       9.670 -27.984  63.180  1.00 23.94           O  
ATOM   2743  N   SER C 159       6.167 -27.457  65.032  1.00 22.78           N  
ATOM   2744  CA  SER C 159       4.771 -27.211  64.685  1.00 22.78           C  
ATOM   2745  C   SER C 159       3.836 -27.668  65.800  1.00 22.78           C  
ATOM   2746  CB  SER C 159       4.409 -27.922  63.381  1.00 22.78           C  
ATOM   2747  O   SER C 159       2.950 -26.920  66.220  1.00 22.78           O  
ATOM   2748  OG  SER C 159       4.743 -27.120  62.261  1.00 22.78           O  
ATOM   2749  N   PRO C 160       3.656 -29.046  65.816  1.00 22.48           N  
ATOM   2750  CA  PRO C 160       2.379 -29.379  65.179  1.00 22.48           C  
ATOM   2751  C   PRO C 160       1.250 -29.576  66.188  1.00 22.48           C  
ATOM   2752  CB  PRO C 160       2.684 -30.684  64.439  1.00 22.48           C  
ATOM   2753  O   PRO C 160       0.156 -29.036  66.009  1.00 22.48           O  
ATOM   2754  CG  PRO C 160       3.916 -31.217  65.096  1.00 22.48           C  
ATOM   2755  CD  PRO C 160       4.396 -30.208  66.100  1.00 22.48           C  
ATOM   2756  N   ALA C 161       1.199 -30.867  66.727  1.00 25.33           N  
ATOM   2757  CA  ALA C 161       0.178 -31.732  66.142  1.00 25.33           C  
ATOM   2758  C   ALA C 161      -1.135 -31.630  66.913  1.00 25.33           C  
ATOM   2759  CB  ALA C 161       0.662 -33.180  66.110  1.00 25.33           C  
ATOM   2760  O   ALA C 161      -1.158 -31.156  68.051  1.00 25.33           O  
ATOM   2761  N   PRO C 162      -1.782 -32.925  67.040  1.00 25.81           N  
ATOM   2762  CA  PRO C 162      -3.111 -33.103  66.450  1.00 25.81           C  
ATOM   2763  C   PRO C 162      -4.237 -32.705  67.402  1.00 25.81           C  
ATOM   2764  CB  PRO C 162      -3.162 -34.601  66.140  1.00 25.81           C  
ATOM   2765  O   PRO C 162      -3.980 -32.356  68.557  1.00 25.81           O  
ATOM   2766  CG  PRO C 162      -2.232 -35.227  67.128  1.00 25.81           C  
ATOM   2767  CD  PRO C 162      -1.573 -34.136  67.921  1.00 25.81           C  
ATOM   2768  N   GLN C 163      -5.153 -33.844  67.590  1.00 21.97           N  
ATOM   2769  CA  GLN C 163      -6.557 -33.960  67.209  1.00 21.97           C  
ATOM   2770  C   GLN C 163      -7.475 -33.628  68.381  1.00 21.97           C  
ATOM   2771  CB  GLN C 163      -6.858 -35.366  66.688  1.00 21.97           C  
ATOM   2772  O   GLN C 163      -8.435 -32.869  68.230  1.00 21.97           O  
ATOM   2773  CG  GLN C 163      -6.135 -35.710  65.393  1.00 21.97           C  
ATOM   2774  CD  GLN C 163      -7.061 -35.729  64.191  1.00 21.97           C  
ATOM   2775  NE2 GLN C 163      -6.514 -35.432  63.017  1.00 21.97           N  
ATOM   2776  OE1 GLN C 163      -8.258 -36.008  64.317  1.00 21.97           O  
ATOM   2777  N   ASP C 164      -7.712 -34.575  69.379  1.00 22.92           N  
ATOM   2778  CA  ASP C 164      -8.702 -35.648  69.376  1.00 22.92           C  
ATOM   2779  C   ASP C 164      -9.847 -35.341  70.340  1.00 22.92           C  
ATOM   2780  CB  ASP C 164      -8.049 -36.982  69.743  1.00 22.92           C  
ATOM   2781  O   ASP C 164      -9.652 -34.654  71.345  1.00 22.92           O  
ATOM   2782  CG  ASP C 164      -7.689 -37.819  68.528  1.00 22.92           C  
ATOM   2783  OD1 ASP C 164      -8.317 -37.649  67.461  1.00 22.92           O  
ATOM   2784  OD2 ASP C 164      -6.770 -38.659  68.640  1.00 22.92           O  
ATOM   2785  N   THR C 165     -10.849 -36.320  70.165  1.00 24.60           N  
ATOM   2786  CA  THR C 165     -12.294 -36.224  70.339  1.00 24.60           C  
ATOM   2787  C   THR C 165     -12.656 -36.139  71.819  1.00 24.60           C  
ATOM   2788  CB  THR C 165     -13.015 -37.426  69.700  1.00 24.60           C  
ATOM   2789  O   THR C 165     -11.820 -36.407  72.685  1.00 24.60           O  
ATOM   2790  CG2 THR C 165     -14.529 -37.245  69.743  1.00 24.60           C  
ATOM   2791  OG1 THR C 165     -12.598 -37.554  68.335  1.00 24.60           O  
ATOM   2792  N   THR C 166     -13.765 -36.982  72.090  1.00 22.87           N  
ATOM   2793  CA  THR C 166     -15.044 -36.816  72.772  1.00 22.87           C  
ATOM   2794  C   THR C 166     -14.956 -37.310  74.213  1.00 22.87           C  
ATOM   2795  CB  THR C 166     -16.170 -37.567  72.037  1.00 22.87           C  
ATOM   2796  O   THR C 166     -15.476 -36.667  75.127  1.00 22.87           O  
ATOM   2797  CG2 THR C 166     -17.515 -37.346  72.720  1.00 22.87           C  
ATOM   2798  OG1 THR C 166     -16.248 -37.095  70.686  1.00 22.87           O  
ATOM   2799  N   ALA C 167     -14.431 -38.568  74.515  1.00 20.80           N  
ATOM   2800  CA  ALA C 167     -15.533 -39.513  74.678  1.00 20.80           C  
ATOM   2801  C   ALA C 167     -16.035 -39.526  76.119  1.00 20.80           C  
ATOM   2802  CB  ALA C 167     -15.099 -40.914  74.256  1.00 20.80           C  
ATOM   2803  O   ALA C 167     -15.331 -39.086  77.032  1.00 20.80           O  
ATOM   2804  N   ALA C 168     -16.144 -40.856  76.621  1.00 20.82           N  
ATOM   2805  CA  ALA C 168     -17.448 -41.464  76.871  1.00 20.82           C  
ATOM   2806  C   ALA C 168     -17.823 -41.372  78.347  1.00 20.82           C  
ATOM   2807  CB  ALA C 168     -17.452 -42.920  76.413  1.00 20.82           C  
ATOM   2808  O   ALA C 168     -18.927 -40.939  78.688  1.00 20.82           O  
ATOM   2809  N   PRO C 169     -17.788 -42.601  79.121  1.00 22.71           N  
ATOM   2810  CA  PRO C 169     -19.030 -43.337  79.366  1.00 22.71           C  
ATOM   2811  C   PRO C 169     -19.542 -43.170  80.795  1.00 22.71           C  
ATOM   2812  CB  PRO C 169     -18.639 -44.791  79.093  1.00 22.71           C  
ATOM   2813  O   PRO C 169     -18.810 -42.690  81.665  1.00 22.71           O  
ATOM   2814  CG  PRO C 169     -17.176 -44.856  79.391  1.00 22.71           C  
ATOM   2815  CD  PRO C 169     -16.701 -43.478  79.752  1.00 22.71           C  
ATOM   2816  N   PRO C 170     -19.960 -44.482  81.445  1.00 23.11           N  
ATOM   2817  CA  PRO C 170     -21.308 -44.937  81.793  1.00 23.11           C  
ATOM   2818  C   PRO C 170     -21.594 -44.843  83.290  1.00 23.11           C  
ATOM   2819  CB  PRO C 170     -21.320 -46.395  81.325  1.00 23.11           C  
ATOM   2820  O   PRO C 170     -20.688 -44.565  84.080  1.00 23.11           O  
ATOM   2821  CG  PRO C 170     -19.910 -46.860  81.490  1.00 23.11           C  
ATOM   2822  CD  PRO C 170     -19.033 -45.660  81.709  1.00 23.11           C  
ATOM   2823  N   THR C 171     -22.071 -46.111  83.928  1.00 24.03           N  
ATOM   2824  CA  THR C 171     -23.388 -46.629  84.284  1.00 24.03           C  
ATOM   2825  C   THR C 171     -23.507 -46.813  85.794  1.00 24.03           C  
ATOM   2826  CB  THR C 171     -23.671 -47.967  83.577  1.00 24.03           C  
ATOM   2827  O   THR C 171     -24.472 -46.350  86.407  1.00 24.03           O  
ATOM   2828  CG2 THR C 171     -25.152 -48.326  83.652  1.00 24.03           C  
ATOM   2829  OG1 THR C 171     -23.285 -47.865  82.201  1.00 24.03           O  
ATOM   2830  N   PRO C 172     -23.660 -48.253  86.288  1.00 25.21           N  
ATOM   2831  CA  PRO C 172     -24.891 -48.919  86.720  1.00 25.21           C  
ATOM   2832  C   PRO C 172     -24.941 -49.146  88.229  1.00 25.21           C  
ATOM   2833  CB  PRO C 172     -24.853 -50.252  85.968  1.00 25.21           C  
ATOM   2834  O   PRO C 172     -23.908 -49.088  88.900  1.00 25.21           O  
ATOM   2835  CG  PRO C 172     -23.400 -50.538  85.770  1.00 25.21           C  
ATOM   2836  CD  PRO C 172     -22.612 -49.343  86.226  1.00 25.21           C  
ATOM   2837  N   SER C 173     -26.136 -49.889  88.537  1.00 25.79           N  
ATOM   2838  CA  SER C 173     -27.109 -50.105  89.603  1.00 25.79           C  
ATOM   2839  C   SER C 173     -26.706 -51.278  90.490  1.00 25.79           C  
ATOM   2840  CB  SER C 173     -28.500 -50.352  89.017  1.00 25.79           C  
ATOM   2841  O   SER C 173     -27.204 -51.416  91.609  1.00 25.79           O  
ATOM   2842  OG  SER C 173     -29.212 -49.135  88.879  1.00 25.79           O  
ATOM   2843  N   ALA C 174     -26.065 -52.366  90.116  1.00 24.22           N  
ATOM   2844  CA  ALA C 174     -26.992 -53.479  89.928  1.00 24.22           C  
ATOM   2845  C   ALA C 174     -27.240 -54.215  91.242  1.00 24.22           C  
ATOM   2846  CB  ALA C 174     -26.458 -54.445  88.874  1.00 24.22           C  
ATOM   2847  O   ALA C 174     -28.388 -54.473  91.610  1.00 24.22           O  
ATOM   2848  N   THR C 175     -26.695 -55.512  91.504  1.00 24.98           N  
ATOM   2849  CA  THR C 175     -27.368 -56.749  91.126  1.00 24.98           C  
ATOM   2850  C   THR C 175     -27.954 -57.443  92.352  1.00 24.98           C  
ATOM   2851  CB  THR C 175     -26.407 -57.709  90.400  1.00 24.98           C  
ATOM   2852  O   THR C 175     -27.521 -57.194  93.479  1.00 24.98           O  
ATOM   2853  CG2 THR C 175     -27.164 -58.636  89.456  1.00 24.98           C  
ATOM   2854  OG1 THR C 175     -25.459 -56.945  89.644  1.00 24.98           O  
ATOM   2855  N   THR C 176     -27.888 -58.828  92.677  1.00 25.43           N  
ATOM   2856  CA  THR C 176     -28.712 -59.951  92.246  1.00 25.43           C  
ATOM   2857  C   THR C 176     -29.054 -60.856  93.426  1.00 25.43           C  
ATOM   2858  CB  THR C 176     -28.007 -60.774  91.152  1.00 25.43           C  
ATOM   2859  O   THR C 176     -28.247 -61.019  94.344  1.00 25.43           O  
ATOM   2860  CG2 THR C 176     -28.931 -61.850  90.591  1.00 25.43           C  
ATOM   2861  OG1 THR C 176     -27.607 -59.901  90.088  1.00 25.43           O  
ATOM   2862  N   PRO C 177     -29.713 -62.100  93.246  1.00 25.75           N  
ATOM   2863  CA  PRO C 177     -30.907 -62.936  93.391  1.00 25.75           C  
ATOM   2864  C   PRO C 177     -30.662 -64.170  94.256  1.00 25.75           C  
ATOM   2865  CB  PRO C 177     -31.235 -63.335  91.950  1.00 25.75           C  
ATOM   2866  O   PRO C 177     -29.524 -64.434  94.653  1.00 25.75           O  
ATOM   2867  CG  PRO C 177     -29.910 -63.406  91.263  1.00 25.75           C  
ATOM   2868  CD  PRO C 177     -28.862 -62.858  92.188  1.00 25.75           C  
ATOM   2869  N   ALA C 178     -31.073 -65.451  93.756  1.00 26.64           N  
ATOM   2870  CA  ALA C 178     -32.263 -66.198  94.157  1.00 26.64           C  
ATOM   2871  C   ALA C 178     -31.895 -67.377  95.052  1.00 26.64           C  
ATOM   2872  CB  ALA C 178     -33.025 -66.685  92.926  1.00 26.64           C  
ATOM   2873  O   ALA C 178     -32.500 -67.575  96.108  1.00 26.64           O  
ATOM   2874  N   PRO C 179     -31.507 -68.648  94.483  1.00 25.12           N  
ATOM   2875  CA  PRO C 179     -32.443 -69.768  94.363  1.00 25.12           C  
ATOM   2876  C   PRO C 179     -32.303 -70.779  95.498  1.00 25.12           C  
ATOM   2877  CB  PRO C 179     -32.066 -70.399  93.020  1.00 25.12           C  
ATOM   2878  O   PRO C 179     -33.303 -71.185  96.095  1.00 25.12           O  
ATOM   2879  CG  PRO C 179     -30.605 -70.123  92.865  1.00 25.12           C  
ATOM   2880  CD  PRO C 179     -30.192 -69.133  93.916  1.00 25.12           C  
ATOM   2881  N   PRO C 180     -31.492 -72.182  95.459  1.00 27.44           N  
ATOM   2882  CA  PRO C 180     -31.679 -73.461  94.770  1.00 27.44           C  
ATOM   2883  C   PRO C 180     -31.725 -74.647  95.730  1.00 27.44           C  
ATOM   2884  CB  PRO C 180     -30.456 -73.549  93.852  1.00 27.44           C  
ATOM   2885  O   PRO C 180     -30.934 -74.713  96.674  1.00 27.44           O  
ATOM   2886  CG  PRO C 180     -29.388 -72.784  94.565  1.00 27.44           C  
ATOM   2887  CD  PRO C 180     -30.025 -71.989  95.668  1.00 27.44           C  
ATOM   2888  N   SER C 181     -32.526 -75.747  95.648  1.00 21.23           N  
ATOM   2889  CA  SER C 181     -33.593 -76.668  96.030  1.00 21.23           C  
ATOM   2890  C   SER C 181     -33.125 -78.117  95.955  1.00 21.23           C  
ATOM   2891  CB  SER C 181     -34.817 -76.471  95.136  1.00 21.23           C  
ATOM   2892  O   SER C 181     -31.972 -78.386  95.611  1.00 21.23           O  
ATOM   2893  OG  SER C 181     -35.481 -75.259  95.451  1.00 21.23           O  
ATOM   2894  N   SER C 182     -33.634 -78.978  94.993  1.00 22.92           N  
ATOM   2895  CA  SER C 182     -34.493 -80.157  94.956  1.00 22.92           C  
ATOM   2896  C   SER C 182     -33.686 -81.420  94.669  1.00 22.92           C  
ATOM   2897  CB  SER C 182     -35.587 -79.991  93.900  1.00 22.92           C  
ATOM   2898  O   SER C 182     -32.521 -81.342  94.275  1.00 22.92           O  
ATOM   2899  OG  SER C 182     -36.599 -80.968  94.066  1.00 22.92           O  
ATOM   2900  N   SER C 183     -34.150 -82.386  93.577  1.00 22.43           N  
ATOM   2901  CA  SER C 183     -34.845 -83.655  93.766  1.00 22.43           C  
ATOM   2902  C   SER C 183     -33.898 -84.837  93.584  1.00 22.43           C  
ATOM   2903  CB  SER C 183     -36.017 -83.775  92.790  1.00 22.43           C  
ATOM   2904  O   SER C 183     -32.735 -84.656  93.218  1.00 22.43           O  
ATOM   2905  OG  SER C 183     -36.529 -82.496  92.459  1.00 22.43           O  
ATOM   2906  N   ALA C 184     -34.102 -85.954  92.480  1.00 22.44           N  
ATOM   2907  CA  ALA C 184     -34.706 -87.277  92.341  1.00 22.44           C  
ATOM   2908  C   ALA C 184     -33.734 -88.258  91.693  1.00 22.44           C  
ATOM   2909  CB  ALA C 184     -35.994 -87.192  91.526  1.00 22.44           C  
ATOM   2910  O   ALA C 184     -33.663 -89.424  92.088  1.00 22.44           O  
ATOM   2911  N   PRO C 185     -32.948 -88.400  90.521  1.00 25.30           N  
ATOM   2912  CA  PRO C 185     -33.617 -89.171  89.470  1.00 25.30           C  
ATOM   2913  C   PRO C 185     -33.211 -90.643  89.469  1.00 25.30           C  
ATOM   2914  CB  PRO C 185     -33.164 -88.479  88.182  1.00 25.30           C  
ATOM   2915  O   PRO C 185     -32.168 -91.000  90.023  1.00 25.30           O  
ATOM   2916  CG  PRO C 185     -31.882 -87.799  88.544  1.00 25.30           C  
ATOM   2917  CD  PRO C 185     -31.592 -88.070  89.992  1.00 25.30           C  
ATOM   2918  N   PRO C 186     -33.560 -91.544  88.252  1.00 21.80           N  
ATOM   2919  CA  PRO C 186     -34.378 -92.726  87.974  1.00 21.80           C  
ATOM   2920  C   PRO C 186     -33.547 -93.930  87.538  1.00 21.80           C  
ATOM   2921  CB  PRO C 186     -35.300 -92.260  86.844  1.00 21.80           C  
ATOM   2922  O   PRO C 186     -32.333 -93.812  87.350  1.00 21.80           O  
ATOM   2923  CG  PRO C 186     -34.485 -91.275  86.069  1.00 21.80           C  
ATOM   2924  CD  PRO C 186     -33.207 -91.021  86.815  1.00 21.80           C  
ATOM   2925  N   GLU C 187     -33.908 -94.758  86.181  1.00 21.10           N  
ATOM   2926  CA  GLU C 187     -34.531 -95.886  85.495  1.00 21.10           C  
ATOM   2927  C   GLU C 187     -33.645 -96.402  84.365  1.00 21.10           C  
ATOM   2928  CB  GLU C 187     -35.905 -95.490  84.947  1.00 21.10           C  
ATOM   2929  O   GLU C 187     -33.953 -97.421  83.743  1.00 21.10           O  
ATOM   2930  CG  GLU C 187     -37.071 -96.045  85.752  1.00 21.10           C  
ATOM   2931  CD  GLU C 187     -38.419 -95.829  85.083  1.00 21.10           C  
ATOM   2932  OE1 GLU C 187     -39.388 -96.543  85.425  1.00 21.10           O  
ATOM   2933  OE2 GLU C 187     -38.506 -94.939  84.208  1.00 21.10           O  
ATOM   2934  N   THR C 188     -32.670 -96.269  84.052  1.00 23.53           N  
ATOM   2935  CA  THR C 188     -32.465 -96.204  82.609  1.00 23.53           C  
ATOM   2936  C   THR C 188     -32.543 -97.596  81.988  1.00 23.53           C  
ATOM   2937  CB  THR C 188     -31.108 -95.561  82.266  1.00 23.53           C  
ATOM   2938  O   THR C 188     -31.892 -98.530  82.462  1.00 23.53           O  
ATOM   2939  CG2 THR C 188     -30.935 -95.414  80.758  1.00 23.53           C  
ATOM   2940  OG1 THR C 188     -31.033 -94.266  82.874  1.00 23.53           O  
ATOM   2941  N   THR C 189     -32.600 -97.624  80.270  1.00 19.73           N  
ATOM   2942  CA  THR C 189     -33.484 -98.291  79.321  1.00 19.73           C  
ATOM   2943  C   THR C 189     -32.709 -99.298  78.476  1.00 19.73           C  
ATOM   2944  CB  THR C 189     -34.183 -97.274  78.399  1.00 19.73           C  
ATOM   2945  O   THR C 189     -33.206-100.391  78.193  1.00 19.73           O  
ATOM   2946  CG2 THR C 189     -35.183 -97.964  77.477  1.00 19.73           C  
ATOM   2947  OG1 THR C 189     -34.875 -96.309  79.200  1.00 19.73           O  
ATOM   2948  N   ALA C 190     -31.732 -99.153  77.813  1.00 22.35           N  
ATOM   2949  CA  ALA C 190     -31.739 -99.252  76.356  1.00 22.35           C  
ATOM   2950  C   ALA C 190     -31.822-100.708  75.905  1.00 22.35           C  
ATOM   2951  CB  ALA C 190     -30.495 -98.588  75.771  1.00 22.35           C  
ATOM   2952  O   ALA C 190     -31.349-101.608  76.603  1.00 22.35           O  
ATOM   2953  N   ALA C 191     -31.644-101.109  74.482  1.00 20.71           N  
ATOM   2954  CA  ALA C 191     -32.452-101.482  73.324  1.00 20.71           C  
ATOM   2955  C   ALA C 191     -31.752-102.551  72.489  1.00 20.71           C  
ATOM   2956  CB  ALA C 191     -32.752-100.255  72.467  1.00 20.71           C  
ATOM   2957  O   ALA C 191     -30.546-102.768  72.631  1.00 20.71           O  
ATOM   2958  N   PRO C 192     -31.636-102.537  70.947  1.00 22.52           N  
ATOM   2959  CA  PRO C 192     -32.486-103.359  70.083  1.00 22.52           C  
ATOM   2960  C   PRO C 192     -31.698-104.416  69.312  1.00 22.52           C  
ATOM   2961  CB  PRO C 192     -33.110-102.338  69.127  1.00 22.52           C  
ATOM   2962  O   PRO C 192     -30.465-104.383  69.298  1.00 22.52           O  
ATOM   2963  CG  PRO C 192     -32.107-101.233  69.042  1.00 22.52           C  
ATOM   2964  CD  PRO C 192     -30.961-101.557  69.957  1.00 22.52           C  
ATOM   2965  N   PRO C 193     -31.728-104.649  67.771  1.00 23.96           N  
ATOM   2966  CA  PRO C 193     -32.545-105.628  67.051  1.00 23.96           C  
ATOM   2967  C   PRO C 193     -31.719-106.524  66.131  1.00 23.96           C  
ATOM   2968  CB  PRO C 193     -33.509-104.755  66.242  1.00 23.96           C  
ATOM   2969  O   PRO C 193     -32.161-107.618  65.769  1.00 23.96           O  
ATOM   2970  CG  PRO C 193     -32.759-103.486  65.995  1.00 23.96           C  
ATOM   2971  CD  PRO C 193     -31.578-103.442  66.921  1.00 23.96           C  
ATOM   2972  N   THR C 194     -30.568-106.231  65.511  1.00 19.99           N  
ATOM   2973  CA  THR C 194     -30.727-106.067  64.070  1.00 19.99           C  
ATOM   2974  C   THR C 194     -30.535-107.398  63.350  1.00 19.99           C  
ATOM   2975  CB  THR C 194     -29.734-105.030  63.513  1.00 19.99           C  
ATOM   2976  O   THR C 194     -29.608-108.150  63.660  1.00 19.99           O  
ATOM   2977  CG2 THR C 194     -30.147-104.568  62.119  1.00 19.99           C  
ATOM   2978  OG1 THR C 194     -29.694-103.897  64.388  1.00 19.99           O  
ATOM   2979  N   PRO C 195     -30.634-107.459  61.851  1.00 23.86           N  
ATOM   2980  CA  PRO C 195     -31.488-108.414  61.141  1.00 23.86           C  
ATOM   2981  C   PRO C 195     -30.698-109.331  60.210  1.00 23.86           C  
ATOM   2982  CB  PRO C 195     -32.437-107.515  60.345  1.00 23.86           C  
ATOM   2983  O   PRO C 195     -31.140-110.444  59.913  1.00 23.86           O  
ATOM   2984  CG  PRO C 195     -31.660-106.262  60.099  1.00 23.86           C  
ATOM   2985  CD  PRO C 195     -30.383-106.330  60.886  1.00 23.86           C  
ATOM   2986  N   SER C 196     -29.586-108.847  59.531  1.00 18.45           N  
ATOM   2987  CA  SER C 196     -29.917-109.003  58.118  1.00 18.45           C  
ATOM   2988  C   SER C 196     -30.034-110.475  57.737  1.00 18.45           C  
ATOM   2989  CB  SER C 196     -28.864-108.323  57.243  1.00 18.45           C  
ATOM   2990  O   SER C 196     -29.536-111.348  58.450  1.00 18.45           O  
ATOM   2991  OG  SER C 196     -29.418-107.209  56.563  1.00 18.45           O  
ATOM   2992  N   ALA C 197     -29.033-111.013  56.459  1.00 18.91           N  
ATOM   2993  CA  ALA C 197     -29.609-111.127  55.122  1.00 18.91           C  
ATOM   2994  C   ALA C 197     -29.896-112.585  54.771  1.00 18.91           C  
ATOM   2995  CB  ALA C 197     -28.674-110.508  54.086  1.00 18.91           C  
ATOM   2996  O   ALA C 197     -29.391-113.499  55.427  1.00 18.91           O  
ATOM   2997  N   THR C 198     -29.133-113.078  53.271  1.00 20.11           N  
ATOM   2998  CA  THR C 198     -29.956-113.342  52.096  1.00 20.11           C  
ATOM   2999  C   THR C 198     -30.298-114.825  51.997  1.00 20.11           C  
ATOM   3000  CB  THR C 198     -29.247-112.888  50.805  1.00 20.11           C  
ATOM   3001  O   THR C 198     -31.454-115.214  52.175  1.00 20.11           O  
ATOM   3002  CG2 THR C 198     -30.152-113.065  49.590  1.00 20.11           C  
ATOM   3003  OG1 THR C 198     -28.890-111.506  50.924  1.00 20.11           O  
ATOM   3004  N   THR C 199     -29.358-115.623  50.636  1.00 17.46           N  
ATOM   3005  CA  THR C 199     -30.020-116.225  49.485  1.00 17.46           C  
ATOM   3006  C   THR C 199     -30.040-117.746  49.606  1.00 17.46           C  
ATOM   3007  CB  THR C 199     -29.329-115.821  48.169  1.00 17.46           C  
ATOM   3008  O   THR C 199     -28.995-118.372  49.797  1.00 17.46           O  
ATOM   3009  CG2 THR C 199     -30.061-116.402  46.963  1.00 17.46           C  
ATOM   3010  OG1 THR C 199     -29.315-114.392  48.063  1.00 17.46           O  
ATOM   3011  N   GLN C 200     -31.239-118.636  49.288  1.00 23.12           N  
ATOM   3012  CA  GLN C 200     -31.872-119.941  49.135  1.00 23.12           C  
ATOM   3013  C   GLN C 200     -31.507-120.577  47.796  1.00 23.12           C  
ATOM   3014  CB  GLN C 200     -33.392-119.819  49.261  1.00 23.12           C  
ATOM   3015  O   GLN C 200     -31.293-121.788  47.716  1.00 23.12           O  
ATOM   3016  CG  GLN C 200     -33.956-120.448  50.527  1.00 23.12           C  
ATOM   3017  CD  GLN C 200     -35.467-120.339  50.614  1.00 23.12           C  
ATOM   3018  NE2 GLN C 200     -35.971-119.998  51.795  1.00 23.12           N  
ATOM   3019  OE1 GLN C 200     -36.176-120.559  49.627  1.00 23.12           O  
ATOM   3020  N   ALA C 201     -31.438-120.269  46.590  1.00 23.75           N  
ATOM   3021  CA  ALA C 201     -32.815-120.097  46.134  1.00 23.75           C  
ATOM   3022  C   ALA C 201     -33.476-121.445  45.863  1.00 23.75           C  
ATOM   3023  CB  ALA C 201     -32.855-119.227  44.881  1.00 23.75           C  
ATOM   3024  O   ALA C 201     -32.964-122.249  45.080  1.00 23.75           O  
ATOM   3025  N   PRO C 202     -34.218-122.290  46.304  1.00 26.95           N  
ATOM   3026  CA  PRO C 202     -34.727-123.654  46.144  1.00 26.95           C  
ATOM   3027  C   PRO C 202     -35.604-123.815  44.905  1.00 26.95           C  
ATOM   3028  CB  PRO C 202     -35.539-123.879  47.422  1.00 26.95           C  
ATOM   3029  O   PRO C 202     -35.388-124.730  44.106  1.00 26.95           O  
ATOM   3030  CG  PRO C 202     -36.007-122.517  47.822  1.00 26.95           C  
ATOM   3031  CD  PRO C 202     -35.335-121.504  46.940  1.00 26.95           C  
ATOM   3032  N   PRO C 203     -36.758-123.362  45.282  1.00 25.69           N  
ATOM   3033  CA  PRO C 203     -37.904-124.009  44.639  1.00 25.69           C  
ATOM   3034  C   PRO C 203     -38.214-123.427  43.262  1.00 25.69           C  
ATOM   3035  CB  PRO C 203     -39.052-123.742  45.615  1.00 25.69           C  
ATOM   3036  O   PRO C 203     -37.846-122.286  42.972  1.00 25.69           O  
ATOM   3037  CG  PRO C 203     -38.718-122.430  46.249  1.00 25.69           C  
ATOM   3038  CD  PRO C 203     -37.290-122.096  45.929  1.00 25.69           C  
ATOM   3039  N   SER C 204     -39.201-123.431  42.607  1.00 22.54           N  
ATOM   3040  CA  SER C 204     -40.521-122.873  42.881  1.00 22.54           C  
ATOM   3041  C   SER C 204     -41.181-123.571  44.066  1.00 22.54           C  
ATOM   3042  CB  SER C 204     -41.419-122.987  41.648  1.00 22.54           C  
ATOM   3043  O   SER C 204     -40.908-124.742  44.334  1.00 22.54           O  
ATOM   3044  OG  SER C 204     -41.041-122.041  40.662  1.00 22.54           O  
ATOM   3045  N   SER C 205     -42.031-123.581  44.600  1.00 24.00           N  
ATOM   3046  CA  SER C 205     -43.319-124.046  44.096  1.00 24.00           C  
ATOM   3047  C   SER C 205     -43.786-123.205  42.913  1.00 24.00           C  
ATOM   3048  CB  SER C 205     -44.372-124.011  45.204  1.00 24.00           C  
ATOM   3049  O   SER C 205     -43.246-122.125  42.660  1.00 24.00           O  
ATOM   3050  OG  SER C 205     -45.449-124.882  44.903  1.00 24.00           O  
ATOM   3051  N   SER C 206     -45.270-122.766  42.859  1.00 21.53           N  
ATOM   3052  CA  SER C 206     -46.523-122.728  42.111  1.00 21.53           C  
ATOM   3053  C   SER C 206     -46.756-121.353  41.495  1.00 21.53           C  
ATOM   3054  CB  SER C 206     -47.699-123.096  43.016  1.00 21.53           C  
ATOM   3055  O   SER C 206     -46.046-120.396  41.812  1.00 21.53           O  
ATOM   3056  OG  SER C 206     -47.255-123.822  44.149  1.00 21.53           O  
ATOM   3057  N   ALA C 207     -48.041-120.237  42.444  1.00 20.30           N  
ATOM   3058  CA  ALA C 207     -49.459-119.939  42.627  1.00 20.30           C  
ATOM   3059  C   ALA C 207     -49.672-118.465  42.961  1.00 20.30           C  
ATOM   3060  CB  ALA C 207     -50.051-120.821  43.725  1.00 20.30           C  
ATOM   3061  O   ALA C 207     -48.754-117.791  43.433  1.00 20.30           O  
ATOM   3062  N   PRO C 208     -50.806-118.032  43.912  1.00 22.75           N  
ATOM   3063  CA  PRO C 208     -52.064-117.361  43.575  1.00 22.75           C  
ATOM   3064  C   PRO C 208     -52.104-115.910  44.047  1.00 22.75           C  
ATOM   3065  CB  PRO C 208     -53.118-118.201  44.301  1.00 22.75           C  
ATOM   3066  O   PRO C 208     -52.474-115.017  43.281  1.00 22.75           O  
ATOM   3067  CG  PRO C 208     -52.362-118.920  45.371  1.00 22.75           C  
ATOM   3068  CD  PRO C 208     -50.909-118.558  45.254  1.00 22.75           C  
ATOM   3069  N   PRO C 209     -52.572-115.600  45.168  1.00 21.45           N  
ATOM   3070  CA  PRO C 209     -53.764-114.758  45.296  1.00 21.45           C  
ATOM   3071  C   PRO C 209     -53.427-113.306  45.631  1.00 21.45           C  
ATOM   3072  CB  PRO C 209     -54.540-115.416  46.439  1.00 21.45           C  
ATOM   3073  O   PRO C 209     -52.314-113.014  46.077  1.00 21.45           O  
ATOM   3074  CG  PRO C 209     -53.489-116.003  47.326  1.00 21.45           C  
ATOM   3075  CD  PRO C 209     -52.163-115.894  46.630  1.00 21.45           C  
ATOM   3076  N   GLU C 210     -54.258-112.342  45.920  1.00 26.20           N  
ATOM   3077  CA  GLU C 210     -55.356-111.785  45.136  1.00 26.20           C  
ATOM   3078  C   GLU C 210     -55.161-110.292  44.894  1.00 26.20           C  
ATOM   3079  CB  GLU C 210     -56.696-112.034  45.835  1.00 26.20           C  
ATOM   3080  O   GLU C 210     -55.822-109.705  44.035  1.00 26.20           O  
ATOM   3081  CG  GLU C 210     -57.528-113.135  45.196  1.00 26.20           C  
ATOM   3082  CD  GLU C 210     -58.893-113.308  45.843  1.00 26.20           C  
ATOM   3083  OE1 GLU C 210     -59.806-113.868  45.194  1.00 26.20           O  
ATOM   3084  OE2 GLU C 210     -59.052-112.879  47.007  1.00 26.20           O  
ATOM   3085  N   THR C 211     -54.523-109.471  45.138  1.00 22.06           N  
ATOM   3086  CA  THR C 211     -54.917-108.419  46.069  1.00 22.06           C  
ATOM   3087  C   THR C 211     -55.900-107.455  45.412  1.00 22.06           C  
ATOM   3088  CB  THR C 211     -53.691-107.638  46.579  1.00 22.06           C  
ATOM   3089  O   THR C 211     -55.904-107.302  44.188  1.00 22.06           O  
ATOM   3090  CG2 THR C 211     -54.095-106.601  47.621  1.00 22.06           C  
ATOM   3091  OG1 THR C 211     -52.760-108.554  47.168  1.00 22.06           O  
ATOM   3092  N   THR C 212     -56.167-105.224  45.361  1.00 19.12           N  
ATOM   3093  CA  THR C 212     -56.422-104.447  46.569  1.00 19.12           C  
ATOM   3094  C   THR C 212     -57.326-103.256  46.265  1.00 19.12           C  
ATOM   3095  CB  THR C 212     -55.109-103.950  47.201  1.00 19.12           C  
ATOM   3096  O   THR C 212     -58.240-102.952  47.035  1.00 19.12           O  
ATOM   3097  CG2 THR C 212     -55.377-103.169  48.483  1.00 19.12           C  
ATOM   3098  OG1 THR C 212     -54.276-105.076  47.507  1.00 19.12           O  
ATOM   3099  N   ALA C 213     -57.455-102.068  45.679  1.00 19.34           N  
ATOM   3100  CA  ALA C 213     -57.085-100.883  46.449  1.00 19.34           C  
ATOM   3101  C   ALA C 213     -58.279-100.341  47.229  1.00 19.34           C  
ATOM   3102  CB  ALA C 213     -56.521 -99.804  45.528  1.00 19.34           C  
ATOM   3103  O   ALA C 213     -58.178-100.082  48.431  1.00 19.34           O  
ATOM   3104  N   ALA C 214     -59.177 -98.891  47.022  1.00 16.68           N  
ATOM   3105  CA  ALA C 214     -59.112 -97.504  47.474  1.00 16.68           C  
ATOM   3106  C   ALA C 214     -60.357 -97.129  48.273  1.00 16.68           C  
ATOM   3107  CB  ALA C 214     -58.945 -96.564  46.283  1.00 16.68           C  
ATOM   3108  O   ALA C 214     -61.452 -97.624  47.997  1.00 16.68           O  
ATOM   3109  N   PRO C 215     -60.330 -96.014  48.747  1.00 22.13           N  
ATOM   3110  CA  PRO C 215     -60.953 -95.561  49.992  1.00 22.13           C  
ATOM   3111  C   PRO C 215     -62.230 -94.758  49.755  1.00 22.13           C  
ATOM   3112  CB  PRO C 215     -59.870 -94.688  50.632  1.00 22.13           C  
ATOM   3113  O   PRO C 215     -63.263 -95.038  50.369  1.00 22.13           O  
ATOM   3114  CG  PRO C 215     -59.013 -94.245  49.490  1.00 22.13           C  
ATOM   3115  CD  PRO C 215     -59.550 -94.854  48.227  1.00 22.13           C  
ATOM   3116  N   PRO C 216     -62.307 -93.229  49.858  1.00 20.86           N  
ATOM   3117  CA  PRO C 216     -62.614 -92.221  50.875  1.00 20.86           C  
ATOM   3118  C   PRO C 216     -63.990 -91.588  50.681  1.00 20.86           C  
ATOM   3119  CB  PRO C 216     -61.504 -91.183  50.689  1.00 20.86           C  
ATOM   3120  O   PRO C 216     -64.562 -91.667  49.591  1.00 20.86           O  
ATOM   3121  CG  PRO C 216     -61.123 -91.285  49.247  1.00 20.86           C  
ATOM   3122  CD  PRO C 216     -61.650 -92.583  48.706  1.00 20.86           C  
ATOM   3123  N   THR C 217     -64.138 -90.361  51.397  1.00 22.94           N  
ATOM   3124  CA  THR C 217     -65.201 -89.898  52.282  1.00 22.94           C  
ATOM   3125  C   THR C 217     -66.033 -88.812  51.606  1.00 22.94           C  
ATOM   3126  CB  THR C 217     -64.629 -89.360  53.607  1.00 22.94           C  
ATOM   3127  O   THR C 217     -67.264 -88.871  51.616  1.00 22.94           O  
ATOM   3128  CG2 THR C 217     -65.445 -89.854  54.798  1.00 22.94           C  
ATOM   3129  OG1 THR C 217     -63.275 -89.805  53.752  1.00 22.94           O  
ATOM   3130  N   PRO C 218     -65.842 -87.374  51.966  1.00 21.76           N  
ATOM   3131  CA  PRO C 218     -66.691 -86.479  52.756  1.00 21.76           C  
ATOM   3132  C   PRO C 218     -67.643 -85.655  51.893  1.00 21.76           C  
ATOM   3133  CB  PRO C 218     -65.684 -85.577  53.473  1.00 21.76           C  
ATOM   3134  O   PRO C 218     -67.442 -85.541  50.681  1.00 21.76           O  
ATOM   3135  CG  PRO C 218     -64.478 -85.574  52.589  1.00 21.76           C  
ATOM   3136  CD  PRO C 218     -64.679 -86.593  51.505  1.00 21.76           C  
ATOM   3137  N   PRO C 219     -67.994 -84.216  52.575  1.00 23.19           N  
ATOM   3138  CA  PRO C 219     -69.220 -83.468  52.861  1.00 23.19           C  
ATOM   3139  C   PRO C 219     -69.412 -82.272  51.932  1.00 23.19           C  
ATOM   3140  CB  PRO C 219     -69.023 -83.009  54.308  1.00 23.19           C  
ATOM   3141  O   PRO C 219     -70.406 -82.205  51.204  1.00 23.19           O  
ATOM   3142  CG  PRO C 219     -67.546 -82.828  54.454  1.00 23.19           C  
ATOM   3143  CD  PRO C 219     -66.885 -83.261  53.177  1.00 23.19           C  
ATOM   3144  N   ALA C 220     -69.360 -80.880  52.616  1.00 23.71           N  
ATOM   3145  CA  ALA C 220     -70.576 -80.103  52.839  1.00 23.71           C  
ATOM   3146  C   ALA C 220     -70.895 -79.225  51.632  1.00 23.71           C  
ATOM   3147  CB  ALA C 220     -70.437 -79.246  54.095  1.00 23.71           C  
ATOM   3148  O   ALA C 220     -72.017 -79.244  51.122  1.00 23.71           O  
ATOM   3149  N   THR C 221     -70.911 -77.539  51.828  1.00 21.45           N  
ATOM   3150  CA  THR C 221     -71.924 -76.518  52.071  1.00 21.45           C  
ATOM   3151  C   THR C 221     -72.059 -75.592  50.865  1.00 21.45           C  
ATOM   3152  CB  THR C 221     -71.591 -75.688  53.324  1.00 21.45           C  
ATOM   3153  O   THR C 221     -71.191 -75.573  49.990  1.00 21.45           O  
ATOM   3154  CG2 THR C 221     -72.720 -75.760  54.348  1.00 21.45           C  
ATOM   3155  OG1 THR C 221     -70.389 -76.192  53.919  1.00 21.45           O  
ATOM   3156  N   THR C 222     -71.885 -73.956  51.039  1.00 21.21           N  
ATOM   3157  CA  THR C 222     -72.912 -72.944  51.260  1.00 21.21           C  
ATOM   3158  C   THR C 222     -72.997 -71.991  50.071  1.00 21.21           C  
ATOM   3159  CB  THR C 222     -72.639 -72.142  52.546  1.00 21.21           C  
ATOM   3160  O   THR C 222     -74.088 -71.712  49.569  1.00 21.21           O  
ATOM   3161  CG2 THR C 222     -73.814 -71.232  52.886  1.00 21.21           C  
ATOM   3162  OG1 THR C 222     -72.423 -73.051  53.632  1.00 21.21           O  
ATOM   3163  N   PRO C 223     -72.465 -70.560  50.173  1.00 20.26           N  
ATOM   3164  CA  PRO C 223     -73.249 -69.336  50.359  1.00 20.26           C  
ATOM   3165  C   PRO C 223     -73.444 -68.557  49.060  1.00 20.26           C  
ATOM   3166  CB  PRO C 223     -72.413 -68.532  51.358  1.00 20.26           C  
ATOM   3167  O   PRO C 223     -74.566 -68.156  48.740  1.00 20.26           O  
ATOM   3168  CG  PRO C 223     -70.998 -68.917  51.071  1.00 20.26           C  
ATOM   3169  CD  PRO C 223     -71.004 -70.081  50.121  1.00 20.26           C  
ATOM   3170  N   ALA C 224     -72.783 -67.191  48.931  1.00 20.39           N  
ATOM   3171  CA  ALA C 224     -73.320 -65.841  49.085  1.00 20.39           C  
ATOM   3172  C   ALA C 224     -73.620 -65.212  47.727  1.00 20.39           C  
ATOM   3173  CB  ALA C 224     -72.344 -64.966  49.868  1.00 20.39           C  
ATOM   3174  O   ALA C 224     -73.165 -65.707  46.693  1.00 20.39           O  
ATOM   3175  N   PRO C 225     -73.149 -63.728  47.523  1.00 22.75           N  
ATOM   3176  CA  PRO C 225     -73.923 -62.485  47.502  1.00 22.75           C  
ATOM   3177  C   PRO C 225     -74.122 -61.938  46.090  1.00 22.75           C  
ATOM   3178  CB  PRO C 225     -73.075 -61.528  48.344  1.00 22.75           C  
ATOM   3179  O   PRO C 225     -73.494 -62.419  45.144  1.00 22.75           O  
ATOM   3180  CG  PRO C 225     -71.667 -61.984  48.141  1.00 22.75           C  
ATOM   3181  CD  PRO C 225     -71.693 -63.318  47.452  1.00 22.75           C  
ATOM   3182  N   PRO C 226     -73.658 -60.427  45.840  1.00 23.39           N  
ATOM   3183  CA  PRO C 226     -74.432 -59.187  45.753  1.00 23.39           C  
ATOM   3184  C   PRO C 226     -74.538 -58.656  44.325  1.00 23.39           C  
ATOM   3185  CB  PRO C 226     -73.646 -58.217  46.639  1.00 23.39           C  
ATOM   3186  O   PRO C 226     -75.643 -58.423  43.830  1.00 23.39           O  
ATOM   3187  CG  PRO C 226     -72.220 -58.644  46.501  1.00 23.39           C  
ATOM   3188  CD  PRO C 226     -72.190 -60.015  45.891  1.00 23.39           C  
ATOM   3189  N   SER C 227     -73.867 -57.296  44.046  1.00 22.29           N  
ATOM   3190  CA  SER C 227     -74.465 -55.968  43.954  1.00 22.29           C  
ATOM   3191  C   SER C 227     -74.638 -55.538  42.501  1.00 22.29           C  
ATOM   3192  CB  SER C 227     -73.609 -54.942  44.699  1.00 22.29           C  
ATOM   3193  O   SER C 227     -75.721 -55.107  42.101  1.00 22.29           O  
ATOM   3194  OG  SER C 227     -73.925 -54.932  46.081  1.00 22.29           O  
ATOM   3195  N   SER C 228     -73.916 -54.298  42.051  1.00 22.35           N  
ATOM   3196  CA  SER C 228     -74.391 -52.927  41.889  1.00 22.35           C  
ATOM   3197  C   SER C 228     -74.672 -52.610  40.424  1.00 22.35           C  
ATOM   3198  CB  SER C 228     -73.369 -51.936  42.447  1.00 22.35           C  
ATOM   3199  O   SER C 228     -74.263 -53.355  39.532  1.00 22.35           O  
ATOM   3200  OG  SER C 228     -73.994 -50.713  42.798  1.00 22.35           O  
ATOM   3201  N   SER C 229     -74.146 -51.289  39.985  1.00 22.55           N  
ATOM   3202  CA  SER C 229     -74.833 -50.040  39.673  1.00 22.55           C  
ATOM   3203  C   SER C 229     -75.002 -49.863  38.168  1.00 22.55           C  
ATOM   3204  CB  SER C 229     -74.068 -48.848  40.252  1.00 22.55           C  
ATOM   3205  O   SER C 229     -76.127 -49.816  37.666  1.00 22.55           O  
ATOM   3206  OG  SER C 229     -73.349 -49.228  41.413  1.00 22.55           O  
ATOM   3207  N   ALA C 230     -74.275 -48.726  37.665  1.00 23.84           N  
ATOM   3208  CA  ALA C 230     -74.837 -47.442  37.255  1.00 23.84           C  
ATOM   3209  C   ALA C 230     -75.063 -47.398  35.747  1.00 23.84           C  
ATOM   3210  CB  ALA C 230     -73.920 -46.299  37.686  1.00 23.84           C  
ATOM   3211  O   ALA C 230     -76.152 -47.047  35.286  1.00 23.84           O  
ATOM   3212  N   PRO C 231     -74.373 -46.338  35.112  1.00 26.55           N  
ATOM   3213  CA  PRO C 231     -75.031 -45.107  34.668  1.00 26.55           C  
ATOM   3214  C   PRO C 231     -75.395 -45.134  33.185  1.00 26.55           C  
ATOM   3215  CB  PRO C 231     -73.987 -44.025  34.955  1.00 26.55           C  
ATOM   3216  O   PRO C 231     -74.998 -46.053  32.465  1.00 26.55           O  
ATOM   3217  CG  PRO C 231     -72.677 -44.744  34.936  1.00 26.55           C  
ATOM   3218  CD  PRO C 231     -72.940 -46.209  34.730  1.00 26.55           C  
ATOM   3219  N   PRO C 232     -74.785 -44.047  32.514  1.00 24.85           N  
ATOM   3220  CA  PRO C 232     -75.464 -42.869  31.968  1.00 24.85           C  
ATOM   3221  C   PRO C 232     -75.758 -42.997  30.475  1.00 24.85           C  
ATOM   3222  CB  PRO C 232     -74.470 -41.735  32.233  1.00 24.85           C  
ATOM   3223  O   PRO C 232     -76.870 -42.697  30.033  1.00 24.85           O  
ATOM   3224  CG  PRO C 232     -73.124 -42.379  32.147  1.00 24.85           C  
ATOM   3225  CD  PRO C 232     -73.312 -43.864  32.019  1.00 24.85           C  
ATOM   3226  N   GLU C 233     -74.717 -42.610  29.693  1.00 23.69           N  
ATOM   3227  CA  GLU C 233     -74.485 -41.364  28.969  1.00 23.69           C  
ATOM   3228  C   GLU C 233     -74.996 -41.457  27.534  1.00 23.69           C  
ATOM   3229  CB  GLU C 233     -72.996 -41.008  28.975  1.00 23.69           C  
ATOM   3230  O   GLU C 233     -75.107 -42.551  26.978  1.00 23.69           O  
ATOM   3231  CG  GLU C 233     -72.678 -39.708  29.700  1.00 23.69           C  
ATOM   3232  CD  GLU C 233     -71.205 -39.336  29.647  1.00 23.69           C  
ATOM   3233  OE1 GLU C 233     -70.865 -38.161  29.915  1.00 23.69           O  
ATOM   3234  OE2 GLU C 233     -70.384 -40.227  29.334  1.00 23.69           O  
ATOM   3235  N   THR C 234     -74.796 -40.380  26.919  1.00 24.36           N  
ATOM   3236  CA  THR C 234     -75.523 -39.405  26.113  1.00 24.36           C  
ATOM   3237  C   THR C 234     -75.437 -39.758  24.631  1.00 24.36           C  
ATOM   3238  CB  THR C 234     -74.982 -37.981  26.337  1.00 24.36           C  
ATOM   3239  O   THR C 234     -76.441 -39.711  23.917  1.00 24.36           O  
ATOM   3240  CG2 THR C 234     -75.833 -36.948  25.605  1.00 24.36           C  
ATOM   3241  OG1 THR C 234     -74.994 -37.686  27.739  1.00 24.36           O  
ATOM   3242  N   THR C 235     -74.136 -39.709  24.144  1.00 22.78           N  
ATOM   3243  CA  THR C 235     -73.809 -38.550  23.321  1.00 22.78           C  
ATOM   3244  C   THR C 235     -74.364 -38.716  21.909  1.00 22.78           C  
ATOM   3245  CB  THR C 235     -72.288 -38.322  23.255  1.00 22.78           C  
ATOM   3246  O   THR C 235     -74.606 -39.838  21.460  1.00 22.78           O  
ATOM   3247  CG2 THR C 235     -71.955 -37.048  22.487  1.00 22.78           C  
ATOM   3248  OG1 THR C 235     -71.768 -38.214  24.586  1.00 22.78           O  
ATOM   3249  N   ALA C 236     -73.647 -37.998  21.134  1.00 21.94           N  
ATOM   3250  CA  ALA C 236     -73.947 -36.863  20.266  1.00 21.94           C  
ATOM   3251  C   ALA C 236     -74.199 -37.320  18.832  1.00 21.94           C  
ATOM   3252  CB  ALA C 236     -72.808 -35.847  20.305  1.00 21.94           C  
ATOM   3253  O   ALA C 236     -75.169 -36.896  18.200  1.00 21.94           O  
ATOM   3254  N   ALA C 237     -72.999 -37.641  18.227  1.00 20.53           N  
ATOM   3255  CA  ALA C 237     -72.603 -36.554  17.335  1.00 20.53           C  
ATOM   3256  C   ALA C 237     -73.277 -36.688  15.973  1.00 20.53           C  
ATOM   3257  CB  ALA C 237     -71.085 -36.524  17.174  1.00 20.53           C  
ATOM   3258  O   ALA C 237     -73.857 -35.726  15.463  1.00 20.53           O  
ATOM   3259  N   PRO C 238     -72.339 -37.007  15.089  1.00 21.82           N  
ATOM   3260  CA  PRO C 238     -71.911 -35.955  14.164  1.00 21.82           C  
ATOM   3261  C   PRO C 238     -72.670 -35.991  12.839  1.00 21.82           C  
ATOM   3262  CB  PRO C 238     -70.425 -36.255  13.951  1.00 21.82           C  
ATOM   3263  O   PRO C 238     -73.428 -36.929  12.582  1.00 21.82           O  
ATOM   3264  CG  PRO C 238     -70.305 -37.734  14.128  1.00 21.82           C  
ATOM   3265  CD  PRO C 238     -71.640 -38.274  14.555  1.00 21.82           C  
ATOM   3266  N   PRO C 239     -71.773 -36.300  11.909  1.00 22.60           N  
ATOM   3267  CA  PRO C 239     -71.337 -35.291  10.941  1.00 22.60           C  
ATOM   3268  C   PRO C 239     -72.149 -35.324   9.648  1.00 22.60           C  
ATOM   3269  CB  PRO C 239     -69.876 -35.663  10.677  1.00 22.60           C  
ATOM   3270  O   PRO C 239     -72.973 -36.222   9.455  1.00 22.60           O  
ATOM   3271  CG  PRO C 239     -69.832 -37.152  10.804  1.00 22.60           C  
ATOM   3272  CD  PRO C 239     -71.085 -37.608  11.495  1.00 22.60           C  
ATOM   3273  N   THR C 240     -71.291 -35.674   8.742  1.00 22.16           N  
ATOM   3274  CA  THR C 240     -70.792 -34.720   7.758  1.00 22.16           C  
ATOM   3275  C   THR C 240     -71.604 -34.798   6.468  1.00 22.16           C  
ATOM   3276  CB  THR C 240     -69.304 -34.965   7.446  1.00 22.16           C  
ATOM   3277  O   THR C 240     -72.061 -33.775   5.953  1.00 22.16           O  
ATOM   3278  CG2 THR C 240     -68.561 -33.650   7.238  1.00 22.16           C  
ATOM   3279  OG1 THR C 240     -68.703 -35.673   8.538  1.00 22.16           O  
ATOM   3280  N   PRO C 241     -70.793 -35.237   5.558  1.00 22.14           N  
ATOM   3281  CA  PRO C 241     -70.333 -34.314   4.518  1.00 22.14           C  
ATOM   3282  C   PRO C 241     -71.201 -34.360   3.262  1.00 22.14           C  
ATOM   3283  CB  PRO C 241     -68.913 -34.799   4.218  1.00 22.14           C  
ATOM   3284  O   PRO C 241     -72.150 -35.145   3.192  1.00 22.14           O  
ATOM   3285  CG  PRO C 241     -68.969 -36.282   4.398  1.00 22.14           C  
ATOM   3286  CD  PRO C 241     -70.325 -36.646   4.932  1.00 22.14           C  
ATOM   3287  N   SER C 242     -70.437 -34.923   2.357  1.00 22.14           N  
ATOM   3288  CA  SER C 242     -69.862 -34.127   1.277  1.00 22.14           C  
ATOM   3289  C   SER C 242     -70.756 -34.146   0.041  1.00 22.14           C  
ATOM   3290  CB  SER C 242     -68.468 -34.641   0.916  1.00 22.14           C  
ATOM   3291  O   SER C 242     -71.706 -34.927  -0.032  1.00 22.14           O  
ATOM   3292  OG  SER C 242     -67.465 -33.797   1.455  1.00 22.14           O  
ATOM   3293  N   ALA C 243     -70.029 -34.639  -0.856  1.00 21.73           N  
ATOM   3294  CA  ALA C 243     -69.502 -33.863  -1.976  1.00 21.73           C  
ATOM   3295  C   ALA C 243     -70.427 -33.950  -3.187  1.00 21.73           C  
ATOM   3296  CB  ALA C 243     -68.101 -34.346  -2.345  1.00 21.73           C  
ATOM   3297  O   ALA C 243     -70.817 -32.926  -3.752  1.00 21.73           O  
ATOM   3298  N   THR C 244     -69.751 -34.613  -4.013  1.00 22.69           N  
ATOM   3299  CA  THR C 244     -69.174 -33.986  -5.196  1.00 22.69           C  
ATOM   3300  C   THR C 244     -70.144 -34.054  -6.372  1.00 22.69           C  
ATOM   3301  CB  THR C 244     -67.841 -34.651  -5.587  1.00 22.69           C  
ATOM   3302  O   THR C 244     -71.087 -34.847  -6.360  1.00 22.69           O  
ATOM   3303  CG2 THR C 244     -66.811 -33.610  -6.013  1.00 22.69           C  
ATOM   3304  OG1 THR C 244     -67.330 -35.380  -4.464  1.00 22.69           O  
ATOM   3305  N   THR C 245     -69.450 -34.588  -7.240  1.00 22.90           N  
ATOM   3306  CA  THR C 245     -69.036 -33.872  -8.441  1.00 22.90           C  
ATOM   3307  C   THR C 245     -70.062 -34.049  -9.557  1.00 22.90           C  
ATOM   3308  CB  THR C 245     -67.656 -34.349  -8.929  1.00 22.90           C  
ATOM   3309  O   THR C 245     -70.507 -33.069 -10.159  1.00 22.90           O  
ATOM   3310  CG2 THR C 245     -67.140 -33.472 -10.065  1.00 22.90           C  
ATOM   3311  OG1 THR C 245     -66.726 -34.297  -7.840  1.00 22.90           O  
ATOM   3312  N   PRO C 246     -69.385 -34.666 -10.408  1.00 24.22           N  
ATOM   3313  CA  PRO C 246     -69.065 -33.990 -11.668  1.00 24.22           C  
ATOM   3314  C   PRO C 246     -70.150 -34.174 -12.727  1.00 24.22           C  
ATOM   3315  CB  PRO C 246     -67.758 -34.656 -12.104  1.00 24.22           C  
ATOM   3316  O   PRO C 246     -71.092 -34.944 -12.524  1.00 24.22           O  
ATOM   3317  CG  PRO C 246     -67.862 -36.063 -11.608  1.00 24.22           C  
ATOM   3318  CD  PRO C 246     -69.083 -36.174 -10.741  1.00 24.22           C  
ATOM   3319  N   ALA C 247     -69.465 -34.683 -13.668  1.00 24.47           N  
ATOM   3320  CA  ALA C 247     -69.293 -33.996 -14.945  1.00 24.47           C  
ATOM   3321  C   ALA C 247     -70.431 -34.330 -15.906  1.00 24.47           C  
ATOM   3322  CB  ALA C 247     -67.949 -34.363 -15.570  1.00 24.47           C  
ATOM   3323  O   ALA C 247     -71.265 -35.191 -15.615  1.00 24.47           O  
ATOM   3324  N   PRO C 248     -69.786 -34.755 -16.927  1.00 23.53           N  
ATOM   3325  CA  PRO C 248     -69.872 -34.049 -18.208  1.00 23.53           C  
ATOM   3326  C   PRO C 248     -70.992 -34.578 -19.100  1.00 23.53           C  
ATOM   3327  CB  PRO C 248     -68.502 -34.305 -18.843  1.00 23.53           C  
ATOM   3328  O   PRO C 248     -71.765 -33.794 -19.656  1.00 23.53           O  
ATOM   3329  CG  PRO C 248     -68.081 -35.640 -18.320  1.00 23.53           C  
ATOM   3330  CD  PRO C 248     -69.025 -36.041 -17.222  1.00 23.53           C  
ATOM   3331  N   LEU C 249     -70.560 -35.608 -19.612  1.00 24.92           N  
ATOM   3332  CA  LEU C 249     -70.150 -35.595 -21.012  1.00 24.92           C  
ATOM   3333  C   LEU C 249     -71.352 -35.778 -21.932  1.00 24.92           C  
ATOM   3334  CB  LEU C 249     -69.116 -36.692 -21.278  1.00 24.92           C  
ATOM   3335  O   LEU C 249     -72.397 -36.275 -21.505  1.00 24.92           O  
ATOM   3336  CG  LEU C 249     -67.681 -36.392 -20.843  1.00 24.92           C  
ATOM   3337  CD1 LEU C 249     -66.860 -37.676 -20.800  1.00 24.92           C  
ATOM   3338  CD2 LEU C 249     -67.041 -35.372 -21.778  1.00 24.92           C  
ATOM   3339  N   SER C 250     -70.746 -35.922 -23.096  1.00 25.03           N  
ATOM   3340  CA  SER C 250     -71.174 -35.388 -24.385  1.00 25.03           C  
ATOM   3341  C   SER C 250     -72.318 -36.209 -24.971  1.00 25.03           C  
ATOM   3342  CB  SER C 250     -70.003 -35.358 -25.368  1.00 25.03           C  
ATOM   3343  O   SER C 250     -72.599 -37.315 -24.503  1.00 25.03           O  
ATOM   3344  OG  SER C 250     -69.122 -34.289 -25.068  1.00 25.03           O  
ATOM   3345  N   SER C 251     -72.190 -35.960 -26.263  1.00 23.48           N  
ATOM   3346  CA  SER C 251     -73.250 -35.662 -27.220  1.00 23.48           C  
ATOM   3347  C   SER C 251     -73.886 -36.940 -27.756  1.00 23.48           C  
ATOM   3348  CB  SER C 251     -72.706 -34.828 -28.380  1.00 23.48           C  
ATOM   3349  O   SER C 251     -75.108 -37.096 -27.715  1.00 23.48           O  
ATOM   3350  OG  SER C 251     -73.755 -34.149 -29.048  1.00 23.48           O  
ATOM   3351  N   SER C 252     -73.240 -37.299 -28.925  1.00 21.77           N  
ATOM   3352  CA  SER C 252     -73.960 -37.016 -30.162  1.00 21.77           C  
ATOM   3353  C   SER C 252     -74.662 -38.262 -30.690  1.00 21.77           C  
ATOM   3354  CB  SER C 252     -73.006 -36.469 -31.225  1.00 21.77           C  
ATOM   3355  O   SER C 252     -75.864 -38.234 -30.966  1.00 21.77           O  
ATOM   3356  OG  SER C 252     -71.823 -35.967 -30.629  1.00 21.77           O  
ATOM   3357  N   ALA C 253     -73.846 -38.968 -31.454  1.00 24.75           N  
ATOM   3358  CA  ALA C 253     -74.038 -38.772 -32.889  1.00 24.75           C  
ATOM   3359  C   ALA C 253     -75.041 -39.776 -33.450  1.00 24.75           C  
ATOM   3360  CB  ALA C 253     -72.705 -38.889 -33.624  1.00 24.75           C  
ATOM   3361  O   ALA C 253     -75.364 -40.772 -32.798  1.00 24.75           O  
ATOM   3362  N   PRO C 254     -74.523 -40.215 -34.660  1.00 25.28           N  
ATOM   3363  CA  PRO C 254     -75.207 -40.084 -35.948  1.00 25.28           C  
ATOM   3364  C   PRO C 254     -76.027 -41.321 -36.309  1.00 25.28           C  
ATOM   3365  CB  PRO C 254     -74.058 -39.884 -36.940  1.00 25.28           C  
ATOM   3366  O   PRO C 254     -75.847 -42.383 -35.707  1.00 25.28           O  
ATOM   3367  CG  PRO C 254     -72.892 -40.582 -36.319  1.00 25.28           C  
ATOM   3368  CD  PRO C 254     -73.307 -41.098 -34.971  1.00 25.28           C  
ATOM   3369  N   PRO C 255     -76.172 -41.270 -37.739  1.00 24.38           N  
ATOM   3370  CA  PRO C 255     -77.396 -41.677 -38.434  1.00 24.38           C  
ATOM   3371  C   PRO C 255     -77.444 -43.178 -38.713  1.00 24.38           C  
ATOM   3372  CB  PRO C 255     -77.342 -40.880 -39.739  1.00 24.38           C  
ATOM   3373  O   PRO C 255     -78.460 -43.826 -38.451  1.00 24.38           O  
ATOM   3374  CG  PRO C 255     -75.886 -40.745 -40.045  1.00 24.38           C  
ATOM   3375  CD  PRO C 255     -75.102 -41.250 -38.867  1.00 24.38           C  
ATOM   3376  N   GLU C 256     -76.666 -43.609 -39.825  1.00 23.98           N  
ATOM   3377  CA  GLU C 256     -77.322 -43.677 -41.127  1.00 23.98           C  
ATOM   3378  C   GLU C 256     -77.777 -45.099 -41.443  1.00 23.98           C  
ATOM   3379  CB  GLU C 256     -76.386 -43.169 -42.228  1.00 23.98           C  
ATOM   3380  O   GLU C 256     -77.543 -46.020 -40.657  1.00 23.98           O  
ATOM   3381  CG  GLU C 256     -76.835 -41.859 -42.859  1.00 23.98           C  
ATOM   3382  CD  GLU C 256     -75.964 -41.427 -44.028  1.00 23.98           C  
ATOM   3383  OE1 GLU C 256     -76.414 -40.591 -44.845  1.00 23.98           O  
ATOM   3384  OE2 GLU C 256     -74.823 -41.930 -44.129  1.00 23.98           O  
ATOM   3385  N   THR C 257     -77.126 -45.661 -42.644  1.00 22.98           N  
ATOM   3386  CA  THR C 257     -77.725 -45.809 -43.966  1.00 22.98           C  
ATOM   3387  C   THR C 257     -78.114 -47.262 -44.224  1.00 22.98           C  
ATOM   3388  CB  THR C 257     -76.768 -45.327 -45.071  1.00 22.98           C  
ATOM   3389  O   THR C 257     -77.656 -48.167 -43.523  1.00 22.98           O  
ATOM   3390  CG2 THR C 257     -77.448 -45.345 -46.435  1.00 22.98           C  
ATOM   3391  OG1 THR C 257     -76.344 -43.989 -44.778  1.00 22.98           O  
ATOM   3392  N   THR C 258     -77.445 -47.847 -45.432  1.00 23.47           N  
ATOM   3393  CA  THR C 258     -78.037 -48.092 -46.742  1.00 23.47           C  
ATOM   3394  C   THR C 258     -78.396 -49.567 -46.906  1.00 23.47           C  
ATOM   3395  CB  THR C 258     -77.085 -47.664 -47.874  1.00 23.47           C  
ATOM   3396  O   THR C 258     -77.924 -50.414 -46.144  1.00 23.47           O  
ATOM   3397  CG2 THR C 258     -77.753 -47.806 -49.238  1.00 23.47           C  
ATOM   3398  OG1 THR C 258     -76.706 -46.296 -47.680  1.00 23.47           O  
ATOM   3399  N   ALA C 259     -77.820 -50.149 -48.224  1.00 20.24           N  
ATOM   3400  CA  ALA C 259     -78.552 -50.535 -49.427  1.00 20.24           C  
ATOM   3401  C   ALA C 259     -78.600 -52.053 -49.577  1.00 20.24           C  
ATOM   3402  CB  ALA C 259     -77.918 -49.902 -50.663  1.00 20.24           C  
ATOM   3403  O   ALA C 259     -79.639 -52.616 -49.930  1.00 20.24           O  
ATOM   3404  N   VAL C 260     -77.547 -52.716 -49.795  1.00 23.54           N  
ATOM   3405  CA  VAL C 260     -77.152 -53.151 -51.130  1.00 23.54           C  
ATOM   3406  C   VAL C 260     -77.884 -54.442 -51.491  1.00 23.54           C  
ATOM   3407  CB  VAL C 260     -75.624 -53.360 -51.230  1.00 23.54           C  
ATOM   3408  O   VAL C 260     -78.085 -55.308 -50.637  1.00 23.54           O  
ATOM   3409  CG1 VAL C 260     -75.180 -53.409 -52.691  1.00 23.54           C  
ATOM   3410  CG2 VAL C 260     -74.885 -52.252 -50.481  1.00 23.54           C  
ATOM   3411  N   PRO C 261     -77.755 -54.717 -52.911  1.00 25.27           N  
ATOM   3412  CA  PRO C 261     -78.696 -55.264 -53.890  1.00 25.27           C  
ATOM   3413  C   PRO C 261     -78.635 -56.787 -53.981  1.00 25.27           C  
ATOM   3414  CB  PRO C 261     -78.250 -54.620 -55.206  1.00 25.27           C  
ATOM   3415  O   PRO C 261     -77.727 -57.406 -53.419  1.00 25.27           O  
ATOM   3416  CG  PRO C 261     -76.780 -54.406 -55.047  1.00 25.27           C  
ATOM   3417  CD  PRO C 261     -76.391 -54.788 -53.648  1.00 25.27           C  
ATOM   3418  N   PRO C 262     -78.577 -57.244 -55.524  1.00 24.01           N  
ATOM   3419  CA  PRO C 262     -79.511 -58.118 -56.238  1.00 24.01           C  
ATOM   3420  C   PRO C 262     -78.959 -59.525 -56.449  1.00 24.01           C  
ATOM   3421  CB  PRO C 262     -79.710 -57.403 -57.577  1.00 24.01           C  
ATOM   3422  O   PRO C 262     -79.642 -60.511 -56.159  1.00 24.01           O  
ATOM   3423  CG  PRO C 262     -78.402 -56.733 -57.850  1.00 24.01           C  
ATOM   3424  CD  PRO C 262     -77.578 -56.765 -56.594  1.00 24.01           C  
ATOM   3425  N   THR C 263     -78.115 -59.771 -57.718  1.00 23.78           N  
ATOM   3426  CA  THR C 263     -78.741 -60.220 -58.956  1.00 23.78           C  
ATOM   3427  C   THR C 263     -78.505 -61.713 -59.171  1.00 23.78           C  
ATOM   3428  CB  THR C 263     -78.209 -59.434 -60.169  1.00 23.78           C  
ATOM   3429  O   THR C 263     -77.572 -62.287 -58.606  1.00 23.78           O  
ATOM   3430  CG2 THR C 263     -79.200 -59.472 -61.327  1.00 23.78           C  
ATOM   3431  OG1 THR C 263     -77.990 -58.070 -59.787  1.00 23.78           O  
ATOM   3432  N   PRO C 264     -78.344 -62.112 -60.735  1.00 23.95           N  
ATOM   3433  CA  PRO C 264     -79.087 -63.027 -61.603  1.00 23.95           C  
ATOM   3434  C   PRO C 264     -78.318 -64.311 -61.904  1.00 23.95           C  
ATOM   3435  CB  PRO C 264     -79.301 -62.207 -62.878  1.00 23.95           C  
ATOM   3436  O   PRO C 264     -77.146 -64.433 -61.538  1.00 23.95           O  
ATOM   3437  CG  PRO C 264     -78.090 -61.338 -62.981  1.00 23.95           C  
ATOM   3438  CD  PRO C 264     -77.277 -61.502 -61.729  1.00 23.95           C  
ATOM   3439  N   SER C 265     -77.812 -64.565 -63.492  1.00 21.60           N  
ATOM   3440  CA  SER C 265     -78.378 -65.403 -64.543  1.00 21.60           C  
ATOM   3441  C   SER C 265     -77.414 -66.515 -64.943  1.00 21.60           C  
ATOM   3442  CB  SER C 265     -78.734 -64.560 -65.768  1.00 21.60           C  
ATOM   3443  O   SER C 265     -77.798 -67.685 -65.003  1.00 21.60           O  
ATOM   3444  OG  SER C 265     -80.090 -64.152 -65.722  1.00 21.60           O  
ATOM   3445  N   ALA C 266     -76.702 -66.494 -66.388  1.00 21.75           N  
ATOM   3446  CA  ALA C 266     -77.146 -67.276 -67.539  1.00 21.75           C  
ATOM   3447  C   ALA C 266     -76.235 -68.478 -67.769  1.00 21.75           C  
ATOM   3448  CB  ALA C 266     -77.192 -66.401 -68.790  1.00 21.75           C  
ATOM   3449  O   ALA C 266     -75.171 -68.585 -67.156  1.00 21.75           O  
ATOM   3450  N   THR C 267     -75.488 -68.641 -69.248  1.00 22.91           N  
ATOM   3451  CA  THR C 267     -75.830 -69.432 -70.426  1.00 22.91           C  
ATOM   3452  C   THR C 267     -74.775 -70.504 -70.681  1.00 22.91           C  
ATOM   3453  CB  THR C 267     -75.973 -68.542 -71.674  1.00 22.91           C  
ATOM   3454  O   THR C 267     -73.657 -70.417 -70.169  1.00 22.91           O  
ATOM   3455  CG2 THR C 267     -76.683 -69.286 -72.801  1.00 22.91           C  
ATOM   3456  OG1 THR C 267     -76.731 -67.374 -71.336  1.00 22.91           O  
ATOM   3457  N   THR C 268     -74.163 -70.701 -72.213  1.00 22.49           N  
ATOM   3458  CA  THR C 268     -74.453 -71.707 -73.228  1.00 22.49           C  
ATOM   3459  C   THR C 268     -73.213 -72.543 -73.531  1.00 22.49           C  
ATOM   3460  CB  THR C 268     -74.969 -71.059 -74.526  1.00 22.49           C  
ATOM   3461  O   THR C 268     -73.280 -73.773 -73.567  1.00 22.49           O  
ATOM   3462  CG2 THR C 268     -75.999 -71.949 -75.213  1.00 22.49           C  
ATOM   3463  OG1 THR C 268     -75.573 -69.798 -74.216  1.00 22.49           O  
ATOM   3464  N   LEU C 269     -72.144 -72.206 -74.635  1.00 20.80           N  
ATOM   3465  CA  LEU C 269     -72.141 -72.649 -76.025  1.00 20.80           C  
ATOM   3466  C   LEU C 269     -71.121 -73.762 -76.239  1.00 20.80           C  
ATOM   3467  CB  LEU C 269     -71.836 -71.475 -76.960  1.00 20.80           C  
ATOM   3468  O   LEU C 269     -70.175 -73.901 -75.460  1.00 20.80           O  
ATOM   3469  CG  LEU C 269     -72.999 -70.527 -77.259  1.00 20.80           C  
ATOM   3470  CD1 LEU C 269     -72.480 -69.229 -77.868  1.00 20.80           C  
ATOM   3471  CD2 LEU C 269     -74.008 -71.194 -78.188  1.00 20.80           C  
ATOM   3472  N   ASP C 270     -70.703 -74.178 -77.784  1.00 26.99           N  
ATOM   3473  CA  ASP C 270     -70.726 -75.321 -78.691  1.00 26.99           C  
ATOM   3474  C   ASP C 270     -69.310 -75.740 -79.081  1.00 26.99           C  
ATOM   3475  CB  ASP C 270     -71.542 -74.997 -79.943  1.00 26.99           C  
ATOM   3476  O   ASP C 270     -68.968 -76.923 -79.020  1.00 26.99           O  
ATOM   3477  CG  ASP C 270     -72.590 -76.050 -80.257  1.00 26.99           C  
ATOM   3478  OD1 ASP C 270     -72.602 -77.113 -79.601  1.00 26.99           O  
ATOM   3479  OD2 ASP C 270     -73.410 -75.815 -81.171  1.00 26.99           O  
ATOM   3480  N   PRO C 271     -68.400 -75.197 -80.289  1.00 26.50           N  
ATOM   3481  CA  PRO C 271     -68.411 -75.732 -81.652  1.00 26.50           C  
ATOM   3482  C   PRO C 271     -67.214 -76.634 -81.942  1.00 26.50           C  
ATOM   3483  CB  PRO C 271     -68.373 -74.476 -82.525  1.00 26.50           C  
ATOM   3484  O   PRO C 271     -66.234 -76.625 -81.192  1.00 26.50           O  
ATOM   3485  CG  PRO C 271     -67.614 -73.473 -81.717  1.00 26.50           C  
ATOM   3486  CD  PRO C 271     -67.382 -74.041 -80.347  1.00 26.50           C  
ATOM   3487  N   SER C 272     -66.697 -76.926 -83.523  1.00 28.10           N  
ATOM   3488  CA  SER C 272     -66.474 -77.950 -84.539  1.00 28.10           C  
ATOM   3489  C   SER C 272     -64.992 -78.089 -84.867  1.00 28.10           C  
ATOM   3490  CB  SER C 272     -67.258 -77.624 -85.810  1.00 28.10           C  
ATOM   3491  O   SER C 272     -64.455 -79.199 -84.879  1.00 28.10           O  
ATOM   3492  OG  SER C 272     -68.614 -78.017 -85.680  1.00 28.10           O  
ATOM   3493  N   SER C 273     -64.206 -77.422 -86.179  1.00 23.91           N  
ATOM   3494  CA  SER C 273     -64.037 -77.879 -87.555  1.00 23.91           C  
ATOM   3495  C   SER C 273     -62.581 -78.221 -87.849  1.00 23.91           C  
ATOM   3496  CB  SER C 273     -64.528 -76.815 -88.537  1.00 23.91           C  
ATOM   3497  O   SER C 273     -62.284 -79.298 -88.372  1.00 23.91           O  
ATOM   3498  OG  SER C 273     -65.665 -77.273 -89.248  1.00 23.91           O  
ATOM   3499  N   ALA C 274     -61.614 -77.425 -88.991  1.00 22.77           N  
ATOM   3500  CA  ALA C 274     -61.363 -77.604 -90.419  1.00 22.77           C  
ATOM   3501  C   ALA C 274     -59.901 -77.956 -90.678  1.00 22.77           C  
ATOM   3502  CB  ALA C 274     -61.748 -76.343 -91.189  1.00 22.77           C  
ATOM   3503  O   ALA C 274     -59.605 -78.928 -91.377  1.00 22.77           O  
ATOM   3504  N   SER C 275     -58.830 -76.974 -91.521  1.00 22.22           N  
ATOM   3505  CA  SER C 275     -58.508 -76.838 -92.938  1.00 22.22           C  
ATOM   3506  C   SER C 275     -57.056 -77.212 -93.214  1.00 22.22           C  
ATOM   3507  CB  SER C 275     -58.775 -75.409 -93.414  1.00 22.22           C  
ATOM   3508  O   SER C 275     -56.266 -77.384 -92.284  1.00 22.22           O  
ATOM   3509  OG  SER C 275     -60.157 -75.105 -93.343  1.00 22.22           O  
ATOM   3510  N   ALA C 276     -55.984 -76.205 -93.997  1.00 22.27           N  
ATOM   3511  CA  ALA C 276     -55.626 -76.021 -95.401  1.00 22.27           C  
ATOM   3512  C   ALA C 276     -54.144 -76.302 -95.631  1.00 22.27           C  
ATOM   3513  CB  ALA C 276     -55.973 -74.606 -95.857  1.00 22.27           C  
ATOM   3514  O   ALA C 276     -53.782 -77.046 -96.546  1.00 22.27           O  
ATOM   3515  N   PRO C 277     -53.000 -75.164 -95.862  1.00 25.67           N  
ATOM   3516  CA  PRO C 277     -52.589 -74.532 -97.118  1.00 25.67           C  
ATOM   3517  C   PRO C 277     -51.223 -75.013 -97.601  1.00 25.67           C  
ATOM   3518  CB  PRO C 277     -52.551 -73.043 -96.768  1.00 25.67           C  
ATOM   3519  O   PRO C 277     -50.448 -75.570 -96.818  1.00 25.67           O  
ATOM   3520  CG  PRO C 277     -52.302 -73.003 -95.294  1.00 25.67           C  
ATOM   3521  CD  PRO C 277     -52.246 -74.413 -94.782  1.00 25.67           C  
ATOM   3522  N   PRO C 278     -50.390 -74.195 -98.847  1.00 25.48           N  
ATOM   3523  CA  PRO C 278     -49.919 -74.085-100.229  1.00 25.48           C  
ATOM   3524  C   PRO C 278     -48.467 -73.620-100.322  1.00 25.48           C  
ATOM   3525  CB  PRO C 278     -50.864 -73.048-100.842  1.00 25.48           C  
ATOM   3526  O   PRO C 278     -47.684 -74.180-101.093  1.00 25.48           O  
ATOM   3527  CG  PRO C 278     -51.261 -72.170 -99.700  1.00 25.48           C  
ATOM   3528  CD  PRO C 278     -50.743 -72.778 -98.428  1.00 25.48           C  
ATOM   3529  N   GLU C 279     -47.995 -72.258-100.201  1.00 23.14           N  
ATOM   3530  CA  GLU C 279     -47.719 -71.353-101.313  1.00 23.14           C  
ATOM   3531  C   GLU C 279     -46.270 -71.475-101.777  1.00 23.14           C  
ATOM   3532  CB  GLU C 279     -48.025 -69.906-100.917  1.00 23.14           C  
ATOM   3533  O   GLU C 279     -45.414 -71.960-101.035  1.00 23.14           O  
ATOM   3534  CG  GLU C 279     -48.836 -69.144-101.955  1.00 23.14           C  
ATOM   3535  CD  GLU C 279     -49.200 -67.735-101.514  1.00 23.14           C  
ATOM   3536  OE1 GLU C 279     -49.579 -66.908-102.375  1.00 23.14           O  
ATOM   3537  OE2 GLU C 279     -49.104 -67.454-100.299  1.00 23.14           O  
ATOM   3538  N   THR C 280     -45.369 -70.183-102.151  1.00 24.07           N  
ATOM   3539  CA  THR C 280     -45.130 -69.425-103.374  1.00 24.07           C  
ATOM   3540  C   THR C 280     -43.644 -69.408-103.719  1.00 24.07           C  
ATOM   3541  CB  THR C 280     -45.648 -67.981-103.247  1.00 24.07           C  
ATOM   3542  O   THR C 280     -42.800 -69.690-102.865  1.00 24.07           O  
ATOM   3543  CG2 THR C 280     -45.522 -67.232-104.570  1.00 24.07           C  
ATOM   3544  OG1 THR C 280     -47.025 -68.006-102.853  1.00 24.07           O  
ATOM   3545  N   THR C 281     -42.827 -68.049-103.908  1.00 25.22           N  
ATOM   3546  CA  THR C 281     -42.556 -67.227-105.082  1.00 25.22           C  
ATOM   3547  C   THR C 281     -41.071 -67.257-105.433  1.00 25.22           C  
ATOM   3548  CB  THR C 281     -43.004 -65.771-104.859  1.00 25.22           C  
ATOM   3549  O   THR C 281     -40.236 -67.598-104.592  1.00 25.22           O  
ATOM   3550  CG2 THR C 281     -42.728 -64.916-106.092  1.00 25.22           C  
ATOM   3551  OG1 THR C 281     -44.409 -65.746-104.580  1.00 25.22           O  
ATOM   3552  N   ALA C 282     -40.302 -65.903-105.975  1.00 24.57           N  
ATOM   3553  CA  ALA C 282     -39.927 -65.317-107.260  1.00 24.57           C  
ATOM   3554  C   ALA C 282     -38.429 -65.030-107.315  1.00 24.57           C  
ATOM   3555  CB  ALA C 282     -40.720 -64.037-107.513  1.00 24.57           C  
ATOM   3556  O   ALA C 282     -37.755 -65.400-108.279  1.00 24.57           O  
ATOM   3557  N   ALA C 283     -37.868 -63.680-107.126  1.00 27.86           N  
ATOM   3558  CA  ALA C 283     -37.541 -62.707-108.164  1.00 27.86           C  
ATOM   3559  C   ALA C 283     -36.051 -62.734-108.492  1.00 27.86           C  
ATOM   3560  CB  ALA C 283     -37.962 -61.305-107.732  1.00 27.86           C  
ATOM   3561  O   ALA C 283     -35.253 -63.292-107.735  1.00 27.86           O  
ATOM   3562  N   PRO C 284     -35.281 -61.393-108.887  1.00 27.65           N  
ATOM   3563  CA  PRO C 284     -34.780 -60.831-110.143  1.00 27.65           C  
ATOM   3564  C   PRO C 284     -33.269 -60.608-110.129  1.00 27.65           C  
ATOM   3565  CB  PRO C 284     -35.527 -59.500-110.257  1.00 27.65           C  
ATOM   3566  O   PRO C 284     -32.580 -60.965-111.088  1.00 27.65           O  
ATOM   3567  CG  PRO C 284     -35.812 -59.100-108.846  1.00 27.65           C  
ATOM   3568  CD  PRO C 284     -35.348 -60.200-107.935  1.00 27.65           C  
ATOM   3569  N   PRO C 285     -32.667 -59.380-109.674  1.00 29.63           N  
ATOM   3570  CA  PRO C 285     -32.112 -58.235-110.400  1.00 29.63           C  
ATOM   3571  C   PRO C 285     -30.606 -58.351-110.622  1.00 29.63           C  
ATOM   3572  CB  PRO C 285     -32.440 -57.049-109.490  1.00 29.63           C  
ATOM   3573  O   PRO C 285     -29.883 -58.825-109.742  1.00 29.63           O  
ATOM   3574  CG  PRO C 285     -32.473 -57.623-108.110  1.00 29.63           C  
ATOM   3575  CD  PRO C 285     -32.553 -59.119-108.218  1.00 29.63           C  
ATOM   3576  N   THR C 286     -30.140 -57.878-111.841  1.00 31.93           N  
ATOM   3577  CA  THR C 286     -28.887 -58.279-112.472  1.00 31.93           C  
ATOM   3578  C   THR C 286     -27.746 -57.363-112.040  1.00 31.93           C  
ATOM   3579  CB  THR C 286     -29.005 -58.267-114.007  1.00 31.93           C  
ATOM   3580  O   THR C 286     -26.684 -57.836-111.630  1.00 31.93           O  
ATOM   3581  CG2 THR C 286     -28.121 -59.340-114.635  1.00 31.93           C  
ATOM   3582  OG1 THR C 286     -30.368 -58.510-114.377  1.00 31.93           O  
ATOM   3583  N   PRO C 287     -27.410 -56.140-112.767  1.00 28.31           N  
ATOM   3584  CA  PRO C 287     -26.249 -56.155-113.660  1.00 28.31           C  
ATOM   3585  C   PRO C 287     -25.074 -55.348-113.113  1.00 28.31           C  
ATOM   3586  CB  PRO C 287     -26.788 -55.530-114.949  1.00 28.31           C  
ATOM   3587  O   PRO C 287     -23.934 -55.820-113.132  1.00 28.31           O  
ATOM   3588  CG  PRO C 287     -27.864 -54.594-114.500  1.00 28.31           C  
ATOM   3589  CD  PRO C 287     -28.020 -54.726-113.012  1.00 28.31           C  
ATOM   3590  N   SER C 288     -25.014 -53.949-113.265  1.00 29.51           N  
ATOM   3591  CA  SER C 288     -24.298 -53.154-114.257  1.00 29.51           C  
ATOM   3592  C   SER C 288     -22.965 -52.654-113.708  1.00 29.51           C  
ATOM   3593  CB  SER C 288     -25.149 -51.967-114.710  1.00 29.51           C  
ATOM   3594  O   SER C 288     -22.827 -52.435-112.503  1.00 29.51           O  
ATOM   3595  OG  SER C 288     -26.007 -52.340-115.774  1.00 29.51           O  
ATOM   3596  N   ALA C 289     -22.046 -52.052-114.700  1.00 28.26           N  
ATOM   3597  CA  ALA C 289     -20.597 -52.085-114.884  1.00 28.26           C  
ATOM   3598  C   ALA C 289     -19.930 -50.893-114.204  1.00 28.26           C  
ATOM   3599  CB  ALA C 289     -20.250 -52.109-116.371  1.00 28.26           C  
ATOM   3600  O   ALA C 289     -18.964 -51.058-113.456  1.00 28.26           O  
ATOM   3601  N   THR C 290     -19.803 -49.595-114.842  1.00 27.73           N  
ATOM   3602  CA  THR C 290     -18.622 -49.143-115.568  1.00 27.73           C  
ATOM   3603  C   THR C 290     -17.859 -48.097-114.761  1.00 27.73           C  
ATOM   3604  CB  THR C 290     -19.000 -48.559-116.942  1.00 27.73           C  
ATOM   3605  O   THR C 290     -18.401 -47.514-113.820  1.00 27.73           O  
ATOM   3606  CG2 THR C 290     -17.986 -48.961-118.008  1.00 27.73           C  
ATOM   3607  OG1 THR C 290     -20.294 -49.044-117.321  1.00 27.73           O  
ATOM   3608  N   THR C 291     -17.438 -46.822-115.448  1.00 27.53           N  
ATOM   3609  CA  THR C 291     -16.156 -46.312-115.923  1.00 27.53           C  
ATOM   3610  C   THR C 291     -15.677 -45.157-115.048  1.00 27.53           C  
ATOM   3611  CB  THR C 291     -16.248 -45.846-117.387  1.00 27.53           C  
ATOM   3612  O   THR C 291     -16.453 -44.595-114.272  1.00 27.53           O  
ATOM   3613  CG2 THR C 291     -14.879 -45.436-117.921  1.00 27.53           C  
ATOM   3614  OG1 THR C 291     -16.761 -46.915-118.191  1.00 27.53           O  
ATOM   3615  N   PRO C 292     -15.211 -43.882-115.733  1.00 26.36           N  
ATOM   3616  CA  PRO C 292     -13.884 -43.286-115.898  1.00 26.36           C  
ATOM   3617  C   PRO C 292     -13.717 -41.988-115.112  1.00 26.36           C  
ATOM   3618  CB  PRO C 292     -13.799 -43.027-117.405  1.00 26.36           C  
ATOM   3619  O   PRO C 292     -12.702 -41.795-114.439  1.00 26.36           O  
ATOM   3620  CG  PRO C 292     -15.209 -42.772-117.829  1.00 26.36           C  
ATOM   3621  CD  PRO C 292     -16.112 -43.022-116.655  1.00 26.36           C  
ATOM   3622  N   ALA C 293     -14.211 -40.784-115.648  1.00 25.95           N  
ATOM   3623  CA  ALA C 293     -13.406 -39.805-116.373  1.00 25.95           C  
ATOM   3624  C   ALA C 293     -13.003 -38.646-115.465  1.00 25.95           C  
ATOM   3625  CB  ALA C 293     -14.169 -39.283-117.588  1.00 25.95           C  
ATOM   3626  O   ALA C 293     -13.361 -38.620-114.286  1.00 25.95           O  
ATOM   3627  N   PRO C 294     -13.400 -37.325-115.890  1.00 26.30           N  
ATOM   3628  CA  PRO C 294     -12.594 -36.261-116.492  1.00 26.30           C  
ATOM   3629  C   PRO C 294     -12.223 -35.165-115.495  1.00 26.30           C  
ATOM   3630  CB  PRO C 294     -13.502 -35.711-117.595  1.00 26.30           C  
ATOM   3631  O   PRO C 294     -12.804 -35.092-114.409  1.00 26.30           O  
ATOM   3632  CG  PRO C 294     -14.891 -35.996-117.123  1.00 26.30           C  
ATOM   3633  CD  PRO C 294     -14.811 -36.879-115.911  1.00 26.30           C  
ATOM   3634  N   PRO C 295     -12.273 -33.807-116.050  1.00 27.13           N  
ATOM   3635  CA  PRO C 295     -11.250 -32.798-116.333  1.00 27.13           C  
ATOM   3636  C   PRO C 295     -11.187 -31.706-115.268  1.00 27.13           C  
ATOM   3637  CB  PRO C 295     -11.689 -32.221-117.682  1.00 27.13           C  
ATOM   3638  O   PRO C 295     -12.012 -31.685-114.351  1.00 27.13           O  
ATOM   3639  CG  PRO C 295     -13.171 -32.407-117.713  1.00 27.13           C  
ATOM   3640  CD  PRO C 295     -13.559 -33.335-116.598  1.00 27.13           C  
ATOM   3641  N   SER C 296     -11.511 -30.347-115.682  1.00 23.02           N  
ATOM   3642  CA  SER C 296     -10.631 -29.231-116.016  1.00 23.02           C  
ATOM   3643  C   SER C 296     -10.702 -28.135-114.958  1.00 23.02           C  
ATOM   3644  CB  SER C 296     -10.992 -28.654-117.385  1.00 23.02           C  
ATOM   3645  O   SER C 296      -9.671 -27.673-114.465  1.00 23.02           O  
ATOM   3646  OG  SER C 296     -10.985 -29.668-118.376  1.00 23.02           O  
ATOM   3647  N   SER C 297     -11.616 -27.108-115.107  1.00 24.37           N  
ATOM   3648  CA  SER C 297     -11.261 -25.796-115.637  1.00 24.37           C  
ATOM   3649  C   SER C 297     -10.969 -24.806-114.515  1.00 24.37           C  
ATOM   3650  CB  SER C 297     -12.383 -25.255-116.526  1.00 24.37           C  
ATOM   3651  O   SER C 297     -11.372 -25.021-113.370  1.00 24.37           O  
ATOM   3652  OG  SER C 297     -12.233 -25.712-117.859  1.00 24.37           O  
ATOM   3653  N   PRO C 298     -11.212 -23.442-114.903  1.00 24.16           N  
ATOM   3654  CA  PRO C 298     -10.319 -22.284-114.988  1.00 24.16           C  
ATOM   3655  C   PRO C 298     -10.354 -21.419-113.730  1.00 24.16           C  
ATOM   3656  CB  PRO C 298     -10.855 -21.513-116.197  1.00 24.16           C  
ATOM   3657  O   PRO C 298     -10.856 -21.854-112.691  1.00 24.16           O  
ATOM   3658  CG  PRO C 298     -12.294 -21.905-116.292  1.00 24.16           C  
ATOM   3659  CD  PRO C 298     -12.558 -22.997-115.296  1.00 24.16           C  
ATOM   3660  N   ALA C 299     -10.828 -20.087-113.928  1.00 22.13           N  
ATOM   3661  CA  ALA C 299      -9.984 -18.897-114.002  1.00 22.13           C  
ATOM   3662  C   ALA C 299     -10.051 -18.097-112.704  1.00 22.13           C  
ATOM   3663  CB  ALA C 299     -10.398 -18.024-115.184  1.00 22.13           C  
ATOM   3664  O   ALA C 299      -9.017 -17.738-112.136  1.00 22.13           O  
ATOM   3665  N   PRO C 300     -10.968 -17.044-112.688  1.00 22.50           N  
ATOM   3666  CA  PRO C 300     -10.443 -15.687-112.856  1.00 22.50           C  
ATOM   3667  C   PRO C 300     -10.123 -15.009-111.526  1.00 22.50           C  
ATOM   3668  CB  PRO C 300     -11.577 -14.958-113.582  1.00 22.50           C  
ATOM   3669  O   PRO C 300     -10.528 -15.496-110.468  1.00 22.50           O  
ATOM   3670  CG  PRO C 300     -12.789 -15.798-113.337  1.00 22.50           C  
ATOM   3671  CD  PRO C 300     -12.412 -16.924-112.418  1.00 22.50           C  
ATOM   3672  N   GLN C 301     -10.576 -13.641-111.480  1.00 19.73           N  
ATOM   3673  CA  GLN C 301      -9.757 -12.434-111.463  1.00 19.73           C  
ATOM   3674  C   GLN C 301      -9.593 -11.900-110.043  1.00 19.73           C  
ATOM   3675  CB  GLN C 301     -10.367 -11.358-112.362  1.00 19.73           C  
ATOM   3676  O   GLN C 301      -8.474 -11.634-109.600  1.00 19.73           O  
ATOM   3677  CG  GLN C 301     -10.198 -11.630-113.851  1.00 19.73           C  
ATOM   3678  CD  GLN C 301      -9.823 -10.388-114.636  1.00 19.73           C  
ATOM   3679  NE2 GLN C 301      -9.694 -10.534-115.951  1.00 19.73           N  
ATOM   3680  OE1 GLN C 301      -9.653  -9.305-114.067  1.00 19.73           O  
ATOM   3681  N   GLU C 302     -10.431 -10.857-109.736  1.00 21.43           N  
ATOM   3682  CA  GLU C 302      -9.952  -9.478-109.755  1.00 21.43           C  
ATOM   3683  C   GLU C 302      -9.425  -9.058-108.386  1.00 21.43           C  
ATOM   3684  CB  GLU C 302     -11.064  -8.528-110.205  1.00 21.43           C  
ATOM   3685  O   GLU C 302      -9.749  -9.681-107.373  1.00 21.43           O  
ATOM   3686  CG  GLU C 302     -10.569  -7.346-111.025  1.00 21.43           C  
ATOM   3687  CD  GLU C 302     -11.694  -6.476-111.564  1.00 21.43           C  
ATOM   3688  OE1 GLU C 302     -11.431  -5.316-111.956  1.00 21.43           O  
ATOM   3689  OE2 GLU C 302     -12.849  -6.957-111.593  1.00 21.43           O  
ATOM   3690  N   THR C 303      -9.876  -7.783-107.981  1.00 20.57           N  
ATOM   3691  CA  THR C 303      -9.035  -6.597-107.864  1.00 20.57           C  
ATOM   3692  C   THR C 303      -8.508  -6.447-106.440  1.00 20.57           C  
ATOM   3693  CB  THR C 303      -9.804  -5.325-108.266  1.00 20.57           C  
ATOM   3694  O   THR C 303      -9.031  -7.065-105.510  1.00 20.57           O  
ATOM   3695  CG2 THR C 303      -8.898  -4.099-108.226  1.00 20.57           C  
ATOM   3696  OG1 THR C 303     -10.317  -5.483-109.595  1.00 20.57           O  
ATOM   3697  N   THR C 304      -8.776  -5.145-105.924  1.00 21.08           N  
ATOM   3698  CA  THR C 304      -7.765  -4.145-105.599  1.00 21.08           C  
ATOM   3699  C   THR C 304      -7.313  -4.285-104.148  1.00 21.08           C  
ATOM   3700  CB  THR C 304      -8.292  -2.719-105.840  1.00 21.08           C  
ATOM   3701  O   THR C 304      -8.035  -4.843-103.319  1.00 21.08           O  
ATOM   3702  CG2 THR C 304      -7.208  -1.679-105.571  1.00 21.08           C  
ATOM   3703  OG1 THR C 304      -8.725  -2.600-107.201  1.00 21.08           O  
ATOM   3704  N   ALA C 305      -6.863  -3.002-103.690  1.00 20.30           N  
ATOM   3705  CA  ALA C 305      -5.557  -2.743-103.091  1.00 20.30           C  
ATOM   3706  C   ALA C 305      -5.582  -3.000-101.587  1.00 20.30           C  
ATOM   3707  CB  ALA C 305      -5.115  -1.310-103.375  1.00 20.30           C  
ATOM   3708  O   ALA C 305      -4.738  -3.729-101.061  1.00 20.30           O  
ATOM   3709  N   ALA C 306      -5.760  -1.771-100.967  1.00 22.99           N  
ATOM   3710  CA  ALA C 306      -4.579  -1.211-100.315  1.00 22.99           C  
ATOM   3711  C   ALA C 306      -4.448  -1.724 -98.884  1.00 22.99           C  
ATOM   3712  CB  ALA C 306      -4.639   0.315-100.327  1.00 22.99           C  
ATOM   3713  O   ALA C 306      -5.411  -2.238 -98.311  1.00 22.99           O  
ATOM   3714  N   PRO C 307      -3.560  -0.883 -98.233  1.00 23.00           N  
ATOM   3715  CA  PRO C 307      -2.548  -1.331 -97.273  1.00 23.00           C  
ATOM   3716  C   PRO C 307      -3.115  -1.534 -95.870  1.00 23.00           C  
ATOM   3717  CB  PRO C 307      -1.522  -0.195 -97.288  1.00 23.00           C  
ATOM   3718  O   PRO C 307      -4.334  -1.605 -95.697  1.00 23.00           O  
ATOM   3719  CG  PRO C 307      -2.318   1.035 -97.584  1.00 23.00           C  
ATOM   3720  CD  PRO C 307      -3.747   0.635 -97.813  1.00 23.00           C  
ATOM   3721  N   ILE C 308      -2.635  -0.502 -95.092  1.00 23.42           N  
ATOM   3722  CA  ILE C 308      -1.642  -0.687 -94.040  1.00 23.42           C  
ATOM   3723  C   ILE C 308      -2.341  -0.852 -92.693  1.00 23.42           C  
ATOM   3724  CB  ILE C 308      -0.649   0.496 -93.987  1.00 23.42           C  
ATOM   3725  O   ILE C 308      -3.521  -0.519 -92.554  1.00 23.42           O  
ATOM   3726  CG1 ILE C 308       0.078   0.644 -95.328  1.00 23.42           C  
ATOM   3727  CG2 ILE C 308       0.349   0.312 -92.840  1.00 23.42           C  
ATOM   3728  CD1 ILE C 308       0.979   1.869 -95.412  1.00 23.42           C  
ATOM   3729  N   THR C 309      -1.977   0.181 -91.863  1.00 23.34           N  
ATOM   3730  CA  THR C 309      -1.138   0.025 -90.680  1.00 23.34           C  
ATOM   3731  C   THR C 309      -1.991  -0.035 -89.416  1.00 23.34           C  
ATOM   3732  CB  THR C 309      -0.120   1.175 -90.561  1.00 23.34           C  
ATOM   3733  O   THR C 309      -3.216   0.084 -89.482  1.00 23.34           O  
ATOM   3734  CG2 THR C 309       1.303   0.675 -90.788  1.00 23.34           C  
ATOM   3735  OG1 THR C 309      -0.424   2.177 -91.539  1.00 23.34           O  
ATOM   3736  N   THR C 310      -1.866   1.087 -88.708  1.00 24.78           N  
ATOM   3737  CA  THR C 310      -1.160   1.176 -87.435  1.00 24.78           C  
ATOM   3738  C   THR C 310      -2.139   1.105 -86.267  1.00 24.78           C  
ATOM   3739  CB  THR C 310      -0.338   2.475 -87.342  1.00 24.78           C  
ATOM   3740  O   THR C 310      -3.329   1.382 -86.430  1.00 24.78           O  
ATOM   3741  CG2 THR C 310       1.134   2.178 -87.076  1.00 24.78           C  
ATOM   3742  OG1 THR C 310      -0.454   3.196 -88.575  1.00 24.78           O  
ATOM   3743  N   PRO C 311      -1.626   1.620 -85.145  1.00 27.16           N  
ATOM   3744  CA  PRO C 311      -1.552   1.147 -83.761  1.00 27.16           C  
ATOM   3745  C   PRO C 311      -2.748   1.590 -82.921  1.00 27.16           C  
ATOM   3746  CB  PRO C 311      -0.257   1.777 -83.242  1.00 27.16           C  
ATOM   3747  O   PRO C 311      -3.499   0.751 -82.419  1.00 27.16           O  
ATOM   3748  CG  PRO C 311      -0.124   3.058 -84.001  1.00 27.16           C  
ATOM   3749  CD  PRO C 311      -1.212   3.115 -85.034  1.00 27.16           C  
ATOM   3750  N   ASN C 312      -2.424   2.554 -82.014  1.00 27.02           N  
ATOM   3751  CA  ASN C 312      -2.236   2.444 -80.572  1.00 27.02           C  
ATOM   3752  C   ASN C 312      -3.424   3.018 -79.805  1.00 27.02           C  
ATOM   3753  CB  ASN C 312      -0.942   3.141 -80.145  1.00 27.02           C  
ATOM   3754  O   ASN C 312      -4.475   3.283 -80.390  1.00 27.02           O  
ATOM   3755  CG  ASN C 312      -0.308   2.499 -78.926  1.00 27.02           C  
ATOM   3756  ND2 ASN C 312       0.886   2.956 -78.569  1.00 27.02           N  
ATOM   3757  OD1 ASN C 312      -0.887   1.600 -78.311  1.00 27.02           O  
ATOM   3758  N   SER C 313      -3.137   4.131 -79.067  1.00 27.03           N  
ATOM   3759  CA  SER C 313      -3.018   4.187 -77.614  1.00 27.03           C  
ATOM   3760  C   SER C 313      -4.280   4.758 -76.977  1.00 27.03           C  
ATOM   3761  CB  SER C 313      -1.807   5.027 -77.207  1.00 27.03           C  
ATOM   3762  O   SER C 313      -4.849   4.155 -76.064  1.00 27.03           O  
ATOM   3763  OG  SER C 313      -0.656   4.636 -77.935  1.00 27.03           O  
ATOM   3764  N   SER C 314      -4.269   6.125 -76.793  1.00 28.02           N  
ATOM   3765  CA  SER C 314      -3.994   6.750 -75.503  1.00 28.02           C  
ATOM   3766  C   SER C 314      -5.285   7.044 -74.745  1.00 28.02           C  
ATOM   3767  CB  SER C 314      -3.199   8.042 -75.692  1.00 28.02           C  
ATOM   3768  O   SER C 314      -6.373   6.999 -75.321  1.00 28.02           O  
ATOM   3769  OG  SER C 314      -1.849   7.759 -76.016  1.00 28.02           O  
ATOM   3770  N   PRO C 315      -5.336   8.238 -74.084  1.00 28.41           N  
ATOM   3771  CA  PRO C 315      -5.303   8.652 -72.679  1.00 28.41           C  
ATOM   3772  C   PRO C 315      -6.680   9.041 -72.146  1.00 28.41           C  
ATOM   3773  CB  PRO C 315      -4.361   9.859 -72.689  1.00 28.41           C  
ATOM   3774  O   PRO C 315      -7.086   8.577 -71.077  1.00 28.41           O  
ATOM   3775  CG  PRO C 315      -4.500  10.441 -74.059  1.00 28.41           C  
ATOM   3776  CD  PRO C 315      -5.418   9.562 -74.860  1.00 28.41           C  
ATOM   3777  N   THR C 316      -6.944  10.403 -72.058  1.00 26.76           N  
ATOM   3778  CA  THR C 316      -6.859  11.305 -70.915  1.00 26.76           C  
ATOM   3779  C   THR C 316      -8.248  11.605 -70.358  1.00 26.76           C  
ATOM   3780  CB  THR C 316      -6.160  12.624 -71.295  1.00 26.76           C  
ATOM   3781  O   THR C 316      -8.480  11.482 -69.154  1.00 26.76           O  
ATOM   3782  CG2 THR C 316      -5.899  13.483 -70.062  1.00 26.76           C  
ATOM   3783  OG1 THR C 316      -4.910  12.329 -71.931  1.00 26.76           O  
ATOM   3784  N   THR C 317      -8.722  12.909 -70.430  1.00 25.85           N  
ATOM   3785  CA  THR C 317      -8.818  14.046 -69.521  1.00 25.85           C  
ATOM   3786  C   THR C 317     -10.269  14.300 -69.124  1.00 25.85           C  
ATOM   3787  CB  THR C 317      -8.225  15.319 -70.153  1.00 25.85           C  
ATOM   3788  O   THR C 317     -11.191  13.945 -69.862  1.00 25.85           O  
ATOM   3789  CG2 THR C 317      -8.302  16.499 -69.190  1.00 25.85           C  
ATOM   3790  OG1 THR C 317      -6.853  15.082 -70.493  1.00 25.85           O  
ATOM   3791  N   LEU C 318     -10.680  15.614 -68.936  1.00 23.11           N  
ATOM   3792  CA  LEU C 318     -10.932  16.495 -67.801  1.00 23.11           C  
ATOM   3793  C   LEU C 318     -12.407  16.875 -67.726  1.00 23.11           C  
ATOM   3794  CB  LEU C 318     -10.073  17.758 -67.902  1.00 23.11           C  
ATOM   3795  O   LEU C 318     -13.013  16.820 -66.653  1.00 23.11           O  
ATOM   3796  CG  LEU C 318      -8.681  17.683 -67.271  1.00 23.11           C  
ATOM   3797  CD1 LEU C 318      -7.790  18.793 -67.820  1.00 23.11           C  
ATOM   3798  CD2 LEU C 318      -8.777  17.769 -65.752  1.00 23.11           C  
ATOM   3799  N   ALA C 319     -12.934  17.929 -68.471  1.00 26.82           N  
ATOM   3800  CA  ALA C 319     -13.103  19.216 -67.801  1.00 26.82           C  
ATOM   3801  C   ALA C 319     -14.498  19.341 -67.197  1.00 26.82           C  
ATOM   3802  CB  ALA C 319     -12.845  20.362 -68.777  1.00 26.82           C  
ATOM   3803  O   ALA C 319     -15.391  18.552 -67.513  1.00 26.82           O  
ATOM   3804  N   PRO C 320     -15.167  20.609 -67.294  1.00 24.73           N  
ATOM   3805  CA  PRO C 320     -15.428  21.681 -66.330  1.00 24.73           C  
ATOM   3806  C   PRO C 320     -16.900  21.773 -65.934  1.00 24.73           C  
ATOM   3807  CB  PRO C 320     -14.985  22.942 -67.077  1.00 24.73           C  
ATOM   3808  O   PRO C 320     -17.221  21.820 -64.743  1.00 24.73           O  
ATOM   3809  CG  PRO C 320     -15.043  22.569 -68.523  1.00 24.73           C  
ATOM   3810  CD  PRO C 320     -15.449  21.127 -68.629  1.00 24.73           C  
ATOM   3811  N   ASP C 321     -17.777  22.848 -66.452  1.00 22.78           N  
ATOM   3812  CA  ASP C 321     -18.134  24.078 -65.751  1.00 22.78           C  
ATOM   3813  C   ASP C 321     -19.585  24.037 -65.276  1.00 22.78           C  
ATOM   3814  CB  ASP C 321     -17.909  25.294 -66.652  1.00 22.78           C  
ATOM   3815  O   ASP C 321     -19.871  24.332 -64.114  1.00 22.78           O  
ATOM   3816  CG  ASP C 321     -16.492  25.833 -66.578  1.00 22.78           C  
ATOM   3817  OD1 ASP C 321     -15.866  25.758 -65.498  1.00 22.78           O  
ATOM   3818  OD2 ASP C 321     -15.997  26.341 -67.608  1.00 22.78           O  
ATOM   3819  N   THR C 322     -20.584  24.891 -65.902  1.00 24.79           N  
ATOM   3820  CA  THR C 322     -21.073  26.154 -65.359  1.00 24.79           C  
ATOM   3821  C   THR C 322     -22.407  25.955 -64.645  1.00 24.79           C  
ATOM   3822  CB  THR C 322     -21.232  27.213 -66.465  1.00 24.79           C  
ATOM   3823  O   THR C 322     -23.077  24.940 -64.841  1.00 24.79           O  
ATOM   3824  CG2 THR C 322     -21.554  28.582 -65.874  1.00 24.79           C  
ATOM   3825  OG1 THR C 322     -20.013  27.303 -67.212  1.00 24.79           O  
ATOM   3826  N   SER C 323     -23.491  26.978 -64.762  1.00 21.76           N  
ATOM   3827  CA  SER C 323     -23.971  27.996 -63.833  1.00 21.76           C  
ATOM   3828  C   SER C 323     -25.364  27.658 -63.313  1.00 21.76           C  
ATOM   3829  CB  SER C 323     -23.987  29.370 -64.503  1.00 21.76           C  
ATOM   3830  O   SER C 323     -25.616  27.724 -62.109  1.00 21.76           O  
ATOM   3831  OG  SER C 323     -22.691  29.726 -64.952  1.00 21.76           O  
ATOM   3832  N   GLU C 324     -26.512  27.973 -64.052  1.00 25.46           N  
ATOM   3833  CA  GLU C 324     -27.177  29.199 -63.621  1.00 25.46           C  
ATOM   3834  C   GLU C 324     -28.116  28.936 -62.448  1.00 25.46           C  
ATOM   3835  CB  GLU C 324     -27.950  29.828 -64.783  1.00 25.46           C  
ATOM   3836  O   GLU C 324     -28.468  27.786 -62.174  1.00 25.46           O  
ATOM   3837  CG  GLU C 324     -27.175  30.909 -65.524  1.00 25.46           C  
ATOM   3838  CD  GLU C 324     -28.033  32.101 -65.915  1.00 25.46           C  
ATOM   3839  OE1 GLU C 324     -27.564  33.255 -65.786  1.00 25.46           O  
ATOM   3840  OE2 GLU C 324     -29.185  31.880 -66.352  1.00 25.46           O  
ATOM   3841  N   THR C 325     -29.387  29.714 -62.338  1.00 24.69           N  
ATOM   3842  CA  THR C 325     -29.973  30.664 -61.398  1.00 24.69           C  
ATOM   3843  C   THR C 325     -30.976  29.970 -60.482  1.00 24.69           C  
ATOM   3844  CB  THR C 325     -30.664  31.825 -62.136  1.00 24.69           C  
ATOM   3845  O   THR C 325     -31.366  28.827 -60.732  1.00 24.69           O  
ATOM   3846  CG2 THR C 325     -31.195  32.863 -61.153  1.00 24.69           C  
ATOM   3847  OG1 THR C 325     -29.723  32.454 -63.015  1.00 24.69           O  
ATOM   3848  N   SER C 326     -32.372  30.460 -60.533  1.00 25.38           N  
ATOM   3849  CA  SER C 326     -32.987  31.292 -59.504  1.00 25.38           C  
ATOM   3850  C   SER C 326     -33.727  30.443 -58.476  1.00 25.38           C  
ATOM   3851  CB  SER C 326     -33.950  32.300 -60.134  1.00 25.38           C  
ATOM   3852  O   SER C 326     -34.008  29.268 -58.720  1.00 25.38           O  
ATOM   3853  OG  SER C 326     -34.441  33.203 -59.158  1.00 25.38           O  
ATOM   3854  N   ALA C 327     -34.998  31.043 -57.958  1.00 26.96           N  
ATOM   3855  CA  ALA C 327     -35.432  31.473 -56.631  1.00 26.96           C  
ATOM   3856  C   ALA C 327     -36.351  30.437 -55.992  1.00 26.96           C  
ATOM   3857  CB  ALA C 327     -36.135  32.826 -56.714  1.00 26.96           C  
ATOM   3858  O   ALA C 327     -36.924  30.680 -54.927  1.00 26.96           O  
ATOM   3859  N   ALA C 328     -36.023  29.306 -55.847  1.00 33.85           N  
ATOM   3860  CA  ALA C 328     -37.170  28.428 -55.637  1.00 33.85           C  
ATOM   3861  C   ALA C 328     -37.810  28.677 -54.274  1.00 33.85           C  
ATOM   3862  CB  ALA C 328     -36.751  26.965 -55.764  1.00 33.85           C  
ATOM   3863  O   ALA C 328     -37.270  28.268 -53.243  1.00 33.85           O  
ATOM   3864  N   PRO C 329     -38.334  30.003 -53.994  1.00 29.49           N  
ATOM   3865  CA  PRO C 329     -38.222  30.345 -52.574  1.00 29.49           C  
ATOM   3866  C   PRO C 329     -38.831  29.283 -51.662  1.00 29.49           C  
ATOM   3867  CB  PRO C 329     -38.993  31.663 -52.467  1.00 29.49           C  
ATOM   3868  O   PRO C 329     -38.197  28.860 -50.691  1.00 29.49           O  
ATOM   3869  CG  PRO C 329     -39.907  31.668 -53.650  1.00 29.49           C  
ATOM   3870  CD  PRO C 329     -39.691  30.400 -54.425  1.00 29.49           C  
ATOM   3871  N   THR C 330     -40.223  29.371 -51.404  1.00 30.51           N  
ATOM   3872  CA  THR C 330     -40.758  29.902 -50.155  1.00 30.51           C  
ATOM   3873  C   THR C 330     -41.127  28.771 -49.200  1.00 30.51           C  
ATOM   3874  CB  THR C 330     -41.992  30.788 -50.407  1.00 30.51           C  
ATOM   3875  O   THR C 330     -42.032  27.983 -49.483  1.00 30.51           O  
ATOM   3876  CG2 THR C 330     -42.372  31.572 -49.155  1.00 30.51           C  
ATOM   3877  OG1 THR C 330     -41.703  31.710 -51.465  1.00 30.51           O  
ATOM   3878  N   HIS C 331     -40.224  28.010 -48.673  1.00 31.27           N  
ATOM   3879  CA  HIS C 331     -40.601  26.713 -48.122  1.00 31.27           C  
ATOM   3880  C   HIS C 331     -41.345  26.871 -46.800  1.00 31.27           C  
ATOM   3881  CB  HIS C 331     -39.364  25.835 -47.927  1.00 31.27           C  
ATOM   3882  O   HIS C 331     -41.614  25.883 -46.113  1.00 31.27           O  
ATOM   3883  CG  HIS C 331     -38.994  25.042 -49.140  1.00 31.27           C  
ATOM   3884  CD2 HIS C 331     -37.956  25.167 -50.001  1.00 31.27           C  
ATOM   3885  ND1 HIS C 331     -39.740  23.973 -49.586  1.00 31.27           N  
ATOM   3886  CE1 HIS C 331     -39.174  23.472 -50.672  1.00 31.27           C  
ATOM   3887  NE2 HIS C 331     -38.091  24.179 -50.945  1.00 31.27           N  
ATOM   3888  N   GLN C 332     -41.728  28.113 -46.335  1.00 30.49           N  
ATOM   3889  CA  GLN C 332     -41.502  28.273 -44.903  1.00 30.49           C  
ATOM   3890  C   GLN C 332     -42.360  27.301 -44.098  1.00 30.49           C  
ATOM   3891  CB  GLN C 332     -41.793  29.711 -44.470  1.00 30.49           C  
ATOM   3892  O   GLN C 332     -43.588  27.312 -44.205  1.00 30.49           O  
ATOM   3893  CG  GLN C 332     -40.544  30.560 -44.278  1.00 30.49           C  
ATOM   3894  CD  GLN C 332     -40.862  31.993 -43.894  1.00 30.49           C  
ATOM   3895  NE2 GLN C 332     -39.841  32.844 -43.880  1.00 30.49           N  
ATOM   3896  OE1 GLN C 332     -42.016  32.334 -43.614  1.00 30.49           O  
ATOM   3897  N   THR C 333     -41.899  26.094 -43.883  1.00 36.24           N  
ATOM   3898  CA  THR C 333     -42.594  24.994 -43.224  1.00 36.24           C  
ATOM   3899  C   THR C 333     -42.766  25.277 -41.734  1.00 36.24           C  
ATOM   3900  CB  THR C 333     -41.841  23.664 -43.412  1.00 36.24           C  
ATOM   3901  O   THR C 333     -41.782  25.373 -40.998  1.00 36.24           O  
ATOM   3902  CG2 THR C 333     -42.690  22.481 -42.960  1.00 36.24           C  
ATOM   3903  OG1 THR C 333     -41.513  23.500 -44.798  1.00 36.24           O  
ATOM   3904  N   THR C 334     -43.379  26.337 -41.245  1.00 33.46           N  
ATOM   3905  CA  THR C 334     -43.134  26.870 -39.909  1.00 33.46           C  
ATOM   3906  C   THR C 334     -43.539  25.858 -38.841  1.00 33.46           C  
ATOM   3907  CB  THR C 334     -43.895  28.190 -39.685  1.00 33.46           C  
ATOM   3908  O   THR C 334     -44.726  25.576 -38.664  1.00 33.46           O  
ATOM   3909  CG2 THR C 334     -43.186  29.066 -38.659  1.00 33.46           C  
ATOM   3910  OG1 THR C 334     -43.982  28.901 -40.926  1.00 33.46           O  
ATOM   3911  N   THR C 335     -43.121  24.593 -38.885  1.00 37.61           N  
ATOM   3912  CA  THR C 335     -43.765  23.607 -38.023  1.00 37.61           C  
ATOM   3913  C   THR C 335     -43.462  23.893 -36.555  1.00 37.61           C  
ATOM   3914  CB  THR C 335     -43.313  22.178 -38.375  1.00 37.61           C  
ATOM   3915  O   THR C 335     -42.308  24.125 -36.188  1.00 37.61           O  
ATOM   3916  CG2 THR C 335     -44.228  21.139 -37.734  1.00 37.61           C  
ATOM   3917  OG1 THR C 335     -43.342  22.010 -39.798  1.00 37.61           O  
ATOM   3918  N   SER C 336     -44.424  24.265 -35.663  1.00 30.88           N  
ATOM   3919  CA  SER C 336     -44.471  24.777 -34.297  1.00 30.88           C  
ATOM   3920  C   SER C 336     -43.857  23.786 -33.314  1.00 30.88           C  
ATOM   3921  CB  SER C 336     -45.912  25.086 -33.889  1.00 30.88           C  
ATOM   3922  O   SER C 336     -44.229  22.610 -33.296  1.00 30.88           O  
ATOM   3923  OG  SER C 336     -46.218  26.451 -34.117  1.00 30.88           O  
ATOM   3924  N   VAL C 337     -42.528  23.899 -32.947  1.00 39.28           N  
ATOM   3925  CA  VAL C 337     -41.582  23.052 -32.228  1.00 39.28           C  
ATOM   3926  C   VAL C 337     -41.971  22.981 -30.753  1.00 39.28           C  
ATOM   3927  CB  VAL C 337     -40.133  23.569 -32.373  1.00 39.28           C  
ATOM   3928  O   VAL C 337     -42.076  24.011 -30.082  1.00 39.28           O  
ATOM   3929  CG1 VAL C 337     -39.174  22.733 -31.526  1.00 39.28           C  
ATOM   3930  CG2 VAL C 337     -39.707  23.555 -33.840  1.00 39.28           C  
ATOM   3931  N   THR C 338     -42.922  22.149 -30.392  1.00 39.55           N  
ATOM   3932  CA  THR C 338     -43.273  22.017 -28.983  1.00 39.55           C  
ATOM   3933  C   THR C 338     -42.050  21.633 -28.155  1.00 39.55           C  
ATOM   3934  CB  THR C 338     -44.383  20.969 -28.779  1.00 39.55           C  
ATOM   3935  O   THR C 338     -41.342  20.680 -28.489  1.00 39.55           O  
ATOM   3936  CG2 THR C 338     -44.841  20.928 -27.325  1.00 39.55           C  
ATOM   3937  OG1 THR C 338     -45.502  21.299 -29.612  1.00 39.55           O  
ATOM   3938  N   THR C 339     -41.366  22.562 -27.397  1.00 36.62           N  
ATOM   3939  CA  THR C 339     -40.110  22.631 -26.657  1.00 36.62           C  
ATOM   3940  C   THR C 339     -40.098  21.615 -25.518  1.00 36.62           C  
ATOM   3941  CB  THR C 339     -39.872  24.043 -26.091  1.00 36.62           C  
ATOM   3942  O   THR C 339     -40.951  21.660 -24.629  1.00 36.62           O  
ATOM   3943  CG2 THR C 339     -38.422  24.475 -26.284  1.00 36.62           C  
ATOM   3944  OG1 THR C 339     -40.729  24.972 -26.765  1.00 36.62           O  
ATOM   3945  N   GLN C 340     -40.222  20.293 -25.756  1.00 39.80           N  
ATOM   3946  CA  GLN C 340     -40.131  19.347 -24.649  1.00 39.80           C  
ATOM   3947  C   GLN C 340     -38.824  19.522 -23.881  1.00 39.80           C  
ATOM   3948  CB  GLN C 340     -40.253  17.910 -25.159  1.00 39.80           C  
ATOM   3949  O   GLN C 340     -37.749  19.590 -24.482  1.00 39.80           O  
ATOM   3950  CG  GLN C 340     -41.669  17.354 -25.097  1.00 39.80           C  
ATOM   3951  CD  GLN C 340     -41.759  15.922 -25.590  1.00 39.80           C  
ATOM   3952  NE2 GLN C 340     -42.837  15.606 -26.299  1.00 39.80           N  
ATOM   3953  OE1 GLN C 340     -40.866  15.107 -25.337  1.00 39.80           O  
ATOM   3954  N   THR C 341     -38.753  20.292 -22.774  1.00 41.03           N  
ATOM   3955  CA  THR C 341     -37.670  20.677 -21.876  1.00 41.03           C  
ATOM   3956  C   THR C 341     -36.991  19.444 -21.287  1.00 41.03           C  
ATOM   3957  CB  THR C 341     -38.183  21.577 -20.736  1.00 41.03           C  
ATOM   3958  O   THR C 341     -37.629  18.650 -20.592  1.00 41.03           O  
ATOM   3959  CG2 THR C 341     -37.053  22.412 -20.144  1.00 41.03           C  
ATOM   3960  OG1 THR C 341     -39.194  22.454 -21.246  1.00 41.03           O  
ATOM   3961  N   THR C 342     -36.409  18.566 -22.144  1.00 44.31           N  
ATOM   3962  CA  THR C 342     -35.726  17.392 -21.611  1.00 44.31           C  
ATOM   3963  C   THR C 342     -34.612  17.804 -20.653  1.00 44.31           C  
ATOM   3964  CB  THR C 342     -35.140  16.526 -22.741  1.00 44.31           C  
ATOM   3965  O   THR C 342     -33.752  18.614 -21.004  1.00 44.31           O  
ATOM   3966  CG2 THR C 342     -35.610  15.080 -22.626  1.00 44.31           C  
ATOM   3967  OG1 THR C 342     -35.559  17.053 -24.006  1.00 44.31           O  
ATOM   3968  N   THR C 343     -34.873  17.864 -19.320  1.00 42.20           N  
ATOM   3969  CA  THR C 343     -33.958  18.142 -18.218  1.00 42.20           C  
ATOM   3970  C   THR C 343     -32.720  17.254 -18.305  1.00 42.20           C  
ATOM   3971  CB  THR C 343     -34.645  17.936 -16.855  1.00 42.20           C  
ATOM   3972  O   THR C 343     -32.831  16.027 -18.347  1.00 42.20           O  
ATOM   3973  CG2 THR C 343     -33.720  18.327 -15.708  1.00 42.20           C  
ATOM   3974  OG1 THR C 343     -35.829  18.742 -16.797  1.00 42.20           O  
ATOM   3975  N   THR C 344     -31.753  17.639 -19.105  1.00 43.71           N  
ATOM   3976  CA  THR C 344     -30.470  16.969 -19.285  1.00 43.71           C  
ATOM   3977  C   THR C 344     -29.791  16.729 -17.940  1.00 43.71           C  
ATOM   3978  CB  THR C 344     -29.535  17.788 -20.195  1.00 43.71           C  
ATOM   3979  O   THR C 344     -29.599  17.664 -17.160  1.00 43.71           O  
ATOM   3980  CG2 THR C 344     -28.676  16.875 -21.065  1.00 43.71           C  
ATOM   3981  OG1 THR C 344     -30.323  18.633 -21.043  1.00 43.71           O  
ATOM   3982  N   LYS C 345     -30.121  15.569 -17.279  1.00 47.45           N  
ATOM   3983  CA  LYS C 345     -29.425  15.118 -16.077  1.00 47.45           C  
ATOM   3984  C   LYS C 345     -27.912  15.178 -16.264  1.00 47.45           C  
ATOM   3985  CB  LYS C 345     -29.852  13.696 -15.712  1.00 47.45           C  
ATOM   3986  O   LYS C 345     -27.382  14.671 -17.254  1.00 47.45           O  
ATOM   3987  CG  LYS C 345     -30.636  13.600 -14.411  1.00 47.45           C  
ATOM   3988  CD  LYS C 345     -31.090  12.172 -14.136  1.00 47.45           C  
ATOM   3989  CE  LYS C 345     -31.935  12.087 -12.873  1.00 47.45           C  
ATOM   3990  NZ  LYS C 345     -32.667  10.788 -12.782  1.00 47.45           N  
ATOM   3991  N   GLN C 346     -27.324  16.339 -15.918  1.00 44.81           N  
ATOM   3992  CA  GLN C 346     -25.884  16.573 -15.936  1.00 44.81           C  
ATOM   3993  C   GLN C 346     -25.118  15.321 -15.517  1.00 44.81           C  
ATOM   3994  CB  GLN C 346     -25.518  17.743 -15.021  1.00 44.81           C  
ATOM   3995  O   GLN C 346     -25.508  14.637 -14.568  1.00 44.81           O  
ATOM   3996  CG  GLN C 346     -25.179  19.025 -15.769  1.00 44.81           C  
ATOM   3997  CD  GLN C 346     -24.523  20.066 -14.881  1.00 44.81           C  
ATOM   3998  NE2 GLN C 346     -23.322  20.493 -15.256  1.00 44.81           N  
ATOM   3999  OE1 GLN C 346     -25.092  20.484 -13.868  1.00 44.81           O  
ATOM   4000  N   PRO C 347     -24.429  14.628 -16.474  1.00 46.78           N  
ATOM   4001  CA  PRO C 347     -23.614  13.471 -16.097  1.00 46.78           C  
ATOM   4002  C   PRO C 347     -22.859  13.683 -14.786  1.00 46.78           C  
ATOM   4003  CB  PRO C 347     -22.641  13.328 -17.270  1.00 46.78           C  
ATOM   4004  O   PRO C 347     -22.399  14.794 -14.507  1.00 46.78           O  
ATOM   4005  CG  PRO C 347     -22.670  14.656 -17.955  1.00 46.78           C  
ATOM   4006  CD  PRO C 347     -23.714  15.510 -17.295  1.00 46.78           C  
ATOM   4007  N   THR C 348     -23.316  13.037 -13.690  1.00 46.61           N  
ATOM   4008  CA  THR C 348     -22.586  12.956 -12.429  1.00 46.61           C  
ATOM   4009  C   THR C 348     -21.102  12.699 -12.680  1.00 46.61           C  
ATOM   4010  CB  THR C 348     -23.156  11.848 -11.524  1.00 46.61           C  
ATOM   4011  O   THR C 348     -20.743  11.862 -13.511  1.00 46.61           O  
ATOM   4012  CG2 THR C 348     -22.593  11.950 -10.110  1.00 46.61           C  
ATOM   4013  OG1 THR C 348     -24.582  11.971 -11.469  1.00 46.61           O  
ATOM   4014  N   SER C 349     -20.300  13.720 -12.590  1.00 48.22           N  
ATOM   4015  CA  SER C 349     -18.848  13.579 -12.642  1.00 48.22           C  
ATOM   4016  C   SER C 349     -18.407  12.210 -12.137  1.00 48.22           C  
ATOM   4017  CB  SER C 349     -18.173  14.677 -11.819  1.00 48.22           C  
ATOM   4018  O   SER C 349     -19.003  11.663 -11.207  1.00 48.22           O  
ATOM   4019  OG  SER C 349     -18.885  14.913 -10.616  1.00 48.22           O  
ATOM   4020  N   ALA C 350     -17.984  11.268 -13.060  1.00 51.31           N  
ATOM   4021  CA  ALA C 350     -17.506   9.918 -12.772  1.00 51.31           C  
ATOM   4022  C   ALA C 350     -16.591   9.909 -11.551  1.00 51.31           C  
ATOM   4023  CB  ALA C 350     -16.778   9.340 -13.983  1.00 51.31           C  
ATOM   4024  O   ALA C 350     -15.814  10.844 -11.343  1.00 51.31           O  
ATOM   4025  N   PRO C 351     -16.867   9.204 -10.467  1.00 57.82           N  
ATOM   4026  CA  PRO C 351     -16.062   9.031  -9.255  1.00 57.82           C  
ATOM   4027  C   PRO C 351     -14.564   8.980  -9.544  1.00 57.82           C  
ATOM   4028  CB  PRO C 351     -16.556   7.696  -8.692  1.00 57.82           C  
ATOM   4029  O   PRO C 351     -13.758   9.425  -8.722  1.00 57.82           O  
ATOM   4030  CG  PRO C 351     -17.584   7.226  -9.669  1.00 57.82           C  
ATOM   4031  CD  PRO C 351     -17.644   8.204 -10.807  1.00 57.82           C  
ATOM   4032  N   GLY C 352     -14.211   8.745 -10.820  1.00 55.38           N  
ATOM   4033  CA  GLY C 352     -12.803   8.643 -11.170  1.00 55.38           C  
ATOM   4034  C   GLY C 352     -12.133   9.992 -11.351  1.00 55.38           C  
ATOM   4035  O   GLY C 352     -10.972  10.170 -10.977  1.00 55.38           O  
ATOM   4036  N   GLN C 353     -12.804  11.061 -11.930  1.00 55.27           N  
ATOM   4037  CA  GLN C 353     -12.278  12.412 -12.096  1.00 55.27           C  
ATOM   4038  C   GLN C 353     -12.085  13.097 -10.746  1.00 55.27           C  
ATOM   4039  CB  GLN C 353     -13.206  13.246 -12.980  1.00 55.27           C  
ATOM   4040  O   GLN C 353     -11.112  13.828 -10.548  1.00 55.27           O  
ATOM   4041  CG  GLN C 353     -12.572  13.689 -14.291  1.00 55.27           C  
ATOM   4042  CD  GLN C 353     -13.303  14.854 -14.932  1.00 55.27           C  
ATOM   4043  NE2 GLN C 353     -12.675  15.474 -15.925  1.00 55.27           N  
ATOM   4044  OE1 GLN C 353     -14.424  15.194 -14.539  1.00 55.27           O  
ATOM   4045  N   ASN C 354     -12.692  12.497  -9.639  1.00 58.47           N  
ATOM   4046  CA  ASN C 354     -12.599  13.057  -8.295  1.00 58.47           C  
ATOM   4047  C   ASN C 354     -11.378  12.526  -7.550  1.00 58.47           C  
ATOM   4048  CB  ASN C 354     -13.874  12.764  -7.502  1.00 58.47           C  
ATOM   4049  O   ASN C 354     -10.692  13.279  -6.856  1.00 58.47           O  
ATOM   4050  CG  ASN C 354     -14.038  13.677  -6.303  1.00 58.47           C  
ATOM   4051  ND2 ASN C 354     -15.283  13.965  -5.943  1.00 58.47           N  
ATOM   4052  OD1 ASN C 354     -13.054  14.119  -5.705  1.00 58.47           O  
ATOM   4053  N   LYS C 355     -10.948  11.351  -7.951  1.00 52.53           N  
ATOM   4054  CA  LYS C 355      -9.786  10.751  -7.301  1.00 52.53           C  
ATOM   4055  C   LYS C 355      -8.487  11.329  -7.854  1.00 52.53           C  
ATOM   4056  CB  LYS C 355      -9.799   9.231  -7.475  1.00 52.53           C  
ATOM   4057  O   LYS C 355      -7.558  11.618  -7.096  1.00 52.53           O  
ATOM   4058  CG  LYS C 355     -10.726   8.506  -6.510  1.00 52.53           C  
ATOM   4059  CD  LYS C 355     -10.624   6.994  -6.667  1.00 52.53           C  
ATOM   4060  CE  LYS C 355     -11.630   6.270  -5.783  1.00 52.53           C  
ATOM   4061  NZ  LYS C 355     -11.528   4.787  -5.928  1.00 52.53           N  
ATOM   4062  N   ILE C 356      -8.403  11.574  -9.169  1.00 49.30           N  
ATOM   4063  CA  ILE C 356      -7.239  12.202  -9.783  1.00 49.30           C  
ATOM   4064  C   ILE C 356      -7.127  13.651  -9.315  1.00 49.30           C  
ATOM   4065  CB  ILE C 356      -7.312  12.141 -11.325  1.00 49.30           C  
ATOM   4066  O   ILE C 356      -6.037  14.118  -8.976  1.00 49.30           O  
ATOM   4067  CG1 ILE C 356      -7.208  10.689 -11.808  1.00 49.30           C  
ATOM   4068  CG2 ILE C 356      -6.214  13.006 -11.952  1.00 49.30           C  
ATOM   4069  CD1 ILE C 356      -7.605  10.491 -13.264  1.00 49.30           C  
ATOM   4070  N   SER C 357      -8.240  14.282  -9.190  1.00 55.24           N  
ATOM   4071  CA  SER C 357      -8.260  15.649  -8.681  1.00 55.24           C  
ATOM   4072  C   SER C 357      -7.809  15.703  -7.225  1.00 55.24           C  
ATOM   4073  CB  SER C 357      -9.660  16.250  -8.812  1.00 55.24           C  
ATOM   4074  O   SER C 357      -7.019  16.571  -6.846  1.00 55.24           O  
ATOM   4075  OG  SER C 357      -9.747  17.078  -9.959  1.00 55.24           O  
ATOM   4076  N   ARG C 358      -8.200  14.679  -6.465  1.00 58.11           N  
ATOM   4077  CA  ARG C 358      -7.798  14.617  -5.064  1.00 58.11           C  
ATOM   4078  C   ARG C 358      -6.324  14.249  -4.933  1.00 58.11           C  
ATOM   4079  CB  ARG C 358      -8.660  13.609  -4.301  1.00 58.11           C  
ATOM   4080  O   ARG C 358      -5.611  14.808  -4.096  1.00 58.11           O  
ATOM   4081  CG  ARG C 358     -10.022  14.147  -3.893  1.00 58.11           C  
ATOM   4082  CD  ARG C 358     -10.769  13.170  -2.996  1.00 58.11           C  
ATOM   4083  NE  ARG C 358     -11.798  13.841  -2.207  1.00 58.11           N  
ATOM   4084  NH1 ARG C 358     -12.801  11.892  -1.477  1.00 58.11           N  
ATOM   4085  NH2 ARG C 358     -13.627  13.928  -0.821  1.00 58.11           N  
ATOM   4086  CZ  ARG C 358     -12.740  13.219  -1.503  1.00 58.11           C  
ATOM   4087  N   PHE C 359      -5.846  13.427  -5.797  1.00 56.38           N  
ATOM   4088  CA  PHE C 359      -4.428  13.089  -5.836  1.00 56.38           C  
ATOM   4089  C   PHE C 359      -3.600  14.280  -6.303  1.00 56.38           C  
ATOM   4090  CB  PHE C 359      -4.186  11.888  -6.756  1.00 56.38           C  
ATOM   4091  O   PHE C 359      -2.578  14.608  -5.697  1.00 56.38           O  
ATOM   4092  CG  PHE C 359      -2.738  11.492  -6.868  1.00 56.38           C  
ATOM   4093  CD1 PHE C 359      -2.007  11.795  -8.009  1.00 56.38           C  
ATOM   4094  CD2 PHE C 359      -2.109  10.816  -5.831  1.00 56.38           C  
ATOM   4095  CE1 PHE C 359      -0.667  11.429  -8.116  1.00 56.38           C  
ATOM   4096  CE2 PHE C 359      -0.771  10.447  -5.929  1.00 56.38           C  
ATOM   4097  CZ  PHE C 359      -0.052  10.754  -7.073  1.00 56.38           C  
ATOM   4098  N   LEU C 360      -4.065  14.961  -7.318  1.00 53.11           N  
ATOM   4099  CA  LEU C 360      -3.357  16.141  -7.804  1.00 53.11           C  
ATOM   4100  C   LEU C 360      -3.386  17.258  -6.767  1.00 53.11           C  
ATOM   4101  CB  LEU C 360      -3.973  16.632  -9.117  1.00 53.11           C  
ATOM   4102  O   LEU C 360      -2.385  17.949  -6.564  1.00 53.11           O  
ATOM   4103  CG  LEU C 360      -3.735  15.754 -10.347  1.00 53.11           C  
ATOM   4104  CD1 LEU C 360      -4.499  16.305 -11.547  1.00 53.11           C  
ATOM   4105  CD2 LEU C 360      -2.245  15.657 -10.655  1.00 53.11           C  
ATOM   4106  N   LEU C 361      -4.553  17.341  -6.113  1.00 62.78           N  
ATOM   4107  CA  LEU C 361      -4.634  18.294  -5.012  1.00 62.78           C  
ATOM   4108  C   LEU C 361      -3.707  17.887  -3.872  1.00 62.78           C  
ATOM   4109  CB  LEU C 361      -6.073  18.403  -4.501  1.00 62.78           C  
ATOM   4110  O   LEU C 361      -3.045  18.736  -3.271  1.00 62.78           O  
ATOM   4111  CG  LEU C 361      -6.858  19.638  -4.944  1.00 62.78           C  
ATOM   4112  CD1 LEU C 361      -8.322  19.280  -5.179  1.00 62.78           C  
ATOM   4113  CD2 LEU C 361      -6.734  20.750  -3.908  1.00 62.78           C  
ATOM   4114  N   TYR C 362      -3.560  16.642  -3.728  1.00 60.06           N  
ATOM   4115  CA  TYR C 362      -2.619  16.096  -2.757  1.00 60.06           C  
ATOM   4116  C   TYR C 362      -1.181  16.397  -3.162  1.00 60.06           C  
ATOM   4117  CB  TYR C 362      -2.814  14.584  -2.610  1.00 60.06           C  
ATOM   4118  O   TYR C 362      -0.384  16.865  -2.346  1.00 60.06           O  
ATOM   4119  CG  TYR C 362      -1.735  13.909  -1.799  1.00 60.06           C  
ATOM   4120  CD1 TYR C 362      -0.723  13.179  -2.420  1.00 60.06           C  
ATOM   4121  CD2 TYR C 362      -1.724  13.997  -0.411  1.00 60.06           C  
ATOM   4122  CE1 TYR C 362       0.273  12.554  -1.677  1.00 60.06           C  
ATOM   4123  CE2 TYR C 362      -0.734  13.375   0.342  1.00 60.06           C  
ATOM   4124  OH  TYR C 362       1.242  12.040   0.441  1.00 60.06           O  
ATOM   4125  CZ  TYR C 362       0.259  12.657  -0.299  1.00 60.06           C  
ATOM   4126  N   MET C 363      -0.945  16.092  -4.373  1.00 57.33           N  
ATOM   4127  CA  MET C 363       0.403  16.360  -4.868  1.00 57.33           C  
ATOM   4128  C   MET C 363       0.710  17.853  -4.828  1.00 57.33           C  
ATOM   4129  CB  MET C 363       0.568  15.830  -6.293  1.00 57.33           C  
ATOM   4130  O   MET C 363       1.813  18.254  -4.452  1.00 57.33           O  
ATOM   4131  CG  MET C 363       0.603  14.313  -6.382  1.00 57.33           C  
ATOM   4132  SD  MET C 363       1.994  13.584  -5.433  1.00 57.33           S  
ATOM   4133  CE  MET C 363       3.394  14.124  -6.452  1.00 57.33           C  
ATOM   4134  N   LYS C 364      -0.299  18.634  -5.216  1.00 58.12           N  
ATOM   4135  CA  LYS C 364      -0.162  20.085  -5.124  1.00 58.12           C  
ATOM   4136  C   LYS C 364       0.093  20.523  -3.685  1.00 58.12           C  
ATOM   4137  CB  LYS C 364      -1.411  20.778  -5.670  1.00 58.12           C  
ATOM   4138  O   LYS C 364       0.985  21.334  -3.426  1.00 58.12           O  
ATOM   4139  CG  LYS C 364      -1.311  22.296  -5.706  1.00 58.12           C  
ATOM   4140  CD  LYS C 364      -2.614  22.931  -6.172  1.00 58.12           C  
ATOM   4141  CE  LYS C 364      -2.641  24.427  -5.888  1.00 58.12           C  
ATOM   4142  NZ  LYS C 364      -3.758  25.108  -6.608  1.00 58.12           N  
ATOM   4143  N   ASN C 365      -0.750  19.892  -2.808  1.00 61.39           N  
ATOM   4144  CA  ASN C 365      -0.584  20.232  -1.399  1.00 61.39           C  
ATOM   4145  C   ASN C 365       0.771  19.772  -0.868  1.00 61.39           C  
ATOM   4146  CB  ASN C 365      -1.715  19.628  -0.564  1.00 61.39           C  
ATOM   4147  O   ASN C 365       1.417  20.489  -0.102  1.00 61.39           O  
ATOM   4148  CG  ASN C 365      -2.990  20.445  -0.629  1.00 61.39           C  
ATOM   4149  ND2 ASN C 365      -4.074  19.898  -0.092  1.00 61.39           N  
ATOM   4150  OD1 ASN C 365      -3.001  21.560  -1.159  1.00 61.39           O  
ATOM   4151  N   LEU C 366       1.132  18.676  -1.408  1.00 60.82           N  
ATOM   4152  CA  LEU C 366       2.440  18.145  -1.041  1.00 60.82           C  
ATOM   4153  C   LEU C 366       3.557  19.038  -1.572  1.00 60.82           C  
ATOM   4154  CB  LEU C 366       2.611  16.721  -1.576  1.00 60.82           C  
ATOM   4155  O   LEU C 366       4.494  19.368  -0.842  1.00 60.82           O  
ATOM   4156  CG  LEU C 366       3.889  15.990  -1.162  1.00 60.82           C  
ATOM   4157  CD1 LEU C 366       3.896  15.745   0.343  1.00 60.82           C  
ATOM   4158  CD2 LEU C 366       4.024  14.676  -1.924  1.00 60.82           C  
ATOM   4159  N   LEU C 367       3.393  19.431  -2.759  1.00 55.89           N  
ATOM   4160  CA  LEU C 367       4.368  20.316  -3.386  1.00 55.89           C  
ATOM   4161  C   LEU C 367       4.395  21.674  -2.692  1.00 55.89           C  
ATOM   4162  CB  LEU C 367       4.050  20.497  -4.873  1.00 55.89           C  
ATOM   4163  O   LEU C 367       5.469  22.222  -2.433  1.00 55.89           O  
ATOM   4164  CG  LEU C 367       5.204  20.965  -5.761  1.00 55.89           C  
ATOM   4165  CD1 LEU C 367       6.226  19.846  -5.936  1.00 55.89           C  
ATOM   4166  CD2 LEU C 367       4.681  21.435  -7.114  1.00 55.89           C  
ATOM   4167  N   ASN C 368       3.224  22.205  -2.395  1.00 58.15           N  
ATOM   4168  CA  ASN C 368       3.144  23.481  -1.692  1.00 58.15           C  
ATOM   4169  C   ASN C 368       3.808  23.408  -0.320  1.00 58.15           C  
ATOM   4170  CB  ASN C 368       1.688  23.928  -1.554  1.00 58.15           C  
ATOM   4171  O   ASN C 368       4.502  24.340   0.090  1.00 58.15           O  
ATOM   4172  CG  ASN C 368       1.112  24.452  -2.855  1.00 58.15           C  
ATOM   4173  ND2 ASN C 368      -0.208  24.391  -2.986  1.00 58.15           N  
ATOM   4174  OD1 ASN C 368       1.847  24.907  -3.735  1.00 58.15           O  
ATOM   4175  N   ARG C 369       3.622  22.330   0.308  1.00 61.19           N  
ATOM   4176  CA  ARG C 369       4.212  22.126   1.627  1.00 61.19           C  
ATOM   4177  C   ARG C 369       5.732  22.035   1.539  1.00 61.19           C  
ATOM   4178  CB  ARG C 369       3.648  20.862   2.279  1.00 61.19           C  
ATOM   4179  O   ARG C 369       6.442  22.594   2.377  1.00 61.19           O  
ATOM   4180  CG  ARG C 369       3.577  20.931   3.796  1.00 61.19           C  
ATOM   4181  CD  ARG C 369       2.917  19.693   4.387  1.00 61.19           C  
ATOM   4182  NE  ARG C 369       3.178  19.573   5.818  1.00 61.19           N  
ATOM   4183  NH1 ARG C 369       1.732  17.801   6.144  1.00 61.19           N  
ATOM   4184  NH2 ARG C 369       2.920  18.656   7.908  1.00 61.19           N  
ATOM   4185  CZ  ARG C 369       2.610  18.677   6.620  1.00 61.19           C  
ATOM   4186  N   ILE C 370       6.239  21.438   0.581  1.00 54.75           N  
ATOM   4187  CA  ILE C 370       7.671  21.300   0.338  1.00 54.75           C  
ATOM   4188  C   ILE C 370       8.281  22.670   0.049  1.00 54.75           C  
ATOM   4189  CB  ILE C 370       7.955  20.329  -0.830  1.00 54.75           C  
ATOM   4190  O   ILE C 370       9.323  23.022   0.606  1.00 54.75           O  
ATOM   4191  CG1 ILE C 370       7.551  18.901  -0.448  1.00 54.75           C  
ATOM   4192  CG2 ILE C 370       9.430  20.391  -1.238  1.00 54.75           C  
ATOM   4193  CD1 ILE C 370       7.606  17.911  -1.604  1.00 54.75           C  
ATOM   4194  N   ILE C 371       7.690  23.396  -0.746  1.00 55.75           N  
ATOM   4195  CA  ILE C 371       8.159  24.727  -1.117  1.00 55.75           C  
ATOM   4196  C   ILE C 371       8.162  25.634   0.112  1.00 55.75           C  
ATOM   4197  CB  ILE C 371       7.289  25.342  -2.235  1.00 55.75           C  
ATOM   4198  O   ILE C 371       9.129  26.360   0.354  1.00 55.75           O  
ATOM   4199  CG1 ILE C 371       7.446  24.544  -3.534  1.00 55.75           C  
ATOM   4200  CG2 ILE C 371       7.648  26.815  -2.450  1.00 55.75           C  
ATOM   4201  CD1 ILE C 371       6.448  24.924  -4.619  1.00 55.75           C  
ATOM   4202  N   ASP C 372       7.199  25.551   0.902  1.00 59.34           N  
ATOM   4203  CA  ASP C 372       7.096  26.373   2.104  1.00 59.34           C  
ATOM   4204  C   ASP C 372       8.211  26.040   3.093  1.00 59.34           C  
ATOM   4205  CB  ASP C 372       5.731  26.185   2.768  1.00 59.34           C  
ATOM   4206  O   ASP C 372       8.788  26.937   3.711  1.00 59.34           O  
ATOM   4207  CG  ASP C 372       4.625  26.967   2.081  1.00 59.34           C  
ATOM   4208  OD1 ASP C 372       4.928  27.852   1.253  1.00 59.34           O  
ATOM   4209  OD2 ASP C 372       3.440  26.696   2.373  1.00 59.34           O  
ATOM   4210  N   ASP C 373       8.583  24.814   3.228  1.00 58.68           N  
ATOM   4211  CA  ASP C 373       9.646  24.358   4.117  1.00 58.68           C  
ATOM   4212  C   ASP C 373      11.013  24.831   3.627  1.00 58.68           C  
ATOM   4213  CB  ASP C 373       9.629  22.832   4.235  1.00 58.68           C  
ATOM   4214  O   ASP C 373      11.872  25.203   4.430  1.00 58.68           O  
ATOM   4215  CG  ASP C 373       9.810  22.346   5.663  1.00 58.68           C  
ATOM   4216  OD1 ASP C 373       9.485  23.096   6.608  1.00 58.68           O  
ATOM   4217  OD2 ASP C 373      10.284  21.203   5.843  1.00 58.68           O  
ATOM   4218  N   MET C 374      11.168  24.903   2.393  1.00 56.12           N  
ATOM   4219  CA  MET C 374      12.424  25.344   1.792  1.00 56.12           C  
ATOM   4220  C   MET C 374      12.609  26.848   1.960  1.00 56.12           C  
ATOM   4221  CB  MET C 374      12.470  24.974   0.308  1.00 56.12           C  
ATOM   4222  O   MET C 374      13.720  27.317   2.216  1.00 56.12           O  
ATOM   4223  CG  MET C 374      12.804  23.514   0.050  1.00 56.12           C  
ATOM   4224  SD  MET C 374      12.943  23.130  -1.739  1.00 56.12           S  
ATOM   4225  CE  MET C 374      14.386  24.141  -2.172  1.00 56.12           C  
ATOM   4226  N   VAL C 375      11.587  27.592   1.778  1.00 62.59           N  
ATOM   4227  CA  VAL C 375      11.656  29.045   1.896  1.00 62.59           C  
ATOM   4228  C   VAL C 375      11.881  29.436   3.355  1.00 62.59           C  
ATOM   4229  CB  VAL C 375      10.374  29.719   1.356  1.00 62.59           C  
ATOM   4230  O   VAL C 375      12.610  30.388   3.644  1.00 62.59           O  
ATOM   4231  CG1 VAL C 375      10.376  31.214   1.673  1.00 62.59           C  
ATOM   4232  CG2 VAL C 375      10.244  29.489  -0.148  1.00 62.59           C  
ATOM   4233  N   GLU C 376      11.413  28.565   4.298  1.00 62.64           N  
ATOM   4234  CA  GLU C 376      11.571  28.850   5.720  1.00 62.64           C  
ATOM   4235  C   GLU C 376      12.970  28.479   6.206  1.00 62.64           C  
ATOM   4236  CB  GLU C 376      10.515  28.104   6.539  1.00 62.64           C  
ATOM   4237  O   GLU C 376      13.515  29.128   7.101  1.00 62.64           O  
ATOM   4238  CG  GLU C 376      10.298  28.678   7.932  1.00 62.64           C  
ATOM   4239  CD  GLU C 376       8.952  28.304   8.532  1.00 62.64           C  
ATOM   4240  OE1 GLU C 376       8.645  28.751   9.661  1.00 62.64           O  
ATOM   4241  OE2 GLU C 376       8.199  27.557   7.869  1.00 62.64           O  
ATOM   4242  N   GLN C 377      13.769  27.775   5.496  1.00 58.99           N  
ATOM   4243  CA  GLN C 377      15.156  27.455   5.818  1.00 58.99           C  
ATOM   4244  C   GLN C 377      16.114  28.461   5.186  1.00 58.99           C  
ATOM   4245  CB  GLN C 377      15.502  26.039   5.356  1.00 58.99           C  
ATOM   4246  O   GLN C 377      17.141  28.803   5.775  1.00 58.99           O  
ATOM   4247  CG  GLN C 377      14.957  24.945   6.264  1.00 58.99           C  
ATOM   4248  CD  GLN C 377      15.422  23.559   5.858  1.00 58.99           C  
ATOM   4249  NE2 GLN C 377      14.950  22.542   6.571  1.00 58.99           N  
ATOM   4250  OE1 GLN C 377      16.198  23.403   4.909  1.00 58.99           O  
TER    4251      GLN C 377                                                      
ENDMDL                                                                          
END                                                                             
