# Supplementary material for: AI-guided pipeline for protein–protein interaction drug discovery identifies a SARS-CoV-2 inhibitor
Source: Mol Syst Biol. 2024 Mar 11;20(4):428–57. doi: 10.1038/s44320-024-00019-8 (PMC10987651; doi:10.1038/s44320-024-00019-8)
Supplement: Supplementary file 12 — Source Data Fig. 2 [file 44320_2024_19_MOESM12_ESM.zip › Source Data Figure EV3-EV4/ColabFold/BMP5_C10orf119_unrelaxed_rank_3_model_4.pdb]

MODEL     1                                                                     
ATOM      1  N   MET B   1      92.996 -78.990 -14.912  1.00 22.74           N  
ATOM      2  CA  MET B   1      93.867 -79.267 -13.773  1.00 22.74           C  
ATOM      3  C   MET B   1      93.109 -79.118 -12.459  1.00 22.74           C  
ATOM      4  CB  MET B   1      95.081 -78.337 -13.786  1.00 22.74           C  
ATOM      5  O   MET B   1      92.009 -78.564 -12.431  1.00 22.74           O  
ATOM      6  CG  MET B   1      96.206 -78.809 -14.694  1.00 22.74           C  
ATOM      7  SD  MET B   1      97.794 -77.959 -14.344  1.00 22.74           S  
ATOM      8  CE  MET B   1      98.757 -79.344 -13.675  1.00 22.74           C  
ATOM      9  N   HIS B   2      93.573 -78.103 -11.263  1.00 22.67           N  
ATOM     10  CA  HIS B   2      94.226 -78.037  -9.961  1.00 22.67           C  
ATOM     11  C   HIS B   2      93.355 -77.306  -8.944  1.00 22.67           C  
ATOM     12  CB  HIS B   2      95.586 -77.347 -10.078  1.00 22.67           C  
ATOM     13  O   HIS B   2      93.167 -77.785  -7.823  1.00 22.67           O  
ATOM     14  CG  HIS B   2      96.701 -78.276 -10.443  1.00 22.67           C  
ATOM     15  CD2 HIS B   2      97.390 -78.426 -11.598  1.00 22.67           C  
ATOM     16  ND1 HIS B   2      97.221 -79.196  -9.559  1.00 22.67           N  
ATOM     17  CE1 HIS B   2      98.187 -79.874 -10.157  1.00 22.67           C  
ATOM     18  NE2 HIS B   2      98.309 -79.426 -11.395  1.00 22.67           N  
ATOM     19  N   LEU B   3      93.446 -75.733  -8.606  1.00 19.17           N  
ATOM     20  CA  LEU B   3      94.591 -75.054  -8.007  1.00 19.17           C  
ATOM     21  C   LEU B   3      94.166 -74.247  -6.785  1.00 19.17           C  
ATOM     22  CB  LEU B   3      95.264 -74.135  -9.030  1.00 19.17           C  
ATOM     23  O   LEU B   3      94.777 -74.358  -5.720  1.00 19.17           O  
ATOM     24  CG  LEU B   3      96.785 -74.248  -9.145  1.00 19.17           C  
ATOM     25  CD1 LEU B   3      97.163 -75.166 -10.303  1.00 19.17           C  
ATOM     26  CD2 LEU B   3      97.412 -72.870  -9.323  1.00 19.17           C  
ATOM     27  N   THR B   4      94.257 -72.836  -6.807  1.00 17.93           N  
ATOM     28  CA  THR B   4      94.935 -71.787  -6.054  1.00 17.93           C  
ATOM     29  C   THR B   4      94.016 -71.213  -4.979  1.00 17.93           C  
ATOM     30  CB  THR B   4      95.415 -70.655  -6.981  1.00 17.93           C  
ATOM     31  O   THR B   4      92.813 -71.062  -5.200  1.00 17.93           O  
ATOM     32  CG2 THR B   4      96.850 -70.890  -7.439  1.00 17.93           C  
ATOM     33  OG1 THR B   4      94.562 -70.594  -8.132  1.00 17.93           O  
ATOM     34  N   VAL B   5      94.459 -70.636  -3.962  1.00 24.30           N  
ATOM     35  CA  VAL B   5      94.327 -70.666  -2.509  1.00 24.30           C  
ATOM     36  C   VAL B   5      93.308 -69.621  -2.061  1.00 24.30           C  
ATOM     37  CB  VAL B   5      95.683 -70.421  -1.810  1.00 24.30           C  
ATOM     38  O   VAL B   5      92.425 -69.913  -1.251  1.00 24.30           O  
ATOM     39  CG1 VAL B   5      95.507 -70.368  -0.294  1.00 24.30           C  
ATOM     40  CG2 VAL B   5      96.686 -71.507  -2.198  1.00 24.30           C  
ATOM     41  N   PHE B   6      93.587 -68.180  -2.005  1.00 20.29           N  
ATOM     42  CA  PHE B   6      94.134 -67.419  -0.888  1.00 20.29           C  
ATOM     43  C   PHE B   6      93.041 -66.613  -0.196  1.00 20.29           C  
ATOM     44  CB  PHE B   6      95.251 -66.487  -1.366  1.00 20.29           C  
ATOM     45  O   PHE B   6      91.995 -66.339  -0.788  1.00 20.29           O  
ATOM     46  CG  PHE B   6      96.635 -66.978  -1.036  1.00 20.29           C  
ATOM     47  CD1 PHE B   6      97.211 -66.698   0.198  1.00 20.29           C  
ATOM     48  CD2 PHE B   6      97.360 -67.720  -1.959  1.00 20.29           C  
ATOM     49  CE1 PHE B   6      98.491 -67.151   0.506  1.00 20.29           C  
ATOM     50  CE2 PHE B   6      98.640 -68.177  -1.657  1.00 20.29           C  
ATOM     51  CZ  PHE B   6      99.204 -67.890  -0.425  1.00 20.29           C  
ATOM     52  N   LEU B   7      93.299 -65.327   0.551  1.00 21.29           N  
ATOM     53  CA  LEU B   7      93.320 -64.805   1.913  1.00 21.29           C  
ATOM     54  C   LEU B   7      92.198 -63.794   2.126  1.00 21.29           C  
ATOM     55  CB  LEU B   7      94.672 -64.155   2.217  1.00 21.29           C  
ATOM     56  O   LEU B   7      91.628 -63.281   1.160  1.00 21.29           O  
ATOM     57  CG  LEU B   7      95.747 -65.070   2.807  1.00 21.29           C  
ATOM     58  CD1 LEU B   7      97.104 -64.376   2.787  1.00 21.29           C  
ATOM     59  CD2 LEU B   7      95.375 -65.487   4.226  1.00 21.29           C  
ATOM     60  N   LEU B   8      92.149 -62.836   3.199  1.00 24.22           N  
ATOM     61  CA  LEU B   8      91.307 -62.699   4.383  1.00 24.22           C  
ATOM     62  C   LEU B   8      90.258 -61.611   4.180  1.00 24.22           C  
ATOM     63  CB  LEU B   8      92.160 -62.378   5.613  1.00 24.22           C  
ATOM     64  O   LEU B   8      89.077 -61.820   4.469  1.00 24.22           O  
ATOM     65  CG  LEU B   8      92.109 -63.393   6.756  1.00 24.22           C  
ATOM     66  CD1 LEU B   8      93.492 -63.989   6.998  1.00 24.22           C  
ATOM     67  CD2 LEU B   8      91.572 -62.742   8.026  1.00 24.22           C  
ATOM     68  N   LYS B   9      90.501 -60.097   4.391  1.00 18.58           N  
ATOM     69  CA  LYS B   9      90.462 -59.130   5.484  1.00 18.58           C  
ATOM     70  C   LYS B   9      89.448 -58.024   5.203  1.00 18.58           C  
ATOM     71  CB  LYS B   9      91.847 -58.524   5.714  1.00 18.58           C  
ATOM     72  O   LYS B   9      88.684 -57.636   6.089  1.00 18.58           O  
ATOM     73  CG  LYS B   9      92.555 -59.051   6.954  1.00 18.58           C  
ATOM     74  CD  LYS B   9      93.908 -58.381   7.153  1.00 18.58           C  
ATOM     75  CE  LYS B   9      94.567 -58.825   8.452  1.00 18.58           C  
ATOM     76  NZ  LYS B   9      96.038 -58.565   8.443  1.00 18.58           N  
ATOM     77  N   GLY B  10      89.778 -56.986   4.380  1.00 17.71           N  
ATOM     78  CA  GLY B  10      90.062 -55.605   4.736  1.00 17.71           C  
ATOM     79  C   GLY B  10      88.823 -54.731   4.771  1.00 17.71           C  
ATOM     80  O   GLY B  10      87.759 -55.133   4.295  1.00 17.71           O  
ATOM     81  N   ILE B  11      89.008 -53.331   4.756  1.00 20.03           N  
ATOM     82  CA  ILE B  11      88.849 -52.043   5.422  1.00 20.03           C  
ATOM     83  C   ILE B  11      87.719 -51.257   4.761  1.00 20.03           C  
ATOM     84  CB  ILE B  11      90.159 -51.226   5.393  1.00 20.03           C  
ATOM     85  O   ILE B  11      86.828 -50.746   5.443  1.00 20.03           O  
ATOM     86  CG1 ILE B  11      91.269 -51.969   6.144  1.00 20.03           C  
ATOM     87  CG2 ILE B  11      89.939 -49.830   5.984  1.00 20.03           C  
ATOM     88  CD1 ILE B  11      92.637 -51.308   6.042  1.00 20.03           C  
ATOM     89  N   VAL B  12      87.949 -50.388   3.751  1.00 18.72           N  
ATOM     90  CA  VAL B  12      88.211 -48.965   3.933  1.00 18.72           C  
ATOM     91  C   VAL B  12      86.923 -48.171   3.727  1.00 18.72           C  
ATOM     92  CB  VAL B  12      89.307 -48.461   2.966  1.00 18.72           C  
ATOM     93  O   VAL B  12      86.563 -47.333   4.557  1.00 18.72           O  
ATOM     94  CG1 VAL B  12      89.574 -46.973   3.182  1.00 18.72           C  
ATOM     95  CG2 VAL B  12      90.590 -49.270   3.148  1.00 18.72           C  
ATOM     96  N   GLY B  13      86.810 -47.407   2.620  1.00 17.61           N  
ATOM     97  CA  GLY B  13      86.825 -45.954   2.567  1.00 17.61           C  
ATOM     98  C   GLY B  13      85.439 -45.340   2.632  1.00 17.61           C  
ATOM     99  O   GLY B  13      85.197 -44.424   3.421  1.00 17.61           O  
ATOM    100  N   PHE B  14      84.754 -45.179   1.506  1.00 18.03           N  
ATOM    101  CA  PHE B  14      84.399 -43.906   0.891  1.00 18.03           C  
ATOM    102  C   PHE B  14      83.051 -43.413   1.405  1.00 18.03           C  
ATOM    103  CB  PHE B  14      84.362 -44.036  -0.635  1.00 18.03           C  
ATOM    104  O   PHE B  14      82.050 -44.127   1.320  1.00 18.03           O  
ATOM    105  CG  PHE B  14      85.455 -43.274  -1.336  1.00 18.03           C  
ATOM    106  CD1 PHE B  14      85.269 -41.948  -1.706  1.00 18.03           C  
ATOM    107  CD2 PHE B  14      86.668 -43.885  -1.623  1.00 18.03           C  
ATOM    108  CE1 PHE B  14      86.279 -41.241  -2.355  1.00 18.03           C  
ATOM    109  CE2 PHE B  14      87.682 -43.185  -2.271  1.00 18.03           C  
ATOM    110  CZ  PHE B  14      87.485 -41.863  -2.637  1.00 18.03           C  
ATOM    111  N   LEU B  15      82.951 -42.222   1.987  1.00 22.45           N  
ATOM    112  CA  LEU B  15      82.290 -41.707   3.181  1.00 22.45           C  
ATOM    113  C   LEU B  15      80.777 -41.668   2.990  1.00 22.45           C  
ATOM    114  CB  LEU B  15      82.810 -40.308   3.520  1.00 22.45           C  
ATOM    115  O   LEU B  15      80.030 -42.206   3.810  1.00 22.45           O  
ATOM    116  CG  LEU B  15      84.095 -40.245   4.347  1.00 22.45           C  
ATOM    117  CD1 LEU B  15      84.690 -38.842   4.294  1.00 22.45           C  
ATOM    118  CD2 LEU B  15      83.826 -40.664   5.788  1.00 22.45           C  
ATOM    119  N   TRP B  16      80.150 -40.304   2.826  1.00 21.45           N  
ATOM    120  CA  TRP B  16      79.629 -39.321   3.771  1.00 21.45           C  
ATOM    121  C   TRP B  16      78.186 -38.958   3.439  1.00 21.45           C  
ATOM    122  CB  TRP B  16      80.499 -38.061   3.770  1.00 21.45           C  
ATOM    123  O   TRP B  16      77.319 -38.971   4.316  1.00 21.45           O  
ATOM    124  CG  TRP B  16      80.680 -37.445   5.125  1.00 21.45           C  
ATOM    125  CD1 TRP B  16      80.467 -38.042   6.337  1.00 21.45           C  
ATOM    126  CD2 TRP B  16      81.107 -36.109   5.406  1.00 21.45           C  
ATOM    127  CE2 TRP B  16      81.132 -35.964   6.810  1.00 21.45           C  
ATOM    128  CE3 TRP B  16      81.473 -35.019   4.605  1.00 21.45           C  
ATOM    129  NE1 TRP B  16      80.738 -37.157   7.354  1.00 21.45           N  
ATOM    130  CH2 TRP B  16      81.862 -33.720   6.625  1.00 21.45           C  
ATOM    131  CZ2 TRP B  16      81.509 -34.771   7.432  1.00 21.45           C  
ATOM    132  CZ3 TRP B  16      81.848 -33.832   5.225  1.00 21.45           C  
ATOM    133  N   SER B  17      77.952 -37.790   2.545  1.00 19.18           N  
ATOM    134  CA  SER B  17      77.368 -36.491   2.863  1.00 19.18           C  
ATOM    135  C   SER B  17      75.883 -36.454   2.519  1.00 19.18           C  
ATOM    136  CB  SER B  17      78.101 -35.376   2.116  1.00 19.18           C  
ATOM    137  O   SER B  17      75.129 -35.659   3.084  1.00 19.18           O  
ATOM    138  OG  SER B  17      77.193 -34.603   1.350  1.00 19.18           O  
ATOM    139  N   CYS B  18      75.508 -36.883   1.358  1.00 19.86           N  
ATOM    140  CA  CYS B  18      74.644 -35.987   0.598  1.00 19.86           C  
ATOM    141  C   CYS B  18      73.247 -35.932   1.205  1.00 19.86           C  
ATOM    142  CB  CYS B  18      74.559 -36.433  -0.861  1.00 19.86           C  
ATOM    143  O   CYS B  18      72.503 -36.912   1.149  1.00 19.86           O  
ATOM    144  SG  CYS B  18      75.845 -35.727  -1.915  1.00 19.86           S  
ATOM    145  N   TRP B  19      72.981 -35.178   2.337  1.00 22.90           N  
ATOM    146  CA  TRP B  19      72.029 -35.342   3.431  1.00 22.90           C  
ATOM    147  C   TRP B  19      70.638 -34.875   3.017  1.00 22.90           C  
ATOM    148  CB  TRP B  19      72.494 -34.570   4.669  1.00 22.90           C  
ATOM    149  O   TRP B  19      69.631 -35.433   3.460  1.00 22.90           O  
ATOM    150  CG  TRP B  19      72.935 -35.446   5.803  1.00 22.90           C  
ATOM    151  CD1 TRP B  19      74.055 -36.227   5.853  1.00 22.90           C  
ATOM    152  CD2 TRP B  19      72.259 -35.632   7.051  1.00 22.90           C  
ATOM    153  CE2 TRP B  19      73.028 -36.541   7.810  1.00 22.90           C  
ATOM    154  CE3 TRP B  19      71.078 -35.118   7.601  1.00 22.90           C  
ATOM    155  NE1 TRP B  19      74.117 -36.889   7.058  1.00 22.90           N  
ATOM    156  CH2 TRP B  19      71.492 -36.429   9.608  1.00 22.90           C  
ATOM    157  CZ2 TRP B  19      72.653 -36.947   9.093  1.00 22.90           C  
ATOM    158  CZ3 TRP B  19      70.706 -35.523   8.878  1.00 22.90           C  
ATOM    159  N   VAL B  20      70.571 -33.589   2.435  1.00 20.60           N  
ATOM    160  CA  VAL B  20      69.807 -32.587   3.170  1.00 20.60           C  
ATOM    161  C   VAL B  20      68.314 -32.880   3.045  1.00 20.60           C  
ATOM    162  CB  VAL B  20      70.114 -31.158   2.667  1.00 20.60           C  
ATOM    163  O   VAL B  20      67.613 -33.008   4.051  1.00 20.60           O  
ATOM    164  CG1 VAL B  20      69.277 -30.128   3.423  1.00 20.60           C  
ATOM    165  CG2 VAL B  20      71.603 -30.851   2.811  1.00 20.60           C  
ATOM    166  N   LEU B  21      67.429 -31.899   2.366  1.00 20.16           N  
ATOM    167  CA  LEU B  21      66.496 -30.913   2.901  1.00 20.16           C  
ATOM    168  C   LEU B  21      65.054 -31.332   2.638  1.00 20.16           C  
ATOM    169  CB  LEU B  21      66.761 -29.536   2.287  1.00 20.16           C  
ATOM    170  O   LEU B  21      64.181 -31.134   3.486  1.00 20.16           O  
ATOM    171  CG  LEU B  21      67.522 -28.539   3.163  1.00 20.16           C  
ATOM    172  CD1 LEU B  21      68.534 -27.763   2.325  1.00 20.16           C  
ATOM    173  CD2 LEU B  21      66.553 -27.587   3.856  1.00 20.16           C  
ATOM    174  N   VAL B  22      64.672 -31.639   1.417  1.00 21.37           N  
ATOM    175  CA  VAL B  22      63.515 -30.923   0.890  1.00 21.37           C  
ATOM    176  C   VAL B  22      62.241 -31.436   1.558  1.00 21.37           C  
ATOM    177  CB  VAL B  22      63.407 -31.068  -0.644  1.00 21.37           C  
ATOM    178  O   VAL B  22      61.935 -32.629   1.491  1.00 21.37           O  
ATOM    179  CG1 VAL B  22      62.198 -30.302  -1.176  1.00 21.37           C  
ATOM    180  CG2 VAL B  22      64.690 -30.583  -1.317  1.00 21.37           C  
ATOM    181  N   GLY B  23      61.673 -30.732   2.524  1.00 22.11           N  
ATOM    182  CA  GLY B  23      60.877 -31.008   3.710  1.00 22.11           C  
ATOM    183  C   GLY B  23      59.483 -31.513   3.388  1.00 22.11           C  
ATOM    184  O   GLY B  23      59.129 -31.670   2.218  1.00 22.11           O  
ATOM    185  N   TYR B  24      58.399 -30.968   4.158  1.00 20.26           N  
ATOM    186  CA  TYR B  24      57.285 -31.467   4.956  1.00 20.26           C  
ATOM    187  C   TYR B  24      55.965 -31.305   4.211  1.00 20.26           C  
ATOM    188  CB  TYR B  24      57.218 -30.739   6.302  1.00 20.26           C  
ATOM    189  O   TYR B  24      54.901 -31.633   4.742  1.00 20.26           O  
ATOM    190  CG  TYR B  24      57.981 -31.431   7.405  1.00 20.26           C  
ATOM    191  CD1 TYR B  24      57.382 -32.424   8.176  1.00 20.26           C  
ATOM    192  CD2 TYR B  24      59.302 -31.093   7.679  1.00 20.26           C  
ATOM    193  CE1 TYR B  24      58.081 -33.064   9.195  1.00 20.26           C  
ATOM    194  CE2 TYR B  24      60.011 -31.725   8.695  1.00 20.26           C  
ATOM    195  OH  TYR B  24      60.089 -33.337  10.454  1.00 20.26           O  
ATOM    196  CZ  TYR B  24      59.393 -32.708   9.446  1.00 20.26           C  
ATOM    197  N   ALA B  25      55.879 -30.555   3.140  1.00 20.89           N  
ATOM    198  CA  ALA B  25      54.726 -29.666   3.026  1.00 20.89           C  
ATOM    199  C   ALA B  25      53.438 -30.460   2.831  1.00 20.89           C  
ATOM    200  CB  ALA B  25      54.923 -28.685   1.872  1.00 20.89           C  
ATOM    201  O   ALA B  25      53.347 -31.296   1.929  1.00 20.89           O  
ATOM    202  N   LYS B  26      52.589 -30.524   3.973  1.00 21.91           N  
ATOM    203  CA  LYS B  26      51.452 -31.287   4.479  1.00 21.91           C  
ATOM    204  C   LYS B  26      50.150 -30.835   3.823  1.00 21.91           C  
ATOM    205  CB  LYS B  26      51.348 -31.152   5.999  1.00 21.91           C  
ATOM    206  O   LYS B  26      49.064 -31.078   4.354  1.00 21.91           O  
ATOM    207  CG  LYS B  26      51.747 -32.408   6.760  1.00 21.91           C  
ATOM    208  CD  LYS B  26      51.607 -32.217   8.265  1.00 21.91           C  
ATOM    209  CE  LYS B  26      51.930 -33.496   9.025  1.00 21.91           C  
ATOM    210  NZ  LYS B  26      52.611 -33.213  10.323  1.00 21.91           N  
ATOM    211  N   GLY B  27      50.164 -30.625   2.568  1.00 22.06           N  
ATOM    212  CA  GLY B  27      49.179 -29.761   1.938  1.00 22.06           C  
ATOM    213  C   GLY B  27      47.749 -30.188   2.210  1.00 22.06           C  
ATOM    214  O   GLY B  27      47.430 -31.378   2.154  1.00 22.06           O  
ATOM    215  N   GLY B  28      47.046 -29.370   3.090  1.00 21.98           N  
ATOM    216  CA  GLY B  28      45.836 -29.430   3.894  1.00 21.98           C  
ATOM    217  C   GLY B  28      44.566 -29.416   3.063  1.00 21.98           C  
ATOM    218  O   GLY B  28      44.154 -28.364   2.568  1.00 21.98           O  
ATOM    219  N   LEU B  29      44.413 -30.197   2.030  1.00 22.47           N  
ATOM    220  CA  LEU B  29      43.428 -30.002   0.972  1.00 22.47           C  
ATOM    221  C   LEU B  29      42.010 -30.057   1.532  1.00 22.47           C  
ATOM    222  CB  LEU B  29      43.598 -31.061  -0.121  1.00 22.47           C  
ATOM    223  O   LEU B  29      41.588 -31.086   2.064  1.00 22.47           O  
ATOM    224  CG  LEU B  29      44.534 -30.699  -1.275  1.00 22.47           C  
ATOM    225  CD1 LEU B  29      45.287 -31.936  -1.755  1.00 22.47           C  
ATOM    226  CD2 LEU B  29      43.751 -30.067  -2.421  1.00 22.47           C  
ATOM    227  N   GLY B  30      41.565 -28.907   2.057  1.00 21.70           N  
ATOM    228  CA  GLY B  30      40.357 -28.683   2.834  1.00 21.70           C  
ATOM    229  C   GLY B  30      39.085 -28.978   2.060  1.00 21.70           C  
ATOM    230  O   GLY B  30      39.032 -28.778   0.845  1.00 21.70           O  
ATOM    231  N   ASP B  31      38.337 -30.016   2.453  1.00 25.57           N  
ATOM    232  CA  ASP B  31      37.112 -30.688   2.032  1.00 25.57           C  
ATOM    233  C   ASP B  31      35.935 -29.715   1.999  1.00 25.57           C  
ATOM    234  CB  ASP B  31      36.797 -31.862   2.961  1.00 25.57           C  
ATOM    235  O   ASP B  31      35.459 -29.273   3.047  1.00 25.57           O  
ATOM    236  CG  ASP B  31      36.922 -33.211   2.275  1.00 25.57           C  
ATOM    237  OD1 ASP B  31      37.134 -33.252   1.044  1.00 25.57           O  
ATOM    238  OD2 ASP B  31      36.804 -34.243   2.972  1.00 25.57           O  
ATOM    239  N   ASN B  32      35.951 -28.664   1.182  1.00 24.08           N  
ATOM    240  CA  ASN B  32      35.039 -27.527   1.247  1.00 24.08           C  
ATOM    241  C   ASN B  32      33.587 -27.962   1.067  1.00 24.08           C  
ATOM    242  CB  ASN B  32      35.413 -26.479   0.196  1.00 24.08           C  
ATOM    243  O   ASN B  32      33.153 -28.245  -0.050  1.00 24.08           O  
ATOM    244  CG  ASN B  32      36.378 -25.437   0.728  1.00 24.08           C  
ATOM    245  ND2 ASN B  32      36.923 -24.622  -0.167  1.00 24.08           N  
ATOM    246  OD1 ASN B  32      36.632 -25.367   1.933  1.00 24.08           O  
ATOM    247  N   HIS B  33      33.052 -28.769   2.010  1.00 23.40           N  
ATOM    248  CA  HIS B  33      31.700 -29.316   2.008  1.00 23.40           C  
ATOM    249  C   HIS B  33      30.656 -28.204   2.036  1.00 23.40           C  
ATOM    250  CB  HIS B  33      31.499 -30.255   3.199  1.00 23.40           C  
ATOM    251  O   HIS B  33      30.733 -27.295   2.866  1.00 23.40           O  
ATOM    252  CG  HIS B  33      31.571 -31.704   2.839  1.00 23.40           C  
ATOM    253  CD2 HIS B  33      32.285 -32.720   3.379  1.00 23.40           C  
ATOM    254  ND1 HIS B  33      30.848 -32.250   1.800  1.00 23.40           N  
ATOM    255  CE1 HIS B  33      31.114 -33.543   1.718  1.00 23.40           C  
ATOM    256  NE2 HIS B  33      31.983 -33.853   2.665  1.00 23.40           N  
ATOM    257  N   VAL B  34      30.226 -27.672   1.024  1.00 26.10           N  
ATOM    258  CA  VAL B  34      29.278 -26.579   0.838  1.00 26.10           C  
ATOM    259  C   VAL B  34      28.082 -26.767   1.769  1.00 26.10           C  
ATOM    260  CB  VAL B  34      28.802 -26.484  -0.629  1.00 26.10           C  
ATOM    261  O   VAL B  34      27.366 -27.766   1.675  1.00 26.10           O  
ATOM    262  CG1 VAL B  34      28.121 -25.141  -0.889  1.00 26.10           C  
ATOM    263  CG2 VAL B  34      29.976 -26.685  -1.585  1.00 26.10           C  
ATOM    264  N   HIS B  35      28.232 -26.494   3.124  1.00 23.49           N  
ATOM    265  CA  HIS B  35      27.276 -26.779   4.188  1.00 23.49           C  
ATOM    266  C   HIS B  35      26.071 -25.848   4.109  1.00 23.49           C  
ATOM    267  CB  HIS B  35      27.947 -26.654   5.558  1.00 23.49           C  
ATOM    268  O   HIS B  35      26.225 -24.625   4.081  1.00 23.49           O  
ATOM    269  CG  HIS B  35      28.716 -27.871   5.962  1.00 23.49           C  
ATOM    270  CD2 HIS B  35      30.048 -28.083   6.077  1.00 23.49           C  
ATOM    271  ND1 HIS B  35      28.105 -29.058   6.304  1.00 23.49           N  
ATOM    272  CE1 HIS B  35      29.031 -29.950   6.613  1.00 23.49           C  
ATOM    273  NE2 HIS B  35      30.218 -29.384   6.483  1.00 23.49           N  
ATOM    274  N   SER B  36      25.060 -26.097   3.351  1.00 27.67           N  
ATOM    275  CA  SER B  36      23.815 -25.336   3.400  1.00 27.67           C  
ATOM    276  C   SER B  36      23.399 -25.050   4.839  1.00 27.67           C  
ATOM    277  CB  SER B  36      22.698 -26.089   2.677  1.00 27.67           C  
ATOM    278  O   SER B  36      23.579 -25.891   5.722  1.00 27.67           O  
ATOM    279  OG  SER B  36      21.453 -25.435   2.855  1.00 27.67           O  
ATOM    280  N   SER B  37      23.630 -23.852   5.362  1.00 27.01           N  
ATOM    281  CA  SER B  37      23.391 -23.415   6.733  1.00 27.01           C  
ATOM    282  C   SER B  37      22.038 -23.901   7.241  1.00 27.01           C  
ATOM    283  CB  SER B  37      23.463 -21.890   6.830  1.00 27.01           C  
ATOM    284  O   SER B  37      21.557 -23.443   8.279  1.00 27.01           O  
ATOM    285  OG  SER B  37      22.617 -21.285   5.868  1.00 27.01           O  
ATOM    286  N   PHE B  38      21.178 -24.429   6.349  1.00 29.91           N  
ATOM    287  CA  PHE B  38      19.885 -24.825   6.892  1.00 29.91           C  
ATOM    288  C   PHE B  38      20.046 -25.947   7.911  1.00 29.91           C  
ATOM    289  CB  PHE B  38      18.941 -25.268   5.770  1.00 29.91           C  
ATOM    290  O   PHE B  38      20.757 -26.923   7.661  1.00 29.91           O  
ATOM    291  CG  PHE B  38      17.816 -24.304   5.508  1.00 29.91           C  
ATOM    292  CD1 PHE B  38      16.634 -24.378   6.235  1.00 29.91           C  
ATOM    293  CD2 PHE B  38      17.939 -23.323   4.533  1.00 29.91           C  
ATOM    294  CE1 PHE B  38      15.591 -23.487   5.994  1.00 29.91           C  
ATOM    295  CE2 PHE B  38      16.901 -22.429   4.286  1.00 29.91           C  
ATOM    296  CZ  PHE B  38      15.727 -22.513   5.018  1.00 29.91           C  
ATOM    297  N   ILE B  39      20.271 -25.541   9.152  1.00 29.58           N  
ATOM    298  CA  ILE B  39      20.321 -26.586  10.169  1.00 29.58           C  
ATOM    299  C   ILE B  39      19.207 -27.601   9.921  1.00 29.58           C  
ATOM    300  CB  ILE B  39      20.202 -25.997  11.592  1.00 29.58           C  
ATOM    301  O   ILE B  39      18.024 -27.261   9.981  1.00 29.58           O  
ATOM    302  CG1 ILE B  39      21.351 -25.019  11.863  1.00 29.58           C  
ATOM    303  CG2 ILE B  39      20.176 -27.114  12.639  1.00 29.58           C  
ATOM    304  CD1 ILE B  39      21.208 -24.240  13.163  1.00 29.58           C  
ATOM    305  N   TYR B  40      19.435 -28.425   8.923  1.00 35.11           N  
ATOM    306  CA  TYR B  40      18.470 -29.499   8.717  1.00 35.11           C  
ATOM    307  C   TYR B  40      18.260 -30.297   9.998  1.00 35.11           C  
ATOM    308  CB  TYR B  40      18.932 -30.429   7.592  1.00 35.11           C  
ATOM    309  O   TYR B  40      19.221 -30.785  10.597  1.00 35.11           O  
ATOM    310  CG  TYR B  40      18.498 -29.982   6.217  1.00 35.11           C  
ATOM    311  CD1 TYR B  40      17.253 -30.344   5.707  1.00 35.11           C  
ATOM    312  CD2 TYR B  40      19.331 -29.199   5.426  1.00 35.11           C  
ATOM    313  CE1 TYR B  40      16.849 -29.936   4.439  1.00 35.11           C  
ATOM    314  CE2 TYR B  40      18.937 -28.785   4.158  1.00 35.11           C  
ATOM    315  OH  TYR B  40      17.302 -28.751   2.419  1.00 35.11           O  
ATOM    316  CZ  TYR B  40      17.697 -29.158   3.674  1.00 35.11           C  
ATOM    317  N   ARG B  41      17.410 -29.796  10.755  1.00 41.99           N  
ATOM    318  CA  ARG B  41      17.172 -30.712  11.867  1.00 41.99           C  
ATOM    319  C   ARG B  41      16.943 -32.134  11.366  1.00 41.99           C  
ATOM    320  CB  ARG B  41      15.974 -30.249  12.698  1.00 41.99           C  
ATOM    321  O   ARG B  41      16.144 -32.355  10.454  1.00 41.99           O  
ATOM    322  CG  ARG B  41      15.712 -31.102  13.929  1.00 41.99           C  
ATOM    323  CD  ARG B  41      14.443 -30.674  14.652  1.00 41.99           C  
ATOM    324  NE  ARG B  41      13.885 -31.762  15.451  1.00 41.99           N  
ATOM    325  NH1 ARG B  41      11.846 -30.734  15.804  1.00 41.99           N  
ATOM    326  NH2 ARG B  41      12.258 -32.807  16.690  1.00 41.99           N  
ATOM    327  CZ  ARG B  41      12.664 -31.765  15.980  1.00 41.99           C  
ATOM    328  N   ARG B  42      17.954 -33.040  11.585  1.00 45.99           N  
ATOM    329  CA  ARG B  42      17.741 -34.452  11.284  1.00 45.99           C  
ATOM    330  C   ARG B  42      16.572 -35.013  12.087  1.00 45.99           C  
ATOM    331  CB  ARG B  42      19.008 -35.261  11.569  1.00 45.99           C  
ATOM    332  O   ARG B  42      16.442 -34.734  13.281  1.00 45.99           O  
ATOM    333  CG  ARG B  42      19.492 -36.085  10.387  1.00 45.99           C  
ATOM    334  CD  ARG B  42      20.779 -36.831  10.708  1.00 45.99           C  
ATOM    335  NE  ARG B  42      21.231 -37.640   9.579  1.00 45.99           N  
ATOM    336  NH1 ARG B  42      23.236 -38.249  10.551  1.00 45.99           N  
ATOM    337  NH2 ARG B  42      22.698 -39.001   8.453  1.00 45.99           N  
ATOM    338  CZ  ARG B  42      22.387 -38.295   9.530  1.00 45.99           C  
ATOM    339  N   LEU B  43      15.644 -35.450  11.505  1.00 56.58           N  
ATOM    340  CA  LEU B  43      14.490 -36.039  12.176  1.00 56.58           C  
ATOM    341  C   LEU B  43      14.920 -37.172  13.102  1.00 56.58           C  
ATOM    342  CB  LEU B  43      13.480 -36.559  11.150  1.00 56.58           C  
ATOM    343  O   LEU B  43      15.825 -37.941  12.770  1.00 56.58           O  
ATOM    344  CG  LEU B  43      12.729 -35.499  10.342  1.00 56.58           C  
ATOM    345  CD1 LEU B  43      12.179 -36.106   9.055  1.00 56.58           C  
ATOM    346  CD2 LEU B  43      11.606 -34.889  11.174  1.00 56.58           C  
ATOM    347  N   ARG B  44      14.572 -37.267  14.326  1.00 60.78           N  
ATOM    348  CA  ARG B  44      14.740 -38.426  15.196  1.00 60.78           C  
ATOM    349  C   ARG B  44      14.110 -39.670  14.579  1.00 60.78           C  
ATOM    350  CB  ARG B  44      14.128 -38.158  16.573  1.00 60.78           C  
ATOM    351  O   ARG B  44      13.319 -39.570  13.638  1.00 60.78           O  
ATOM    352  CG  ARG B  44      14.903 -37.148  17.405  1.00 60.78           C  
ATOM    353  CD  ARG B  44      14.291 -36.967  18.787  1.00 60.78           C  
ATOM    354  NE  ARG B  44      14.701 -35.706  19.398  1.00 60.78           N  
ATOM    355  NH1 ARG B  44      13.618 -36.086  21.402  1.00 60.78           N  
ATOM    356  NH2 ARG B  44      14.801 -34.149  21.082  1.00 60.78           N  
ATOM    357  CZ  ARG B  44      14.373 -35.317  20.626  1.00 60.78           C  
ATOM    358  N   ASN B  45      14.540 -40.792  14.930  1.00 63.44           N  
ATOM    359  CA  ASN B  45      14.086 -42.050  14.348  1.00 63.44           C  
ATOM    360  C   ASN B  45      12.564 -42.162  14.371  1.00 63.44           C  
ATOM    361  CB  ASN B  45      14.717 -43.238  15.077  1.00 63.44           C  
ATOM    362  O   ASN B  45      11.951 -42.553  13.377  1.00 63.44           O  
ATOM    363  CG  ASN B  45      16.055 -43.641  14.489  1.00 63.44           C  
ATOM    364  ND2 ASN B  45      16.836 -44.395  15.253  1.00 63.44           N  
ATOM    365  OD1 ASN B  45      16.384 -43.277  13.357  1.00 63.44           O  
ATOM    366  N   HIS B  46      11.891 -41.815  15.511  1.00 67.79           N  
ATOM    367  CA  HIS B  46      10.439 -41.907  15.606  1.00 67.79           C  
ATOM    368  C   HIS B  46       9.761 -40.923  14.658  1.00 67.79           C  
ATOM    369  CB  HIS B  46       9.979 -41.651  17.043  1.00 67.79           C  
ATOM    370  O   HIS B  46       8.721 -41.235  14.073  1.00 67.79           O  
ATOM    371  CG  HIS B  46      10.011 -40.208  17.436  1.00 67.79           C  
ATOM    372  CD2 HIS B  46       9.010 -39.319  17.637  1.00 67.79           C  
ATOM    373  ND1 HIS B  46      11.186 -39.526  17.665  1.00 67.79           N  
ATOM    374  CE1 HIS B  46      10.905 -38.275  17.992  1.00 67.79           C  
ATOM    375  NE2 HIS B  46       9.591 -38.124  17.982  1.00 67.79           N  
ATOM    376  N   GLU B  47      10.342 -39.696  14.426  1.00 66.91           N  
ATOM    377  CA  GLU B  47       9.815 -38.681  13.519  1.00 66.91           C  
ATOM    378  C   GLU B  47       9.964 -39.112  12.063  1.00 66.91           C  
ATOM    379  CB  GLU B  47      10.518 -37.340  13.746  1.00 66.91           C  
ATOM    380  O   GLU B  47       9.064 -38.891  11.250  1.00 66.91           O  
ATOM    381  CG  GLU B  47      10.086 -36.626  15.018  1.00 66.91           C  
ATOM    382  CD  GLU B  47      10.839 -35.328  15.263  1.00 66.91           C  
ATOM    383  OE1 GLU B  47      10.401 -34.525  16.118  1.00 66.91           O  
ATOM    384  OE2 GLU B  47      11.873 -35.112  14.594  1.00 66.91           O  
ATOM    385  N   ARG B  48      11.006 -39.713  11.837  1.00 72.52           N  
ATOM    386  CA  ARG B  48      11.264 -40.221  10.494  1.00 72.52           C  
ATOM    387  C   ARG B  48      10.232 -41.272  10.098  1.00 72.52           C  
ATOM    388  CB  ARG B  48      12.673 -40.811  10.404  1.00 72.52           C  
ATOM    389  O   ARG B  48       9.689 -41.230   8.992  1.00 72.52           O  
ATOM    390  CG  ARG B  48      13.105 -41.161   8.989  1.00 72.52           C  
ATOM    391  CD  ARG B  48      14.506 -41.758   8.958  1.00 72.52           C  
ATOM    392  NE  ARG B  48      14.853 -42.248   7.627  1.00 72.52           N  
ATOM    393  NH1 ARG B  48      17.087 -42.589   8.110  1.00 72.52           N  
ATOM    394  NH2 ARG B  48      16.276 -43.061   6.019  1.00 72.52           N  
ATOM    395  CZ  ARG B  48      16.071 -42.632   7.255  1.00 72.52           C  
ATOM    396  N   ARG B  49       9.876 -42.233  10.960  1.00 77.65           N  
ATOM    397  CA  ARG B  49       8.897 -43.283  10.698  1.00 77.65           C  
ATOM    398  C   ARG B  49       7.510 -42.694  10.469  1.00 77.65           C  
ATOM    399  CB  ARG B  49       8.858 -44.283  11.856  1.00 77.65           C  
ATOM    400  O   ARG B  49       6.771 -43.152   9.595  1.00 77.65           O  
ATOM    401  CG  ARG B  49       9.937 -45.351  11.784  1.00 77.65           C  
ATOM    402  CD  ARG B  49       9.798 -46.369  12.908  1.00 77.65           C  
ATOM    403  NE  ARG B  49      10.927 -47.295  12.938  1.00 77.65           N  
ATOM    404  NH1 ARG B  49      10.217 -48.422  14.826  1.00 77.65           N  
ATOM    405  NH2 ARG B  49      12.163 -49.037  13.782  1.00 77.65           N  
ATOM    406  CZ  ARG B  49      11.100 -48.250  13.849  1.00 77.65           C  
ATOM    407  N   GLU B  50       7.225 -41.700  11.255  1.00 75.02           N  
ATOM    408  CA  GLU B  50       5.924 -41.051  11.125  1.00 75.02           C  
ATOM    409  C   GLU B  50       5.790 -40.348   9.778  1.00 75.02           C  
ATOM    410  CB  GLU B  50       5.706 -40.051  12.264  1.00 75.02           C  
ATOM    411  O   GLU B  50       4.745 -40.431   9.130  1.00 75.02           O  
ATOM    412  CG  GLU B  50       4.242 -39.826  12.613  1.00 75.02           C  
ATOM    413  CD  GLU B  50       4.045 -38.894  13.798  1.00 75.02           C  
ATOM    414  OE1 GLU B  50       2.881 -38.578  14.134  1.00 75.02           O  
ATOM    415  OE2 GLU B  50       5.062 -38.475  14.394  1.00 75.02           O  
ATOM    416  N   ILE B  51       6.847 -39.715   9.370  1.00 73.32           N  
ATOM    417  CA  ILE B  51       6.824 -38.986   8.106  1.00 73.32           C  
ATOM    418  C   ILE B  51       6.780 -39.973   6.942  1.00 73.32           C  
ATOM    419  CB  ILE B  51       8.047 -38.052   7.971  1.00 73.32           C  
ATOM    420  O   ILE B  51       6.089 -39.739   5.948  1.00 73.32           O  
ATOM    421  CG1 ILE B  51       7.876 -36.814   8.859  1.00 73.32           C  
ATOM    422  CG2 ILE B  51       8.261 -37.651   6.508  1.00 73.32           C  
ATOM    423  CD1 ILE B  51       9.095 -35.904   8.896  1.00 73.32           C  
ATOM    424  N   GLN B  52       7.524 -41.031   7.097  1.00 80.65           N  
ATOM    425  CA  GLN B  52       7.492 -42.078   6.081  1.00 80.65           C  
ATOM    426  C   GLN B  52       6.078 -42.619   5.893  1.00 80.65           C  
ATOM    427  CB  GLN B  52       8.444 -43.216   6.452  1.00 80.65           C  
ATOM    428  O   GLN B  52       5.604 -42.754   4.763  1.00 80.65           O  
ATOM    429  CG  GLN B  52       9.915 -42.880   6.245  1.00 80.65           C  
ATOM    430  CD  GLN B  52      10.840 -44.003   6.675  1.00 80.65           C  
ATOM    431  NE2 GLN B  52      12.015 -44.072   6.059  1.00 80.65           N  
ATOM    432  OE1 GLN B  52      10.501 -44.802   7.555  1.00 80.65           O  
ATOM    433  N   ARG B  53       5.422 -42.892   6.947  1.00 79.26           N  
ATOM    434  CA  ARG B  53       4.058 -43.410   6.905  1.00 79.26           C  
ATOM    435  C   ARG B  53       3.110 -42.403   6.264  1.00 79.26           C  
ATOM    436  CB  ARG B  53       3.574 -43.763   8.313  1.00 79.26           C  
ATOM    437  O   ARG B  53       2.229 -42.779   5.488  1.00 79.26           O  
ATOM    438  CG  ARG B  53       3.822 -45.211   8.704  1.00 79.26           C  
ATOM    439  CD  ARG B  53       3.139 -45.565  10.018  1.00 79.26           C  
ATOM    440  NE  ARG B  53       4.100 -45.683  11.111  1.00 79.26           N  
ATOM    441  NH1 ARG B  53       2.762 -44.636  12.676  1.00 79.26           N  
ATOM    442  NH2 ARG B  53       4.842 -45.398  13.266  1.00 79.26           N  
ATOM    443  CZ  ARG B  53       3.899 -45.239  12.348  1.00 79.26           C  
ATOM    444  N   GLU B  54       3.366 -41.152   6.588  1.00 76.12           N  
ATOM    445  CA  GLU B  54       2.500 -40.102   6.061  1.00 76.12           C  
ATOM    446  C   GLU B  54       2.683 -39.940   4.555  1.00 76.12           C  
ATOM    447  CB  GLU B  54       2.774 -38.773   6.770  1.00 76.12           C  
ATOM    448  O   GLU B  54       1.704 -39.823   3.815  1.00 76.12           O  
ATOM    449  CG  GLU B  54       1.567 -37.848   6.832  1.00 76.12           C  
ATOM    450  CD  GLU B  54       1.611 -36.881   8.004  1.00 76.12           C  
ATOM    451  OE1 GLU B  54       0.676 -36.063   8.151  1.00 76.12           O  
ATOM    452  OE2 GLU B  54       2.590 -36.943   8.782  1.00 76.12           O  
ATOM    453  N   ILE B  55       3.883 -39.942   4.173  1.00 78.44           N  
ATOM    454  CA  ILE B  55       4.164 -39.758   2.753  1.00 78.44           C  
ATOM    455  C   ILE B  55       3.641 -40.956   1.963  1.00 78.44           C  
ATOM    456  CB  ILE B  55       5.675 -39.565   2.496  1.00 78.44           C  
ATOM    457  O   ILE B  55       3.075 -40.794   0.880  1.00 78.44           O  
ATOM    458  CG1 ILE B  55       6.157 -38.245   3.108  1.00 78.44           C  
ATOM    459  CG2 ILE B  55       5.979 -39.616   0.996  1.00 78.44           C  
ATOM    460  CD1 ILE B  55       7.648 -37.989   2.935  1.00 78.44           C  
ATOM    461  N   LEU B  56       3.835 -42.109   2.492  1.00 83.70           N  
ATOM    462  CA  LEU B  56       3.319 -43.306   1.837  1.00 83.70           C  
ATOM    463  C   LEU B  56       1.802 -43.238   1.696  1.00 83.70           C  
ATOM    464  CB  LEU B  56       3.714 -44.559   2.623  1.00 83.70           C  
ATOM    465  O   LEU B  56       1.253 -43.626   0.662  1.00 83.70           O  
ATOM    466  CG  LEU B  56       5.159 -45.033   2.462  1.00 83.70           C  
ATOM    467  CD1 LEU B  56       5.482 -46.109   3.494  1.00 83.70           C  
ATOM    468  CD2 LEU B  56       5.398 -45.552   1.048  1.00 83.70           C  
ATOM    469  N   SER B  57       1.216 -42.792   2.755  1.00 78.88           N  
ATOM    470  CA  SER B  57      -0.235 -42.642   2.725  1.00 78.88           C  
ATOM    471  C   SER B  57      -0.668 -41.670   1.632  1.00 78.88           C  
ATOM    472  CB  SER B  57      -0.752 -42.159   4.081  1.00 78.88           C  
ATOM    473  O   SER B  57      -1.627 -41.934   0.904  1.00 78.88           O  
ATOM    474  OG  SER B  57      -2.142 -41.887   4.022  1.00 78.88           O  
ATOM    475  N   ILE B  58       0.115 -40.599   1.498  1.00 75.15           N  
ATOM    476  CA  ILE B  58      -0.208 -39.578   0.508  1.00 75.15           C  
ATOM    477  C   ILE B  58       0.026 -40.128  -0.897  1.00 75.15           C  
ATOM    478  CB  ILE B  58       0.625 -38.295   0.727  1.00 75.15           C  
ATOM    479  O   ILE B  58      -0.724 -39.819  -1.825  1.00 75.15           O  
ATOM    480  CG1 ILE B  58       0.269 -37.650   2.072  1.00 75.15           C  
ATOM    481  CG2 ILE B  58       0.411 -37.309  -0.426  1.00 75.15           C  
ATOM    482  CD1 ILE B  58       1.207 -36.524   2.485  1.00 75.15           C  
ATOM    483  N   LEU B  59       0.926 -40.937  -1.007  1.00 78.44           N  
ATOM    484  CA  LEU B  59       1.230 -41.547  -2.296  1.00 78.44           C  
ATOM    485  C   LEU B  59       0.266 -42.690  -2.598  1.00 78.44           C  
ATOM    486  CB  LEU B  59       2.672 -42.061  -2.319  1.00 78.44           C  
ATOM    487  O   LEU B  59       0.274 -43.238  -3.702  1.00 78.44           O  
ATOM    488  CG  LEU B  59       3.771 -40.997  -2.311  1.00 78.44           C  
ATOM    489  CD1 LEU B  59       5.145 -41.654  -2.226  1.00 78.44           C  
ATOM    490  CD2 LEU B  59       3.671 -40.114  -3.550  1.00 78.44           C  
ATOM    491  N   GLY B  60      -0.590 -43.046  -1.580  1.00 75.74           N  
ATOM    492  CA  GLY B  60      -1.573 -44.103  -1.753  1.00 75.74           C  
ATOM    493  C   GLY B  60      -0.968 -45.494  -1.700  1.00 75.74           C  
ATOM    494  O   GLY B  60      -1.472 -46.420  -2.340  1.00 75.74           O  
ATOM    495  N   LEU B  61       0.203 -45.613  -1.037  1.00 82.02           N  
ATOM    496  CA  LEU B  61       0.876 -46.902  -0.916  1.00 82.02           C  
ATOM    497  C   LEU B  61       0.696 -47.479   0.484  1.00 82.02           C  
ATOM    498  CB  LEU B  61       2.367 -46.761  -1.235  1.00 82.02           C  
ATOM    499  O   LEU B  61       0.977 -46.807   1.478  1.00 82.02           O  
ATOM    500  CG  LEU B  61       2.718 -46.345  -2.664  1.00 82.02           C  
ATOM    501  CD1 LEU B  61       4.197 -45.989  -2.765  1.00 82.02           C  
ATOM    502  CD2 LEU B  61       2.362 -47.455  -3.647  1.00 82.02           C  
ATOM    503  N   PRO B  62       0.138 -48.678   0.595  1.00 72.58           N  
ATOM    504  CA  PRO B  62      -0.125 -49.298   1.896  1.00 72.58           C  
ATOM    505  C   PRO B  62       1.154 -49.592   2.678  1.00 72.58           C  
ATOM    506  CB  PRO B  62      -0.850 -50.595   1.528  1.00 72.58           C  
ATOM    507  O   PRO B  62       1.146 -49.569   3.911  1.00 72.58           O  
ATOM    508  CG  PRO B  62      -0.580 -50.783   0.070  1.00 72.58           C  
ATOM    509  CD  PRO B  62      -0.193 -49.457  -0.519  1.00 72.58           C  
ATOM    510  N   HIS B  63       2.178 -49.908   1.963  1.00 80.94           N  
ATOM    511  CA  HIS B  63       3.481 -50.190   2.556  1.00 80.94           C  
ATOM    512  C   HIS B  63       4.612 -49.807   1.608  1.00 80.94           C  
ATOM    513  CB  HIS B  63       3.589 -51.669   2.932  1.00 80.94           C  
ATOM    514  O   HIS B  63       4.373 -49.529   0.430  1.00 80.94           O  
ATOM    515  CG  HIS B  63       3.393 -52.598   1.777  1.00 80.94           C  
ATOM    516  CD2 HIS B  63       2.346 -53.385   1.436  1.00 80.94           C  
ATOM    517  ND1 HIS B  63       4.356 -52.796   0.810  1.00 80.94           N  
ATOM    518  CE1 HIS B  63       3.906 -53.667  -0.078  1.00 80.94           C  
ATOM    519  NE2 HIS B  63       2.689 -54.040   0.279  1.00 80.94           N  
ATOM    520  N   ARG B  64       5.663 -49.784   2.129  1.00 84.95           N  
ATOM    521  CA  ARG B  64       6.848 -49.509   1.322  1.00 84.95           C  
ATOM    522  C   ARG B  64       7.116 -50.645   0.339  1.00 84.95           C  
ATOM    523  CB  ARG B  64       8.070 -49.291   2.216  1.00 84.95           C  
ATOM    524  O   ARG B  64       7.224 -51.806   0.739  1.00 84.95           O  
ATOM    525  CG  ARG B  64       9.390 -49.273   1.462  1.00 84.95           C  
ATOM    526  CD  ARG B  64      10.580 -49.227   2.410  1.00 84.95           C  
ATOM    527  NE  ARG B  64      11.832 -48.998   1.693  1.00 84.95           N  
ATOM    528  NH1 ARG B  64      13.194 -49.507   3.488  1.00 84.95           N  
ATOM    529  NH2 ARG B  64      14.116 -48.901   1.479  1.00 84.95           N  
ATOM    530  CZ  ARG B  64      13.044 -49.136   2.222  1.00 84.95           C  
ATOM    531  N   PRO B  65       7.214 -50.413  -0.898  1.00 84.91           N  
ATOM    532  CA  PRO B  65       7.513 -51.459  -1.879  1.00 84.91           C  
ATOM    533  C   PRO B  65       8.893 -52.080  -1.679  1.00 84.91           C  
ATOM    534  CB  PRO B  65       7.435 -50.720  -3.217  1.00 84.91           C  
ATOM    535  O   PRO B  65       9.847 -51.375  -1.338  1.00 84.91           O  
ATOM    536  CG  PRO B  65       6.577 -49.527  -2.945  1.00 84.91           C  
ATOM    537  CD  PRO B  65       6.784 -49.105  -1.519  1.00 84.91           C  
ATOM    538  N   ARG B  66       8.955 -53.380  -1.780  1.00 84.64           N  
ATOM    539  CA  ARG B  66      10.214 -54.113  -1.684  1.00 84.64           C  
ATOM    540  C   ARG B  66      10.488 -54.899  -2.962  1.00 84.64           C  
ATOM    541  CB  ARG B  66      10.196 -55.058  -0.481  1.00 84.64           C  
ATOM    542  O   ARG B  66      10.170 -56.087  -3.046  1.00 84.64           O  
ATOM    543  CG  ARG B  66      10.140 -54.346   0.861  1.00 84.64           C  
ATOM    544  CD  ARG B  66      10.140 -55.330   2.023  1.00 84.64           C  
ATOM    545  NE  ARG B  66       9.934 -54.655   3.301  1.00 84.64           N  
ATOM    546  NH1 ARG B  66       9.957 -56.591   4.562  1.00 84.64           N  
ATOM    547  NH2 ARG B  66       9.664 -54.558   5.580  1.00 84.64           N  
ATOM    548  CZ  ARG B  66       9.852 -55.269   4.478  1.00 84.64           C  
ATOM    549  N   PRO B  67      11.084 -54.218  -3.896  1.00 81.20           N  
ATOM    550  CA  PRO B  67      11.330 -54.892  -5.173  1.00 81.20           C  
ATOM    551  C   PRO B  67      12.315 -56.052  -5.049  1.00 81.20           C  
ATOM    552  CB  PRO B  67      11.905 -53.779  -6.053  1.00 81.20           C  
ATOM    553  O   PRO B  67      13.206 -56.021  -4.196  1.00 81.20           O  
ATOM    554  CG  PRO B  67      12.267 -52.686  -5.100  1.00 81.20           C  
ATOM    555  CD  PRO B  67      11.632 -52.983  -3.771  1.00 81.20           C  
ATOM    556  N   PHE B  68      12.082 -57.172  -5.741  1.00 72.56           N  
ATOM    557  CA  PHE B  68      12.888 -58.386  -5.687  1.00 72.56           C  
ATOM    558  C   PHE B  68      14.309 -58.115  -6.167  1.00 72.56           C  
ATOM    559  CB  PHE B  68      12.250 -59.493  -6.531  1.00 72.56           C  
ATOM    560  O   PHE B  68      15.265 -58.700  -5.655  1.00 72.56           O  
ATOM    561  CG  PHE B  68      10.904 -59.940  -6.030  1.00 72.56           C  
ATOM    562  CD1 PHE B  68      10.797 -60.739  -4.899  1.00 72.56           C  
ATOM    563  CD2 PHE B  68       9.743 -59.559  -6.691  1.00 72.56           C  
ATOM    564  CE1 PHE B  68       9.552 -61.154  -4.433  1.00 72.56           C  
ATOM    565  CE2 PHE B  68       8.495 -59.969  -6.232  1.00 72.56           C  
ATOM    566  CZ  PHE B  68       8.401 -60.768  -5.103  1.00 72.56           C  
ATOM    567  N   SER B  69      14.653 -57.277  -7.166  1.00 62.50           N  
ATOM    568  CA  SER B  69      15.963 -56.994  -7.743  1.00 62.50           C  
ATOM    569  C   SER B  69      16.178 -55.495  -7.920  1.00 62.50           C  
ATOM    570  CB  SER B  69      16.122 -57.703  -9.088  1.00 62.50           C  
ATOM    571  O   SER B  69      16.026 -54.967  -9.023  1.00 62.50           O  
ATOM    572  OG  SER B  69      15.585 -59.013  -9.033  1.00 62.50           O  
ATOM    573  N   PRO B  70      16.477 -54.746  -6.882  1.00 52.68           N  
ATOM    574  CA  PRO B  70      16.577 -53.289  -6.992  1.00 52.68           C  
ATOM    575  C   PRO B  70      17.682 -52.844  -7.948  1.00 52.68           C  
ATOM    576  CB  PRO B  70      16.885 -52.847  -5.559  1.00 52.68           C  
ATOM    577  O   PRO B  70      17.599 -51.760  -8.532  1.00 52.68           O  
ATOM    578  CG  PRO B  70      16.942 -54.116  -4.772  1.00 52.68           C  
ATOM    579  CD  PRO B  70      16.678 -55.266  -5.702  1.00 52.68           C  
ATOM    580  N   GLY B  71      18.619 -53.798  -8.376  1.00 51.93           N  
ATOM    581  CA  GLY B  71      19.801 -53.492  -9.166  1.00 51.93           C  
ATOM    582  C   GLY B  71      19.580 -53.653 -10.658  1.00 51.93           C  
ATOM    583  O   GLY B  71      20.504 -53.462 -11.452  1.00 51.93           O  
ATOM    584  N   LYS B  72      18.354 -53.660 -11.097  1.00 62.12           N  
ATOM    585  CA  LYS B  72      18.137 -53.842 -12.529  1.00 62.12           C  
ATOM    586  C   LYS B  72      17.699 -52.537 -13.188  1.00 62.12           C  
ATOM    587  CB  LYS B  72      17.093 -54.931 -12.780  1.00 62.12           C  
ATOM    588  O   LYS B  72      16.819 -52.536 -14.051  1.00 62.12           O  
ATOM    589  CG  LYS B  72      17.633 -56.348 -12.652  1.00 62.12           C  
ATOM    590  CD  LYS B  72      16.619 -57.378 -13.132  1.00 62.12           C  
ATOM    591  CE  LYS B  72      17.182 -58.792 -13.063  1.00 62.12           C  
ATOM    592  NZ  LYS B  72      16.161 -59.813 -13.442  1.00 62.12           N  
ATOM    593  N   GLN B  73      18.156 -51.371 -12.721  1.00 63.79           N  
ATOM    594  CA  GLN B  73      17.841 -50.063 -13.288  1.00 63.79           C  
ATOM    595  C   GLN B  73      18.349 -49.948 -14.722  1.00 63.79           C  
ATOM    596  CB  GLN B  73      18.438 -48.948 -12.428  1.00 63.79           C  
ATOM    597  O   GLN B  73      17.851 -49.130 -15.498  1.00 63.79           O  
ATOM    598  CG  GLN B  73      17.600 -48.596 -11.207  1.00 63.79           C  
ATOM    599  CD  GLN B  73      18.208 -47.480 -10.379  1.00 63.79           C  
ATOM    600  NE2 GLN B  73      17.522 -47.095  -9.308  1.00 63.79           N  
ATOM    601  OE1 GLN B  73      19.285 -46.968 -10.699  1.00 63.79           O  
ATOM    602  N   ALA B  74      19.113 -50.951 -15.059  1.00 69.23           N  
ATOM    603  CA  ALA B  74      19.708 -50.903 -16.392  1.00 69.23           C  
ATOM    604  C   ALA B  74      18.928 -51.773 -17.373  1.00 69.23           C  
ATOM    605  CB  ALA B  74      21.169 -51.346 -16.338  1.00 69.23           C  
ATOM    606  O   ALA B  74      19.354 -51.968 -18.514  1.00 69.23           O  
ATOM    607  N   SER B  75      17.745 -52.234 -16.944  1.00 80.48           N  
ATOM    608  CA  SER B  75      16.898 -53.023 -17.832  1.00 80.48           C  
ATOM    609  C   SER B  75      16.109 -52.129 -18.783  1.00 80.48           C  
ATOM    610  CB  SER B  75      15.936 -53.894 -17.021  1.00 80.48           C  
ATOM    611  O   SER B  75      16.007 -50.920 -18.565  1.00 80.48           O  
ATOM    612  OG  SER B  75      15.073 -53.091 -16.235  1.00 80.48           O  
ATOM    613  N   SER B  76      15.615 -52.633 -19.924  1.00 85.52           N  
ATOM    614  CA  SER B  76      14.978 -51.889 -21.007  1.00 85.52           C  
ATOM    615  C   SER B  76      13.746 -51.139 -20.512  1.00 85.52           C  
ATOM    616  CB  SER B  76      14.588 -52.830 -22.147  1.00 85.52           C  
ATOM    617  O   SER B  76      13.555 -49.965 -20.838  1.00 85.52           O  
ATOM    618  OG  SER B  76      13.750 -53.872 -21.675  1.00 85.52           O  
ATOM    619  N   ALA B  77      12.986 -51.707 -19.614  1.00 85.87           N  
ATOM    620  CA  ALA B  77      11.743 -51.093 -19.156  1.00 85.87           C  
ATOM    621  C   ALA B  77      12.023 -49.877 -18.276  1.00 85.87           C  
ATOM    622  CB  ALA B  77      10.895 -52.111 -18.397  1.00 85.87           C  
ATOM    623  O   ALA B  77      11.510 -48.786 -18.534  1.00 85.87           O  
ATOM    624  N   PRO B  78      12.827 -49.967 -17.219  1.00 85.46           N  
ATOM    625  CA  PRO B  78      13.133 -48.809 -16.376  1.00 85.46           C  
ATOM    626  C   PRO B  78      13.799 -47.674 -17.151  1.00 85.46           C  
ATOM    627  CB  PRO B  78      14.084 -49.382 -15.322  1.00 85.46           C  
ATOM    628  O   PRO B  78      13.521 -46.500 -16.894  1.00 85.46           O  
ATOM    629  CG  PRO B  78      13.741 -50.834 -15.247  1.00 85.46           C  
ATOM    630  CD  PRO B  78      13.306 -51.292 -16.610  1.00 85.46           C  
ATOM    631  N   LEU B  79      14.668 -48.003 -18.120  1.00 86.67           N  
ATOM    632  CA  LEU B  79      15.333 -46.993 -18.936  1.00 86.67           C  
ATOM    633  C   LEU B  79      14.321 -46.215 -19.770  1.00 86.67           C  
ATOM    634  CB  LEU B  79      16.373 -47.644 -19.852  1.00 86.67           C  
ATOM    635  O   LEU B  79      14.416 -44.991 -19.885  1.00 86.67           O  
ATOM    636  CG  LEU B  79      17.652 -48.144 -19.178  1.00 86.67           C  
ATOM    637  CD1 LEU B  79      18.497 -48.938 -20.168  1.00 86.67           C  
ATOM    638  CD2 LEU B  79      18.446 -46.976 -18.604  1.00 86.67           C  
ATOM    639  N   PHE B  80      13.422 -46.983 -20.337  1.00 87.11           N  
ATOM    640  CA  PHE B  80      12.361 -46.348 -21.111  1.00 87.11           C  
ATOM    641  C   PHE B  80      11.517 -45.438 -20.228  1.00 87.11           C  
ATOM    642  CB  PHE B  80      11.474 -47.405 -21.777  1.00 87.11           C  
ATOM    643  O   PHE B  80      11.213 -44.305 -20.607  1.00 87.11           O  
ATOM    644  CG  PHE B  80      10.260 -46.835 -22.460  1.00 87.11           C  
ATOM    645  CD1 PHE B  80       9.012 -46.892 -21.851  1.00 87.11           C  
ATOM    646  CD2 PHE B  80      10.367 -46.242 -23.711  1.00 87.11           C  
ATOM    647  CE1 PHE B  80       7.886 -46.366 -22.481  1.00 87.11           C  
ATOM    648  CE2 PHE B  80       9.247 -45.714 -24.347  1.00 87.11           C  
ATOM    649  CZ  PHE B  80       8.008 -45.777 -23.731  1.00 87.11           C  
ATOM    650  N   MET B  81      11.165 -45.943 -19.136  1.00 88.80           N  
ATOM    651  CA  MET B  81      10.330 -45.192 -18.203  1.00 88.80           C  
ATOM    652  C   MET B  81      11.053 -43.943 -17.711  1.00 88.80           C  
ATOM    653  CB  MET B  81       9.930 -46.067 -17.014  1.00 88.80           C  
ATOM    654  O   MET B  81      10.428 -42.901 -17.501  1.00 88.80           O  
ATOM    655  CG  MET B  81       9.000 -47.212 -17.381  1.00 88.80           C  
ATOM    656  SD  MET B  81       7.414 -46.629 -18.097  1.00 88.80           S  
ATOM    657  CE  MET B  81       6.586 -46.034 -16.596  1.00 88.80           C  
ATOM    658  N   LEU B  82      12.250 -44.022 -17.412  1.00 86.44           N  
ATOM    659  CA  LEU B  82      13.058 -42.872 -17.021  1.00 86.44           C  
ATOM    660  C   LEU B  82      13.062 -41.812 -18.117  1.00 86.44           C  
ATOM    661  CB  LEU B  82      14.493 -43.307 -16.710  1.00 86.44           C  
ATOM    662  O   LEU B  82      12.981 -40.616 -17.830  1.00 86.44           O  
ATOM    663  CG  LEU B  82      15.363 -42.291 -15.969  1.00 86.44           C  
ATOM    664  CD1 LEU B  82      15.044 -42.308 -14.477  1.00 86.44           C  
ATOM    665  CD2 LEU B  82      16.842 -42.578 -16.207  1.00 86.44           C  
ATOM    666  N   ASP B  83      13.176 -42.278 -19.394  1.00 85.31           N  
ATOM    667  CA  ASP B  83      13.106 -41.360 -20.527  1.00 85.31           C  
ATOM    668  C   ASP B  83      11.755 -40.651 -20.577  1.00 85.31           C  
ATOM    669  CB  ASP B  83      13.358 -42.106 -21.839  1.00 85.31           C  
ATOM    670  O   ASP B  83      11.685 -39.458 -20.880  1.00 85.31           O  
ATOM    671  CG  ASP B  83      14.831 -42.369 -22.098  1.00 85.31           C  
ATOM    672  OD1 ASP B  83      15.687 -41.785 -21.399  1.00 85.31           O  
ATOM    673  OD2 ASP B  83      15.138 -43.165 -23.012  1.00 85.31           O  
ATOM    674  N   LEU B  84      10.746 -41.418 -20.263  1.00 83.87           N  
ATOM    675  CA  LEU B  84       9.410 -40.834 -20.219  1.00 83.87           C  
ATOM    676  C   LEU B  84       9.309 -39.788 -19.114  1.00 83.87           C  
ATOM    677  CB  LEU B  84       8.355 -41.923 -20.004  1.00 83.87           C  
ATOM    678  O   LEU B  84       8.746 -38.711 -19.322  1.00 83.87           O  
ATOM    679  CG  LEU B  84       7.680 -42.471 -21.263  1.00 83.87           C  
ATOM    680  CD1 LEU B  84       7.399 -43.962 -21.106  1.00 83.87           C  
ATOM    681  CD2 LEU B  84       6.394 -41.707 -21.556  1.00 83.87           C  
ATOM    682  N   TYR B  85       9.767 -40.182 -17.983  1.00 85.00           N  
ATOM    683  CA  TYR B  85       9.787 -39.262 -16.851  1.00 85.00           C  
ATOM    684  C   TYR B  85      10.499 -37.964 -17.216  1.00 85.00           C  
ATOM    685  CB  TYR B  85      10.470 -39.910 -15.643  1.00 85.00           C  
ATOM    686  O   TYR B  85       9.991 -36.873 -16.946  1.00 85.00           O  
ATOM    687  CG  TYR B  85      10.683 -38.964 -14.486  1.00 85.00           C  
ATOM    688  CD1 TYR B  85      11.919 -38.358 -14.275  1.00 85.00           C  
ATOM    689  CD2 TYR B  85       9.649 -38.675 -13.602  1.00 85.00           C  
ATOM    690  CE1 TYR B  85      12.120 -37.487 -13.209  1.00 85.00           C  
ATOM    691  CE2 TYR B  85       9.838 -37.806 -12.533  1.00 85.00           C  
ATOM    692  OH  TYR B  85      11.269 -36.356 -11.288  1.00 85.00           O  
ATOM    693  CZ  TYR B  85      11.075 -37.217 -12.345  1.00 85.00           C  
ATOM    694  N   ASN B  86      11.631 -38.006 -17.812  1.00 82.26           N  
ATOM    695  CA  ASN B  86      12.420 -36.841 -18.197  1.00 82.26           C  
ATOM    696  C   ASN B  86      11.697 -35.994 -19.241  1.00 82.26           C  
ATOM    697  CB  ASN B  86      13.793 -37.270 -18.720  1.00 82.26           C  
ATOM    698  O   ASN B  86      11.799 -34.766 -19.230  1.00 82.26           O  
ATOM    699  CG  ASN B  86      14.683 -37.832 -17.629  1.00 82.26           C  
ATOM    700  ND2 ASN B  86      15.607 -38.707 -18.010  1.00 82.26           N  
ATOM    701  OD1 ASN B  86      14.541 -37.484 -16.454  1.00 82.26           O  
ATOM    702  N   ALA B  87      11.009 -36.764 -20.137  1.00 74.83           N  
ATOM    703  CA  ALA B  87      10.242 -36.062 -21.163  1.00 74.83           C  
ATOM    704  C   ALA B  87       9.098 -35.265 -20.543  1.00 74.83           C  
ATOM    705  CB  ALA B  87       9.702 -37.051 -22.193  1.00 74.83           C  
ATOM    706  O   ALA B  87       8.784 -34.163 -20.998  1.00 74.83           O  
ATOM    707  N   MET B  88       8.580 -35.734 -19.555  1.00 73.12           N  
ATOM    708  CA  MET B  88       7.462 -35.095 -18.868  1.00 73.12           C  
ATOM    709  C   MET B  88       7.936 -33.888 -18.065  1.00 73.12           C  
ATOM    710  CB  MET B  88       6.756 -36.091 -17.947  1.00 73.12           C  
ATOM    711  O   MET B  88       7.237 -32.875 -17.989  1.00 73.12           O  
ATOM    712  CG  MET B  88       5.867 -37.081 -18.681  1.00 73.12           C  
ATOM    713  SD  MET B  88       4.967 -38.200 -17.538  1.00 73.12           S  
ATOM    714  CE  MET B  88       3.914 -37.000 -16.677  1.00 73.12           C  
ATOM    715  N   THR B  89       9.028 -34.096 -17.434  1.00 69.58           N  
ATOM    716  CA  THR B  89       9.567 -33.055 -16.565  1.00 69.58           C  
ATOM    717  C   THR B  89      10.177 -31.925 -17.389  1.00 69.58           C  
ATOM    718  CB  THR B  89      10.627 -33.623 -15.603  1.00 69.58           C  
ATOM    719  O   THR B  89      10.150 -30.764 -16.977  1.00 69.58           O  
ATOM    720  CG2 THR B  89       9.974 -34.377 -14.449  1.00 69.58           C  
ATOM    721  OG1 THR B  89      11.483 -34.519 -16.321  1.00 69.58           O  
ATOM    722  N   ASN B  90      10.837 -32.127 -18.659  1.00 59.70           N  
ATOM    723  CA  ASN B  90      11.441 -31.125 -19.531  1.00 59.70           C  
ATOM    724  C   ASN B  90      10.382 -30.269 -20.220  1.00 59.70           C  
ATOM    725  CB  ASN B  90      12.344 -31.792 -20.571  1.00 59.70           C  
ATOM    726  O   ASN B  90      10.614 -29.090 -20.496  1.00 59.70           O  
ATOM    727  CG  ASN B  90      13.754 -32.019 -20.061  1.00 59.70           C  
ATOM    728  ND2 ASN B  90      14.534 -32.798 -20.800  1.00 59.70           N  
ATOM    729  OD1 ASN B  90      14.138 -31.499 -19.010  1.00 59.70           O  
ATOM    730  N   GLU B  91       9.193 -30.754 -20.589  1.00 49.94           N  
ATOM    731  CA  GLU B  91       8.126 -30.007 -21.249  1.00 49.94           C  
ATOM    732  C   GLU B  91       7.504 -28.983 -20.305  1.00 49.94           C  
ATOM    733  CB  GLU B  91       7.049 -30.959 -21.776  1.00 49.94           C  
ATOM    734  O   GLU B  91       7.071 -27.913 -20.739  1.00 49.94           O  
ATOM    735  CG  GLU B  91       7.331 -31.494 -23.173  1.00 49.94           C  
ATOM    736  CD  GLU B  91       6.123 -32.152 -23.819  1.00 49.94           C  
ATOM    737  OE1 GLU B  91       6.188 -32.495 -25.021  1.00 49.94           O  
ATOM    738  OE2 GLU B  91       5.102 -32.327 -23.116  1.00 49.94           O  
ATOM    739  N   GLU B  92       7.536 -29.247 -19.084  1.00 46.46           N  
ATOM    740  CA  GLU B  92       6.917 -28.318 -18.144  1.00 46.46           C  
ATOM    741  C   GLU B  92       7.876 -27.192 -17.769  1.00 46.46           C  
ATOM    742  CB  GLU B  92       6.453 -29.055 -16.885  1.00 46.46           C  
ATOM    743  O   GLU B  92       7.443 -26.089 -17.425  1.00 46.46           O  
ATOM    744  CG  GLU B  92       5.099 -29.733 -17.033  1.00 46.46           C  
ATOM    745  CD  GLU B  92       4.589 -30.345 -15.738  1.00 46.46           C  
ATOM    746  OE1 GLU B  92       3.426 -30.807 -15.701  1.00 46.46           O  
ATOM    747  OE2 GLU B  92       5.359 -30.361 -14.751  1.00 46.46           O  
ATOM    748  N   ASN B  93       9.267 -27.477 -17.652  1.00 39.36           N  
ATOM    749  CA  ASN B  93      10.180 -26.413 -17.246  1.00 39.36           C  
ATOM    750  C   ASN B  93      10.858 -25.767 -18.450  1.00 39.36           C  
ATOM    751  CB  ASN B  93      11.229 -26.949 -16.269  1.00 39.36           C  
ATOM    752  O   ASN B  93      11.775 -26.345 -19.036  1.00 39.36           O  
ATOM    753  CG  ASN B  93      10.942 -26.561 -14.832  1.00 39.36           C  
ATOM    754  ND2 ASN B  93      11.642 -27.191 -13.896  1.00 39.36           N  
ATOM    755  OD1 ASN B  93      10.098 -25.701 -14.565  1.00 39.36           O  
ATOM    756  N   PRO B  94      10.390 -24.948 -19.429  1.00 33.26           N  
ATOM    757  CA  PRO B  94      11.268 -24.346 -20.435  1.00 33.26           C  
ATOM    758  C   PRO B  94      12.512 -23.705 -19.824  1.00 33.26           C  
ATOM    759  CB  PRO B  94      10.377 -23.290 -21.094  1.00 33.26           C  
ATOM    760  O   PRO B  94      13.502 -23.478 -20.525  1.00 33.26           O  
ATOM    761  CG  PRO B  94       9.162 -23.221 -20.227  1.00 33.26           C  
ATOM    762  CD  PRO B  94       9.286 -24.258 -19.148  1.00 33.26           C  
ATOM    763  N   GLU B  95      12.499 -23.225 -18.589  1.00 32.87           N  
ATOM    764  CA  GLU B  95      13.467 -22.264 -18.068  1.00 32.87           C  
ATOM    765  C   GLU B  95      14.728 -22.966 -17.572  1.00 32.87           C  
ATOM    766  CB  GLU B  95      12.848 -21.435 -16.939  1.00 32.87           C  
ATOM    767  O   GLU B  95      15.684 -22.312 -17.150  1.00 32.87           O  
ATOM    768  CG  GLU B  95      11.896 -20.351 -17.423  1.00 32.87           C  
ATOM    769  CD  GLU B  95      11.715 -19.221 -16.423  1.00 32.87           C  
ATOM    770  OE1 GLU B  95      11.065 -18.207 -16.764  1.00 32.87           O  
ATOM    771  OE2 GLU B  95      12.228 -19.350 -15.289  1.00 32.87           O  
ATOM    772  N   GLU B  96      14.829 -24.282 -17.336  1.00 32.60           N  
ATOM    773  CA  GLU B  96      15.974 -24.821 -16.609  1.00 32.60           C  
ATOM    774  C   GLU B  96      17.172 -25.019 -17.534  1.00 32.60           C  
ATOM    775  CB  GLU B  96      15.608 -26.144 -15.933  1.00 32.60           C  
ATOM    776  O   GLU B  96      18.202 -25.554 -17.118  1.00 32.60           O  
ATOM    777  CG  GLU B  96      15.297 -26.012 -14.449  1.00 32.60           C  
ATOM    778  CD  GLU B  96      15.029 -27.345 -13.770  1.00 32.60           C  
ATOM    779  OE1 GLU B  96      14.850 -27.371 -12.531  1.00 32.60           O  
ATOM    780  OE2 GLU B  96      14.998 -28.373 -14.483  1.00 32.60           O  
ATOM    781  N   SER B  97      17.295 -24.795 -18.934  1.00 29.98           N  
ATOM    782  CA  SER B  97      18.525 -25.155 -19.633  1.00 29.98           C  
ATOM    783  C   SER B  97      19.694 -24.289 -19.177  1.00 29.98           C  
ATOM    784  CB  SER B  97      18.341 -25.023 -21.145  1.00 29.98           C  
ATOM    785  O   SER B  97      20.818 -24.451 -19.657  1.00 29.98           O  
ATOM    786  OG  SER B  97      17.595 -23.860 -21.461  1.00 29.98           O  
ATOM    787  N   GLU B  98      19.559 -23.143 -18.571  1.00 25.60           N  
ATOM    788  CA  GLU B  98      20.662 -22.187 -18.572  1.00 25.60           C  
ATOM    789  C   GLU B  98      21.818 -22.676 -17.704  1.00 25.60           C  
ATOM    790  CB  GLU B  98      20.185 -20.815 -18.089  1.00 25.60           C  
ATOM    791  O   GLU B  98      22.946 -22.198 -17.837  1.00 25.60           O  
ATOM    792  CG  GLU B  98      20.077 -19.776 -19.196  1.00 25.60           C  
ATOM    793  CD  GLU B  98      19.597 -18.421 -18.702  1.00 25.60           C  
ATOM    794  OE1 GLU B  98      19.457 -17.489 -19.527  1.00 25.60           O  
ATOM    795  OE2 GLU B  98      19.360 -18.289 -17.481  1.00 25.60           O  
ATOM    796  N   TYR B  99      21.751 -23.620 -16.717  1.00 21.98           N  
ATOM    797  CA  TYR B  99      22.869 -23.604 -15.781  1.00 21.98           C  
ATOM    798  C   TYR B  99      24.114 -24.222 -16.408  1.00 21.98           C  
ATOM    799  CB  TYR B  99      22.506 -24.353 -14.496  1.00 21.98           C  
ATOM    800  O   TYR B  99      25.234 -23.971 -15.956  1.00 21.98           O  
ATOM    801  CG  TYR B  99      21.843 -23.485 -13.454  1.00 21.98           C  
ATOM    802  CD1 TYR B  99      22.602 -22.757 -12.540  1.00 21.98           C  
ATOM    803  CD2 TYR B  99      20.458 -23.390 -13.381  1.00 21.98           C  
ATOM    804  CE1 TYR B  99      21.996 -21.957 -11.577  1.00 21.98           C  
ATOM    805  CE2 TYR B  99      19.841 -22.593 -12.422  1.00 21.98           C  
ATOM    806  OH  TYR B  99      20.011 -21.091 -10.575  1.00 21.98           O  
ATOM    807  CZ  TYR B  99      20.617 -21.882 -11.526  1.00 21.98           C  
ATOM    808  N   SER B 100      24.121 -25.199 -17.396  1.00 23.66           N  
ATOM    809  CA  SER B 100      25.356 -25.967 -17.510  1.00 23.66           C  
ATOM    810  C   SER B 100      26.461 -25.143 -18.163  1.00 23.66           C  
ATOM    811  CB  SER B 100      25.120 -27.247 -18.313  1.00 23.66           C  
ATOM    812  O   SER B 100      27.614 -25.575 -18.217  1.00 23.66           O  
ATOM    813  OG  SER B 100      24.874 -26.946 -19.676  1.00 23.66           O  
ATOM    814  N   VAL B 101      26.226 -24.109 -19.037  1.00 23.33           N  
ATOM    815  CA  VAL B 101      27.276 -23.841 -20.014  1.00 23.33           C  
ATOM    816  C   VAL B 101      28.458 -23.159 -19.328  1.00 23.33           C  
ATOM    817  CB  VAL B 101      26.759 -22.966 -21.178  1.00 23.33           C  
ATOM    818  O   VAL B 101      29.557 -23.100 -19.885  1.00 23.33           O  
ATOM    819  CG1 VAL B 101      27.880 -22.674 -22.174  1.00 23.33           C  
ATOM    820  CG2 VAL B 101      25.584 -23.649 -21.876  1.00 23.33           C  
ATOM    821  N   ARG B 102      28.522 -22.624 -18.148  1.00 20.52           N  
ATOM    822  CA  ARG B 102      29.476 -21.522 -18.066  1.00 20.52           C  
ATOM    823  C   ARG B 102      30.910 -22.041 -18.040  1.00 20.52           C  
ATOM    824  CB  ARG B 102      29.206 -20.667 -16.826  1.00 20.52           C  
ATOM    825  O   ARG B 102      31.858 -21.268 -18.199  1.00 20.52           O  
ATOM    826  CG  ARG B 102      28.835 -19.226 -17.141  1.00 20.52           C  
ATOM    827  CD  ARG B 102      28.496 -18.444 -15.880  1.00 20.52           C  
ATOM    828  NE  ARG B 102      28.143 -17.060 -16.184  1.00 20.52           N  
ATOM    829  NH1 ARG B 102      27.442 -16.551 -14.042  1.00 20.52           N  
ATOM    830  NH2 ARG B 102      27.363 -14.957 -15.687  1.00 20.52           N  
ATOM    831  CZ  ARG B 102      27.650 -16.192 -15.303  1.00 20.52           C  
ATOM    832  N   ALA B 103      31.355 -23.319 -17.738  1.00 20.36           N  
ATOM    833  CA  ALA B 103      32.688 -23.403 -17.146  1.00 20.36           C  
ATOM    834  C   ALA B 103      33.769 -23.136 -18.190  1.00 20.36           C  
ATOM    835  CB  ALA B 103      32.899 -24.771 -16.503  1.00 20.36           C  
ATOM    836  O   ALA B 103      34.959 -23.307 -17.916  1.00 20.36           O  
ATOM    837  N   SER B 104      33.570 -22.788 -19.448  1.00 20.42           N  
ATOM    838  CA  SER B 104      34.737 -23.070 -20.277  1.00 20.42           C  
ATOM    839  C   SER B 104      35.925 -22.202 -19.874  1.00 20.42           C  
ATOM    840  CB  SER B 104      34.412 -22.848 -21.755  1.00 20.42           C  
ATOM    841  O   SER B 104      37.069 -22.509 -20.215  1.00 20.42           O  
ATOM    842  OG  SER B 104      33.629 -21.680 -21.928  1.00 20.42           O  
ATOM    843  N   LEU B 105      35.859 -20.912 -19.561  1.00 18.46           N  
ATOM    844  CA  LEU B 105      36.835 -20.096 -20.275  1.00 18.46           C  
ATOM    845  C   LEU B 105      38.205 -20.181 -19.609  1.00 18.46           C  
ATOM    846  CB  LEU B 105      36.374 -18.637 -20.334  1.00 18.46           C  
ATOM    847  O   LEU B 105      39.210 -19.767 -20.192  1.00 18.46           O  
ATOM    848  CG  LEU B 105      35.738 -18.180 -21.647  1.00 18.46           C  
ATOM    849  CD1 LEU B 105      34.421 -17.459 -21.376  1.00 18.46           C  
ATOM    850  CD2 LEU B 105      36.696 -17.281 -22.422  1.00 18.46           C  
ATOM    851  N   ALA B 106      38.502 -20.423 -18.314  1.00 19.58           N  
ATOM    852  CA  ALA B 106      39.326 -19.358 -17.748  1.00 19.58           C  
ATOM    853  C   ALA B 106      40.799 -19.562 -18.093  1.00 19.58           C  
ATOM    854  CB  ALA B 106      39.142 -19.289 -16.234  1.00 19.58           C  
ATOM    855  O   ALA B 106      41.631 -18.691 -17.829  1.00 19.58           O  
ATOM    856  N   GLU B 107      41.356 -20.749 -18.555  1.00 20.35           N  
ATOM    857  CA  GLU B 107      42.666 -21.122 -18.030  1.00 20.35           C  
ATOM    858  C   GLU B 107      43.780 -20.340 -18.720  1.00 20.35           C  
ATOM    859  CB  GLU B 107      42.901 -22.626 -18.191  1.00 20.35           C  
ATOM    860  O   GLU B 107      44.166 -20.662 -19.846  1.00 20.35           O  
ATOM    861  CG  GLU B 107      43.387 -23.312 -16.923  1.00 20.35           C  
ATOM    862  CD  GLU B 107      43.543 -24.817 -17.076  1.00 20.35           C  
ATOM    863  OE1 GLU B 107      44.127 -25.461 -16.176  1.00 20.35           O  
ATOM    864  OE2 GLU B 107      43.077 -25.355 -18.105  1.00 20.35           O  
ATOM    865  N   GLU B 108      43.845 -19.086 -18.828  1.00 19.99           N  
ATOM    866  CA  GLU B 108      44.924 -18.640 -19.705  1.00 19.99           C  
ATOM    867  C   GLU B 108      46.290 -18.980 -19.116  1.00 19.99           C  
ATOM    868  CB  GLU B 108      44.822 -17.135 -19.962  1.00 19.99           C  
ATOM    869  O   GLU B 108      47.259 -19.178 -19.853  1.00 19.99           O  
ATOM    870  CG  GLU B 108      44.303 -16.781 -21.348  1.00 19.99           C  
ATOM    871  CD  GLU B 108      44.294 -15.286 -21.622  1.00 19.99           C  
ATOM    872  OE1 GLU B 108      44.062 -14.883 -22.785  1.00 19.99           O  
ATOM    873  OE2 GLU B 108      44.520 -14.511 -20.666  1.00 19.99           O  
ATOM    874  N   THR B 109      46.604 -18.995 -17.810  1.00 18.59           N  
ATOM    875  CA  THR B 109      47.701 -18.081 -17.509  1.00 18.59           C  
ATOM    876  C   THR B 109      49.044 -18.713 -17.865  1.00 18.59           C  
ATOM    877  CB  THR B 109      47.699 -17.675 -16.024  1.00 18.59           C  
ATOM    878  O   THR B 109      49.192 -19.936 -17.819  1.00 18.59           O  
ATOM    879  CG2 THR B 109      47.164 -16.259 -15.841  1.00 18.59           C  
ATOM    880  OG1 THR B 109      46.873 -18.585 -15.287  1.00 18.59           O  
ATOM    881  N   ARG B 110      50.165 -17.962 -17.969  1.00 18.46           N  
ATOM    882  CA  ARG B 110      51.497 -17.961 -18.565  1.00 18.46           C  
ATOM    883  C   ARG B 110      52.478 -18.761 -17.715  1.00 18.46           C  
ATOM    884  CB  ARG B 110      52.005 -16.529 -18.744  1.00 18.46           C  
ATOM    885  O   ARG B 110      53.651 -18.894 -18.071  1.00 18.46           O  
ATOM    886  CG  ARG B 110      51.854 -15.994 -20.159  1.00 18.46           C  
ATOM    887  CD  ARG B 110      52.459 -14.604 -20.304  1.00 18.46           C  
ATOM    888  NE  ARG B 110      52.378 -14.122 -21.680  1.00 18.46           N  
ATOM    889  NH1 ARG B 110      53.493 -12.141 -21.271  1.00 18.46           N  
ATOM    890  NH2 ARG B 110      52.742 -12.624 -23.382  1.00 18.46           N  
ATOM    891  CZ  ARG B 110      52.871 -12.964 -22.108  1.00 18.46           C  
ATOM    892  N   GLY B 111      52.220 -19.116 -16.524  1.00 18.05           N  
ATOM    893  CA  GLY B 111      53.425 -18.798 -15.774  1.00 18.05           C  
ATOM    894  C   GLY B 111      54.630 -19.611 -16.209  1.00 18.05           C  
ATOM    895  O   GLY B 111      54.536 -20.427 -17.129  1.00 18.05           O  
ATOM    896  N   ALA B 112      55.416 -20.138 -15.206  1.00 19.01           N  
ATOM    897  CA  ALA B 112      56.818 -19.947 -14.843  1.00 19.01           C  
ATOM    898  C   ALA B 112      57.683 -21.082 -15.382  1.00 19.01           C  
ATOM    899  CB  ALA B 112      56.965 -19.844 -13.326  1.00 19.01           C  
ATOM    900  O   ALA B 112      58.735 -20.839 -15.979  1.00 19.01           O  
ATOM    901  N   ARG B 113      57.530 -22.311 -14.856  1.00 17.88           N  
ATOM    902  CA  ARG B 113      58.649 -22.809 -14.063  1.00 17.88           C  
ATOM    903  C   ARG B 113      59.634 -23.585 -14.931  1.00 17.88           C  
ATOM    904  CB  ARG B 113      58.147 -23.695 -12.921  1.00 17.88           C  
ATOM    905  O   ARG B 113      60.837 -23.318 -14.906  1.00 17.88           O  
ATOM    906  CG  ARG B 113      57.995 -22.965 -11.596  1.00 17.88           C  
ATOM    907  CD  ARG B 113      57.586 -23.911 -10.475  1.00 17.88           C  
ATOM    908  NE  ARG B 113      57.504 -23.220  -9.191  1.00 17.88           N  
ATOM    909  NH1 ARG B 113      56.764 -25.065  -8.012  1.00 17.88           N  
ATOM    910  NH2 ARG B 113      57.078 -23.064  -6.939  1.00 17.88           N  
ATOM    911  CZ  ARG B 113      57.115 -23.785  -8.050  1.00 17.88           C  
ATOM    912  N   LYS B 114      59.540 -24.892 -14.831  1.00 17.20           N  
ATOM    913  CA  LYS B 114      60.582 -25.849 -14.470  1.00 17.20           C  
ATOM    914  C   LYS B 114      61.249 -26.430 -15.714  1.00 17.20           C  
ATOM    915  CB  LYS B 114      60.003 -26.974 -13.611  1.00 17.20           C  
ATOM    916  O   LYS B 114      60.574 -26.975 -16.589  1.00 17.20           O  
ATOM    917  CG  LYS B 114      60.370 -26.880 -12.138  1.00 17.20           C  
ATOM    918  CD  LYS B 114      59.808 -28.053 -11.345  1.00 17.20           C  
ATOM    919  CE  LYS B 114      60.079 -27.903  -9.854  1.00 17.20           C  
ATOM    920  NZ  LYS B 114      59.445 -28.999  -9.063  1.00 17.20           N  
ATOM    921  N   GLY B 115      62.442 -26.014 -15.874  1.00 20.21           N  
ATOM    922  CA  GLY B 115      63.159 -26.310 -17.104  1.00 20.21           C  
ATOM    923  C   GLY B 115      63.535 -27.773 -17.238  1.00 20.21           C  
ATOM    924  O   GLY B 115      64.439 -28.120 -18.000  1.00 20.21           O  
ATOM    925  N   TYR B 116      62.806 -28.571 -16.640  1.00 17.28           N  
ATOM    926  CA  TYR B 116      63.609 -29.756 -16.361  1.00 17.28           C  
ATOM    927  C   TYR B 116      64.107 -30.394 -17.653  1.00 17.28           C  
ATOM    928  CB  TYR B 116      62.801 -30.776 -15.554  1.00 17.28           C  
ATOM    929  O   TYR B 116      63.517 -30.197 -18.718  1.00 17.28           O  
ATOM    930  CG  TYR B 116      62.842 -30.540 -14.063  1.00 17.28           C  
ATOM    931  CD1 TYR B 116      63.856 -31.085 -13.280  1.00 17.28           C  
ATOM    932  CD2 TYR B 116      61.866 -29.773 -13.436  1.00 17.28           C  
ATOM    933  CE1 TYR B 116      63.897 -30.872 -11.906  1.00 17.28           C  
ATOM    934  CE2 TYR B 116      61.897 -29.554 -12.063  1.00 17.28           C  
ATOM    935  OH  TYR B 116      62.950 -29.892  -9.948  1.00 17.28           O  
ATOM    936  CZ  TYR B 116      62.915 -30.106 -11.307  1.00 17.28           C  
ATOM    937  N   PRO B 117      65.057 -31.387 -17.401  1.00 20.74           N  
ATOM    938  CA  PRO B 117      66.216 -31.785 -18.204  1.00 20.74           C  
ATOM    939  C   PRO B 117      65.827 -32.569 -19.455  1.00 20.74           C  
ATOM    940  CB  PRO B 117      67.027 -32.658 -17.243  1.00 20.74           C  
ATOM    941  O   PRO B 117      64.657 -32.921 -19.628  1.00 20.74           O  
ATOM    942  CG  PRO B 117      66.066 -33.025 -16.158  1.00 20.74           C  
ATOM    943  CD  PRO B 117      64.787 -32.270 -16.377  1.00 20.74           C  
ATOM    944  N   ALA B 118      66.685 -33.605 -19.715  1.00 19.39           N  
ATOM    945  CA  ALA B 118      67.393 -33.918 -20.953  1.00 19.39           C  
ATOM    946  C   ALA B 118      66.634 -34.957 -21.773  1.00 19.39           C  
ATOM    947  CB  ALA B 118      68.805 -34.413 -20.648  1.00 19.39           C  
ATOM    948  O   ALA B 118      66.591 -34.877 -23.003  1.00 19.39           O  
ATOM    949  N   SER B 119      66.034 -35.950 -21.132  1.00 20.00           N  
ATOM    950  CA  SER B 119      66.576 -37.233 -21.567  1.00 20.00           C  
ATOM    951  C   SER B 119      66.001 -37.645 -22.919  1.00 20.00           C  
ATOM    952  CB  SER B 119      66.287 -38.317 -20.529  1.00 20.00           C  
ATOM    953  O   SER B 119      64.842 -37.354 -23.221  1.00 20.00           O  
ATOM    954  OG  SER B 119      66.660 -39.594 -21.018  1.00 20.00           O  
ATOM    955  N   PRO B 120      66.881 -38.282 -23.689  1.00 21.47           N  
ATOM    956  CA  PRO B 120      66.839 -38.301 -25.153  1.00 21.47           C  
ATOM    957  C   PRO B 120      65.786 -39.261 -25.701  1.00 21.47           C  
ATOM    958  CB  PRO B 120      68.248 -38.758 -25.540  1.00 21.47           C  
ATOM    959  O   PRO B 120      65.488 -39.238 -26.898  1.00 21.47           O  
ATOM    960  CG  PRO B 120      68.874 -39.194 -24.255  1.00 21.47           C  
ATOM    961  CD  PRO B 120      67.899 -38.945 -23.140  1.00 21.47           C  
ATOM    962  N   ASN B 121      65.506 -40.257 -24.935  1.00 18.76           N  
ATOM    963  CA  ASN B 121      65.593 -41.474 -25.736  1.00 18.76           C  
ATOM    964  C   ASN B 121      64.473 -41.546 -26.770  1.00 18.76           C  
ATOM    965  CB  ASN B 121      65.566 -42.711 -24.837  1.00 18.76           C  
ATOM    966  O   ASN B 121      63.398 -40.979 -26.567  1.00 18.76           O  
ATOM    967  CG  ASN B 121      66.946 -43.111 -24.352  1.00 18.76           C  
ATOM    968  ND2 ASN B 121      66.994 -44.006 -23.372  1.00 18.76           N  
ATOM    969  OD1 ASN B 121      67.960 -42.620 -24.854  1.00 18.76           O  
ATOM    970  N   GLY B 122      64.682 -42.263 -27.802  1.00 19.28           N  
ATOM    971  CA  GLY B 122      64.240 -42.165 -29.184  1.00 19.28           C  
ATOM    972  C   GLY B 122      62.830 -42.680 -29.398  1.00 19.28           C  
ATOM    973  O   GLY B 122      62.236 -42.459 -30.456  1.00 19.28           O  
ATOM    974  N   TYR B 123      62.354 -43.540 -28.555  1.00 17.54           N  
ATOM    975  CA  TYR B 123      61.818 -44.636 -29.354  1.00 17.54           C  
ATOM    976  C   TYR B 123      60.514 -44.231 -30.031  1.00 17.54           C  
ATOM    977  CB  TYR B 123      61.590 -45.876 -28.483  1.00 17.54           C  
ATOM    978  O   TYR B 123      59.758 -43.415 -29.498  1.00 17.54           O  
ATOM    979  CG  TYR B 123      62.846 -46.671 -28.220  1.00 17.54           C  
ATOM    980  CD1 TYR B 123      63.279 -47.644 -29.118  1.00 17.54           C  
ATOM    981  CD2 TYR B 123      63.601 -46.453 -27.072  1.00 17.54           C  
ATOM    982  CE1 TYR B 123      64.434 -48.380 -28.878  1.00 17.54           C  
ATOM    983  CE2 TYR B 123      64.757 -47.183 -26.822  1.00 17.54           C  
ATOM    984  OH  TYR B 123      66.310 -48.870 -27.488  1.00 17.54           O  
ATOM    985  CZ  TYR B 123      65.166 -48.143 -27.730  1.00 17.54           C  
ATOM    986  N   PRO B 124      60.205 -44.728 -31.213  1.00 20.31           N  
ATOM    987  CA  PRO B 124      59.391 -44.196 -32.308  1.00 20.31           C  
ATOM    988  C   PRO B 124      57.894 -44.399 -32.083  1.00 20.31           C  
ATOM    989  CB  PRO B 124      59.873 -44.991 -33.525  1.00 20.31           C  
ATOM    990  O   PRO B 124      57.094 -44.188 -32.998  1.00 20.31           O  
ATOM    991  CG  PRO B 124      60.600 -46.164 -32.951  1.00 20.31           C  
ATOM    992  CD  PRO B 124      60.690 -45.988 -31.462  1.00 20.31           C  
ATOM    993  N   ARG B 125      57.402 -44.624 -30.884  1.00 17.72           N  
ATOM    994  CA  ARG B 125      56.243 -45.500 -31.021  1.00 17.72           C  
ATOM    995  C   ARG B 125      55.084 -44.773 -31.696  1.00 17.72           C  
ATOM    996  CB  ARG B 125      55.804 -46.029 -29.654  1.00 17.72           C  
ATOM    997  O   ARG B 125      54.626 -43.738 -31.209  1.00 17.72           O  
ATOM    998  CG  ARG B 125      55.819 -47.545 -29.547  1.00 17.72           C  
ATOM    999  CD  ARG B 125      55.414 -48.017 -28.157  1.00 17.72           C  
ATOM   1000  NE  ARG B 125      55.458 -49.472 -28.048  1.00 17.72           N  
ATOM   1001  NH1 ARG B 125      54.523 -49.548 -25.936  1.00 17.72           N  
ATOM   1002  NH2 ARG B 125      55.121 -51.488 -27.001  1.00 17.72           N  
ATOM   1003  CZ  ARG B 125      55.034 -50.166 -26.995  1.00 17.72           C  
ATOM   1004  N   ARG B 126      54.827 -44.982 -32.968  1.00 18.90           N  
ATOM   1005  CA  ARG B 126      53.936 -44.307 -33.906  1.00 18.90           C  
ATOM   1006  C   ARG B 126      52.476 -44.504 -33.513  1.00 18.90           C  
ATOM   1007  CB  ARG B 126      54.169 -44.817 -35.330  1.00 18.90           C  
ATOM   1008  O   ARG B 126      52.021 -45.637 -33.341  1.00 18.90           O  
ATOM   1009  CG  ARG B 126      54.512 -43.723 -36.328  1.00 18.90           C  
ATOM   1010  CD  ARG B 126      54.772 -44.288 -37.718  1.00 18.90           C  
ATOM   1011  NE  ARG B 126      55.378 -43.295 -38.599  1.00 18.90           N  
ATOM   1012  NH1 ARG B 126      56.044 -44.820 -40.202  1.00 18.90           N  
ATOM   1013  NH2 ARG B 126      56.488 -42.588 -40.482  1.00 18.90           N  
ATOM   1014  CZ  ARG B 126      55.969 -43.570 -39.759  1.00 18.90           C  
ATOM   1015  N   ILE B 127      51.897 -43.496 -32.974  1.00 19.33           N  
ATOM   1016  CA  ILE B 127      50.569 -43.430 -32.374  1.00 19.33           C  
ATOM   1017  C   ILE B 127      49.506 -43.651 -33.448  1.00 19.33           C  
ATOM   1018  CB  ILE B 127      50.338 -42.080 -31.659  1.00 19.33           C  
ATOM   1019  O   ILE B 127      49.310 -42.800 -34.319  1.00 19.33           O  
ATOM   1020  CG1 ILE B 127      51.392 -41.866 -30.567  1.00 19.33           C  
ATOM   1021  CG2 ILE B 127      48.923 -42.013 -31.076  1.00 19.33           C  
ATOM   1022  CD1 ILE B 127      51.311 -40.506 -29.887  1.00 19.33           C  
ATOM   1023  N   GLN B 128      49.396 -44.682 -34.187  1.00 18.42           N  
ATOM   1024  CA  GLN B 128      48.487 -44.563 -35.322  1.00 18.42           C  
ATOM   1025  C   GLN B 128      47.063 -44.274 -34.857  1.00 18.42           C  
ATOM   1026  CB  GLN B 128      48.515 -45.837 -36.168  1.00 18.42           C  
ATOM   1027  O   GLN B 128      46.677 -44.650 -33.748  1.00 18.42           O  
ATOM   1028  CG  GLN B 128      49.555 -45.815 -37.279  1.00 18.42           C  
ATOM   1029  CD  GLN B 128      49.197 -46.726 -38.438  1.00 18.42           C  
ATOM   1030  NE2 GLN B 128      50.091 -46.822 -39.416  1.00 18.42           N  
ATOM   1031  OE1 GLN B 128      48.125 -47.339 -38.454  1.00 18.42           O  
ATOM   1032  N   LEU B 129      46.229 -43.531 -35.603  1.00 18.74           N  
ATOM   1033  CA  LEU B 129      45.047 -42.680 -35.529  1.00 18.74           C  
ATOM   1034  C   LEU B 129      43.781 -43.518 -35.388  1.00 18.74           C  
ATOM   1035  CB  LEU B 129      44.949 -41.789 -36.770  1.00 18.74           C  
ATOM   1036  O   LEU B 129      42.670 -42.991 -35.478  1.00 18.74           O  
ATOM   1037  CG  LEU B 129      45.269 -40.307 -36.569  1.00 18.74           C  
ATOM   1038  CD1 LEU B 129      46.481 -39.908 -37.405  1.00 18.74           C  
ATOM   1039  CD2 LEU B 129      44.061 -39.447 -36.925  1.00 18.74           C  
ATOM   1040  N   SER B 130      43.698 -44.714 -34.987  1.00 18.30           N  
ATOM   1041  CA  SER B 130      42.585 -45.467 -35.555  1.00 18.30           C  
ATOM   1042  C   SER B 130      41.246 -44.933 -35.057  1.00 18.30           C  
ATOM   1043  CB  SER B 130      42.711 -46.952 -35.212  1.00 18.30           C  
ATOM   1044  O   SER B 130      41.177 -44.305 -33.999  1.00 18.30           O  
ATOM   1045  OG  SER B 130      42.847 -47.135 -33.813  1.00 18.30           O  
ATOM   1046  N   ARG B 131      40.069 -45.007 -35.874  1.00 18.58           N  
ATOM   1047  CA  ARG B 131      38.745 -44.519 -36.246  1.00 18.58           C  
ATOM   1048  C   ARG B 131      37.699 -44.934 -35.217  1.00 18.58           C  
ATOM   1049  CB  ARG B 131      38.351 -45.035 -37.631  1.00 18.58           C  
ATOM   1050  O   ARG B 131      37.441 -46.125 -35.032  1.00 18.58           O  
ATOM   1051  CG  ARG B 131      38.513 -44.008 -38.741  1.00 18.58           C  
ATOM   1052  CD  ARG B 131      38.096 -44.569 -40.093  1.00 18.58           C  
ATOM   1053  NE  ARG B 131      38.280 -43.591 -41.162  1.00 18.58           N  
ATOM   1054  NH1 ARG B 131      37.515 -44.977 -42.844  1.00 18.58           N  
ATOM   1055  NH2 ARG B 131      38.206 -42.847 -43.334  1.00 18.58           N  
ATOM   1056  CZ  ARG B 131      38.000 -43.807 -42.444  1.00 18.58           C  
ATOM   1057  N   THR B 132      37.651 -44.324 -34.062  1.00 20.61           N  
ATOM   1058  CA  THR B 132      36.864 -44.719 -32.899  1.00 20.61           C  
ATOM   1059  C   THR B 132      35.371 -44.569 -33.180  1.00 20.61           C  
ATOM   1060  CB  THR B 132      37.242 -43.886 -31.660  1.00 20.61           C  
ATOM   1061  O   THR B 132      34.901 -43.475 -33.499  1.00 20.61           O  
ATOM   1062  CG2 THR B 132      38.291 -44.602 -30.815  1.00 20.61           C  
ATOM   1063  OG1 THR B 132      37.766 -42.622 -32.083  1.00 20.61           O  
ATOM   1064  N   THR B 133      34.571 -45.623 -33.522  1.00 21.76           N  
ATOM   1065  CA  THR B 133      33.191 -45.814 -33.954  1.00 21.76           C  
ATOM   1066  C   THR B 133      32.217 -45.360 -32.871  1.00 21.76           C  
ATOM   1067  CB  THR B 133      32.916 -47.286 -34.312  1.00 21.76           C  
ATOM   1068  O   THR B 133      32.428 -45.630 -31.687  1.00 21.76           O  
ATOM   1069  CG2 THR B 133      33.396 -47.608 -35.724  1.00 21.76           C  
ATOM   1070  OG1 THR B 133      33.600 -48.134 -33.382  1.00 21.76           O  
ATOM   1071  N   PRO B 134      31.236 -44.366 -33.112  1.00 23.86           N  
ATOM   1072  CA  PRO B 134      30.230 -43.690 -32.288  1.00 23.86           C  
ATOM   1073  C   PRO B 134      29.358 -44.667 -31.503  1.00 23.86           C  
ATOM   1074  CB  PRO B 134      29.396 -42.917 -33.314  1.00 23.86           C  
ATOM   1075  O   PRO B 134      28.835 -45.629 -32.071  1.00 23.86           O  
ATOM   1076  CG  PRO B 134      29.848 -43.434 -34.641  1.00 23.86           C  
ATOM   1077  CD  PRO B 134      30.966 -44.412 -34.417  1.00 23.86           C  
ATOM   1078  N   LEU B 135      29.724 -45.084 -30.393  1.00 23.28           N  
ATOM   1079  CA  LEU B 135      28.885 -45.987 -29.614  1.00 23.28           C  
ATOM   1080  C   LEU B 135      27.505 -45.382 -29.381  1.00 23.28           C  
ATOM   1081  CB  LEU B 135      29.546 -46.310 -28.271  1.00 23.28           C  
ATOM   1082  O   LEU B 135      27.384 -44.317 -28.771  1.00 23.28           O  
ATOM   1083  CG  LEU B 135      30.444 -47.547 -28.238  1.00 23.28           C  
ATOM   1084  CD1 LEU B 135      31.709 -47.263 -27.434  1.00 23.28           C  
ATOM   1085  CD2 LEU B 135      29.692 -48.739 -27.655  1.00 23.28           C  
ATOM   1086  N   THR B 136      26.398 -45.458 -30.270  1.00 28.13           N  
ATOM   1087  CA  THR B 136      24.971 -45.156 -30.240  1.00 28.13           C  
ATOM   1088  C   THR B 136      24.327 -45.711 -28.974  1.00 28.13           C  
ATOM   1089  CB  THR B 136      24.254 -45.728 -31.477  1.00 28.13           C  
ATOM   1090  O   THR B 136      24.492 -46.890 -28.652  1.00 28.13           O  
ATOM   1091  CG2 THR B 136      24.350 -44.770 -32.660  1.00 28.13           C  
ATOM   1092  OG1 THR B 136      24.857 -46.976 -31.838  1.00 28.13           O  
ATOM   1093  N   THR B 137      24.270 -45.028 -27.840  1.00 31.98           N  
ATOM   1094  CA  THR B 137      23.447 -45.432 -26.706  1.00 31.98           C  
ATOM   1095  C   THR B 137      22.056 -45.853 -27.170  1.00 31.98           C  
ATOM   1096  CB  THR B 137      23.325 -44.298 -25.672  1.00 31.98           C  
ATOM   1097  O   THR B 137      21.379 -45.104 -27.878  1.00 31.98           O  
ATOM   1098  CG2 THR B 137      24.619 -44.131 -24.883  1.00 31.98           C  
ATOM   1099  OG1 THR B 137      23.030 -43.071 -26.350  1.00 31.98           O  
ATOM   1100  N   GLN B 138      21.784 -47.002 -27.461  1.00 33.59           N  
ATOM   1101  CA  GLN B 138      20.579 -47.655 -27.962  1.00 33.59           C  
ATOM   1102  C   GLN B 138      19.402 -47.439 -27.015  1.00 33.59           C  
ATOM   1103  CB  GLN B 138      20.823 -49.152 -28.163  1.00 33.59           C  
ATOM   1104  O   GLN B 138      19.104 -48.296 -26.181  1.00 33.59           O  
ATOM   1105  CG  GLN B 138      21.517 -49.491 -29.476  1.00 33.59           C  
ATOM   1106  CD  GLN B 138      21.622 -50.985 -29.715  1.00 33.59           C  
ATOM   1107  NE2 GLN B 138      22.216 -51.365 -30.841  1.00 33.59           N  
ATOM   1108  OE1 GLN B 138      21.174 -51.792 -28.894  1.00 33.59           O  
ATOM   1109  N   SER B 139      19.356 -46.447 -26.165  1.00 39.10           N  
ATOM   1110  CA  SER B 139      18.184 -46.286 -25.310  1.00 39.10           C  
ATOM   1111  C   SER B 139      16.903 -46.216 -26.134  1.00 39.10           C  
ATOM   1112  CB  SER B 139      18.317 -45.028 -24.450  1.00 39.10           C  
ATOM   1113  O   SER B 139      16.917 -45.744 -27.273  1.00 39.10           O  
ATOM   1114  OG  SER B 139      19.676 -44.772 -24.139  1.00 39.10           O  
ATOM   1115  N   PRO B 140      15.875 -46.923 -25.817  1.00 48.79           N  
ATOM   1116  CA  PRO B 140      14.662 -46.888 -26.638  1.00 48.79           C  
ATOM   1117  C   PRO B 140      14.130 -45.472 -26.844  1.00 48.79           C  
ATOM   1118  CB  PRO B 140      13.669 -47.733 -25.836  1.00 48.79           C  
ATOM   1119  O   PRO B 140      13.973 -44.720 -25.878  1.00 48.79           O  
ATOM   1120  CG  PRO B 140      14.421 -48.148 -24.613  1.00 48.79           C  
ATOM   1121  CD  PRO B 140      15.785 -47.521 -24.656  1.00 48.79           C  
ATOM   1122  N   PRO B 141      14.417 -44.660 -27.944  1.00 44.87           N  
ATOM   1123  CA  PRO B 141      13.897 -43.304 -28.131  1.00 44.87           C  
ATOM   1124  C   PRO B 141      12.417 -43.186 -27.775  1.00 44.87           C  
ATOM   1125  CB  PRO B 141      14.122 -43.042 -29.622  1.00 44.87           C  
ATOM   1126  O   PRO B 141      11.677 -44.170 -27.859  1.00 44.87           O  
ATOM   1127  CG  PRO B 141      14.534 -44.365 -30.184  1.00 44.87           C  
ATOM   1128  CD  PRO B 141      14.675 -45.341 -29.052  1.00 44.87           C  
ATOM   1129  N   LEU B 142      12.028 -42.329 -26.890  1.00 48.50           N  
ATOM   1130  CA  LEU B 142      10.602 -42.023 -26.890  1.00 48.50           C  
ATOM   1131  C   LEU B 142      10.054 -41.990 -28.313  1.00 48.50           C  
ATOM   1132  CB  LEU B 142      10.340 -40.683 -26.199  1.00 48.50           C  
ATOM   1133  O   LEU B 142      10.495 -41.183 -29.134  1.00 48.50           O  
ATOM   1134  CG  LEU B 142      10.090 -40.735 -24.691  1.00 48.50           C  
ATOM   1135  CD1 LEU B 142      10.664 -39.495 -24.015  1.00 48.50           C  
ATOM   1136  CD2 LEU B 142       8.598 -40.867 -24.401  1.00 48.50           C  
ATOM   1137  N   ALA B 143       9.807 -43.116 -28.840  1.00 44.22           N  
ATOM   1138  CA  ALA B 143       9.577 -43.172 -30.281  1.00 44.22           C  
ATOM   1139  C   ALA B 143       8.852 -41.921 -30.770  1.00 44.22           C  
ATOM   1140  CB  ALA B 143       8.780 -44.422 -30.645  1.00 44.22           C  
ATOM   1141  O   ALA B 143       9.138 -40.812 -30.312  1.00 44.22           O  
ATOM   1142  N   SER B 144       7.469 -41.873 -30.956  1.00 46.72           N  
ATOM   1143  CA  SER B 144       6.508 -41.287 -31.885  1.00 46.72           C  
ATOM   1144  C   SER B 144       5.724 -40.155 -31.229  1.00 46.72           C  
ATOM   1145  CB  SER B 144       5.542 -42.354 -32.402  1.00 46.72           C  
ATOM   1146  O   SER B 144       5.681 -40.054 -30.001  1.00 46.72           O  
ATOM   1147  OG  SER B 144       4.362 -42.387 -31.617  1.00 46.72           O  
ATOM   1148  N   LEU B 145       5.496 -39.009 -31.832  1.00 44.46           N  
ATOM   1149  CA  LEU B 145       4.453 -38.031 -31.543  1.00 44.46           C  
ATOM   1150  C   LEU B 145       3.275 -38.688 -30.830  1.00 44.46           C  
ATOM   1151  CB  LEU B 145       3.974 -37.361 -32.834  1.00 44.46           C  
ATOM   1152  O   LEU B 145       2.646 -38.072 -29.966  1.00 44.46           O  
ATOM   1153  CG  LEU B 145       4.438 -35.922 -33.063  1.00 44.46           C  
ATOM   1154  CD1 LEU B 145       5.113 -35.794 -34.425  1.00 44.46           C  
ATOM   1155  CD2 LEU B 145       3.264 -34.956 -32.949  1.00 44.46           C  
ATOM   1156  N   HIS B 146       3.177 -39.976 -30.971  1.00 53.27           N  
ATOM   1157  CA  HIS B 146       2.054 -40.735 -30.434  1.00 53.27           C  
ATOM   1158  C   HIS B 146       2.230 -40.999 -28.942  1.00 53.27           C  
ATOM   1159  CB  HIS B 146       1.891 -42.057 -31.186  1.00 53.27           C  
ATOM   1160  O   HIS B 146       1.271 -40.905 -28.173  1.00 53.27           O  
ATOM   1161  CG  HIS B 146       0.916 -41.987 -32.318  1.00 53.27           C  
ATOM   1162  CD2 HIS B 146       1.110 -41.957 -33.657  1.00 53.27           C  
ATOM   1163  ND1 HIS B 146      -0.447 -41.937 -32.124  1.00 53.27           N  
ATOM   1164  CE1 HIS B 146      -1.051 -41.879 -33.299  1.00 53.27           C  
ATOM   1165  NE2 HIS B 146      -0.129 -41.890 -34.246  1.00 53.27           N  
ATOM   1166  N   ASP B 147       3.442 -41.146 -28.456  1.00 60.39           N  
ATOM   1167  CA  ASP B 147       3.717 -41.390 -27.043  1.00 60.39           C  
ATOM   1168  C   ASP B 147       3.510 -40.123 -26.217  1.00 60.39           C  
ATOM   1169  CB  ASP B 147       5.142 -41.914 -26.857  1.00 60.39           C  
ATOM   1170  O   ASP B 147       3.009 -40.184 -25.092  1.00 60.39           O  
ATOM   1171  CG  ASP B 147       5.317 -43.343 -27.341  1.00 60.39           C  
ATOM   1172  OD1 ASP B 147       4.311 -44.076 -27.455  1.00 60.39           O  
ATOM   1173  OD2 ASP B 147       6.472 -43.740 -27.607  1.00 60.39           O  
ATOM   1174  N   THR B 148       3.831 -39.134 -26.773  1.00 65.43           N  
ATOM   1175  CA  THR B 148       3.664 -37.853 -26.095  1.00 65.43           C  
ATOM   1176  C   THR B 148       2.187 -37.553 -25.860  1.00 65.43           C  
ATOM   1177  CB  THR B 148       4.301 -36.707 -26.903  1.00 65.43           C  
ATOM   1178  O   THR B 148       1.813 -37.032 -24.808  1.00 65.43           O  
ATOM   1179  CG2 THR B 148       5.822 -36.728 -26.783  1.00 65.43           C  
ATOM   1180  OG1 THR B 148       3.939 -36.843 -28.282  1.00 65.43           O  
ATOM   1181  N   ASN B 149       1.295 -37.917 -26.747  1.00 67.06           N  
ATOM   1182  CA  ASN B 149      -0.140 -37.699 -26.592  1.00 67.06           C  
ATOM   1183  C   ASN B 149      -0.729 -38.594 -25.506  1.00 67.06           C  
ATOM   1184  CB  ASN B 149      -0.864 -37.929 -27.920  1.00 67.06           C  
ATOM   1185  O   ASN B 149      -1.554 -38.148 -24.707  1.00 67.06           O  
ATOM   1186  CG  ASN B 149      -0.721 -36.758 -28.873  1.00 67.06           C  
ATOM   1187  ND2 ASN B 149      -0.982 -37.000 -30.153  1.00 67.06           N  
ATOM   1188  OD1 ASN B 149      -0.379 -35.646 -28.463  1.00 67.06           O  
ATOM   1189  N   PHE B 150      -0.196 -39.792 -25.448  1.00 72.42           N  
ATOM   1190  CA  PHE B 150      -0.671 -40.733 -24.441  1.00 72.42           C  
ATOM   1191  C   PHE B 150      -0.244 -40.293 -23.045  1.00 72.42           C  
ATOM   1192  CB  PHE B 150      -0.147 -42.143 -24.730  1.00 72.42           C  
ATOM   1193  O   PHE B 150      -1.010 -40.418 -22.088  1.00 72.42           O  
ATOM   1194  CG  PHE B 150      -0.742 -42.771 -25.961  1.00 72.42           C  
ATOM   1195  CD1 PHE B 150      -2.116 -42.767 -26.165  1.00 72.42           C  
ATOM   1196  CD2 PHE B 150       0.074 -43.365 -26.915  1.00 72.42           C  
ATOM   1197  CE1 PHE B 150      -2.670 -43.347 -27.304  1.00 72.42           C  
ATOM   1198  CE2 PHE B 150      -0.472 -43.947 -28.056  1.00 72.42           C  
ATOM   1199  CZ  PHE B 150      -1.844 -43.938 -28.248  1.00 72.42           C  
ATOM   1200  N   LEU B 151       0.925 -39.705 -23.119  1.00 72.49           N  
ATOM   1201  CA  LEU B 151       1.525 -39.319 -21.846  1.00 72.49           C  
ATOM   1202  C   LEU B 151       0.796 -38.123 -21.242  1.00 72.49           C  
ATOM   1203  CB  LEU B 151       3.008 -38.987 -22.031  1.00 72.49           C  
ATOM   1204  O   LEU B 151       0.579 -38.070 -20.030  1.00 72.49           O  
ATOM   1205  CG  LEU B 151       3.997 -39.828 -21.222  1.00 72.49           C  
ATOM   1206  CD1 LEU B 151       5.017 -40.483 -22.147  1.00 72.49           C  
ATOM   1207  CD2 LEU B 151       4.694 -38.971 -20.171  1.00 72.49           C  
ATOM   1208  N   ASN B 152       0.399 -37.194 -22.017  1.00 71.72           N  
ATOM   1209  CA  ASN B 152      -0.240 -35.972 -21.542  1.00 71.72           C  
ATOM   1210  C   ASN B 152      -1.602 -36.258 -20.917  1.00 71.72           C  
ATOM   1211  CB  ASN B 152      -0.380 -34.961 -22.682  1.00 71.72           C  
ATOM   1212  O   ASN B 152      -2.009 -35.584 -19.969  1.00 71.72           O  
ATOM   1213  CG  ASN B 152       0.919 -34.244 -22.990  1.00 71.72           C  
ATOM   1214  ND2 ASN B 152       0.991 -33.626 -24.163  1.00 71.72           N  
ATOM   1215  OD1 ASN B 152       1.851 -34.247 -22.182  1.00 71.72           O  
ATOM   1216  N   ASP B 153      -2.193 -37.298 -21.296  1.00 70.14           N  
ATOM   1217  CA  ASP B 153      -3.534 -37.622 -20.821  1.00 70.14           C  
ATOM   1218  C   ASP B 153      -3.488 -38.688 -19.729  1.00 70.14           C  
ATOM   1219  CB  ASP B 153      -4.414 -38.095 -21.980  1.00 70.14           C  
ATOM   1220  O   ASP B 153      -4.494 -38.950 -19.067  1.00 70.14           O  
ATOM   1221  CG  ASP B 153      -5.370 -37.024 -22.474  1.00 70.14           C  
ATOM   1222  OD1 ASP B 153      -5.430 -35.933 -21.868  1.00 70.14           O  
ATOM   1223  OD2 ASP B 153      -6.073 -37.275 -23.477  1.00 70.14           O  
ATOM   1224  N   ALA B 154      -2.242 -39.253 -19.454  1.00 78.78           N  
ATOM   1225  CA  ALA B 154      -2.152 -40.390 -18.541  1.00 78.78           C  
ATOM   1226  C   ALA B 154      -1.843 -39.928 -17.120  1.00 78.78           C  
ATOM   1227  CB  ALA B 154      -1.089 -41.375 -19.020  1.00 78.78           C  
ATOM   1228  O   ALA B 154      -1.061 -38.997 -16.919  1.00 78.78           O  
ATOM   1229  N   ASP B 155      -2.537 -40.466 -16.133  1.00 81.51           N  
ATOM   1230  CA  ASP B 155      -2.277 -40.211 -14.720  1.00 81.51           C  
ATOM   1231  C   ASP B 155      -1.209 -41.159 -14.178  1.00 81.51           C  
ATOM   1232  CB  ASP B 155      -3.564 -40.348 -13.904  1.00 81.51           C  
ATOM   1233  O   ASP B 155      -0.531 -40.844 -13.198  1.00 81.51           O  
ATOM   1234  CG  ASP B 155      -4.596 -39.287 -14.243  1.00 81.51           C  
ATOM   1235  OD1 ASP B 155      -4.214 -38.128 -14.515  1.00 81.51           O  
ATOM   1236  OD2 ASP B 155      -5.803 -39.611 -14.235  1.00 81.51           O  
ATOM   1237  N   MET B 156      -1.068 -42.280 -14.939  1.00 87.84           N  
ATOM   1238  CA  MET B 156      -0.120 -43.305 -14.513  1.00 87.84           C  
ATOM   1239  C   MET B 156       0.357 -44.132 -15.701  1.00 87.84           C  
ATOM   1240  CB  MET B 156      -0.751 -44.218 -13.460  1.00 87.84           C  
ATOM   1241  O   MET B 156      -0.401 -44.370 -16.643  1.00 87.84           O  
ATOM   1242  CG  MET B 156       0.186 -45.296 -12.942  1.00 87.84           C  
ATOM   1243  SD  MET B 156      -0.632 -46.427 -11.751  1.00 87.84           S  
ATOM   1244  CE  MET B 156      -1.483 -47.543 -12.902  1.00 87.84           C  
ATOM   1245  N   VAL B 157       1.579 -44.454 -15.741  1.00 90.79           N  
ATOM   1246  CA  VAL B 157       2.173 -45.339 -16.737  1.00 90.79           C  
ATOM   1247  C   VAL B 157       2.882 -46.498 -16.041  1.00 90.79           C  
ATOM   1248  CB  VAL B 157       3.161 -44.582 -17.653  1.00 90.79           C  
ATOM   1249  O   VAL B 157       3.602 -46.294 -15.060  1.00 90.79           O  
ATOM   1250  CG1 VAL B 157       3.666 -45.492 -18.771  1.00 90.79           C  
ATOM   1251  CG2 VAL B 157       2.499 -43.334 -18.233  1.00 90.79           C  
ATOM   1252  N   MET B 158       2.632 -47.673 -16.527  1.00 92.69           N  
ATOM   1253  CA  MET B 158       3.237 -48.850 -15.912  1.00 92.69           C  
ATOM   1254  C   MET B 158       3.899 -49.734 -16.964  1.00 92.69           C  
ATOM   1255  CB  MET B 158       2.190 -49.653 -15.139  1.00 92.69           C  
ATOM   1256  O   MET B 158       3.372 -49.896 -18.066  1.00 92.69           O  
ATOM   1257  CG  MET B 158       2.776 -50.775 -14.298  1.00 92.69           C  
ATOM   1258  SD  MET B 158       1.502 -51.649 -13.307  1.00 92.69           S  
ATOM   1259  CE  MET B 158       2.534 -52.302 -11.965  1.00 92.69           C  
ATOM   1260  N   SER B 159       5.064 -50.199 -16.712  1.00 91.84           N  
ATOM   1261  CA  SER B 159       5.749 -51.139 -17.593  1.00 91.84           C  
ATOM   1262  C   SER B 159       5.722 -52.552 -17.021  1.00 91.84           C  
ATOM   1263  CB  SER B 159       7.196 -50.701 -17.823  1.00 91.84           C  
ATOM   1264  O   SER B 159       5.735 -52.735 -15.802  1.00 91.84           O  
ATOM   1265  OG  SER B 159       7.961 -50.852 -16.640  1.00 91.84           O  
ATOM   1266  N   PHE B 160       5.598 -53.522 -17.897  1.00 89.32           N  
ATOM   1267  CA  PHE B 160       5.533 -54.925 -17.504  1.00 89.32           C  
ATOM   1268  C   PHE B 160       6.662 -55.721 -18.148  1.00 89.32           C  
ATOM   1269  CB  PHE B 160       4.179 -55.530 -17.887  1.00 89.32           C  
ATOM   1270  O   PHE B 160       6.885 -55.624 -19.357  1.00 89.32           O  
ATOM   1271  CG  PHE B 160       3.000 -54.804 -17.296  1.00 89.32           C  
ATOM   1272  CD1 PHE B 160       2.455 -55.206 -16.083  1.00 89.32           C  
ATOM   1273  CD2 PHE B 160       2.438 -53.718 -17.955  1.00 89.32           C  
ATOM   1274  CE1 PHE B 160       1.365 -54.536 -15.534  1.00 89.32           C  
ATOM   1275  CE2 PHE B 160       1.348 -53.044 -17.412  1.00 89.32           C  
ATOM   1276  CZ  PHE B 160       0.812 -53.455 -16.202  1.00 89.32           C  
ATOM   1277  N   VAL B 161       7.312 -56.442 -17.367  1.00 82.66           N  
ATOM   1278  CA  VAL B 161       8.431 -57.237 -17.863  1.00 82.66           C  
ATOM   1279  C   VAL B 161       7.920 -58.572 -18.399  1.00 82.66           C  
ATOM   1280  CB  VAL B 161       9.490 -57.474 -16.762  1.00 82.66           C  
ATOM   1281  O   VAL B 161       6.936 -59.116 -17.892  1.00 82.66           O  
ATOM   1282  CG1 VAL B 161      10.735 -58.139 -17.345  1.00 82.66           C  
ATOM   1283  CG2 VAL B 161       9.853 -56.157 -16.079  1.00 82.66           C  
ATOM   1284  N   ASN B 162       8.566 -59.063 -19.403  1.00 84.44           N  
ATOM   1285  CA  ASN B 162       8.227 -60.342 -20.017  1.00 84.44           C  
ATOM   1286  C   ASN B 162       8.507 -61.509 -19.074  1.00 84.44           C  
ATOM   1287  CB  ASN B 162       8.989 -60.526 -21.331  1.00 84.44           C  
ATOM   1288  O   ASN B 162       9.610 -61.627 -18.537  1.00 84.44           O  
ATOM   1289  CG  ASN B 162       8.646 -61.827 -22.028  1.00 84.44           C  
ATOM   1290  ND2 ASN B 162       9.598 -62.365 -22.782  1.00 84.44           N  
ATOM   1291  OD1 ASN B 162       7.534 -62.344 -21.892  1.00 84.44           O  
ATOM   1292  N   LEU B 163       7.514 -62.446 -18.799  1.00 75.54           N  
ATOM   1293  CA  LEU B 163       7.622 -63.545 -17.846  1.00 75.54           C  
ATOM   1294  C   LEU B 163       8.130 -64.810 -18.530  1.00 75.54           C  
ATOM   1295  CB  LEU B 163       6.267 -63.817 -17.185  1.00 75.54           C  
ATOM   1296  O   LEU B 163       8.794 -65.637 -17.901  1.00 75.54           O  
ATOM   1297  CG  LEU B 163       5.675 -62.674 -16.359  1.00 75.54           C  
ATOM   1298  CD1 LEU B 163       4.209 -62.953 -16.044  1.00 75.54           C  
ATOM   1299  CD2 LEU B 163       6.474 -62.471 -15.076  1.00 75.54           C  
ATOM   1300  N   VAL B 164       7.681 -65.023 -19.826  1.00 69.21           N  
ATOM   1301  CA  VAL B 164       7.964 -66.274 -20.523  1.00 69.21           C  
ATOM   1302  C   VAL B 164       8.739 -65.986 -21.807  1.00 69.21           C  
ATOM   1303  CB  VAL B 164       6.667 -67.049 -20.846  1.00 69.21           C  
ATOM   1304  O   VAL B 164       8.456 -65.010 -22.505  1.00 69.21           O  
ATOM   1305  CG1 VAL B 164       6.985 -68.353 -21.575  1.00 69.21           C  
ATOM   1306  CG2 VAL B 164       5.880 -67.327 -19.567  1.00 69.21           C  
ATOM   1307  N   GLU B 165       9.893 -66.630 -21.955  1.00 58.86           N  
ATOM   1308  CA  GLU B 165      10.442 -66.632 -23.308  1.00 58.86           C  
ATOM   1309  C   GLU B 165      10.667 -68.056 -23.809  1.00 58.86           C  
ATOM   1310  CB  GLU B 165      11.753 -65.843 -23.358  1.00 58.86           C  
ATOM   1311  O   GLU B 165      11.619 -68.722 -23.396  1.00 58.86           O  
ATOM   1312  CG  GLU B 165      11.854 -64.893 -24.542  1.00 58.86           C  
ATOM   1313  CD  GLU B 165      13.140 -64.083 -24.553  1.00 58.86           C  
ATOM   1314  OE1 GLU B 165      13.342 -63.277 -25.490  1.00 58.86           O  
ATOM   1315  OE2 GLU B 165      13.953 -64.256 -23.618  1.00 58.86           O  
ATOM   1316  N   ARG B 166       9.626 -68.848 -24.047  1.00 60.64           N  
ATOM   1317  CA  ARG B 166       9.776 -70.187 -24.609  1.00 60.64           C  
ATOM   1318  C   ARG B 166       9.839 -70.137 -26.132  1.00 60.64           C  
ATOM   1319  CB  ARG B 166       8.625 -71.090 -24.162  1.00 60.64           C  
ATOM   1320  O   ARG B 166       9.007 -69.491 -26.772  1.00 60.64           O  
ATOM   1321  CG  ARG B 166       8.821 -71.700 -22.783  1.00 60.64           C  
ATOM   1322  CD  ARG B 166       7.700 -72.668 -22.430  1.00 60.64           C  
ATOM   1323  NE  ARG B 166       7.849 -73.196 -21.077  1.00 60.64           N  
ATOM   1324  NH1 ARG B 166       5.920 -74.465 -21.136  1.00 60.64           N  
ATOM   1325  NH2 ARG B 166       7.233 -74.454 -19.257  1.00 60.64           N  
ATOM   1326  CZ  ARG B 166       7.001 -74.037 -20.493  1.00 60.64           C  
ATOM   1327  N   ASP B 167      11.019 -70.519 -26.684  1.00 57.19           N  
ATOM   1328  CA  ASP B 167      11.108 -70.737 -28.124  1.00 57.19           C  
ATOM   1329  C   ASP B 167      10.395 -72.026 -28.529  1.00 57.19           C  
ATOM   1330  CB  ASP B 167      12.570 -70.783 -28.572  1.00 57.19           C  
ATOM   1331  O   ASP B 167      10.701 -73.101 -28.009  1.00 57.19           O  
ATOM   1332  CG  ASP B 167      13.159 -69.404 -28.815  1.00 57.19           C  
ATOM   1333  OD1 ASP B 167      12.392 -68.450 -29.071  1.00 57.19           O  
ATOM   1334  OD2 ASP B 167      14.400 -69.271 -28.754  1.00 57.19           O  
ATOM   1335  N   LYS B 168       9.109 -72.014 -28.994  1.00 57.66           N  
ATOM   1336  CA  LYS B 168       8.449 -73.234 -29.450  1.00 57.66           C  
ATOM   1337  C   LYS B 168       8.671 -73.454 -30.944  1.00 57.66           C  
ATOM   1338  CB  LYS B 168       6.951 -73.181 -29.145  1.00 57.66           C  
ATOM   1339  O   LYS B 168       8.521 -72.526 -31.742  1.00 57.66           O  
ATOM   1340  CG  LYS B 168       6.584 -73.687 -27.758  1.00 57.66           C  
ATOM   1341  CD  LYS B 168       5.074 -73.782 -27.579  1.00 57.66           C  
ATOM   1342  CE  LYS B 168       4.705 -74.257 -26.180  1.00 57.66           C  
ATOM   1343  NZ  LYS B 168       3.225 -74.318 -25.989  1.00 57.66           N  
ATOM   1344  N   ASP B 169       9.538 -74.343 -31.416  1.00 53.46           N  
ATOM   1345  CA  ASP B 169       9.675 -74.780 -32.802  1.00 53.46           C  
ATOM   1346  C   ASP B 169       8.728 -75.938 -33.109  1.00 53.46           C  
ATOM   1347  CB  ASP B 169      11.119 -75.189 -33.096  1.00 53.46           C  
ATOM   1348  O   ASP B 169       8.717 -76.943 -32.395  1.00 53.46           O  
ATOM   1349  CG  ASP B 169      12.044 -74.001 -33.294  1.00 53.46           C  
ATOM   1350  OD1 ASP B 169      11.562 -72.906 -33.657  1.00 53.46           O  
ATOM   1351  OD2 ASP B 169      13.266 -74.161 -33.087  1.00 53.46           O  
ATOM   1352  N   PHE B 170       7.525 -75.685 -33.726  1.00 50.86           N  
ATOM   1353  CA  PHE B 170       6.734 -76.861 -34.069  1.00 50.86           C  
ATOM   1354  C   PHE B 170       7.293 -77.547 -35.310  1.00 50.86           C  
ATOM   1355  CB  PHE B 170       5.269 -76.477 -34.296  1.00 50.86           C  
ATOM   1356  O   PHE B 170       7.623 -76.884 -36.296  1.00 50.86           O  
ATOM   1357  CG  PHE B 170       4.513 -76.187 -33.027  1.00 50.86           C  
ATOM   1358  CD1 PHE B 170       4.001 -77.222 -32.254  1.00 50.86           C  
ATOM   1359  CD2 PHE B 170       4.316 -74.878 -32.607  1.00 50.86           C  
ATOM   1360  CE1 PHE B 170       3.302 -76.956 -31.079  1.00 50.86           C  
ATOM   1361  CE2 PHE B 170       3.618 -74.605 -31.434  1.00 50.86           C  
ATOM   1362  CZ  PHE B 170       3.111 -75.645 -30.672  1.00 50.86           C  
ATOM   1363  N   SER B 171       7.821 -78.774 -35.213  1.00 48.48           N  
ATOM   1364  CA  SER B 171       8.579 -79.586 -36.160  1.00 48.48           C  
ATOM   1365  C   SER B 171       7.805 -79.787 -37.459  1.00 48.48           C  
ATOM   1366  CB  SER B 171       8.924 -80.943 -35.547  1.00 48.48           C  
ATOM   1367  O   SER B 171       8.398 -79.847 -38.538  1.00 48.48           O  
ATOM   1368  OG  SER B 171       7.904 -81.890 -35.815  1.00 48.48           O  
ATOM   1369  N   HIS B 172       6.376 -80.083 -37.505  1.00 48.09           N  
ATOM   1370  CA  HIS B 172       5.844 -80.626 -38.749  1.00 48.09           C  
ATOM   1371  C   HIS B 172       5.931 -79.604 -39.878  1.00 48.09           C  
ATOM   1372  CB  HIS B 172       4.394 -81.077 -38.560  1.00 48.09           C  
ATOM   1373  O   HIS B 172       6.303 -79.946 -41.003  1.00 48.09           O  
ATOM   1374  CG  HIS B 172       4.257 -82.333 -37.758  1.00 48.09           C  
ATOM   1375  CD2 HIS B 172       3.705 -82.555 -36.542  1.00 48.09           C  
ATOM   1376  ND1 HIS B 172       4.725 -83.552 -38.199  1.00 48.09           N  
ATOM   1377  CE1 HIS B 172       4.465 -84.472 -37.285  1.00 48.09           C  
ATOM   1378  NE2 HIS B 172       3.847 -83.893 -36.270  1.00 48.09           N  
ATOM   1379  N   GLN B 173       5.538 -78.316 -39.764  1.00 52.06           N  
ATOM   1380  CA  GLN B 173       5.542 -77.296 -40.807  1.00 52.06           C  
ATOM   1381  C   GLN B 173       6.702 -76.322 -40.620  1.00 52.06           C  
ATOM   1382  CB  GLN B 173       4.215 -76.535 -40.820  1.00 52.06           C  
ATOM   1383  O   GLN B 173       6.872 -75.391 -41.411  1.00 52.06           O  
ATOM   1384  CG  GLN B 173       3.135 -77.197 -41.665  1.00 52.06           C  
ATOM   1385  CD  GLN B 173       1.835 -76.415 -41.674  1.00 52.06           C  
ATOM   1386  NE2 GLN B 173       0.877 -76.866 -42.477  1.00 52.06           N  
ATOM   1387  OE1 GLN B 173       1.692 -75.414 -40.965  1.00 52.06           O  
ATOM   1388  N   ARG B 174       7.762 -76.658 -39.921  1.00 55.93           N  
ATOM   1389  CA  ARG B 174       8.971 -75.873 -39.697  1.00 55.93           C  
ATOM   1390  C   ARG B 174       8.635 -74.405 -39.456  1.00 55.93           C  
ATOM   1391  CB  ARG B 174       9.926 -76.004 -40.886  1.00 55.93           C  
ATOM   1392  O   ARG B 174       9.250 -73.517 -40.049  1.00 55.93           O  
ATOM   1393  CG  ARG B 174      10.814 -77.236 -40.830  1.00 55.93           C  
ATOM   1394  CD  ARG B 174      11.867 -77.223 -41.930  1.00 55.93           C  
ATOM   1395  NE  ARG B 174      12.850 -78.287 -41.748  1.00 55.93           N  
ATOM   1396  NH1 ARG B 174      14.032 -77.807 -43.674  1.00 55.93           N  
ATOM   1397  NH2 ARG B 174      14.693 -79.533 -42.318  1.00 55.93           N  
ATOM   1398  CZ  ARG B 174      13.856 -78.540 -42.580  1.00 55.93           C  
ATOM   1399  N   ARG B 175       7.554 -74.115 -38.702  1.00 68.62           N  
ATOM   1400  CA  ARG B 175       7.242 -72.721 -38.402  1.00 68.62           C  
ATOM   1401  C   ARG B 175       7.872 -72.291 -37.082  1.00 68.62           C  
ATOM   1402  CB  ARG B 175       5.727 -72.507 -38.354  1.00 68.62           C  
ATOM   1403  O   ARG B 175       7.865 -73.048 -36.109  1.00 68.62           O  
ATOM   1404  CG  ARG B 175       5.066 -72.477 -39.723  1.00 68.62           C  
ATOM   1405  CD  ARG B 175       3.590 -72.118 -39.628  1.00 68.62           C  
ATOM   1406  NE  ARG B 175       2.957 -72.086 -40.944  1.00 68.62           N  
ATOM   1407  NH1 ARG B 175       0.831 -71.673 -40.141  1.00 68.62           N  
ATOM   1408  NH2 ARG B 175       1.192 -71.866 -42.396  1.00 68.62           N  
ATOM   1409  CZ  ARG B 175       1.662 -71.875 -41.157  1.00 68.62           C  
ATOM   1410  N   HIS B 176       8.567 -71.125 -37.053  1.00 75.68           N  
ATOM   1411  CA  HIS B 176       9.270 -70.563 -35.905  1.00 75.68           C  
ATOM   1412  C   HIS B 176       8.460 -69.445 -35.256  1.00 75.68           C  
ATOM   1413  CB  HIS B 176      10.645 -70.040 -36.323  1.00 75.68           C  
ATOM   1414  O   HIS B 176       8.017 -68.518 -35.937  1.00 75.68           O  
ATOM   1415  CG  HIS B 176      11.521 -71.083 -36.941  1.00 75.68           C  
ATOM   1416  CD2 HIS B 176      11.773 -71.378 -38.238  1.00 75.68           C  
ATOM   1417  ND1 HIS B 176      12.260 -71.973 -36.192  1.00 75.68           N  
ATOM   1418  CE1 HIS B 176      12.931 -72.773 -37.004  1.00 75.68           C  
ATOM   1419  NE2 HIS B 176      12.653 -72.433 -38.251  1.00 75.68           N  
ATOM   1420  N   TYR B 177       8.039 -69.604 -34.008  1.00 78.94           N  
ATOM   1421  CA  TYR B 177       7.349 -68.533 -33.297  1.00 78.94           C  
ATOM   1422  C   TYR B 177       7.946 -68.327 -31.910  1.00 78.94           C  
ATOM   1423  CB  TYR B 177       5.853 -68.842 -33.181  1.00 78.94           C  
ATOM   1424  O   TYR B 177       8.606 -69.218 -31.372  1.00 78.94           O  
ATOM   1425  CG  TYR B 177       5.558 -70.217 -32.634  1.00 78.94           C  
ATOM   1426  CD1 TYR B 177       5.449 -71.317 -33.483  1.00 78.94           C  
ATOM   1427  CD2 TYR B 177       5.386 -70.420 -31.269  1.00 78.94           C  
ATOM   1428  CE1 TYR B 177       5.175 -72.586 -32.984  1.00 78.94           C  
ATOM   1429  CE2 TYR B 177       5.111 -71.685 -30.759  1.00 78.94           C  
ATOM   1430  OH  TYR B 177       4.737 -74.014 -31.123  1.00 78.94           O  
ATOM   1431  CZ  TYR B 177       5.008 -72.760 -31.623  1.00 78.94           C  
ATOM   1432  N   LYS B 178       7.861 -67.140 -31.404  1.00 84.92           N  
ATOM   1433  CA  LYS B 178       8.268 -66.799 -30.044  1.00 84.92           C  
ATOM   1434  C   LYS B 178       7.087 -66.271 -29.234  1.00 84.92           C  
ATOM   1435  CB  LYS B 178       9.395 -65.766 -30.063  1.00 84.92           C  
ATOM   1436  O   LYS B 178       6.304 -65.457 -29.727  1.00 84.92           O  
ATOM   1437  CG  LYS B 178      10.193 -65.696 -28.769  1.00 84.92           C  
ATOM   1438  CD  LYS B 178      11.490 -64.918 -28.954  1.00 84.92           C  
ATOM   1439  CE  LYS B 178      12.361 -64.979 -27.707  1.00 84.92           C  
ATOM   1440  NZ  LYS B 178      13.685 -64.322 -27.924  1.00 84.92           N  
ATOM   1441  N   GLU B 179       6.951 -66.729 -27.969  1.00 86.41           N  
ATOM   1442  CA  GLU B 179       5.816 -66.355 -27.131  1.00 86.41           C  
ATOM   1443  C   GLU B 179       6.237 -65.385 -26.031  1.00 86.41           C  
ATOM   1444  CB  GLU B 179       5.169 -67.599 -26.516  1.00 86.41           C  
ATOM   1445  O   GLU B 179       7.339 -65.494 -25.489  1.00 86.41           O  
ATOM   1446  CG  GLU B 179       4.414 -68.459 -27.519  1.00 86.41           C  
ATOM   1447  CD  GLU B 179       3.701 -69.640 -26.879  1.00 86.41           C  
ATOM   1448  OE1 GLU B 179       3.032 -70.411 -27.605  1.00 86.41           O  
ATOM   1449  OE2 GLU B 179       3.812 -69.796 -25.643  1.00 86.41           O  
ATOM   1450  N   PHE B 180       5.383 -64.470 -25.744  1.00 89.44           N  
ATOM   1451  CA  PHE B 180       5.589 -63.485 -24.689  1.00 89.44           C  
ATOM   1452  C   PHE B 180       4.379 -63.423 -23.763  1.00 89.44           C  
ATOM   1453  CB  PHE B 180       5.862 -62.102 -25.288  1.00 89.44           C  
ATOM   1454  O   PHE B 180       3.236 -63.437 -24.224  1.00 89.44           O  
ATOM   1455  CG  PHE B 180       6.992 -62.084 -26.282  1.00 89.44           C  
ATOM   1456  CD1 PHE B 180       8.299 -61.861 -25.866  1.00 89.44           C  
ATOM   1457  CD2 PHE B 180       6.747 -62.290 -27.634  1.00 89.44           C  
ATOM   1458  CE1 PHE B 180       9.347 -61.844 -26.784  1.00 89.44           C  
ATOM   1459  CE2 PHE B 180       7.788 -62.275 -28.557  1.00 89.44           C  
ATOM   1460  CZ  PHE B 180       9.087 -62.051 -28.130  1.00 89.44           C  
ATOM   1461  N   ARG B 181       4.659 -63.318 -22.419  1.00 88.49           N  
ATOM   1462  CA  ARG B 181       3.579 -63.246 -21.440  1.00 88.49           C  
ATOM   1463  C   ARG B 181       3.819 -62.120 -20.440  1.00 88.49           C  
ATOM   1464  CB  ARG B 181       3.431 -64.579 -20.703  1.00 88.49           C  
ATOM   1465  O   ARG B 181       4.945 -61.923 -19.978  1.00 88.49           O  
ATOM   1466  CG  ARG B 181       2.733 -65.658 -21.515  1.00 88.49           C  
ATOM   1467  CD  ARG B 181       2.344 -66.850 -20.652  1.00 88.49           C  
ATOM   1468  NE  ARG B 181       1.762 -67.926 -21.450  1.00 88.49           N  
ATOM   1469  NH1 ARG B 181       1.298 -69.292 -19.646  1.00 88.49           N  
ATOM   1470  NH2 ARG B 181       0.772 -69.974 -21.771  1.00 88.49           N  
ATOM   1471  CZ  ARG B 181       1.279 -69.062 -20.954  1.00 88.49           C  
ATOM   1472  N   PHE B 182       2.768 -61.407 -20.175  1.00 88.51           N  
ATOM   1473  CA  PHE B 182       2.844 -60.292 -19.238  1.00 88.51           C  
ATOM   1474  C   PHE B 182       1.772 -60.415 -18.162  1.00 88.51           C  
ATOM   1475  CB  PHE B 182       2.697 -58.958 -19.976  1.00 88.51           C  
ATOM   1476  O   PHE B 182       0.630 -60.776 -18.455  1.00 88.51           O  
ATOM   1477  CG  PHE B 182       3.678 -58.775 -21.103  1.00 88.51           C  
ATOM   1478  CD1 PHE B 182       4.960 -58.300 -20.856  1.00 88.51           C  
ATOM   1479  CD2 PHE B 182       3.317 -59.079 -22.409  1.00 88.51           C  
ATOM   1480  CE1 PHE B 182       5.870 -58.130 -21.897  1.00 88.51           C  
ATOM   1481  CE2 PHE B 182       4.221 -58.912 -23.454  1.00 88.51           C  
ATOM   1482  CZ  PHE B 182       5.496 -58.436 -23.196  1.00 88.51           C  
ATOM   1483  N   ASP B 183       2.173 -60.090 -16.915  1.00 85.51           N  
ATOM   1484  CA  ASP B 183       1.245 -60.151 -15.790  1.00 85.51           C  
ATOM   1485  C   ASP B 183       0.571 -58.800 -15.561  1.00 85.51           C  
ATOM   1486  CB  ASP B 183       1.970 -60.599 -14.520  1.00 85.51           C  
ATOM   1487  O   ASP B 183       1.192 -57.871 -15.041  1.00 85.51           O  
ATOM   1488  CG  ASP B 183       1.029 -60.829 -13.350  1.00 85.51           C  
ATOM   1489  OD1 ASP B 183      -0.204 -60.726 -13.529  1.00 85.51           O  
ATOM   1490  OD2 ASP B 183       1.526 -61.111 -12.238  1.00 85.51           O  
ATOM   1491  N   LEU B 184      -0.748 -58.726 -15.859  1.00 85.13           N  
ATOM   1492  CA  LEU B 184      -1.481 -57.474 -15.706  1.00 85.13           C  
ATOM   1493  C   LEU B 184      -2.377 -57.516 -14.473  1.00 85.13           C  
ATOM   1494  CB  LEU B 184      -2.322 -57.188 -16.953  1.00 85.13           C  
ATOM   1495  O   LEU B 184      -3.249 -56.660 -14.305  1.00 85.13           O  
ATOM   1496  CG  LEU B 184      -1.550 -56.956 -18.253  1.00 85.13           C  
ATOM   1497  CD1 LEU B 184      -2.447 -57.221 -19.457  1.00 85.13           C  
ATOM   1498  CD2 LEU B 184      -0.991 -55.538 -18.297  1.00 85.13           C  
ATOM   1499  N   THR B 185      -2.201 -58.482 -13.591  1.00 80.66           N  
ATOM   1500  CA  THR B 185      -3.063 -58.676 -12.430  1.00 80.66           C  
ATOM   1501  C   THR B 185      -2.719 -57.678 -11.328  1.00 80.66           C  
ATOM   1502  CB  THR B 185      -2.946 -60.110 -11.882  1.00 80.66           C  
ATOM   1503  O   THR B 185      -3.549 -57.391 -10.463  1.00 80.66           O  
ATOM   1504  CG2 THR B 185      -3.527 -61.123 -12.863  1.00 80.66           C  
ATOM   1505  OG1 THR B 185      -1.565 -60.419 -11.656  1.00 80.66           O  
ATOM   1506  N   GLN B 186      -1.614 -57.004 -11.448  1.00 76.68           N  
ATOM   1507  CA  GLN B 186      -1.141 -56.125 -10.384  1.00 76.68           C  
ATOM   1508  C   GLN B 186      -1.535 -54.676 -10.652  1.00 76.68           C  
ATOM   1509  CB  GLN B 186       0.377 -56.237 -10.230  1.00 76.68           C  
ATOM   1510  O   GLN B 186      -1.044 -53.760  -9.988  1.00 76.68           O  
ATOM   1511  CG  GLN B 186       0.852 -57.619  -9.805  1.00 76.68           C  
ATOM   1512  CD  GLN B 186       1.699 -57.588  -8.547  1.00 76.68           C  
ATOM   1513  NE2 GLN B 186       2.054 -58.764  -8.041  1.00 76.68           N  
ATOM   1514  OE1 GLN B 186       2.033 -56.515  -8.034  1.00 76.68           O  
ATOM   1515  N   ILE B 187      -2.367 -54.475 -11.635  1.00 80.30           N  
ATOM   1516  CA  ILE B 187      -2.833 -53.127 -11.939  1.00 80.30           C  
ATOM   1517  C   ILE B 187      -3.740 -52.628 -10.816  1.00 80.30           C  
ATOM   1518  CB  ILE B 187      -3.580 -53.078 -13.291  1.00 80.30           C  
ATOM   1519  O   ILE B 187      -4.704 -53.300 -10.444  1.00 80.30           O  
ATOM   1520  CG1 ILE B 187      -2.651 -53.518 -14.430  1.00 80.30           C  
ATOM   1521  CG2 ILE B 187      -4.138 -51.676 -13.550  1.00 80.30           C  
ATOM   1522  CD1 ILE B 187      -3.347 -53.655 -15.777  1.00 80.30           C  
ATOM   1523  N   PRO B 188      -3.393 -51.542 -10.261  1.00 72.30           N  
ATOM   1524  CA  PRO B 188      -4.186 -50.989  -9.161  1.00 72.30           C  
ATOM   1525  C   PRO B 188      -5.647 -50.764  -9.541  1.00 72.30           C  
ATOM   1526  CB  PRO B 188      -3.490 -49.660  -8.858  1.00 72.30           C  
ATOM   1527  O   PRO B 188      -5.948 -50.460 -10.699  1.00 72.30           O  
ATOM   1528  CG  PRO B 188      -2.175 -49.747  -9.564  1.00 72.30           C  
ATOM   1529  CD  PRO B 188      -2.263 -50.829 -10.602  1.00 72.30           C  
ATOM   1530  N   HIS B 189      -6.480 -50.912  -8.589  1.00 67.70           N  
ATOM   1531  CA  HIS B 189      -7.911 -50.737  -8.809  1.00 67.70           C  
ATOM   1532  C   HIS B 189      -8.234 -49.306  -9.225  1.00 67.70           C  
ATOM   1533  CB  HIS B 189      -8.696 -51.108  -7.550  1.00 67.70           C  
ATOM   1534  O   HIS B 189      -7.615 -48.358  -8.736  1.00 67.70           O  
ATOM   1535  CG  HIS B 189      -8.815 -52.582  -7.329  1.00 67.70           C  
ATOM   1536  CD2 HIS B 189      -9.791 -53.318  -6.746  1.00 67.70           C  
ATOM   1537  ND1 HIS B 189      -7.845 -53.475  -7.729  1.00 67.70           N  
ATOM   1538  CE1 HIS B 189      -8.220 -54.700  -7.402  1.00 67.70           C  
ATOM   1539  NE2 HIS B 189      -9.398 -54.632  -6.804  1.00 67.70           N  
ATOM   1540  N   GLY B 190      -9.155 -49.042 -10.058  1.00 68.04           N  
ATOM   1541  CA  GLY B 190      -9.620 -47.727 -10.471  1.00 68.04           C  
ATOM   1542  C   GLY B 190      -8.836 -47.156 -11.637  1.00 68.04           C  
ATOM   1543  O   GLY B 190      -9.112 -46.045 -12.093  1.00 68.04           O  
ATOM   1544  N   GLU B 191      -7.911 -47.773 -12.126  1.00 74.75           N  
ATOM   1545  CA  GLU B 191      -7.107 -47.330 -13.262  1.00 74.75           C  
ATOM   1546  C   GLU B 191      -7.544 -48.022 -14.550  1.00 74.75           C  
ATOM   1547  CB  GLU B 191      -5.621 -47.589 -13.003  1.00 74.75           C  
ATOM   1548  O   GLU B 191      -7.596 -49.252 -14.613  1.00 74.75           O  
ATOM   1549  CG  GLU B 191      -5.081 -46.887 -11.765  1.00 74.75           C  
ATOM   1550  CD  GLU B 191      -4.769 -45.418 -11.997  1.00 74.75           C  
ATOM   1551  OE1 GLU B 191      -4.423 -44.710 -11.023  1.00 74.75           O  
ATOM   1552  OE2 GLU B 191      -4.871 -44.970 -13.161  1.00 74.75           O  
ATOM   1553  N   ALA B 192      -7.879 -47.187 -15.493  1.00 76.82           N  
ATOM   1554  CA  ALA B 192      -8.309 -47.733 -16.777  1.00 76.82           C  
ATOM   1555  C   ALA B 192      -7.211 -47.595 -17.828  1.00 76.82           C  
ATOM   1556  CB  ALA B 192      -9.584 -47.039 -17.251  1.00 76.82           C  
ATOM   1557  O   ALA B 192      -6.631 -46.519 -17.991  1.00 76.82           O  
ATOM   1558  N   VAL B 193      -6.950 -48.594 -18.516  1.00 84.53           N  
ATOM   1559  CA  VAL B 193      -5.921 -48.585 -19.550  1.00 84.53           C  
ATOM   1560  C   VAL B 193      -6.397 -47.762 -20.745  1.00 84.53           C  
ATOM   1561  CB  VAL B 193      -5.556 -50.017 -20.000  1.00 84.53           C  
ATOM   1562  O   VAL B 193      -7.441 -48.055 -21.332  1.00 84.53           O  
ATOM   1563  CG1 VAL B 193      -4.513 -49.983 -21.116  1.00 84.53           C  
ATOM   1564  CG2 VAL B 193      -5.049 -50.836 -18.815  1.00 84.53           C  
ATOM   1565  N   THR B 194      -5.774 -46.788 -21.168  1.00 84.30           N  
ATOM   1566  CA  THR B 194      -6.110 -45.953 -22.316  1.00 84.30           C  
ATOM   1567  C   THR B 194      -5.283 -46.351 -23.535  1.00 84.30           C  
ATOM   1568  CB  THR B 194      -5.886 -44.461 -22.006  1.00 84.30           C  
ATOM   1569  O   THR B 194      -5.751 -46.248 -24.671  1.00 84.30           O  
ATOM   1570  CG2 THR B 194      -6.952 -43.931 -21.054  1.00 84.30           C  
ATOM   1571  OG1 THR B 194      -4.596 -44.292 -21.404  1.00 84.30           O  
ATOM   1572  N   ALA B 195      -4.123 -46.817 -23.235  1.00 85.21           N  
ATOM   1573  CA  ALA B 195      -3.246 -47.274 -24.311  1.00 85.21           C  
ATOM   1574  C   ALA B 195      -2.241 -48.301 -23.799  1.00 85.21           C  
ATOM   1575  CB  ALA B 195      -2.518 -46.090 -24.943  1.00 85.21           C  
ATOM   1576  O   ALA B 195      -1.872 -48.286 -22.622  1.00 85.21           O  
ATOM   1577  N   ALA B 196      -1.877 -49.215 -24.580  1.00 90.15           N  
ATOM   1578  CA  ALA B 196      -0.867 -50.220 -24.259  1.00 90.15           C  
ATOM   1579  C   ALA B 196      -0.038 -50.577 -25.489  1.00 90.15           C  
ATOM   1580  CB  ALA B 196      -1.526 -51.472 -23.684  1.00 90.15           C  
ATOM   1581  O   ALA B 196      -0.565 -50.651 -26.601  1.00 90.15           O  
ATOM   1582  N   GLU B 197       1.233 -50.794 -25.291  1.00 91.48           N  
ATOM   1583  CA  GLU B 197       2.145 -51.081 -26.394  1.00 91.48           C  
ATOM   1584  C   GLU B 197       3.112 -52.205 -26.033  1.00 91.48           C  
ATOM   1585  CB  GLU B 197       2.923 -49.824 -26.789  1.00 91.48           C  
ATOM   1586  O   GLU B 197       3.564 -52.298 -24.890  1.00 91.48           O  
ATOM   1587  CG  GLU B 197       2.043 -48.686 -27.286  1.00 91.48           C  
ATOM   1588  CD  GLU B 197       2.816 -47.406 -27.561  1.00 91.48           C  
ATOM   1589  OE1 GLU B 197       2.284 -46.514 -28.261  1.00 91.48           O  
ATOM   1590  OE2 GLU B 197       3.962 -47.294 -27.073  1.00 91.48           O  
ATOM   1591  N   PHE B 198       3.366 -53.042 -26.938  1.00 92.67           N  
ATOM   1592  CA  PHE B 198       4.417 -54.047 -26.838  1.00 92.67           C  
ATOM   1593  C   PHE B 198       5.670 -53.597 -27.580  1.00 92.67           C  
ATOM   1594  CB  PHE B 198       3.932 -55.391 -27.392  1.00 92.67           C  
ATOM   1595  O   PHE B 198       5.603 -53.229 -28.755  1.00 92.67           O  
ATOM   1596  CG  PHE B 198       5.002 -56.448 -27.442  1.00 92.67           C  
ATOM   1597  CD1 PHE B 198       5.445 -56.952 -28.658  1.00 92.67           C  
ATOM   1598  CD2 PHE B 198       5.564 -56.939 -26.270  1.00 92.67           C  
ATOM   1599  CE1 PHE B 198       6.435 -57.931 -28.707  1.00 92.67           C  
ATOM   1600  CE2 PHE B 198       6.553 -57.918 -26.311  1.00 92.67           C  
ATOM   1601  CZ  PHE B 198       6.986 -58.413 -27.530  1.00 92.67           C  
ATOM   1602  N   ARG B 199       6.782 -53.721 -26.952  1.00 91.02           N  
ATOM   1603  CA  ARG B 199       8.018 -53.214 -27.539  1.00 91.02           C  
ATOM   1604  C   ARG B 199       9.078 -54.309 -27.614  1.00 91.02           C  
ATOM   1605  CB  ARG B 199       8.548 -52.026 -26.734  1.00 91.02           C  
ATOM   1606  O   ARG B 199       9.413 -54.925 -26.601  1.00 91.02           O  
ATOM   1607  CG  ARG B 199       7.602 -50.837 -26.696  1.00 91.02           C  
ATOM   1608  CD  ARG B 199       8.225 -49.642 -25.987  1.00 91.02           C  
ATOM   1609  NE  ARG B 199       7.469 -48.417 -26.229  1.00 91.02           N  
ATOM   1610  NH1 ARG B 199       9.263 -46.999 -25.901  1.00 91.02           N  
ATOM   1611  NH2 ARG B 199       7.200 -46.144 -26.419  1.00 91.02           N  
ATOM   1612  CZ  ARG B 199       7.979 -47.190 -26.182  1.00 91.02           C  
ATOM   1613  N   ILE B 200       9.663 -54.408 -28.774  1.00 91.13           N  
ATOM   1614  CA  ILE B 200      10.695 -55.417 -28.986  1.00 91.13           C  
ATOM   1615  C   ILE B 200      11.810 -54.839 -29.855  1.00 91.13           C  
ATOM   1616  CB  ILE B 200      10.114 -56.692 -29.637  1.00 91.13           C  
ATOM   1617  O   ILE B 200      11.547 -54.078 -30.789  1.00 91.13           O  
ATOM   1618  CG1 ILE B 200      11.170 -57.803 -29.669  1.00 91.13           C  
ATOM   1619  CG2 ILE B 200       9.594 -56.390 -31.045  1.00 91.13           C  
ATOM   1620  CD1 ILE B 200      10.603 -59.187 -29.956  1.00 91.13           C  
ATOM   1621  N   TYR B 201      12.972 -55.203 -29.553  1.00 90.64           N  
ATOM   1622  CA  TYR B 201      14.137 -54.656 -30.241  1.00 90.64           C  
ATOM   1623  C   TYR B 201      14.569 -55.563 -31.387  1.00 90.64           C  
ATOM   1624  CB  TYR B 201      15.299 -54.464 -29.261  1.00 90.64           C  
ATOM   1625  O   TYR B 201      14.599 -56.787 -31.241  1.00 90.64           O  
ATOM   1626  CG  TYR B 201      16.453 -53.679 -29.834  1.00 90.64           C  
ATOM   1627  CD1 TYR B 201      17.561 -54.326 -30.375  1.00 90.64           C  
ATOM   1628  CD2 TYR B 201      16.438 -52.288 -29.835  1.00 90.64           C  
ATOM   1629  CE1 TYR B 201      18.628 -53.606 -30.903  1.00 90.64           C  
ATOM   1630  CE2 TYR B 201      17.500 -51.558 -30.360  1.00 90.64           C  
ATOM   1631  OH  TYR B 201      19.642 -51.507 -31.412  1.00 90.64           O  
ATOM   1632  CZ  TYR B 201      18.588 -52.225 -30.891  1.00 90.64           C  
ATOM   1633  N   LYS B 202      14.881 -54.985 -32.541  1.00 92.10           N  
ATOM   1634  CA  LYS B 202      15.401 -55.720 -33.689  1.00 92.10           C  
ATOM   1635  C   LYS B 202      16.853 -55.343 -33.972  1.00 92.10           C  
ATOM   1636  CB  LYS B 202      14.542 -55.460 -34.928  1.00 92.10           C  
ATOM   1637  O   LYS B 202      17.168 -54.167 -34.164  1.00 92.10           O  
ATOM   1638  CG  LYS B 202      14.980 -56.238 -36.160  1.00 92.10           C  
ATOM   1639  CD  LYS B 202      14.099 -55.924 -37.362  1.00 92.10           C  
ATOM   1640  CE  LYS B 202      14.563 -56.668 -38.606  1.00 92.10           C  
ATOM   1641  NZ  LYS B 202      15.851 -56.122 -39.130  1.00 92.10           N  
ATOM   1642  N   ASP B 203      17.625 -56.297 -33.964  1.00 89.54           N  
ATOM   1643  CA  ASP B 203      19.019 -56.128 -34.363  1.00 89.54           C  
ATOM   1644  C   ASP B 203      19.230 -56.553 -35.815  1.00 89.54           C  
ATOM   1645  CB  ASP B 203      19.941 -56.929 -33.441  1.00 89.54           C  
ATOM   1646  O   ASP B 203      18.274 -56.902 -36.510  1.00 89.54           O  
ATOM   1647  CG  ASP B 203      21.167 -56.146 -33.004  1.00 89.54           C  
ATOM   1648  OD1 ASP B 203      21.527 -55.153 -33.672  1.00 89.54           O  
ATOM   1649  OD2 ASP B 203      21.780 -56.528 -31.984  1.00 89.54           O  
ATOM   1650  N   ARG B 204      20.405 -56.395 -36.290  1.00 87.55           N  
ATOM   1651  CA  ARG B 204      20.708 -56.820 -37.652  1.00 87.55           C  
ATOM   1652  C   ARG B 204      20.436 -58.309 -37.835  1.00 87.55           C  
ATOM   1653  CB  ARG B 204      22.164 -56.506 -38.003  1.00 87.55           C  
ATOM   1654  O   ARG B 204      20.815 -59.123 -36.989  1.00 87.55           O  
ATOM   1655  CG  ARG B 204      22.420 -55.040 -38.313  1.00 87.55           C  
ATOM   1656  CD  ARG B 204      23.864 -54.795 -38.730  1.00 87.55           C  
ATOM   1657  NE  ARG B 204      24.115 -53.383 -39.002  1.00 87.55           N  
ATOM   1658  NH1 ARG B 204      26.308 -53.687 -39.662  1.00 87.55           N  
ATOM   1659  NH2 ARG B 204      25.389 -51.587 -39.654  1.00 87.55           N  
ATOM   1660  CZ  ARG B 204      25.270 -52.889 -39.438  1.00 87.55           C  
ATOM   1661  N   SER B 205      19.700 -58.639 -38.870  1.00 85.65           N  
ATOM   1662  CA  SER B 205      19.377 -60.038 -39.129  1.00 85.65           C  
ATOM   1663  C   SER B 205      20.611 -60.817 -39.571  1.00 85.65           C  
ATOM   1664  CB  SER B 205      18.286 -60.148 -40.196  1.00 85.65           C  
ATOM   1665  O   SER B 205      21.629 -60.225 -39.935  1.00 85.65           O  
ATOM   1666  OG  SER B 205      17.153 -59.377 -39.837  1.00 85.65           O  
ATOM   1667  N   ASN B 206      20.624 -62.080 -39.528  1.00 83.95           N  
ATOM   1668  CA  ASN B 206      21.709 -62.945 -39.979  1.00 83.95           C  
ATOM   1669  C   ASN B 206      22.087 -62.659 -41.430  1.00 83.95           C  
ATOM   1670  CB  ASN B 206      21.328 -64.417 -39.811  1.00 83.95           C  
ATOM   1671  O   ASN B 206      21.236 -62.273 -42.233  1.00 83.95           O  
ATOM   1672  CG  ASN B 206      22.514 -65.290 -39.450  1.00 83.95           C  
ATOM   1673  ND2 ASN B 206      22.238 -66.482 -38.935  1.00 83.95           N  
ATOM   1674  OD1 ASN B 206      23.668 -64.896 -39.633  1.00 83.95           O  
ATOM   1675  N   ASN B 207      23.266 -62.802 -41.806  1.00 79.40           N  
ATOM   1676  CA  ASN B 207      23.834 -62.450 -43.103  1.00 79.40           C  
ATOM   1677  C   ASN B 207      23.116 -63.167 -44.243  1.00 79.40           C  
ATOM   1678  CB  ASN B 207      25.331 -62.765 -43.137  1.00 79.40           C  
ATOM   1679  O   ASN B 207      23.038 -62.647 -45.358  1.00 79.40           O  
ATOM   1680  CG  ASN B 207      26.157 -61.761 -42.358  1.00 79.40           C  
ATOM   1681  ND2 ASN B 207      27.442 -62.051 -42.194  1.00 79.40           N  
ATOM   1682  OD1 ASN B 207      25.644 -60.733 -41.907  1.00 79.40           O  
ATOM   1683  N   ARG B 208      22.511 -64.254 -43.959  1.00 81.65           N  
ATOM   1684  CA  ARG B 208      21.806 -65.050 -44.959  1.00 81.65           C  
ATOM   1685  C   ARG B 208      20.576 -64.311 -45.477  1.00 81.65           C  
ATOM   1686  CB  ARG B 208      21.396 -66.405 -44.377  1.00 81.65           C  
ATOM   1687  O   ARG B 208      20.097 -64.590 -46.579  1.00 81.65           O  
ATOM   1688  CG  ARG B 208      22.548 -67.387 -44.236  1.00 81.65           C  
ATOM   1689  CD  ARG B 208      22.078 -68.735 -43.706  1.00 81.65           C  
ATOM   1690  NE  ARG B 208      23.201 -69.621 -43.415  1.00 81.65           N  
ATOM   1691  NH1 ARG B 208      21.892 -71.382 -42.692  1.00 81.65           N  
ATOM   1692  NH2 ARG B 208      24.175 -71.578 -42.710  1.00 81.65           N  
ATOM   1693  CZ  ARG B 208      23.087 -70.858 -42.939  1.00 81.65           C  
ATOM   1694  N   PHE B 209      20.169 -63.302 -44.761  1.00 79.61           N  
ATOM   1695  CA  PHE B 209      18.936 -62.615 -45.126  1.00 79.61           C  
ATOM   1696  C   PHE B 209      19.202 -61.141 -45.411  1.00 79.61           C  
ATOM   1697  CB  PHE B 209      17.892 -62.754 -44.014  1.00 79.61           C  
ATOM   1698  O   PHE B 209      18.290 -60.315 -45.336  1.00 79.61           O  
ATOM   1699  CG  PHE B 209      17.589 -64.180 -43.640  1.00 79.61           C  
ATOM   1700  CD1 PHE B 209      16.864 -64.999 -44.497  1.00 79.61           C  
ATOM   1701  CD2 PHE B 209      18.031 -64.702 -42.431  1.00 79.61           C  
ATOM   1702  CE1 PHE B 209      16.583 -66.319 -44.154  1.00 79.61           C  
ATOM   1703  CE2 PHE B 209      17.753 -66.020 -42.081  1.00 79.61           C  
ATOM   1704  CZ  PHE B 209      17.028 -66.827 -42.943  1.00 79.61           C  
ATOM   1705  N   GLU B 210      20.389 -60.704 -45.703  1.00 75.85           N  
ATOM   1706  CA  GLU B 210      20.859 -59.323 -45.771  1.00 75.85           C  
ATOM   1707  C   GLU B 210      20.080 -58.527 -46.814  1.00 75.85           C  
ATOM   1708  CB  GLU B 210      22.356 -59.280 -46.085  1.00 75.85           C  
ATOM   1709  O   GLU B 210      19.789 -57.346 -46.610  1.00 75.85           O  
ATOM   1710  CG  GLU B 210      23.144 -58.329 -45.196  1.00 75.85           C  
ATOM   1711  CD  GLU B 210      24.626 -58.282 -45.532  1.00 75.85           C  
ATOM   1712  OE1 GLU B 210      25.372 -57.516 -44.881  1.00 75.85           O  
ATOM   1713  OE2 GLU B 210      25.045 -59.017 -46.454  1.00 75.85           O  
ATOM   1714  N   ASN B 211      19.589 -59.230 -47.898  1.00 78.47           N  
ATOM   1715  CA  ASN B 211      18.901 -58.483 -48.946  1.00 78.47           C  
ATOM   1716  C   ASN B 211      17.410 -58.808 -48.980  1.00 78.47           C  
ATOM   1717  CB  ASN B 211      19.536 -58.763 -50.310  1.00 78.47           C  
ATOM   1718  O   ASN B 211      16.754 -58.624 -50.006  1.00 78.47           O  
ATOM   1719  CG  ASN B 211      20.812 -57.976 -50.533  1.00 78.47           C  
ATOM   1720  ND2 ASN B 211      21.566 -58.347 -51.562  1.00 78.47           N  
ATOM   1721  OD1 ASN B 211      21.119 -57.044 -49.786  1.00 78.47           O  
ATOM   1722  N   GLU B 212      16.898 -59.039 -47.757  1.00 83.43           N  
ATOM   1723  CA  GLU B 212      15.496 -59.446 -47.738  1.00 83.43           C  
ATOM   1724  C   GLU B 212      14.667 -58.527 -46.845  1.00 83.43           C  
ATOM   1725  CB  GLU B 212      15.364 -60.896 -47.268  1.00 83.43           C  
ATOM   1726  O   GLU B 212      15.208 -57.856 -45.964  1.00 83.43           O  
ATOM   1727  CG  GLU B 212      15.733 -61.923 -48.329  1.00 83.43           C  
ATOM   1728  CD  GLU B 212      15.030 -63.258 -48.143  1.00 83.43           C  
ATOM   1729  OE1 GLU B 212      15.217 -64.166 -48.984  1.00 83.43           O  
ATOM   1730  OE2 GLU B 212      14.284 -63.397 -47.148  1.00 83.43           O  
ATOM   1731  N   THR B 213      13.418 -58.404 -47.194  1.00 88.55           N  
ATOM   1732  CA  THR B 213      12.434 -57.763 -46.328  1.00 88.55           C  
ATOM   1733  C   THR B 213      11.776 -58.787 -45.408  1.00 88.55           C  
ATOM   1734  CB  THR B 213      11.353 -57.039 -47.152  1.00 88.55           C  
ATOM   1735  O   THR B 213      11.334 -59.844 -45.862  1.00 88.55           O  
ATOM   1736  CG2 THR B 213      10.483 -56.157 -46.262  1.00 88.55           C  
ATOM   1737  OG1 THR B 213      11.985 -56.221 -48.144  1.00 88.55           O  
ATOM   1738  N   ILE B 214      11.817 -58.440 -44.118  1.00 90.50           N  
ATOM   1739  CA  ILE B 214      11.273 -59.363 -43.128  1.00 90.50           C  
ATOM   1740  C   ILE B 214       9.918 -58.856 -42.639  1.00 90.50           C  
ATOM   1741  CB  ILE B 214      12.238 -59.545 -41.935  1.00 90.50           C  
ATOM   1742  O   ILE B 214       9.794 -57.704 -42.215  1.00 90.50           O  
ATOM   1743  CG1 ILE B 214      13.618 -59.995 -42.429  1.00 90.50           C  
ATOM   1744  CG2 ILE B 214      11.666 -60.544 -40.925  1.00 90.50           C  
ATOM   1745  CD1 ILE B 214      14.684 -60.028 -41.343  1.00 90.50           C  
ATOM   1746  N   LYS B 215       8.936 -59.716 -42.722  1.00 91.80           N  
ATOM   1747  CA  LYS B 215       7.606 -59.404 -42.206  1.00 91.80           C  
ATOM   1748  C   LYS B 215       7.420 -59.957 -40.795  1.00 91.80           C  
ATOM   1749  CB  LYS B 215       6.525 -59.962 -43.134  1.00 91.80           C  
ATOM   1750  O   LYS B 215       7.439 -61.172 -40.592  1.00 91.80           O  
ATOM   1751  CG  LYS B 215       5.117 -59.497 -42.794  1.00 91.80           C  
ATOM   1752  CD  LYS B 215       4.086 -60.102 -43.737  1.00 91.80           C  
ATOM   1753  CE  LYS B 215       2.665 -59.764 -43.305  1.00 91.80           C  
ATOM   1754  NZ  LYS B 215       1.649 -60.379 -44.211  1.00 91.80           N  
ATOM   1755  N   ILE B 216       7.227 -59.055 -39.823  1.00 92.31           N  
ATOM   1756  CA  ILE B 216       7.056 -59.436 -38.425  1.00 92.31           C  
ATOM   1757  C   ILE B 216       5.587 -59.304 -38.030  1.00 92.31           C  
ATOM   1758  CB  ILE B 216       7.940 -58.577 -37.493  1.00 92.31           C  
ATOM   1759  O   ILE B 216       5.011 -58.216 -38.112  1.00 92.31           O  
ATOM   1760  CG1 ILE B 216       9.404 -58.630 -37.948  1.00 92.31           C  
ATOM   1761  CG2 ILE B 216       7.801 -59.040 -36.040  1.00 92.31           C  
ATOM   1762  CD1 ILE B 216      10.255 -57.479 -37.430  1.00 92.31           C  
ATOM   1763  N   SER B 217       5.036 -60.394 -37.579  1.00 91.44           N  
ATOM   1764  CA  SER B 217       3.626 -60.393 -37.202  1.00 91.44           C  
ATOM   1765  C   SER B 217       3.447 -60.768 -35.734  1.00 91.44           C  
ATOM   1766  CB  SER B 217       2.834 -61.358 -38.084  1.00 91.44           C  
ATOM   1767  O   SER B 217       4.111 -61.679 -35.235  1.00 91.44           O  
ATOM   1768  OG  SER B 217       2.976 -61.020 -39.453  1.00 91.44           O  
ATOM   1769  N   ILE B 218       2.553 -60.042 -35.063  1.00 92.50           N  
ATOM   1770  CA  ILE B 218       2.253 -60.311 -33.661  1.00 92.50           C  
ATOM   1771  C   ILE B 218       0.810 -60.790 -33.525  1.00 92.50           C  
ATOM   1772  CB  ILE B 218       2.488 -59.061 -32.783  1.00 92.50           C  
ATOM   1773  O   ILE B 218      -0.103 -60.206 -34.113  1.00 92.50           O  
ATOM   1774  CG1 ILE B 218       2.461 -59.439 -31.298  1.00 92.50           C  
ATOM   1775  CG2 ILE B 218       1.446 -57.981 -33.092  1.00 92.50           C  
ATOM   1776  CD1 ILE B 218       3.183 -58.448 -30.394  1.00 92.50           C  
ATOM   1777  N   TYR B 219       0.665 -61.872 -32.794  1.00 90.51           N  
ATOM   1778  CA  TYR B 219      -0.651 -62.473 -32.606  1.00 90.51           C  
ATOM   1779  C   TYR B 219      -1.011 -62.545 -31.127  1.00 90.51           C  
ATOM   1780  CB  TYR B 219      -0.694 -63.875 -33.222  1.00 90.51           C  
ATOM   1781  O   TYR B 219      -0.134 -62.706 -30.275  1.00 90.51           O  
ATOM   1782  CG  TYR B 219      -0.467 -63.888 -34.715  1.00 90.51           C  
ATOM   1783  CD1 TYR B 219      -1.541 -63.888 -35.602  1.00 90.51           C  
ATOM   1784  CD2 TYR B 219       0.820 -63.902 -35.240  1.00 90.51           C  
ATOM   1785  CE1 TYR B 219      -1.337 -63.903 -36.978  1.00 90.51           C  
ATOM   1786  CE2 TYR B 219       1.036 -63.917 -36.614  1.00 90.51           C  
ATOM   1787  OH  TYR B 219       0.161 -63.931 -38.835  1.00 90.51           O  
ATOM   1788  CZ  TYR B 219      -0.047 -63.917 -37.474  1.00 90.51           C  
ATOM   1789  N   GLN B 220      -2.287 -62.451 -30.828  1.00 91.71           N  
ATOM   1790  CA  GLN B 220      -2.799 -62.791 -29.505  1.00 91.71           C  
ATOM   1791  C   GLN B 220      -3.160 -64.272 -29.418  1.00 91.71           C  
ATOM   1792  CB  GLN B 220      -4.017 -61.933 -29.163  1.00 91.71           C  
ATOM   1793  O   GLN B 220      -3.838 -64.803 -30.300  1.00 91.71           O  
ATOM   1794  CG  GLN B 220      -4.676 -62.300 -27.839  1.00 91.71           C  
ATOM   1795  CD  GLN B 220      -5.930 -61.491 -27.564  1.00 91.71           C  
ATOM   1796  NE2 GLN B 220      -6.537 -61.716 -26.404  1.00 91.71           N  
ATOM   1797  OE1 GLN B 220      -6.349 -60.672 -28.387  1.00 91.71           O  
ATOM   1798  N   ILE B 221      -2.770 -64.901 -28.442  1.00 88.78           N  
ATOM   1799  CA  ILE B 221      -3.110 -66.307 -28.254  1.00 88.78           C  
ATOM   1800  C   ILE B 221      -4.497 -66.422 -27.626  1.00 88.78           C  
ATOM   1801  CB  ILE B 221      -2.063 -67.029 -27.376  1.00 88.78           C  
ATOM   1802  O   ILE B 221      -4.712 -65.985 -26.493  1.00 88.78           O  
ATOM   1803  CG1 ILE B 221      -0.661 -66.864 -27.973  1.00 88.78           C  
ATOM   1804  CG2 ILE B 221      -2.420 -68.510 -27.219  1.00 88.78           C  
ATOM   1805  CD1 ILE B 221       0.460 -67.348 -27.064  1.00 88.78           C  
ATOM   1806  N   ILE B 222      -5.423 -67.031 -28.319  1.00 86.23           N  
ATOM   1807  CA  ILE B 222      -6.806 -67.126 -27.865  1.00 86.23           C  
ATOM   1808  C   ILE B 222      -7.016 -68.443 -27.122  1.00 86.23           C  
ATOM   1809  CB  ILE B 222      -7.797 -67.014 -29.046  1.00 86.23           C  
ATOM   1810  O   ILE B 222      -7.630 -68.469 -26.052  1.00 86.23           O  
ATOM   1811  CG1 ILE B 222      -7.586 -65.693 -29.796  1.00 86.23           C  
ATOM   1812  CG2 ILE B 222      -9.242 -67.138 -28.552  1.00 86.23           C  
ATOM   1813  CD1 ILE B 222      -8.627 -65.420 -30.873  1.00 86.23           C  
ATOM   1814  N   LYS B 223      -6.503 -69.522 -27.702  1.00 86.76           N  
ATOM   1815  CA  LYS B 223      -6.634 -70.851 -27.111  1.00 86.76           C  
ATOM   1816  C   LYS B 223      -5.411 -71.711 -27.415  1.00 86.76           C  
ATOM   1817  CB  LYS B 223      -7.900 -71.542 -27.621  1.00 86.76           C  
ATOM   1818  O   LYS B 223      -4.870 -71.662 -28.522  1.00 86.76           O  
ATOM   1819  CG  LYS B 223      -8.399 -72.663 -26.721  1.00 86.76           C  
ATOM   1820  CD  LYS B 223      -9.750 -73.192 -27.183  1.00 86.76           C  
ATOM   1821  CE  LYS B 223     -10.269 -74.286 -26.260  1.00 86.76           C  
ATOM   1822  NZ  LYS B 223     -11.622 -74.765 -26.673  1.00 86.76           N  
ATOM   1823  N   GLU B 224      -4.957 -72.407 -26.459  1.00 81.65           N  
ATOM   1824  CA  GLU B 224      -3.808 -73.290 -26.635  1.00 81.65           C  
ATOM   1825  C   GLU B 224      -4.218 -74.756 -26.529  1.00 81.65           C  
ATOM   1826  CB  GLU B 224      -2.722 -72.971 -25.605  1.00 81.65           C  
ATOM   1827  O   GLU B 224      -5.133 -75.097 -25.777  1.00 81.65           O  
ATOM   1828  CG  GLU B 224      -1.703 -71.946 -26.083  1.00 81.65           C  
ATOM   1829  CD  GLU B 224      -0.629 -71.642 -25.050  1.00 81.65           C  
ATOM   1830  OE1 GLU B 224       0.293 -70.850 -25.349  1.00 81.65           O  
ATOM   1831  OE2 GLU B 224      -0.711 -72.200 -23.933  1.00 81.65           O  
ATOM   1832  N   TYR B 225      -3.563 -75.522 -27.407  1.00 77.87           N  
ATOM   1833  CA  TYR B 225      -3.818 -76.958 -27.399  1.00 77.87           C  
ATOM   1834  C   TYR B 225      -2.539 -77.738 -27.123  1.00 77.87           C  
ATOM   1835  CB  TYR B 225      -4.424 -77.403 -28.734  1.00 77.87           C  
ATOM   1836  O   TYR B 225      -1.436 -77.238 -27.358  1.00 77.87           O  
ATOM   1837  CG  TYR B 225      -5.694 -76.674 -29.097  1.00 77.87           C  
ATOM   1838  CD1 TYR B 225      -6.925 -77.083 -28.588  1.00 77.87           C  
ATOM   1839  CD2 TYR B 225      -5.667 -75.576 -29.951  1.00 77.87           C  
ATOM   1840  CE1 TYR B 225      -8.099 -76.416 -28.922  1.00 77.87           C  
ATOM   1841  CE2 TYR B 225      -6.835 -74.902 -30.291  1.00 77.87           C  
ATOM   1842  OH  TYR B 225      -9.203 -74.663 -30.107  1.00 77.87           O  
ATOM   1843  CZ  TYR B 225      -8.044 -75.328 -29.773  1.00 77.87           C  
ATOM   1844  N   THR B 226      -2.533 -78.934 -26.718  1.00 72.11           N  
ATOM   1845  CA  THR B 226      -1.361 -79.729 -26.366  1.00 72.11           C  
ATOM   1846  C   THR B 226      -0.729 -80.342 -27.612  1.00 72.11           C  
ATOM   1847  CB  THR B 226      -1.722 -80.845 -25.368  1.00 72.11           C  
ATOM   1848  O   THR B 226       0.496 -80.380 -27.739  1.00 72.11           O  
ATOM   1849  CG2 THR B 226      -1.534 -80.377 -23.929  1.00 72.11           C  
ATOM   1850  OG1 THR B 226      -3.090 -81.225 -25.560  1.00 72.11           O  
ATOM   1851  N   ASN B 227      -1.520 -80.700 -28.740  1.00 70.94           N  
ATOM   1852  CA  ASN B 227      -0.950 -81.444 -29.858  1.00 70.94           C  
ATOM   1853  C   ASN B 227      -1.252 -80.769 -31.193  1.00 70.94           C  
ATOM   1854  CB  ASN B 227      -1.466 -82.884 -29.863  1.00 70.94           C  
ATOM   1855  O   ASN B 227      -1.182 -81.405 -32.245  1.00 70.94           O  
ATOM   1856  CG  ASN B 227      -0.868 -83.723 -28.750  1.00 70.94           C  
ATOM   1857  ND2 ASN B 227      -1.492 -84.859 -28.463  1.00 70.94           N  
ATOM   1858  OD1 ASN B 227       0.146 -83.352 -28.153  1.00 70.94           O  
ATOM   1859  N   ARG B 228      -1.632 -79.534 -31.123  1.00 71.35           N  
ATOM   1860  CA  ARG B 228      -1.925 -78.770 -32.331  1.00 71.35           C  
ATOM   1861  C   ARG B 228      -1.544 -77.304 -32.158  1.00 71.35           C  
ATOM   1862  CB  ARG B 228      -3.406 -78.888 -32.696  1.00 71.35           C  
ATOM   1863  O   ARG B 228      -1.231 -76.865 -31.049  1.00 71.35           O  
ATOM   1864  CG  ARG B 228      -3.657 -79.458 -34.083  1.00 71.35           C  
ATOM   1865  CD  ARG B 228      -5.138 -79.461 -34.432  1.00 71.35           C  
ATOM   1866  NE  ARG B 228      -5.392 -80.141 -35.699  1.00 71.35           N  
ATOM   1867  NH1 ARG B 228      -7.605 -79.496 -35.840  1.00 71.35           N  
ATOM   1868  NH2 ARG B 228      -6.678 -80.795 -37.486  1.00 71.35           N  
ATOM   1869  CZ  ARG B 228      -6.558 -80.143 -36.339  1.00 71.35           C  
ATOM   1870  N   ASP B 229      -1.430 -76.549 -33.243  1.00 74.18           N  
ATOM   1871  CA  ASP B 229      -1.132 -75.120 -33.239  1.00 74.18           C  
ATOM   1872  C   ASP B 229      -2.213 -74.335 -32.500  1.00 74.18           C  
ATOM   1873  CB  ASP B 229      -0.987 -74.597 -34.669  1.00 74.18           C  
ATOM   1874  O   ASP B 229      -3.393 -74.687 -32.560  1.00 74.18           O  
ATOM   1875  CG  ASP B 229       0.274 -75.091 -35.357  1.00 74.18           C  
ATOM   1876  OD1 ASP B 229       1.223 -75.511 -34.661  1.00 74.18           O  
ATOM   1877  OD2 ASP B 229       0.320 -75.056 -36.605  1.00 74.18           O  
ATOM   1878  N   ALA B 230      -1.900 -73.319 -31.739  1.00 80.29           N  
ATOM   1879  CA  ALA B 230      -2.819 -72.464 -30.993  1.00 80.29           C  
ATOM   1880  C   ALA B 230      -3.697 -71.648 -31.937  1.00 80.29           C  
ATOM   1881  CB  ALA B 230      -2.045 -71.539 -30.057  1.00 80.29           C  
ATOM   1882  O   ALA B 230      -3.339 -71.433 -33.097  1.00 80.29           O  
ATOM   1883  N   ASP B 231      -4.920 -71.359 -31.489  1.00 85.83           N  
ATOM   1884  CA  ASP B 231      -5.740 -70.380 -32.195  1.00 85.83           C  
ATOM   1885  C   ASP B 231      -5.203 -68.965 -31.993  1.00 85.83           C  
ATOM   1886  CB  ASP B 231      -7.195 -70.463 -31.729  1.00 85.83           C  
ATOM   1887  O   ASP B 231      -5.101 -68.491 -30.860  1.00 85.83           O  
ATOM   1888  CG  ASP B 231      -7.890 -71.736 -32.179  1.00 85.83           C  
ATOM   1889  OD1 ASP B 231      -7.356 -72.445 -33.058  1.00 85.83           O  
ATOM   1890  OD2 ASP B 231      -8.985 -72.031 -31.651  1.00 85.83           O  
ATOM   1891  N   LEU B 232      -4.882 -68.313 -33.073  1.00 88.07           N  
ATOM   1892  CA  LEU B 232      -4.214 -67.018 -32.998  1.00 88.07           C  
ATOM   1893  C   LEU B 232      -5.072 -65.926 -33.627  1.00 88.07           C  
ATOM   1894  CB  LEU B 232      -2.852 -67.077 -33.694  1.00 88.07           C  
ATOM   1895  O   LEU B 232      -5.859 -66.196 -34.537  1.00 88.07           O  
ATOM   1896  CG  LEU B 232      -1.885 -68.155 -33.202  1.00 88.07           C  
ATOM   1897  CD1 LEU B 232      -0.683 -68.255 -34.135  1.00 88.07           C  
ATOM   1898  CD2 LEU B 232      -1.436 -67.861 -31.774  1.00 88.07           C  
ATOM   1899  N   PHE B 233      -5.040 -64.749 -33.054  1.00 87.23           N  
ATOM   1900  CA  PHE B 233      -5.654 -63.555 -33.623  1.00 87.23           C  
ATOM   1901  C   PHE B 233      -4.594 -62.523 -33.990  1.00 87.23           C  
ATOM   1902  CB  PHE B 233      -6.660 -62.947 -32.640  1.00 87.23           C  
ATOM   1903  O   PHE B 233      -3.821 -62.088 -33.134  1.00 87.23           O  
ATOM   1904  CG  PHE B 233      -7.402 -61.758 -33.189  1.00 87.23           C  
ATOM   1905  CD1 PHE B 233      -7.051 -60.467 -32.812  1.00 87.23           C  
ATOM   1906  CD2 PHE B 233      -8.451 -61.931 -34.082  1.00 87.23           C  
ATOM   1907  CE1 PHE B 233      -7.736 -59.365 -33.318  1.00 87.23           C  
ATOM   1908  CE2 PHE B 233      -9.140 -60.834 -34.592  1.00 87.23           C  
ATOM   1909  CZ  PHE B 233      -8.781 -59.552 -34.208  1.00 87.23           C  
ATOM   1910  N   LEU B 234      -4.423 -62.164 -35.289  1.00 89.24           N  
ATOM   1911  CA  LEU B 234      -3.412 -61.229 -35.770  1.00 89.24           C  
ATOM   1912  C   LEU B 234      -3.672 -59.825 -35.234  1.00 89.24           C  
ATOM   1913  CB  LEU B 234      -3.387 -61.206 -37.301  1.00 89.24           C  
ATOM   1914  O   LEU B 234      -4.754 -59.269 -35.435  1.00 89.24           O  
ATOM   1915  CG  LEU B 234      -2.380 -60.255 -37.948  1.00 89.24           C  
ATOM   1916  CD1 LEU B 234      -0.955 -60.713 -37.655  1.00 89.24           C  
ATOM   1917  CD2 LEU B 234      -2.619 -60.165 -39.452  1.00 89.24           C  
ATOM   1918  N   LEU B 235      -2.806 -59.298 -34.553  1.00 88.99           N  
ATOM   1919  CA  LEU B 235      -2.933 -57.959 -33.989  1.00 88.99           C  
ATOM   1920  C   LEU B 235      -2.349 -56.914 -34.933  1.00 88.99           C  
ATOM   1921  CB  LEU B 235      -2.234 -57.882 -32.629  1.00 88.99           C  
ATOM   1922  O   LEU B 235      -3.023 -55.944 -35.286  1.00 88.99           O  
ATOM   1923  CG  LEU B 235      -2.807 -58.767 -31.521  1.00 88.99           C  
ATOM   1924  CD1 LEU B 235      -1.925 -58.698 -30.278  1.00 88.99           C  
ATOM   1925  CD2 LEU B 235      -4.237 -58.355 -31.192  1.00 88.99           C  
ATOM   1926  N   ASP B 236      -1.072 -57.150 -35.401  1.00 86.71           N  
ATOM   1927  CA  ASP B 236      -0.379 -56.192 -36.256  1.00 86.71           C  
ATOM   1928  C   ASP B 236       0.764 -56.860 -37.017  1.00 86.71           C  
ATOM   1929  CB  ASP B 236       0.154 -55.021 -35.428  1.00 86.71           C  
ATOM   1930  O   ASP B 236       1.235 -57.930 -36.626  1.00 86.71           O  
ATOM   1931  CG  ASP B 236       0.457 -53.791 -36.266  1.00 86.71           C  
ATOM   1932  OD1 ASP B 236      -0.012 -53.710 -37.421  1.00 86.71           O  
ATOM   1933  OD2 ASP B 236       1.174 -52.897 -35.767  1.00 86.71           O  
ATOM   1934  N   THR B 237       1.061 -56.249 -38.110  1.00 89.07           N  
ATOM   1935  CA  THR B 237       2.194 -56.711 -38.904  1.00 89.07           C  
ATOM   1936  C   THR B 237       3.091 -55.540 -39.298  1.00 89.07           C  
ATOM   1937  CB  THR B 237       1.725 -57.450 -40.171  1.00 89.07           C  
ATOM   1938  O   THR B 237       2.600 -54.461 -39.636  1.00 89.07           O  
ATOM   1939  CG2 THR B 237       2.897 -58.112 -40.888  1.00 89.07           C  
ATOM   1940  OG1 THR B 237       0.773 -58.457 -39.805  1.00 89.07           O  
ATOM   1941  N   ARG B 238       4.405 -55.747 -39.203  1.00 87.97           N  
ATOM   1942  CA  ARG B 238       5.366 -54.724 -39.602  1.00 87.97           C  
ATOM   1943  C   ARG B 238       6.439 -55.308 -40.516  1.00 87.97           C  
ATOM   1944  CB  ARG B 238       6.016 -54.087 -38.372  1.00 87.97           C  
ATOM   1945  O   ARG B 238       6.876 -56.444 -40.322  1.00 87.97           O  
ATOM   1946  CG  ARG B 238       5.160 -53.022 -37.706  1.00 87.97           C  
ATOM   1947  CD  ARG B 238       5.926 -51.720 -37.515  1.00 87.97           C  
ATOM   1948  NE  ARG B 238       5.130 -50.725 -36.802  1.00 87.97           N  
ATOM   1949  NH1 ARG B 238       6.574 -48.971 -37.216  1.00 87.97           N  
ATOM   1950  NH2 ARG B 238       4.658 -48.624 -36.006  1.00 87.97           N  
ATOM   1951  CZ  ARG B 238       5.456 -49.442 -36.676  1.00 87.97           C  
ATOM   1952  N   LYS B 239       6.753 -54.493 -41.546  1.00 89.79           N  
ATOM   1953  CA  LYS B 239       7.824 -54.896 -42.453  1.00 89.79           C  
ATOM   1954  C   LYS B 239       9.115 -54.141 -42.148  1.00 89.79           C  
ATOM   1955  CB  LYS B 239       7.412 -54.664 -43.907  1.00 89.79           C  
ATOM   1956  O   LYS B 239       9.095 -52.926 -41.941  1.00 89.79           O  
ATOM   1957  CG  LYS B 239       6.260 -55.543 -44.372  1.00 89.79           C  
ATOM   1958  CD  LYS B 239       5.940 -55.313 -45.843  1.00 89.79           C  
ATOM   1959  CE  LYS B 239       4.734 -56.130 -46.288  1.00 89.79           C  
ATOM   1960  NZ  LYS B 239       4.402 -55.890 -47.724  1.00 89.79           N  
ATOM   1961  N   ALA B 240      10.212 -54.877 -42.016  1.00 86.02           N  
ATOM   1962  CA  ALA B 240      11.509 -54.259 -41.753  1.00 86.02           C  
ATOM   1963  C   ALA B 240      12.604 -54.898 -42.603  1.00 86.02           C  
ATOM   1964  CB  ALA B 240      11.859 -54.367 -40.271  1.00 86.02           C  
ATOM   1965  O   ALA B 240      12.547 -56.092 -42.905  1.00 86.02           O  
ATOM   1966  N   GLN B 241      13.450 -54.091 -42.997  1.00 87.74           N  
ATOM   1967  CA  GLN B 241      14.599 -54.611 -43.730  1.00 87.74           C  
ATOM   1968  C   GLN B 241      15.541 -55.376 -42.805  1.00 87.74           C  
ATOM   1969  CB  GLN B 241      15.352 -53.476 -44.425  1.00 87.74           C  
ATOM   1970  O   GLN B 241      15.650 -55.057 -41.620  1.00 87.74           O  
ATOM   1971  CG  GLN B 241      14.527 -52.742 -45.473  1.00 87.74           C  
ATOM   1972  CD  GLN B 241      14.316 -53.560 -46.734  1.00 87.74           C  
ATOM   1973  NE2 GLN B 241      13.243 -53.265 -47.460  1.00 87.74           N  
ATOM   1974  OE1 GLN B 241      15.113 -54.448 -47.053  1.00 87.74           O  
ATOM   1975  N   ALA B 242      16.190 -56.273 -43.339  1.00 86.23           N  
ATOM   1976  CA  ALA B 242      17.078 -57.131 -42.558  1.00 86.23           C  
ATOM   1977  C   ALA B 242      18.150 -56.309 -41.849  1.00 86.23           C  
ATOM   1978  CB  ALA B 242      17.725 -58.183 -43.456  1.00 86.23           C  
ATOM   1979  O   ALA B 242      18.541 -56.627 -40.723  1.00 86.23           O  
ATOM   1980  N   LEU B 243      18.466 -55.148 -42.375  1.00 85.84           N  
ATOM   1981  CA  LEU B 243      19.552 -54.340 -41.831  1.00 85.84           C  
ATOM   1982  C   LEU B 243      19.017 -53.293 -40.859  1.00 85.84           C  
ATOM   1983  CB  LEU B 243      20.327 -53.656 -42.960  1.00 85.84           C  
ATOM   1984  O   LEU B 243      19.792 -52.637 -40.160  1.00 85.84           O  
ATOM   1985  CG  LEU B 243      21.148 -54.571 -43.871  1.00 85.84           C  
ATOM   1986  CD1 LEU B 243      21.361 -53.913 -45.230  1.00 85.84           C  
ATOM   1987  CD2 LEU B 243      22.484 -54.913 -43.221  1.00 85.84           C  
ATOM   1988  N   ASP B 244      17.803 -53.189 -40.795  1.00 84.61           N  
ATOM   1989  CA  ASP B 244      17.203 -52.198 -39.907  1.00 84.61           C  
ATOM   1990  C   ASP B 244      17.456 -52.547 -38.443  1.00 84.61           C  
ATOM   1991  CB  ASP B 244      15.700 -52.083 -40.169  1.00 84.61           C  
ATOM   1992  O   ASP B 244      17.399 -53.718 -38.060  1.00 84.61           O  
ATOM   1993  CG  ASP B 244      15.377 -51.380 -41.475  1.00 84.61           C  
ATOM   1994  OD1 ASP B 244      16.290 -50.794 -42.094  1.00 84.61           O  
ATOM   1995  OD2 ASP B 244      14.197 -51.411 -41.888  1.00 84.61           O  
ATOM   1996  N   VAL B 245      17.886 -51.540 -37.603  1.00 88.26           N  
ATOM   1997  CA  VAL B 245      18.131 -51.712 -36.175  1.00 88.26           C  
ATOM   1998  C   VAL B 245      17.304 -50.701 -35.383  1.00 88.26           C  
ATOM   1999  CB  VAL B 245      19.630 -51.557 -35.834  1.00 88.26           C  
ATOM   2000  O   VAL B 245      17.264 -49.517 -35.726  1.00 88.26           O  
ATOM   2001  CG1 VAL B 245      19.875 -51.816 -34.348  1.00 88.26           C  
ATOM   2002  CG2 VAL B 245      20.471 -52.502 -36.689  1.00 88.26           C  
ATOM   2003  N   GLY B 246      16.543 -51.254 -34.376  1.00 87.52           N  
ATOM   2004  CA  GLY B 246      15.778 -50.341 -33.542  1.00 87.52           C  
ATOM   2005  C   GLY B 246      14.606 -51.007 -32.846  1.00 87.52           C  
ATOM   2006  O   GLY B 246      14.385 -52.209 -33.006  1.00 87.52           O  
ATOM   2007  N   TRP B 247      13.877 -50.237 -32.128  1.00 89.76           N  
ATOM   2008  CA  TRP B 247      12.717 -50.730 -31.393  1.00 89.76           C  
ATOM   2009  C   TRP B 247      11.494 -50.816 -32.299  1.00 89.76           C  
ATOM   2010  CB  TRP B 247      12.417 -49.827 -30.193  1.00 89.76           C  
ATOM   2011  O   TRP B 247      11.242 -49.912 -33.099  1.00 89.76           O  
ATOM   2012  CG  TRP B 247      13.359 -50.012 -29.041  1.00 89.76           C  
ATOM   2013  CD1 TRP B 247      14.464 -49.261 -28.752  1.00 89.76           C  
ATOM   2014  CD2 TRP B 247      13.279 -51.017 -28.025  1.00 89.76           C  
ATOM   2015  CE2 TRP B 247      14.370 -50.815 -27.151  1.00 89.76           C  
ATOM   2016  CE3 TRP B 247      12.389 -52.069 -27.769  1.00 89.76           C  
ATOM   2017  NE1 TRP B 247      15.077 -49.739 -27.616  1.00 89.76           N  
ATOM   2018  CH2 TRP B 247      13.710 -52.650 -25.810  1.00 89.76           C  
ATOM   2019  CZ2 TRP B 247      14.595 -51.628 -26.038  1.00 89.76           C  
ATOM   2020  CZ3 TRP B 247      12.615 -52.876 -26.660  1.00 89.76           C  
ATOM   2021  N   LEU B 248      10.796 -51.899 -32.249  1.00 88.91           N  
ATOM   2022  CA  LEU B 248       9.502 -52.063 -32.901  1.00 88.91           C  
ATOM   2023  C   LEU B 248       8.367 -51.985 -31.886  1.00 88.91           C  
ATOM   2024  CB  LEU B 248       9.444 -53.399 -33.647  1.00 88.91           C  
ATOM   2025  O   LEU B 248       8.413 -52.646 -30.846  1.00 88.91           O  
ATOM   2026  CG  LEU B 248      10.498 -53.615 -34.734  1.00 88.91           C  
ATOM   2027  CD1 LEU B 248      10.542 -55.083 -35.146  1.00 88.91           C  
ATOM   2028  CD2 LEU B 248      10.215 -52.725 -35.939  1.00 88.91           C  
ATOM   2029  N   VAL B 249       7.396 -51.200 -32.186  1.00 90.18           N  
ATOM   2030  CA  VAL B 249       6.309 -50.974 -31.239  1.00 90.18           C  
ATOM   2031  C   VAL B 249       4.994 -51.476 -31.831  1.00 90.18           C  
ATOM   2032  CB  VAL B 249       6.187 -49.481 -30.861  1.00 90.18           C  
ATOM   2033  O   VAL B 249       4.636 -51.118 -32.956  1.00 90.18           O  
ATOM   2034  CG1 VAL B 249       5.064 -49.270 -29.847  1.00 90.18           C  
ATOM   2035  CG2 VAL B 249       7.513 -48.961 -30.309  1.00 90.18           C  
ATOM   2036  N   PHE B 250       4.294 -52.305 -31.079  1.00 90.44           N  
ATOM   2037  CA  PHE B 250       3.011 -52.842 -31.519  1.00 90.44           C  
ATOM   2038  C   PHE B 250       1.895 -52.423 -30.570  1.00 90.44           C  
ATOM   2039  CB  PHE B 250       3.071 -54.369 -31.617  1.00 90.44           C  
ATOM   2040  O   PHE B 250       2.017 -52.576 -29.353  1.00 90.44           O  
ATOM   2041  CG  PHE B 250       4.072 -54.874 -32.621  1.00 90.44           C  
ATOM   2042  CD1 PHE B 250       3.709 -55.066 -33.949  1.00 90.44           C  
ATOM   2043  CD2 PHE B 250       5.376 -55.158 -32.237  1.00 90.44           C  
ATOM   2044  CE1 PHE B 250       4.633 -55.533 -34.880  1.00 90.44           C  
ATOM   2045  CE2 PHE B 250       6.305 -55.625 -33.163  1.00 90.44           C  
ATOM   2046  CZ  PHE B 250       5.931 -55.813 -34.483  1.00 90.44           C  
ATOM   2047  N   ASP B 251       0.812 -51.901 -31.096  1.00 87.97           N  
ATOM   2048  CA  ASP B 251      -0.344 -51.492 -30.305  1.00 87.97           C  
ATOM   2049  C   ASP B 251      -1.130 -52.706 -29.813  1.00 87.97           C  
ATOM   2050  CB  ASP B 251      -1.255 -50.572 -31.121  1.00 87.97           C  
ATOM   2051  O   ASP B 251      -1.642 -53.488 -30.616  1.00 87.97           O  
ATOM   2052  CG  ASP B 251      -2.398 -49.995 -30.305  1.00 87.97           C  
ATOM   2053  OD1 ASP B 251      -2.554 -50.368 -29.123  1.00 87.97           O  
ATOM   2054  OD2 ASP B 251      -3.153 -49.161 -30.851  1.00 87.97           O  
ATOM   2055  N   ILE B 252      -1.242 -52.839 -28.614  1.00 90.12           N  
ATOM   2056  CA  ILE B 252      -1.966 -53.977 -28.059  1.00 90.12           C  
ATOM   2057  C   ILE B 252      -3.020 -53.486 -27.071  1.00 90.12           C  
ATOM   2058  CB  ILE B 252      -1.008 -54.975 -27.370  1.00 90.12           C  
ATOM   2059  O   ILE B 252      -3.292 -54.145 -26.064  1.00 90.12           O  
ATOM   2060  CG1 ILE B 252      -0.177 -54.262 -26.297  1.00 90.12           C  
ATOM   2061  CG2 ILE B 252      -0.103 -55.655 -28.401  1.00 90.12           C  
ATOM   2062  CD1 ILE B 252       0.498 -55.204 -25.309  1.00 90.12           C  
ATOM   2063  N   THR B 253      -3.560 -52.310 -27.172  1.00 86.87           N  
ATOM   2064  CA  THR B 253      -4.505 -51.653 -26.275  1.00 86.87           C  
ATOM   2065  C   THR B 253      -5.753 -52.510 -26.083  1.00 86.87           C  
ATOM   2066  CB  THR B 253      -4.909 -50.266 -26.808  1.00 86.87           C  
ATOM   2067  O   THR B 253      -6.163 -52.774 -24.951  1.00 86.87           O  
ATOM   2068  CG2 THR B 253      -5.771 -49.518 -25.797  1.00 86.87           C  
ATOM   2069  OG1 THR B 253      -3.727 -49.500 -27.072  1.00 86.87           O  
ATOM   2070  N   VAL B 254      -6.305 -53.010 -27.247  1.00 85.12           N  
ATOM   2071  CA  VAL B 254      -7.534 -53.795 -27.201  1.00 85.12           C  
ATOM   2072  C   VAL B 254      -7.281 -55.108 -26.464  1.00 85.12           C  
ATOM   2073  CB  VAL B 254      -8.081 -54.076 -28.619  1.00 85.12           C  
ATOM   2074  O   VAL B 254      -8.070 -55.506 -25.603  1.00 85.12           O  
ATOM   2075  CG1 VAL B 254      -9.325 -54.960 -28.552  1.00 85.12           C  
ATOM   2076  CG2 VAL B 254      -8.390 -52.766 -29.340  1.00 85.12           C  
ATOM   2077  N   THR B 255      -6.166 -55.721 -26.738  1.00 89.47           N  
ATOM   2078  CA  THR B 255      -5.793 -56.996 -26.134  1.00 89.47           C  
ATOM   2079  C   THR B 255      -5.551 -56.834 -24.636  1.00 89.47           C  
ATOM   2080  CB  THR B 255      -4.534 -57.582 -26.800  1.00 89.47           C  
ATOM   2081  O   THR B 255      -6.009 -57.652 -23.836  1.00 89.47           O  
ATOM   2082  CG2 THR B 255      -4.215 -58.968 -26.248  1.00 89.47           C  
ATOM   2083  OG1 THR B 255      -4.750 -57.681 -28.213  1.00 89.47           O  
ATOM   2084  N   SER B 256      -4.919 -55.770 -24.315  1.00 88.49           N  
ATOM   2085  CA  SER B 256      -4.623 -55.518 -22.908  1.00 88.49           C  
ATOM   2086  C   SER B 256      -5.901 -55.308 -22.103  1.00 88.49           C  
ATOM   2087  CB  SER B 256      -3.712 -54.298 -22.762  1.00 88.49           C  
ATOM   2088  O   SER B 256      -6.022 -55.800 -20.980  1.00 88.49           O  
ATOM   2089  OG  SER B 256      -4.324 -53.145 -23.313  1.00 88.49           O  
ATOM   2090  N   ASN B 257      -6.828 -54.550 -22.606  1.00 86.05           N  
ATOM   2091  CA  ASN B 257      -8.111 -54.323 -21.949  1.00 86.05           C  
ATOM   2092  C   ASN B 257      -8.866 -55.631 -21.727  1.00 86.05           C  
ATOM   2093  CB  ASN B 257      -8.965 -53.347 -22.761  1.00 86.05           C  
ATOM   2094  O   ASN B 257      -9.471 -55.832 -20.673  1.00 86.05           O  
ATOM   2095  CG  ASN B 257      -8.638 -51.897 -22.463  1.00 86.05           C  
ATOM   2096  ND2 ASN B 257      -8.531 -51.087 -23.510  1.00 86.05           N  
ATOM   2097  OD1 ASN B 257      -8.481 -51.509 -21.303  1.00 86.05           O  
ATOM   2098  N   HIS B 258      -8.755 -56.478 -22.763  1.00 81.85           N  
ATOM   2099  CA  HIS B 258      -9.374 -57.792 -22.635  1.00 81.85           C  
ATOM   2100  C   HIS B 258      -8.748 -58.588 -21.494  1.00 81.85           C  
ATOM   2101  CB  HIS B 258      -9.254 -58.572 -23.946  1.00 81.85           C  
ATOM   2102  O   HIS B 258      -9.459 -59.212 -20.703  1.00 81.85           O  
ATOM   2103  CG  HIS B 258     -10.081 -59.817 -23.982  1.00 81.85           C  
ATOM   2104  CD2 HIS B 258     -11.423 -59.993 -23.989  1.00 81.85           C  
ATOM   2105  ND1 HIS B 258      -9.526 -61.078 -24.012  1.00 81.85           N  
ATOM   2106  CE1 HIS B 258     -10.495 -61.978 -24.037  1.00 81.85           C  
ATOM   2107  NE2 HIS B 258     -11.656 -61.346 -24.024  1.00 81.85           N  
ATOM   2108  N   TRP B 259      -7.459 -58.508 -21.297  1.00 89.47           N  
ATOM   2109  CA  TRP B 259      -6.739 -59.255 -20.270  1.00 89.47           C  
ATOM   2110  C   TRP B 259      -7.075 -58.730 -18.878  1.00 89.47           C  
ATOM   2111  CB  TRP B 259      -5.228 -59.175 -20.507  1.00 89.47           C  
ATOM   2112  O   TRP B 259      -7.138 -59.499 -17.916  1.00 89.47           O  
ATOM   2113  CG  TRP B 259      -4.763 -59.918 -21.724  1.00 89.47           C  
ATOM   2114  CD1 TRP B 259      -5.425 -60.916 -22.383  1.00 89.47           C  
ATOM   2115  CD2 TRP B 259      -3.530 -59.724 -22.424  1.00 89.47           C  
ATOM   2116  CE2 TRP B 259      -3.511 -60.639 -23.499  1.00 89.47           C  
ATOM   2117  CE3 TRP B 259      -2.439 -58.863 -22.246  1.00 89.47           C  
ATOM   2118  NE1 TRP B 259      -4.678 -61.354 -23.452  1.00 89.47           N  
ATOM   2119  CH2 TRP B 259      -1.387 -59.865 -24.198  1.00 89.47           C  
ATOM   2120  CZ2 TRP B 259      -2.442 -60.718 -24.394  1.00 89.47           C  
ATOM   2121  CZ3 TRP B 259      -1.375 -58.943 -23.138  1.00 89.47           C  
ATOM   2122  N   VAL B 260      -7.266 -57.418 -18.848  1.00 84.09           N  
ATOM   2123  CA  VAL B 260      -7.578 -56.793 -17.567  1.00 84.09           C  
ATOM   2124  C   VAL B 260      -8.958 -57.242 -17.094  1.00 84.09           C  
ATOM   2125  CB  VAL B 260      -7.521 -55.251 -17.659  1.00 84.09           C  
ATOM   2126  O   VAL B 260      -9.155 -57.523 -15.910  1.00 84.09           O  
ATOM   2127  CG1 VAL B 260      -8.100 -54.614 -16.397  1.00 84.09           C  
ATOM   2128  CG2 VAL B 260      -6.084 -54.784 -17.886  1.00 84.09           C  
ATOM   2129  N   ILE B 261      -9.972 -57.437 -17.993  1.00 76.37           N  
ATOM   2130  CA  ILE B 261     -11.338 -57.839 -17.677  1.00 76.37           C  
ATOM   2131  C   ILE B 261     -11.379 -59.336 -17.378  1.00 76.37           C  
ATOM   2132  CB  ILE B 261     -12.310 -57.496 -18.828  1.00 76.37           C  
ATOM   2133  O   ILE B 261     -12.037 -59.769 -16.429  1.00 76.37           O  
ATOM   2134  CG1 ILE B 261     -12.369 -55.979 -19.042  1.00 76.37           C  
ATOM   2135  CG2 ILE B 261     -13.704 -58.064 -18.547  1.00 76.37           C  
ATOM   2136  CD1 ILE B 261     -13.130 -55.559 -20.292  1.00 76.37           C  
ATOM   2137  N   ASN B 262     -10.597 -60.091 -18.142  1.00 83.70           N  
ATOM   2138  CA  ASN B 262     -10.545 -61.541 -17.986  1.00 83.70           C  
ATOM   2139  C   ASN B 262      -9.107 -62.044 -17.903  1.00 83.70           C  
ATOM   2140  CB  ASN B 262     -11.284 -62.231 -19.134  1.00 83.70           C  
ATOM   2141  O   ASN B 262      -8.558 -62.534 -18.892  1.00 83.70           O  
ATOM   2142  CG  ASN B 262     -12.785 -62.024 -19.070  1.00 83.70           C  
ATOM   2143  ND2 ASN B 262     -13.435 -62.039 -20.228  1.00 83.70           N  
ATOM   2144  OD1 ASN B 262     -13.355 -61.852 -17.990  1.00 83.70           O  
ATOM   2145  N   PRO B 263      -8.549 -61.965 -16.724  1.00 84.07           N  
ATOM   2146  CA  PRO B 263      -7.141 -62.328 -16.547  1.00 84.07           C  
ATOM   2147  C   PRO B 263      -6.864 -63.793 -16.879  1.00 84.07           C  
ATOM   2148  CB  PRO B 263      -6.887 -62.047 -15.064  1.00 84.07           C  
ATOM   2149  O   PRO B 263      -5.745 -64.141 -17.267  1.00 84.07           O  
ATOM   2150  CG  PRO B 263      -8.055 -61.224 -14.626  1.00 84.07           C  
ATOM   2151  CD  PRO B 263      -9.154 -61.380 -15.637  1.00 84.07           C  
ATOM   2152  N   GLN B 264      -7.775 -64.708 -16.728  1.00 84.75           N  
ATOM   2153  CA  GLN B 264      -7.605 -66.132 -16.998  1.00 84.75           C  
ATOM   2154  C   GLN B 264      -7.381 -66.387 -18.486  1.00 84.75           C  
ATOM   2155  CB  GLN B 264      -8.821 -66.920 -16.508  1.00 84.75           C  
ATOM   2156  O   GLN B 264      -6.828 -67.420 -18.868  1.00 84.75           O  
ATOM   2157  CG  GLN B 264      -9.886 -66.058 -15.844  1.00 84.75           C  
ATOM   2158  CD  GLN B 264     -10.003 -66.314 -14.353  1.00 84.75           C  
ATOM   2159  NE2 GLN B 264     -10.817 -65.512 -13.676  1.00 84.75           N  
ATOM   2160  OE1 GLN B 264      -9.367 -67.226 -13.814  1.00 84.75           O  
ATOM   2161  N   ASN B 265      -7.881 -65.418 -19.350  1.00 82.41           N  
ATOM   2162  CA  ASN B 265      -7.750 -65.560 -20.796  1.00 82.41           C  
ATOM   2163  C   ASN B 265      -6.453 -64.938 -21.305  1.00 82.41           C  
ATOM   2164  CB  ASN B 265      -8.953 -64.938 -21.508  1.00 82.41           C  
ATOM   2165  O   ASN B 265      -6.247 -64.826 -22.515  1.00 82.41           O  
ATOM   2166  CG  ASN B 265     -10.220 -65.751 -21.332  1.00 82.41           C  
ATOM   2167  ND2 ASN B 265     -11.352 -65.176 -21.721  1.00 82.41           N  
ATOM   2168  OD1 ASN B 265     -10.183 -66.886 -20.850  1.00 82.41           O  
ATOM   2169  N   ASN B 266      -5.686 -64.487 -20.425  1.00 89.26           N  
ATOM   2170  CA  ASN B 266      -4.403 -63.919 -20.824  1.00 89.26           C  
ATOM   2171  C   ASN B 266      -3.368 -65.007 -21.094  1.00 89.26           C  
ATOM   2172  CB  ASN B 266      -3.890 -62.950 -19.756  1.00 89.26           C  
ATOM   2173  O   ASN B 266      -2.688 -65.465 -20.174  1.00 89.26           O  
ATOM   2174  CG  ASN B 266      -2.592 -62.276 -20.155  1.00 89.26           C  
ATOM   2175  ND2 ASN B 266      -2.062 -61.440 -19.270  1.00 89.26           N  
ATOM   2176  OD1 ASN B 266      -2.071 -62.503 -21.250  1.00 89.26           O  
ATOM   2177  N   LEU B 267      -3.298 -65.435 -22.316  1.00 88.27           N  
ATOM   2178  CA  LEU B 267      -2.397 -66.518 -22.693  1.00 88.27           C  
ATOM   2179  C   LEU B 267      -1.142 -65.972 -23.366  1.00 88.27           C  
ATOM   2180  CB  LEU B 267      -3.104 -67.503 -23.627  1.00 88.27           C  
ATOM   2181  O   LEU B 267      -0.316 -66.740 -23.865  1.00 88.27           O  
ATOM   2182  CG  LEU B 267      -4.343 -68.201 -23.064  1.00 88.27           C  
ATOM   2183  CD1 LEU B 267      -5.042 -69.003 -24.157  1.00 88.27           C  
ATOM   2184  CD2 LEU B 267      -3.965 -69.101 -21.893  1.00 88.27           C  
ATOM   2185  N   GLY B 268      -1.048 -64.708 -23.534  1.00 90.02           N  
ATOM   2186  CA  GLY B 268       0.174 -64.066 -23.991  1.00 90.02           C  
ATOM   2187  C   GLY B 268       0.152 -63.724 -25.468  1.00 90.02           C  
ATOM   2188  O   GLY B 268      -0.914 -63.680 -26.085  1.00 90.02           O  
ATOM   2189  N   LEU B 269       1.292 -63.307 -26.057  1.00 91.86           N  
ATOM   2190  CA  LEU B 269       1.477 -62.908 -27.448  1.00 91.86           C  
ATOM   2191  C   LEU B 269       2.423 -63.864 -28.167  1.00 91.86           C  
ATOM   2192  CB  LEU B 269       2.020 -61.479 -27.527  1.00 91.86           C  
ATOM   2193  O   LEU B 269       3.300 -64.463 -27.541  1.00 91.86           O  
ATOM   2194  CG  LEU B 269       1.179 -60.395 -26.851  1.00 91.86           C  
ATOM   2195  CD1 LEU B 269       1.949 -59.080 -26.801  1.00 91.86           C  
ATOM   2196  CD2 LEU B 269      -0.148 -60.216 -27.580  1.00 91.86           C  
ATOM   2197  N   GLN B 270       2.159 -64.033 -29.376  1.00 89.36           N  
ATOM   2198  CA  GLN B 270       3.047 -64.833 -30.213  1.00 89.36           C  
ATOM   2199  C   GLN B 270       3.577 -64.018 -31.389  1.00 89.36           C  
ATOM   2200  CB  GLN B 270       2.326 -66.081 -30.722  1.00 89.36           C  
ATOM   2201  O   GLN B 270       2.817 -63.311 -32.053  1.00 89.36           O  
ATOM   2202  CG  GLN B 270       3.247 -67.099 -31.381  1.00 89.36           C  
ATOM   2203  CD  GLN B 270       2.529 -68.378 -31.767  1.00 89.36           C  
ATOM   2204  NE2 GLN B 270       3.220 -69.251 -32.492  1.00 89.36           N  
ATOM   2205  OE1 GLN B 270       1.362 -68.581 -31.415  1.00 89.36           O  
ATOM   2206  N   LEU B 271       4.830 -64.059 -31.609  1.00 90.47           N  
ATOM   2207  CA  LEU B 271       5.491 -63.305 -32.669  1.00 90.47           C  
ATOM   2208  C   LEU B 271       6.087 -64.244 -33.713  1.00 90.47           C  
ATOM   2209  CB  LEU B 271       6.588 -62.410 -32.087  1.00 90.47           C  
ATOM   2210  O   LEU B 271       6.702 -65.255 -33.366  1.00 90.47           O  
ATOM   2211  CG  LEU B 271       7.265 -61.445 -33.062  1.00 90.47           C  
ATOM   2212  CD1 LEU B 271       7.484 -60.089 -32.400  1.00 90.47           C  
ATOM   2213  CD2 LEU B 271       8.586 -62.024 -33.556  1.00 90.47           C  
ATOM   2214  N   CYS B 272       5.929 -63.919 -34.990  1.00 87.96           N  
ATOM   2215  CA  CYS B 272       6.481 -64.699 -36.091  1.00 87.96           C  
ATOM   2216  C   CYS B 272       7.184 -63.798 -37.099  1.00 87.96           C  
ATOM   2217  CB  CYS B 272       5.380 -65.497 -36.788  1.00 87.96           C  
ATOM   2218  O   CYS B 272       6.794 -62.644 -37.284  1.00 87.96           O  
ATOM   2219  SG  CYS B 272       5.074 -64.981 -38.492  1.00 87.96           S  
ATOM   2220  N   ALA B 273       8.224 -64.247 -37.686  1.00 90.52           N  
ATOM   2221  CA  ALA B 273       8.978 -63.521 -38.704  1.00 90.52           C  
ATOM   2222  C   ALA B 273       9.027 -64.304 -40.013  1.00 90.52           C  
ATOM   2223  CB  ALA B 273      10.393 -63.227 -38.210  1.00 90.52           C  
ATOM   2224  O   ALA B 273       9.356 -65.493 -40.020  1.00 90.52           O  
ATOM   2225  N   GLU B 274       8.711 -63.644 -41.156  1.00 89.96           N  
ATOM   2226  CA  GLU B 274       8.693 -64.282 -42.469  1.00 89.96           C  
ATOM   2227  C   GLU B 274       9.454 -63.450 -43.497  1.00 89.96           C  
ATOM   2228  CB  GLU B 274       7.253 -64.508 -42.937  1.00 89.96           C  
ATOM   2229  O   GLU B 274       9.496 -62.222 -43.401  1.00 89.96           O  
ATOM   2230  CG  GLU B 274       6.464 -65.468 -42.059  1.00 89.96           C  
ATOM   2231  CD  GLU B 274       5.020 -65.639 -42.504  1.00 89.96           C  
ATOM   2232  OE1 GLU B 274       4.368 -66.621 -42.083  1.00 89.96           O  
ATOM   2233  OE2 GLU B 274       4.538 -64.785 -43.281  1.00 89.96           O  
ATOM   2234  N   THR B 275      10.043 -64.034 -44.473  1.00 87.07           N  
ATOM   2235  CA  THR B 275      10.716 -63.345 -45.568  1.00 87.07           C  
ATOM   2236  C   THR B 275       9.710 -62.889 -46.620  1.00 87.07           C  
ATOM   2237  CB  THR B 275      11.779 -64.244 -46.225  1.00 87.07           C  
ATOM   2238  O   THR B 275       8.529 -63.237 -46.549  1.00 87.07           O  
ATOM   2239  CG2 THR B 275      12.890 -64.592 -45.240  1.00 87.07           C  
ATOM   2240  OG1 THR B 275      11.159 -65.455 -46.676  1.00 87.07           O  
ATOM   2241  N   GLY B 276      10.087 -62.108 -47.562  1.00 80.90           N  
ATOM   2242  CA  GLY B 276       9.241 -61.604 -48.631  1.00 80.90           C  
ATOM   2243  C   GLY B 276       8.561 -62.704 -49.424  1.00 80.90           C  
ATOM   2244  O   GLY B 276       7.450 -62.521 -49.924  1.00 80.90           O  
ATOM   2245  N   ASP B 277       9.212 -63.900 -49.437  1.00 81.95           N  
ATOM   2246  CA  ASP B 277       8.691 -65.029 -50.202  1.00 81.95           C  
ATOM   2247  C   ASP B 277       7.744 -65.875 -49.355  1.00 81.95           C  
ATOM   2248  CB  ASP B 277       9.837 -65.893 -50.732  1.00 81.95           C  
ATOM   2249  O   ASP B 277       7.180 -66.858 -49.840  1.00 81.95           O  
ATOM   2250  CG  ASP B 277      10.836 -65.108 -51.564  1.00 81.95           C  
ATOM   2251  OD1 ASP B 277      10.478 -64.034 -52.094  1.00 81.95           O  
ATOM   2252  OD2 ASP B 277      11.990 -65.569 -51.694  1.00 81.95           O  
ATOM   2253  N   GLY B 278       7.581 -65.590 -48.069  1.00 81.33           N  
ATOM   2254  CA  GLY B 278       6.633 -66.271 -47.201  1.00 81.33           C  
ATOM   2255  C   GLY B 278       7.267 -67.377 -46.377  1.00 81.33           C  
ATOM   2256  O   GLY B 278       6.566 -68.141 -45.711  1.00 81.33           O  
ATOM   2257  N   ARG B 279       8.603 -67.502 -46.299  1.00 83.25           N  
ATOM   2258  CA  ARG B 279       9.300 -68.512 -45.509  1.00 83.25           C  
ATOM   2259  C   ARG B 279       9.461 -68.059 -44.062  1.00 83.25           C  
ATOM   2260  CB  ARG B 279      10.669 -68.821 -46.117  1.00 83.25           C  
ATOM   2261  O   ARG B 279       9.941 -66.954 -43.801  1.00 83.25           O  
ATOM   2262  CG  ARG B 279      10.614 -69.747 -47.322  1.00 83.25           C  
ATOM   2263  CD  ARG B 279      12.002 -70.041 -47.872  1.00 83.25           C  
ATOM   2264  NE  ARG B 279      11.938 -70.739 -49.153  1.00 83.25           N  
ATOM   2265  NH1 ARG B 279      14.226 -70.807 -49.466  1.00 83.25           N  
ATOM   2266  NH2 ARG B 279      12.823 -71.720 -51.032  1.00 83.25           N  
ATOM   2267  CZ  ARG B 279      12.995 -71.087 -49.881  1.00 83.25           C  
ATOM   2268  N   SER B 280       9.085 -68.939 -43.167  1.00 86.66           N  
ATOM   2269  CA  SER B 280       9.196 -68.641 -41.743  1.00 86.66           C  
ATOM   2270  C   SER B 280      10.642 -68.740 -41.268  1.00 86.66           C  
ATOM   2271  CB  SER B 280       8.316 -69.588 -40.926  1.00 86.66           C  
ATOM   2272  O   SER B 280      11.342 -69.702 -41.592  1.00 86.66           O  
ATOM   2273  OG  SER B 280       8.467 -69.344 -39.538  1.00 86.66           O  
ATOM   2274  N   ILE B 281      11.095 -67.710 -40.628  1.00 85.08           N  
ATOM   2275  CA  ILE B 281      12.470 -67.678 -40.141  1.00 85.08           C  
ATOM   2276  C   ILE B 281      12.476 -67.594 -38.616  1.00 85.08           C  
ATOM   2277  CB  ILE B 281      13.256 -66.493 -40.746  1.00 85.08           C  
ATOM   2278  O   ILE B 281      11.528 -67.086 -38.013  1.00 85.08           O  
ATOM   2279  CG1 ILE B 281      12.361 -65.689 -41.697  1.00 85.08           C  
ATOM   2280  CG2 ILE B 281      14.513 -66.989 -41.465  1.00 85.08           C  
ATOM   2281  CD1 ILE B 281      12.953 -64.351 -42.120  1.00 85.08           C  
ATOM   2282  N   ASN B 282      13.458 -68.190 -38.044  1.00 83.20           N  
ATOM   2283  CA  ASN B 282      13.654 -68.089 -36.602  1.00 83.20           C  
ATOM   2284  C   ASN B 282      13.751 -66.635 -36.150  1.00 83.20           C  
ATOM   2285  CB  ASN B 282      14.903 -68.863 -36.175  1.00 83.20           C  
ATOM   2286  O   ASN B 282      14.400 -65.819 -36.806  1.00 83.20           O  
ATOM   2287  CG  ASN B 282      15.060 -68.935 -34.669  1.00 83.20           C  
ATOM   2288  ND2 ASN B 282      15.273 -70.139 -34.152  1.00 83.20           N  
ATOM   2289  OD1 ASN B 282      14.988 -67.916 -33.976  1.00 83.20           O  
ATOM   2290  N   VAL B 283      13.077 -66.343 -35.067  1.00 84.68           N  
ATOM   2291  CA  VAL B 283      12.968 -64.984 -34.547  1.00 84.68           C  
ATOM   2292  C   VAL B 283      14.360 -64.436 -34.237  1.00 84.68           C  
ATOM   2293  CB  VAL B 283      12.080 -64.928 -33.284  1.00 84.68           C  
ATOM   2294  O   VAL B 283      14.634 -63.255 -34.467  1.00 84.68           O  
ATOM   2295  CG1 VAL B 283      11.947 -63.492 -32.780  1.00 84.68           C  
ATOM   2296  CG2 VAL B 283      10.705 -65.527 -33.573  1.00 84.68           C  
ATOM   2297  N   LYS B 284      15.268 -65.222 -33.762  1.00 84.26           N  
ATOM   2298  CA  LYS B 284      16.634 -64.809 -33.454  1.00 84.26           C  
ATOM   2299  C   LYS B 284      17.410 -64.482 -34.727  1.00 84.26           C  
ATOM   2300  CB  LYS B 284      17.359 -65.899 -32.664  1.00 84.26           C  
ATOM   2301  O   LYS B 284      18.171 -63.513 -34.764  1.00 84.26           O  
ATOM   2302  CG  LYS B 284      17.124 -65.835 -31.162  1.00 84.26           C  
ATOM   2303  CD  LYS B 284      17.941 -66.887 -30.423  1.00 84.26           C  
ATOM   2304  CE  LYS B 284      17.609 -66.911 -28.937  1.00 84.26           C  
ATOM   2305  NZ  LYS B 284      18.403 -67.945 -28.209  1.00 84.26           N  
ATOM   2306  N   SER B 285      17.106 -65.324 -35.770  1.00 86.24           N  
ATOM   2307  CA  SER B 285      17.774 -65.108 -37.049  1.00 86.24           C  
ATOM   2308  C   SER B 285      17.284 -63.829 -37.720  1.00 86.24           C  
ATOM   2309  CB  SER B 285      17.550 -66.300 -37.980  1.00 86.24           C  
ATOM   2310  O   SER B 285      18.004 -63.225 -38.519  1.00 86.24           O  
ATOM   2311  OG  SER B 285      18.036 -67.495 -37.394  1.00 86.24           O  
ATOM   2312  N   ALA B 286      16.020 -63.551 -37.429  1.00 88.69           N  
ATOM   2313  CA  ALA B 286      15.453 -62.314 -37.961  1.00 88.69           C  
ATOM   2314  C   ALA B 286      16.023 -61.095 -37.241  1.00 88.69           C  
ATOM   2315  CB  ALA B 286      13.931 -62.334 -37.844  1.00 88.69           C  
ATOM   2316  O   ALA B 286      15.791 -59.957 -37.655  1.00 88.69           O  
ATOM   2317  N   GLY B 287      16.777 -61.265 -36.132  1.00 89.23           N  
ATOM   2318  CA  GLY B 287      17.416 -60.192 -35.387  1.00 89.23           C  
ATOM   2319  C   GLY B 287      16.579 -59.689 -34.227  1.00 89.23           C  
ATOM   2320  O   GLY B 287      16.869 -58.636 -33.655  1.00 89.23           O  
ATOM   2321  N   LEU B 288      15.485 -60.306 -33.860  1.00 90.31           N  
ATOM   2322  CA  LEU B 288      14.630 -59.892 -32.753  1.00 90.31           C  
ATOM   2323  C   LEU B 288      15.178 -60.401 -31.423  1.00 90.31           C  
ATOM   2324  CB  LEU B 288      13.202 -60.404 -32.959  1.00 90.31           C  
ATOM   2325  O   LEU B 288      15.401 -61.602 -31.258  1.00 90.31           O  
ATOM   2326  CG  LEU B 288      12.439 -59.825 -34.152  1.00 90.31           C  
ATOM   2327  CD1 LEU B 288      11.195 -60.659 -34.440  1.00 90.31           C  
ATOM   2328  CD2 LEU B 288      12.066 -58.370 -33.893  1.00 90.31           C  
ATOM   2329  N   VAL B 289      15.341 -59.478 -30.523  1.00 88.28           N  
ATOM   2330  CA  VAL B 289      15.983 -59.772 -29.246  1.00 88.28           C  
ATOM   2331  C   VAL B 289      14.945 -60.291 -28.253  1.00 88.28           C  
ATOM   2332  CB  VAL B 289      16.697 -58.529 -28.669  1.00 88.28           C  
ATOM   2333  O   VAL B 289      13.906 -59.661 -28.046  1.00 88.28           O  
ATOM   2334  CG1 VAL B 289      17.345 -58.853 -27.325  1.00 88.28           C  
ATOM   2335  CG2 VAL B 289      17.739 -58.007 -29.657  1.00 88.28           C  
ATOM   2336  N   GLY B 290      15.214 -61.397 -27.697  1.00 82.02           N  
ATOM   2337  CA  GLY B 290      14.342 -61.977 -26.688  1.00 82.02           C  
ATOM   2338  C   GLY B 290      14.859 -61.790 -25.274  1.00 82.02           C  
ATOM   2339  O   GLY B 290      15.623 -60.861 -25.004  1.00 82.02           O  
ATOM   2340  N   ARG B 291      14.605 -62.663 -24.345  1.00 76.93           N  
ATOM   2341  CA  ARG B 291      14.918 -62.569 -22.923  1.00 76.93           C  
ATOM   2342  C   ARG B 291      16.404 -62.806 -22.673  1.00 76.93           C  
ATOM   2343  CB  ARG B 291      14.086 -63.572 -22.121  1.00 76.93           C  
ATOM   2344  O   ARG B 291      16.967 -62.283 -21.709  1.00 76.93           O  
ATOM   2345  CG  ARG B 291      13.741 -63.103 -20.717  1.00 76.93           C  
ATOM   2346  CD  ARG B 291      12.850 -64.102 -19.991  1.00 76.93           C  
ATOM   2347  NE  ARG B 291      12.979 -63.985 -18.541  1.00 76.93           N  
ATOM   2348  NH1 ARG B 291      11.455 -65.655 -18.064  1.00 76.93           N  
ATOM   2349  NH2 ARG B 291      12.507 -64.535 -16.362  1.00 76.93           N  
ATOM   2350  CZ  ARG B 291      12.313 -64.725 -17.659  1.00 76.93           C  
ATOM   2351  N   GLN B 292      17.017 -63.544 -23.603  1.00 77.37           N  
ATOM   2352  CA  GLN B 292      18.424 -63.885 -23.427  1.00 77.37           C  
ATOM   2353  C   GLN B 292      19.329 -62.789 -23.983  1.00 77.37           C  
ATOM   2354  CB  GLN B 292      18.742 -65.221 -24.101  1.00 77.37           C  
ATOM   2355  O   GLN B 292      20.553 -62.861 -23.851  1.00 77.37           O  
ATOM   2356  CG  GLN B 292      18.046 -66.413 -23.460  1.00 77.37           C  
ATOM   2357  CD  GLN B 292      18.592 -67.743 -23.946  1.00 77.37           C  
ATOM   2358  NE2 GLN B 292      18.081 -68.834 -23.386  1.00 77.37           N  
ATOM   2359  OE1 GLN B 292      19.466 -67.789 -24.817  1.00 77.37           O  
ATOM   2360  N   GLY B 293      18.713 -61.829 -24.549  1.00 81.80           N  
ATOM   2361  CA  GLY B 293      19.485 -60.717 -25.080  1.00 81.80           C  
ATOM   2362  C   GLY B 293      19.916 -59.727 -24.015  1.00 81.80           C  
ATOM   2363  O   GLY B 293      19.629 -59.917 -22.831  1.00 81.80           O  
ATOM   2364  N   PRO B 294      20.661 -58.757 -24.353  1.00 84.32           N  
ATOM   2365  CA  PRO B 294      21.070 -57.724 -23.399  1.00 84.32           C  
ATOM   2366  C   PRO B 294      19.889 -57.114 -22.647  1.00 84.32           C  
ATOM   2367  CB  PRO B 294      21.752 -56.677 -24.283  1.00 84.32           C  
ATOM   2368  O   PRO B 294      18.824 -56.899 -23.232  1.00 84.32           O  
ATOM   2369  CG  PRO B 294      22.053 -57.393 -25.560  1.00 84.32           C  
ATOM   2370  CD  PRO B 294      21.105 -58.550 -25.692  1.00 84.32           C  
ATOM   2371  N   GLN B 295      20.063 -56.874 -21.416  1.00 82.50           N  
ATOM   2372  CA  GLN B 295      19.003 -56.383 -20.540  1.00 82.50           C  
ATOM   2373  C   GLN B 295      18.418 -55.075 -21.064  1.00 82.50           C  
ATOM   2374  CB  GLN B 295      19.529 -56.190 -19.117  1.00 82.50           C  
ATOM   2375  O   GLN B 295      17.216 -54.832 -20.937  1.00 82.50           O  
ATOM   2376  CG  GLN B 295      19.673 -57.487 -18.333  1.00 82.50           C  
ATOM   2377  CD  GLN B 295      20.110 -57.261 -16.897  1.00 82.50           C  
ATOM   2378  NE2 GLN B 295      20.219 -58.342 -16.133  1.00 82.50           N  
ATOM   2379  OE1 GLN B 295      20.347 -56.123 -16.479  1.00 82.50           O  
ATOM   2380  N   SER B 296      19.165 -54.255 -21.695  1.00 84.99           N  
ATOM   2381  CA  SER B 296      18.757 -52.943 -22.186  1.00 84.99           C  
ATOM   2382  C   SER B 296      17.916 -53.063 -23.452  1.00 84.99           C  
ATOM   2383  CB  SER B 296      19.981 -52.068 -22.458  1.00 84.99           C  
ATOM   2384  O   SER B 296      17.347 -52.075 -23.921  1.00 84.99           O  
ATOM   2385  OG  SER B 296      20.828 -52.673 -23.420  1.00 84.99           O  
ATOM   2386  N   LYS B 297      17.805 -54.257 -23.949  1.00 88.65           N  
ATOM   2387  CA  LYS B 297      17.109 -54.441 -25.219  1.00 88.65           C  
ATOM   2388  C   LYS B 297      16.029 -55.513 -25.104  1.00 88.65           C  
ATOM   2389  CB  LYS B 297      18.099 -54.811 -26.325  1.00 88.65           C  
ATOM   2390  O   LYS B 297      15.455 -55.934 -26.111  1.00 88.65           O  
ATOM   2391  CG  LYS B 297      19.073 -53.698 -26.681  1.00 88.65           C  
ATOM   2392  CD  LYS B 297      20.008 -54.113 -27.810  1.00 88.65           C  
ATOM   2393  CE  LYS B 297      20.996 -53.006 -28.155  1.00 88.65           C  
ATOM   2394  NZ  LYS B 297      21.946 -53.426 -29.228  1.00 88.65           N  
ATOM   2395  N   GLN B 298      15.751 -55.922 -23.911  1.00 87.55           N  
ATOM   2396  CA  GLN B 298      14.763 -56.974 -23.700  1.00 87.55           C  
ATOM   2397  C   GLN B 298      13.348 -56.457 -23.945  1.00 87.55           C  
ATOM   2398  CB  GLN B 298      14.876 -57.542 -22.284  1.00 87.55           C  
ATOM   2399  O   GLN B 298      13.050 -55.294 -23.664  1.00 87.55           O  
ATOM   2400  CG  GLN B 298      16.120 -58.392 -22.060  1.00 87.55           C  
ATOM   2401  CD  GLN B 298      16.180 -58.989 -20.667  1.00 87.55           C  
ATOM   2402  NE2 GLN B 298      17.159 -59.856 -20.435  1.00 87.55           N  
ATOM   2403  OE1 GLN B 298      15.353 -58.672 -19.805  1.00 87.55           O  
ATOM   2404  N   PRO B 299      12.445 -57.331 -24.510  1.00 89.25           N  
ATOM   2405  CA  PRO B 299      11.077 -56.912 -24.821  1.00 89.25           C  
ATOM   2406  C   PRO B 299      10.249 -56.623 -23.571  1.00 89.25           C  
ATOM   2407  CB  PRO B 299      10.508 -58.108 -25.589  1.00 89.25           C  
ATOM   2408  O   PRO B 299      10.437 -57.273 -22.539  1.00 89.25           O  
ATOM   2409  CG  PRO B 299      11.370 -59.262 -25.191  1.00 89.25           C  
ATOM   2410  CD  PRO B 299      12.702 -58.731 -24.744  1.00 89.25           C  
ATOM   2411  N   PHE B 300       9.361 -55.666 -23.566  1.00 90.95           N  
ATOM   2412  CA  PHE B 300       8.488 -55.324 -22.450  1.00 90.95           C  
ATOM   2413  C   PHE B 300       7.206 -54.667 -22.948  1.00 90.95           C  
ATOM   2414  CB  PHE B 300       9.207 -54.394 -21.468  1.00 90.95           C  
ATOM   2415  O   PHE B 300       7.105 -54.300 -24.121  1.00 90.95           O  
ATOM   2416  CG  PHE B 300       9.566 -53.054 -22.053  1.00 90.95           C  
ATOM   2417  CD1 PHE B 300      10.700 -52.907 -22.843  1.00 90.95           C  
ATOM   2418  CD2 PHE B 300       8.770 -51.942 -21.812  1.00 90.95           C  
ATOM   2419  CE1 PHE B 300      11.035 -51.668 -23.385  1.00 90.95           C  
ATOM   2420  CE2 PHE B 300       9.099 -50.701 -22.350  1.00 90.95           C  
ATOM   2421  CZ  PHE B 300      10.232 -50.566 -23.136  1.00 90.95           C  
ATOM   2422  N   MET B 301       6.238 -54.632 -22.081  1.00 92.10           N  
ATOM   2423  CA  MET B 301       4.964 -53.982 -22.371  1.00 92.10           C  
ATOM   2424  C   MET B 301       4.795 -52.718 -21.534  1.00 92.10           C  
ATOM   2425  CB  MET B 301       3.800 -54.940 -22.113  1.00 92.10           C  
ATOM   2426  O   MET B 301       5.205 -52.678 -20.373  1.00 92.10           O  
ATOM   2427  CG  MET B 301       2.431 -54.308 -22.312  1.00 92.10           C  
ATOM   2428  SD  MET B 301       1.065 -55.410 -21.778  1.00 92.10           S  
ATOM   2429  CE  MET B 301      -0.363 -54.460 -22.370  1.00 92.10           C  
ATOM   2430  N   VAL B 302       4.223 -51.672 -22.151  1.00 92.11           N  
ATOM   2431  CA  VAL B 302       3.936 -50.435 -21.433  1.00 92.11           C  
ATOM   2432  C   VAL B 302       2.450 -50.101 -21.551  1.00 92.11           C  
ATOM   2433  CB  VAL B 302       4.789 -49.260 -21.962  1.00 92.11           C  
ATOM   2434  O   VAL B 302       1.865 -50.217 -22.630  1.00 92.11           O  
ATOM   2435  CG1 VAL B 302       4.446 -47.968 -21.223  1.00 92.11           C  
ATOM   2436  CG2 VAL B 302       6.277 -49.579 -21.826  1.00 92.11           C  
ATOM   2437  N   ALA B 303       1.858 -49.733 -20.428  1.00 90.84           N  
ATOM   2438  CA  ALA B 303       0.440 -49.385 -20.429  1.00 90.84           C  
ATOM   2439  C   ALA B 303       0.214 -47.996 -19.838  1.00 90.84           C  
ATOM   2440  CB  ALA B 303      -0.364 -50.426 -19.654  1.00 90.84           C  
ATOM   2441  O   ALA B 303       0.893 -47.602 -18.887  1.00 90.84           O  
ATOM   2442  N   PHE B 304      -0.653 -47.255 -20.410  1.00 88.52           N  
ATOM   2443  CA  PHE B 304      -1.029 -45.917 -19.968  1.00 88.52           C  
ATOM   2444  C   PHE B 304      -2.407 -45.929 -19.316  1.00 88.52           C  
ATOM   2445  CB  PHE B 304      -1.014 -44.937 -21.145  1.00 88.52           C  
ATOM   2446  O   PHE B 304      -3.333 -46.566 -19.822  1.00 88.52           O  
ATOM   2447  CG  PHE B 304       0.322 -44.831 -21.830  1.00 88.52           C  
ATOM   2448  CD1 PHE B 304       1.170 -43.762 -21.568  1.00 88.52           C  
ATOM   2449  CD2 PHE B 304       0.730 -45.801 -22.736  1.00 88.52           C  
ATOM   2450  CE1 PHE B 304       2.407 -43.661 -22.200  1.00 88.52           C  
ATOM   2451  CE2 PHE B 304       1.964 -45.707 -23.372  1.00 88.52           C  
ATOM   2452  CZ  PHE B 304       2.801 -44.636 -23.103  1.00 88.52           C  
ATOM   2453  N   PHE B 305      -2.447 -45.226 -18.172  1.00 85.49           N  
ATOM   2454  CA  PHE B 305      -3.681 -45.313 -17.399  1.00 85.49           C  
ATOM   2455  C   PHE B 305      -4.256 -43.925 -17.139  1.00 85.49           C  
ATOM   2456  CB  PHE B 305      -3.436 -46.037 -16.072  1.00 85.49           C  
ATOM   2457  O   PHE B 305      -3.509 -42.955 -16.995  1.00 85.49           O  
ATOM   2458  CG  PHE B 305      -2.877 -47.425 -16.232  1.00 85.49           C  
ATOM   2459  CD1 PHE B 305      -3.718 -48.531 -16.243  1.00 85.49           C  
ATOM   2460  CD2 PHE B 305      -1.509 -47.623 -16.370  1.00 85.49           C  
ATOM   2461  CE1 PHE B 305      -3.203 -49.817 -16.391  1.00 85.49           C  
ATOM   2462  CE2 PHE B 305      -0.987 -48.905 -16.518  1.00 85.49           C  
ATOM   2463  CZ  PHE B 305      -1.836 -50.001 -16.528  1.00 85.49           C  
ATOM   2464  N   LYS B 306      -5.577 -43.811 -17.065  1.00 79.70           N  
ATOM   2465  CA  LYS B 306      -6.294 -42.630 -16.593  1.00 79.70           C  
ATOM   2466  C   LYS B 306      -7.166 -42.963 -15.385  1.00 79.70           C  
ATOM   2467  CB  LYS B 306      -7.153 -42.040 -17.712  1.00 79.70           C  
ATOM   2468  O   LYS B 306      -7.842 -43.994 -15.367  1.00 79.70           O  
ATOM   2469  CG  LYS B 306      -7.634 -40.622 -17.442  1.00 79.70           C  
ATOM   2470  CD  LYS B 306      -8.324 -40.024 -18.661  1.00 79.70           C  
ATOM   2471  CE  LYS B 306      -8.768 -38.590 -18.406  1.00 79.70           C  
ATOM   2472  NZ  LYS B 306      -9.305 -37.948 -19.643  1.00 79.70           N  
ATOM   2473  N   ALA B 307      -7.004 -42.160 -14.357  1.00 66.49           N  
ATOM   2474  CA  ALA B 307      -7.742 -42.421 -13.124  1.00 66.49           C  
ATOM   2475  C   ALA B 307      -9.234 -42.160 -13.313  1.00 66.49           C  
ATOM   2476  CB  ALA B 307      -7.196 -41.564 -11.985  1.00 66.49           C  
ATOM   2477  O   ALA B 307      -9.623 -41.184 -13.958  1.00 66.49           O  
ATOM   2478  N   SER B 308     -10.081 -43.117 -13.053  1.00 51.88           N  
ATOM   2479  CA  SER B 308     -11.521 -42.897 -13.128  1.00 51.88           C  
ATOM   2480  C   SER B 308     -12.041 -42.208 -11.871  1.00 51.88           C  
ATOM   2481  CB  SER B 308     -12.256 -44.223 -13.333  1.00 51.88           C  
ATOM   2482  O   SER B 308     -13.049 -41.499 -11.917  1.00 51.88           O  
ATOM   2483  OG  SER B 308     -12.955 -44.225 -14.566  1.00 51.88           O  
ATOM   2484  N   GLU B 309     -11.588 -42.561 -10.598  1.00 44.34           N  
ATOM   2485  CA  GLU B 309     -12.202 -42.146  -9.340  1.00 44.34           C  
ATOM   2486  C   GLU B 309     -11.320 -41.145  -8.599  1.00 44.34           C  
ATOM   2487  CB  GLU B 309     -12.481 -43.361  -8.451  1.00 44.34           C  
ATOM   2488  O   GLU B 309     -10.109 -41.091  -8.824  1.00 44.34           O  
ATOM   2489  CG  GLU B 309     -13.749 -44.116  -8.823  1.00 44.34           C  
ATOM   2490  CD  GLU B 309     -14.078 -45.246  -7.860  1.00 44.34           C  
ATOM   2491  OE1 GLU B 309     -15.145 -45.882  -8.013  1.00 44.34           O  
ATOM   2492  OE2 GLU B 309     -13.262 -45.497  -6.945  1.00 44.34           O  
ATOM   2493  N   VAL B 310     -11.973 -39.998  -8.060  1.00 38.37           N  
ATOM   2494  CA  VAL B 310     -11.355 -38.986  -7.210  1.00 38.37           C  
ATOM   2495  C   VAL B 310     -10.910 -39.618  -5.893  1.00 38.37           C  
ATOM   2496  CB  VAL B 310     -12.317 -37.808  -6.938  1.00 38.37           C  
ATOM   2497  O   VAL B 310     -11.700 -40.285  -5.220  1.00 38.37           O  
ATOM   2498  CG1 VAL B 310     -11.608 -36.700  -6.161  1.00 38.37           C  
ATOM   2499  CG2 VAL B 310     -12.883 -37.268  -8.250  1.00 38.37           C  
ATOM   2500  N   LEU B 311      -9.677 -39.963  -5.734  1.00 35.20           N  
ATOM   2501  CA  LEU B 311      -9.193 -40.468  -4.453  1.00 35.20           C  
ATOM   2502  C   LEU B 311      -9.496 -39.482  -3.330  1.00 35.20           C  
ATOM   2503  CB  LEU B 311      -7.688 -40.740  -4.518  1.00 35.20           C  
ATOM   2504  O   LEU B 311      -9.158 -38.300  -3.429  1.00 35.20           O  
ATOM   2505  CG  LEU B 311      -7.265 -42.057  -5.172  1.00 35.20           C  
ATOM   2506  CD1 LEU B 311      -5.913 -41.896  -5.859  1.00 35.20           C  
ATOM   2507  CD2 LEU B 311      -7.214 -43.176  -4.137  1.00 35.20           C  
ATOM   2508  N   LEU B 312     -10.623 -39.649  -2.600  1.00 29.51           N  
ATOM   2509  CA  LEU B 312     -10.964 -38.758  -1.497  1.00 29.51           C  
ATOM   2510  C   LEU B 312      -9.940 -38.869  -0.372  1.00 29.51           C  
ATOM   2511  CB  LEU B 312     -12.363 -39.077  -0.963  1.00 29.51           C  
ATOM   2512  O   LEU B 312      -9.463 -39.964  -0.067  1.00 29.51           O  
ATOM   2513  CG  LEU B 312     -13.539 -38.499  -1.752  1.00 29.51           C  
ATOM   2514  CD1 LEU B 312     -14.752 -39.417  -1.644  1.00 29.51           C  
ATOM   2515  CD2 LEU B 312     -13.877 -37.097  -1.257  1.00 29.51           C  
ATOM   2516  N   ARG B 313      -9.246 -37.777  -0.032  1.00 31.04           N  
ATOM   2517  CA  ARG B 313      -8.346 -37.682   1.112  1.00 31.04           C  
ATOM   2518  C   ARG B 313      -9.086 -37.962   2.416  1.00 31.04           C  
ATOM   2519  CB  ARG B 313      -7.691 -36.300   1.168  1.00 31.04           C  
ATOM   2520  O   ARG B 313     -10.171 -37.423   2.648  1.00 31.04           O  
ATOM   2521  CG  ARG B 313      -6.207 -36.308   0.840  1.00 31.04           C  
ATOM   2522  CD  ARG B 313      -5.589 -34.925   0.987  1.00 31.04           C  
ATOM   2523  NE  ARG B 313      -4.161 -34.937   0.682  1.00 31.04           N  
ATOM   2524  NH1 ARG B 313      -3.833 -32.696   1.139  1.00 31.04           N  
ATOM   2525  NH2 ARG B 313      -2.075 -34.001   0.460  1.00 31.04           N  
ATOM   2526  CZ  ARG B 313      -3.360 -33.878   0.761  1.00 31.04           C  
ATOM   2527  N   SER B 314      -9.059 -39.121   3.062  1.00 27.75           N  
ATOM   2528  CA  SER B 314      -9.675 -39.318   4.370  1.00 27.75           C  
ATOM   2529  C   SER B 314      -9.187 -38.278   5.373  1.00 27.75           C  
ATOM   2530  CB  SER B 314      -9.379 -40.723   4.896  1.00 27.75           C  
ATOM   2531  O   SER B 314      -8.015 -37.896   5.358  1.00 27.75           O  
ATOM   2532  OG  SER B 314      -7.987 -40.903   5.094  1.00 27.75           O  
ATOM   2533  N   VAL B 315     -10.090 -37.425   5.901  1.00 26.64           N  
ATOM   2534  CA  VAL B 315      -9.790 -36.447   6.941  1.00 26.64           C  
ATOM   2535  C   VAL B 315      -9.355 -37.166   8.216  1.00 26.64           C  
ATOM   2536  CB  VAL B 315     -11.003 -35.535   7.231  1.00 26.64           C  
ATOM   2537  O   VAL B 315      -9.995 -38.131   8.641  1.00 26.64           O  
ATOM   2538  CG1 VAL B 315     -10.615 -34.407   8.185  1.00 26.64           C  
ATOM   2539  CG2 VAL B 315     -11.567 -34.969   5.929  1.00 26.64           C  
ATOM   2540  N   ARG B 316      -8.145 -37.083   8.706  1.00 26.99           N  
ATOM   2541  CA  ARG B 316      -7.603 -37.708   9.908  1.00 26.99           C  
ATOM   2542  C   ARG B 316      -8.334 -37.222  11.155  1.00 26.99           C  
ATOM   2543  CB  ARG B 316      -6.105 -37.423  10.034  1.00 26.99           C  
ATOM   2544  O   ARG B 316      -8.366 -36.022  11.434  1.00 26.99           O  
ATOM   2545  CG  ARG B 316      -5.219 -38.566   9.563  1.00 26.99           C  
ATOM   2546  CD  ARG B 316      -3.741 -38.229   9.707  1.00 26.99           C  
ATOM   2547  NE  ARG B 316      -2.895 -39.237   9.073  1.00 26.99           N  
ATOM   2548  NH1 ARG B 316      -0.904 -38.322   9.804  1.00 26.99           N  
ATOM   2549  NH2 ARG B 316      -0.895 -40.221   8.520  1.00 26.99           N  
ATOM   2550  CZ  ARG B 316      -1.567 -39.258   9.134  1.00 26.99           C  
ATOM   2551  N   ALA B 317      -9.554 -37.786  11.577  1.00 24.86           N  
ATOM   2552  CA  ALA B 317     -10.051 -37.398  12.895  1.00 24.86           C  
ATOM   2553  C   ALA B 317      -9.060 -37.782  13.990  1.00 24.86           C  
ATOM   2554  CB  ALA B 317     -11.410 -38.040  13.161  1.00 24.86           C  
ATOM   2555  O   ALA B 317      -8.269 -38.713  13.821  1.00 24.86           O  
ATOM   2556  N   ALA B 318      -8.722 -36.915  14.977  1.00 25.48           N  
ATOM   2557  CA  ALA B 318      -7.893 -37.091  16.167  1.00 25.48           C  
ATOM   2558  C   ALA B 318      -8.407 -38.241  17.028  1.00 25.48           C  
ATOM   2559  CB  ALA B 318      -7.850 -35.800  16.981  1.00 25.48           C  
ATOM   2560  O   ALA B 318      -9.563 -38.236  17.457  1.00 25.48           O  
ATOM   2561  N   ASN B 319      -8.115 -39.453  16.726  1.00 24.44           N  
ATOM   2562  CA  ASN B 319      -8.606 -40.563  17.535  1.00 24.44           C  
ATOM   2563  C   ASN B 319      -8.111 -40.469  18.976  1.00 24.44           C  
ATOM   2564  CB  ASN B 319      -8.193 -41.901  16.918  1.00 24.44           C  
ATOM   2565  O   ASN B 319      -6.908 -40.362  19.217  1.00 24.44           O  
ATOM   2566  CG  ASN B 319      -9.372 -42.677  16.364  1.00 24.44           C  
ATOM   2567  ND2 ASN B 319      -9.086 -43.752  15.639  1.00 24.44           N  
ATOM   2568  OD1 ASN B 319     -10.530 -42.314  16.586  1.00 24.44           O  
ATOM   2569  N   LYS B 320      -8.952 -40.159  19.952  1.00 26.17           N  
ATOM   2570  CA  LYS B 320      -8.717 -40.218  21.392  1.00 26.17           C  
ATOM   2571  C   LYS B 320      -8.378 -41.637  21.836  1.00 26.17           C  
ATOM   2572  CB  LYS B 320      -9.940 -39.707  22.156  1.00 26.17           C  
ATOM   2573  O   LYS B 320      -9.226 -42.530  21.783  1.00 26.17           O  
ATOM   2574  CG  LYS B 320      -9.859 -38.238  22.543  1.00 26.17           C  
ATOM   2575  CD  LYS B 320     -11.052 -37.816  23.391  1.00 26.17           C  
ATOM   2576  CE  LYS B 320     -10.987 -36.339  23.755  1.00 26.17           C  
ATOM   2577  NZ  LYS B 320     -12.250 -35.871  24.399  1.00 26.17           N  
ATOM   2578  N   ARG B 321      -7.326 -42.227  21.409  1.00 24.94           N  
ATOM   2579  CA  ARG B 321      -7.149 -43.602  21.862  1.00 24.94           C  
ATOM   2580  C   ARG B 321      -7.013 -43.666  23.380  1.00 24.94           C  
ATOM   2581  CB  ARG B 321      -5.923 -44.234  21.200  1.00 24.94           C  
ATOM   2582  O   ARG B 321      -6.152 -43.002  23.960  1.00 24.94           O  
ATOM   2583  CG  ARG B 321      -6.258 -45.166  20.046  1.00 24.94           C  
ATOM   2584  CD  ARG B 321      -5.008 -45.799  19.452  1.00 24.94           C  
ATOM   2585  NE  ARG B 321      -5.334 -46.722  18.368  1.00 24.94           N  
ATOM   2586  NH1 ARG B 321      -3.157 -46.954  17.632  1.00 24.94           N  
ATOM   2587  NH2 ARG B 321      -4.853 -48.078  16.578  1.00 24.94           N  
ATOM   2588  CZ  ARG B 321      -4.447 -47.249  17.528  1.00 24.94           C  
ATOM   2589  N   LYS B 322      -8.024 -44.219  24.072  1.00 24.11           N  
ATOM   2590  CA  LYS B 322      -8.173 -44.521  25.492  1.00 24.11           C  
ATOM   2591  C   LYS B 322      -7.192 -45.606  25.929  1.00 24.11           C  
ATOM   2592  CB  LYS B 322      -9.606 -44.955  25.802  1.00 24.11           C  
ATOM   2593  O   LYS B 322      -7.424 -46.793  25.688  1.00 24.11           O  
ATOM   2594  CG  LYS B 322     -10.456 -43.870  26.445  1.00 24.11           C  
ATOM   2595  CD  LYS B 322     -11.852 -44.380  26.783  1.00 24.11           C  
ATOM   2596  CE  LYS B 322     -12.685 -43.312  27.479  1.00 24.11           C  
ATOM   2597  NZ  LYS B 322     -14.132 -43.677  27.520  1.00 24.11           N  
ATOM   2598  N   ASN B 323      -5.953 -45.487  25.668  1.00 20.38           N  
ATOM   2599  CA  ASN B 323      -5.174 -46.623  26.150  1.00 20.38           C  
ATOM   2600  C   ASN B 323      -5.226 -46.733  27.671  1.00 20.38           C  
ATOM   2601  CB  ASN B 323      -3.723 -46.519  25.674  1.00 20.38           C  
ATOM   2602  O   ASN B 323      -4.779 -45.829  28.379  1.00 20.38           O  
ATOM   2603  CG  ASN B 323      -3.361 -47.592  24.666  1.00 20.38           C  
ATOM   2604  ND2 ASN B 323      -2.172 -47.483  24.086  1.00 20.38           N  
ATOM   2605  OD1 ASN B 323      -4.144 -48.510  24.410  1.00 20.38           O  
ATOM   2606  N   GLN B 324      -5.969 -47.653  28.198  1.00 21.22           N  
ATOM   2607  CA  GLN B 324      -6.200 -47.905  29.617  1.00 21.22           C  
ATOM   2608  C   GLN B 324      -4.930 -48.399  30.302  1.00 21.22           C  
ATOM   2609  CB  GLN B 324      -7.328 -48.920  29.806  1.00 21.22           C  
ATOM   2610  O   GLN B 324      -4.711 -48.130  31.485  1.00 21.22           O  
ATOM   2611  CG  GLN B 324      -8.679 -48.288  30.115  1.00 21.22           C  
ATOM   2612  CD  GLN B 324      -9.778 -49.317  30.305  1.00 21.22           C  
ATOM   2613  NE2 GLN B 324     -11.025 -48.858  30.313  1.00 21.22           N  
ATOM   2614  OE1 GLN B 324      -9.509 -50.514  30.443  1.00 21.22           O  
ATOM   2615  N   ASN B 325      -4.207 -49.336  29.678  1.00 19.18           N  
ATOM   2616  CA  ASN B 325      -4.023 -50.474  30.572  1.00 19.18           C  
ATOM   2617  C   ASN B 325      -3.014 -50.163  31.674  1.00 19.18           C  
ATOM   2618  CB  ASN B 325      -3.585 -51.710  29.785  1.00 19.18           C  
ATOM   2619  O   ASN B 325      -3.282 -50.401  32.853  1.00 19.18           O  
ATOM   2620  CG  ASN B 325      -4.702 -52.722  29.618  1.00 19.18           C  
ATOM   2621  ND2 ASN B 325      -4.483 -53.710  28.758  1.00 19.18           N  
ATOM   2622  OD1 ASN B 325      -5.752 -52.616  30.256  1.00 19.18           O  
ATOM   2623  N   ARG B 326      -1.679 -50.365  31.388  1.00 20.11           N  
ATOM   2624  CA  ARG B 326      -0.816 -51.226  32.191  1.00 20.11           C  
ATOM   2625  C   ARG B 326      -0.196 -50.452  33.349  1.00 20.11           C  
ATOM   2626  CB  ARG B 326       0.283 -51.843  31.325  1.00 20.11           C  
ATOM   2627  O   ARG B 326       0.160 -49.281  33.200  1.00 20.11           O  
ATOM   2628  CG  ARG B 326       0.007 -53.279  30.909  1.00 20.11           C  
ATOM   2629  CD  ARG B 326       1.177 -53.880  30.143  1.00 20.11           C  
ATOM   2630  NE  ARG B 326       1.040 -55.326  29.996  1.00 20.11           N  
ATOM   2631  NH1 ARG B 326       2.957 -55.588  28.735  1.00 20.11           N  
ATOM   2632  NH2 ARG B 326       1.667 -57.409  29.260  1.00 20.11           N  
ATOM   2633  CZ  ARG B 326       1.888 -56.105  29.330  1.00 20.11           C  
ATOM   2634  N   ASN B 327      -0.130 -51.079  34.504  1.00 20.42           N  
ATOM   2635  CA  ASN B 327       0.177 -50.665  35.869  1.00 20.42           C  
ATOM   2636  C   ASN B 327       1.667 -50.390  36.050  1.00 20.42           C  
ATOM   2637  CB  ASN B 327      -0.293 -51.724  36.869  1.00 20.42           C  
ATOM   2638  O   ASN B 327       2.160 -50.336  37.178  1.00 20.42           O  
ATOM   2639  CG  ASN B 327      -1.650 -51.403  37.464  1.00 20.42           C  
ATOM   2640  ND2 ASN B 327      -2.227 -52.363  38.177  1.00 20.42           N  
ATOM   2641  OD1 ASN B 327      -2.176 -50.301  37.285  1.00 20.42           O  
ATOM   2642  N   LYS B 328       2.414 -50.450  35.033  1.00 19.35           N  
ATOM   2643  CA  LYS B 328       3.664 -50.994  35.557  1.00 19.35           C  
ATOM   2644  C   LYS B 328       4.227 -50.109  36.664  1.00 19.35           C  
ATOM   2645  CB  LYS B 328       4.693 -51.151  34.436  1.00 19.35           C  
ATOM   2646  O   LYS B 328       3.872 -48.933  36.768  1.00 19.35           O  
ATOM   2647  CG  LYS B 328       4.925 -52.592  34.007  1.00 19.35           C  
ATOM   2648  CD  LYS B 328       5.982 -52.686  32.914  1.00 19.35           C  
ATOM   2649  CE  LYS B 328       6.229 -54.130  32.497  1.00 19.35           C  
ATOM   2650  NZ  LYS B 328       7.020 -54.213  31.232  1.00 19.35           N  
ATOM   2651  N   SER B 329       5.523 -50.336  37.098  1.00 19.07           N  
ATOM   2652  CA  SER B 329       6.235 -50.486  38.363  1.00 19.07           C  
ATOM   2653  C   SER B 329       6.789 -49.151  38.848  1.00 19.07           C  
ATOM   2654  CB  SER B 329       7.373 -51.498  38.221  1.00 19.07           C  
ATOM   2655  O   SER B 329       6.802 -48.170  38.101  1.00 19.07           O  
ATOM   2656  OG  SER B 329       8.342 -51.039  37.295  1.00 19.07           O  
ATOM   2657  N   SER B 330       7.791 -49.195  39.749  1.00 19.99           N  
ATOM   2658  CA  SER B 330       8.059 -48.552  41.031  1.00 19.99           C  
ATOM   2659  C   SER B 330       8.925 -47.309  40.856  1.00 19.99           C  
ATOM   2660  CB  SER B 330       8.742 -49.529  41.989  1.00 19.99           C  
ATOM   2661  O   SER B 330       8.667 -46.274  41.474  1.00 19.99           O  
ATOM   2662  OG  SER B 330      10.140 -49.563  41.760  1.00 19.99           O  
ATOM   2663  N   SER B 331      10.108 -47.398  40.181  1.00 19.11           N  
ATOM   2664  CA  SER B 331      11.216 -47.221  41.114  1.00 19.11           C  
ATOM   2665  C   SER B 331      11.509 -45.744  41.351  1.00 19.11           C  
ATOM   2666  CB  SER B 331      12.472 -47.921  40.593  1.00 19.11           C  
ATOM   2667  O   SER B 331      11.585 -45.297  42.497  1.00 19.11           O  
ATOM   2668  OG  SER B 331      13.207 -47.064  39.736  1.00 19.11           O  
ATOM   2669  N   HIS B 332      12.604 -45.224  40.670  1.00 18.65           N  
ATOM   2670  CA  HIS B 332      13.770 -44.631  41.314  1.00 18.65           C  
ATOM   2671  C   HIS B 332      13.601 -43.125  41.482  1.00 18.65           C  
ATOM   2672  CB  HIS B 332      15.036 -44.931  40.509  1.00 18.65           C  
ATOM   2673  O   HIS B 332      13.002 -42.465  40.631  1.00 18.65           O  
ATOM   2674  CG  HIS B 332      15.831 -46.079  41.047  1.00 18.65           C  
ATOM   2675  CD2 HIS B 332      16.016 -47.332  40.570  1.00 18.65           C  
ATOM   2676  ND1 HIS B 332      16.550 -46.002  42.220  1.00 18.65           N  
ATOM   2677  CE1 HIS B 332      17.145 -47.162  42.441  1.00 18.65           C  
ATOM   2678  NE2 HIS B 332      16.837 -47.986  41.455  1.00 18.65           N  
ATOM   2679  N   GLN B 333      14.148 -42.534  42.585  1.00 20.55           N  
ATOM   2680  CA  GLN B 333      13.924 -41.322  43.365  1.00 20.55           C  
ATOM   2681  C   GLN B 333      14.624 -40.123  42.732  1.00 20.55           C  
ATOM   2682  CB  GLN B 333      14.406 -41.511  44.804  1.00 20.55           C  
ATOM   2683  O   GLN B 333      14.644 -39.033  43.308  1.00 20.55           O  
ATOM   2684  CG  GLN B 333      13.281 -41.740  45.805  1.00 20.55           C  
ATOM   2685  CD  GLN B 333      13.776 -41.827  47.236  1.00 20.55           C  
ATOM   2686  NE2 GLN B 333      12.848 -41.961  48.178  1.00 20.55           N  
ATOM   2687  OE1 GLN B 333      14.983 -41.776  47.493  1.00 20.55           O  
ATOM   2688  N   ASP B 334      15.180 -40.233  41.602  1.00 18.12           N  
ATOM   2689  CA  ASP B 334      16.379 -39.409  41.724  1.00 18.12           C  
ATOM   2690  C   ASP B 334      16.018 -37.935  41.894  1.00 18.12           C  
ATOM   2691  CB  ASP B 334      17.282 -39.591  40.502  1.00 18.12           C  
ATOM   2692  O   ASP B 334      15.004 -37.474  41.366  1.00 18.12           O  
ATOM   2693  CG  ASP B 334      18.464 -40.505  40.769  1.00 18.12           C  
ATOM   2694  OD1 ASP B 334      18.770 -40.778  41.950  1.00 18.12           O  
ATOM   2695  OD2 ASP B 334      19.098 -40.955  39.790  1.00 18.12           O  
ATOM   2696  N   SER B 335      16.941 -37.130  42.473  1.00 19.06           N  
ATOM   2697  CA  SER B 335      16.910 -35.989  43.382  1.00 19.06           C  
ATOM   2698  C   SER B 335      16.671 -34.686  42.626  1.00 19.06           C  
ATOM   2699  CB  SER B 335      18.216 -35.897  44.171  1.00 19.06           C  
ATOM   2700  O   SER B 335      15.784 -33.909  42.983  1.00 19.06           O  
ATOM   2701  OG  SER B 335      19.308 -35.628  43.308  1.00 19.06           O  
ATOM   2702  N   SER B 336      17.727 -34.007  42.023  1.00 18.01           N  
ATOM   2703  CA  SER B 336      18.197 -32.778  42.655  1.00 18.01           C  
ATOM   2704  C   SER B 336      17.653 -31.546  41.940  1.00 18.01           C  
ATOM   2705  CB  SER B 336      19.726 -32.735  42.671  1.00 18.01           C  
ATOM   2706  O   SER B 336      17.183 -30.606  42.584  1.00 18.01           O  
ATOM   2707  OG  SER B 336      20.246 -32.835  41.357  1.00 18.01           O  
ATOM   2708  N   ARG B 337      18.025 -31.289  40.679  1.00 17.05           N  
ATOM   2709  CA  ARG B 337      18.704 -30.042  40.346  1.00 17.05           C  
ATOM   2710  C   ARG B 337      17.700 -28.924  40.085  1.00 17.05           C  
ATOM   2711  CB  ARG B 337      19.607 -30.230  39.125  1.00 17.05           C  
ATOM   2712  O   ARG B 337      16.781 -29.083  39.279  1.00 17.05           O  
ATOM   2713  CG  ARG B 337      21.043 -30.591  39.470  1.00 17.05           C  
ATOM   2714  CD  ARG B 337      21.932 -30.610  38.234  1.00 17.05           C  
ATOM   2715  NE  ARG B 337      23.312 -30.950  38.569  1.00 17.05           N  
ATOM   2716  NH1 ARG B 337      24.042 -31.031  36.378  1.00 17.05           N  
ATOM   2717  NH2 ARG B 337      25.504 -31.447  38.094  1.00 17.05           N  
ATOM   2718  CZ  ARG B 337      24.283 -31.142  37.680  1.00 17.05           C  
ATOM   2719  N   MET B 338      17.810 -27.812  40.803  1.00 18.75           N  
ATOM   2720  CA  MET B 338      16.865 -26.731  41.071  1.00 18.75           C  
ATOM   2721  C   MET B 338      16.649 -25.876  39.827  1.00 18.75           C  
ATOM   2722  CB  MET B 338      17.360 -25.858  42.226  1.00 18.75           C  
ATOM   2723  O   MET B 338      17.406 -25.978  38.859  1.00 18.75           O  
ATOM   2724  CG  MET B 338      16.281 -25.517  43.242  1.00 18.75           C  
ATOM   2725  SD  MET B 338      16.968 -25.178  44.909  1.00 18.75           S  
ATOM   2726  CE  MET B 338      17.027 -23.365  44.868  1.00 18.75           C  
ATOM   2727  N   SER B 339      16.478 -24.482  39.934  1.00 19.03           N  
ATOM   2728  CA  SER B 339      15.514 -23.444  39.584  1.00 19.03           C  
ATOM   2729  C   SER B 339      16.033 -22.567  38.449  1.00 19.03           C  
ATOM   2730  CB  SER B 339      15.193 -22.577  40.802  1.00 19.03           C  
ATOM   2731  O   SER B 339      15.374 -21.605  38.049  1.00 19.03           O  
ATOM   2732  OG  SER B 339      16.374 -22.257  41.517  1.00 19.03           O  
ATOM   2733  N   SER B 340      17.154 -22.707  37.792  1.00 20.12           N  
ATOM   2734  CA  SER B 340      17.681 -21.370  37.540  1.00 20.12           C  
ATOM   2735  C   SER B 340      16.852 -20.638  36.489  1.00 20.12           C  
ATOM   2736  CB  SER B 340      19.140 -21.444  37.088  1.00 20.12           C  
ATOM   2737  O   SER B 340      16.439 -21.233  35.492  1.00 20.12           O  
ATOM   2738  OG  SER B 340      19.308 -20.822  35.826  1.00 20.12           O  
ATOM   2739  N   VAL B 341      16.339 -19.336  36.686  1.00 23.20           N  
ATOM   2740  CA  VAL B 341      15.271 -18.425  36.288  1.00 23.20           C  
ATOM   2741  C   VAL B 341      15.635 -17.748  34.968  1.00 23.20           C  
ATOM   2742  CB  VAL B 341      14.998 -17.361  37.375  1.00 23.20           C  
ATOM   2743  O   VAL B 341      14.876 -16.921  34.457  1.00 23.20           O  
ATOM   2744  CG1 VAL B 341      13.845 -16.449  36.960  1.00 23.20           C  
ATOM   2745  CG2 VAL B 341      14.697 -18.032  38.713  1.00 23.20           C  
ATOM   2746  N   GLY B 342      16.864 -17.914  34.414  1.00 20.02           N  
ATOM   2747  CA  GLY B 342      17.343 -16.634  33.916  1.00 20.02           C  
ATOM   2748  C   GLY B 342      16.514 -16.093  32.766  1.00 20.02           C  
ATOM   2749  O   GLY B 342      15.493 -16.680  32.400  1.00 20.02           O  
ATOM   2750  N   ASP B 343      17.094 -15.928  31.473  1.00 21.90           N  
ATOM   2751  CA  ASP B 343      17.293 -14.820  30.543  1.00 21.90           C  
ATOM   2752  C   ASP B 343      16.253 -14.848  29.425  1.00 21.90           C  
ATOM   2753  CB  ASP B 343      18.703 -14.864  29.951  1.00 21.90           C  
ATOM   2754  O   ASP B 343      16.233 -15.774  28.612  1.00 21.90           O  
ATOM   2755  CG  ASP B 343      19.442 -13.544  30.084  1.00 21.90           C  
ATOM   2756  OD1 ASP B 343      18.846 -12.556  30.565  1.00 21.90           O  
ATOM   2757  OD2 ASP B 343      20.631 -13.491  29.701  1.00 21.90           O  
ATOM   2758  N   TYR B 344      15.033 -14.238  29.589  1.00 24.61           N  
ATOM   2759  CA  TYR B 344      13.843 -14.343  28.751  1.00 24.61           C  
ATOM   2760  C   TYR B 344      14.052 -13.637  27.417  1.00 24.61           C  
ATOM   2761  CB  TYR B 344      12.626 -13.754  29.469  1.00 24.61           C  
ATOM   2762  O   TYR B 344      13.093 -13.392  26.680  1.00 24.61           O  
ATOM   2763  CG  TYR B 344      11.869 -14.758  30.304  1.00 24.61           C  
ATOM   2764  CD1 TYR B 344      10.867 -15.546  29.743  1.00 24.61           C  
ATOM   2765  CD2 TYR B 344      12.153 -14.921  31.656  1.00 24.61           C  
ATOM   2766  CE1 TYR B 344      10.165 -16.471  30.509  1.00 24.61           C  
ATOM   2767  CE2 TYR B 344      11.458 -15.843  32.431  1.00 24.61           C  
ATOM   2768  OH  TYR B 344       9.777 -17.527  32.613  1.00 24.61           O  
ATOM   2769  CZ  TYR B 344      10.468 -16.613  31.850  1.00 24.61           C  
ATOM   2770  N   ASN B 345      15.106 -12.758  27.183  1.00 24.71           N  
ATOM   2771  CA  ASN B 345      14.920 -11.600  26.315  1.00 24.71           C  
ATOM   2772  C   ASN B 345      14.852 -12.007  24.846  1.00 24.71           C  
ATOM   2773  CB  ASN B 345      16.039 -10.580  26.533  1.00 24.71           C  
ATOM   2774  O   ASN B 345      15.039 -11.173  23.958  1.00 24.71           O  
ATOM   2775  CG  ASN B 345      15.672  -9.519  27.551  1.00 24.71           C  
ATOM   2776  ND2 ASN B 345      16.677  -8.827  28.075  1.00 24.71           N  
ATOM   2777  OD1 ASN B 345      14.495  -9.323  27.865  1.00 24.71           O  
ATOM   2778  N   THR B 346      14.857 -13.204  24.376  1.00 30.27           N  
ATOM   2779  CA  THR B 346      15.276 -13.295  22.982  1.00 30.27           C  
ATOM   2780  C   THR B 346      14.245 -12.647  22.063  1.00 30.27           C  
ATOM   2781  CB  THR B 346      15.495 -14.760  22.559  1.00 30.27           C  
ATOM   2782  O   THR B 346      13.041 -12.853  22.229  1.00 30.27           O  
ATOM   2783  CG2 THR B 346      16.830 -15.287  23.075  1.00 30.27           C  
ATOM   2784  OG1 THR B 346      14.438 -15.568  23.091  1.00 30.27           O  
ATOM   2785  N   SER B 347      14.477 -11.440  21.324  1.00 34.71           N  
ATOM   2786  CA  SER B 347      13.831 -10.569  20.348  1.00 34.71           C  
ATOM   2787  C   SER B 347      13.255 -11.372  19.186  1.00 34.71           C  
ATOM   2788  CB  SER B 347      14.820  -9.530  19.819  1.00 34.71           C  
ATOM   2789  O   SER B 347      13.982 -11.748  18.264  1.00 34.71           O  
ATOM   2790  OG  SER B 347      15.672 -10.099  18.840  1.00 34.71           O  
ATOM   2791  N   GLU B 348      12.676 -12.486  19.310  1.00 35.98           N  
ATOM   2792  CA  GLU B 348      12.218 -13.293  18.184  1.00 35.98           C  
ATOM   2793  C   GLU B 348      11.233 -12.518  17.313  1.00 35.98           C  
ATOM   2794  CB  GLU B 348      11.574 -14.591  18.679  1.00 35.98           C  
ATOM   2795  O   GLU B 348      10.210 -12.035  17.804  1.00 35.98           O  
ATOM   2796  CG  GLU B 348      12.490 -15.803  18.595  1.00 35.98           C  
ATOM   2797  CD  GLU B 348      11.810 -17.098  19.009  1.00 35.98           C  
ATOM   2798  OE1 GLU B 348      12.452 -18.171  18.937  1.00 35.98           O  
ATOM   2799  OE2 GLU B 348      10.626 -17.040  19.409  1.00 35.98           O  
ATOM   2800  N   GLN B 349      11.626 -11.698  16.318  1.00 38.15           N  
ATOM   2801  CA  GLN B 349      10.849 -11.029  15.280  1.00 38.15           C  
ATOM   2802  C   GLN B 349       9.675 -11.893  14.829  1.00 38.15           C  
ATOM   2803  CB  GLN B 349      11.737 -10.683  14.084  1.00 38.15           C  
ATOM   2804  O   GLN B 349       9.870 -12.999  14.322  1.00 38.15           O  
ATOM   2805  CG  GLN B 349      12.197  -9.232  14.058  1.00 38.15           C  
ATOM   2806  CD  GLN B 349      13.193  -8.951  12.950  1.00 38.15           C  
ATOM   2807  NE2 GLN B 349      13.567  -7.685  12.795  1.00 38.15           N  
ATOM   2808  OE1 GLN B 349      13.624  -9.864  12.238  1.00 38.15           O  
ATOM   2809  N   LYS B 350       8.457 -11.795  15.362  1.00 43.18           N  
ATOM   2810  CA  LYS B 350       7.227 -12.573  15.241  1.00 43.18           C  
ATOM   2811  C   LYS B 350       6.680 -12.518  13.818  1.00 43.18           C  
ATOM   2812  CB  LYS B 350       6.173 -12.068  16.228  1.00 43.18           C  
ATOM   2813  O   LYS B 350       6.245 -11.461  13.354  1.00 43.18           O  
ATOM   2814  CG  LYS B 350       6.174 -12.799  17.562  1.00 43.18           C  
ATOM   2815  CD  LYS B 350       5.028 -12.337  18.453  1.00 43.18           C  
ATOM   2816  CE  LYS B 350       5.067 -13.018  19.814  1.00 43.18           C  
ATOM   2817  NZ  LYS B 350       3.971 -12.536  20.707  1.00 43.18           N  
ATOM   2818  N   GLN B 351       7.191 -13.023  12.771  1.00 50.38           N  
ATOM   2819  CA  GLN B 351       6.555 -13.180  11.468  1.00 50.38           C  
ATOM   2820  C   GLN B 351       5.128 -13.702  11.611  1.00 50.38           C  
ATOM   2821  CB  GLN B 351       7.372 -14.121  10.581  1.00 50.38           C  
ATOM   2822  O   GLN B 351       4.878 -14.638  12.373  1.00 50.38           O  
ATOM   2823  CG  GLN B 351       8.267 -13.401   9.581  1.00 50.38           C  
ATOM   2824  CD  GLN B 351       9.092 -14.355   8.738  1.00 50.38           C  
ATOM   2825  NE2 GLN B 351       9.902 -13.805   7.841  1.00 50.38           N  
ATOM   2826  OE1 GLN B 351       9.002 -15.577   8.893  1.00 50.38           O  
ATOM   2827  N   ALA B 352       4.192 -12.837  11.031  1.00 56.77           N  
ATOM   2828  CA  ALA B 352       2.784 -13.211  11.141  1.00 56.77           C  
ATOM   2829  C   ALA B 352       2.531 -14.582  10.520  1.00 56.77           C  
ATOM   2830  CB  ALA B 352       1.900 -12.158  10.478  1.00 56.77           C  
ATOM   2831  O   ALA B 352       1.888 -15.439  11.131  1.00 56.77           O  
ATOM   2832  N   CYS B 353       3.109 -14.846   9.332  1.00 61.12           N  
ATOM   2833  CA  CYS B 353       2.986 -16.145   8.680  1.00 61.12           C  
ATOM   2834  C   CYS B 353       4.146 -17.058   9.060  1.00 61.12           C  
ATOM   2835  CB  CYS B 353       2.932 -15.980   7.161  1.00 61.12           C  
ATOM   2836  O   CYS B 353       5.305 -16.641   9.032  1.00 61.12           O  
ATOM   2837  SG  CYS B 353       2.834 -17.544   6.262  1.00 61.12           S  
ATOM   2838  N   LYS B 354       3.804 -18.087   9.469  1.00 63.20           N  
ATOM   2839  CA  LYS B 354       4.809 -19.025   9.960  1.00 63.20           C  
ATOM   2840  C   LYS B 354       5.082 -20.124   8.937  1.00 63.20           C  
ATOM   2841  CB  LYS B 354       4.364 -19.643  11.287  1.00 63.20           C  
ATOM   2842  O   LYS B 354       5.272 -21.286   9.302  1.00 63.20           O  
ATOM   2843  CG  LYS B 354       4.177 -18.633  12.409  1.00 63.20           C  
ATOM   2844  CD  LYS B 354       5.515 -18.150  12.955  1.00 63.20           C  
ATOM   2845  CE  LYS B 354       5.330 -17.221  14.148  1.00 63.20           C  
ATOM   2846  NZ  LYS B 354       6.634 -16.684  14.639  1.00 63.20           N  
ATOM   2847  N   LYS B 355       4.950 -19.801   7.613  1.00 66.85           N  
ATOM   2848  CA  LYS B 355       5.283 -20.730   6.537  1.00 66.85           C  
ATOM   2849  C   LYS B 355       6.793 -20.827   6.341  1.00 66.85           C  
ATOM   2850  CB  LYS B 355       4.611 -20.302   5.231  1.00 66.85           C  
ATOM   2851  O   LYS B 355       7.483 -19.807   6.286  1.00 66.85           O  
ATOM   2852  CG  LYS B 355       4.880 -21.238   4.061  1.00 66.85           C  
ATOM   2853  CD  LYS B 355       4.293 -20.694   2.765  1.00 66.85           C  
ATOM   2854  CE  LYS B 355       4.751 -21.506   1.560  1.00 66.85           C  
ATOM   2855  NZ  LYS B 355       4.206 -20.955   0.283  1.00 66.85           N  
ATOM   2856  N   HIS B 356       7.351 -22.020   6.193  1.00 65.99           N  
ATOM   2857  CA  HIS B 356       8.779 -22.269   6.026  1.00 65.99           C  
ATOM   2858  C   HIS B 356       9.040 -23.212   4.856  1.00 65.99           C  
ATOM   2859  CB  HIS B 356       9.375 -22.849   7.310  1.00 65.99           C  
ATOM   2860  O   HIS B 356       8.196 -24.049   4.527  1.00 65.99           O  
ATOM   2861  CG  HIS B 356       9.185 -21.974   8.508  1.00 65.99           C  
ATOM   2862  CD2 HIS B 356       8.265 -22.013   9.500  1.00 65.99           C  
ATOM   2863  ND1 HIS B 356      10.004 -20.900   8.783  1.00 65.99           N  
ATOM   2864  CE1 HIS B 356       9.595 -20.317   9.898  1.00 65.99           C  
ATOM   2865  NE2 HIS B 356       8.541 -20.973  10.353  1.00 65.99           N  
ATOM   2866  N   GLU B 357      10.147 -23.045   4.132  1.00 66.64           N  
ATOM   2867  CA  GLU B 357      10.552 -23.943   3.054  1.00 66.64           C  
ATOM   2868  C   GLU B 357      11.030 -25.284   3.603  1.00 66.64           C  
ATOM   2869  CB  GLU B 357      11.651 -23.301   2.204  1.00 66.64           C  
ATOM   2870  O   GLU B 357      11.658 -25.339   4.663  1.00 66.64           O  
ATOM   2871  CG  GLU B 357      11.144 -22.230   1.250  1.00 66.64           C  
ATOM   2872  CD  GLU B 357      12.229 -21.669   0.345  1.00 66.64           C  
ATOM   2873  OE1 GLU B 357      11.909 -20.869  -0.563  1.00 66.64           O  
ATOM   2874  OE2 GLU B 357      13.410 -22.033   0.546  1.00 66.64           O  
ATOM   2875  N   LEU B 358      10.672 -26.330   2.876  1.00 70.45           N  
ATOM   2876  CA  LEU B 358      11.018 -27.694   3.260  1.00 70.45           C  
ATOM   2877  C   LEU B 358      11.392 -28.525   2.037  1.00 70.45           C  
ATOM   2878  CB  LEU B 358       9.854 -28.354   4.003  1.00 70.45           C  
ATOM   2879  O   LEU B 358      10.772 -28.395   0.979  1.00 70.45           O  
ATOM   2880  CG  LEU B 358      10.019 -29.837   4.341  1.00 70.45           C  
ATOM   2881  CD1 LEU B 358      10.991 -30.011   5.503  1.00 70.45           C  
ATOM   2882  CD2 LEU B 358       8.668 -30.464   4.669  1.00 70.45           C  
ATOM   2883  N   TYR B 359      12.568 -29.151   2.092  1.00 74.87           N  
ATOM   2884  CA  TYR B 359      12.912 -30.105   1.044  1.00 74.87           C  
ATOM   2885  C   TYR B 359      12.774 -31.538   1.545  1.00 74.87           C  
ATOM   2886  CB  TYR B 359      14.339 -29.862   0.544  1.00 74.87           C  
ATOM   2887  O   TYR B 359      13.367 -31.907   2.562  1.00 74.87           O  
ATOM   2888  CG  TYR B 359      14.710 -30.693  -0.661  1.00 74.87           C  
ATOM   2889  CD1 TYR B 359      15.509 -31.827  -0.531  1.00 74.87           C  
ATOM   2890  CD2 TYR B 359      14.263 -30.346  -1.931  1.00 74.87           C  
ATOM   2891  CE1 TYR B 359      15.854 -32.595  -1.638  1.00 74.87           C  
ATOM   2892  CE2 TYR B 359      14.602 -31.106  -3.046  1.00 74.87           C  
ATOM   2893  OH  TYR B 359      15.735 -32.983  -3.989  1.00 74.87           O  
ATOM   2894  CZ  TYR B 359      15.396 -32.227  -2.889  1.00 74.87           C  
ATOM   2895  N   VAL B 360      12.112 -32.276   0.849  1.00 77.83           N  
ATOM   2896  CA  VAL B 360      11.936 -33.686   1.179  1.00 77.83           C  
ATOM   2897  C   VAL B 360      12.846 -34.540   0.298  1.00 77.83           C  
ATOM   2898  CB  VAL B 360      10.465 -34.129   1.014  1.00 77.83           C  
ATOM   2899  O   VAL B 360      12.669 -34.590  -0.922  1.00 77.83           O  
ATOM   2900  CG1 VAL B 360      10.299 -35.601   1.388  1.00 77.83           C  
ATOM   2901  CG2 VAL B 360       9.546 -33.252   1.862  1.00 77.83           C  
ATOM   2902  N   SER B 361      13.785 -35.173   0.875  1.00 81.57           N  
ATOM   2903  CA  SER B 361      14.723 -36.022   0.147  1.00 81.57           C  
ATOM   2904  C   SER B 361      14.386 -37.498   0.328  1.00 81.57           C  
ATOM   2905  CB  SER B 361      16.156 -35.757   0.609  1.00 81.57           C  
ATOM   2906  O   SER B 361      14.433 -38.019   1.444  1.00 81.57           O  
ATOM   2907  OG  SER B 361      17.037 -36.749   0.112  1.00 81.57           O  
ATOM   2908  N   PHE B 362      14.189 -38.228  -0.734  1.00 83.83           N  
ATOM   2909  CA  PHE B 362      13.863 -39.647  -0.655  1.00 83.83           C  
ATOM   2910  C   PHE B 362      15.082 -40.460  -0.238  1.00 83.83           C  
ATOM   2911  CB  PHE B 362      13.328 -40.152  -1.999  1.00 83.83           C  
ATOM   2912  O   PHE B 362      14.946 -41.526   0.367  1.00 83.83           O  
ATOM   2913  CG  PHE B 362      11.951 -39.646  -2.334  1.00 83.83           C  
ATOM   2914  CD1 PHE B 362      10.886 -39.865  -1.470  1.00 83.83           C  
ATOM   2915  CD2 PHE B 362      11.723 -38.950  -3.514  1.00 83.83           C  
ATOM   2916  CE1 PHE B 362       9.610 -39.398  -1.777  1.00 83.83           C  
ATOM   2917  CE2 PHE B 362      10.451 -38.480  -3.828  1.00 83.83           C  
ATOM   2918  CZ  PHE B 362       9.396 -38.706  -2.959  1.00 83.83           C  
ATOM   2919  N   ARG B 363      16.211 -39.946  -0.568  1.00 81.55           N  
ATOM   2920  CA  ARG B 363      17.442 -40.583  -0.113  1.00 81.55           C  
ATOM   2921  C   ARG B 363      17.544 -40.553   1.409  1.00 81.55           C  
ATOM   2922  CB  ARG B 363      18.663 -39.900  -0.733  1.00 81.55           C  
ATOM   2923  O   ARG B 363      17.843 -41.571   2.036  1.00 81.55           O  
ATOM   2924  CG  ARG B 363      19.982 -40.584  -0.411  1.00 81.55           C  
ATOM   2925  CD  ARG B 363      21.159 -39.878  -1.070  1.00 81.55           C  
ATOM   2926  NE  ARG B 363      22.413 -40.587  -0.833  1.00 81.55           N  
ATOM   2927  NH1 ARG B 363      23.713 -39.118  -2.053  1.00 81.55           N  
ATOM   2928  NH2 ARG B 363      24.676 -40.928  -1.028  1.00 81.55           N  
ATOM   2929  CZ  ARG B 363      23.598 -40.209  -1.305  1.00 81.55           C  
ATOM   2930  N   ASP B 364      17.249 -39.372   1.996  1.00 77.20           N  
ATOM   2931  CA  ASP B 364      17.312 -39.207   3.445  1.00 77.20           C  
ATOM   2932  C   ASP B 364      16.264 -40.071   4.143  1.00 77.20           C  
ATOM   2933  CB  ASP B 364      17.121 -37.737   3.826  1.00 77.20           C  
ATOM   2934  O   ASP B 364      16.454 -40.481   5.289  1.00 77.20           O  
ATOM   2935  CG  ASP B 364      18.316 -36.871   3.468  1.00 77.20           C  
ATOM   2936  OD1 ASP B 364      19.392 -37.420   3.146  1.00 77.20           O  
ATOM   2937  OD2 ASP B 364      18.181 -35.629   3.511  1.00 77.20           O  
ATOM   2938  N   LEU B 365      15.205 -40.413   3.419  1.00 79.83           N  
ATOM   2939  CA  LEU B 365      14.154 -41.266   3.963  1.00 79.83           C  
ATOM   2940  C   LEU B 365      14.511 -42.739   3.799  1.00 79.83           C  
ATOM   2941  CB  LEU B 365      12.817 -40.973   3.276  1.00 79.83           C  
ATOM   2942  O   LEU B 365      13.803 -43.614   4.305  1.00 79.83           O  
ATOM   2943  CG  LEU B 365      12.167 -39.628   3.605  1.00 79.83           C  
ATOM   2944  CD1 LEU B 365      10.982 -39.372   2.679  1.00 79.83           C  
ATOM   2945  CD2 LEU B 365      11.730 -39.587   5.065  1.00 79.83           C  
ATOM   2946  N   GLY B 366      15.671 -43.039   3.026  1.00 81.42           N  
ATOM   2947  CA  GLY B 366      16.093 -44.402   2.745  1.00 81.42           C  
ATOM   2948  C   GLY B 366      15.256 -45.077   1.675  1.00 81.42           C  
ATOM   2949  O   GLY B 366      15.055 -46.293   1.712  1.00 81.42           O  
ATOM   2950  N   TRP B 367      14.639 -44.310   0.776  1.00 85.94           N  
ATOM   2951  CA  TRP B 367      13.698 -44.839  -0.206  1.00 85.94           C  
ATOM   2952  C   TRP B 367      14.343 -44.927  -1.585  1.00 85.94           C  
ATOM   2953  CB  TRP B 367      12.442 -43.966  -0.271  1.00 85.94           C  
ATOM   2954  O   TRP B 367      13.646 -44.996  -2.600  1.00 85.94           O  
ATOM   2955  CG  TRP B 367      11.512 -44.150   0.891  1.00 85.94           C  
ATOM   2956  CD1 TRP B 367      11.715 -44.933   1.993  1.00 85.94           C  
ATOM   2957  CD2 TRP B 367      10.229 -43.540   1.062  1.00 85.94           C  
ATOM   2958  CE2 TRP B 367       9.709 -43.999   2.293  1.00 85.94           C  
ATOM   2959  CE3 TRP B 367       9.467 -42.649   0.294  1.00 85.94           C  
ATOM   2960  NE1 TRP B 367      10.634 -44.846   2.840  1.00 85.94           N  
ATOM   2961  CH2 TRP B 367       7.737 -42.723   2.002  1.00 85.94           C  
ATOM   2962  CZ2 TRP B 367       8.461 -43.595   2.773  1.00 85.94           C  
ATOM   2963  CZ3 TRP B 367       8.225 -42.249   0.774  1.00 85.94           C  
ATOM   2964  N   GLN B 368      15.667 -44.953  -1.788  1.00 82.98           N  
ATOM   2965  CA  GLN B 368      16.357 -44.981  -3.074  1.00 82.98           C  
ATOM   2966  C   GLN B 368      16.268 -46.362  -3.716  1.00 82.98           C  
ATOM   2967  CB  GLN B 368      17.821 -44.572  -2.907  1.00 82.98           C  
ATOM   2968  O   GLN B 368      16.507 -46.511  -4.916  1.00 82.98           O  
ATOM   2969  CG  GLN B 368      18.008 -43.149  -2.399  1.00 82.98           C  
ATOM   2970  CD  GLN B 368      19.396 -42.604  -2.679  1.00 82.98           C  
ATOM   2971  NE2 GLN B 368      19.613 -41.336  -2.346  1.00 82.98           N  
ATOM   2972  OE1 GLN B 368      20.266 -43.316  -3.189  1.00 82.98           O  
ATOM   2973  N   ASP B 369      15.961 -47.345  -2.921  1.00 84.99           N  
ATOM   2974  CA  ASP B 369      15.900 -48.709  -3.438  1.00 84.99           C  
ATOM   2975  C   ASP B 369      14.660 -48.912  -4.306  1.00 84.99           C  
ATOM   2976  CB  ASP B 369      15.909 -49.719  -2.289  1.00 84.99           C  
ATOM   2977  O   ASP B 369      14.660 -49.749  -5.211  1.00 84.99           O  
ATOM   2978  CG  ASP B 369      14.784 -49.496  -1.294  1.00 84.99           C  
ATOM   2979  OD1 ASP B 369      14.583 -48.346  -0.848  1.00 84.99           O  
ATOM   2980  OD2 ASP B 369      14.093 -50.480  -0.951  1.00 84.99           O  
ATOM   2981  N   TRP B 370      13.611 -48.074  -4.117  1.00 88.38           N  
ATOM   2982  CA  TRP B 370      12.399 -48.321  -4.891  1.00 88.38           C  
ATOM   2983  C   TRP B 370      11.941 -47.053  -5.605  1.00 88.38           C  
ATOM   2984  CB  TRP B 370      11.280 -48.845  -3.987  1.00 88.38           C  
ATOM   2985  O   TRP B 370      11.153 -47.117  -6.552  1.00 88.38           O  
ATOM   2986  CG  TRP B 370      10.834 -47.867  -2.941  1.00 88.38           C  
ATOM   2987  CD1 TRP B 370      11.445 -47.600  -1.748  1.00 88.38           C  
ATOM   2988  CD2 TRP B 370       9.675 -47.028  -2.995  1.00 88.38           C  
ATOM   2989  CE2 TRP B 370       9.647 -46.278  -1.799  1.00 88.38           C  
ATOM   2990  CE3 TRP B 370       8.658 -46.838  -3.939  1.00 88.38           C  
ATOM   2991  NE1 TRP B 370      10.737 -46.645  -1.056  1.00 88.38           N  
ATOM   2992  CH2 TRP B 370       7.656 -45.184  -2.463  1.00 88.38           C  
ATOM   2993  CZ2 TRP B 370       8.639 -45.351  -1.522  1.00 88.38           C  
ATOM   2994  CZ3 TRP B 370       7.656 -45.915  -3.663  1.00 88.38           C  
ATOM   2995  N   ILE B 371      12.406 -45.904  -5.169  1.00 89.12           N  
ATOM   2996  CA  ILE B 371      12.118 -44.668  -5.889  1.00 89.12           C  
ATOM   2997  C   ILE B 371      13.257 -44.358  -6.858  1.00 89.12           C  
ATOM   2998  CB  ILE B 371      11.904 -43.486  -4.918  1.00 89.12           C  
ATOM   2999  O   ILE B 371      14.403 -44.177  -6.441  1.00 89.12           O  
ATOM   3000  CG1 ILE B 371      10.598 -43.667  -4.135  1.00 89.12           C  
ATOM   3001  CG2 ILE B 371      11.907 -42.156  -5.677  1.00 89.12           C  
ATOM   3002  CD1 ILE B 371      10.273 -42.513  -3.197  1.00 89.12           C  
ATOM   3003  N   ILE B 372      12.958 -44.320  -8.099  1.00 86.54           N  
ATOM   3004  CA  ILE B 372      13.954 -44.076  -9.137  1.00 86.54           C  
ATOM   3005  C   ILE B 372      14.135 -42.573  -9.336  1.00 86.54           C  
ATOM   3006  CB  ILE B 372      13.558 -44.749 -10.470  1.00 86.54           C  
ATOM   3007  O   ILE B 372      15.264 -42.080  -9.393  1.00 86.54           O  
ATOM   3008  CG1 ILE B 372      13.363 -46.257 -10.270  1.00 86.54           C  
ATOM   3009  CG2 ILE B 372      14.609 -44.471 -11.549  1.00 86.54           C  
ATOM   3010  CD1 ILE B 372      12.691 -46.955 -11.444  1.00 86.54           C  
ATOM   3011  N   ALA B 373      12.866 -41.838  -9.473  1.00 87.13           N  
ATOM   3012  CA  ALA B 373      12.854 -40.392  -9.685  1.00 87.13           C  
ATOM   3013  C   ALA B 373      11.551 -39.775  -9.186  1.00 87.13           C  
ATOM   3014  CB  ALA B 373      13.061 -40.070 -11.163  1.00 87.13           C  
ATOM   3015  O   ALA B 373      10.503 -40.425  -9.203  1.00 87.13           O  
ATOM   3016  N   PRO B 374      11.590 -38.575  -8.513  1.00 86.14           N  
ATOM   3017  CA  PRO B 374      12.772 -37.723  -8.365  1.00 86.14           C  
ATOM   3018  C   PRO B 374      13.584 -38.051  -7.114  1.00 86.14           C  
ATOM   3019  CB  PRO B 374      12.182 -36.313  -8.279  1.00 86.14           C  
ATOM   3020  O   PRO B 374      13.209 -38.942  -6.347  1.00 86.14           O  
ATOM   3021  CG  PRO B 374      10.866 -36.491  -7.594  1.00 86.14           C  
ATOM   3022  CD  PRO B 374      10.305 -37.830  -7.979  1.00 86.14           C  
ATOM   3023  N   GLU B 375      14.755 -37.377  -6.997  1.00 84.35           N  
ATOM   3024  CA  GLU B 375      15.562 -37.551  -5.793  1.00 84.35           C  
ATOM   3025  C   GLU B 375      14.869 -36.951  -4.573  1.00 84.35           C  
ATOM   3026  CB  GLU B 375      16.944 -36.919  -5.977  1.00 84.35           C  
ATOM   3027  O   GLU B 375      15.055 -37.427  -3.451  1.00 84.35           O  
ATOM   3028  CG  GLU B 375      17.928 -37.801  -6.732  1.00 84.35           C  
ATOM   3029  CD  GLU B 375      19.377 -37.378  -6.546  1.00 84.35           C  
ATOM   3030  OE1 GLU B 375      20.284 -38.088  -7.037  1.00 84.35           O  
ATOM   3031  OE2 GLU B 375      19.607 -36.328  -5.905  1.00 84.35           O  
ATOM   3032  N   GLY B 376      14.106 -36.027  -4.771  1.00 83.02           N  
ATOM   3033  CA  GLY B 376      13.311 -35.315  -3.783  1.00 83.02           C  
ATOM   3034  C   GLY B 376      12.523 -34.160  -4.371  1.00 83.02           C  
ATOM   3035  O   GLY B 376      12.473 -33.993  -5.591  1.00 83.02           O  
ATOM   3036  N   TYR B 377      11.694 -33.537  -3.484  1.00 80.20           N  
ATOM   3037  CA  TYR B 377      10.911 -32.403  -3.961  1.00 80.20           C  
ATOM   3038  C   TYR B 377      10.865 -31.294  -2.916  1.00 80.20           C  
ATOM   3039  CB  TYR B 377       9.488 -32.844  -4.316  1.00 80.20           C  
ATOM   3040  O   TYR B 377      11.009 -31.554  -1.719  1.00 80.20           O  
ATOM   3041  CG  TYR B 377       8.715 -33.401  -3.146  1.00 80.20           C  
ATOM   3042  CD1 TYR B 377       8.827 -34.743  -2.787  1.00 80.20           C  
ATOM   3043  CD2 TYR B 377       7.870 -32.589  -2.397  1.00 80.20           C  
ATOM   3044  CE1 TYR B 377       8.115 -35.261  -1.710  1.00 80.20           C  
ATOM   3045  CE2 TYR B 377       7.153 -33.096  -1.319  1.00 80.20           C  
ATOM   3046  OH  TYR B 377       6.575 -34.939   0.084  1.00 80.20           O  
ATOM   3047  CZ  TYR B 377       7.282 -34.431  -0.983  1.00 80.20           C  
ATOM   3048  N   ALA B 378      10.810 -30.111  -3.446  1.00 78.38           N  
ATOM   3049  CA  ALA B 378      10.709 -28.936  -2.583  1.00 78.38           C  
ATOM   3050  C   ALA B 378       9.281 -28.745  -2.081  1.00 78.38           C  
ATOM   3051  CB  ALA B 378      11.181 -27.689  -3.325  1.00 78.38           C  
ATOM   3052  O   ALA B 378       8.323 -28.913  -2.839  1.00 78.38           O  
ATOM   3053  N   ALA B 379       9.112 -28.478  -0.748  1.00 75.48           N  
ATOM   3054  CA  ALA B 379       7.805 -28.271  -0.130  1.00 75.48           C  
ATOM   3055  C   ALA B 379       7.861 -27.156   0.911  1.00 75.48           C  
ATOM   3056  CB  ALA B 379       7.306 -29.565   0.507  1.00 75.48           C  
ATOM   3057  O   ALA B 379       8.819 -26.380   0.948  1.00 75.48           O  
ATOM   3058  N   PHE B 380       6.712 -26.962   1.519  1.00 70.83           N  
ATOM   3059  CA  PHE B 380       6.593 -25.948   2.560  1.00 70.83           C  
ATOM   3060  C   PHE B 380       5.956 -26.531   3.815  1.00 70.83           C  
ATOM   3061  CB  PHE B 380       5.772 -24.755   2.060  1.00 70.83           C  
ATOM   3062  O   PHE B 380       5.256 -27.544   3.748  1.00 70.83           O  
ATOM   3063  CG  PHE B 380       6.326 -24.115   0.815  1.00 70.83           C  
ATOM   3064  CD1 PHE B 380       7.280 -23.108   0.901  1.00 70.83           C  
ATOM   3065  CD2 PHE B 380       5.893 -24.521  -0.440  1.00 70.83           C  
ATOM   3066  CE1 PHE B 380       7.794 -22.514  -0.249  1.00 70.83           C  
ATOM   3067  CE2 PHE B 380       6.403 -23.933  -1.594  1.00 70.83           C  
ATOM   3068  CZ  PHE B 380       7.353 -22.929  -1.496  1.00 70.83           C  
ATOM   3069  N   TYR B 381       6.337 -25.930   4.979  1.00 66.21           N  
ATOM   3070  CA  TYR B 381       5.604 -26.277   6.191  1.00 66.21           C  
ATOM   3071  C   TYR B 381       5.263 -25.029   6.997  1.00 66.21           C  
ATOM   3072  CB  TYR B 381       6.417 -27.249   7.052  1.00 66.21           C  
ATOM   3073  O   TYR B 381       5.882 -23.978   6.817  1.00 66.21           O  
ATOM   3074  CG  TYR B 381       7.543 -26.591   7.811  1.00 66.21           C  
ATOM   3075  CD1 TYR B 381       8.786 -26.390   7.216  1.00 66.21           C  
ATOM   3076  CD2 TYR B 381       7.367 -26.170   9.125  1.00 66.21           C  
ATOM   3077  CE1 TYR B 381       9.828 -25.786   7.913  1.00 66.21           C  
ATOM   3078  CE2 TYR B 381       8.401 -25.565   9.831  1.00 66.21           C  
ATOM   3079  OH  TYR B 381      10.654 -24.779   9.912  1.00 66.21           O  
ATOM   3080  CZ  TYR B 381       9.626 -25.377   9.217  1.00 66.21           C  
ATOM   3081  N   CYS B 382       4.170 -25.092   7.694  1.00 63.85           N  
ATOM   3082  CA  CYS B 382       3.712 -23.999   8.545  1.00 63.85           C  
ATOM   3083  C   CYS B 382       3.796 -24.383  10.018  1.00 63.85           C  
ATOM   3084  CB  CYS B 382       2.277 -23.610   8.191  1.00 63.85           C  
ATOM   3085  O   CYS B 382       3.388 -25.480  10.402  1.00 63.85           O  
ATOM   3086  SG  CYS B 382       1.614 -22.272   9.208  1.00 63.85           S  
ATOM   3087  N   ASP B 383       4.379 -23.568  10.815  1.00 59.71           N  
ATOM   3088  CA  ASP B 383       4.518 -23.837  12.243  1.00 59.71           C  
ATOM   3089  C   ASP B 383       3.189 -23.643  12.971  1.00 59.71           C  
ATOM   3090  CB  ASP B 383       5.590 -22.934  12.857  1.00 59.71           C  
ATOM   3091  O   ASP B 383       3.110 -23.824  14.187  1.00 59.71           O  
ATOM   3092  CG  ASP B 383       6.637 -23.705  13.642  1.00 59.71           C  
ATOM   3093  OD1 ASP B 383       6.537 -24.947  13.735  1.00 59.71           O  
ATOM   3094  OD2 ASP B 383       7.568 -23.064  14.175  1.00 59.71           O  
ATOM   3095  N   GLY B 384       2.000 -23.470  12.229  1.00 54.72           N  
ATOM   3096  CA  GLY B 384       0.621 -23.467  12.689  1.00 54.72           C  
ATOM   3097  C   GLY B 384       0.292 -22.287  13.584  1.00 54.72           C  
ATOM   3098  O   GLY B 384      -0.846 -22.141  14.035  1.00 54.72           O  
ATOM   3099  N   GLU B 385       1.271 -21.459  14.187  1.00 56.29           N  
ATOM   3100  CA  GLU B 385       0.940 -20.371  15.102  1.00 56.29           C  
ATOM   3101  C   GLU B 385       1.005 -19.018  14.398  1.00 56.29           C  
ATOM   3102  CB  GLU B 385       1.880 -20.380  16.311  1.00 56.29           C  
ATOM   3103  O   GLU B 385       2.087 -18.451  14.230  1.00 56.29           O  
ATOM   3104  CG  GLU B 385       1.607 -21.511  17.293  1.00 56.29           C  
ATOM   3105  CD  GLU B 385       2.449 -21.424  18.556  1.00 56.29           C  
ATOM   3106  OE1 GLU B 385       2.216 -22.218  19.496  1.00 56.29           O  
ATOM   3107  OE2 GLU B 385       3.347 -20.554  18.607  1.00 56.29           O  
ATOM   3108  N   CYS B 386      -0.148 -18.782  13.682  1.00 56.24           N  
ATOM   3109  CA  CYS B 386      -0.164 -17.443  13.103  1.00 56.24           C  
ATOM   3110  C   CYS B 386      -0.236 -16.379  14.192  1.00 56.24           C  
ATOM   3111  CB  CYS B 386      -1.345 -17.287  12.146  1.00 56.24           C  
ATOM   3112  O   CYS B 386      -0.949 -16.547  15.183  1.00 56.24           O  
ATOM   3113  SG  CYS B 386      -1.338 -18.471  10.782  1.00 56.24           S  
ATOM   3114  N   SER B 387       0.725 -15.546  14.294  1.00 55.22           N  
ATOM   3115  CA  SER B 387       0.692 -14.487  15.298  1.00 55.22           C  
ATOM   3116  C   SER B 387      -0.539 -13.602  15.127  1.00 55.22           C  
ATOM   3117  CB  SER B 387       1.958 -13.633  15.219  1.00 55.22           C  
ATOM   3118  O   SER B 387      -0.862 -13.189  14.011  1.00 55.22           O  
ATOM   3119  OG  SER B 387       3.117 -14.441  15.330  1.00 55.22           O  
ATOM   3120  N   PHE B 388      -1.540 -13.674  16.027  1.00 53.21           N  
ATOM   3121  CA  PHE B 388      -2.704 -12.800  16.102  1.00 53.21           C  
ATOM   3122  C   PHE B 388      -2.398 -11.560  16.933  1.00 53.21           C  
ATOM   3123  CB  PHE B 388      -3.902 -13.548  16.696  1.00 53.21           C  
ATOM   3124  O   PHE B 388      -1.681 -11.638  17.933  1.00 53.21           O  
ATOM   3125  CG  PHE B 388      -5.106 -13.579  15.795  1.00 53.21           C  
ATOM   3126  CD1 PHE B 388      -6.048 -12.558  15.833  1.00 53.21           C  
ATOM   3127  CD2 PHE B 388      -5.297 -14.631  14.908  1.00 53.21           C  
ATOM   3128  CE1 PHE B 388      -7.163 -12.584  14.999  1.00 53.21           C  
ATOM   3129  CE2 PHE B 388      -6.410 -14.664  14.072  1.00 53.21           C  
ATOM   3130  CZ  PHE B 388      -7.342 -13.641  14.120  1.00 53.21           C  
ATOM   3131  N   PRO B 389      -3.028 -10.212  16.445  1.00 50.33           N  
ATOM   3132  CA  PRO B 389      -3.912 -10.149  15.278  1.00 50.33           C  
ATOM   3133  C   PRO B 389      -3.160 -10.311  13.959  1.00 50.33           C  
ATOM   3134  CB  PRO B 389      -4.535  -8.754  15.383  1.00 50.33           C  
ATOM   3135  O   PRO B 389      -1.966 -10.010  13.883  1.00 50.33           O  
ATOM   3136  CG  PRO B 389      -3.663  -8.018  16.348  1.00 50.33           C  
ATOM   3137  CD  PRO B 389      -2.804  -9.014  17.072  1.00 50.33           C  
ATOM   3138  N   LEU B 390      -3.746 -11.158  13.296  1.00 50.13           N  
ATOM   3139  CA  LEU B 390      -3.147 -11.354  11.981  1.00 50.13           C  
ATOM   3140  C   LEU B 390      -2.815 -10.016  11.329  1.00 50.13           C  
ATOM   3141  CB  LEU B 390      -4.087 -12.156  11.078  1.00 50.13           C  
ATOM   3142  O   LEU B 390      -3.534  -9.032  11.522  1.00 50.13           O  
ATOM   3143  CG  LEU B 390      -4.329 -13.614  11.474  1.00 50.13           C  
ATOM   3144  CD1 LEU B 390      -5.622 -14.126  10.848  1.00 50.13           C  
ATOM   3145  CD2 LEU B 390      -3.147 -14.484  11.060  1.00 50.13           C  
ATOM   3146  N   ASN B 391      -1.694  -9.678  11.025  1.00 47.63           N  
ATOM   3147  CA  ASN B 391      -1.389  -8.429  10.336  1.00 47.63           C  
ATOM   3148  C   ASN B 391      -2.391  -8.144   9.221  1.00 47.63           C  
ATOM   3149  CB  ASN B 391       0.035  -8.459   9.776  1.00 47.63           C  
ATOM   3150  O   ASN B 391      -3.077  -9.053   8.750  1.00 47.63           O  
ATOM   3151  CG  ASN B 391       0.623  -7.073   9.603  1.00 47.63           C  
ATOM   3152  ND2 ASN B 391       1.885  -7.011   9.192  1.00 47.63           N  
ATOM   3153  OD1 ASN B 391      -0.049  -6.065   9.837  1.00 47.63           O  
ATOM   3154  N   ALA B 392      -2.715  -6.962   8.923  1.00 46.15           N  
ATOM   3155  CA  ALA B 392      -3.730  -6.519   7.971  1.00 46.15           C  
ATOM   3156  C   ALA B 392      -3.513  -7.155   6.602  1.00 46.15           C  
ATOM   3157  CB  ALA B 392      -3.721  -4.996   7.855  1.00 46.15           C  
ATOM   3158  O   ALA B 392      -4.454  -7.288   5.816  1.00 46.15           O  
ATOM   3159  N   HIS B 393      -2.325  -7.779   6.322  1.00 43.61           N  
ATOM   3160  CA  HIS B 393      -1.992  -8.303   5.002  1.00 43.61           C  
ATOM   3161  C   HIS B 393      -2.321  -9.789   4.900  1.00 43.61           C  
ATOM   3162  CB  HIS B 393      -0.512  -8.070   4.691  1.00 43.61           C  
ATOM   3163  O   HIS B 393      -2.178 -10.389   3.832  1.00 43.61           O  
ATOM   3164  CG  HIS B 393      -0.126  -6.626   4.659  1.00 43.61           C  
ATOM   3165  CD2 HIS B 393       0.690  -5.906   5.465  1.00 43.61           C  
ATOM   3166  ND1 HIS B 393      -0.603  -5.749   3.709  1.00 43.61           N  
ATOM   3167  CE1 HIS B 393      -0.094  -4.549   3.932  1.00 43.61           C  
ATOM   3168  NE2 HIS B 393       0.693  -4.617   4.991  1.00 43.61           N  
ATOM   3169  N   MET B 394      -2.735 -10.318   5.889  1.00 51.55           N  
ATOM   3170  CA  MET B 394      -3.112 -11.729   5.872  1.00 51.55           C  
ATOM   3171  C   MET B 394      -4.606 -11.890   5.617  1.00 51.55           C  
ATOM   3172  CB  MET B 394      -2.731 -12.403   7.192  1.00 51.55           C  
ATOM   3173  O   MET B 394      -5.412 -11.091   6.095  1.00 51.55           O  
ATOM   3174  CG  MET B 394      -1.231 -12.542   7.399  1.00 51.55           C  
ATOM   3175  SD  MET B 394      -0.754 -14.215   7.981  1.00 51.55           S  
ATOM   3176  CE  MET B 394      -0.016 -13.797   9.585  1.00 51.55           C  
ATOM   3177  N   ASN B 395      -5.030 -12.535   4.489  1.00 51.94           N  
ATOM   3178  CA  ASN B 395      -6.425 -12.753   4.123  1.00 51.94           C  
ATOM   3179  C   ASN B 395      -7.080 -13.806   5.013  1.00 51.94           C  
ATOM   3180  CB  ASN B 395      -6.537 -13.158   2.652  1.00 51.94           C  
ATOM   3181  O   ASN B 395      -7.298 -14.940   4.583  1.00 51.94           O  
ATOM   3182  CG  ASN B 395      -7.686 -12.469   1.942  1.00 51.94           C  
ATOM   3183  ND2 ASN B 395      -7.737 -12.606   0.623  1.00 51.94           N  
ATOM   3184  OD1 ASN B 395      -8.521 -11.817   2.575  1.00 51.94           O  
ATOM   3185  N   ALA B 396      -7.254 -13.371   6.228  1.00 53.41           N  
ATOM   3186  CA  ALA B 396      -7.886 -14.321   7.141  1.00 53.41           C  
ATOM   3187  C   ALA B 396      -9.394 -14.377   6.915  1.00 53.41           C  
ATOM   3188  CB  ALA B 396      -7.581 -13.949   8.590  1.00 53.41           C  
ATOM   3189  O   ALA B 396     -10.031 -13.349   6.676  1.00 53.41           O  
ATOM   3190  N   THR B 397      -9.985 -15.614   6.742  1.00 56.03           N  
ATOM   3191  CA  THR B 397     -11.432 -15.770   6.640  1.00 56.03           C  
ATOM   3192  C   THR B 397     -12.118 -15.306   7.922  1.00 56.03           C  
ATOM   3193  CB  THR B 397     -11.816 -17.233   6.350  1.00 56.03           C  
ATOM   3194  O   THR B 397     -11.472 -15.168   8.963  1.00 56.03           O  
ATOM   3195  CG2 THR B 397     -11.243 -17.698   5.015  1.00 56.03           C  
ATOM   3196  OG1 THR B 397     -11.306 -18.071   7.394  1.00 56.03           O  
ATOM   3197  N   ASN B 398     -13.441 -14.977   7.771  1.00 52.87           N  
ATOM   3198  CA  ASN B 398     -14.233 -14.627   8.945  1.00 52.87           C  
ATOM   3199  C   ASN B 398     -14.186 -15.728  10.001  1.00 52.87           C  
ATOM   3200  CB  ASN B 398     -15.681 -14.333   8.548  1.00 52.87           C  
ATOM   3201  O   ASN B 398     -14.070 -15.445  11.195  1.00 52.87           O  
ATOM   3202  CG  ASN B 398     -15.862 -12.933   7.995  1.00 52.87           C  
ATOM   3203  ND2 ASN B 398     -16.858 -12.760   7.135  1.00 52.87           N  
ATOM   3204  OD1 ASN B 398     -15.111 -12.016   8.336  1.00 52.87           O  
ATOM   3205  N   HIS B 399     -14.113 -16.983   9.448  1.00 55.15           N  
ATOM   3206  CA  HIS B 399     -14.052 -18.151  10.319  1.00 55.15           C  
ATOM   3207  C   HIS B 399     -12.753 -18.177  11.117  1.00 55.15           C  
ATOM   3208  CB  HIS B 399     -14.192 -19.437   9.501  1.00 55.15           C  
ATOM   3209  O   HIS B 399     -12.758 -18.484  12.311  1.00 55.15           O  
ATOM   3210  CG  HIS B 399     -14.302 -20.671  10.339  1.00 55.15           C  
ATOM   3211  CD2 HIS B 399     -15.385 -21.355  10.776  1.00 55.15           C  
ATOM   3212  ND1 HIS B 399     -13.200 -21.340  10.826  1.00 55.15           N  
ATOM   3213  CE1 HIS B 399     -13.603 -22.386  11.529  1.00 55.15           C  
ATOM   3214  NE2 HIS B 399     -14.924 -22.417  11.514  1.00 55.15           N  
ATOM   3215  N   ALA B 400     -11.654 -17.728  10.488  1.00 59.61           N  
ATOM   3216  CA  ALA B 400     -10.346 -17.745  11.138  1.00 59.61           C  
ATOM   3217  C   ALA B 400     -10.260 -16.674  12.223  1.00 59.61           C  
ATOM   3218  CB  ALA B 400      -9.237 -17.545  10.108  1.00 59.61           C  
ATOM   3219  O   ALA B 400      -9.693 -16.910  13.293  1.00 59.61           O  
ATOM   3220  N   ILE B 401     -10.848 -15.585  11.955  1.00 60.31           N  
ATOM   3221  CA  ILE B 401     -10.852 -14.486  12.915  1.00 60.31           C  
ATOM   3222  C   ILE B 401     -11.661 -14.881  14.148  1.00 60.31           C  
ATOM   3223  CB  ILE B 401     -11.424 -13.193  12.290  1.00 60.31           C  
ATOM   3224  O   ILE B 401     -11.204 -14.705  15.280  1.00 60.31           O  
ATOM   3225  CG1 ILE B 401     -10.547 -12.731  11.121  1.00 60.31           C  
ATOM   3226  CG2 ILE B 401     -11.551 -12.093  13.348  1.00 60.31           C  
ATOM   3227  CD1 ILE B 401     -11.112 -11.543  10.355  1.00 60.31           C  
ATOM   3228  N   VAL B 402     -12.867 -15.420  13.819  1.00 64.38           N  
ATOM   3229  CA  VAL B 402     -13.736 -15.869  14.902  1.00 64.38           C  
ATOM   3230  C   VAL B 402     -13.046 -16.978  15.693  1.00 64.38           C  
ATOM   3231  CB  VAL B 402     -15.099 -16.365  14.368  1.00 64.38           C  
ATOM   3232  O   VAL B 402     -13.079 -16.983  16.926  1.00 64.38           O  
ATOM   3233  CG1 VAL B 402     -15.945 -16.943  15.502  1.00 64.38           C  
ATOM   3234  CG2 VAL B 402     -15.842 -15.228  13.668  1.00 64.38           C  
ATOM   3235  N   GLN B 403     -12.458 -17.927  14.983  1.00 64.39           N  
ATOM   3236  CA  GLN B 403     -11.757 -19.033  15.627  1.00 64.39           C  
ATOM   3237  C   GLN B 403     -10.634 -18.523  16.526  1.00 64.39           C  
ATOM   3238  CB  GLN B 403     -11.195 -19.996  14.581  1.00 64.39           C  
ATOM   3239  O   GLN B 403     -10.417 -19.053  17.618  1.00 64.39           O  
ATOM   3240  CG  GLN B 403     -10.661 -21.297  15.165  1.00 64.39           C  
ATOM   3241  CD  GLN B 403     -10.358 -22.337  14.103  1.00 64.39           C  
ATOM   3242  NE2 GLN B 403      -9.681 -23.409  14.500  1.00 64.39           N  
ATOM   3243  OE1 GLN B 403     -10.730 -22.178  12.936  1.00 64.39           O  
ATOM   3244  N   THR B 404      -9.983 -17.526  16.029  1.00 66.50           N  
ATOM   3245  CA  THR B 404      -8.893 -16.946  16.806  1.00 66.50           C  
ATOM   3246  C   THR B 404      -9.413 -16.360  18.115  1.00 66.50           C  
ATOM   3247  CB  THR B 404      -8.157 -15.854  16.008  1.00 66.50           C  
ATOM   3248  O   THR B 404      -8.828 -16.582  19.177  1.00 66.50           O  
ATOM   3249  CG2 THR B 404      -6.933 -15.349  16.765  1.00 66.50           C  
ATOM   3250  OG1 THR B 404      -7.738 -16.392  14.748  1.00 66.50           O  
ATOM   3251  N   LEU B 405     -10.496 -15.639  18.005  1.00 68.43           N  
ATOM   3252  CA  LEU B 405     -11.090 -15.028  19.188  1.00 68.43           C  
ATOM   3253  C   LEU B 405     -11.565 -16.094  20.170  1.00 68.43           C  
ATOM   3254  CB  LEU B 405     -12.261 -14.123  18.794  1.00 68.43           C  
ATOM   3255  O   LEU B 405     -11.335 -15.980  21.376  1.00 68.43           O  
ATOM   3256  CG  LEU B 405     -11.896 -12.781  18.157  1.00 68.43           C  
ATOM   3257  CD1 LEU B 405     -13.137 -12.119  17.569  1.00 68.43           C  
ATOM   3258  CD2 LEU B 405     -11.230 -11.868  19.180  1.00 68.43           C  
ATOM   3259  N   VAL B 406     -12.177 -17.051  19.518  1.00 67.42           N  
ATOM   3260  CA  VAL B 406     -12.716 -18.126  20.344  1.00 67.42           C  
ATOM   3261  C   VAL B 406     -11.573 -18.900  20.996  1.00 67.42           C  
ATOM   3262  CB  VAL B 406     -13.607 -19.083  19.520  1.00 67.42           C  
ATOM   3263  O   VAL B 406     -11.673 -19.306  22.157  1.00 67.42           O  
ATOM   3264  CG1 VAL B 406     -14.084 -20.251  20.381  1.00 67.42           C  
ATOM   3265  CG2 VAL B 406     -14.796 -18.328  18.930  1.00 67.42           C  
ATOM   3266  N   HIS B 407     -10.496 -19.150  20.222  1.00 67.90           N  
ATOM   3267  CA  HIS B 407      -9.318 -19.826  20.756  1.00 67.90           C  
ATOM   3268  C   HIS B 407      -8.731 -19.059  21.935  1.00 67.90           C  
ATOM   3269  CB  HIS B 407      -8.261 -20.003  19.665  1.00 67.90           C  
ATOM   3270  O   HIS B 407      -8.298 -19.663  22.920  1.00 67.90           O  
ATOM   3271  CG  HIS B 407      -6.962 -20.545  20.170  1.00 67.90           C  
ATOM   3272  CD2 HIS B 407      -5.772 -19.940  20.391  1.00 67.90           C  
ATOM   3273  ND1 HIS B 407      -6.791 -21.870  20.508  1.00 67.90           N  
ATOM   3274  CE1 HIS B 407      -5.547 -22.056  20.918  1.00 67.90           C  
ATOM   3275  NE2 HIS B 407      -4.908 -20.901  20.856  1.00 67.90           N  
ATOM   3276  N   LEU B 408      -8.795 -17.719  21.870  1.00 70.01           N  
ATOM   3277  CA  LEU B 408      -8.268 -16.887  22.945  1.00 70.01           C  
ATOM   3278  C   LEU B 408      -9.098 -17.048  24.215  1.00 70.01           C  
ATOM   3279  CB  LEU B 408      -8.244 -15.416  22.522  1.00 70.01           C  
ATOM   3280  O   LEU B 408      -8.552 -17.061  25.321  1.00 70.01           O  
ATOM   3281  CG  LEU B 408      -7.083 -14.988  21.622  1.00 70.01           C  
ATOM   3282  CD1 LEU B 408      -7.383 -13.640  20.974  1.00 70.01           C  
ATOM   3283  CD2 LEU B 408      -5.784 -14.927  22.419  1.00 70.01           C  
ATOM   3284  N   MET B 409     -10.391 -17.225  24.005  1.00 70.67           N  
ATOM   3285  CA  MET B 409     -11.308 -17.369  25.132  1.00 70.67           C  
ATOM   3286  C   MET B 409     -11.265 -18.787  25.691  1.00 70.67           C  
ATOM   3287  CB  MET B 409     -12.736 -17.015  24.713  1.00 70.67           C  
ATOM   3288  O   MET B 409     -11.343 -18.983  26.905  1.00 70.67           O  
ATOM   3289  CG  MET B 409     -12.970 -15.524  24.532  1.00 70.67           C  
ATOM   3290  SD  MET B 409     -14.747 -15.075  24.623  1.00 70.67           S  
ATOM   3291  CE  MET B 409     -15.426 -16.199  23.371  1.00 70.67           C  
ATOM   3292  N   PHE B 410     -11.213 -19.666  24.766  1.00 74.60           N  
ATOM   3293  CA  PHE B 410     -11.234 -21.076  25.138  1.00 74.60           C  
ATOM   3294  C   PHE B 410     -10.091 -21.829  24.469  1.00 74.60           C  
ATOM   3295  CB  PHE B 410     -12.575 -21.713  24.760  1.00 74.60           C  
ATOM   3296  O   PHE B 410     -10.322 -22.685  23.612  1.00 74.60           O  
ATOM   3297  CG  PHE B 410     -13.769 -20.998  25.332  1.00 74.60           C  
ATOM   3298  CD1 PHE B 410     -14.143 -21.190  26.656  1.00 74.60           C  
ATOM   3299  CD2 PHE B 410     -14.519 -20.134  24.544  1.00 74.60           C  
ATOM   3300  CE1 PHE B 410     -15.249 -20.530  27.188  1.00 74.60           C  
ATOM   3301  CE2 PHE B 410     -15.624 -19.470  25.069  1.00 74.60           C  
ATOM   3302  CZ  PHE B 410     -15.988 -19.671  26.391  1.00 74.60           C  
ATOM   3303  N   PRO B 411      -8.936 -21.609  24.834  1.00 64.01           N  
ATOM   3304  CA  PRO B 411      -7.763 -22.167  24.157  1.00 64.01           C  
ATOM   3305  C   PRO B 411      -7.714 -23.692  24.222  1.00 64.01           C  
ATOM   3306  CB  PRO B 411      -6.588 -21.550  24.921  1.00 64.01           C  
ATOM   3307  O   PRO B 411      -7.155 -24.333  23.328  1.00 64.01           O  
ATOM   3308  CG  PRO B 411      -7.218 -20.798  26.049  1.00 64.01           C  
ATOM   3309  CD  PRO B 411      -8.709 -20.822  25.864  1.00 64.01           C  
ATOM   3310  N   ASP B 412      -8.294 -24.312  25.253  1.00 67.47           N  
ATOM   3311  CA  ASP B 412      -8.205 -25.753  25.468  1.00 67.47           C  
ATOM   3312  C   ASP B 412      -9.207 -26.501  24.592  1.00 67.47           C  
ATOM   3313  CB  ASP B 412      -8.440 -26.090  26.942  1.00 67.47           C  
ATOM   3314  O   ASP B 412      -9.027 -27.687  24.309  1.00 67.47           O  
ATOM   3315  CG  ASP B 412      -7.359 -25.541  27.856  1.00 67.47           C  
ATOM   3316  OD1 ASP B 412      -6.188 -25.447  27.429  1.00 67.47           O  
ATOM   3317  OD2 ASP B 412      -7.680 -25.201  29.015  1.00 67.47           O  
ATOM   3318  N   HIS B 413     -10.218 -25.906  24.068  1.00 65.30           N  
ATOM   3319  CA  HIS B 413     -11.301 -26.561  23.342  1.00 65.30           C  
ATOM   3320  C   HIS B 413     -11.249 -26.227  21.855  1.00 65.30           C  
ATOM   3321  CB  HIS B 413     -12.657 -26.158  23.924  1.00 65.30           C  
ATOM   3322  O   HIS B 413     -11.676 -27.026  21.019  1.00 65.30           O  
ATOM   3323  CG  HIS B 413     -12.890 -26.669  25.310  1.00 65.30           C  
ATOM   3324  CD2 HIS B 413     -13.810 -27.536  25.795  1.00 65.30           C  
ATOM   3325  ND1 HIS B 413     -12.122 -26.279  26.386  1.00 65.30           N  
ATOM   3326  CE1 HIS B 413     -12.560 -26.888  27.476  1.00 65.30           C  
ATOM   3327  NE2 HIS B 413     -13.583 -27.657  27.144  1.00 65.30           N  
ATOM   3328  N   VAL B 414     -10.721 -24.955  21.590  1.00 59.51           N  
ATOM   3329  CA  VAL B 414     -10.715 -24.492  20.206  1.00 59.51           C  
ATOM   3330  C   VAL B 414      -9.276 -24.309  19.729  1.00 59.51           C  
ATOM   3331  CB  VAL B 414     -11.502 -23.173  20.045  1.00 59.51           C  
ATOM   3332  O   VAL B 414      -8.501 -23.572  20.343  1.00 59.51           O  
ATOM   3333  CG1 VAL B 414     -11.515 -22.726  18.584  1.00 59.51           C  
ATOM   3334  CG2 VAL B 414     -12.928 -23.335  20.570  1.00 59.51           C  
ATOM   3335  N   PRO B 415      -8.898 -25.023  18.677  1.00 59.74           N  
ATOM   3336  CA  PRO B 415      -7.524 -24.900  18.184  1.00 59.74           C  
ATOM   3337  C   PRO B 415      -7.234 -23.527  17.583  1.00 59.74           C  
ATOM   3338  CB  PRO B 415      -7.434 -25.994  17.117  1.00 59.74           C  
ATOM   3339  O   PRO B 415      -8.162 -22.780  17.262  1.00 59.74           O  
ATOM   3340  CG  PRO B 415      -8.853 -26.347  16.810  1.00 59.74           C  
ATOM   3341  CD  PRO B 415      -9.724 -25.826  17.917  1.00 59.74           C  
ATOM   3342  N   LYS B 416      -6.079 -23.132  17.492  1.00 66.26           N  
ATOM   3343  CA  LYS B 416      -5.634 -21.904  16.840  1.00 66.26           C  
ATOM   3344  C   LYS B 416      -5.894 -21.955  15.337  1.00 66.26           C  
ATOM   3345  CB  LYS B 416      -4.147 -21.663  17.106  1.00 66.26           C  
ATOM   3346  O   LYS B 416      -5.817 -23.021  14.724  1.00 66.26           O  
ATOM   3347  CG  LYS B 416      -3.848 -21.112  18.492  1.00 66.26           C  
ATOM   3348  CD  LYS B 416      -2.358 -20.857  18.683  1.00 66.26           C  
ATOM   3349  CE  LYS B 416      -2.042 -20.427  20.109  1.00 66.26           C  
ATOM   3350  NZ  LYS B 416      -0.578 -20.206  20.310  1.00 66.26           N  
ATOM   3351  N   PRO B 417      -6.329 -20.799  14.778  1.00 61.07           N  
ATOM   3352  CA  PRO B 417      -6.474 -20.822  13.321  1.00 61.07           C  
ATOM   3353  C   PRO B 417      -5.178 -21.199  12.605  1.00 61.07           C  
ATOM   3354  CB  PRO B 417      -6.885 -19.386  12.985  1.00 61.07           C  
ATOM   3355  O   PRO B 417      -4.087 -20.907  13.102  1.00 61.07           O  
ATOM   3356  CG  PRO B 417      -6.820 -18.655  14.287  1.00 61.07           C  
ATOM   3357  CD  PRO B 417      -6.489 -19.641  15.371  1.00 61.07           C  
ATOM   3358  N   CYS B 418      -5.281 -22.029  11.631  1.00 59.61           N  
ATOM   3359  CA  CYS B 418      -4.128 -22.430  10.832  1.00 59.61           C  
ATOM   3360  C   CYS B 418      -4.338 -22.090   9.362  1.00 59.61           C  
ATOM   3361  CB  CYS B 418      -3.863 -23.927  10.987  1.00 59.61           C  
ATOM   3362  O   CYS B 418      -5.470 -21.869   8.927  1.00 59.61           O  
ATOM   3363  SG  CYS B 418      -5.272 -24.965  10.540  1.00 59.61           S  
ATOM   3364  N   CYS B 419      -3.422 -21.872   8.635  1.00 59.39           N  
ATOM   3365  CA  CYS B 419      -3.493 -21.528   7.219  1.00 59.39           C  
ATOM   3366  C   CYS B 419      -3.971 -22.715   6.392  1.00 59.39           C  
ATOM   3367  CB  CYS B 419      -2.129 -21.059   6.713  1.00 59.39           C  
ATOM   3368  O   CYS B 419      -3.761 -23.868   6.773  1.00 59.39           O  
ATOM   3369  SG  CYS B 419      -1.006 -20.535   8.026  1.00 59.39           S  
ATOM   3370  N   ALA B 420      -4.932 -22.445   5.421  1.00 60.56           N  
ATOM   3371  CA  ALA B 420      -5.394 -23.462   4.480  1.00 60.56           C  
ATOM   3372  C   ALA B 420      -4.749 -23.274   3.109  1.00 60.56           C  
ATOM   3373  CB  ALA B 420      -6.915 -23.423   4.358  1.00 60.56           C  
ATOM   3374  O   ALA B 420      -4.678 -22.154   2.598  1.00 60.56           O  
ATOM   3375  N   PRO B 421      -4.129 -24.362   2.621  1.00 61.98           N  
ATOM   3376  CA  PRO B 421      -3.535 -24.226   1.288  1.00 61.98           C  
ATOM   3377  C   PRO B 421      -4.547 -23.783   0.234  1.00 61.98           C  
ATOM   3378  CB  PRO B 421      -3.016 -25.635   0.989  1.00 61.98           C  
ATOM   3379  O   PRO B 421      -5.678 -24.276   0.212  1.00 61.98           O  
ATOM   3380  CG  PRO B 421      -3.419 -26.451   2.175  1.00 61.98           C  
ATOM   3381  CD  PRO B 421      -4.148 -25.561   3.140  1.00 61.98           C  
ATOM   3382  N   THR B 422      -4.235 -22.918  -0.600  1.00 67.27           N  
ATOM   3383  CA  THR B 422      -5.123 -22.450  -1.658  1.00 67.27           C  
ATOM   3384  C   THR B 422      -4.624 -22.908  -3.026  1.00 67.27           C  
ATOM   3385  CB  THR B 422      -5.249 -20.915  -1.643  1.00 67.27           C  
ATOM   3386  O   THR B 422      -5.419 -23.116  -3.944  1.00 67.27           O  
ATOM   3387  CG2 THR B 422      -6.013 -20.438  -0.411  1.00 67.27           C  
ATOM   3388  OG1 THR B 422      -3.940 -20.334  -1.633  1.00 67.27           O  
ATOM   3389  N   LYS B 423      -3.392 -23.042  -3.145  1.00 71.02           N  
ATOM   3390  CA  LYS B 423      -2.811 -23.509  -4.400  1.00 71.02           C  
ATOM   3391  C   LYS B 423      -1.835 -24.657  -4.161  1.00 71.02           C  
ATOM   3392  CB  LYS B 423      -2.103 -22.362  -5.123  1.00 71.02           C  
ATOM   3393  O   LYS B 423      -0.909 -24.534  -3.357  1.00 71.02           O  
ATOM   3394  CG  LYS B 423      -3.049 -21.350  -5.753  1.00 71.02           C  
ATOM   3395  CD  LYS B 423      -2.290 -20.293  -6.546  1.00 71.02           C  
ATOM   3396  CE  LYS B 423      -3.226 -19.225  -7.094  1.00 71.02           C  
ATOM   3397  NZ  LYS B 423      -2.481 -18.165  -7.837  1.00 71.02           N  
ATOM   3398  N   LEU B 424      -2.028 -25.708  -4.970  1.00 72.22           N  
ATOM   3399  CA  LEU B 424      -1.173 -26.880  -4.816  1.00 72.22           C  
ATOM   3400  C   LEU B 424      -0.511 -27.249  -6.140  1.00 72.22           C  
ATOM   3401  CB  LEU B 424      -1.982 -28.068  -4.288  1.00 72.22           C  
ATOM   3402  O   LEU B 424      -1.096 -27.050  -7.207  1.00 72.22           O  
ATOM   3403  CG  LEU B 424      -2.611 -27.899  -2.905  1.00 72.22           C  
ATOM   3404  CD1 LEU B 424      -3.917 -28.681  -2.817  1.00 72.22           C  
ATOM   3405  CD2 LEU B 424      -1.640 -28.346  -1.817  1.00 72.22           C  
ATOM   3406  N   ASN B 425       0.688 -27.723  -6.090  1.00 79.34           N  
ATOM   3407  CA  ASN B 425       1.408 -28.184  -7.273  1.00 79.34           C  
ATOM   3408  C   ASN B 425       1.493 -29.707  -7.319  1.00 79.34           C  
ATOM   3409  CB  ASN B 425       2.810 -27.572  -7.320  1.00 79.34           C  
ATOM   3410  O   ASN B 425       1.423 -30.369  -6.282  1.00 79.34           O  
ATOM   3411  CG  ASN B 425       2.809 -26.151  -7.847  1.00 79.34           C  
ATOM   3412  ND2 ASN B 425       3.939 -25.467  -7.709  1.00 79.34           N  
ATOM   3413  OD1 ASN B 425       1.802 -25.671  -8.372  1.00 79.34           O  
ATOM   3414  N   ALA B 426       1.689 -30.159  -8.539  1.00 80.66           N  
ATOM   3415  CA  ALA B 426       1.798 -31.600  -8.755  1.00 80.66           C  
ATOM   3416  C   ALA B 426       3.258 -32.042  -8.773  1.00 80.66           C  
ATOM   3417  CB  ALA B 426       1.109 -31.996 -10.058  1.00 80.66           C  
ATOM   3418  O   ALA B 426       4.154 -31.239  -9.045  1.00 80.66           O  
ATOM   3419  N   ILE B 427       3.458 -33.389  -8.400  1.00 82.02           N  
ATOM   3420  CA  ILE B 427       4.765 -34.013  -8.571  1.00 82.02           C  
ATOM   3421  C   ILE B 427       4.602 -35.380  -9.231  1.00 82.02           C  
ATOM   3422  CB  ILE B 427       5.504 -34.155  -7.221  1.00 82.02           C  
ATOM   3423  O   ILE B 427       3.588 -36.055  -9.034  1.00 82.02           O  
ATOM   3424  CG1 ILE B 427       4.691 -35.024  -6.256  1.00 82.02           C  
ATOM   3425  CG2 ILE B 427       5.787 -32.778  -6.613  1.00 82.02           C  
ATOM   3426  CD1 ILE B 427       5.465 -35.472  -5.024  1.00 82.02           C  
ATOM   3427  N   SER B 428       5.539 -35.686 -10.035  1.00 88.02           N  
ATOM   3428  CA  SER B 428       5.570 -37.017 -10.633  1.00 88.02           C  
ATOM   3429  C   SER B 428       6.643 -37.888  -9.988  1.00 88.02           C  
ATOM   3430  CB  SER B 428       5.817 -36.921 -12.139  1.00 88.02           C  
ATOM   3431  O   SER B 428       7.772 -37.440  -9.780  1.00 88.02           O  
ATOM   3432  OG  SER B 428       4.814 -36.140 -12.765  1.00 88.02           O  
ATOM   3433  N   VAL B 429       6.256 -39.118  -9.728  1.00 90.24           N  
ATOM   3434  CA  VAL B 429       7.188 -40.009  -9.045  1.00 90.24           C  
ATOM   3435  C   VAL B 429       7.357 -41.296  -9.849  1.00 90.24           C  
ATOM   3436  CB  VAL B 429       6.714 -40.336  -7.611  1.00 90.24           C  
ATOM   3437  O   VAL B 429       6.373 -41.891 -10.294  1.00 90.24           O  
ATOM   3438  CG1 VAL B 429       7.740 -41.207  -6.888  1.00 90.24           C  
ATOM   3439  CG2 VAL B 429       6.456 -39.049  -6.829  1.00 90.24           C  
ATOM   3440  N   LEU B 430       8.545 -41.667 -10.157  1.00 91.23           N  
ATOM   3441  CA  LEU B 430       8.929 -42.912 -10.813  1.00 91.23           C  
ATOM   3442  C   LEU B 430       9.469 -43.916  -9.801  1.00 91.23           C  
ATOM   3443  CB  LEU B 430       9.978 -42.645 -11.896  1.00 91.23           C  
ATOM   3444  O   LEU B 430      10.473 -43.653  -9.134  1.00 91.23           O  
ATOM   3445  CG  LEU B 430      10.389 -43.845 -12.752  1.00 91.23           C  
ATOM   3446  CD1 LEU B 430       9.226 -44.290 -13.632  1.00 91.23           C  
ATOM   3447  CD2 LEU B 430      11.609 -43.504 -13.600  1.00 91.23           C  
ATOM   3448  N   TYR B 431       8.781 -45.083  -9.731  1.00 91.04           N  
ATOM   3449  CA  TYR B 431       9.216 -45.984  -8.670  1.00 91.04           C  
ATOM   3450  C   TYR B 431       8.949 -47.437  -9.046  1.00 91.04           C  
ATOM   3451  CB  TYR B 431       8.510 -45.647  -7.354  1.00 91.04           C  
ATOM   3452  O   TYR B 431       8.189 -47.715  -9.976  1.00 91.04           O  
ATOM   3453  CG  TYR B 431       7.013 -45.840  -7.402  1.00 91.04           C  
ATOM   3454  CD1 TYR B 431       6.174 -44.824  -7.853  1.00 91.04           C  
ATOM   3455  CD2 TYR B 431       6.436 -47.037  -6.994  1.00 91.04           C  
ATOM   3456  CE1 TYR B 431       4.795 -44.996  -7.897  1.00 91.04           C  
ATOM   3457  CE2 TYR B 431       5.057 -47.221  -7.034  1.00 91.04           C  
ATOM   3458  OH  TYR B 431       2.881 -46.373  -7.527  1.00 91.04           O  
ATOM   3459  CZ  TYR B 431       4.246 -46.197  -7.486  1.00 91.04           C  
ATOM   3460  N   PHE B 432       9.553 -48.390  -8.367  1.00 89.11           N  
ATOM   3461  CA  PHE B 432       9.310 -49.823  -8.486  1.00 89.11           C  
ATOM   3462  C   PHE B 432       8.192 -50.262  -7.548  1.00 89.11           C  
ATOM   3463  CB  PHE B 432      10.588 -50.613  -8.186  1.00 89.11           C  
ATOM   3464  O   PHE B 432       8.111 -49.795  -6.410  1.00 89.11           O  
ATOM   3465  CG  PHE B 432      11.659 -50.455  -9.231  1.00 89.11           C  
ATOM   3466  CD1 PHE B 432      11.567 -51.121 -10.447  1.00 89.11           C  
ATOM   3467  CD2 PHE B 432      12.759 -49.640  -8.997  1.00 89.11           C  
ATOM   3468  CE1 PHE B 432      12.557 -50.977 -11.416  1.00 89.11           C  
ATOM   3469  CE2 PHE B 432      13.752 -49.491  -9.961  1.00 89.11           C  
ATOM   3470  CZ  PHE B 432      13.650 -50.161 -11.169  1.00 89.11           C  
ATOM   3471  N   ASP B 433       7.338 -51.167  -8.058  1.00 85.44           N  
ATOM   3472  CA  ASP B 433       6.374 -51.782  -7.151  1.00 85.44           C  
ATOM   3473  C   ASP B 433       6.918 -53.087  -6.573  1.00 85.44           C  
ATOM   3474  CB  ASP B 433       5.048 -52.037  -7.870  1.00 85.44           C  
ATOM   3475  O   ASP B 433       8.095 -53.407  -6.751  1.00 85.44           O  
ATOM   3476  CG  ASP B 433       5.141 -53.135  -8.915  1.00 85.44           C  
ATOM   3477  OD1 ASP B 433       6.232 -53.719  -9.090  1.00 85.44           O  
ATOM   3478  OD2 ASP B 433       4.116 -53.416  -9.572  1.00 85.44           O  
ATOM   3479  N   ASP B 434       6.164 -53.891  -5.845  1.00 82.94           N  
ATOM   3480  CA  ASP B 434       6.581 -55.125  -5.186  1.00 82.94           C  
ATOM   3481  C   ASP B 434       6.983 -56.185  -6.208  1.00 82.94           C  
ATOM   3482  CB  ASP B 434       5.463 -55.658  -4.287  1.00 82.94           C  
ATOM   3483  O   ASP B 434       7.845 -57.024  -5.934  1.00 82.94           O  
ATOM   3484  CG  ASP B 434       5.264 -54.826  -3.032  1.00 82.94           C  
ATOM   3485  OD1 ASP B 434       6.262 -54.481  -2.364  1.00 82.94           O  
ATOM   3486  OD2 ASP B 434       4.097 -54.516  -2.707  1.00 82.94           O  
ATOM   3487  N   SER B 435       6.396 -56.121  -7.423  1.00 77.33           N  
ATOM   3488  CA  SER B 435       6.654 -57.098  -8.476  1.00 77.33           C  
ATOM   3489  C   SER B 435       7.765 -56.626  -9.408  1.00 77.33           C  
ATOM   3490  CB  SER B 435       5.382 -57.367  -9.282  1.00 77.33           C  
ATOM   3491  O   SER B 435       7.957 -57.187 -10.488  1.00 77.33           O  
ATOM   3492  OG  SER B 435       4.323 -57.767  -8.430  1.00 77.33           O  
ATOM   3493  N   SER B 436       8.425 -55.519  -9.103  1.00 80.07           N  
ATOM   3494  CA  SER B 436       9.554 -54.935  -9.820  1.00 80.07           C  
ATOM   3495  C   SER B 436       9.107 -54.299 -11.132  1.00 80.07           C  
ATOM   3496  CB  SER B 436      10.620 -55.996 -10.096  1.00 80.07           C  
ATOM   3497  O   SER B 436       9.893 -54.191 -12.075  1.00 80.07           O  
ATOM   3498  OG  SER B 436      11.157 -56.498  -8.884  1.00 80.07           O  
ATOM   3499  N   ASN B 437       7.781 -54.098 -11.235  1.00 84.03           N  
ATOM   3500  CA  ASN B 437       7.315 -53.258 -12.333  1.00 84.03           C  
ATOM   3501  C   ASN B 437       7.673 -51.792 -12.108  1.00 84.03           C  
ATOM   3502  CB  ASN B 437       5.805 -53.413 -12.524  1.00 84.03           C  
ATOM   3503  O   ASN B 437       7.746 -51.335 -10.966  1.00 84.03           O  
ATOM   3504  CG  ASN B 437       5.394 -54.848 -12.792  1.00 84.03           C  
ATOM   3505  ND2 ASN B 437       4.349 -55.302 -12.110  1.00 84.03           N  
ATOM   3506  OD1 ASN B 437       6.011 -55.542 -13.604  1.00 84.03           O  
ATOM   3507  N   VAL B 438       7.856 -51.071 -13.154  1.00 88.44           N  
ATOM   3508  CA  VAL B 438       8.198 -49.658 -13.029  1.00 88.44           C  
ATOM   3509  C   VAL B 438       6.955 -48.802 -13.262  1.00 88.44           C  
ATOM   3510  CB  VAL B 438       9.315 -49.255 -14.017  1.00 88.44           C  
ATOM   3511  O   VAL B 438       6.291 -48.929 -14.294  1.00 88.44           O  
ATOM   3512  CG1 VAL B 438       9.717 -47.795 -13.813  1.00 88.44           C  
ATOM   3513  CG2 VAL B 438      10.526 -50.172 -13.856  1.00 88.44           C  
ATOM   3514  N   ILE B 439       6.715 -47.949 -12.331  1.00 89.40           N  
ATOM   3515  CA  ILE B 439       5.497 -47.147 -12.376  1.00 89.40           C  
ATOM   3516  C   ILE B 439       5.856 -45.664 -12.417  1.00 89.40           C  
ATOM   3517  CB  ILE B 439       4.580 -47.444 -11.167  1.00 89.40           C  
ATOM   3518  O   ILE B 439       6.702 -45.202 -11.648  1.00 89.40           O  
ATOM   3519  CG1 ILE B 439       4.236 -48.936 -11.112  1.00 89.40           C  
ATOM   3520  CG2 ILE B 439       3.310 -46.590 -11.231  1.00 89.40           C  
ATOM   3521  CD1 ILE B 439       3.484 -49.352  -9.855  1.00 89.40           C  
ATOM   3522  N   LEU B 440       5.243 -44.958 -13.308  1.00 90.09           N  
ATOM   3523  CA  LEU B 440       5.286 -43.500 -13.349  1.00 90.09           C  
ATOM   3524  C   LEU B 440       3.920 -42.907 -13.023  1.00 90.09           C  
ATOM   3525  CB  LEU B 440       5.750 -43.016 -14.726  1.00 90.09           C  
ATOM   3526  O   LEU B 440       2.960 -43.097 -13.773  1.00 90.09           O  
ATOM   3527  CG  LEU B 440       5.802 -41.501 -14.930  1.00 90.09           C  
ATOM   3528  CD1 LEU B 440       6.812 -40.873 -13.975  1.00 90.09           C  
ATOM   3529  CD2 LEU B 440       6.148 -41.168 -16.377  1.00 90.09           C  
ATOM   3530  N   LYS B 441       3.884 -42.137 -11.918  1.00 88.75           N  
ATOM   3531  CA  LYS B 441       2.594 -41.608 -11.486  1.00 88.75           C  
ATOM   3532  C   LYS B 441       2.691 -40.121 -11.156  1.00 88.75           C  
ATOM   3533  CB  LYS B 441       2.077 -42.381 -10.271  1.00 88.75           C  
ATOM   3534  O   LYS B 441       3.653 -39.682 -10.523  1.00 88.75           O  
ATOM   3535  CG  LYS B 441       0.642 -42.047  -9.890  1.00 88.75           C  
ATOM   3536  CD  LYS B 441       0.111 -42.999  -8.826  1.00 88.75           C  
ATOM   3537  CE  LYS B 441      -1.344 -42.703  -8.486  1.00 88.75           C  
ATOM   3538  NZ  LYS B 441      -1.900 -43.696  -7.518  1.00 88.75           N  
ATOM   3539  N   LYS B 442       1.664 -39.479 -11.606  1.00 84.22           N  
ATOM   3540  CA  LYS B 442       1.533 -38.059 -11.292  1.00 84.22           C  
ATOM   3541  C   LYS B 442       0.627 -37.845 -10.082  1.00 84.22           C  
ATOM   3542  CB  LYS B 442       0.988 -37.291 -12.497  1.00 84.22           C  
ATOM   3543  O   LYS B 442      -0.530 -38.269 -10.084  1.00 84.22           O  
ATOM   3544  CG  LYS B 442       1.143 -35.781 -12.390  1.00 84.22           C  
ATOM   3545  CD  LYS B 442       0.637 -35.077 -13.642  1.00 84.22           C  
ATOM   3546  CE  LYS B 442       0.740 -33.563 -13.514  1.00 84.22           C  
ATOM   3547  NZ  LYS B 442       0.285 -32.869 -14.756  1.00 84.22           N  
ATOM   3548  N   TYR B 443       1.190 -37.272  -9.035  1.00 80.51           N  
ATOM   3549  CA  TYR B 443       0.404 -36.947  -7.849  1.00 80.51           C  
ATOM   3550  C   TYR B 443       0.001 -35.477  -7.848  1.00 80.51           C  
ATOM   3551  CB  TYR B 443       1.191 -37.274  -6.576  1.00 80.51           C  
ATOM   3552  O   TYR B 443       0.849 -34.595  -7.694  1.00 80.51           O  
ATOM   3553  CG  TYR B 443       1.466 -38.747  -6.394  1.00 80.51           C  
ATOM   3554  CD1 TYR B 443       0.546 -39.572  -5.751  1.00 80.51           C  
ATOM   3555  CD2 TYR B 443       2.646 -39.315  -6.862  1.00 80.51           C  
ATOM   3556  CE1 TYR B 443       0.796 -40.930  -5.579  1.00 80.51           C  
ATOM   3557  CE2 TYR B 443       2.906 -40.671  -6.695  1.00 80.51           C  
ATOM   3558  OH  TYR B 443       2.229 -42.813  -5.886  1.00 80.51           O  
ATOM   3559  CZ  TYR B 443       1.977 -41.469  -6.054  1.00 80.51           C  
ATOM   3560  N   ARG B 444      -1.285 -35.421  -7.911  1.00 72.85           N  
ATOM   3561  CA  ARG B 444      -1.822 -34.066  -7.973  1.00 72.85           C  
ATOM   3562  C   ARG B 444      -1.931 -33.455  -6.580  1.00 72.85           C  
ATOM   3563  CB  ARG B 444      -3.191 -34.061  -8.657  1.00 72.85           C  
ATOM   3564  O   ARG B 444      -1.937 -34.176  -5.580  1.00 72.85           O  
ATOM   3565  CG  ARG B 444      -3.161 -34.541 -10.099  1.00 72.85           C  
ATOM   3566  CD  ARG B 444      -4.513 -34.371 -10.778  1.00 72.85           C  
ATOM   3567  NE  ARG B 444      -4.461 -34.757 -12.186  1.00 72.85           N  
ATOM   3568  NH1 ARG B 444      -6.731 -34.524 -12.546  1.00 72.85           N  
ATOM   3569  NH2 ARG B 444      -5.356 -35.184 -14.257  1.00 72.85           N  
ATOM   3570  CZ  ARG B 444      -5.516 -34.821 -12.993  1.00 72.85           C  
ATOM   3571  N   ASN B 445      -1.705 -32.102  -6.355  1.00 71.43           N  
ATOM   3572  CA  ASN B 445      -1.888 -31.349  -5.119  1.00 71.43           C  
ATOM   3573  C   ASN B 445      -0.911 -31.802  -4.037  1.00 71.43           C  
ATOM   3574  CB  ASN B 445      -3.329 -31.476  -4.621  1.00 71.43           C  
ATOM   3575  O   ASN B 445      -1.313 -32.055  -2.900  1.00 71.43           O  
ATOM   3576  CG  ASN B 445      -4.343 -30.997  -5.640  1.00 71.43           C  
ATOM   3577  ND2 ASN B 445      -5.488 -31.669  -5.699  1.00 71.43           N  
ATOM   3578  OD1 ASN B 445      -4.101 -30.033  -6.370  1.00 71.43           O  
ATOM   3579  N   MET B 446       0.216 -32.041  -4.349  1.00 76.88           N  
ATOM   3580  CA  MET B 446       1.226 -32.579  -3.442  1.00 76.88           C  
ATOM   3581  C   MET B 446       1.950 -31.456  -2.707  1.00 76.88           C  
ATOM   3582  CB  MET B 446       2.234 -33.437  -4.208  1.00 76.88           C  
ATOM   3583  O   MET B 446       2.206 -31.558  -1.506  1.00 76.88           O  
ATOM   3584  CG  MET B 446       2.116 -34.925  -3.920  1.00 76.88           C  
ATOM   3585  SD  MET B 446       3.310 -35.492  -2.646  1.00 76.88           S  
ATOM   3586  CE  MET B 446       4.873 -35.203  -3.522  1.00 76.88           C  
ATOM   3587  N   VAL B 447       2.152 -30.386  -3.308  1.00 77.20           N  
ATOM   3588  CA  VAL B 447       2.972 -29.329  -2.726  1.00 77.20           C  
ATOM   3589  C   VAL B 447       2.136 -28.064  -2.549  1.00 77.20           C  
ATOM   3590  CB  VAL B 447       4.214 -29.030  -3.596  1.00 77.20           C  
ATOM   3591  O   VAL B 447       1.522 -27.580  -3.502  1.00 77.20           O  
ATOM   3592  CG1 VAL B 447       5.073 -27.941  -2.956  1.00 77.20           C  
ATOM   3593  CG2 VAL B 447       5.032 -30.302  -3.812  1.00 77.20           C  
ATOM   3594  N   VAL B 448       2.124 -27.592  -1.362  1.00 72.03           N  
ATOM   3595  CA  VAL B 448       1.394 -26.360  -1.083  1.00 72.03           C  
ATOM   3596  C   VAL B 448       2.203 -25.159  -1.566  1.00 72.03           C  
ATOM   3597  CB  VAL B 448       1.077 -26.218   0.423  1.00 72.03           C  
ATOM   3598  O   VAL B 448       3.303 -24.902  -1.069  1.00 72.03           O  
ATOM   3599  CG1 VAL B 448       0.362 -24.897   0.702  1.00 72.03           C  
ATOM   3600  CG2 VAL B 448       0.233 -27.397   0.903  1.00 72.03           C  
ATOM   3601  N   ARG B 449       1.668 -24.408  -2.405  1.00 69.14           N  
ATOM   3602  CA  ARG B 449       2.337 -23.226  -2.938  1.00 69.14           C  
ATOM   3603  C   ARG B 449       1.903 -21.969  -2.192  1.00 69.14           C  
ATOM   3604  CB  ARG B 449       2.050 -23.073  -4.433  1.00 69.14           C  
ATOM   3605  O   ARG B 449       2.723 -21.090  -1.915  1.00 69.14           O  
ATOM   3606  CG  ARG B 449       3.299 -23.043  -5.300  1.00 69.14           C  
ATOM   3607  CD  ARG B 449       3.021 -22.436  -6.669  1.00 69.14           C  
ATOM   3608  NE  ARG B 449       4.238 -22.326  -7.467  1.00 69.14           N  
ATOM   3609  NH1 ARG B 449       3.175 -21.527  -9.356  1.00 69.14           N  
ATOM   3610  NH2 ARG B 449       5.446 -21.837  -9.358  1.00 69.14           N  
ATOM   3611  CZ  ARG B 449       4.284 -21.897  -8.725  1.00 69.14           C  
ATOM   3612  N   SER B 450       0.550 -21.913  -1.952  1.00 69.27           N  
ATOM   3613  CA  SER B 450       0.012 -20.750  -1.254  1.00 69.27           C  
ATOM   3614  C   SER B 450      -1.070 -21.155  -0.257  1.00 69.27           C  
ATOM   3615  CB  SER B 450      -0.555 -19.740  -2.252  1.00 69.27           C  
ATOM   3616  O   SER B 450      -1.708 -22.198  -0.415  1.00 69.27           O  
ATOM   3617  OG  SER B 450      -1.583 -20.327  -3.032  1.00 69.27           O  
ATOM   3618  N   CYS B 451      -1.118 -20.393   0.878  1.00 63.33           N  
ATOM   3619  CA  CYS B 451      -2.127 -20.657   1.898  1.00 63.33           C  
ATOM   3620  C   CYS B 451      -3.088 -19.482   2.032  1.00 63.33           C  
ATOM   3621  CB  CYS B 451      -1.465 -20.943   3.246  1.00 63.33           C  
ATOM   3622  O   CYS B 451      -2.817 -18.392   1.526  1.00 63.33           O  
ATOM   3623  SG  CYS B 451      -0.316 -19.656   3.779  1.00 63.33           S  
ATOM   3624  N   GLY B 452      -4.266 -19.763   2.469  1.00 58.92           N  
ATOM   3625  CA  GLY B 452      -5.307 -18.759   2.624  1.00 58.92           C  
ATOM   3626  C   GLY B 452      -4.868 -17.567   3.454  1.00 58.92           C  
ATOM   3627  O   GLY B 452      -5.446 -16.483   3.347  1.00 58.92           O  
ATOM   3628  N   CYS B 453      -3.876 -17.681   4.379  1.00 53.79           N  
ATOM   3629  CA  CYS B 453      -3.415 -16.549   5.175  1.00 53.79           C  
ATOM   3630  C   CYS B 453      -2.491 -15.650   4.362  1.00 53.79           C  
ATOM   3631  CB  CYS B 453      -2.691 -17.037   6.430  1.00 53.79           C  
ATOM   3632  O   CYS B 453      -2.239 -14.506   4.743  1.00 53.79           O  
ATOM   3633  SG  CYS B 453      -3.326 -18.600   7.075  1.00 53.79           S  
ATOM   3634  N   HIS B 454      -1.924 -16.026   3.206  1.00 50.63           N  
ATOM   3635  CA  HIS B 454      -1.029 -15.263   2.343  1.00 50.63           C  
ATOM   3636  C   HIS B 454      -1.764 -14.737   1.115  1.00 50.63           C  
ATOM   3637  CB  HIS B 454       0.163 -16.121   1.915  1.00 50.63           C  
ATOM   3638  O   HIS B 454      -2.599 -15.438   0.538  1.00 50.63           O  
ATOM   3639  CG  HIS B 454       1.396 -15.328   1.617  1.00 50.63           C  
ATOM   3640  CD2 HIS B 454       2.453 -15.002   2.397  1.00 50.63           C  
ATOM   3641  ND1 HIS B 454       1.639 -14.767   0.382  1.00 50.63           N  
ATOM   3642  CE1 HIS B 454       2.797 -14.128   0.416  1.00 50.63           C  
ATOM   3643  NE2 HIS B 454       3.311 -14.256   1.627  1.00 50.63           N  
TER    3644      HIS B 454                                                      
ATOM   3645  N   MET C   1      38.716   8.538   6.016  1.00 35.42           N  
ATOM   3646  CA  MET C   1      37.362   9.046   5.809  1.00 35.42           C  
ATOM   3647  C   MET C   1      37.184   9.552   4.381  1.00 35.42           C  
ATOM   3648  CB  MET C   1      37.049  10.164   6.804  1.00 35.42           C  
ATOM   3649  O   MET C   1      38.040  10.271   3.862  1.00 35.42           O  
ATOM   3650  CG  MET C   1      36.613   9.664   8.171  1.00 35.42           C  
ATOM   3651  SD  MET C   1      34.896  10.162   8.587  1.00 35.42           S  
ATOM   3652  CE  MET C   1      34.994  10.164  10.399  1.00 35.42           C  
ATOM   3653  N   PRO C   2      36.333   8.873   3.505  1.00 43.57           N  
ATOM   3654  CA  PRO C   2      36.328   9.366   2.126  1.00 43.57           C  
ATOM   3655  C   PRO C   2      36.147  10.880   2.041  1.00 43.57           C  
ATOM   3656  CB  PRO C   2      35.139   8.638   1.495  1.00 43.57           C  
ATOM   3657  O   PRO C   2      35.018  11.374   2.096  1.00 43.57           O  
ATOM   3658  CG  PRO C   2      34.510   7.885   2.623  1.00 43.57           C  
ATOM   3659  CD  PRO C   2      35.328   8.111   3.862  1.00 43.57           C  
ATOM   3660  N   CYS C   3      36.780  11.658   2.745  1.00 47.23           N  
ATOM   3661  CA  CYS C   3      36.636  13.044   3.174  1.00 47.23           C  
ATOM   3662  C   CYS C   3      36.607  13.986   1.975  1.00 47.23           C  
ATOM   3663  CB  CYS C   3      37.775  13.436   4.114  1.00 47.23           C  
ATOM   3664  O   CYS C   3      35.906  14.999   1.994  1.00 47.23           O  
ATOM   3665  SG  CYS C   3      37.222  14.237   5.635  1.00 47.23           S  
ATOM   3666  N   GLY C   4      36.830  13.452   0.700  1.00 50.55           N  
ATOM   3667  CA  GLY C   4      36.757  14.318  -0.467  1.00 50.55           C  
ATOM   3668  C   GLY C   4      35.839  13.784  -1.550  1.00 50.55           C  
ATOM   3669  O   GLY C   4      35.707  14.392  -2.614  1.00 50.55           O  
ATOM   3670  N   GLU C   5      35.019  12.714  -1.231  1.00 59.62           N  
ATOM   3671  CA  GLU C   5      34.213  12.071  -2.265  1.00 59.62           C  
ATOM   3672  C   GLU C   5      32.797  12.639  -2.294  1.00 59.62           C  
ATOM   3673  CB  GLU C   5      34.168  10.556  -2.046  1.00 59.62           C  
ATOM   3674  O   GLU C   5      32.272  13.064  -1.263  1.00 59.62           O  
ATOM   3675  CG  GLU C   5      35.244   9.793  -2.806  1.00 59.62           C  
ATOM   3676  CD  GLU C   5      35.143   8.286  -2.636  1.00 59.62           C  
ATOM   3677  OE1 GLU C   5      35.923   7.549  -3.281  1.00 59.62           O  
ATOM   3678  OE2 GLU C   5      34.276   7.838  -1.853  1.00 59.62           O  
ATOM   3679  N   ASP C   6      32.313  12.993  -3.496  1.00 83.78           N  
ATOM   3680  CA  ASP C   6      30.985  13.484  -3.849  1.00 83.78           C  
ATOM   3681  C   ASP C   6      29.900  12.514  -3.386  1.00 83.78           C  
ATOM   3682  CB  ASP C   6      30.879  13.710  -5.359  1.00 83.78           C  
ATOM   3683  O   ASP C   6      29.511  11.609  -4.127  1.00 83.78           O  
ATOM   3684  CG  ASP C   6      29.679  14.555  -5.750  1.00 83.78           C  
ATOM   3685  OD1 ASP C   6      28.941  15.017  -4.853  1.00 83.78           O  
ATOM   3686  OD2 ASP C   6      29.468  14.757  -6.965  1.00 83.78           O  
ATOM   3687  N   TRP C   7      29.463  12.608  -2.032  1.00 88.27           N  
ATOM   3688  CA  TRP C   7      28.483  11.713  -1.424  1.00 88.27           C  
ATOM   3689  C   TRP C   7      27.125  11.851  -2.103  1.00 88.27           C  
ATOM   3690  CB  TRP C   7      28.351  11.998   0.074  1.00 88.27           C  
ATOM   3691  O   TRP C   7      26.292  10.944  -2.031  1.00 88.27           O  
ATOM   3692  CG  TRP C   7      27.827  13.367   0.390  1.00 88.27           C  
ATOM   3693  CD1 TRP C   7      28.538  14.535   0.418  1.00 88.27           C  
ATOM   3694  CD2 TRP C   7      26.479  13.709   0.727  1.00 88.27           C  
ATOM   3695  CE2 TRP C   7      26.445  15.104   0.947  1.00 88.27           C  
ATOM   3696  CE3 TRP C   7      25.296  12.971   0.864  1.00 88.27           C  
ATOM   3697  NE1 TRP C   7      27.712  15.583   0.752  1.00 88.27           N  
ATOM   3698  CH2 TRP C   7      24.127  15.030   1.423  1.00 88.27           C  
ATOM   3699  CZ2 TRP C   7      25.271  15.776   1.296  1.00 88.27           C  
ATOM   3700  CZ3 TRP C   7      24.129  13.641   1.212  1.00 88.27           C  
ATOM   3701  N   LEU C   8      26.924  12.909  -2.823  1.00 89.94           N  
ATOM   3702  CA  LEU C   8      25.661  13.141  -3.515  1.00 89.94           C  
ATOM   3703  C   LEU C   8      25.615  12.375  -4.833  1.00 89.94           C  
ATOM   3704  CB  LEU C   8      25.456  14.636  -3.772  1.00 89.94           C  
ATOM   3705  O   LEU C   8      24.648  11.661  -5.108  1.00 89.94           O  
ATOM   3706  CG  LEU C   8      25.130  15.496  -2.550  1.00 89.94           C  
ATOM   3707  CD1 LEU C   8      25.225  16.976  -2.903  1.00 89.94           C  
ATOM   3708  CD2 LEU C   8      23.743  15.157  -2.013  1.00 89.94           C  
ATOM   3709  N   SER C   9      26.694  12.369  -5.579  1.00 89.49           N  
ATOM   3710  CA  SER C   9      26.741  11.758  -6.904  1.00 89.49           C  
ATOM   3711  C   SER C   9      27.205  10.308  -6.828  1.00 89.49           C  
ATOM   3712  CB  SER C   9      27.667  12.551  -7.827  1.00 89.49           C  
ATOM   3713  O   SER C   9      26.862   9.495  -7.689  1.00 89.49           O  
ATOM   3714  OG  SER C   9      28.978  12.611  -7.292  1.00 89.49           O  
ATOM   3715  N   HIS C  10      27.962   9.981  -5.774  1.00 91.59           N  
ATOM   3716  CA  HIS C  10      28.497   8.628  -5.674  1.00 91.59           C  
ATOM   3717  C   HIS C  10      28.336   8.074  -4.262  1.00 91.59           C  
ATOM   3718  CB  HIS C  10      29.972   8.603  -6.082  1.00 91.59           C  
ATOM   3719  O   HIS C  10      29.316   7.662  -3.637  1.00 91.59           O  
ATOM   3720  CG  HIS C  10      30.460   7.248  -6.483  1.00 91.59           C  
ATOM   3721  CD2 HIS C  10      31.532   6.531  -6.070  1.00 91.59           C  
ATOM   3722  ND1 HIS C  10      29.818   6.474  -7.425  1.00 91.59           N  
ATOM   3723  CE1 HIS C  10      30.476   5.336  -7.574  1.00 91.59           C  
ATOM   3724  NE2 HIS C  10      31.520   5.346  -6.763  1.00 91.59           N  
ATOM   3725  N   PRO C  11      27.113   8.008  -3.851  1.00 94.70           N  
ATOM   3726  CA  PRO C  11      26.851   7.516  -2.497  1.00 94.70           C  
ATOM   3727  C   PRO C  11      27.278   6.062  -2.304  1.00 94.70           C  
ATOM   3728  CB  PRO C  11      25.334   7.662  -2.356  1.00 94.70           C  
ATOM   3729  O   PRO C  11      27.708   5.680  -1.212  1.00 94.70           O  
ATOM   3730  CG  PRO C  11      24.819   7.666  -3.759  1.00 94.70           C  
ATOM   3731  CD  PRO C  11      25.849   8.308  -4.643  1.00 94.70           C  
ATOM   3732  N   LEU C  12      27.157   5.213  -3.283  1.00 92.85           N  
ATOM   3733  CA  LEU C  12      27.541   3.809  -3.187  1.00 92.85           C  
ATOM   3734  C   LEU C  12      29.045   3.670  -2.978  1.00 92.85           C  
ATOM   3735  CB  LEU C  12      27.117   3.049  -4.446  1.00 92.85           C  
ATOM   3736  O   LEU C  12      29.505   2.703  -2.367  1.00 92.85           O  
ATOM   3737  CG  LEU C  12      25.625   2.739  -4.580  1.00 92.85           C  
ATOM   3738  CD1 LEU C  12      25.329   2.141  -5.952  1.00 92.85           C  
ATOM   3739  CD2 LEU C  12      25.173   1.794  -3.472  1.00 92.85           C  
ATOM   3740  N   GLY C  13      29.826   4.596  -3.533  1.00 91.14           N  
ATOM   3741  CA  GLY C  13      31.255   4.627  -3.265  1.00 91.14           C  
ATOM   3742  C   GLY C  13      31.582   4.820  -1.796  1.00 91.14           C  
ATOM   3743  O   GLY C  13      32.532   4.225  -1.283  1.00 91.14           O  
ATOM   3744  N   ILE C  14      30.809   5.673  -1.176  1.00 92.09           N  
ATOM   3745  CA  ILE C  14      30.972   5.905   0.255  1.00 92.09           C  
ATOM   3746  C   ILE C  14      30.666   4.621   1.023  1.00 92.09           C  
ATOM   3747  CB  ILE C  14      30.063   7.053   0.748  1.00 92.09           C  
ATOM   3748  O   ILE C  14      31.422   4.230   1.916  1.00 92.09           O  
ATOM   3749  CG1 ILE C  14      30.371   8.344  -0.019  1.00 92.09           C  
ATOM   3750  CG2 ILE C  14      30.226   7.261   2.257  1.00 92.09           C  
ATOM   3751  CD1 ILE C  14      31.805   8.831   0.138  1.00 92.09           C  
ATOM   3752  N   VAL C  15      29.627   4.006   0.634  1.00 92.37           N  
ATOM   3753  CA  VAL C  15      29.222   2.760   1.278  1.00 92.37           C  
ATOM   3754  C   VAL C  15      30.307   1.703   1.087  1.00 92.37           C  
ATOM   3755  CB  VAL C  15      27.875   2.247   0.723  1.00 92.37           C  
ATOM   3756  O   VAL C  15      30.660   0.989   2.028  1.00 92.37           O  
ATOM   3757  CG1 VAL C  15      27.479   0.934   1.395  1.00 92.37           C  
ATOM   3758  CG2 VAL C  15      26.784   3.299   0.915  1.00 92.37           C  
ATOM   3759  N   GLN C  16      30.774   1.608  -0.100  1.00 89.94           N  
ATOM   3760  CA  GLN C  16      31.853   0.675  -0.402  1.00 89.94           C  
ATOM   3761  C   GLN C  16      33.066   0.929   0.488  1.00 89.94           C  
ATOM   3762  CB  GLN C  16      32.253   0.774  -1.875  1.00 89.94           C  
ATOM   3763  O   GLN C  16      33.720  -0.013   0.940  1.00 89.94           O  
ATOM   3764  CG  GLN C  16      33.358  -0.194  -2.279  1.00 89.94           C  
ATOM   3765  CD  GLN C  16      32.902  -1.641  -2.270  1.00 89.94           C  
ATOM   3766  NE2 GLN C  16      33.808  -2.545  -1.912  1.00 89.94           N  
ATOM   3767  OE1 GLN C  16      31.746  -1.944  -2.582  1.00 89.94           O  
ATOM   3768  N   GLY C  17      33.406   2.195   0.700  1.00 89.35           N  
ATOM   3769  CA  GLY C  17      34.502   2.558   1.583  1.00 89.35           C  
ATOM   3770  C   GLY C  17      34.349   1.998   2.985  1.00 89.35           C  
ATOM   3771  O   GLY C  17      35.297   1.443   3.544  1.00 89.35           O  
ATOM   3772  N   PHE C  18      33.189   2.093   3.525  1.00 90.99           N  
ATOM   3773  CA  PHE C  18      32.926   1.582   4.865  1.00 90.99           C  
ATOM   3774  C   PHE C  18      32.960   0.058   4.879  1.00 90.99           C  
ATOM   3775  CB  PHE C  18      31.571   2.082   5.376  1.00 90.99           C  
ATOM   3776  O   PHE C  18      33.444  -0.548   5.837  1.00 90.99           O  
ATOM   3777  CG  PHE C  18      31.597   3.502   5.874  1.00 90.99           C  
ATOM   3778  CD1 PHE C  18      32.262   3.828   7.050  1.00 90.99           C  
ATOM   3779  CD2 PHE C  18      30.957   4.511   5.166  1.00 90.99           C  
ATOM   3780  CE1 PHE C  18      32.287   5.141   7.514  1.00 90.99           C  
ATOM   3781  CE2 PHE C  18      30.979   5.825   5.624  1.00 90.99           C  
ATOM   3782  CZ  PHE C  18      31.643   6.138   6.798  1.00 90.99           C  
ATOM   3783  N   PHE C  19      32.438  -0.500   3.830  1.00 90.08           N  
ATOM   3784  CA  PHE C  19      32.421  -1.955   3.737  1.00 90.08           C  
ATOM   3785  C   PHE C  19      33.838  -2.508   3.643  1.00 90.08           C  
ATOM   3786  CB  PHE C  19      31.599  -2.408   2.527  1.00 90.08           C  
ATOM   3787  O   PHE C  19      34.160  -3.516   4.275  1.00 90.08           O  
ATOM   3788  CG  PHE C  19      31.498  -3.903   2.387  1.00 90.08           C  
ATOM   3789  CD1 PHE C  19      32.243  -4.577   1.427  1.00 90.08           C  
ATOM   3790  CD2 PHE C  19      30.658  -4.635   3.216  1.00 90.08           C  
ATOM   3791  CE1 PHE C  19      32.152  -5.961   1.295  1.00 90.08           C  
ATOM   3792  CE2 PHE C  19      30.562  -6.018   3.090  1.00 90.08           C  
ATOM   3793  CZ  PHE C  19      31.309  -6.679   2.129  1.00 90.08           C  
ATOM   3794  N   ALA C  20      34.671  -1.897   2.883  1.00 86.61           N  
ATOM   3795  CA  ALA C  20      36.052  -2.332   2.690  1.00 86.61           C  
ATOM   3796  C   ALA C  20      36.841  -2.248   3.994  1.00 86.61           C  
ATOM   3797  CB  ALA C  20      36.728  -1.494   1.608  1.00 86.61           C  
ATOM   3798  O   ALA C  20      37.681  -3.106   4.275  1.00 86.61           O  
ATOM   3799  N   GLN C  21      36.622  -1.278   4.793  1.00 84.31           N  
ATOM   3800  CA  GLN C  21      37.337  -1.050   6.044  1.00 84.31           C  
ATOM   3801  C   GLN C  21      36.891  -2.037   7.120  1.00 84.31           C  
ATOM   3802  CB  GLN C  21      37.128   0.385   6.529  1.00 84.31           C  
ATOM   3803  O   GLN C  21      37.694  -2.455   7.957  1.00 84.31           O  
ATOM   3804  CG  GLN C  21      37.848   1.430   5.687  1.00 84.31           C  
ATOM   3805  CD  GLN C  21      37.536   2.850   6.120  1.00 84.31           C  
ATOM   3806  NE2 GLN C  21      37.981   3.822   5.331  1.00 84.31           N  
ATOM   3807  OE1 GLN C  21      36.900   3.072   7.155  1.00 84.31           O  
ATOM   3808  N   ASN C  22      35.599  -2.476   7.153  1.00 77.78           N  
ATOM   3809  CA  ASN C  22      35.032  -3.262   8.243  1.00 77.78           C  
ATOM   3810  C   ASN C  22      34.799  -4.712   7.827  1.00 77.78           C  
ATOM   3811  CB  ASN C  22      33.725  -2.635   8.734  1.00 77.78           C  
ATOM   3812  O   ASN C  22      34.613  -5.584   8.677  1.00 77.78           O  
ATOM   3813  CG  ASN C  22      33.944  -1.323   9.461  1.00 77.78           C  
ATOM   3814  ND2 ASN C  22      33.441  -0.236   8.886  1.00 77.78           N  
ATOM   3815  OD1 ASN C  22      34.560  -1.285  10.529  1.00 77.78           O  
ATOM   3816  N   GLY C  23      34.965  -5.041   6.597  1.00 63.82           N  
ATOM   3817  CA  GLY C  23      34.743  -6.375   6.061  1.00 63.82           C  
ATOM   3818  C   GLY C  23      33.340  -6.893   6.314  1.00 63.82           C  
ATOM   3819  O   GLY C  23      32.360  -6.177   6.099  1.00 63.82           O  
ATOM   3820  N   VAL C  24      33.217  -8.256   6.911  1.00 66.52           N  
ATOM   3821  CA  VAL C  24      31.960  -8.977   7.081  1.00 66.52           C  
ATOM   3822  C   VAL C  24      31.318  -8.591   8.412  1.00 66.52           C  
ATOM   3823  CB  VAL C  24      32.168 -10.506   7.013  1.00 66.52           C  
ATOM   3824  O   VAL C  24      30.193  -8.999   8.707  1.00 66.52           O  
ATOM   3825  CG1 VAL C  24      30.958 -11.189   6.379  1.00 66.52           C  
ATOM   3826  CG2 VAL C  24      33.441 -10.837   6.235  1.00 66.52           C  
ATOM   3827  N   ASN C  25      31.954  -7.688   9.156  1.00 70.30           N  
ATOM   3828  CA  ASN C  25      31.357  -7.226  10.405  1.00 70.30           C  
ATOM   3829  C   ASN C  25      30.171  -6.299  10.150  1.00 70.30           C  
ATOM   3830  CB  ASN C  25      32.403  -6.524  11.273  1.00 70.30           C  
ATOM   3831  O   ASN C  25      30.279  -5.344   9.379  1.00 70.30           O  
ATOM   3832  CG  ASN C  25      32.062  -6.568  12.749  1.00 70.30           C  
ATOM   3833  ND2 ASN C  25      33.028  -6.222  13.592  1.00 70.30           N  
ATOM   3834  OD1 ASN C  25      30.940  -6.913  13.130  1.00 70.30           O  
ATOM   3835  N   PRO C  26      29.053  -6.620  10.720  1.00 69.77           N  
ATOM   3836  CA  PRO C  26      27.820  -5.860  10.498  1.00 69.77           C  
ATOM   3837  C   PRO C  26      27.898  -4.436  11.044  1.00 69.77           C  
ATOM   3838  CB  PRO C  26      26.763  -6.675  11.247  1.00 69.77           C  
ATOM   3839  O   PRO C  26      26.990  -3.633  10.815  1.00 69.77           O  
ATOM   3840  CG  PRO C  26      27.542  -7.680  12.033  1.00 69.77           C  
ATOM   3841  CD  PRO C  26      28.982  -7.602  11.613  1.00 69.77           C  
ATOM   3842  N   ASP C  27      28.958  -4.008  11.527  1.00 83.44           N  
ATOM   3843  CA  ASP C  27      29.101  -2.680  12.115  1.00 83.44           C  
ATOM   3844  C   ASP C  27      29.208  -1.608  11.032  1.00 83.44           C  
ATOM   3845  CB  ASP C  27      30.326  -2.627  13.031  1.00 83.44           C  
ATOM   3846  O   ASP C  27      28.918  -0.436  11.281  1.00 83.44           O  
ATOM   3847  CG  ASP C  27      30.069  -3.230  14.400  1.00 83.44           C  
ATOM   3848  OD1 ASP C  27      28.891  -3.386  14.787  1.00 83.44           O  
ATOM   3849  OD2 ASP C  27      31.054  -3.549  15.101  1.00 83.44           O  
ATOM   3850  N   TRP C  28      29.428  -1.943   9.847  1.00 85.98           N  
ATOM   3851  CA  TRP C  28      29.614  -0.974   8.772  1.00 85.98           C  
ATOM   3852  C   TRP C  28      28.290  -0.314   8.399  1.00 85.98           C  
ATOM   3853  CB  TRP C  28      30.227  -1.647   7.541  1.00 85.98           C  
ATOM   3854  O   TRP C  28      28.261   0.855   8.007  1.00 85.98           O  
ATOM   3855  CG  TRP C  28      29.319  -2.632   6.869  1.00 85.98           C  
ATOM   3856  CD1 TRP C  28      29.215  -3.970   7.131  1.00 85.98           C  
ATOM   3857  CD2 TRP C  28      28.388  -2.355   5.818  1.00 85.98           C  
ATOM   3858  CE2 TRP C  28      27.752  -3.574   5.491  1.00 85.98           C  
ATOM   3859  CE3 TRP C  28      28.028  -1.194   5.120  1.00 85.98           C  
ATOM   3860  NE1 TRP C  28      28.274  -4.542   6.306  1.00 85.98           N  
ATOM   3861  CH2 TRP C  28      26.443  -2.513   3.829  1.00 85.98           C  
ATOM   3862  CZ2 TRP C  28      26.776  -3.664   4.496  1.00 85.98           C  
ATOM   3863  CZ3 TRP C  28      27.056  -1.286   4.130  1.00 85.98           C  
ATOM   3864  N   GLU C  29      27.147  -1.003   8.544  1.00 87.57           N  
ATOM   3865  CA  GLU C  29      25.822  -0.484   8.218  1.00 87.57           C  
ATOM   3866  C   GLU C  29      25.463   0.706   9.104  1.00 87.57           C  
ATOM   3867  CB  GLU C  29      24.765  -1.582   8.358  1.00 87.57           C  
ATOM   3868  O   GLU C  29      24.950   1.716   8.618  1.00 87.57           O  
ATOM   3869  CG  GLU C  29      24.943  -2.736   7.382  1.00 87.57           C  
ATOM   3870  CD  GLU C  29      23.981  -3.886   7.630  1.00 87.57           C  
ATOM   3871  OE1 GLU C  29      24.110  -4.940   6.966  1.00 87.57           O  
ATOM   3872  OE2 GLU C  29      23.089  -3.732   8.494  1.00 87.57           O  
ATOM   3873  N   LYS C  30      25.736   0.518  10.378  1.00 90.61           N  
ATOM   3874  CA  LYS C  30      25.469   1.595  11.328  1.00 90.61           C  
ATOM   3875  C   LYS C  30      26.327   2.820  11.024  1.00 90.61           C  
ATOM   3876  CB  LYS C  30      25.720   1.122  12.760  1.00 90.61           C  
ATOM   3877  O   LYS C  30      25.865   3.956  11.151  1.00 90.61           O  
ATOM   3878  CG  LYS C  30      24.657   0.172  13.293  1.00 90.61           C  
ATOM   3879  CD  LYS C  30      24.927  -0.213  14.742  1.00 90.61           C  
ATOM   3880  CE  LYS C  30      23.919  -1.237  15.246  1.00 90.61           C  
ATOM   3881  NZ  LYS C  30      24.204  -1.648  16.653  1.00 90.61           N  
ATOM   3882  N   LYS C  31      27.510   2.548  10.581  1.00 92.62           N  
ATOM   3883  CA  LYS C  31      28.428   3.636  10.258  1.00 92.62           C  
ATOM   3884  C   LYS C  31      27.964   4.397   9.019  1.00 92.62           C  
ATOM   3885  CB  LYS C  31      29.844   3.099  10.043  1.00 92.62           C  
ATOM   3886  O   LYS C  31      28.132   5.616   8.933  1.00 92.62           O  
ATOM   3887  CG  LYS C  31      30.531   2.637  11.319  1.00 92.62           C  
ATOM   3888  CD  LYS C  31      31.969   2.208  11.056  1.00 92.62           C  
ATOM   3889  CE  LYS C  31      32.654   1.735  12.331  1.00 92.62           C  
ATOM   3890  NZ  LYS C  31      34.046   1.261  12.069  1.00 92.62           N  
ATOM   3891  N   VAL C  32      27.421   3.681   8.108  1.00 92.61           N  
ATOM   3892  CA  VAL C  32      26.905   4.303   6.893  1.00 92.61           C  
ATOM   3893  C   VAL C  32      25.755   5.245   7.242  1.00 92.61           C  
ATOM   3894  CB  VAL C  32      26.436   3.246   5.868  1.00 92.61           C  
ATOM   3895  O   VAL C  32      25.730   6.396   6.799  1.00 92.61           O  
ATOM   3896  CG1 VAL C  32      25.642   3.902   4.740  1.00 92.61           C  
ATOM   3897  CG2 VAL C  32      27.632   2.478   5.308  1.00 92.61           C  
ATOM   3898  N   ILE C  33      24.834   4.769   8.013  1.00 93.57           N  
ATOM   3899  CA  ILE C  33      23.670   5.547   8.421  1.00 93.57           C  
ATOM   3900  C   ILE C  33      24.121   6.793   9.180  1.00 93.57           C  
ATOM   3901  CB  ILE C  33      22.707   4.709   9.292  1.00 93.57           C  
ATOM   3902  O   ILE C  33      23.659   7.901   8.897  1.00 93.57           O  
ATOM   3903  CG1 ILE C  33      22.118   3.553   8.475  1.00 93.57           C  
ATOM   3904  CG2 ILE C  33      21.597   5.591   9.872  1.00 93.57           C  
ATOM   3905  CD1 ILE C  33      21.277   2.583   9.293  1.00 93.57           C  
ATOM   3906  N   GLU C  34      25.077   6.601  10.083  1.00 93.91           N  
ATOM   3907  CA  GLU C  34      25.590   7.711  10.881  1.00 93.91           C  
ATOM   3908  C   GLU C  34      26.296   8.741  10.004  1.00 93.91           C  
ATOM   3909  CB  GLU C  34      26.543   7.200  11.964  1.00 93.91           C  
ATOM   3910  O   GLU C  34      26.156   9.947  10.218  1.00 93.91           O  
ATOM   3911  CG  GLU C  34      25.837   6.605  13.174  1.00 93.91           C  
ATOM   3912  CD  GLU C  34      26.791   5.972  14.174  1.00 93.91           C  
ATOM   3913  OE1 GLU C  34      26.320   5.380  15.171  1.00 93.91           O  
ATOM   3914  OE2 GLU C  34      28.020   6.069  13.958  1.00 93.91           O  
ATOM   3915  N   TYR C  35      26.979   8.201   9.067  1.00 93.23           N  
ATOM   3916  CA  TYR C  35      27.686   9.090   8.153  1.00 93.23           C  
ATOM   3917  C   TYR C  35      26.713  10.012   7.427  1.00 93.23           C  
ATOM   3918  CB  TYR C  35      28.496   8.281   7.135  1.00 93.23           C  
ATOM   3919  O   TYR C  35      26.885  11.233   7.431  1.00 93.23           O  
ATOM   3920  CG  TYR C  35      29.141   9.126   6.063  1.00 93.23           C  
ATOM   3921  CD1 TYR C  35      28.526   9.305   4.826  1.00 93.23           C  
ATOM   3922  CD2 TYR C  35      30.366   9.746   6.284  1.00 93.23           C  
ATOM   3923  CE1 TYR C  35      29.117  10.081   3.834  1.00 93.23           C  
ATOM   3924  CE2 TYR C  35      30.966  10.524   5.300  1.00 93.23           C  
ATOM   3925  OH  TYR C  35      30.925  11.455   3.102  1.00 93.23           O  
ATOM   3926  CZ  TYR C  35      30.335  10.686   4.080  1.00 93.23           C  
ATOM   3927  N   PHE C  36      25.699   9.470   6.823  1.00 94.49           N  
ATOM   3928  CA  PHE C  36      24.755  10.258   6.039  1.00 94.49           C  
ATOM   3929  C   PHE C  36      23.891  11.126   6.946  1.00 94.49           C  
ATOM   3930  CB  PHE C  36      23.868   9.345   5.186  1.00 94.49           C  
ATOM   3931  O   PHE C  36      23.525  12.245   6.579  1.00 94.49           O  
ATOM   3932  CG  PHE C  36      24.534   8.855   3.929  1.00 94.49           C  
ATOM   3933  CD1 PHE C  36      24.574   9.653   2.791  1.00 94.49           C  
ATOM   3934  CD2 PHE C  36      25.119   7.597   3.883  1.00 94.49           C  
ATOM   3935  CE1 PHE C  36      25.190   9.203   1.626  1.00 94.49           C  
ATOM   3936  CE2 PHE C  36      25.736   7.140   2.722  1.00 94.49           C  
ATOM   3937  CZ  PHE C  36      25.769   7.944   1.594  1.00 94.49           C  
ATOM   3938  N   LYS C  37      23.563  10.629   8.072  1.00 93.38           N  
ATOM   3939  CA  LYS C  37      22.825  11.426   9.048  1.00 93.38           C  
ATOM   3940  C   LYS C  37      23.597  12.687   9.425  1.00 93.38           C  
ATOM   3941  CB  LYS C  37      22.525  10.600  10.299  1.00 93.38           C  
ATOM   3942  O   LYS C  37      23.029  13.780   9.464  1.00 93.38           O  
ATOM   3943  CG  LYS C  37      21.499  11.233  11.228  1.00 93.38           C  
ATOM   3944  CD  LYS C  37      21.158  10.314  12.394  1.00 93.38           C  
ATOM   3945  CE  LYS C  37      20.163  10.963  13.346  1.00 93.38           C  
ATOM   3946  NZ  LYS C  37      19.783  10.045  14.461  1.00 93.38           N  
ATOM   3947  N   GLU C  38      24.870  12.541   9.667  1.00 92.22           N  
ATOM   3948  CA  GLU C  38      25.726  13.664  10.039  1.00 92.22           C  
ATOM   3949  C   GLU C  38      25.893  14.639   8.877  1.00 92.22           C  
ATOM   3950  CB  GLU C  38      27.095  13.165  10.508  1.00 92.22           C  
ATOM   3951  O   GLU C  38      25.883  15.856   9.074  1.00 92.22           O  
ATOM   3952  CG  GLU C  38      27.077  12.530  11.890  1.00 92.22           C  
ATOM   3953  CD  GLU C  38      26.571  13.468  12.975  1.00 92.22           C  
ATOM   3954  OE1 GLU C  38      25.772  13.029  13.832  1.00 92.22           O  
ATOM   3955  OE2 GLU C  38      26.977  14.652  12.966  1.00 92.22           O  
ATOM   3956  N   LYS C  39      25.990  14.077   7.727  1.00 91.26           N  
ATOM   3957  CA  LYS C  39      26.132  14.918   6.541  1.00 91.26           C  
ATOM   3958  C   LYS C  39      24.892  15.781   6.328  1.00 91.26           C  
ATOM   3959  CB  LYS C  39      26.393  14.060   5.302  1.00 91.26           C  
ATOM   3960  O   LYS C  39      24.999  16.943   5.930  1.00 91.26           O  
ATOM   3961  CG  LYS C  39      27.840  13.614   5.152  1.00 91.26           C  
ATOM   3962  CD  LYS C  39      28.762  14.793   4.869  1.00 91.26           C  
ATOM   3963  CE  LYS C  39      30.195  14.338   4.628  1.00 91.26           C  
ATOM   3964  NZ  LYS C  39      31.104  15.491   4.356  1.00 91.26           N  
ATOM   3965  N   LEU C  40      23.764  15.288   6.638  1.00 89.68           N  
ATOM   3966  CA  LEU C  40      22.501  15.980   6.406  1.00 89.68           C  
ATOM   3967  C   LEU C  40      22.248  17.026   7.486  1.00 89.68           C  
ATOM   3968  CB  LEU C  40      21.342  14.981   6.365  1.00 89.68           C  
ATOM   3969  O   LEU C  40      21.431  17.931   7.301  1.00 89.68           O  
ATOM   3970  CG  LEU C  40      21.210  14.147   5.090  1.00 89.68           C  
ATOM   3971  CD1 LEU C  40      20.188  13.033   5.289  1.00 89.68           C  
ATOM   3972  CD2 LEU C  40      20.820  15.032   3.910  1.00 89.68           C  
ATOM   3973  N   LYS C  41      22.890  16.959   8.556  1.00 84.26           N  
ATOM   3974  CA  LYS C  41      22.750  17.931   9.636  1.00 84.26           C  
ATOM   3975  C   LYS C  41      23.606  19.167   9.379  1.00 84.26           C  
ATOM   3976  CB  LYS C  41      23.129  17.301  10.977  1.00 84.26           C  
ATOM   3977  O   LYS C  41      23.329  20.243   9.915  1.00 84.26           O  
ATOM   3978  CG  LYS C  41      22.090  16.332  11.522  1.00 84.26           C  
ATOM   3979  CD  LYS C  41      22.503  15.773  12.878  1.00 84.26           C  
ATOM   3980  CE  LYS C  41      21.494  14.758  13.396  1.00 84.26           C  
ATOM   3981  NZ  LYS C  41      21.932  14.152  14.689  1.00 84.26           N  
ATOM   3982  N   GLU C  42      24.531  19.006   8.477  1.00 75.14           N  
ATOM   3983  CA  GLU C  42      25.491  20.076   8.222  1.00 75.14           C  
ATOM   3984  C   GLU C  42      24.917  21.117   7.265  1.00 75.14           C  
ATOM   3985  CB  GLU C  42      26.795  19.506   7.659  1.00 75.14           C  
ATOM   3986  O   GLU C  42      24.412  20.772   6.195  1.00 75.14           O  
ATOM   3987  CG  GLU C  42      27.714  18.910   8.716  1.00 75.14           C  
ATOM   3988  CD  GLU C  42      28.982  18.304   8.137  1.00 75.14           C  
ATOM   3989  OE1 GLU C  42      29.749  17.665   8.892  1.00 75.14           O  
ATOM   3990  OE2 GLU C  42      29.211  18.471   6.918  1.00 75.14           O  
ATOM   3991  N   ASN C  43      25.133  22.442   7.483  1.00 67.00           N  
ATOM   3992  CA  ASN C  43      25.032  23.591   6.589  1.00 67.00           C  
ATOM   3993  C   ASN C  43      23.821  23.480   5.667  1.00 67.00           C  
ATOM   3994  CB  ASN C  43      26.313  23.745   5.766  1.00 67.00           C  
ATOM   3995  O   ASN C  43      23.947  23.622   4.450  1.00 67.00           O  
ATOM   3996  CG  ASN C  43      27.415  24.456   6.528  1.00 67.00           C  
ATOM   3997  ND2 ASN C  43      28.656  24.254   6.102  1.00 67.00           N  
ATOM   3998  OD1 ASN C  43      27.152  25.179   7.492  1.00 67.00           O  
ATOM   3999  N   ASN C  44      22.591  23.273   6.026  1.00 75.32           N  
ATOM   4000  CA  ASN C  44      21.417  23.220   5.161  1.00 75.32           C  
ATOM   4001  C   ASN C  44      21.569  22.160   4.074  1.00 75.32           C  
ATOM   4002  CB  ASN C  44      21.151  24.590   4.534  1.00 75.32           C  
ATOM   4003  O   ASN C  44      21.171  22.378   2.928  1.00 75.32           O  
ATOM   4004  CG  ASN C  44      20.581  25.585   5.525  1.00 75.32           C  
ATOM   4005  ND2 ASN C  44      20.791  26.870   5.262  1.00 75.32           N  
ATOM   4006  OD1 ASN C  44      19.959  25.203   6.520  1.00 75.32           O  
ATOM   4007  N   ALA C  45      22.325  21.096   4.304  1.00 80.90           N  
ATOM   4008  CA  ALA C  45      22.674  20.014   3.386  1.00 80.90           C  
ATOM   4009  C   ALA C  45      21.429  19.437   2.720  1.00 80.90           C  
ATOM   4010  CB  ALA C  45      23.437  18.916   4.124  1.00 80.90           C  
ATOM   4011  O   ALA C  45      21.443  19.128   1.526  1.00 80.90           O  
ATOM   4012  N   PRO C  46      20.416  19.403   3.439  1.00 83.60           N  
ATOM   4013  CA  PRO C  46      19.218  18.829   2.821  1.00 83.60           C  
ATOM   4014  C   PRO C  46      18.757  19.610   1.592  1.00 83.60           C  
ATOM   4015  CB  PRO C  46      18.175  18.903   3.938  1.00 83.60           C  
ATOM   4016  O   PRO C  46      18.136  19.039   0.691  1.00 83.60           O  
ATOM   4017  CG  PRO C  46      18.971  18.934   5.203  1.00 83.60           C  
ATOM   4018  CD  PRO C  46      20.269  19.639   4.932  1.00 83.60           C  
ATOM   4019  N   LYS C  47      19.067  20.826   1.576  1.00 86.18           N  
ATOM   4020  CA  LYS C  47      18.647  21.678   0.468  1.00 86.18           C  
ATOM   4021  C   LYS C  47      19.449  21.376  -0.794  1.00 86.18           C  
ATOM   4022  CB  LYS C  47      18.793  23.154   0.841  1.00 86.18           C  
ATOM   4023  O   LYS C  47      19.028  21.718  -1.901  1.00 86.18           O  
ATOM   4024  CG  LYS C  47      17.846  23.612   1.941  1.00 86.18           C  
ATOM   4025  CD  LYS C  47      18.016  25.095   2.243  1.00 86.18           C  
ATOM   4026  CE  LYS C  47      17.103  25.544   3.377  1.00 86.18           C  
ATOM   4027  NZ  LYS C  47      17.309  26.983   3.717  1.00 86.18           N  
ATOM   4028  N   TRP C  48      20.508  20.705  -0.621  1.00 87.50           N  
ATOM   4029  CA  TRP C  48      21.375  20.401  -1.754  1.00 87.50           C  
ATOM   4030  C   TRP C  48      21.049  19.030  -2.338  1.00 87.50           C  
ATOM   4031  CB  TRP C  48      22.847  20.454  -1.335  1.00 87.50           C  
ATOM   4032  O   TRP C  48      21.516  18.685  -3.425  1.00 87.50           O  
ATOM   4033  CG  TRP C  48      23.276  21.781  -0.783  1.00 87.50           C  
ATOM   4034  CD1 TRP C  48      22.804  23.013  -1.141  1.00 87.50           C  
ATOM   4035  CD2 TRP C  48      24.267  22.007   0.223  1.00 87.50           C  
ATOM   4036  CE2 TRP C  48      24.345  23.402   0.427  1.00 87.50           C  
ATOM   4037  CE3 TRP C  48      25.098  21.164   0.974  1.00 87.50           C  
ATOM   4038  NE1 TRP C  48      23.443  23.993  -0.416  1.00 87.50           N  
ATOM   4039  CH2 TRP C  48      26.023  23.127   2.074  1.00 87.50           C  
ATOM   4040  CZ2 TRP C  48      25.222  23.974   1.353  1.00 87.50           C  
ATOM   4041  CZ3 TRP C  48      25.970  21.735   1.894  1.00 87.50           C  
ATOM   4042  N   VAL C  49      20.303  18.292  -1.698  1.00 92.08           N  
ATOM   4043  CA  VAL C  49      19.940  16.963  -2.179  1.00 92.08           C  
ATOM   4044  C   VAL C  49      18.819  17.076  -3.210  1.00 92.08           C  
ATOM   4045  CB  VAL C  49      19.507  16.039  -1.020  1.00 92.08           C  
ATOM   4046  O   VAL C  49      17.754  17.626  -2.921  1.00 92.08           O  
ATOM   4047  CG1 VAL C  49      19.157  14.646  -1.542  1.00 92.08           C  
ATOM   4048  CG2 VAL C  49      20.608  15.956   0.036  1.00 92.08           C  
ATOM   4049  N   PRO C  50      19.025  16.608  -4.433  1.00 92.96           N  
ATOM   4050  CA  PRO C  50      17.966  16.655  -5.444  1.00 92.96           C  
ATOM   4051  C   PRO C  50      16.702  15.918  -5.009  1.00 92.96           C  
ATOM   4052  CB  PRO C  50      18.606  15.973  -6.657  1.00 92.96           C  
ATOM   4053  O   PRO C  50      16.785  14.837  -4.420  1.00 92.96           O  
ATOM   4054  CG  PRO C  50      20.077  16.044  -6.403  1.00 92.96           C  
ATOM   4055  CD  PRO C  50      20.304  16.077  -4.919  1.00 92.96           C  
ATOM   4056  N   SER C  51      15.567  16.494  -5.311  1.00 94.24           N  
ATOM   4057  CA  SER C  51      14.283  15.932  -4.902  1.00 94.24           C  
ATOM   4058  C   SER C  51      13.528  15.353  -6.094  1.00 94.24           C  
ATOM   4059  CB  SER C  51      13.427  16.996  -4.214  1.00 94.24           C  
ATOM   4060  O   SER C  51      13.370  16.020  -7.119  1.00 94.24           O  
ATOM   4061  OG  SER C  51      12.118  16.509  -3.973  1.00 94.24           O  
ATOM   4062  N   LEU C  52      13.051  14.137  -5.907  1.00 94.36           N  
ATOM   4063  CA  LEU C  52      12.262  13.482  -6.944  1.00 94.36           C  
ATOM   4064  C   LEU C  52      10.946  14.219  -7.173  1.00 94.36           C  
ATOM   4065  CB  LEU C  52      11.985  12.024  -6.567  1.00 94.36           C  
ATOM   4066  O   LEU C  52      10.326  14.078  -8.229  1.00 94.36           O  
ATOM   4067  CG  LEU C  52      11.488  11.116  -7.693  1.00 94.36           C  
ATOM   4068  CD1 LEU C  52      12.566  10.954  -8.759  1.00 94.36           C  
ATOM   4069  CD2 LEU C  52      11.069   9.758  -7.139  1.00 94.36           C  
ATOM   4070  N   ASN C  53      10.501  14.956  -6.236  1.00 93.76           N  
ATOM   4071  CA  ASN C  53       9.265  15.721  -6.355  1.00 93.76           C  
ATOM   4072  C   ASN C  53       9.432  16.915  -7.290  1.00 93.76           C  
ATOM   4073  CB  ASN C  53       8.788  16.188  -4.978  1.00 93.76           C  
ATOM   4074  O   ASN C  53       8.490  17.302  -7.984  1.00 93.76           O  
ATOM   4075  CG  ASN C  53       8.509  15.034  -4.034  1.00 93.76           C  
ATOM   4076  ND2 ASN C  53       7.272  14.553  -4.035  1.00 93.76           N  
ATOM   4077  OD1 ASN C  53       9.399  14.580  -3.310  1.00 93.76           O  
ATOM   4078  N   GLU C  54      10.668  17.454  -7.344  1.00 90.28           N  
ATOM   4079  CA  GLU C  54      10.895  18.742  -7.994  1.00 90.28           C  
ATOM   4080  C   GLU C  54      11.650  18.572  -9.309  1.00 90.28           C  
ATOM   4081  CB  GLU C  54      11.662  19.685  -7.064  1.00 90.28           C  
ATOM   4082  O   GLU C  54      11.501  19.382 -10.225  1.00 90.28           O  
ATOM   4083  CG  GLU C  54      10.927  20.009  -5.772  1.00 90.28           C  
ATOM   4084  CD  GLU C  54      11.156  18.980  -4.677  1.00 90.28           C  
ATOM   4085  OE1 GLU C  54      10.406  18.982  -3.675  1.00 90.28           O  
ATOM   4086  OE2 GLU C  54      12.095  18.165  -4.821  1.00 90.28           O  
ATOM   4087  N   VAL C  55      12.468  17.552  -9.352  1.00 88.62           N  
ATOM   4088  CA  VAL C  55      13.312  17.344 -10.524  1.00 88.62           C  
ATOM   4089  C   VAL C  55      12.803  16.145 -11.321  1.00 88.62           C  
ATOM   4090  CB  VAL C  55      14.790  17.133 -10.128  1.00 88.62           C  
ATOM   4091  O   VAL C  55      12.641  15.052 -10.774  1.00 88.62           O  
ATOM   4092  CG1 VAL C  55      15.666  16.984 -11.371  1.00 88.62           C  
ATOM   4093  CG2 VAL C  55      15.281  18.291  -9.261  1.00 88.62           C  
ATOM   4094  N   PRO C  56      12.523  16.330 -12.595  1.00 87.16           N  
ATOM   4095  CA  PRO C  56      12.118  15.190 -13.420  1.00 87.16           C  
ATOM   4096  C   PRO C  56      13.157  14.072 -13.432  1.00 87.16           C  
ATOM   4097  CB  PRO C  56      11.958  15.803 -14.814  1.00 87.16           C  
ATOM   4098  O   PRO C  56      14.360  14.341 -13.375  1.00 87.16           O  
ATOM   4099  CG  PRO C  56      11.729  17.259 -14.567  1.00 87.16           C  
ATOM   4100  CD  PRO C  56      12.473  17.655 -13.324  1.00 87.16           C  
ATOM   4101  N   LEU C  57      12.749  12.958 -13.467  1.00 88.70           N  
ATOM   4102  CA  LEU C  57      13.557  11.753 -13.317  1.00 88.70           C  
ATOM   4103  C   LEU C  57      14.718  11.750 -14.307  1.00 88.70           C  
ATOM   4104  CB  LEU C  57      12.697  10.503 -13.518  1.00 88.70           C  
ATOM   4105  O   LEU C  57      15.835  11.360 -13.959  1.00 88.70           O  
ATOM   4106  CG  LEU C  57      13.397   9.158 -13.318  1.00 88.70           C  
ATOM   4107  CD1 LEU C  57      13.875   9.019 -11.877  1.00 88.70           C  
ATOM   4108  CD2 LEU C  57      12.467   8.009 -13.692  1.00 88.70           C  
ATOM   4109  N   HIS C  58      14.504  12.108 -15.615  1.00 85.47           N  
ATOM   4110  CA  HIS C  58      15.511  12.022 -16.667  1.00 85.47           C  
ATOM   4111  C   HIS C  58      16.672  12.973 -16.398  1.00 85.47           C  
ATOM   4112  CB  HIS C  58      14.888  12.326 -18.031  1.00 85.47           C  
ATOM   4113  O   HIS C  58      17.735  12.852 -17.012  1.00 85.47           O  
ATOM   4114  CG  HIS C  58      14.279  13.689 -18.121  1.00 85.47           C  
ATOM   4115  CD2 HIS C  58      14.763  14.847 -18.630  1.00 85.47           C  
ATOM   4116  ND1 HIS C  58      13.017  13.973 -17.647  1.00 85.47           N  
ATOM   4117  CE1 HIS C  58      12.750  15.250 -17.861  1.00 85.47           C  
ATOM   4118  NE2 HIS C  58      13.793  15.803 -18.456  1.00 85.47           N  
ATOM   4119  N   TYR C  59      16.559  13.844 -15.370  1.00 86.76           N  
ATOM   4120  CA  TYR C  59      17.627  14.772 -15.017  1.00 86.76           C  
ATOM   4121  C   TYR C  59      18.425  14.258 -13.825  1.00 86.76           C  
ATOM   4122  CB  TYR C  59      17.054  16.158 -14.703  1.00 86.76           C  
ATOM   4123  O   TYR C  59      19.450  14.838 -13.459  1.00 86.76           O  
ATOM   4124  CG  TYR C  59      16.531  16.887 -15.917  1.00 86.76           C  
ATOM   4125  CD1 TYR C  59      17.381  17.234 -16.965  1.00 86.76           C  
ATOM   4126  CD2 TYR C  59      15.188  17.232 -16.017  1.00 86.76           C  
ATOM   4127  CE1 TYR C  59      16.904  17.909 -18.084  1.00 86.76           C  
ATOM   4128  CE2 TYR C  59      14.700  17.906 -17.132  1.00 86.76           C  
ATOM   4129  OH  TYR C  59      15.086  18.907 -19.264  1.00 86.76           O  
ATOM   4130  CZ  TYR C  59      15.564  18.239 -18.158  1.00 86.76           C  
ATOM   4131  N   LEU C  60      17.955  13.250 -13.245  1.00 89.72           N  
ATOM   4132  CA  LEU C  60      18.628  12.698 -12.075  1.00 89.72           C  
ATOM   4133  C   LEU C  60      19.586  11.581 -12.475  1.00 89.72           C  
ATOM   4134  CB  LEU C  60      17.603  12.171 -11.066  1.00 89.72           C  
ATOM   4135  O   LEU C  60      19.230  10.706 -13.267  1.00 89.72           O  
ATOM   4136  CG  LEU C  60      16.695  13.214 -10.414  1.00 89.72           C  
ATOM   4137  CD1 LEU C  60      15.580  12.530  -9.630  1.00 89.72           C  
ATOM   4138  CD2 LEU C  60      17.503  14.137  -9.509  1.00 89.72           C  
ATOM   4139  N   LYS C  61      20.743  11.631 -11.910  1.00 86.63           N  
ATOM   4140  CA  LYS C  61      21.746  10.608 -12.191  1.00 86.63           C  
ATOM   4141  C   LYS C  61      21.408   9.298 -11.486  1.00 86.63           C  
ATOM   4142  CB  LYS C  61      23.136  11.087 -11.769  1.00 86.63           C  
ATOM   4143  O   LYS C  61      21.067   9.295 -10.301  1.00 86.63           O  
ATOM   4144  CG  LYS C  61      24.262  10.144 -12.164  1.00 86.63           C  
ATOM   4145  CD  LYS C  61      25.618  10.673 -11.713  1.00 86.63           C  
ATOM   4146  CE  LYS C  61      26.737   9.691 -12.034  1.00 86.63           C  
ATOM   4147  NZ  LYS C  61      28.066  10.199 -11.581  1.00 86.63           N  
ATOM   4148  N   PRO C  62      21.450   8.201 -12.257  1.00 89.12           N  
ATOM   4149  CA  PRO C  62      21.257   6.909 -11.595  1.00 89.12           C  
ATOM   4150  C   PRO C  62      22.282   6.651 -10.493  1.00 89.12           C  
ATOM   4151  CB  PRO C  62      21.418   5.901 -12.736  1.00 89.12           C  
ATOM   4152  O   PRO C  62      23.434   7.079 -10.603  1.00 89.12           O  
ATOM   4153  CG  PRO C  62      21.162   6.689 -13.980  1.00 89.12           C  
ATOM   4154  CD  PRO C  62      21.585   8.110 -13.741  1.00 89.12           C  
ATOM   4155  N   ASN C  63      21.893   5.983  -9.414  1.00 91.91           N  
ATOM   4156  CA  ASN C  63      22.736   5.616  -8.282  1.00 91.91           C  
ATOM   4157  C   ASN C  63      23.215   6.846  -7.517  1.00 91.91           C  
ATOM   4158  CB  ASN C  63      23.932   4.783  -8.751  1.00 91.91           C  
ATOM   4159  O   ASN C  63      24.278   6.820  -6.893  1.00 91.91           O  
ATOM   4160  CG  ASN C  63      23.518   3.457  -9.358  1.00 91.91           C  
ATOM   4161  ND2 ASN C  63      24.181   3.068 -10.440  1.00 91.91           N  
ATOM   4162  OD1 ASN C  63      22.609   2.789  -8.858  1.00 91.91           O  
ATOM   4163  N   SER C  64      22.527   7.960  -7.736  1.00 92.52           N  
ATOM   4164  CA  SER C  64      22.822   9.174  -6.982  1.00 92.52           C  
ATOM   4165  C   SER C  64      21.955   9.271  -5.731  1.00 92.52           C  
ATOM   4166  CB  SER C  64      22.612  10.412  -7.856  1.00 92.52           C  
ATOM   4167  O   SER C  64      20.976   8.536  -5.589  1.00 92.52           O  
ATOM   4168  OG  SER C  64      21.250  10.541  -8.226  1.00 92.52           O  
ATOM   4169  N   PHE C  65      22.387  10.164  -4.860  1.00 95.57           N  
ATOM   4170  CA  PHE C  65      21.657  10.396  -3.619  1.00 95.57           C  
ATOM   4171  C   PHE C  65      20.514  11.380  -3.840  1.00 95.57           C  
ATOM   4172  CB  PHE C  65      22.598  10.920  -2.530  1.00 95.57           C  
ATOM   4173  O   PHE C  65      20.723  12.474  -4.367  1.00 95.57           O  
ATOM   4174  CG  PHE C  65      22.053  10.771  -1.135  1.00 95.57           C  
ATOM   4175  CD1 PHE C  65      21.669  11.887  -0.401  1.00 95.57           C  
ATOM   4176  CD2 PHE C  65      21.926   9.515  -0.557  1.00 95.57           C  
ATOM   4177  CE1 PHE C  65      21.164  11.752   0.891  1.00 95.57           C  
ATOM   4178  CE2 PHE C  65      21.423   9.372   0.733  1.00 95.57           C  
ATOM   4179  CZ  PHE C  65      21.044  10.492   1.456  1.00 95.57           C  
ATOM   4180  N   VAL C  66      19.255  10.987  -3.473  1.00 96.21           N  
ATOM   4181  CA  VAL C  66      18.092  11.820  -3.760  1.00 96.21           C  
ATOM   4182  C   VAL C  66      17.176  11.866  -2.539  1.00 96.21           C  
ATOM   4183  CB  VAL C  66      17.314  11.303  -4.991  1.00 96.21           C  
ATOM   4184  O   VAL C  66      17.333  11.074  -1.607  1.00 96.21           O  
ATOM   4185  CG1 VAL C  66      18.186  11.359  -6.244  1.00 96.21           C  
ATOM   4186  CG2 VAL C  66      16.814   9.880  -4.747  1.00 96.21           C  
ATOM   4187  N   LYS C  67      16.297  12.814  -2.502  1.00 95.94           N  
ATOM   4188  CA  LYS C  67      15.252  12.861  -1.484  1.00 95.94           C  
ATOM   4189  C   LYS C  67      13.864  12.818  -2.118  1.00 95.94           C  
ATOM   4190  CB  LYS C  67      15.396  14.117  -0.623  1.00 95.94           C  
ATOM   4191  O   LYS C  67      13.694  13.197  -3.279  1.00 95.94           O  
ATOM   4192  CG  LYS C  67      15.062  15.409  -1.353  1.00 95.94           C  
ATOM   4193  CD  LYS C  67      15.155  16.615  -0.426  1.00 95.94           C  
ATOM   4194  CE  LYS C  67      14.789  17.905  -1.147  1.00 95.94           C  
ATOM   4195  NZ  LYS C  67      14.838  19.084  -0.231  1.00 95.94           N  
ATOM   4196  N   PHE C  68      12.834  12.301  -1.394  1.00 97.47           N  
ATOM   4197  CA  PHE C  68      11.473  12.131  -1.889  1.00 97.47           C  
ATOM   4198  C   PHE C  68      10.462  12.302  -0.762  1.00 97.47           C  
ATOM   4199  CB  PHE C  68      11.305  10.755  -2.542  1.00 97.47           C  
ATOM   4200  O   PHE C  68      10.584  11.671   0.290  1.00 97.47           O  
ATOM   4201  CG  PHE C  68       9.956  10.544  -3.173  1.00 97.47           C  
ATOM   4202  CD1 PHE C  68       9.233   9.383  -2.929  1.00 97.47           C  
ATOM   4203  CD2 PHE C  68       9.410  11.507  -4.012  1.00 97.47           C  
ATOM   4204  CE1 PHE C  68       7.983   9.184  -3.512  1.00 97.47           C  
ATOM   4205  CE2 PHE C  68       8.162  11.316  -4.598  1.00 97.47           C  
ATOM   4206  CZ  PHE C  68       7.451  10.154  -4.347  1.00 97.47           C  
ATOM   4207  N   ARG C  69       9.548  13.246  -0.913  1.00 96.63           N  
ATOM   4208  CA  ARG C  69       8.397  13.398  -0.029  1.00 96.63           C  
ATOM   4209  C   ARG C  69       7.174  12.683  -0.593  1.00 96.63           C  
ATOM   4210  CB  ARG C  69       8.082  14.878   0.195  1.00 96.63           C  
ATOM   4211  O   ARG C  69       6.691  13.028  -1.673  1.00 96.63           O  
ATOM   4212  CG  ARG C  69       7.043  15.130   1.275  1.00 96.63           C  
ATOM   4213  CD  ARG C  69       6.900  16.614   1.585  1.00 96.63           C  
ATOM   4214  NE  ARG C  69       6.520  17.378   0.400  1.00 96.63           N  
ATOM   4215  NH1 ARG C  69       8.435  18.669   0.364  1.00 96.63           N  
ATOM   4216  NH2 ARG C  69       6.816  18.968  -1.231  1.00 96.63           N  
ATOM   4217  CZ  ARG C  69       7.258  18.337  -0.153  1.00 96.63           C  
ATOM   4218  N   CYS C  70       6.694  11.726   0.198  1.00 97.75           N  
ATOM   4219  CA  CYS C  70       5.682  10.870  -0.410  1.00 97.75           C  
ATOM   4220  C   CYS C  70       4.741  10.303   0.647  1.00 97.75           C  
ATOM   4221  CB  CYS C  70       6.340   9.728  -1.184  1.00 97.75           C  
ATOM   4222  O   CYS C  70       4.957  10.499   1.845  1.00 97.75           O  
ATOM   4223  SG  CYS C  70       7.350   8.639  -0.156  1.00 97.75           S  
ATOM   4224  N   MET C  71       3.620   9.702   0.141  1.00 97.90           N  
ATOM   4225  CA  MET C  71       2.698   8.938   0.976  1.00 97.90           C  
ATOM   4226  C   MET C  71       2.793   7.448   0.669  1.00 97.90           C  
ATOM   4227  CB  MET C  71       1.261   9.423   0.775  1.00 97.90           C  
ATOM   4228  O   MET C  71       2.876   7.054  -0.496  1.00 97.90           O  
ATOM   4229  CG  MET C  71       0.241   8.688   1.630  1.00 97.90           C  
ATOM   4230  SD  MET C  71      -1.483   9.199   1.262  1.00 97.90           S  
ATOM   4231  CE  MET C  71      -1.779   8.255  -0.259  1.00 97.90           C  
ATOM   4232  N   ILE C  72       2.815   6.646   1.717  1.00 97.31           N  
ATOM   4233  CA  ILE C  72       2.793   5.201   1.516  1.00 97.31           C  
ATOM   4234  C   ILE C  72       1.391   4.760   1.101  1.00 97.31           C  
ATOM   4235  CB  ILE C  72       3.238   4.446   2.788  1.00 97.31           C  
ATOM   4236  O   ILE C  72       0.477   4.718   1.927  1.00 97.31           O  
ATOM   4237  CG1 ILE C  72       4.634   4.907   3.222  1.00 97.31           C  
ATOM   4238  CG2 ILE C  72       3.208   2.933   2.556  1.00 97.31           C  
ATOM   4239  CD1 ILE C  72       5.091   4.329   4.554  1.00 97.31           C  
ATOM   4240  N   GLN C  73       1.275   4.370  -0.097  1.00 97.08           N  
ATOM   4241  CA  GLN C  73      -0.026   3.956  -0.611  1.00 97.08           C  
ATOM   4242  C   GLN C  73      -0.280   2.476  -0.338  1.00 97.08           C  
ATOM   4243  CB  GLN C  73      -0.126   4.238  -2.111  1.00 97.08           C  
ATOM   4244  O   GLN C  73      -1.408   2.080  -0.036  1.00 97.08           O  
ATOM   4245  CG  GLN C  73      -1.496   3.938  -2.704  1.00 97.08           C  
ATOM   4246  CD  GLN C  73      -1.564   4.211  -4.195  1.00 97.08           C  
ATOM   4247  NE2 GLN C  73      -2.477   5.088  -4.596  1.00 97.08           N  
ATOM   4248  OE1 GLN C  73      -0.801   3.638  -4.979  1.00 97.08           O  
ATOM   4249  N   ASP C  74       0.756   1.674  -0.548  1.00 95.18           N  
ATOM   4250  CA  ASP C  74       0.669   0.227  -0.372  1.00 95.18           C  
ATOM   4251  C   ASP C  74       1.984  -0.342   0.156  1.00 95.18           C  
ATOM   4252  CB  ASP C  74       0.293  -0.453  -1.690  1.00 95.18           C  
ATOM   4253  O   ASP C  74       3.049   0.240  -0.059  1.00 95.18           O  
ATOM   4254  CG  ASP C  74      -0.228  -1.866  -1.501  1.00 95.18           C  
ATOM   4255  OD1 ASP C  74      -0.407  -2.300  -0.342  1.00 95.18           O  
ATOM   4256  OD2 ASP C  74      -0.459  -2.554  -2.519  1.00 95.18           O  
ATOM   4257  N   MET C  75       1.905  -1.410   0.863  1.00 89.32           N  
ATOM   4258  CA  MET C  75       3.072  -2.136   1.357  1.00 89.32           C  
ATOM   4259  C   MET C  75       3.137  -3.536   0.754  1.00 89.32           C  
ATOM   4260  CB  MET C  75       3.044  -2.225   2.883  1.00 89.32           C  
ATOM   4261  O   MET C  75       2.272  -4.372   1.021  1.00 89.32           O  
ATOM   4262  CG  MET C  75       3.080  -0.872   3.577  1.00 89.32           C  
ATOM   4263  SD  MET C  75       3.077  -1.020   5.406  1.00 89.32           S  
ATOM   4264  CE  MET C  75       4.778  -1.588   5.683  1.00 89.32           C  
ATOM   4265  N   PHE C  76       4.162  -3.767  -0.015  1.00 84.18           N  
ATOM   4266  CA  PHE C  76       4.318  -5.074  -0.641  1.00 84.18           C  
ATOM   4267  C   PHE C  76       4.897  -6.081   0.344  1.00 84.18           C  
ATOM   4268  CB  PHE C  76       5.215  -4.975  -1.879  1.00 84.18           C  
ATOM   4269  O   PHE C  76       5.242  -5.725   1.473  1.00 84.18           O  
ATOM   4270  CG  PHE C  76       4.629  -4.144  -2.988  1.00 84.18           C  
ATOM   4271  CD1 PHE C  76       3.278  -3.819  -2.993  1.00 84.18           C  
ATOM   4272  CD2 PHE C  76       5.430  -3.688  -4.027  1.00 84.18           C  
ATOM   4273  CE1 PHE C  76       2.733  -3.050  -4.019  1.00 84.18           C  
ATOM   4274  CE2 PHE C  76       4.892  -2.919  -5.056  1.00 84.18           C  
ATOM   4275  CZ  PHE C  76       3.544  -2.602  -5.050  1.00 84.18           C  
ATOM   4276  N   ASP C  77       4.943  -7.331  -0.104  1.00 74.20           N  
ATOM   4277  CA  ASP C  77       5.568  -8.367   0.712  1.00 74.20           C  
ATOM   4278  C   ASP C  77       7.077  -8.154   0.810  1.00 74.20           C  
ATOM   4279  CB  ASP C  77       5.269  -9.754   0.139  1.00 74.20           C  
ATOM   4280  O   ASP C  77       7.700  -7.650  -0.126  1.00 74.20           O  
ATOM   4281  CG  ASP C  77       3.798 -10.123   0.214  1.00 74.20           C  
ATOM   4282  OD1 ASP C  77       3.117  -9.721   1.182  1.00 74.20           O  
ATOM   4283  OD2 ASP C  77       3.316 -10.825  -0.701  1.00 74.20           O  
ATOM   4284  N   PRO C  78       7.656  -8.493   1.925  1.00 77.30           N  
ATOM   4285  CA  PRO C  78       9.110  -8.358   2.048  1.00 77.30           C  
ATOM   4286  C   PRO C  78       9.867  -9.121   0.963  1.00 77.30           C  
ATOM   4287  CB  PRO C  78       9.402  -8.943   3.432  1.00 77.30           C  
ATOM   4288  O   PRO C  78       9.387 -10.148   0.476  1.00 77.30           O  
ATOM   4289  CG  PRO C  78       8.100  -8.868   4.161  1.00 77.30           C  
ATOM   4290  CD  PRO C  78       6.985  -8.964   3.159  1.00 77.30           C  
ATOM   4291  N   GLU C  79      11.059  -8.588   0.557  1.00 75.81           N  
ATOM   4292  CA  GLU C  79      11.927  -9.181  -0.456  1.00 75.81           C  
ATOM   4293  C   GLU C  79      13.226  -9.691   0.160  1.00 75.81           C  
ATOM   4294  CB  GLU C  79      12.233  -8.168  -1.563  1.00 75.81           C  
ATOM   4295  O   GLU C  79      13.779  -9.063   1.066  1.00 75.81           O  
ATOM   4296  CG  GLU C  79      10.997  -7.666  -2.295  1.00 75.81           C  
ATOM   4297  CD  GLU C  79      11.302  -6.572  -3.307  1.00 75.81           C  
ATOM   4298  OE1 GLU C  79      10.363  -6.090  -3.981  1.00 75.81           O  
ATOM   4299  OE2 GLU C  79      12.489  -6.195  -3.426  1.00 75.81           O  
ATOM   4300  N   PHE C  80      13.645 -10.826  -0.253  1.00 74.25           N  
ATOM   4301  CA  PHE C  80      14.950 -11.343   0.143  1.00 74.25           C  
ATOM   4302  C   PHE C  80      16.028 -10.899  -0.838  1.00 74.25           C  
ATOM   4303  CB  PHE C  80      14.919 -12.872   0.232  1.00 74.25           C  
ATOM   4304  O   PHE C  80      15.779 -10.803  -2.041  1.00 74.25           O  
ATOM   4305  CG  PHE C  80      14.056 -13.398   1.347  1.00 74.25           C  
ATOM   4306  CD1 PHE C  80      14.513 -13.395   2.660  1.00 74.25           C  
ATOM   4307  CD2 PHE C  80      12.787 -13.895   1.083  1.00 74.25           C  
ATOM   4308  CE1 PHE C  80      13.717 -13.881   3.694  1.00 74.25           C  
ATOM   4309  CE2 PHE C  80      11.985 -14.382   2.111  1.00 74.25           C  
ATOM   4310  CZ  PHE C  80      12.452 -14.375   3.416  1.00 74.25           C  
ATOM   4311  N   TYR C  81      17.128 -10.530  -0.339  1.00 76.60           N  
ATOM   4312  CA  TYR C  81      18.256 -10.157  -1.185  1.00 76.60           C  
ATOM   4313  C   TYR C  81      19.570 -10.646  -0.589  1.00 76.60           C  
ATOM   4314  CB  TYR C  81      18.304  -8.638  -1.379  1.00 76.60           C  
ATOM   4315  O   TYR C  81      19.621 -11.041   0.578  1.00 76.60           O  
ATOM   4316  CG  TYR C  81      18.691  -7.879  -0.133  1.00 76.60           C  
ATOM   4317  CD1 TYR C  81      17.770  -7.669   0.892  1.00 76.60           C  
ATOM   4318  CD2 TYR C  81      19.976  -7.371   0.023  1.00 76.60           C  
ATOM   4319  CE1 TYR C  81      18.121  -6.968   2.041  1.00 76.60           C  
ATOM   4320  CE2 TYR C  81      20.338  -6.669   1.168  1.00 76.60           C  
ATOM   4321  OH  TYR C  81      19.758  -5.779   3.306  1.00 76.60           O  
ATOM   4322  CZ  TYR C  81      19.405  -6.474   2.170  1.00 76.60           C  
ATOM   4323  N   MET C  82      20.574 -10.675  -1.330  1.00 83.36           N  
ATOM   4324  CA  MET C  82      21.892 -11.052  -0.826  1.00 83.36           C  
ATOM   4325  C   MET C  82      22.592  -9.857  -0.187  1.00 83.36           C  
ATOM   4326  CB  MET C  82      22.755 -11.624  -1.951  1.00 83.36           C  
ATOM   4327  O   MET C  82      23.057  -8.957  -0.889  1.00 83.36           O  
ATOM   4328  CG  MET C  82      22.230 -12.931  -2.523  1.00 83.36           C  
ATOM   4329  SD  MET C  82      23.367 -13.663  -3.763  1.00 83.36           S  
ATOM   4330  CE  MET C  82      24.669 -14.297  -2.669  1.00 83.36           C  
ATOM   4331  N   GLY C  83      22.639  -9.913   1.129  1.00 83.88           N  
ATOM   4332  CA  GLY C  83      23.286  -8.823   1.842  1.00 83.88           C  
ATOM   4333  C   GLY C  83      24.764  -8.696   1.522  1.00 83.88           C  
ATOM   4334  O   GLY C  83      25.263  -7.591   1.296  1.00 83.88           O  
ATOM   4335  N   VAL C  84      25.469  -9.777   1.625  1.00 86.00           N  
ATOM   4336  CA  VAL C  84      26.873  -9.913   1.251  1.00 86.00           C  
ATOM   4337  C   VAL C  84      27.049 -11.119   0.331  1.00 86.00           C  
ATOM   4338  CB  VAL C  84      27.780 -10.054   2.494  1.00 86.00           C  
ATOM   4339  O   VAL C  84      26.436 -12.167   0.547  1.00 86.00           O  
ATOM   4340  CG1 VAL C  84      29.245 -10.192   2.081  1.00 86.00           C  
ATOM   4341  CG2 VAL C  84      27.596  -8.859   3.427  1.00 86.00           C  
ATOM   4342  N   TYR C  85      27.797 -10.950  -0.701  1.00 83.54           N  
ATOM   4343  CA  TYR C  85      28.014 -12.055  -1.628  1.00 83.54           C  
ATOM   4344  C   TYR C  85      29.435 -12.033  -2.179  1.00 83.54           C  
ATOM   4345  CB  TYR C  85      27.007 -11.997  -2.780  1.00 83.54           C  
ATOM   4346  O   TYR C  85      30.122 -11.012  -2.101  1.00 83.54           O  
ATOM   4347  CG  TYR C  85      27.114 -10.746  -3.618  1.00 83.54           C  
ATOM   4348  CD1 TYR C  85      26.439  -9.582  -3.258  1.00 83.54           C  
ATOM   4349  CD2 TYR C  85      27.891 -10.726  -4.772  1.00 83.54           C  
ATOM   4350  CE1 TYR C  85      26.534  -8.428  -4.028  1.00 83.54           C  
ATOM   4351  CE2 TYR C  85      27.993  -9.578  -5.550  1.00 83.54           C  
ATOM   4352  OH  TYR C  85      27.410  -7.296  -5.937  1.00 83.54           O  
ATOM   4353  CZ  TYR C  85      27.312  -8.435  -5.170  1.00 83.54           C  
ATOM   4354  N   GLU C  86      29.774 -13.111  -2.639  1.00 88.61           N  
ATOM   4355  CA  GLU C  86      31.145 -13.258  -3.119  1.00 88.61           C  
ATOM   4356  C   GLU C  86      31.180 -13.505  -4.624  1.00 88.61           C  
ATOM   4357  CB  GLU C  86      31.853 -14.398  -2.381  1.00 88.61           C  
ATOM   4358  O   GLU C  86      30.323 -14.209  -5.163  1.00 88.61           O  
ATOM   4359  CG  GLU C  86      33.370 -14.357  -2.498  1.00 88.61           C  
ATOM   4360  CD  GLU C  86      34.065 -15.414  -1.654  1.00 88.61           C  
ATOM   4361  OE1 GLU C  86      35.207 -15.173  -1.200  1.00 88.61           O  
ATOM   4362  OE2 GLU C  86      33.464 -16.491  -1.447  1.00 88.61           O  
ATOM   4363  N   THR C  87      32.141 -12.890  -5.339  1.00 88.17           N  
ATOM   4364  CA  THR C  87      32.361 -13.127  -6.762  1.00 88.17           C  
ATOM   4365  C   THR C  87      33.740 -13.736  -7.001  1.00 88.17           C  
ATOM   4366  CB  THR C  87      32.224 -11.826  -7.573  1.00 88.17           C  
ATOM   4367  O   THR C  87      34.662 -13.528  -6.211  1.00 88.17           O  
ATOM   4368  CG2 THR C  87      30.809 -11.265  -7.478  1.00 88.17           C  
ATOM   4369  OG1 THR C  87      33.146 -10.853  -7.064  1.00 88.17           O  
ATOM   4370  N   VAL C  88      33.846 -14.528  -8.023  1.00 89.19           N  
ATOM   4371  CA  VAL C  88      35.103 -15.184  -8.370  1.00 89.19           C  
ATOM   4372  C   VAL C  88      35.531 -14.772  -9.776  1.00 89.19           C  
ATOM   4373  CB  VAL C  88      34.984 -16.722  -8.279  1.00 89.19           C  
ATOM   4374  O   VAL C  88      34.719 -14.773 -10.705  1.00 89.19           O  
ATOM   4375  CG1 VAL C  88      36.319 -17.387  -8.607  1.00 89.19           C  
ATOM   4376  CG2 VAL C  88      34.503 -17.138  -6.889  1.00 89.19           C  
ATOM   4377  N   ASN C  89      36.742 -14.271  -9.862  1.00 89.14           N  
ATOM   4378  CA  ASN C  89      37.300 -13.969 -11.176  1.00 89.14           C  
ATOM   4379  C   ASN C  89      37.649 -15.241 -11.943  1.00 89.14           C  
ATOM   4380  CB  ASN C  89      38.533 -13.074 -11.042  1.00 89.14           C  
ATOM   4381  O   ASN C  89      38.380 -16.095 -11.437  1.00 89.14           O  
ATOM   4382  CG  ASN C  89      38.983 -12.497 -12.369  1.00 89.14           C  
ATOM   4383  ND2 ASN C  89      39.115 -11.177 -12.428  1.00 89.14           N  
ATOM   4384  OD1 ASN C  89      39.209 -13.231 -13.335  1.00 89.14           O  
ATOM   4385  N   GLN C  90      37.196 -15.366 -13.063  1.00 82.12           N  
ATOM   4386  CA  GLN C  90      37.359 -16.585 -13.847  1.00 82.12           C  
ATOM   4387  C   GLN C  90      38.808 -16.763 -14.292  1.00 82.12           C  
ATOM   4388  CB  GLN C  90      36.435 -16.568 -15.066  1.00 82.12           C  
ATOM   4389  O   GLN C  90      39.283 -17.891 -14.442  1.00 82.12           O  
ATOM   4390  CG  GLN C  90      34.957 -16.685 -14.718  1.00 82.12           C  
ATOM   4391  CD  GLN C  90      34.072 -16.788 -15.946  1.00 82.12           C  
ATOM   4392  NE2 GLN C  90      32.780 -17.009 -15.728  1.00 82.12           N  
ATOM   4393  OE1 GLN C  90      34.545 -16.670 -17.081  1.00 82.12           O  
ATOM   4394  N   ASN C  91      39.575 -15.673 -14.461  1.00 83.72           N  
ATOM   4395  CA  ASN C  91      40.957 -15.735 -14.923  1.00 83.72           C  
ATOM   4396  C   ASN C  91      41.934 -15.863 -13.758  1.00 83.72           C  
ATOM   4397  CB  ASN C  91      41.297 -14.505 -15.768  1.00 83.72           C  
ATOM   4398  O   ASN C  91      42.789 -16.750 -13.753  1.00 83.72           O  
ATOM   4399  CG  ASN C  91      40.587 -14.503 -17.108  1.00 83.72           C  
ATOM   4400  ND2 ASN C  91      40.524 -13.339 -17.743  1.00 83.72           N  
ATOM   4401  OD1 ASN C  91      40.099 -15.539 -17.567  1.00 83.72           O  
ATOM   4402  N   THR C  92      41.808 -15.119 -12.704  1.00 83.90           N  
ATOM   4403  CA  THR C  92      42.745 -15.050 -11.588  1.00 83.90           C  
ATOM   4404  C   THR C  92      42.284 -15.943 -10.439  1.00 83.90           C  
ATOM   4405  CB  THR C  92      42.909 -13.604 -11.085  1.00 83.90           C  
ATOM   4406  O   THR C  92      43.080 -16.307  -9.571  1.00 83.90           O  
ATOM   4407  CG2 THR C  92      43.462 -12.700 -12.181  1.00 83.90           C  
ATOM   4408  OG1 THR C  92      41.634 -13.103 -10.665  1.00 83.90           O  
ATOM   4409  N   LYS C  93      41.068 -16.459 -10.505  1.00 85.59           N  
ATOM   4410  CA  LYS C  93      40.437 -17.247  -9.450  1.00 85.59           C  
ATOM   4411  C   LYS C  93      40.407 -16.477  -8.133  1.00 85.59           C  
ATOM   4412  CB  LYS C  93      41.168 -18.577  -9.263  1.00 85.59           C  
ATOM   4413  O   LYS C  93      40.291 -17.075  -7.061  1.00 85.59           O  
ATOM   4414  CG  LYS C  93      41.144 -19.475 -10.492  1.00 85.59           C  
ATOM   4415  CD  LYS C  93      39.733 -19.957 -10.804  1.00 85.59           C  
ATOM   4416  CE  LYS C  93      39.718 -20.912 -11.990  1.00 85.59           C  
ATOM   4417  NZ  LYS C  93      38.326 -21.228 -12.429  1.00 85.59           N  
ATOM   4418  N   ALA C  94      40.518 -15.178  -8.205  1.00 87.39           N  
ATOM   4419  CA  ALA C  94      40.472 -14.326  -7.019  1.00 87.39           C  
ATOM   4420  C   ALA C  94      39.034 -14.105  -6.559  1.00 87.39           C  
ATOM   4421  CB  ALA C  94      41.150 -12.987  -7.299  1.00 87.39           C  
ATOM   4422  O   ALA C  94      38.141 -13.879  -7.379  1.00 87.39           O  
ATOM   4423  N   HIS C  95      38.844 -14.247  -5.267  1.00 87.82           N  
ATOM   4424  CA  HIS C  95      37.527 -14.033  -4.676  1.00 87.82           C  
ATOM   4425  C   HIS C  95      37.407 -12.630  -4.091  1.00 87.82           C  
ATOM   4426  CB  HIS C  95      37.249 -15.079  -3.595  1.00 87.82           C  
ATOM   4427  O   HIS C  95      38.328 -12.149  -3.427  1.00 87.82           O  
ATOM   4428  CG  HIS C  95      37.219 -16.482  -4.111  1.00 87.82           C  
ATOM   4429  CD2 HIS C  95      38.218 -17.368  -4.337  1.00 87.82           C  
ATOM   4430  ND1 HIS C  95      36.050 -17.121  -4.464  1.00 87.82           N  
ATOM   4431  CE1 HIS C  95      36.333 -18.343  -4.884  1.00 87.82           C  
ATOM   4432  NE2 HIS C  95      37.642 -18.517  -4.817  1.00 87.82           N  
ATOM   4433  N   VAL C  96      36.263 -12.002  -4.420  1.00 86.89           N  
ATOM   4434  CA  VAL C  96      36.035 -10.664  -3.883  1.00 86.89           C  
ATOM   4435  C   VAL C  96      34.659 -10.599  -3.225  1.00 86.89           C  
ATOM   4436  CB  VAL C  96      36.153  -9.584  -4.981  1.00 86.89           C  
ATOM   4437  O   VAL C  96      33.669 -11.064  -3.795  1.00 86.89           O  
ATOM   4438  CG1 VAL C  96      35.866  -8.197  -4.407  1.00 86.89           C  
ATOM   4439  CG2 VAL C  96      37.539  -9.624  -5.622  1.00 86.89           C  
ATOM   4440  N   LEU C  97      34.643 -10.011  -2.005  1.00 88.71           N  
ATOM   4441  CA  LEU C  97      33.389  -9.849  -1.276  1.00 88.71           C  
ATOM   4442  C   LEU C  97      32.713  -8.532  -1.643  1.00 88.71           C  
ATOM   4443  CB  LEU C  97      33.636  -9.906   0.234  1.00 88.71           C  
ATOM   4444  O   LEU C  97      33.378  -7.502  -1.768  1.00 88.71           O  
ATOM   4445  CG  LEU C  97      33.489 -11.277   0.895  1.00 88.71           C  
ATOM   4446  CD1 LEU C  97      34.620 -11.510   1.891  1.00 88.71           C  
ATOM   4447  CD2 LEU C  97      32.132 -11.398   1.580  1.00 88.71           C  
ATOM   4448  N   HIS C  98      31.365  -8.609  -1.871  1.00 87.69           N  
ATOM   4449  CA  HIS C  98      30.562  -7.436  -2.199  1.00 87.69           C  
ATOM   4450  C   HIS C  98      29.400  -7.275  -1.225  1.00 87.69           C  
ATOM   4451  CB  HIS C  98      30.037  -7.530  -3.632  1.00 87.69           C  
ATOM   4452  O   HIS C  98      28.978  -8.244  -0.589  1.00 87.69           O  
ATOM   4453  CG  HIS C  98      31.118  -7.617  -4.663  1.00 87.69           C  
ATOM   4454  CD2 HIS C  98      31.721  -8.688  -5.230  1.00 87.69           C  
ATOM   4455  ND1 HIS C  98      31.701  -6.502  -5.224  1.00 87.69           N  
ATOM   4456  CE1 HIS C  98      32.620  -6.885  -6.096  1.00 87.69           C  
ATOM   4457  NE2 HIS C  98      32.652  -8.206  -6.118  1.00 87.69           N  
ATOM   4458  N   PHE C  99      28.943  -6.086  -1.057  1.00 88.03           N  
ATOM   4459  CA  PHE C  99      27.714  -5.850  -0.308  1.00 88.03           C  
ATOM   4460  C   PHE C  99      26.523  -5.720  -1.249  1.00 88.03           C  
ATOM   4461  CB  PHE C  99      27.842  -4.591   0.555  1.00 88.03           C  
ATOM   4462  O   PHE C  99      26.652  -5.188  -2.353  1.00 88.03           O  
ATOM   4463  CG  PHE C  99      27.975  -3.321  -0.242  1.00 88.03           C  
ATOM   4464  CD1 PHE C  99      29.222  -2.877  -0.666  1.00 88.03           C  
ATOM   4465  CD2 PHE C  99      26.853  -2.570  -0.565  1.00 88.03           C  
ATOM   4466  CE1 PHE C  99      29.348  -1.702  -1.403  1.00 88.03           C  
ATOM   4467  CE2 PHE C  99      26.971  -1.394  -1.302  1.00 88.03           C  
ATOM   4468  CZ  PHE C  99      28.219  -0.962  -1.719  1.00 88.03           C  
ATOM   4469  N   GLY C 100      25.340  -6.251  -0.788  1.00 88.25           N  
ATOM   4470  CA  GLY C 100      24.147  -6.205  -1.619  1.00 88.25           C  
ATOM   4471  C   GLY C 100      23.141  -5.166  -1.163  1.00 88.25           C  
ATOM   4472  O   GLY C 100      22.189  -4.858  -1.883  1.00 88.25           O  
ATOM   4473  N   LYS C 101      23.378  -4.574  -0.022  1.00 90.38           N  
ATOM   4474  CA  LYS C 101      22.470  -3.574   0.531  1.00 90.38           C  
ATOM   4475  C   LYS C 101      22.489  -2.295  -0.300  1.00 90.38           C  
ATOM   4476  CB  LYS C 101      22.835  -3.261   1.983  1.00 90.38           C  
ATOM   4477  O   LYS C 101      23.540  -1.890  -0.802  1.00 90.38           O  
ATOM   4478  CG  LYS C 101      21.727  -2.572   2.765  1.00 90.38           C  
ATOM   4479  CD  LYS C 101      22.036  -2.532   4.256  1.00 90.38           C  
ATOM   4480  CE  LYS C 101      20.877  -1.951   5.054  1.00 90.38           C  
ATOM   4481  NZ  LYS C 101      21.120  -2.032   6.525  1.00 90.38           N  
ATOM   4482  N   TYR C 102      21.270  -1.647  -0.592  1.00 93.80           N  
ATOM   4483  CA  TYR C 102      21.035  -0.379  -1.274  1.00 93.80           C  
ATOM   4484  C   TYR C 102      21.152  -0.543  -2.785  1.00 93.80           C  
ATOM   4485  CB  TYR C 102      22.022   0.685  -0.786  1.00 93.80           C  
ATOM   4486  O   TYR C 102      21.512   0.401  -3.492  1.00 93.80           O  
ATOM   4487  CG  TYR C 102      22.023   0.871   0.712  1.00 93.80           C  
ATOM   4488  CD1 TYR C 102      20.851   1.186   1.395  1.00 93.80           C  
ATOM   4489  CD2 TYR C 102      23.196   0.733   1.446  1.00 93.80           C  
ATOM   4490  CE1 TYR C 102      20.847   1.360   2.775  1.00 93.80           C  
ATOM   4491  CE2 TYR C 102      23.204   0.905   2.827  1.00 93.80           C  
ATOM   4492  OH  TYR C 102      22.029   1.388   4.848  1.00 93.80           O  
ATOM   4493  CZ  TYR C 102      22.027   1.217   3.481  1.00 93.80           C  
ATOM   4494  N   ARG C 103      21.031  -1.755  -3.275  1.00 86.36           N  
ATOM   4495  CA  ARG C 103      21.047  -2.034  -4.708  1.00 86.36           C  
ATOM   4496  C   ARG C 103      20.041  -3.123  -5.065  1.00 86.36           C  
ATOM   4497  CB  ARG C 103      22.449  -2.448  -5.159  1.00 86.36           C  
ATOM   4498  O   ARG C 103      19.712  -3.969  -4.231  1.00 86.36           O  
ATOM   4499  CG  ARG C 103      23.540  -1.467  -4.761  1.00 86.36           C  
ATOM   4500  CD  ARG C 103      24.913  -1.931  -5.225  1.00 86.36           C  
ATOM   4501  NE  ARG C 103      25.807  -0.803  -5.477  1.00 86.36           N  
ATOM   4502  NH1 ARG C 103      27.283  -1.999  -6.790  1.00 86.36           N  
ATOM   4503  NH2 ARG C 103      27.652   0.225  -6.378  1.00 86.36           N  
ATOM   4504  CZ  ARG C 103      26.912  -0.862  -6.214  1.00 86.36           C  
ATOM   4505  N   ASP C 104      19.598  -3.143  -6.308  1.00 83.28           N  
ATOM   4506  CA  ASP C 104      18.662  -4.148  -6.802  1.00 83.28           C  
ATOM   4507  C   ASP C 104      19.403  -5.323  -7.437  1.00 83.28           C  
ATOM   4508  CB  ASP C 104      17.693  -3.530  -7.812  1.00 83.28           C  
ATOM   4509  O   ASP C 104      18.984  -6.475  -7.301  1.00 83.28           O  
ATOM   4510  CG  ASP C 104      16.589  -2.720  -7.155  1.00 83.28           C  
ATOM   4511  OD1 ASP C 104      15.917  -3.237  -6.237  1.00 83.28           O  
ATOM   4512  OD2 ASP C 104      16.388  -1.555  -7.561  1.00 83.28           O  
ATOM   4513  N   VAL C 105      20.504  -5.032  -8.000  1.00 77.46           N  
ATOM   4514  CA  VAL C 105      21.204  -6.037  -8.794  1.00 77.46           C  
ATOM   4515  C   VAL C 105      22.618  -6.231  -8.252  1.00 77.46           C  
ATOM   4516  CB  VAL C 105      21.255  -5.646 -10.288  1.00 77.46           C  
ATOM   4517  O   VAL C 105      23.287  -5.263  -7.882  1.00 77.46           O  
ATOM   4518  CG1 VAL C 105      21.931  -6.741 -11.110  1.00 77.46           C  
ATOM   4519  CG2 VAL C 105      19.848  -5.369 -10.814  1.00 77.46           C  
ATOM   4520  N   ALA C 106      23.004  -7.436  -8.177  1.00 80.40           N  
ATOM   4521  CA  ALA C 106      24.359  -7.750  -7.731  1.00 80.40           C  
ATOM   4522  C   ALA C 106      25.397  -7.234  -8.725  1.00 80.40           C  
ATOM   4523  CB  ALA C 106      24.519  -9.255  -7.532  1.00 80.40           C  
ATOM   4524  O   ALA C 106      25.243  -7.406  -9.937  1.00 80.40           O  
ATOM   4525  N   GLU C 107      26.377  -6.614  -8.278  1.00 78.33           N  
ATOM   4526  CA  GLU C 107      27.454  -6.091  -9.113  1.00 78.33           C  
ATOM   4527  C   GLU C 107      28.460  -7.183  -9.465  1.00 78.33           C  
ATOM   4528  CB  GLU C 107      28.162  -4.929  -8.413  1.00 78.33           C  
ATOM   4529  O   GLU C 107      28.984  -7.860  -8.579  1.00 78.33           O  
ATOM   4530  CG  GLU C 107      28.851  -3.963  -9.366  1.00 78.33           C  
ATOM   4531  CD  GLU C 107      29.527  -2.800  -8.658  1.00 78.33           C  
ATOM   4532  OE1 GLU C 107      30.207  -1.992  -9.330  1.00 78.33           O  
ATOM   4533  OE2 GLU C 107      29.375  -2.696  -7.420  1.00 78.33           O  
ATOM   4534  N   CYS C 108      28.637  -7.530 -10.747  1.00 77.60           N  
ATOM   4535  CA  CYS C 108      29.627  -8.489 -11.224  1.00 77.60           C  
ATOM   4536  C   CYS C 108      30.480  -7.886 -12.334  1.00 77.60           C  
ATOM   4537  CB  CYS C 108      28.943  -9.760 -11.728  1.00 77.60           C  
ATOM   4538  O   CYS C 108      29.950  -7.399 -13.335  1.00 77.60           O  
ATOM   4539  SG  CYS C 108      29.820 -11.279 -11.296  1.00 77.60           S  
ATOM   4540  N   GLY C 109      31.722  -7.719 -12.203  1.00 70.98           N  
ATOM   4541  CA  GLY C 109      32.606  -7.215 -13.243  1.00 70.98           C  
ATOM   4542  C   GLY C 109      32.689  -8.130 -14.450  1.00 70.98           C  
ATOM   4543  O   GLY C 109      32.102  -9.214 -14.456  1.00 70.98           O  
ATOM   4544  N   PRO C 110      33.079  -7.815 -15.788  1.00 72.30           N  
ATOM   4545  CA  PRO C 110      33.126  -8.555 -17.052  1.00 72.30           C  
ATOM   4546  C   PRO C 110      33.758  -9.938 -16.902  1.00 72.30           C  
ATOM   4547  CB  PRO C 110      33.979  -7.660 -17.953  1.00 72.30           C  
ATOM   4548  O   PRO C 110      33.287 -10.904 -17.507  1.00 72.30           O  
ATOM   4549  CG  PRO C 110      34.371  -6.507 -17.086  1.00 72.30           C  
ATOM   4550  CD  PRO C 110      33.737  -6.688 -15.737  1.00 72.30           C  
ATOM   4551  N   GLN C 111      34.513 -10.286 -15.950  1.00 80.68           N  
ATOM   4552  CA  GLN C 111      35.146 -11.592 -15.803  1.00 80.68           C  
ATOM   4553  C   GLN C 111      34.887 -12.177 -14.418  1.00 80.68           C  
ATOM   4554  CB  GLN C 111      36.651 -11.491 -16.057  1.00 80.68           C  
ATOM   4555  O   GLN C 111      35.590 -13.091 -13.983  1.00 80.68           O  
ATOM   4556  CG  GLN C 111      37.013 -11.235 -17.514  1.00 80.68           C  
ATOM   4557  CD  GLN C 111      38.481 -10.902 -17.704  1.00 80.68           C  
ATOM   4558  NE2 GLN C 111      38.885 -10.692 -18.952  1.00 80.68           N  
ATOM   4559  OE1 GLN C 111      39.247 -10.834 -16.737  1.00 80.68           O  
ATOM   4560  N   GLN C 112      33.948 -11.623 -13.904  1.00 82.03           N  
ATOM   4561  CA  GLN C 112      33.606 -12.090 -12.564  1.00 82.03           C  
ATOM   4562  C   GLN C 112      32.256 -12.800 -12.557  1.00 82.03           C  
ATOM   4563  CB  GLN C 112      33.591 -10.922 -11.577  1.00 82.03           C  
ATOM   4564  O   GLN C 112      31.356 -12.443 -13.321  1.00 82.03           O  
ATOM   4565  CG  GLN C 112      34.963 -10.313 -11.323  1.00 82.03           C  
ATOM   4566  CD  GLN C 112      34.929  -9.197 -10.296  1.00 82.03           C  
ATOM   4567  NE2 GLN C 112      36.102  -8.797  -9.816  1.00 82.03           N  
ATOM   4568  OE1 GLN C 112      33.858  -8.698  -9.937  1.00 82.03           O  
ATOM   4569  N   GLU C 113      32.176 -13.882 -11.797  1.00 81.90           N  
ATOM   4570  CA  GLU C 113      30.918 -14.604 -11.631  1.00 81.90           C  
ATOM   4571  C   GLU C 113      30.538 -14.717 -10.157  1.00 81.90           C  
ATOM   4572  CB  GLU C 113      31.010 -15.997 -12.259  1.00 81.90           C  
ATOM   4573  O   GLU C 113      31.408 -14.845  -9.294  1.00 81.90           O  
ATOM   4574  CG  GLU C 113      29.671 -16.551 -12.723  1.00 81.90           C  
ATOM   4575  CD  GLU C 113      29.784 -17.914 -13.388  1.00 81.90           C  
ATOM   4576  OE1 GLU C 113      28.738 -18.512 -13.728  1.00 81.90           O  
ATOM   4577  OE2 GLU C 113      30.927 -18.388 -13.570  1.00 81.90           O  
ATOM   4578  N   LEU C 114      29.334 -14.655  -9.934  1.00 80.22           N  
ATOM   4579  CA  LEU C 114      28.822 -14.788  -8.574  1.00 80.22           C  
ATOM   4580  C   LEU C 114      28.961 -16.224  -8.079  1.00 80.22           C  
ATOM   4581  CB  LEU C 114      27.355 -14.353  -8.509  1.00 80.22           C  
ATOM   4582  O   LEU C 114      28.551 -17.164  -8.764  1.00 80.22           O  
ATOM   4583  CG  LEU C 114      26.847 -13.884  -7.145  1.00 80.22           C  
ATOM   4584  CD1 LEU C 114      26.359 -12.442  -7.228  1.00 80.22           C  
ATOM   4585  CD2 LEU C 114      25.738 -14.801  -6.643  1.00 80.22           C  
ATOM   4586  N   ASP C 115      29.539 -16.339  -6.906  1.00 81.37           N  
ATOM   4587  CA  ASP C 115      29.646 -17.649  -6.270  1.00 81.37           C  
ATOM   4588  C   ASP C 115      28.462 -17.907  -5.342  1.00 81.37           C  
ATOM   4589  CB  ASP C 115      30.959 -17.762  -5.492  1.00 81.37           C  
ATOM   4590  O   ASP C 115      28.501 -17.550  -4.163  1.00 81.37           O  
ATOM   4591  CG  ASP C 115      31.217 -19.162  -4.964  1.00 81.37           C  
ATOM   4592  OD1 ASP C 115      30.428 -20.083  -5.267  1.00 81.37           O  
ATOM   4593  OD2 ASP C 115      32.216 -19.346  -4.236  1.00 81.37           O  
ATOM   4594  N   LEU C 116      27.507 -18.574  -5.824  1.00 74.68           N  
ATOM   4595  CA  LEU C 116      26.269 -18.802  -5.086  1.00 74.68           C  
ATOM   4596  C   LEU C 116      26.492 -19.786  -3.943  1.00 74.68           C  
ATOM   4597  CB  LEU C 116      25.176 -19.327  -6.021  1.00 74.68           C  
ATOM   4598  O   LEU C 116      25.693 -19.846  -3.005  1.00 74.68           O  
ATOM   4599  CG  LEU C 116      24.670 -18.353  -7.086  1.00 74.68           C  
ATOM   4600  CD1 LEU C 116      23.848 -19.095  -8.135  1.00 74.68           C  
ATOM   4601  CD2 LEU C 116      23.848 -17.239  -6.445  1.00 74.68           C  
ATOM   4602  N   ASN C 117      27.530 -20.523  -3.941  1.00 74.22           N  
ATOM   4603  CA  ASN C 117      27.790 -21.553  -2.941  1.00 74.22           C  
ATOM   4604  C   ASN C 117      28.790 -21.076  -1.892  1.00 74.22           C  
ATOM   4605  CB  ASN C 117      28.291 -22.835  -3.608  1.00 74.22           C  
ATOM   4606  O   ASN C 117      29.208 -21.850  -1.029  1.00 74.22           O  
ATOM   4607  CG  ASN C 117      27.251 -23.468  -4.512  1.00 74.22           C  
ATOM   4608  ND2 ASN C 117      27.697 -24.016  -5.636  1.00 74.22           N  
ATOM   4609  OD1 ASN C 117      26.057 -23.463  -4.202  1.00 74.22           O  
ATOM   4610  N   SER C 118      29.160 -19.841  -1.958  1.00 80.11           N  
ATOM   4611  CA  SER C 118      30.112 -19.313  -0.987  1.00 80.11           C  
ATOM   4612  C   SER C 118      29.498 -19.241   0.407  1.00 80.11           C  
ATOM   4613  CB  SER C 118      30.597 -17.926  -1.412  1.00 80.11           C  
ATOM   4614  O   SER C 118      28.362 -18.792   0.568  1.00 80.11           O  
ATOM   4615  OG  SER C 118      31.394 -17.340  -0.397  1.00 80.11           O  
ATOM   4616  N   PRO C 119      30.145 -19.827   1.433  1.00 78.56           N  
ATOM   4617  CA  PRO C 119      29.654 -19.760   2.812  1.00 78.56           C  
ATOM   4618  C   PRO C 119      29.592 -18.331   3.347  1.00 78.56           C  
ATOM   4619  CB  PRO C 119      30.675 -20.592   3.591  1.00 78.56           C  
ATOM   4620  O   PRO C 119      28.960 -18.080   4.376  1.00 78.56           O  
ATOM   4621  CG  PRO C 119      31.909 -20.570   2.748  1.00 78.56           C  
ATOM   4622  CD  PRO C 119      31.506 -20.347   1.318  1.00 78.56           C  
ATOM   4623  N   ARG C 120      30.205 -17.436   2.669  1.00 82.87           N  
ATOM   4624  CA  ARG C 120      30.268 -16.062   3.155  1.00 82.87           C  
ATOM   4625  C   ARG C 120      29.070 -15.253   2.669  1.00 82.87           C  
ATOM   4626  CB  ARG C 120      31.569 -15.392   2.708  1.00 82.87           C  
ATOM   4627  O   ARG C 120      28.898 -14.095   3.056  1.00 82.87           O  
ATOM   4628  CG  ARG C 120      32.816 -15.978   3.349  1.00 82.87           C  
ATOM   4629  CD  ARG C 120      34.043 -15.115   3.089  1.00 82.87           C  
ATOM   4630  NE  ARG C 120      34.565 -15.312   1.740  1.00 82.87           N  
ATOM   4631  NH1 ARG C 120      36.403 -13.944   2.027  1.00 82.87           N  
ATOM   4632  NH2 ARG C 120      36.057 -14.999   0.022  1.00 82.87           N  
ATOM   4633  CZ  ARG C 120      35.674 -14.751   1.266  1.00 82.87           C  
ATOM   4634  N   ASN C 121      28.334 -15.928   1.850  1.00 79.22           N  
ATOM   4635  CA  ASN C 121      27.119 -15.266   1.388  1.00 79.22           C  
ATOM   4636  C   ASN C 121      26.093 -15.129   2.510  1.00 79.22           C  
ATOM   4637  CB  ASN C 121      26.513 -16.021   0.203  1.00 79.22           C  
ATOM   4638  O   ASN C 121      25.891 -16.063   3.288  1.00 79.22           O  
ATOM   4639  CG  ASN C 121      27.338 -15.883  -1.061  1.00 79.22           C  
ATOM   4640  ND2 ASN C 121      26.987 -16.653  -2.085  1.00 79.22           N  
ATOM   4641  OD1 ASN C 121      28.283 -15.092  -1.117  1.00 79.22           O  
ATOM   4642  N   THR C 122      25.525 -13.952   2.645  1.00 79.31           N  
ATOM   4643  CA  THR C 122      24.454 -13.729   3.610  1.00 79.31           C  
ATOM   4644  C   THR C 122      23.195 -13.221   2.913  1.00 79.31           C  
ATOM   4645  CB  THR C 122      24.882 -12.726   4.698  1.00 79.31           C  
ATOM   4646  O   THR C 122      23.270 -12.357   2.037  1.00 79.31           O  
ATOM   4647  CG2 THR C 122      23.900 -12.729   5.865  1.00 79.31           C  
ATOM   4648  OG1 THR C 122      26.183 -13.081   5.182  1.00 79.31           O  
ATOM   4649  N   THR C 123      22.077 -13.775   3.264  1.00 77.21           N  
ATOM   4650  CA  THR C 123      20.787 -13.359   2.725  1.00 77.21           C  
ATOM   4651  C   THR C 123      20.015 -12.531   3.749  1.00 77.21           C  
ATOM   4652  CB  THR C 123      19.941 -14.573   2.300  1.00 77.21           C  
ATOM   4653  O   THR C 123      19.860 -12.945   4.900  1.00 77.21           O  
ATOM   4654  CG2 THR C 123      18.656 -14.133   1.607  1.00 77.21           C  
ATOM   4655  OG1 THR C 123      20.702 -15.386   1.398  1.00 77.21           O  
ATOM   4656  N   LEU C 124      19.565 -11.402   3.369  1.00 79.44           N  
ATOM   4657  CA  LEU C 124      18.827 -10.504   4.251  1.00 79.44           C  
ATOM   4658  C   LEU C 124      17.475 -10.139   3.647  1.00 79.44           C  
ATOM   4659  CB  LEU C 124      19.637  -9.234   4.524  1.00 79.44           C  
ATOM   4660  O   LEU C 124      17.132 -10.601   2.556  1.00 79.44           O  
ATOM   4661  CG  LEU C 124      20.983  -9.425   5.225  1.00 79.44           C  
ATOM   4662  CD1 LEU C 124      21.769  -8.119   5.228  1.00 79.44           C  
ATOM   4663  CD2 LEU C 124      20.777  -9.935   6.647  1.00 79.44           C  
ATOM   4664  N   GLU C 125      16.640  -9.380   4.470  1.00 78.67           N  
ATOM   4665  CA  GLU C 125      15.305  -8.998   4.017  1.00 78.67           C  
ATOM   4666  C   GLU C 125      15.152  -7.481   3.966  1.00 78.67           C  
ATOM   4667  CB  GLU C 125      14.234  -9.605   4.927  1.00 78.67           C  
ATOM   4668  O   GLU C 125      15.790  -6.761   4.738  1.00 78.67           O  
ATOM   4669  CG  GLU C 125      12.811  -9.381   4.436  1.00 78.67           C  
ATOM   4670  CD  GLU C 125      11.757  -9.950   5.372  1.00 78.67           C  
ATOM   4671  OE1 GLU C 125      10.547  -9.799   5.087  1.00 78.67           O  
ATOM   4672  OE2 GLU C 125      12.144 -10.551   6.399  1.00 78.67           O  
ATOM   4673  N   ARG C 126      14.320  -6.984   3.038  1.00 85.62           N  
ATOM   4674  CA  ARG C 126      13.943  -5.577   2.951  1.00 85.62           C  
ATOM   4675  C   ARG C 126      12.453  -5.426   2.665  1.00 85.62           C  
ATOM   4676  CB  ARG C 126      14.759  -4.867   1.869  1.00 85.62           C  
ATOM   4677  O   ARG C 126      11.809  -6.363   2.188  1.00 85.62           O  
ATOM   4678  CG  ARG C 126      14.460  -5.346   0.458  1.00 85.62           C  
ATOM   4679  CD  ARG C 126      15.379  -4.695  -0.566  1.00 85.62           C  
ATOM   4680  NE  ARG C 126      15.080  -5.144  -1.923  1.00 85.62           N  
ATOM   4681  NH1 ARG C 126      16.886  -4.081  -2.895  1.00 85.62           N  
ATOM   4682  NH2 ARG C 126      15.439  -5.305  -4.185  1.00 85.62           N  
ATOM   4683  CZ  ARG C 126      15.803  -4.842  -2.998  1.00 85.62           C  
ATOM   4684  N   GLN C 127      11.951  -4.292   3.064  1.00 87.39           N  
ATOM   4685  CA  GLN C 127      10.541  -3.994   2.834  1.00 87.39           C  
ATOM   4686  C   GLN C 127      10.370  -2.991   1.697  1.00 87.39           C  
ATOM   4687  CB  GLN C 127       9.889  -3.459   4.110  1.00 87.39           C  
ATOM   4688  O   GLN C 127      11.098  -1.999   1.622  1.00 87.39           O  
ATOM   4689  CG  GLN C 127       8.381  -3.281   4.002  1.00 87.39           C  
ATOM   4690  CD  GLN C 127       7.638  -4.602   3.924  1.00 87.39           C  
ATOM   4691  NE2 GLN C 127       6.634  -4.667   3.056  1.00 87.39           N  
ATOM   4692  OE1 GLN C 127       7.966  -5.556   4.636  1.00 87.39           O  
ATOM   4693  N   THR C 128       9.405  -3.295   0.814  1.00 90.86           N  
ATOM   4694  CA  THR C 128       9.152  -2.419  -0.325  1.00 90.86           C  
ATOM   4695  C   THR C 128       7.797  -1.732  -0.189  1.00 90.86           C  
ATOM   4696  CB  THR C 128       9.204  -3.200  -1.652  1.00 90.86           C  
ATOM   4697  O   THR C 128       6.768  -2.398  -0.051  1.00 90.86           O  
ATOM   4698  CG2 THR C 128       9.008  -2.270  -2.845  1.00 90.86           C  
ATOM   4699  OG1 THR C 128      10.476  -3.848  -1.769  1.00 90.86           O  
ATOM   4700  N   PHE C 129       7.816  -0.450  -0.269  1.00 94.63           N  
ATOM   4701  CA  PHE C 129       6.604   0.360  -0.243  1.00 94.63           C  
ATOM   4702  C   PHE C 129       6.327   0.964  -1.614  1.00 94.63           C  
ATOM   4703  CB  PHE C 129       6.720   1.470   0.806  1.00 94.63           C  
ATOM   4704  O   PHE C 129       7.253   1.377  -2.315  1.00 94.63           O  
ATOM   4705  CG  PHE C 129       7.043   0.969   2.188  1.00 94.63           C  
ATOM   4706  CD1 PHE C 129       6.459  -0.193   2.675  1.00 94.63           C  
ATOM   4707  CD2 PHE C 129       7.932   1.661   3.000  1.00 94.63           C  
ATOM   4708  CE1 PHE C 129       6.756  -0.660   3.953  1.00 94.63           C  
ATOM   4709  CE2 PHE C 129       8.234   1.201   4.278  1.00 94.63           C  
ATOM   4710  CZ  PHE C 129       7.644   0.041   4.754  1.00 94.63           C  
ATOM   4711  N   TYR C 130       5.105   0.899  -1.977  1.00 96.68           N  
ATOM   4712  CA  TYR C 130       4.691   1.718  -3.111  1.00 96.68           C  
ATOM   4713  C   TYR C 130       4.267   3.108  -2.653  1.00 96.68           C  
ATOM   4714  CB  TYR C 130       3.542   1.045  -3.869  1.00 96.68           C  
ATOM   4715  O   TYR C 130       3.288   3.255  -1.917  1.00 96.68           O  
ATOM   4716  CG  TYR C 130       3.246   1.677  -5.207  1.00 96.68           C  
ATOM   4717  CD1 TYR C 130       2.261   2.654  -5.335  1.00 96.68           C  
ATOM   4718  CD2 TYR C 130       3.949   1.299  -6.346  1.00 96.68           C  
ATOM   4719  CE1 TYR C 130       1.983   3.238  -6.567  1.00 96.68           C  
ATOM   4720  CE2 TYR C 130       3.679   1.876  -7.582  1.00 96.68           C  
ATOM   4721  OH  TYR C 130       2.425   3.418  -8.904  1.00 96.68           O  
ATOM   4722  CZ  TYR C 130       2.696   2.843  -7.683  1.00 96.68           C  
ATOM   4723  N   CYS C 131       4.959   4.126  -3.106  1.00 97.87           N  
ATOM   4724  CA  CYS C 131       4.729   5.476  -2.604  1.00 97.87           C  
ATOM   4725  C   CYS C 131       4.323   6.416  -3.733  1.00 97.87           C  
ATOM   4726  CB  CYS C 131       5.982   6.010  -1.910  1.00 97.87           C  
ATOM   4727  O   CYS C 131       4.770   6.257  -4.870  1.00 97.87           O  
ATOM   4728  SG  CYS C 131       6.416   5.116  -0.402  1.00 97.87           S  
ATOM   4729  N   VAL C 132       3.427   7.324  -3.463  1.00 97.58           N  
ATOM   4730  CA  VAL C 132       2.944   8.329  -4.405  1.00 97.58           C  
ATOM   4731  C   VAL C 132       3.164   9.726  -3.829  1.00 97.58           C  
ATOM   4732  CB  VAL C 132       1.451   8.120  -4.742  1.00 97.58           C  
ATOM   4733  O   VAL C 132       3.380   9.880  -2.625  1.00 97.58           O  
ATOM   4734  CG1 VAL C 132       1.238   6.781  -5.446  1.00 97.58           C  
ATOM   4735  CG2 VAL C 132       0.602   8.203  -3.475  1.00 97.58           C  
ATOM   4736  N   PRO C 133       3.232  10.702  -4.710  1.00 96.96           N  
ATOM   4737  CA  PRO C 133       3.283  12.052  -4.144  1.00 96.96           C  
ATOM   4738  C   PRO C 133       2.129  12.333  -3.184  1.00 96.96           C  
ATOM   4739  CB  PRO C 133       3.200  12.955  -5.377  1.00 96.96           C  
ATOM   4740  O   PRO C 133       1.091  11.669  -3.250  1.00 96.96           O  
ATOM   4741  CG  PRO C 133       3.592  12.077  -6.521  1.00 96.96           C  
ATOM   4742  CD  PRO C 133       3.218  10.662  -6.186  1.00 96.96           C  
ATOM   4743  N   VAL C 134       2.265  13.249  -2.239  1.00 97.63           N  
ATOM   4744  CA  VAL C 134       1.225  13.559  -1.263  1.00 97.63           C  
ATOM   4745  C   VAL C 134      -0.044  14.005  -1.985  1.00 97.63           C  
ATOM   4746  CB  VAL C 134       1.685  14.650  -0.270  1.00 97.63           C  
ATOM   4747  O   VAL C 134      -0.062  15.056  -2.630  1.00 97.63           O  
ATOM   4748  CG1 VAL C 134       0.592  14.941   0.756  1.00 97.63           C  
ATOM   4749  CG2 VAL C 134       2.977  14.226   0.426  1.00 97.63           C  
ATOM   4750  N   PRO C 135      -1.144  13.234  -1.862  1.00 97.94           N  
ATOM   4751  CA  PRO C 135      -2.390  13.566  -2.556  1.00 97.94           C  
ATOM   4752  C   PRO C 135      -2.986  14.894  -2.097  1.00 97.94           C  
ATOM   4753  CB  PRO C 135      -3.315  12.400  -2.197  1.00 97.94           C  
ATOM   4754  O   PRO C 135      -3.073  15.153  -0.894  1.00 97.94           O  
ATOM   4755  CG  PRO C 135      -2.393  11.276  -1.846  1.00 97.94           C  
ATOM   4756  CD  PRO C 135      -1.175  11.848  -1.181  1.00 97.94           C  
ATOM   4757  N   GLY C 136      -3.386  15.697  -3.032  1.00 97.78           N  
ATOM   4758  CA  GLY C 136      -4.075  16.945  -2.746  1.00 97.78           C  
ATOM   4759  C   GLY C 136      -3.143  18.045  -2.272  1.00 97.78           C  
ATOM   4760  O   GLY C 136      -3.595  19.060  -1.737  1.00 97.78           O  
ATOM   4761  N   GLU C 137      -1.822  17.855  -2.394  1.00 97.72           N  
ATOM   4762  CA  GLU C 137      -0.843  18.862  -1.995  1.00 97.72           C  
ATOM   4763  C   GLU C 137      -1.081  20.181  -2.724  1.00 97.72           C  
ATOM   4764  CB  GLU C 137       0.580  18.364  -2.259  1.00 97.72           C  
ATOM   4765  O   GLU C 137      -1.227  20.202  -3.948  1.00 97.72           O  
ATOM   4766  CG  GLU C 137       1.655  19.158  -1.532  1.00 97.72           C  
ATOM   4767  CD  GLU C 137       3.047  18.569  -1.690  1.00 97.72           C  
ATOM   4768  OE1 GLU C 137       3.733  18.347  -0.667  1.00 97.72           O  
ATOM   4769  OE2 GLU C 137       3.456  18.327  -2.848  1.00 97.72           O  
ATOM   4770  N   SER C 138      -1.140  21.277  -1.965  1.00 97.55           N  
ATOM   4771  CA  SER C 138      -1.426  22.585  -2.545  1.00 97.55           C  
ATOM   4772  C   SER C 138      -0.262  23.078  -3.399  1.00 97.55           C  
ATOM   4773  CB  SER C 138      -1.730  23.604  -1.446  1.00 97.55           C  
ATOM   4774  O   SER C 138       0.897  22.772  -3.113  1.00 97.55           O  
ATOM   4775  OG  SER C 138      -2.896  23.237  -0.728  1.00 97.55           O  
ATOM   4776  N   THR C 139      -0.512  23.896  -4.362  1.00 96.03           N  
ATOM   4777  CA  THR C 139       0.487  24.426  -5.284  1.00 96.03           C  
ATOM   4778  C   THR C 139       1.511  25.279  -4.541  1.00 96.03           C  
ATOM   4779  CB  THR C 139      -0.170  25.261  -6.399  1.00 96.03           C  
ATOM   4780  O   THR C 139       2.700  25.254  -4.866  1.00 96.03           O  
ATOM   4781  CG2 THR C 139      -0.995  24.382  -7.332  1.00 96.03           C  
ATOM   4782  OG1 THR C 139      -1.026  26.247  -5.808  1.00 96.03           O  
ATOM   4783  N   TRP C 140       1.064  26.087  -3.544  1.00 96.97           N  
ATOM   4784  CA  TRP C 140       1.987  26.949  -2.813  1.00 96.97           C  
ATOM   4785  C   TRP C 140       2.990  26.122  -2.016  1.00 96.97           C  
ATOM   4786  CB  TRP C 140       1.220  27.886  -1.876  1.00 96.97           C  
ATOM   4787  O   TRP C 140       4.114  26.566  -1.769  1.00 96.97           O  
ATOM   4788  CG  TRP C 140       0.505  27.182  -0.762  1.00 96.97           C  
ATOM   4789  CD1 TRP C 140      -0.784  26.728  -0.768  1.00 96.97           C  
ATOM   4790  CD2 TRP C 140       1.040  26.857   0.525  1.00 96.97           C  
ATOM   4791  CE2 TRP C 140       0.018  26.204   1.249  1.00 96.97           C  
ATOM   4792  CE3 TRP C 140       2.286  27.054   1.136  1.00 96.97           C  
ATOM   4793  NE1 TRP C 140      -1.083  26.138   0.439  1.00 96.97           N  
ATOM   4794  CH2 TRP C 140       1.433  25.951   3.130  1.00 96.97           C  
ATOM   4795  CZ2 TRP C 140       0.205  25.746   2.556  1.00 96.97           C  
ATOM   4796  CZ3 TRP C 140       2.469  26.597   2.436  1.00 96.97           C  
ATOM   4797  N   VAL C 141       2.547  24.943  -1.625  1.00 97.34           N  
ATOM   4798  CA  VAL C 141       3.452  24.038  -0.923  1.00 97.34           C  
ATOM   4799  C   VAL C 141       4.528  23.536  -1.882  1.00 97.34           C  
ATOM   4800  CB  VAL C 141       2.692  22.844  -0.303  1.00 97.34           C  
ATOM   4801  O   VAL C 141       5.719  23.568  -1.560  1.00 97.34           O  
ATOM   4802  CG1 VAL C 141       3.669  21.830   0.288  1.00 97.34           C  
ATOM   4803  CG2 VAL C 141       1.712  23.331   0.763  1.00 97.34           C  
ATOM   4804  N   LYS C 142       4.092  23.064  -3.049  1.00 95.12           N  
ATOM   4805  CA  LYS C 142       5.020  22.583  -4.068  1.00 95.12           C  
ATOM   4806  C   LYS C 142       6.017  23.669  -4.461  1.00 95.12           C  
ATOM   4807  CB  LYS C 142       4.258  22.100  -5.303  1.00 95.12           C  
ATOM   4808  O   LYS C 142       7.222  23.417  -4.529  1.00 95.12           O  
ATOM   4809  CG  LYS C 142       3.438  20.839  -5.071  1.00 95.12           C  
ATOM   4810  CD  LYS C 142       2.695  20.416  -6.332  1.00 95.12           C  
ATOM   4811  CE  LYS C 142       1.798  19.212  -6.075  1.00 95.12           C  
ATOM   4812  NZ  LYS C 142       1.000  18.849  -7.284  1.00 95.12           N  
ATOM   4813  N   GLU C 143       5.498  24.877  -4.614  1.00 94.63           N  
ATOM   4814  CA  GLU C 143       6.328  26.010  -5.013  1.00 94.63           C  
ATOM   4815  C   GLU C 143       7.327  26.374  -3.918  1.00 94.63           C  
ATOM   4816  CB  GLU C 143       5.457  27.221  -5.355  1.00 94.63           C  
ATOM   4817  O   GLU C 143       8.485  26.684  -4.205  1.00 94.63           O  
ATOM   4818  CG  GLU C 143       4.672  27.068  -6.649  1.00 94.63           C  
ATOM   4819  CD  GLU C 143       3.662  28.182  -6.874  1.00 94.63           C  
ATOM   4820  OE1 GLU C 143       2.959  28.164  -7.909  1.00 94.63           O  
ATOM   4821  OE2 GLU C 143       3.575  29.081  -6.008  1.00 94.63           O  
ATOM   4822  N   ALA C 144       6.889  26.318  -2.746  1.00 94.60           N  
ATOM   4823  CA  ALA C 144       7.759  26.640  -1.618  1.00 94.60           C  
ATOM   4824  C   ALA C 144       8.923  25.657  -1.525  1.00 94.60           C  
ATOM   4825  CB  ALA C 144       6.963  26.641  -0.315  1.00 94.60           C  
ATOM   4826  O   ALA C 144      10.061  26.055  -1.266  1.00 94.60           O  
ATOM   4827  N   TYR C 145       8.676  24.428  -1.724  1.00 92.64           N  
ATOM   4828  CA  TYR C 145       9.730  23.420  -1.695  1.00 92.64           C  
ATOM   4829  C   TYR C 145      10.690  23.600  -2.865  1.00 92.64           C  
ATOM   4830  CB  TYR C 145       9.128  22.012  -1.726  1.00 92.64           C  
ATOM   4831  O   TYR C 145      11.903  23.445  -2.711  1.00 92.64           O  
ATOM   4832  CG  TYR C 145       8.710  21.500  -0.369  1.00 92.64           C  
ATOM   4833  CD1 TYR C 145       9.651  21.286   0.636  1.00 92.64           C  
ATOM   4834  CD2 TYR C 145       7.376  21.228  -0.089  1.00 92.64           C  
ATOM   4835  CE1 TYR C 145       9.272  20.813   1.887  1.00 92.64           C  
ATOM   4836  CE2 TYR C 145       6.985  20.755   1.159  1.00 92.64           C  
ATOM   4837  OH  TYR C 145       7.557  20.082   3.377  1.00 92.64           O  
ATOM   4838  CZ  TYR C 145       7.938  20.551   2.139  1.00 92.64           C  
ATOM   4839  N   VAL C 146      10.152  23.890  -4.012  1.00 90.10           N  
ATOM   4840  CA  VAL C 146      10.980  24.121  -5.191  1.00 90.10           C  
ATOM   4841  C   VAL C 146      11.920  25.298  -4.941  1.00 90.10           C  
ATOM   4842  CB  VAL C 146      10.118  24.385  -6.447  1.00 90.10           C  
ATOM   4843  O   VAL C 146      13.115  25.220  -5.237  1.00 90.10           O  
ATOM   4844  CG1 VAL C 146      10.983  24.897  -7.597  1.00 90.10           C  
ATOM   4845  CG2 VAL C 146       9.373  23.117  -6.858  1.00 90.10           C  
ATOM   4846  N   ASN C 147      11.356  26.334  -4.360  1.00 88.72           N  
ATOM   4847  CA  ASN C 147      12.130  27.545  -4.107  1.00 88.72           C  
ATOM   4848  C   ASN C 147      13.199  27.316  -3.043  1.00 88.72           C  
ATOM   4849  CB  ASN C 147      11.208  28.695  -3.694  1.00 88.72           C  
ATOM   4850  O   ASN C 147      14.255  27.950  -3.071  1.00 88.72           O  
ATOM   4851  CG  ASN C 147      10.322  29.170  -4.830  1.00 88.72           C  
ATOM   4852  ND2 ASN C 147       9.212  29.811  -4.487  1.00 88.72           N  
ATOM   4853  OD1 ASN C 147      10.634  28.961  -6.005  1.00 88.72           O  
ATOM   4854  N   ALA C 148      12.900  26.428  -2.155  1.00 85.02           N  
ATOM   4855  CA  ALA C 148      13.834  26.136  -1.071  1.00 85.02           C  
ATOM   4856  C   ALA C 148      14.963  25.228  -1.551  1.00 85.02           C  
ATOM   4857  CB  ALA C 148      13.101  25.493   0.104  1.00 85.02           C  
ATOM   4858  O   ALA C 148      16.035  25.187  -0.943  1.00 85.02           O  
ATOM   4859  N   ASN C 149      14.645  24.537  -2.631  1.00 80.51           N  
ATOM   4860  CA  ASN C 149      15.616  23.581  -3.153  1.00 80.51           C  
ATOM   4861  C   ASN C 149      16.769  24.283  -3.865  1.00 80.51           C  
ATOM   4862  CB  ASN C 149      14.937  22.586  -4.096  1.00 80.51           C  
ATOM   4863  O   ASN C 149      16.545  25.122  -4.740  1.00 80.51           O  
ATOM   4864  CG  ASN C 149      15.717  21.295  -4.244  1.00 80.51           C  
ATOM   4865  ND2 ASN C 149      15.191  20.372  -5.040  1.00 80.51           N  
ATOM   4866  OD1 ASN C 149      16.783  21.127  -3.646  1.00 80.51           O  
ATOM   4867  N   GLN C 150      18.035  24.030  -3.441  1.00 75.49           N  
ATOM   4868  CA  GLN C 150      19.232  24.642  -4.009  1.00 75.49           C  
ATOM   4869  C   GLN C 150      20.029  23.631  -4.829  1.00 75.49           C  
ATOM   4870  CB  GLN C 150      20.110  25.232  -2.905  1.00 75.49           C  
ATOM   4871  O   GLN C 150      21.160  23.907  -5.235  1.00 75.49           O  
ATOM   4872  CG  GLN C 150      19.463  26.390  -2.158  1.00 75.49           C  
ATOM   4873  CD  GLN C 150      20.302  26.878  -0.991  1.00 75.49           C  
ATOM   4874  NE2 GLN C 150      19.723  27.742  -0.165  1.00 75.49           N  
ATOM   4875  OE1 GLN C 150      21.461  26.481  -0.834  1.00 75.49           O  
ATOM   4876  N   ALA C 151      19.475  22.452  -5.025  1.00 75.61           N  
ATOM   4877  CA  ALA C 151      20.195  21.400  -5.739  1.00 75.61           C  
ATOM   4878  C   ALA C 151      20.365  21.755  -7.213  1.00 75.61           C  
ATOM   4879  CB  ALA C 151      19.468  20.066  -5.595  1.00 75.61           C  
ATOM   4880  O   ALA C 151      19.451  22.302  -7.835  1.00 75.61           O  
ATOM   4881  N   ARG C 152      21.560  21.725  -7.762  1.00 63.22           N  
ATOM   4882  CA  ARG C 152      21.871  21.955  -9.169  1.00 63.22           C  
ATOM   4883  C   ARG C 152      21.817  20.654  -9.963  1.00 63.22           C  
ATOM   4884  CB  ARG C 152      23.251  22.601  -9.316  1.00 63.22           C  
ATOM   4885  O   ARG C 152      22.359  19.635  -9.531  1.00 63.22           O  
ATOM   4886  CG  ARG C 152      23.276  24.084  -8.980  1.00 63.22           C  
ATOM   4887  CD  ARG C 152      24.620  24.715  -9.315  1.00 63.22           C  
ATOM   4888  NE  ARG C 152      24.656  26.130  -8.954  1.00 63.22           N  
ATOM   4889  NH1 ARG C 152      26.848  26.453  -9.606  1.00 63.22           N  
ATOM   4890  NH2 ARG C 152      25.636  28.195  -8.739  1.00 63.22           N  
ATOM   4891  CZ  ARG C 152      25.713  26.923  -9.101  1.00 63.22           C  
ATOM   4892  N   VAL C 153      20.835  20.481 -10.874  1.00 61.30           N  
ATOM   4893  CA  VAL C 153      20.783  19.238 -11.637  1.00 61.30           C  
ATOM   4894  C   VAL C 153      21.269  19.486 -13.063  1.00 61.30           C  
ATOM   4895  CB  VAL C 153      19.357  18.643 -11.656  1.00 61.30           C  
ATOM   4896  O   VAL C 153      20.951  20.515 -13.664  1.00 61.30           O  
ATOM   4897  CG1 VAL C 153      19.408  17.124 -11.811  1.00 61.30           C  
ATOM   4898  CG2 VAL C 153      18.602  19.028 -10.385  1.00 61.30           C  
ATOM   4899  N   SER C 154      22.409  18.944 -13.593  1.00 49.94           N  
ATOM   4900  CA  SER C 154      22.842  19.013 -14.985  1.00 49.94           C  
ATOM   4901  C   SER C 154      22.199  17.909 -15.819  1.00 49.94           C  
ATOM   4902  CB  SER C 154      24.365  18.912 -15.079  1.00 49.94           C  
ATOM   4903  O   SER C 154      22.048  16.779 -15.352  1.00 49.94           O  
ATOM   4904  OG  SER C 154      24.984  19.971 -14.369  1.00 49.94           O  
ATOM   4905  N   PRO C 155      21.488  18.257 -17.014  1.00 40.96           N  
ATOM   4906  CA  PRO C 155      20.952  17.163 -17.828  1.00 40.96           C  
ATOM   4907  C   PRO C 155      22.004  16.108 -18.165  1.00 40.96           C  
ATOM   4908  CB  PRO C 155      20.465  17.873 -19.094  1.00 40.96           C  
ATOM   4909  O   PRO C 155      23.187  16.432 -18.300  1.00 40.96           O  
ATOM   4910  CG  PRO C 155      20.767  19.318 -18.863  1.00 40.96           C  
ATOM   4911  CD  PRO C 155      21.458  19.454 -17.536  1.00 40.96           C  
ATOM   4912  N   SER C 156      21.777  14.841 -17.927  1.00 38.21           N  
ATOM   4913  CA  SER C 156      22.669  13.747 -18.297  1.00 38.21           C  
ATOM   4914  C   SER C 156      22.906  13.711 -19.803  1.00 38.21           C  
ATOM   4915  CB  SER C 156      22.096  12.408 -17.831  1.00 38.21           C  
ATOM   4916  O   SER C 156      21.971  13.881 -20.588  1.00 38.21           O  
ATOM   4917  OG  SER C 156      22.824  11.907 -16.723  1.00 38.21           O  
ATOM   4918  N   THR C 157      24.034  14.019 -20.402  1.00 34.29           N  
ATOM   4919  CA  THR C 157      24.411  14.041 -21.811  1.00 34.29           C  
ATOM   4920  C   THR C 157      24.118  12.697 -22.471  1.00 34.29           C  
ATOM   4921  CB  THR C 157      25.901  14.387 -21.986  1.00 34.29           C  
ATOM   4922  O   THR C 157      24.390  12.509 -23.658  1.00 34.29           O  
ATOM   4923  CG2 THR C 157      26.087  15.862 -22.327  1.00 34.29           C  
ATOM   4924  OG1 THR C 157      26.599  14.099 -20.768  1.00 34.29           O  
ATOM   4925  N   SER C 158      23.903  11.524 -21.801  1.00 31.79           N  
ATOM   4926  CA  SER C 158      24.212  10.292 -22.521  1.00 31.79           C  
ATOM   4927  C   SER C 158      23.287  10.106 -23.719  1.00 31.79           C  
ATOM   4928  CB  SER C 158      24.102   9.085 -21.589  1.00 31.79           C  
ATOM   4929  O   SER C 158      23.409   9.125 -24.456  1.00 31.79           O  
ATOM   4930  OG  SER C 158      22.778   8.945 -21.100  1.00 31.79           O  
ATOM   4931  N   TYR C 159      22.101  10.657 -23.845  1.00 30.90           N  
ATOM   4932  CA  TYR C 159      21.338  10.098 -24.956  1.00 30.90           C  
ATOM   4933  C   TYR C 159      21.889  10.579 -26.293  1.00 30.90           C  
ATOM   4934  CB  TYR C 159      19.858  10.476 -24.835  1.00 30.90           C  
ATOM   4935  O   TYR C 159      21.757  11.755 -26.639  1.00 30.90           O  
ATOM   4936  CG  TYR C 159      19.041   9.483 -24.045  1.00 30.90           C  
ATOM   4937  CD1 TYR C 159      18.491   8.360 -24.658  1.00 30.90           C
[truncated: 311,203 more chars]
