# Supplementary material for: AI-guided pipeline for protein–protein interaction drug discovery identifies a SARS-CoV-2 inhibitor
Source: Mol Syst Biol. 2024 Mar 11;20(4):428–57. doi: 10.1038/s44320-024-00019-8 (PMC10987651; doi:10.1038/s44320-024-00019-8)
Supplement: Supplementary file 12 — Source Data Fig. 2 [file 44320_2024_19_MOESM12_ESM.zip › Source Data Figure EV3-EV4/ColabFold/RXRB_CXCL11_unrelaxed_rank_3_model_4.pdb]

MODEL     1                                                                     
ATOM      1  N   MET B   1      12.637  89.128 -27.402  1.00 22.91           N  
ATOM      2  CA  MET B   1      12.969  90.549 -27.425  1.00 22.91           C  
ATOM      3  C   MET B   1      12.703  91.192 -26.068  1.00 22.91           C  
ATOM      4  CB  MET B   1      12.169  91.271 -28.511  1.00 22.91           C  
ATOM      5  O   MET B   1      12.028  90.606 -25.220  1.00 22.91           O  
ATOM      6  CG  MET B   1      12.524  90.838 -29.924  1.00 22.91           C  
ATOM      7  SD  MET B   1      12.091  92.105 -31.178  1.00 22.91           S  
ATOM      8  CE  MET B   1      13.205  91.616 -32.525  1.00 22.91           C  
ATOM      9  N   SER B   2      12.101  92.458 -26.073  1.00 22.37           N  
ATOM     10  CA  SER B   2      12.463  93.650 -25.312  1.00 22.37           C  
ATOM     11  C   SER B   2      11.661  93.744 -24.018  1.00 22.37           C  
ATOM     12  CB  SER B   2      12.242  94.909 -26.150  1.00 22.37           C  
ATOM     13  O   SER B   2      10.714  92.982 -23.811  1.00 22.37           O  
ATOM     14  OG  SER B   2      13.348  95.144 -27.006  1.00 22.37           O  
ATOM     15  N   TRP B   3      10.692  94.795 -23.821  1.00 22.91           N  
ATOM     16  CA  TRP B   3      10.937  96.030 -23.083  1.00 22.91           C  
ATOM     17  C   TRP B   3      10.100  96.077 -21.809  1.00 22.91           C  
ATOM     18  CB  TRP B   3      10.629  97.249 -23.957  1.00 22.91           C  
ATOM     19  O   TRP B   3       9.194  95.261 -21.623  1.00 22.91           O  
ATOM     20  CG  TRP B   3      11.723  97.600 -24.920  1.00 22.91           C  
ATOM     21  CD1 TRP B   3      12.080  96.912 -26.047  1.00 22.91           C  
ATOM     22  CD2 TRP B   3      12.606  98.722 -24.838  1.00 22.91           C  
ATOM     23  CE2 TRP B   3      13.474  98.654 -25.950  1.00 22.91           C  
ATOM     24  CE3 TRP B   3      12.747  99.782 -23.932  1.00 22.91           C  
ATOM     25  NE1 TRP B   3      13.132  97.541 -26.671  1.00 22.91           N  
ATOM     26  CH2 TRP B   3      14.586 100.631 -25.278  1.00 22.91           C  
ATOM     27  CZ2 TRP B   3      14.470  99.606 -26.180  1.00 22.91           C  
ATOM     28  CZ3 TRP B   3      13.739 100.728 -24.162  1.00 22.91           C  
ATOM     29  N   ALA B   4       9.100  97.125 -21.665  1.00 22.29           N  
ATOM     30  CA  ALA B   4       9.245  98.364 -20.905  1.00 22.29           C  
ATOM     31  C   ALA B   4       8.322  98.373 -19.690  1.00 22.29           C  
ATOM     32  CB  ALA B   4       8.960  99.571 -21.795  1.00 22.29           C  
ATOM     33  O   ALA B   4       8.761  98.649 -18.571  1.00 22.29           O  
ATOM     34  N   ALA B   5       7.167  99.210 -19.657  1.00 20.76           N  
ATOM     35  CA  ALA B   5       7.193 100.527 -19.026  1.00 20.76           C  
ATOM     36  C   ALA B   5       6.463 100.508 -17.686  1.00 20.76           C  
ATOM     37  CB  ALA B   5       6.575 101.573 -19.951  1.00 20.76           C  
ATOM     38  O   ALA B   5       5.745  99.554 -17.377  1.00 20.76           O  
ATOM     39  N   ARG B   6       5.371 101.422 -17.524  1.00 21.50           N  
ATOM     40  CA  ARG B   6       5.405 102.659 -16.751  1.00 21.50           C  
ATOM     41  C   ARG B   6       4.703 102.486 -15.408  1.00 21.50           C  
ATOM     42  CB  ARG B   6       4.759 103.803 -17.536  1.00 21.50           C  
ATOM     43  O   ARG B   6       3.976 101.512 -15.203  1.00 21.50           O  
ATOM     44  CG  ARG B   6       5.716 104.525 -18.471  1.00 21.50           C  
ATOM     45  CD  ARG B   6       5.082 105.771 -19.074  1.00 21.50           C  
ATOM     46  NE  ARG B   6       6.089 106.685 -19.607  1.00 21.50           N  
ATOM     47  NH1 ARG B   6       4.617 108.431 -19.957  1.00 21.50           N  
ATOM     48  NH2 ARG B   6       6.836 108.672 -20.481  1.00 21.50           N  
ATOM     49  CZ  ARG B   6       5.845 107.927 -20.014  1.00 21.50           C  
ATOM     50  N   PRO B   7       3.900 103.631 -14.945  1.00 23.87           N  
ATOM     51  CA  PRO B   7       4.131 104.453 -13.754  1.00 23.87           C  
ATOM     52  C   PRO B   7       3.152 104.142 -12.624  1.00 23.87           C  
ATOM     53  CB  PRO B   7       3.934 105.881 -14.269  1.00 23.87           C  
ATOM     54  O   PRO B   7       2.295 103.266 -12.768  1.00 23.87           O  
ATOM     55  CG  PRO B   7       3.121 105.730 -15.514  1.00 23.87           C  
ATOM     56  CD  PRO B   7       2.928 104.265 -15.783  1.00 23.87           C  
ATOM     57  N   PRO B   8       2.181 105.212 -12.245  1.00 20.97           N  
ATOM     58  CA  PRO B   8       2.260 106.077 -11.066  1.00 20.97           C  
ATOM     59  C   PRO B   8       1.214 105.732 -10.009  1.00 20.97           C  
ATOM     60  CB  PRO B   8       2.017 107.476 -11.638  1.00 20.97           C  
ATOM     61  O   PRO B   8       1.548 105.580  -8.831  1.00 20.97           O  
ATOM     62  CG  PRO B   8       1.360 107.240 -12.959  1.00 20.97           C  
ATOM     63  CD  PRO B   8       1.333 105.761 -13.221  1.00 20.97           C  
ATOM     64  N   PHE B   9      -0.060 106.406 -10.050  1.00 20.45           N  
ATOM     65  CA  PHE B   9      -0.495 107.559  -9.270  1.00 20.45           C  
ATOM     66  C   PHE B   9      -1.343 107.120  -8.082  1.00 20.45           C  
ATOM     67  CB  PHE B   9      -1.286 108.535 -10.147  1.00 20.45           C  
ATOM     68  O   PHE B   9      -1.833 105.989  -8.046  1.00 20.45           O  
ATOM     69  CG  PHE B   9      -0.445 109.629 -10.747  1.00 20.45           C  
ATOM     70  CD1 PHE B   9      -0.195 110.800 -10.041  1.00 20.45           C  
ATOM     71  CD2 PHE B   9       0.097 109.488 -12.018  1.00 20.45           C  
ATOM     72  CE1 PHE B   9       0.583 111.814 -10.593  1.00 20.45           C  
ATOM     73  CE2 PHE B   9       0.875 110.497 -12.577  1.00 20.45           C  
ATOM     74  CZ  PHE B   9       1.116 111.660 -11.863  1.00 20.45           C  
ATOM     75  N   LEU B  10      -2.182 108.139  -7.511  1.00 19.49           N  
ATOM     76  CA  LEU B  10      -2.296 108.731  -6.182  1.00 19.49           C  
ATOM     77  C   LEU B  10      -3.556 108.244  -5.476  1.00 19.49           C  
ATOM     78  CB  LEU B  10      -2.308 110.259  -6.277  1.00 19.49           C  
ATOM     79  O   LEU B  10      -3.532 107.970  -4.273  1.00 19.49           O  
ATOM     80  CG  LEU B  10      -0.962 110.961  -6.089  1.00 19.49           C  
ATOM     81  CD1 LEU B  10      -0.793 112.069  -7.123  1.00 19.49           C  
ATOM     82  CD2 LEU B  10      -0.843 111.520  -4.675  1.00 19.49           C  
ATOM     83  N   PRO B  11      -4.770 108.390  -6.018  1.00 18.53           N  
ATOM     84  CA  PRO B  11      -5.632 109.455  -5.498  1.00 18.53           C  
ATOM     85  C   PRO B  11      -6.347 109.059  -4.209  1.00 18.53           C  
ATOM     86  CB  PRO B  11      -6.635 109.681  -6.632  1.00 18.53           C  
ATOM     87  O   PRO B  11      -6.412 107.873  -3.874  1.00 18.53           O  
ATOM     88  CG  PRO B  11      -6.664 108.388  -7.380  1.00 18.53           C  
ATOM     89  CD  PRO B  11      -5.624 107.476  -6.797  1.00 18.53           C  
ATOM     90  N   GLN B  12      -7.391 109.952  -3.831  1.00 19.76           N  
ATOM     91  CA  GLN B  12      -7.824 110.712  -2.663  1.00 19.76           C  
ATOM     92  C   GLN B  12      -8.844 109.928  -1.843  1.00 19.76           C  
ATOM     93  CB  GLN B  12      -8.414 112.058  -3.086  1.00 19.76           C  
ATOM     94  O   GLN B  12      -8.474 109.161  -0.952  1.00 19.76           O  
ATOM     95  CG  GLN B  12      -7.824 113.250  -2.344  1.00 19.76           C  
ATOM     96  CD  GLN B  12      -7.948 114.546  -3.122  1.00 19.76           C  
ATOM     97  NE2 GLN B  12      -7.426 115.629  -2.557  1.00 19.76           N  
ATOM     98  OE1 GLN B  12      -8.507 114.574  -4.223  1.00 19.76           O  
ATOM     99  N   ARG B  13     -10.173 110.437  -1.776  1.00 17.78           N  
ATOM    100  CA  ARG B  13     -10.767 111.151  -0.651  1.00 17.78           C  
ATOM    101  C   ARG B  13     -11.782 110.276   0.078  1.00 17.78           C  
ATOM    102  CB  ARG B  13     -11.435 112.443  -1.126  1.00 17.78           C  
ATOM    103  O   ARG B  13     -11.800 110.233   1.310  1.00 17.78           O  
ATOM    104  CG  ARG B  13     -10.458 113.574  -1.408  1.00 17.78           C  
ATOM    105  CD  ARG B  13     -11.167 114.916  -1.524  1.00 17.78           C  
ATOM    106  NE  ARG B  13     -10.258 116.030  -1.272  1.00 17.78           N  
ATOM    107  NH1 ARG B  13     -11.880 117.665  -1.449  1.00 17.78           N  
ATOM    108  NH2 ARG B  13      -9.708 118.243  -1.002  1.00 17.78           N  
ATOM    109  CZ  ARG B  13     -10.617 117.310  -1.241  1.00 17.78           C  
ATOM    110  N   HIS B  14     -12.888 109.881  -0.540  1.00 16.38           N  
ATOM    111  CA  HIS B  14     -14.143 110.537  -0.189  1.00 16.38           C  
ATOM    112  C   HIS B  14     -14.751 109.925   1.068  1.00 16.38           C  
ATOM    113  CB  HIS B  14     -15.136 110.448  -1.349  1.00 16.38           C  
ATOM    114  O   HIS B  14     -14.394 108.811   1.457  1.00 16.38           O  
ATOM    115  CG  HIS B  14     -15.101 111.633  -2.262  1.00 16.38           C  
ATOM    116  CD2 HIS B  14     -14.550 111.794  -3.488  1.00 16.38           C  
ATOM    117  ND1 HIS B  14     -15.681 112.840  -1.937  1.00 16.38           N  
ATOM    118  CE1 HIS B  14     -15.489 113.694  -2.928  1.00 16.38           C  
ATOM    119  NE2 HIS B  14     -14.805 113.085  -3.881  1.00 16.38           N  
ATOM    120  N   ALA B  15     -16.128 110.202   1.242  1.00 17.95           N  
ATOM    121  CA  ALA B  15     -16.903 110.904   2.261  1.00 17.95           C  
ATOM    122  C   ALA B  15     -17.500 109.925   3.268  1.00 17.95           C  
ATOM    123  CB  ALA B  15     -18.007 111.735   1.612  1.00 17.95           C  
ATOM    124  O   ALA B  15     -17.327 108.711   3.140  1.00 17.95           O  
ATOM    125  N   ALA B  16     -18.903 109.846   3.325  1.00 17.76           N  
ATOM    126  CA  ALA B  16     -19.744 110.507   4.320  1.00 17.76           C  
ATOM    127  C   ALA B  16     -20.270 109.507   5.346  1.00 17.76           C  
ATOM    128  CB  ALA B  16     -20.906 111.228   3.641  1.00 17.76           C  
ATOM    129  O   ALA B  16     -20.136 109.718   6.553  1.00 17.76           O  
ATOM    130  N   GLY B  17     -21.552 109.027   5.136  1.00 17.67           N  
ATOM    131  CA  GLY B  17     -22.744 109.438   5.859  1.00 17.67           C  
ATOM    132  C   GLY B  17     -23.076 108.530   7.028  1.00 17.67           C  
ATOM    133  O   GLY B  17     -22.511 107.442   7.155  1.00 17.67           O  
ATOM    134  N   GLN B  18     -24.179 108.950   7.811  1.00 20.06           N  
ATOM    135  CA  GLN B  18     -24.542 109.052   9.220  1.00 20.06           C  
ATOM    136  C   GLN B  18     -25.104 107.732   9.740  1.00 20.06           C  
ATOM    137  CB  GLN B  18     -25.557 110.176   9.434  1.00 20.06           C  
ATOM    138  O   GLN B  18     -25.359 106.810   8.962  1.00 20.06           O  
ATOM    139  CG  GLN B  18     -24.927 111.556   9.570  1.00 20.06           C  
ATOM    140  CD  GLN B  18     -25.949 112.641   9.852  1.00 20.06           C  
ATOM    141  NE2 GLN B  18     -25.624 113.874   9.476  1.00 20.06           N  
ATOM    142  OE1 GLN B  18     -27.021 112.375  10.403  1.00 20.06           O  
ATOM    143  N   CYS B  19     -26.197 107.884  10.619  1.00 19.21           N  
ATOM    144  CA  CYS B  19     -26.434 107.497  12.005  1.00 19.21           C  
ATOM    145  C   CYS B  19     -27.404 106.324  12.086  1.00 19.21           C  
ATOM    146  CB  CYS B  19     -26.980 108.678  12.806  1.00 19.21           C  
ATOM    147  O   CYS B  19     -27.487 105.651  13.114  1.00 19.21           O  
ATOM    148  SG  CYS B  19     -25.887 109.223  14.137  1.00 19.21           S  
ATOM    149  N   GLY B  20     -28.194 106.101  11.068  1.00 17.66           N  
ATOM    150  CA  GLY B  20     -29.578 106.358  11.432  1.00 17.66           C  
ATOM    151  C   GLY B  20     -30.120 105.372  12.450  1.00 17.66           C  
ATOM    152  O   GLY B  20     -29.472 104.369  12.756  1.00 17.66           O  
ATOM    153  N   PRO B  21     -31.502 105.336  12.529  1.00 18.93           N  
ATOM    154  CA  PRO B  21     -32.491 105.552  13.588  1.00 18.93           C  
ATOM    155  C   PRO B  21     -32.857 104.265  14.324  1.00 18.93           C  
ATOM    156  CB  PRO B  21     -33.699 106.112  12.834  1.00 18.93           C  
ATOM    157  O   PRO B  21     -32.404 103.182  13.945  1.00 18.93           O  
ATOM    158  CG  PRO B  21     -33.567 105.572  11.446  1.00 18.93           C  
ATOM    159  CD  PRO B  21     -32.280 104.805  11.353  1.00 18.93           C  
ATOM    160  N   VAL B  22     -34.146 103.825  14.112  1.00 19.77           N  
ATOM    161  CA  VAL B  22     -35.273 104.058  15.009  1.00 19.77           C  
ATOM    162  C   VAL B  22     -35.588 102.782  15.786  1.00 19.77           C  
ATOM    163  CB  VAL B  22     -36.523 104.535  14.237  1.00 19.77           C  
ATOM    164  O   VAL B  22     -35.635 102.793  17.018  1.00 19.77           O  
ATOM    165  CG1 VAL B  22     -37.487 105.267  15.169  1.00 19.77           C  
ATOM    166  CG2 VAL B  22     -36.118 105.433  13.069  1.00 19.77           C  
ATOM    167  N   GLY B  23     -36.731 102.120  15.363  1.00 20.01           N  
ATOM    168  CA  GLY B  23     -38.046 101.987  15.969  1.00 20.01           C  
ATOM    169  C   GLY B  23     -38.243 100.663  16.683  1.00 20.01           C  
ATOM    170  O   GLY B  23     -37.466  99.726  16.488  1.00 20.01           O  
ATOM    171  N   VAL B  24     -39.144 100.693  17.683  1.00 23.48           N  
ATOM    172  CA  VAL B  24     -39.551 100.133  18.967  1.00 23.48           C  
ATOM    173  C   VAL B  24     -40.180  98.757  18.755  1.00 23.48           C  
ATOM    174  CB  VAL B  24     -40.540 101.063  19.704  1.00 23.48           C  
ATOM    175  O   VAL B  24     -40.414  98.344  17.617  1.00 23.48           O  
ATOM    176  CG1 VAL B  24     -40.647 100.678  21.179  1.00 23.48           C  
ATOM    177  CG2 VAL B  24     -40.109 102.521  19.560  1.00 23.48           C  
ATOM    178  N   ARG B  25     -41.435  98.647  19.275  1.00 21.56           N  
ATOM    179  CA  ARG B  25     -42.200  97.901  20.269  1.00 21.56           C  
ATOM    180  C   ARG B  25     -43.004  96.782  19.616  1.00 21.56           C  
ATOM    181  CB  ARG B  25     -43.135  98.836  21.040  1.00 21.56           C  
ATOM    182  O   ARG B  25     -43.224  96.795  18.403  1.00 21.56           O  
ATOM    183  CG  ARG B  25     -42.868  98.878  22.536  1.00 21.56           C  
ATOM    184  CD  ARG B  25     -43.752  99.900  23.238  1.00 21.56           C  
ATOM    185  NE  ARG B  25     -43.621  99.818  24.690  1.00 21.56           N  
ATOM    186  NH1 ARG B  25     -44.861 101.720  25.117  1.00 21.56           N  
ATOM    187  NH2 ARG B  25     -43.970 100.514  26.851  1.00 21.56           N  
ATOM    188  CZ  ARG B  25     -44.151 100.684  25.549  1.00 21.56           C  
ATOM    189  N   LYS B  26     -43.880  96.106  20.387  1.00 19.79           N  
ATOM    190  CA  LYS B  26     -44.287  94.744  20.722  1.00 19.79           C  
ATOM    191  C   LYS B  26     -45.575  94.362  19.998  1.00 19.79           C  
ATOM    192  CB  LYS B  26     -44.472  94.597  22.233  1.00 19.79           C  
ATOM    193  O   LYS B  26     -46.149  93.303  20.261  1.00 19.79           O  
ATOM    194  CG  LYS B  26     -43.577  93.541  22.866  1.00 19.79           C  
ATOM    195  CD  LYS B  26     -43.772  93.476  24.376  1.00 19.79           C  
ATOM    196  CE  LYS B  26     -42.921  92.380  25.003  1.00 19.79           C  
ATOM    197  NZ  LYS B  26     -42.945  92.445  26.495  1.00 19.79           N  
ATOM    198  N   GLU B  27     -45.937  95.170  18.903  1.00 20.42           N  
ATOM    199  CA  GLU B  27     -47.375  95.416  18.857  1.00 20.42           C  
ATOM    200  C   GLU B  27     -48.161  94.110  18.934  1.00 20.42           C  
ATOM    201  CB  GLU B  27     -47.750  96.182  17.586  1.00 20.42           C  
ATOM    202  O   GLU B  27     -47.617  93.036  18.668  1.00 20.42           O  
ATOM    203  CG  GLU B  27     -48.945  97.108  17.756  1.00 20.42           C  
ATOM    204  CD  GLU B  27     -49.196  97.993  16.545  1.00 20.42           C  
ATOM    205  OE1 GLU B  27     -50.324  98.515  16.399  1.00 20.42           O  
ATOM    206  OE2 GLU B  27     -48.257  98.164  15.736  1.00 20.42           O  
ATOM    207  N   MET B  28     -49.463  94.252  18.526  1.00 16.47           N  
ATOM    208  CA  MET B  28     -50.869  94.133  18.900  1.00 16.47           C  
ATOM    209  C   MET B  28     -51.521  92.948  18.196  1.00 16.47           C  
ATOM    210  CB  MET B  28     -51.625  95.421  18.568  1.00 16.47           C  
ATOM    211  O   MET B  28     -52.459  92.347  18.723  1.00 16.47           O  
ATOM    212  CG  MET B  28     -52.173  96.143  19.788  1.00 16.47           C  
ATOM    213  SD  MET B  28     -53.148  97.632  19.344  1.00 16.47           S  
ATOM    214  CE  MET B  28     -54.389  97.609  20.668  1.00 16.47           C  
ATOM    215  N   HIS B  29     -51.248  92.689  16.917  1.00 18.39           N  
ATOM    216  CA  HIS B  29     -52.466  92.953  16.159  1.00 18.39           C  
ATOM    217  C   HIS B  29     -53.548  91.928  16.482  1.00 18.39           C  
ATOM    218  CB  HIS B  29     -52.174  92.954  14.658  1.00 18.39           C  
ATOM    219  O   HIS B  29     -53.254  90.853  17.007  1.00 18.39           O  
ATOM    220  CG  HIS B  29     -52.030  94.323  14.075  1.00 18.39           C  
ATOM    221  CD2 HIS B  29     -50.935  95.004  13.664  1.00 18.39           C  
ATOM    222  ND1 HIS B  29     -53.106  95.158  13.862  1.00 18.39           N  
ATOM    223  CE1 HIS B  29     -52.677  96.296  13.342  1.00 18.39           C  
ATOM    224  NE2 HIS B  29     -51.363  96.228  13.212  1.00 18.39           N  
ATOM    225  N   CYS B  30     -54.441  91.888  15.447  1.00 16.77           N  
ATOM    226  CA  CYS B  30     -55.872  92.133  15.306  1.00 16.77           C  
ATOM    227  C   CYS B  30     -56.664  90.841  15.460  1.00 16.77           C  
ATOM    228  CB  CYS B  30     -56.176  92.771  13.951  1.00 16.77           C  
ATOM    229  O   CYS B  30     -57.629  90.787  16.224  1.00 16.77           O  
ATOM    230  SG  CYS B  30     -57.597  93.885  13.972  1.00 16.77           S  
ATOM    231  N   GLY B  31     -56.977  90.245  14.234  1.00 18.54           N  
ATOM    232  CA  GLY B  31     -58.290  90.386  13.626  1.00 18.54           C  
ATOM    233  C   GLY B  31     -59.247  89.271  14.006  1.00 18.54           C  
ATOM    234  O   GLY B  31     -58.851  88.302  14.657  1.00 18.54           O  
ATOM    235  N   VAL B  32     -60.186  89.064  13.010  1.00 17.92           N  
ATOM    236  CA  VAL B  32     -61.642  89.156  12.967  1.00 17.92           C  
ATOM    237  C   VAL B  32     -62.255  87.780  13.214  1.00 17.92           C  
ATOM    238  CB  VAL B  32     -62.135  89.725  11.617  1.00 17.92           C  
ATOM    239  O   VAL B  32     -63.118  87.624  14.081  1.00 17.92           O  
ATOM    240  CG1 VAL B  32     -63.208  90.789  11.840  1.00 17.92           C  
ATOM    241  CG2 VAL B  32     -60.964  90.300  10.822  1.00 17.92           C  
ATOM    242  N   ALA B  33     -62.549  87.136  12.004  1.00 18.73           N  
ATOM    243  CA  ALA B  33     -63.933  87.200  11.544  1.00 18.73           C  
ATOM    244  C   ALA B  33     -64.753  86.043  12.107  1.00 18.73           C  
ATOM    245  CB  ALA B  33     -63.988  87.194  10.018  1.00 18.73           C  
ATOM    246  O   ALA B  33     -64.211  85.154  12.768  1.00 18.73           O  
ATOM    247  N   SER B  34     -65.249  85.251  11.078  1.00 19.43           N  
ATOM    248  CA  SER B  34     -66.630  85.215  10.609  1.00 19.43           C  
ATOM    249  C   SER B  34     -67.425  84.123  11.316  1.00 19.43           C  
ATOM    250  CB  SER B  34     -66.678  84.995   9.097  1.00 19.43           C  
ATOM    251  O   SER B  34     -66.848  83.249  11.966  1.00 19.43           O  
ATOM    252  OG  SER B  34     -65.601  84.178   8.673  1.00 19.43           O  
ATOM    253  N   ARG B  35     -68.615  83.841  10.554  1.00 19.56           N  
ATOM    254  CA  ARG B  35     -70.045  83.726  10.822  1.00 19.56           C  
ATOM    255  C   ARG B  35     -70.406  82.313  11.270  1.00 19.56           C  
ATOM    256  CB  ARG B  35     -70.857  84.106   9.582  1.00 19.56           C  
ATOM    257  O   ARG B  35     -69.526  81.524  11.619  1.00 19.56           O  
ATOM    258  CG  ARG B  35     -71.661  85.386   9.740  1.00 19.56           C  
ATOM    259  CD  ARG B  35     -72.542  85.653   8.528  1.00 19.56           C  
ATOM    260  NE  ARG B  35     -73.001  87.039   8.489  1.00 19.56           N  
ATOM    261  NH1 ARG B  35     -74.845  86.608   7.166  1.00 19.56           N  
ATOM    262  NH2 ARG B  35     -74.411  88.745   7.875  1.00 19.56           N  
ATOM    263  CZ  ARG B  35     -74.084  87.461   7.843  1.00 19.56           C  
ATOM    264  N   TRP B  36     -71.284  81.669  10.314  1.00 19.34           N  
ATOM    265  CA  TRP B  36     -72.724  81.442  10.370  1.00 19.34           C  
ATOM    266  C   TRP B  36     -73.033  79.988  10.714  1.00 19.34           C  
ATOM    267  CB  TRP B  36     -73.380  81.815   9.037  1.00 19.34           C  
ATOM    268  O   TRP B  36     -72.131  79.150  10.761  1.00 19.34           O  
ATOM    269  CG  TRP B  36     -73.890  83.224   8.983  1.00 19.34           C  
ATOM    270  CD1 TRP B  36     -73.145  84.370   8.988  1.00 19.34           C  
ATOM    271  CD2 TRP B  36     -75.259  83.634   8.920  1.00 19.34           C  
ATOM    272  CE2 TRP B  36     -75.271  85.046   8.888  1.00 19.34           C  
ATOM    273  CE3 TRP B  36     -76.478  82.945   8.885  1.00 19.34           C  
ATOM    274  NE1 TRP B  36     -73.970  85.470   8.931  1.00 19.34           N  
ATOM    275  CH2 TRP B  36     -77.635  85.083   8.792  1.00 19.34           C  
ATOM    276  CZ2 TRP B  36     -76.457  85.782   8.824  1.00 19.34           C  
ATOM    277  CZ3 TRP B  36     -77.657  83.679   8.822  1.00 19.34           C  
ATOM    278  N   ARG B  37     -73.818  79.391   9.683  1.00 19.97           N  
ATOM    279  CA  ARG B  37     -75.242  79.083   9.758  1.00 19.97           C  
ATOM    280  C   ARG B  37     -75.469  77.630  10.161  1.00 19.97           C  
ATOM    281  CB  ARG B  37     -75.925  79.368   8.418  1.00 19.97           C  
ATOM    282  O   ARG B  37     -74.512  76.870  10.328  1.00 19.97           O  
ATOM    283  CG  ARG B  37     -76.850  80.574   8.441  1.00 19.97           C  
ATOM    284  CD  ARG B  37     -77.768  80.604   7.228  1.00 19.97           C  
ATOM    285  NE  ARG B  37     -77.876  81.948   6.667  1.00 19.97           N  
ATOM    286  NH1 ARG B  37     -79.840  82.472   7.765  1.00 19.97           N  
ATOM    287  NH2 ARG B  37     -78.858  84.002   6.369  1.00 19.97           N  
ATOM    288  CZ  ARG B  37     -78.858  82.804   6.935  1.00 19.97           C  
ATOM    289  N   ARG B  38     -76.191  76.905   9.175  1.00 19.57           N  
ATOM    290  CA  ARG B  38     -77.604  76.543   9.146  1.00 19.57           C  
ATOM    291  C   ARG B  38     -77.797  75.067   9.476  1.00 19.57           C  
ATOM    292  CB  ARG B  38     -78.212  76.858   7.778  1.00 19.57           C  
ATOM    293  O   ARG B  38     -78.631  74.717  10.314  1.00 19.57           O  
ATOM    294  CG  ARG B  38     -79.013  78.149   7.742  1.00 19.57           C  
ATOM    295  CD  ARG B  38     -79.877  78.242   6.492  1.00 19.57           C  
ATOM    296  NE  ARG B  38     -79.454  79.337   5.624  1.00 19.57           N  
ATOM    297  NH1 ARG B  38     -81.464  79.497   4.498  1.00 19.57           N  
ATOM    298  NH2 ARG B  38     -79.730  80.898   3.962  1.00 19.57           N  
ATOM    299  CZ  ARG B  38     -80.217  79.909   4.697  1.00 19.57           C  
ATOM    300  N   ARG B  39     -78.052  74.222   8.354  1.00 19.84           N  
ATOM    301  CA  ARG B  39     -79.357  73.783   7.872  1.00 19.84           C  
ATOM    302  C   ARG B  39     -79.630  72.336   8.270  1.00 19.84           C  
ATOM    303  CB  ARG B  39     -79.449  73.934   6.352  1.00 19.84           C  
ATOM    304  O   ARG B  39     -78.734  71.640   8.753  1.00 19.84           O  
ATOM    305  CG  ARG B  39     -80.175  75.192   5.901  1.00 19.84           C  
ATOM    306  CD  ARG B  39     -80.476  75.165   4.409  1.00 19.84           C  
ATOM    307  NE  ARG B  39     -81.025  76.436   3.947  1.00 19.84           N  
ATOM    308  NH1 ARG B  39     -82.673  75.486   2.637  1.00 19.84           N  
ATOM    309  NH2 ARG B  39     -82.473  77.766   2.760  1.00 19.84           N  
ATOM    310  CZ  ARG B  39     -82.056  76.560   3.116  1.00 19.84           C  
ATOM    311  N   ARG B  40     -80.129  71.514   7.235  1.00 19.03           N  
ATOM    312  CA  ARG B  40     -81.479  71.051   6.930  1.00 19.03           C  
ATOM    313  C   ARG B  40     -81.632  69.566   7.240  1.00 19.03           C  
ATOM    314  CB  ARG B  40     -81.819  71.318   5.462  1.00 19.03           C  
ATOM    315  O   ARG B  40     -82.597  69.159   7.890  1.00 19.03           O  
ATOM    316  CG  ARG B  40     -82.371  72.711   5.200  1.00 19.03           C  
ATOM    317  CD  ARG B  40     -83.082  72.792   3.857  1.00 19.03           C  
ATOM    318  NE  ARG B  40     -84.036  73.897   3.819  1.00 19.03           N  
ATOM    319  NH1 ARG B  40     -85.230  73.076   2.020  1.00 19.03           N  
ATOM    320  NH2 ARG B  40     -85.844  75.054   3.002  1.00 19.03           N  
ATOM    321  CZ  ARG B  40     -85.035  74.006   2.947  1.00 19.03           C  
ATOM    322  N   PRO B  41     -81.295  68.625   6.276  1.00 19.80           N  
ATOM    323  CA  PRO B  41     -82.346  68.087   5.409  1.00 19.80           C  
ATOM    324  C   PRO B  41     -82.883  66.743   5.897  1.00 19.80           C  
ATOM    325  CB  PRO B  41     -81.644  67.936   4.057  1.00 19.80           C  
ATOM    326  O   PRO B  41     -82.212  66.048   6.665  1.00 19.80           O  
ATOM    327  CG  PRO B  41     -80.186  68.036   4.370  1.00 19.80           C  
ATOM    328  CD  PRO B  41     -80.027  68.213   5.853  1.00 19.80           C  
ATOM    329  N   TRP B  42     -83.987  66.265   5.166  1.00 20.28           N  
ATOM    330  CA  TRP B  42     -85.205  65.474   5.305  1.00 20.28           C  
ATOM    331  C   TRP B  42     -84.890  63.982   5.293  1.00 20.28           C  
ATOM    332  CB  TRP B  42     -86.196  65.808   4.186  1.00 20.28           C  
ATOM    333  O   TRP B  42     -85.439  63.218   6.090  1.00 20.28           O  
ATOM    334  CG  TRP B  42     -87.064  66.996   4.476  1.00 20.28           C  
ATOM    335  CD1 TRP B  42     -86.718  68.315   4.371  1.00 20.28           C  
ATOM    336  CD2 TRP B  42     -88.422  66.972   4.924  1.00 20.28           C  
ATOM    337  CE2 TRP B  42     -88.838  68.314   5.070  1.00 20.28           C  
ATOM    338  CE3 TRP B  42     -89.329  65.945   5.217  1.00 20.28           C  
ATOM    339  NE1 TRP B  42     -87.781  69.112   4.726  1.00 20.28           N  
ATOM    340  CH2 TRP B  42     -90.992  67.631   5.774  1.00 20.28           C  
ATOM    341  CZ2 TRP B  42     -90.124  68.655   5.495  1.00 20.28           C  
ATOM    342  CZ3 TRP B  42     -90.609  66.286   5.640  1.00 20.28           C  
ATOM    343  N   LEU B  43     -84.472  63.389   4.106  1.00 17.32           N  
ATOM    344  CA  LEU B  43     -85.512  62.803   3.267  1.00 17.32           C  
ATOM    345  C   LEU B  43     -85.652  61.309   3.539  1.00 17.32           C  
ATOM    346  CB  LEU B  43     -85.201  63.036   1.786  1.00 17.32           C  
ATOM    347  O   LEU B  43     -86.763  60.810   3.731  1.00 17.32           O  
ATOM    348  CG  LEU B  43     -85.739  64.332   1.176  1.00 17.32           C  
ATOM    349  CD1 LEU B  43     -84.785  64.849   0.104  1.00 17.32           C  
ATOM    350  CD2 LEU B  43     -87.133  64.113   0.599  1.00 17.32           C  
ATOM    351  N   ASP B  44     -85.151  60.416   2.592  1.00 18.77           N  
ATOM    352  CA  ASP B  44     -85.937  59.740   1.565  1.00 18.77           C  
ATOM    353  C   ASP B  44     -86.199  58.284   1.945  1.00 18.77           C  
ATOM    354  CB  ASP B  44     -85.228  59.811   0.211  1.00 18.77           C  
ATOM    355  O   ASP B  44     -85.496  57.720   2.786  1.00 18.77           O  
ATOM    356  CG  ASP B  44     -85.916  60.743  -0.770  1.00 18.77           C  
ATOM    357  OD1 ASP B  44     -87.157  60.880  -0.714  1.00 18.77           O  
ATOM    358  OD2 ASP B  44     -85.211  61.343  -1.610  1.00 18.77           O  
ATOM    359  N   PRO B  45     -86.491  57.384   0.770  1.00 19.60           N  
ATOM    360  CA  PRO B  45     -87.632  56.627   0.251  1.00 19.60           C  
ATOM    361  C   PRO B  45     -87.567  55.143   0.607  1.00 19.60           C  
ATOM    362  CB  PRO B  45     -87.531  56.830  -1.263  1.00 19.60           C  
ATOM    363  O   PRO B  45     -88.543  54.583   1.113  1.00 19.60           O  
ATOM    364  CG  PRO B  45     -86.097  57.173  -1.507  1.00 19.60           C  
ATOM    365  CD  PRO B  45     -85.358  57.091  -0.202  1.00 19.60           C  
ATOM    366  N   ALA B  46     -87.081  54.197  -0.374  1.00 16.75           N  
ATOM    367  CA  ALA B  46     -87.911  53.395  -1.270  1.00 16.75           C  
ATOM    368  C   ALA B  46     -87.809  51.911  -0.930  1.00 16.75           C  
ATOM    369  CB  ALA B  46     -87.509  53.634  -2.723  1.00 16.75           C  
ATOM    370  O   ALA B  46     -88.817  51.201  -0.913  1.00 16.75           O  
ATOM    371  N   ALA B  47     -86.698  51.184  -1.040  1.00 15.50           N  
ATOM    372  CA  ALA B  47     -86.651  50.349  -2.238  1.00 15.50           C  
ATOM    373  C   ALA B  47     -87.341  49.009  -2.000  1.00 15.50           C  
ATOM    374  CB  ALA B  47     -85.205  50.128  -2.677  1.00 15.50           C  
ATOM    375  O   ALA B  47     -87.442  48.549  -0.860  1.00 15.50           O  
ATOM    376  N   ALA B  48     -87.154  47.976  -3.064  1.00 15.32           N  
ATOM    377  CA  ALA B  48     -87.917  47.172  -4.015  1.00 15.32           C  
ATOM    378  C   ALA B  48     -88.034  45.726  -3.541  1.00 15.32           C  
ATOM    379  CB  ALA B  48     -87.268  47.225  -5.396  1.00 15.32           C  
ATOM    380  O   ALA B  48     -89.122  45.146  -3.563  1.00 15.32           O  
ATOM    381  N   ALA B  49     -87.111  44.686  -3.936  1.00 14.15           N  
ATOM    382  CA  ALA B  49     -87.391  43.843  -5.095  1.00 14.15           C  
ATOM    383  C   ALA B  49     -87.872  42.460  -4.664  1.00 14.15           C  
ATOM    384  CB  ALA B  49     -86.149  43.720  -5.975  1.00 14.15           C  
ATOM    385  O   ALA B  49     -88.885  41.965  -5.164  1.00 14.15           O  
ATOM    386  N   ALA B  50     -87.054  41.289  -4.981  1.00 13.97           N  
ATOM    387  CA  ALA B  50     -87.317  40.387  -6.099  1.00 13.97           C  
ATOM    388  C   ALA B  50     -87.938  39.080  -5.616  1.00 13.97           C  
ATOM    389  CB  ALA B  50     -86.029  40.108  -6.871  1.00 13.97           C  
ATOM    390  O   ALA B  50     -87.953  38.799  -4.415  1.00 13.97           O  
ATOM    391  N   ALA B  51     -87.220  37.777  -5.977  1.00 14.18           N  
ATOM    392  CA  ALA B  51     -87.621  36.848  -7.030  1.00 14.18           C  
ATOM    393  C   ALA B  51     -88.293  35.610  -6.444  1.00 14.18           C  
ATOM    394  CB  ALA B  51     -86.413  36.446  -7.873  1.00 14.18           C  
ATOM    395  O   ALA B  51     -88.291  35.413  -5.227  1.00 14.18           O  
ATOM    396  N   ALA B  52     -87.622  34.246  -6.779  1.00 14.01           N  
ATOM    397  CA  ALA B  52     -88.151  33.298  -7.757  1.00 14.01           C  
ATOM    398  C   ALA B  52     -88.876  32.145  -7.067  1.00 14.01           C  
ATOM    399  CB  ALA B  52     -87.028  32.763  -8.641  1.00 14.01           C  
ATOM    400  O   ALA B  52     -90.005  31.809  -7.429  1.00 14.01           O  
ATOM    401  N   VAL B  53     -88.176  30.785  -7.087  1.00 15.23           N  
ATOM    402  CA  VAL B  53     -88.408  29.687  -8.020  1.00 15.23           C  
ATOM    403  C   VAL B  53     -89.202  28.581  -7.329  1.00 15.23           C  
ATOM    404  CB  VAL B  53     -87.080  29.123  -8.574  1.00 15.23           C  
ATOM    405  O   VAL B  53     -89.092  28.395  -6.114  1.00 15.23           O  
ATOM    406  CG1 VAL B  53     -86.852  29.591 -10.010  1.00 15.23           C  
ATOM    407  CG2 VAL B  53     -85.911  29.537  -7.682  1.00 15.23           C  
ATOM    408  N   ALA B  54     -89.744  27.560  -8.261  1.00 16.74           N  
ATOM    409  CA  ALA B  54     -90.946  26.731  -8.293  1.00 16.74           C  
ATOM    410  C   ALA B  54     -90.675  25.348  -7.708  1.00 16.74           C  
ATOM    411  CB  ALA B  54     -91.468  26.607  -9.723  1.00 16.74           C  
ATOM    412  O   ALA B  54     -91.609  24.603  -7.403  1.00 16.74           O  
ATOM    413  N   GLY B  55     -89.495  24.792  -7.716  1.00 14.72           N  
ATOM    414  CA  GLY B  55     -89.463  23.640  -8.602  1.00 14.72           C  
ATOM    415  C   GLY B  55     -90.246  22.455  -8.069  1.00 14.72           C  
ATOM    416  O   GLY B  55     -90.439  22.326  -6.858  1.00 14.72           O  
ATOM    417  N   GLY B  56     -90.608  21.484  -9.061  1.00 16.89           N  
ATOM    418  CA  GLY B  56     -91.793  20.654  -9.210  1.00 16.89           C  
ATOM    419  C   GLY B  56     -91.635  19.275  -8.597  1.00 16.89           C  
ATOM    420  O   GLY B  56     -92.508  18.815  -7.858  1.00 16.89           O  
ATOM    421  N   GLU B  57     -90.698  18.299  -9.172  1.00 15.43           N  
ATOM    422  CA  GLU B  57     -91.219  17.312 -10.113  1.00 15.43           C  
ATOM    423  C   GLU B  57     -91.507  15.984  -9.417  1.00 15.43           C  
ATOM    424  CB  GLU B  57     -90.236  17.098 -11.267  1.00 15.43           C  
ATOM    425  O   GLU B  57     -92.561  15.381  -9.632  1.00 15.43           O  
ATOM    426  CG  GLU B  57     -90.795  17.482 -12.629  1.00 15.43           C  
ATOM    427  CD  GLU B  57     -89.745  17.488 -13.729  1.00 15.43           C  
ATOM    428  OE1 GLU B  57     -89.794  16.610 -14.620  1.00 15.43           O  
ATOM    429  OE2 GLU B  57     -88.865  18.377 -13.698  1.00 15.43           O  
ATOM    430  N   GLN B  58     -90.455  14.890  -9.330  1.00 14.11           N  
ATOM    431  CA  GLN B  58     -90.291  13.879 -10.369  1.00 14.11           C  
ATOM    432  C   GLN B  58     -90.974  12.572  -9.978  1.00 14.11           C  
ATOM    433  CB  GLN B  58     -88.807  13.632 -10.648  1.00 14.11           C  
ATOM    434  O   GLN B  58     -91.251  12.338  -8.800  1.00 14.11           O  
ATOM    435  CG  GLN B  58     -88.295  14.324 -11.904  1.00 14.11           C  
ATOM    436  CD  GLN B  58     -86.782  14.285 -12.020  1.00 14.11           C  
ATOM    437  NE2 GLN B  58     -86.249  14.937 -13.048  1.00 14.11           N  
ATOM    438  OE1 GLN B  58     -86.099  13.674 -11.193  1.00 14.11           O  
ATOM    439  N   GLN B  59     -90.163  11.271 -10.265  1.00 15.40           N  
ATOM    440  CA  GLN B  59     -90.370  10.207 -11.242  1.00 15.40           C  
ATOM    441  C   GLN B  59     -90.836   8.921 -10.564  1.00 15.40           C  
ATOM    442  CB  GLN B  59     -89.087   9.947 -12.033  1.00 15.40           C  
ATOM    443  O   GLN B  59     -90.455   8.640  -9.426  1.00 15.40           O  
ATOM    444  CG  GLN B  59     -88.922  10.848 -13.250  1.00 15.40           C  
ATOM    445  CD  GLN B  59     -87.651  10.558 -14.027  1.00 15.40           C  
ATOM    446  NE2 GLN B  59     -87.379  11.371 -15.042  1.00 15.40           N  
ATOM    447  OE1 GLN B  59     -86.921   9.612 -13.717  1.00 15.40           O  
ATOM    448  N   THR B  60     -91.255   7.831 -11.468  1.00 18.26           N  
ATOM    449  CA  THR B  60     -92.307   6.823 -11.542  1.00 18.26           C  
ATOM    450  C   THR B  60     -91.747   5.434 -11.248  1.00 18.26           C  
ATOM    451  CB  THR B  60     -92.984   6.824 -12.925  1.00 18.26           C  
ATOM    452  O   THR B  60     -92.297   4.698 -10.426  1.00 18.26           O  
ATOM    453  CG2 THR B  60     -94.498   6.954 -12.796  1.00 18.26           C  
ATOM    454  OG1 THR B  60     -92.485   7.925 -13.695  1.00 18.26           O  
ATOM    455  N   PRO B  61     -91.170   4.444 -12.283  1.00 17.40           N  
ATOM    456  CA  PRO B  61     -91.987   3.312 -12.728  1.00 17.40           C  
ATOM    457  C   PRO B  61     -91.390   1.963 -12.334  1.00 17.40           C  
ATOM    458  CB  PRO B  61     -92.015   3.473 -14.250  1.00 17.40           C  
ATOM    459  O   PRO B  61     -92.124   1.044 -11.960  1.00 17.40           O  
ATOM    460  CG  PRO B  61     -90.778   4.248 -14.574  1.00 17.40           C  
ATOM    461  CD  PRO B  61     -90.114   4.647 -13.288  1.00 17.40           C  
ATOM    462  N   GLU B  62     -90.162   1.411 -12.610  1.00 17.23           N  
ATOM    463  CA  GLU B  62     -90.091   0.407 -13.667  1.00 17.23           C  
ATOM    464  C   GLU B  62     -90.134  -1.006 -13.091  1.00 17.23           C  
ATOM    465  CB  GLU B  62     -88.822   0.595 -14.503  1.00 17.23           C  
ATOM    466  O   GLU B  62     -89.502  -1.285 -12.070  1.00 17.23           O  
ATOM    467  CG  GLU B  62     -88.953   0.107 -15.939  1.00 17.23           C  
ATOM    468  CD  GLU B  62     -87.813   0.564 -16.834  1.00 17.23           C  
ATOM    469  OE1 GLU B  62     -87.239  -0.278 -17.563  1.00 17.23           O  
ATOM    470  OE2 GLU B  62     -87.489   1.772 -16.806  1.00 17.23           O  
ATOM    471  N   PRO B  63     -90.204  -2.200 -14.024  1.00 20.78           N  
ATOM    472  CA  PRO B  63     -90.878  -3.497 -14.105  1.00 20.78           C  
ATOM    473  C   PRO B  63     -89.947  -4.667 -13.793  1.00 20.78           C  
ATOM    474  CB  PRO B  63     -91.361  -3.555 -15.556  1.00 20.78           C  
ATOM    475  O   PRO B  63     -90.310  -5.563 -13.028  1.00 20.78           O  
ATOM    476  CG  PRO B  63     -90.485  -2.590 -16.288  1.00 20.78           C  
ATOM    477  CD  PRO B  63     -89.609  -1.888 -15.290  1.00 20.78           C  
ATOM    478  N   GLU B  64     -88.973  -5.217 -14.722  1.00 19.31           N  
ATOM    479  CA  GLU B  64     -89.266  -6.383 -15.550  1.00 19.31           C  
ATOM    480  C   GLU B  64     -88.643  -7.647 -14.964  1.00 19.31           C  
ATOM    481  CB  GLU B  64     -88.766  -6.165 -16.981  1.00 19.31           C  
ATOM    482  O   GLU B  64     -87.739  -7.570 -14.130  1.00 19.31           O  
ATOM    483  CG  GLU B  64     -89.813  -5.576 -17.915  1.00 19.31           C  
ATOM    484  CD  GLU B  64     -90.444  -6.608 -18.836  1.00 19.31           C  
ATOM    485  OE1 GLU B  64     -91.684  -6.777 -18.800  1.00 19.31           O  
ATOM    486  OE2 GLU B  64     -89.692  -7.253 -19.600  1.00 19.31           O  
ATOM    487  N   PRO B  65     -87.773  -8.597 -15.798  1.00 19.56           N  
ATOM    488  CA  PRO B  65     -88.044  -9.890 -16.431  1.00 19.56           C  
ATOM    489  C   PRO B  65     -87.271 -11.037 -15.784  1.00 19.56           C  
ATOM    490  CB  PRO B  65     -87.592  -9.676 -17.878  1.00 19.56           C  
ATOM    491  O   PRO B  65     -87.872 -12.024 -15.352  1.00 19.56           O  
ATOM    492  CG  PRO B  65     -86.669  -8.502 -17.820  1.00 19.56           C  
ATOM    493  CD  PRO B  65     -86.556  -8.054 -16.391  1.00 19.56           C  
ATOM    494  N   GLY B  66     -86.115 -11.786 -16.560  1.00 20.95           N  
ATOM    495  CA  GLY B  66     -86.072 -12.989 -17.376  1.00 20.95           C  
ATOM    496  C   GLY B  66     -85.329 -14.134 -16.713  1.00 20.95           C  
ATOM    497  O   GLY B  66     -84.746 -13.964 -15.640  1.00 20.95           O  
ATOM    498  N   GLU B  67     -84.680 -15.384 -17.514  1.00 22.48           N  
ATOM    499  CA  GLU B  67     -84.743 -16.769 -17.972  1.00 22.48           C  
ATOM    500  C   GLU B  67     -83.534 -17.565 -17.489  1.00 22.48           C  
ATOM    501  CB  GLU B  67     -84.835 -16.827 -19.499  1.00 22.48           C  
ATOM    502  O   GLU B  67     -83.685 -18.652 -16.926  1.00 22.48           O  
ATOM    503  CG  GLU B  67     -86.122 -17.455 -20.013  1.00 22.48           C  
ATOM    504  CD  GLU B  67     -86.109 -17.707 -21.513  1.00 22.48           C  
ATOM    505  OE1 GLU B  67     -86.470 -18.826 -21.943  1.00 22.48           O  
ATOM    506  OE2 GLU B  67     -85.734 -16.778 -22.263  1.00 22.48           O  
ATOM    507  N   ALA B  68     -82.614 -18.261 -18.505  1.00 20.87           N  
ATOM    508  CA  ALA B  68     -82.423 -19.611 -19.029  1.00 20.87           C  
ATOM    509  C   ALA B  68     -81.118 -20.217 -18.522  1.00 20.87           C  
ATOM    510  CB  ALA B  68     -82.442 -19.596 -20.556  1.00 20.87           C  
ATOM    511  O   ALA B  68     -81.086 -21.377 -18.105  1.00 20.87           O  
ATOM    512  N   GLY B  69     -79.846 -19.883 -19.021  1.00 16.78           N  
ATOM    513  CA  GLY B  69     -79.106 -20.495 -20.113  1.00 16.78           C  
ATOM    514  C   GLY B  69     -78.102 -21.532 -19.646  1.00 16.78           C  
ATOM    515  O   GLY B  69     -77.944 -21.753 -18.444  1.00 16.78           O  
ATOM    516  N   ARG B  70     -76.794 -21.453 -20.002  1.00 15.28           N  
ATOM    517  CA  ARG B  70     -75.923 -22.037 -21.016  1.00 15.28           C  
ATOM    518  C   ARG B  70     -75.044 -23.130 -20.419  1.00 15.28           C  
ATOM    519  CB  ARG B  70     -75.051 -20.958 -21.662  1.00 15.28           C  
ATOM    520  O   ARG B  70     -74.921 -24.216 -20.989  1.00 15.28           O  
ATOM    521  CG  ARG B  70     -75.453 -20.612 -23.087  1.00 15.28           C  
ATOM    522  CD  ARG B  70     -74.506 -19.596 -23.710  1.00 15.28           C  
ATOM    523  NE  ARG B  70     -74.879 -19.285 -25.087  1.00 15.28           N  
ATOM    524  NH1 ARG B  70     -72.973 -18.062 -25.545  1.00 15.28           N  
ATOM    525  NH2 ARG B  70     -74.577 -18.341 -27.159  1.00 15.28           N  
ATOM    526  CZ  ARG B  70     -74.142 -18.563 -25.927  1.00 15.28           C  
ATOM    527  N   ASP B  71     -73.631 -23.090 -20.287  1.00 15.84           N  
ATOM    528  CA  ASP B  71     -72.662 -23.248 -21.367  1.00 15.84           C  
ATOM    529  C   ASP B  71     -71.709 -24.407 -21.084  1.00 15.84           C  
ATOM    530  CB  ASP B  71     -71.871 -21.954 -21.572  1.00 15.84           C  
ATOM    531  O   ASP B  71     -71.647 -24.906 -19.958  1.00 15.84           O  
ATOM    532  CG  ASP B  71     -72.649 -20.898 -22.337  1.00 15.84           C  
ATOM    533  OD1 ASP B  71     -73.306 -21.236 -23.345  1.00 15.84           O  
ATOM    534  OD2 ASP B  71     -72.602 -19.717 -21.929  1.00 15.84           O  
ATOM    535  N   GLY B  72     -70.358 -24.374 -21.320  1.00 15.21           N  
ATOM    536  CA  GLY B  72     -69.446 -24.753 -22.388  1.00 15.21           C  
ATOM    537  C   GLY B  72     -68.473 -25.844 -21.983  1.00 15.21           C  
ATOM    538  O   GLY B  72     -68.609 -26.993 -22.406  1.00 15.21           O  
ATOM    539  N   MET B  73     -67.107 -25.626 -21.722  1.00 15.19           N  
ATOM    540  CA  MET B  73     -66.043 -25.802 -22.706  1.00 15.19           C  
ATOM    541  C   MET B  73     -65.308 -27.119 -22.482  1.00 15.19           C  
ATOM    542  CB  MET B  73     -65.056 -24.635 -22.647  1.00 15.19           C  
ATOM    543  O   MET B  73     -65.404 -27.714 -21.407  1.00 15.19           O  
ATOM    544  CG  MET B  73     -65.134 -23.705 -23.847  1.00 15.19           C  
ATOM    545  SD  MET B  73     -64.447 -22.041 -23.492  1.00 15.19           S  
ATOM    546  CE  MET B  73     -64.091 -21.475 -25.178  1.00 15.19           C  
ATOM    547  N   GLY B  74     -63.953 -27.312 -22.956  1.00 15.94           N  
ATOM    548  CA  GLY B  74     -63.180 -27.978 -23.992  1.00 15.94           C  
ATOM    549  C   GLY B  74     -62.244 -29.041 -23.448  1.00 15.94           C  
ATOM    550  O   GLY B  74     -62.565 -30.231 -23.473  1.00 15.94           O  
ATOM    551  N   ASP B  75     -60.811 -28.791 -23.280  1.00 16.36           N  
ATOM    552  CA  ASP B  75     -59.711 -29.151 -24.169  1.00 16.36           C  
ATOM    553  C   ASP B  75     -58.988 -30.401 -23.671  1.00 16.36           C  
ATOM    554  CB  ASP B  75     -58.723 -27.990 -24.298  1.00 16.36           C  
ATOM    555  O   ASP B  75     -59.084 -30.751 -22.492  1.00 16.36           O  
ATOM    556  CG  ASP B  75     -57.882 -28.064 -25.561  1.00 16.36           C  
ATOM    557  OD1 ASP B  75     -58.224 -28.843 -26.476  1.00 16.36           O  
ATOM    558  OD2 ASP B  75     -56.868 -27.338 -25.639  1.00 16.36           O  
ATOM    559  N   SER B  76     -57.709 -30.910 -24.282  1.00 17.69           N  
ATOM    560  CA  SER B  76     -57.123 -31.980 -25.083  1.00 17.69           C  
ATOM    561  C   SER B  76     -56.083 -32.761 -24.287  1.00 17.69           C  
ATOM    562  CB  SER B  76     -56.485 -31.411 -26.351  1.00 17.69           C  
ATOM    563  O   SER B  76     -55.757 -32.396 -23.155  1.00 17.69           O  
ATOM    564  OG  SER B  76     -56.939 -30.091 -26.595  1.00 17.69           O  
ATOM    565  N   GLY B  77     -54.615 -32.896 -24.783  1.00 16.71           N  
ATOM    566  CA  GLY B  77     -53.966 -33.991 -25.484  1.00 16.71           C  
ATOM    567  C   GLY B  77     -52.871 -34.655 -24.671  1.00 16.71           C  
ATOM    568  O   GLY B  77     -52.786 -35.884 -24.619  1.00 16.71           O  
ATOM    569  N   ARG B  78     -51.692 -33.942 -24.259  1.00 14.84           N  
ATOM    570  CA  ARG B  78     -50.451 -34.201 -24.981  1.00 14.84           C  
ATOM    571  C   ARG B  78     -49.742 -35.432 -24.426  1.00 14.84           C  
ATOM    572  CB  ARG B  78     -49.523 -32.986 -24.910  1.00 14.84           C  
ATOM    573  O   ARG B  78     -49.337 -36.316 -25.185  1.00 14.84           O  
ATOM    574  CG  ARG B  78     -49.657 -32.039 -26.092  1.00 14.84           C  
ATOM    575  CD  ARG B  78     -48.594 -30.950 -26.065  1.00 14.84           C  
ATOM    576  NE  ARG B  78     -48.765 -30.003 -27.164  1.00 14.84           N  
ATOM    577  NH1 ARG B  78     -47.118 -28.552 -26.442  1.00 14.84           N  
ATOM    578  NH2 ARG B  78     -48.297 -28.096 -28.354  1.00 14.84           N  
ATOM    579  CZ  ARG B  78     -48.060 -28.886 -27.318  1.00 14.84           C  
ATOM    580  N   ASP B  79     -48.532 -35.302 -23.491  1.00 14.83           N  
ATOM    581  CA  ASP B  79     -47.099 -35.489 -23.699  1.00 14.83           C  
ATOM    582  C   ASP B  79     -46.619 -36.798 -23.076  1.00 14.83           C  
ATOM    583  CB  ASP B  79     -46.314 -34.311 -23.117  1.00 14.83           C  
ATOM    584  O   ASP B  79     -46.836 -37.042 -21.887  1.00 14.83           O  
ATOM    585  CG  ASP B  79     -46.118 -33.180 -24.112  1.00 14.83           C  
ATOM    586  OD1 ASP B  79     -45.976 -33.451 -25.324  1.00 14.83           O  
ATOM    587  OD2 ASP B  79     -46.104 -32.008 -23.679  1.00 14.83           O  
ATOM    588  N   SER B  80     -45.856 -37.679 -23.716  1.00 21.33           N  
ATOM    589  CA  SER B  80     -45.761 -39.132 -23.807  1.00 21.33           C  
ATOM    590  C   SER B  80     -44.755 -39.683 -22.802  1.00 21.33           C  
ATOM    591  CB  SER B  80     -45.365 -39.557 -25.221  1.00 21.33           C  
ATOM    592  O   SER B  80     -45.091 -40.549 -21.990  1.00 21.33           O  
ATOM    593  OG  SER B  80     -46.287 -39.054 -26.174  1.00 21.33           O  
ATOM    594  N   ARG B  81     -43.199 -39.888 -23.190  1.00 16.64           N  
ATOM    595  CA  ARG B  81     -42.507 -41.076 -23.679  1.00 16.64           C  
ATOM    596  C   ARG B  81     -41.421 -41.517 -22.704  1.00 16.64           C  
ATOM    597  CB  ARG B  81     -41.899 -40.815 -25.059  1.00 16.64           C  
ATOM    598  O   ARG B  81     -41.256 -42.712 -22.449  1.00 16.64           O  
ATOM    599  CG  ARG B  81     -42.910 -40.842 -26.193  1.00 16.64           C  
ATOM    600  CD  ARG B  81     -42.231 -40.910 -27.554  1.00 16.64           C  
ATOM    601  NE  ARG B  81     -43.204 -40.940 -28.642  1.00 16.64           N  
ATOM    602  NH1 ARG B  81     -41.639 -40.708 -30.325  1.00 16.64           N  
ATOM    603  NH2 ARG B  81     -43.865 -40.882 -30.840  1.00 16.64           N  
ATOM    604  CZ  ARG B  81     -42.900 -40.843 -29.933  1.00 16.64           C  
ATOM    605  N   SER B  82     -40.343 -40.734 -22.333  1.00 18.35           N  
ATOM    606  CA  SER B  82     -39.010 -41.136 -22.769  1.00 18.35           C  
ATOM    607  C   SER B  82     -38.478 -42.291 -21.927  1.00 18.35           C  
ATOM    608  CB  SER B  82     -38.042 -39.954 -22.698  1.00 18.35           C  
ATOM    609  O   SER B  82     -38.530 -42.244 -20.696  1.00 18.35           O  
ATOM    610  OG  SER B  82     -38.375 -38.973 -23.665  1.00 18.35           O  
ATOM    611  N   PRO B  83     -37.885 -43.346 -22.532  1.00 20.92           N  
ATOM    612  CA  PRO B  83     -37.408 -44.690 -22.195  1.00 20.92           C  
ATOM    613  C   PRO B  83     -35.990 -44.688 -21.630  1.00 20.92           C  
ATOM    614  CB  PRO B  83     -37.462 -45.429 -23.534  1.00 20.92           C  
ATOM    615  O   PRO B  83     -35.679 -45.473 -20.731  1.00 20.92           O  
ATOM    616  CG  PRO B  83     -37.384 -44.353 -24.568  1.00 20.92           C  
ATOM    617  CD  PRO B  83     -37.390 -43.022 -23.873  1.00 20.92           C  
ATOM    618  N   ASP B  84     -34.923 -43.935 -22.217  1.00 17.26           N  
ATOM    619  CA  ASP B  84     -33.908 -44.690 -22.945  1.00 17.26           C  
ATOM    620  C   ASP B  84     -32.805 -45.174 -22.007  1.00 17.26           C  
ATOM    621  CB  ASP B  84     -33.310 -43.841 -24.068  1.00 17.26           C  
ATOM    622  O   ASP B  84     -32.434 -46.350 -22.030  1.00 17.26           O  
ATOM    623  CG  ASP B  84     -33.815 -44.236 -25.445  1.00 17.26           C  
ATOM    624  OD1 ASP B  84     -34.254 -45.392 -25.624  1.00 17.26           O  
ATOM    625  OD2 ASP B  84     -33.770 -43.384 -26.359  1.00 17.26           O  
ATOM    626  N   SER B  85     -31.589 -44.389 -21.676  1.00 16.38           N  
ATOM    627  CA  SER B  85     -30.370 -44.472 -22.475  1.00 16.38           C  
ATOM    628  C   SER B  85     -29.296 -45.286 -21.763  1.00 16.38           C  
ATOM    629  CB  SER B  85     -29.838 -43.072 -22.788  1.00 16.38           C  
ATOM    630  O   SER B  85     -28.721 -46.209 -22.345  1.00 16.38           O  
ATOM    631  OG  SER B  85     -29.290 -43.023 -24.094  1.00 16.38           O  
ATOM    632  N   SER B  86     -28.208 -44.607 -21.077  1.00 18.19           N  
ATOM    633  CA  SER B  86     -26.859 -44.454 -21.611  1.00 18.19           C  
ATOM    634  C   SER B  86     -25.908 -45.486 -21.014  1.00 18.19           C  
ATOM    635  CB  SER B  86     -26.331 -43.045 -21.341  1.00 18.19           C  
ATOM    636  O   SER B  86     -26.195 -46.069 -19.966  1.00 18.19           O  
ATOM    637  OG  SER B  86     -27.263 -42.068 -21.773  1.00 18.19           O  
ATOM    638  N   SER B  87     -24.483 -45.478 -21.361  1.00 19.76           N  
ATOM    639  CA  SER B  87     -23.421 -46.236 -22.014  1.00 19.76           C  
ATOM    640  C   SER B  87     -22.240 -46.455 -21.074  1.00 19.76           C  
ATOM    641  CB  SER B  87     -22.949 -45.518 -23.279  1.00 19.76           C  
ATOM    642  O   SER B  87     -21.696 -47.559 -20.999  1.00 19.76           O  
ATOM    643  OG  SER B  87     -23.841 -45.756 -24.355  1.00 19.76           O  
ATOM    644  N   PRO B  88     -21.667 -45.498 -20.299  1.00 20.93           N  
ATOM    645  CA  PRO B  88     -20.356 -45.147 -20.850  1.00 20.93           C  
ATOM    646  C   PRO B  88     -19.242 -46.067 -20.355  1.00 20.93           C  
ATOM    647  CB  PRO B  88     -20.139 -43.714 -20.358  1.00 20.93           C  
ATOM    648  O   PRO B  88     -19.369 -46.680 -19.292  1.00 20.93           O  
ATOM    649  CG  PRO B  88     -21.006 -43.591 -19.147  1.00 20.93           C  
ATOM    650  CD  PRO B  88     -21.834 -44.837 -19.024  1.00 20.93           C  
ATOM    651  N   ASN B  89     -18.080 -46.146 -21.079  1.00 20.83           N  
ATOM    652  CA  ASN B  89     -17.053 -47.052 -21.582  1.00 20.83           C  
ATOM    653  C   ASN B  89     -15.775 -46.966 -20.751  1.00 20.83           C  
ATOM    654  CB  ASN B  89     -16.751 -46.758 -23.053  1.00 20.83           C  
ATOM    655  O   ASN B  89     -15.207 -47.991 -20.372  1.00 20.83           O  
ATOM    656  CG  ASN B  89     -16.759 -48.008 -23.911  1.00 20.83           C  
ATOM    657  ND2 ASN B  89     -16.635 -47.829 -25.221  1.00 20.83           N  
ATOM    658  OD1 ASN B  89     -16.877 -49.125 -23.401  1.00 20.83           O  
ATOM    659  N   PRO B  90     -15.100 -45.825 -20.581  1.00 21.39           N  
ATOM    660  CA  PRO B  90     -13.893 -45.777 -21.410  1.00 21.39           C  
ATOM    661  C   PRO B  90     -12.673 -46.373 -20.711  1.00 21.39           C  
ATOM    662  CB  PRO B  90     -13.699 -44.280 -21.665  1.00 21.39           C  
ATOM    663  O   PRO B  90     -12.707 -46.616 -19.502  1.00 21.39           O  
ATOM    664  CG  PRO B  90     -14.351 -43.607 -20.501  1.00 21.39           C  
ATOM    665  CD  PRO B  90     -14.913 -44.662 -19.592  1.00 21.39           C  
ATOM    666  N   LEU B  91     -11.423 -45.679 -20.788  1.00 18.68           N  
ATOM    667  CA  LEU B  91     -10.226 -45.742 -21.621  1.00 18.68           C  
ATOM    668  C   LEU B  91      -8.980 -45.945 -20.766  1.00 18.68           C  
ATOM    669  CB  LEU B  91     -10.086 -44.466 -22.454  1.00 18.68           C  
ATOM    670  O   LEU B  91      -8.147 -46.803 -21.069  1.00 18.68           O  
ATOM    671  CG  LEU B  91     -10.903 -44.406 -23.745  1.00 18.68           C  
ATOM    672  CD1 LEU B  91     -10.990 -42.970 -24.251  1.00 18.68           C  
ATOM    673  CD2 LEU B  91     -10.295 -45.316 -24.807  1.00 18.68           C  
ATOM    674  N   PRO B  92      -8.354 -44.886 -20.237  1.00 21.41           N  
ATOM    675  CA  PRO B  92      -7.129 -44.429 -20.897  1.00 21.41           C  
ATOM    676  C   PRO B  92      -5.876 -45.116 -20.357  1.00 21.41           C  
ATOM    677  CB  PRO B  92      -7.102 -42.929 -20.594  1.00 21.41           C  
ATOM    678  O   PRO B  92      -5.900 -45.675 -19.257  1.00 21.41           O  
ATOM    679  CG  PRO B  92      -8.034 -42.757 -19.438  1.00 21.41           C  
ATOM    680  CD  PRO B  92      -8.596 -44.101 -19.074  1.00 21.41           C  
ATOM    681  N   GLN B  93      -4.557 -44.647 -20.777  1.00 17.76           N  
ATOM    682  CA  GLN B  93      -3.336 -44.937 -21.522  1.00 17.76           C  
ATOM    683  C   GLN B  93      -2.116 -44.922 -20.606  1.00 17.76           C  
ATOM    684  CB  GLN B  93      -3.151 -43.934 -22.661  1.00 17.76           C  
ATOM    685  O   GLN B  93      -1.275 -45.822 -20.668  1.00 17.76           O  
ATOM    686  CG  GLN B  93      -3.965 -44.259 -23.906  1.00 17.76           C  
ATOM    687  CD  GLN B  93      -3.430 -43.578 -25.152  1.00 17.76           C  
ATOM    688  NE2 GLN B  93      -3.905 -44.011 -26.314  1.00 17.76           N  
ATOM    689  OE1 GLN B  93      -2.598 -42.670 -25.070  1.00 17.76           O  
ATOM    690  N   GLY B  94      -1.470 -43.778 -20.277  1.00 19.65           N  
ATOM    691  CA  GLY B  94      -0.268 -43.329 -20.961  1.00 19.65           C  
ATOM    692  C   GLY B  94       1.010 -43.795 -20.289  1.00 19.65           C  
ATOM    693  O   GLY B  94       0.980 -44.285 -19.158  1.00 19.65           O  
ATOM    694  N   VAL B  95       2.225 -43.201 -20.789  1.00 18.52           N  
ATOM    695  CA  VAL B  95       3.468 -43.525 -21.482  1.00 18.52           C  
ATOM    696  C   VAL B  95       4.654 -43.316 -20.544  1.00 18.52           C  
ATOM    697  CB  VAL B  95       3.643 -42.674 -22.760  1.00 18.52           C  
ATOM    698  O   VAL B  95       4.527 -42.650 -19.513  1.00 18.52           O  
ATOM    699  CG1 VAL B  95       3.499 -43.541 -24.010  1.00 18.52           C  
ATOM    700  CG2 VAL B  95       2.631 -41.530 -22.781  1.00 18.52           C  
ATOM    701  N   PRO B  96       5.638 -42.383 -20.808  1.00 21.42           N  
ATOM    702  CA  PRO B  96       6.894 -42.802 -21.433  1.00 21.42           C  
ATOM    703  C   PRO B  96       8.022 -42.993 -20.422  1.00 21.42           C  
ATOM    704  CB  PRO B  96       7.211 -41.652 -22.393  1.00 21.42           C  
ATOM    705  O   PRO B  96       7.910 -42.551 -19.276  1.00 21.42           O  
ATOM    706  CG  PRO B  96       6.484 -40.474 -21.830  1.00 21.42           C  
ATOM    707  CD  PRO B  96       5.555 -40.956 -20.753  1.00 21.42           C  
ATOM    708  N   PRO B  97       9.382 -42.377 -20.720  1.00 19.97           N  
ATOM    709  CA  PRO B  97      10.595 -43.070 -21.162  1.00 19.97           C  
ATOM    710  C   PRO B  97      11.689 -43.082 -20.097  1.00 19.97           C  
ATOM    711  CB  PRO B  97      11.034 -42.265 -22.387  1.00 19.97           C  
ATOM    712  O   PRO B  97      12.118 -44.153 -19.659  1.00 19.97           O  
ATOM    713  CG  PRO B  97      10.422 -40.915 -22.197  1.00 19.97           C  
ATOM    714  CD  PRO B  97       9.474 -40.981 -21.034  1.00 19.97           C  
ATOM    715  N   PRO B  98      13.008 -42.316 -20.335  1.00 19.09           N  
ATOM    716  CA  PRO B  98      14.285 -42.902 -20.751  1.00 19.09           C  
ATOM    717  C   PRO B  98      15.329 -42.893 -19.636  1.00 19.09           C  
ATOM    718  CB  PRO B  98      14.721 -42.008 -21.914  1.00 19.09           C  
ATOM    719  O   PRO B  98      15.971 -43.915 -19.379  1.00 19.09           O  
ATOM    720  CG  PRO B  98      13.980 -40.726 -21.710  1.00 19.09           C  
ATOM    721  CD  PRO B  98      12.957 -40.934 -20.630  1.00 19.09           C  
ATOM    722  N   SER B  99      16.475 -42.004 -19.670  1.00 19.54           N  
ATOM    723  CA  SER B  99      17.776 -42.430 -20.176  1.00 19.54           C  
ATOM    724  C   SER B  99      18.751 -42.701 -19.035  1.00 19.54           C  
ATOM    725  CB  SER B  99      18.358 -41.373 -21.115  1.00 19.54           C  
ATOM    726  O   SER B  99      18.487 -42.340 -17.887  1.00 19.54           O  
ATOM    727  OG  SER B  99      17.331 -40.559 -21.655  1.00 19.54           O  
ATOM    728  N   PRO B 100      20.186 -42.300 -19.283  1.00 18.33           N  
ATOM    729  CA  PRO B 100      21.396 -43.103 -19.475  1.00 18.33           C  
ATOM    730  C   PRO B 100      22.320 -43.079 -18.259  1.00 18.33           C  
ATOM    731  CB  PRO B 100      22.067 -42.447 -20.684  1.00 18.33           C  
ATOM    732  O   PRO B 100      22.830 -44.123 -17.846  1.00 18.33           O  
ATOM    733  CG  PRO B 100      21.475 -41.076 -20.752  1.00 18.33           C  
ATOM    734  CD  PRO B 100      20.348 -40.994 -19.762  1.00 18.33           C  
ATOM    735  N   PRO B 101      23.259 -42.082 -18.098  1.00 19.53           N  
ATOM    736  CA  PRO B 101      24.627 -42.320 -18.565  1.00 19.53           C  
ATOM    737  C   PRO B 101      25.541 -42.853 -17.464  1.00 19.53           C  
ATOM    738  CB  PRO B 101      25.085 -40.937 -19.034  1.00 19.53           C  
ATOM    739  O   PRO B 101      25.206 -42.762 -16.280  1.00 19.53           O  
ATOM    740  CG  PRO B 101      24.201 -39.975 -18.308  1.00 19.53           C  
ATOM    741  CD  PRO B 101      23.069 -40.743 -17.688  1.00 19.53           C  
ATOM    742  N   GLY B 102      26.916 -42.751 -17.851  1.00 18.64           N  
ATOM    743  CA  GLY B 102      28.124 -43.560 -17.829  1.00 18.64           C  
ATOM    744  C   GLY B 102      28.901 -43.438 -16.532  1.00 18.64           C  
ATOM    745  O   GLY B 102      28.309 -43.351 -15.454  1.00 18.64           O  
ATOM    746  N   PRO B 103      30.146 -42.849 -16.683  1.00 18.22           N  
ATOM    747  CA  PRO B 103      31.380 -43.637 -16.637  1.00 18.22           C  
ATOM    748  C   PRO B 103      32.088 -43.547 -15.287  1.00 18.22           C  
ATOM    749  CB  PRO B 103      32.235 -43.016 -17.745  1.00 18.22           C  
ATOM    750  O   PRO B 103      32.546 -44.562 -14.758  1.00 18.22           O  
ATOM    751  CG  PRO B 103      31.614 -41.682 -18.005  1.00 18.22           C  
ATOM    752  CD  PRO B 103      30.349 -41.580 -17.202  1.00 18.22           C  
ATOM    753  N   PRO B 104      32.835 -42.422 -15.016  1.00 19.83           N  
ATOM    754  CA  PRO B 104      34.259 -42.555 -15.332  1.00 19.83           C  
ATOM    755  C   PRO B 104      35.076 -43.089 -14.158  1.00 19.83           C  
ATOM    756  CB  PRO B 104      34.677 -41.125 -15.683  1.00 19.83           C  
ATOM    757  O   PRO B 104      34.606 -43.077 -13.017  1.00 19.83           O  
ATOM    758  CG  PRO B 104      33.672 -40.254 -15.002  1.00 19.83           C  
ATOM    759  CD  PRO B 104      32.550 -41.120 -14.505  1.00 19.83           C  
ATOM    760  N   LEU B 105      36.393 -42.838 -14.395  1.00 17.65           N  
ATOM    761  CA  LEU B 105      37.656 -43.566 -14.328  1.00 17.65           C  
ATOM    762  C   LEU B 105      38.259 -43.482 -12.929  1.00 17.65           C  
ATOM    763  CB  LEU B 105      38.647 -43.015 -15.357  1.00 17.65           C  
ATOM    764  O   LEU B 105      38.644 -44.501 -12.353  1.00 17.65           O  
ATOM    765  CG  LEU B 105      38.423 -43.442 -16.809  1.00 17.65           C  
ATOM    766  CD1 LEU B 105      39.335 -42.650 -17.740  1.00 17.65           C  
ATOM    767  CD2 LEU B 105      38.659 -44.940 -16.969  1.00 17.65           C  
ATOM    768  N   PRO B 106      39.169 -42.488 -12.858  1.00 18.07           N  
ATOM    769  CA  PRO B 106      40.547 -42.980 -12.917  1.00 18.07           C  
ATOM    770  C   PRO B 106      41.138 -43.247 -11.535  1.00 18.07           C  
ATOM    771  CB  PRO B 106      41.296 -41.846 -13.621  1.00 18.07           C  
ATOM    772  O   PRO B 106      41.735 -44.302 -11.308  1.00 18.07           O  
ATOM    773  CG  PRO B 106      40.487 -40.621 -13.339  1.00 18.07           C  
ATOM    774  CD  PRO B 106      39.196 -41.039 -12.696  1.00 18.07           C  
ATOM    775  N   PRO B 107      41.870 -42.194 -11.066  1.00 18.22           N  
ATOM    776  CA  PRO B 107      43.329 -42.273 -11.168  1.00 18.22           C  
ATOM    777  C   PRO B 107      43.978 -42.842  -9.908  1.00 18.22           C  
ATOM    778  CB  PRO B 107      43.747 -40.817 -11.388  1.00 18.22           C  
ATOM    779  O   PRO B 107      43.340 -42.903  -8.854  1.00 18.22           O  
ATOM    780  CG  PRO B 107      42.573 -40.010 -10.935  1.00 18.22           C  
ATOM    781  CD  PRO B 107      41.487 -40.951 -10.499  1.00 18.22           C  
ATOM    782  N   SER B 108      45.221 -42.469  -9.876  1.00 17.36           N  
ATOM    783  CA  SER B 108      46.518 -43.124  -9.738  1.00 17.36           C  
ATOM    784  C   SER B 108      46.946 -43.203  -8.277  1.00 17.36           C  
ATOM    785  CB  SER B 108      47.581 -42.384 -10.551  1.00 17.36           C  
ATOM    786  O   SER B 108      47.334 -44.269  -7.794  1.00 17.36           O  
ATOM    787  OG  SER B 108      47.591 -42.834 -11.895  1.00 17.36           O  
ATOM    788  N   THR B 109      47.494 -42.006  -7.846  1.00 17.96           N  
ATOM    789  CA  THR B 109      48.952 -42.022  -7.836  1.00 17.96           C  
ATOM    790  C   THR B 109      49.478 -42.543  -6.501  1.00 17.96           C  
ATOM    791  CB  THR B 109      49.528 -40.619  -8.105  1.00 17.96           C  
ATOM    792  O   THR B 109      48.729 -42.634  -5.526  1.00 17.96           O  
ATOM    793  CG2 THR B 109      49.360 -40.228  -9.570  1.00 17.96           C  
ATOM    794  OG1 THR B 109      48.846 -39.663  -7.285  1.00 17.96           O  
ATOM    795  N   ALA B 110      50.534 -41.821  -6.140  1.00 18.52           N  
ATOM    796  CA  ALA B 110      51.935 -42.227  -6.067  1.00 18.52           C  
ATOM    797  C   ALA B 110      52.335 -42.562  -4.633  1.00 18.52           C  
ATOM    798  CB  ALA B 110      52.837 -41.129  -6.625  1.00 18.52           C  
ATOM    799  O   ALA B 110      52.889 -43.632  -4.370  1.00 18.52           O  
ATOM    800  N   PRO B 111      53.136 -41.546  -4.125  1.00 20.16           N  
ATOM    801  CA  PRO B 111      54.581 -41.757  -4.004  1.00 20.16           C  
ATOM    802  C   PRO B 111      54.992 -42.243  -2.617  1.00 20.16           C  
ATOM    803  CB  PRO B 111      55.165 -40.371  -4.293  1.00 20.16           C  
ATOM    804  O   PRO B 111      54.190 -42.201  -1.681  1.00 20.16           O  
ATOM    805  CG  PRO B 111      54.047 -39.420  -4.012  1.00 20.16           C  
ATOM    806  CD  PRO B 111      52.801 -40.213  -3.743  1.00 20.16           C  
ATOM    807  N   SER B 112      56.212 -41.741  -2.279  1.00 18.69           N  
ATOM    808  CA  SER B 112      57.524 -42.311  -1.987  1.00 18.69           C  
ATOM    809  C   SER B 112      57.821 -42.278  -0.492  1.00 18.69           C  
ATOM    810  CB  SER B 112      58.616 -41.561  -2.749  1.00 18.69           C  
ATOM    811  O   SER B 112      58.277 -43.271   0.078  1.00 18.69           O  
ATOM    812  OG  SER B 112      58.663 -41.978  -4.103  1.00 18.69           O  
ATOM    813  N   LEU B 113      57.993 -40.956   0.043  1.00 16.23           N  
ATOM    814  CA  LEU B 113      59.406 -40.616   0.170  1.00 16.23           C  
ATOM    815  C   LEU B 113      59.942 -41.023   1.538  1.00 16.23           C  
ATOM    816  CB  LEU B 113      59.619 -39.116  -0.050  1.00 16.23           C  
ATOM    817  O   LEU B 113      60.958 -41.716   1.631  1.00 16.23           O  
ATOM    818  CG  LEU B 113      59.680 -38.646  -1.504  1.00 16.23           C  
ATOM    819  CD1 LEU B 113      59.585 -37.126  -1.574  1.00 16.23           C  
ATOM    820  CD2 LEU B 113      60.960 -39.138  -2.172  1.00 16.23           C  
ATOM    821  N   GLY B 114      60.203 -39.913   2.331  1.00 16.28           N  
ATOM    822  CA  GLY B 114      61.562 -39.417   2.467  1.00 16.28           C  
ATOM    823  C   GLY B 114      62.245 -39.887   3.738  1.00 16.28           C  
ATOM    824  O   GLY B 114      61.798 -40.846   4.370  1.00 16.28           O  
ATOM    825  N   GLY B 115      62.272 -38.950   4.735  1.00 15.60           N  
ATOM    826  CA  GLY B 115      63.428 -38.096   4.952  1.00 15.60           C  
ATOM    827  C   GLY B 115      64.280 -38.532   6.129  1.00 15.60           C  
ATOM    828  O   GLY B 115      64.027 -39.577   6.731  1.00 15.60           O  
ATOM    829  N   SER B 116      64.156 -37.743   7.252  1.00 16.86           N  
ATOM    830  CA  SER B 116      65.092 -36.687   7.625  1.00 16.86           C  
ATOM    831  C   SER B 116      66.049 -37.157   8.715  1.00 16.86           C  
ATOM    832  CB  SER B 116      64.338 -35.444   8.097  1.00 16.86           C  
ATOM    833  O   SER B 116      65.732 -38.077   9.472  1.00 16.86           O  
ATOM    834  OG  SER B 116      62.946 -35.581   7.866  1.00 16.86           O  
ATOM    835  N   GLY B 117      67.133 -36.324   8.806  1.00 17.06           N  
ATOM    836  CA  GLY B 117      68.554 -36.413   9.100  1.00 17.06           C  
ATOM    837  C   GLY B 117      68.868 -36.269  10.577  1.00 17.06           C  
ATOM    838  O   GLY B 117      69.680 -37.021  11.121  1.00 17.06           O  
ATOM    839  N   ALA B 118      68.424 -35.123  11.239  1.00 17.21           N  
ATOM    840  CA  ALA B 118      69.437 -34.078  11.364  1.00 17.21           C  
ATOM    841  C   ALA B 118      70.280 -34.280  12.620  1.00 17.21           C  
ATOM    842  CB  ALA B 118      68.780 -32.700  11.384  1.00 17.21           C  
ATOM    843  O   ALA B 118      69.907 -35.047  13.510  1.00 17.21           O  
ATOM    844  N   PRO B 119      70.397 -33.028  13.402  1.00 18.01           N  
ATOM    845  CA  PRO B 119      71.570 -32.150  13.442  1.00 18.01           C  
ATOM    846  C   PRO B 119      72.354 -32.273  14.746  1.00 18.01           C  
ATOM    847  CB  PRO B 119      70.968 -30.751  13.296  1.00 18.01           C  
ATOM    848  O   PRO B 119      71.872 -32.880  15.706  1.00 18.01           O  
ATOM    849  CG  PRO B 119      69.581 -30.873  13.838  1.00 18.01           C  
ATOM    850  CD  PRO B 119      69.237 -32.330  13.944  1.00 18.01           C  
ATOM    851  N   PRO B 120      72.444 -31.027  15.456  1.00 18.48           N  
ATOM    852  CA  PRO B 120      73.611 -30.143  15.519  1.00 18.48           C  
ATOM    853  C   PRO B 120      74.311 -30.185  16.875  1.00 18.48           C  
ATOM    854  CB  PRO B 120      73.018 -28.757  15.253  1.00 18.48           C  
ATOM    855  O   PRO B 120      73.762 -30.723  17.840  1.00 18.48           O  
ATOM    856  CG  PRO B 120      71.596 -28.857  15.703  1.00 18.48           C  
ATOM    857  CD  PRO B 120      71.233 -30.310  15.818  1.00 18.48           C  
ATOM    858  N   PRO B 121      74.525 -28.824  17.422  1.00 18.85           N  
ATOM    859  CA  PRO B 121      75.800 -28.105  17.478  1.00 18.85           C  
ATOM    860  C   PRO B 121      76.362 -28.011  18.895  1.00 18.85           C  
ATOM    861  CB  PRO B 121      75.447 -26.717  16.938  1.00 18.85           C  
ATOM    862  O   PRO B 121      75.676 -28.357  19.860  1.00 18.85           O  
ATOM    863  CG  PRO B 121      73.995 -26.544  17.250  1.00 18.85           C  
ATOM    864  CD  PRO B 121      73.396 -27.898  17.499  1.00 18.85           C  
ATOM    865  N   PRO B 122      76.373 -26.682  19.391  1.00 19.09           N  
ATOM    866  CA  PRO B 122      77.585 -25.861  19.432  1.00 19.09           C  
ATOM    867  C   PRO B 122      78.132 -25.688  20.847  1.00 19.09           C  
ATOM    868  CB  PRO B 122      77.121 -24.520  18.858  1.00 19.09           C  
ATOM    869  O   PRO B 122      77.485 -26.090  21.817  1.00 19.09           O  
ATOM    870  CG  PRO B 122      75.665 -24.446  19.188  1.00 19.09           C  
ATOM    871  CD  PRO B 122      75.206 -25.806  19.627  1.00 19.09           C  
ATOM    872  N   PRO B 123      78.034 -24.316  21.371  1.00 19.53           N  
ATOM    873  CA  PRO B 123      79.166 -23.387  21.340  1.00 19.53           C  
ATOM    874  C   PRO B 123      79.803 -23.189  22.714  1.00 19.53           C  
ATOM    875  CB  PRO B 123      78.541 -22.085  20.835  1.00 19.53           C  
ATOM    876  O   PRO B 123      79.248 -23.625  23.725  1.00 19.53           O  
ATOM    877  CG  PRO B 123      77.094 -22.191  21.193  1.00 19.53           C  
ATOM    878  CD  PRO B 123      76.814 -23.600  21.632  1.00 19.53           C  
ATOM    879  N   MET B 124      79.674 -21.854  23.138  1.00 19.72           N  
ATOM    880  CA  MET B 124      80.745 -20.866  23.223  1.00 19.72           C  
ATOM    881  C   MET B 124      81.183 -20.661  24.669  1.00 19.72           C  
ATOM    882  CB  MET B 124      80.297 -19.534  22.618  1.00 19.72           C  
ATOM    883  O   MET B 124      80.482 -21.067  25.598  1.00 19.72           O  
ATOM    884  CG  MET B 124      80.068 -19.589  21.116  1.00 19.72           C  
ATOM    885  SD  MET B 124      81.038 -18.321  20.211  1.00 19.72           S  
ATOM    886  CE  MET B 124      80.150 -16.820  20.712  1.00 19.72           C  
ATOM    887  N   PRO B 125      81.463 -19.230  24.945  1.00 21.58           N  
ATOM    888  CA  PRO B 125      82.789 -18.656  25.187  1.00 21.58           C  
ATOM    889  C   PRO B 125      83.032 -18.333  26.660  1.00 21.58           C  
ATOM    890  CB  PRO B 125      82.780 -17.379  24.343  1.00 21.58           C  
ATOM    891  O   PRO B 125      84.005 -18.812  27.247  1.00 21.58           O  
ATOM    892  CG  PRO B 125      81.333 -17.053  24.159  1.00 21.58           C  
ATOM    893  CD  PRO B 125      80.517 -18.223  24.628  1.00 21.58           C  
ATOM    894  N   PRO B 126      83.016 -16.921  26.951  1.00 21.76           N  
ATOM    895  CA  PRO B 126      84.254 -16.172  27.180  1.00 21.76           C  
ATOM    896  C   PRO B 126      84.459 -15.806  28.648  1.00 21.76           C  
ATOM    897  CB  PRO B 126      84.069 -14.915  26.325  1.00 21.76           C  
ATOM    898  O   PRO B 126      85.538 -16.035  29.200  1.00 21.76           O  
ATOM    899  CG  PRO B 126      82.591 -14.804  26.126  1.00 21.76           C  
ATOM    900  CD  PRO B 126      81.953 -16.092  26.559  1.00 21.76           C  
ATOM    901  N   PRO B 127      84.054 -14.483  29.003  1.00 22.19           N  
ATOM    902  CA  PRO B 127      84.987 -13.369  29.191  1.00 22.19           C  
ATOM    903  C   PRO B 127      85.210 -13.027  30.662  1.00 22.19           C  
ATOM    904  CB  PRO B 127      84.305 -12.211  28.459  1.00 22.19           C  
ATOM    905  O   PRO B 127      84.445 -13.466  31.524  1.00 22.19           O  
ATOM    906  CG  PRO B 127      82.855 -12.572  28.440  1.00 22.19           C  
ATOM    907  CD  PRO B 127      82.716 -14.009  28.851  1.00 22.19           C  
ATOM    908  N   PRO B 128      85.429 -11.569  30.888  1.00 21.12           N  
ATOM    909  CA  PRO B 128      86.628 -10.858  31.339  1.00 21.12           C  
ATOM    910  C   PRO B 128      86.528 -10.394  32.790  1.00 21.12           C  
ATOM    911  CB  PRO B 128      86.707  -9.662  30.387  1.00 21.12           C  
ATOM    912  O   PRO B 128      87.471 -10.572  33.565  1.00 21.12           O  
ATOM    913  CG  PRO B 128      85.303  -9.452  29.919  1.00 21.12           C  
ATOM    914  CD  PRO B 128      84.474 -10.625  30.357  1.00 21.12           C  
ATOM    915  N   LEU B 129      85.711  -9.344  33.116  1.00 19.99           N  
ATOM    916  CA  LEU B 129      86.213  -7.981  33.250  1.00 19.99           C  
ATOM    917  C   LEU B 129      86.383  -7.606  34.718  1.00 19.99           C  
ATOM    918  CB  LEU B 129      85.267  -6.991  32.565  1.00 19.99           C  
ATOM    919  O   LEU B 129      85.810  -8.252  35.599  1.00 19.99           O  
ATOM    920  CG  LEU B 129      85.366  -6.904  31.041  1.00 19.99           C  
ATOM    921  CD1 LEU B 129      84.285  -5.977  30.492  1.00 19.99           C  
ATOM    922  CD2 LEU B 129      86.751  -6.425  30.621  1.00 19.99           C  
ATOM    923  N   GLY B 130      86.428  -6.151  34.916  1.00 20.09           N  
ATOM    924  CA  GLY B 130      87.462  -5.230  35.358  1.00 20.09           C  
ATOM    925  C   GLY B 130      87.275  -4.764  36.790  1.00 20.09           C  
ATOM    926  O   GLY B 130      88.203  -4.835  37.598  1.00 20.09           O  
ATOM    927  N   SER B 131      86.332  -3.835  37.145  1.00 19.92           N  
ATOM    928  CA  SER B 131      86.746  -2.436  37.182  1.00 19.92           C  
ATOM    929  C   SER B 131      87.028  -1.980  38.609  1.00 19.92           C  
ATOM    930  CB  SER B 131      85.676  -1.542  36.554  1.00 19.92           C  
ATOM    931  O   SER B 131      86.625  -2.641  39.569  1.00 19.92           O  
ATOM    932  OG  SER B 131      85.324  -2.010  35.263  1.00 19.92           O  
ATOM    933  N   PRO B 132      86.519  -0.670  38.940  1.00 20.83           N  
ATOM    934  CA  PRO B 132      87.316   0.551  39.077  1.00 20.83           C  
ATOM    935  C   PRO B 132      87.641   0.883  40.532  1.00 20.83           C  
ATOM    936  CB  PRO B 132      86.420   1.628  38.459  1.00 20.83           C  
ATOM    937  O   PRO B 132      87.060   0.296  41.448  1.00 20.83           O  
ATOM    938  CG  PRO B 132      85.038   1.064  38.534  1.00 20.83           C  
ATOM    939  CD  PRO B 132      85.129  -0.365  38.985  1.00 20.83           C  
ATOM    940  N   PHE B 133      87.383   2.234  40.945  1.00 19.22           N  
ATOM    941  CA  PHE B 133      88.266   3.364  41.212  1.00 19.22           C  
ATOM    942  C   PHE B 133      88.371   3.626  42.709  1.00 19.22           C  
ATOM    943  CB  PHE B 133      87.765   4.620  40.493  1.00 19.22           C  
ATOM    944  O   PHE B 133      87.583   3.097  43.495  1.00 19.22           O  
ATOM    945  CG  PHE B 133      88.156   4.685  39.041  1.00 19.22           C  
ATOM    946  CD1 PHE B 133      89.393   5.192  38.662  1.00 19.22           C  
ATOM    947  CD2 PHE B 133      87.286   4.239  38.055  1.00 19.22           C  
ATOM    948  CE1 PHE B 133      89.757   5.253  37.319  1.00 19.22           C  
ATOM    949  CE2 PHE B 133      87.643   4.297  36.711  1.00 19.22           C  
ATOM    950  CZ  PHE B 133      88.878   4.805  36.345  1.00 19.22           C  
ATOM    951  N   PRO B 134      88.053   5.031  43.143  1.00 20.63           N  
ATOM    952  CA  PRO B 134      89.073   6.045  43.417  1.00 20.63           C  
ATOM    953  C   PRO B 134      89.330   6.236  44.910  1.00 20.63           C  
ATOM    954  CB  PRO B 134      88.483   7.315  42.798  1.00 20.63           C  
ATOM    955  O   PRO B 134      90.419   5.923  45.398  1.00 20.63           O  
ATOM    956  CG  PRO B 134      87.004   7.158  42.941  1.00 20.63           C  
ATOM    957  CD  PRO B 134      86.723   5.813  43.548  1.00 20.63           C  
ATOM    958  N   VAL B 135      88.916   7.551  45.539  1.00 17.70           N  
ATOM    959  CA  VAL B 135      89.743   8.732  45.763  1.00 17.70           C  
ATOM    960  C   VAL B 135      89.973   8.926  47.260  1.00 17.70           C  
ATOM    961  CB  VAL B 135      89.101   9.999  45.154  1.00 17.70           C  
ATOM    962  O   VAL B 135      91.094   9.202  47.692  1.00 17.70           O  
ATOM    963  CG1 VAL B 135      90.150  10.841  44.429  1.00 17.70           C  
ATOM    964  CG2 VAL B 135      87.967   9.618  44.204  1.00 17.70           C  
ATOM    965  N   ILE B 136      89.082   9.800  48.006  1.00 19.38           N  
ATOM    966  CA  ILE B 136      89.470  11.165  48.345  1.00 19.38           C  
ATOM    967  C   ILE B 136      90.068  11.197  49.750  1.00 19.38           C  
ATOM    968  CB  ILE B 136      88.270  12.134  48.251  1.00 19.38           C  
ATOM    969  O   ILE B 136      89.599  10.493  50.647  1.00 19.38           O  
ATOM    970  CG1 ILE B 136      87.723  12.169  46.820  1.00 19.38           C  
ATOM    971  CG2 ILE B 136      88.670  13.536  48.720  1.00 19.38           C  
ATOM    972  CD1 ILE B 136      86.409  12.926  46.678  1.00 19.38           C  
ATOM    973  N   SER B 137      90.431  12.512  50.235  1.00 21.44           N  
ATOM    974  CA  SER B 137      91.684  13.107  50.687  1.00 21.44           C  
ATOM    975  C   SER B 137      91.843  12.979  52.198  1.00 21.44           C  
ATOM    976  CB  SER B 137      91.756  14.580  50.281  1.00 21.44           C  
ATOM    977  O   SER B 137      90.909  12.577  52.894  1.00 21.44           O  
ATOM    978  OG  SER B 137      92.354  14.721  49.003  1.00 21.44           O  
ATOM    979  N   SER B 138      92.015  14.244  52.928  1.00 21.64           N  
ATOM    980  CA  SER B 138      93.189  14.961  53.415  1.00 21.64           C  
ATOM    981  C   SER B 138      93.235  14.976  54.939  1.00 21.64           C  
ATOM    982  CB  SER B 138      93.202  16.394  52.883  1.00 21.64           C  
ATOM    983  O   SER B 138      92.250  14.638  55.599  1.00 21.64           O  
ATOM    984  OG  SER B 138      93.387  16.407  51.478  1.00 21.64           O  
ATOM    985  N   SER B 139      93.403  16.335  55.542  1.00 21.17           N  
ATOM    986  CA  SER B 139      94.536  17.004  56.173  1.00 21.17           C  
ATOM    987  C   SER B 139      94.379  17.044  57.690  1.00 21.17           C  
ATOM    988  CB  SER B 139      94.690  18.426  55.631  1.00 21.17           C  
ATOM    989  O   SER B 139      93.308  16.737  58.216  1.00 21.17           O  
ATOM    990  OG  SER B 139      94.778  18.418  54.216  1.00 21.17           O  
ATOM    991  N   MET B 140      94.643  18.317  58.340  1.00 20.10           N  
ATOM    992  CA  MET B 140      95.722  18.985  59.062  1.00 20.10           C  
ATOM    993  C   MET B 140      95.381  19.125  60.542  1.00 20.10           C  
ATOM    994  CB  MET B 140      96.003  20.362  58.458  1.00 20.10           C  
ATOM    995  O   MET B 140      94.269  18.798  60.961  1.00 20.10           O  
ATOM    996  CG  MET B 140      96.819  20.314  57.176  1.00 20.10           C  
ATOM    997  SD  MET B 140      98.462  21.109  57.359  1.00 20.10           S  
ATOM    998  CE  MET B 140      98.642  21.854  55.715  1.00 20.10           C  
ATOM    999  N   GLY B 141      95.272  20.498  61.025  1.00 20.64           N  
ATOM   1000  CA  GLY B 141      96.121  21.438  61.741  1.00 20.64           C  
ATOM   1001  C   GLY B 141      95.646  21.714  63.155  1.00 20.64           C  
ATOM   1002  O   GLY B 141      94.688  21.097  63.625  1.00 20.64           O  
ATOM   1003  N   SER B 142      95.220  23.098  63.460  1.00 21.78           N  
ATOM   1004  CA  SER B 142      95.893  24.261  64.028  1.00 21.78           C  
ATOM   1005  C   SER B 142      95.317  24.620  65.394  1.00 21.78           C  
ATOM   1006  CB  SER B 142      95.779  25.461  63.087  1.00 21.78           C  
ATOM   1007  O   SER B 142      94.224  24.176  65.749  1.00 21.78           O  
ATOM   1008  OG  SER B 142      96.487  25.224  61.882  1.00 21.78           O  
ATOM   1009  N   PRO B 143      95.283  25.996  65.671  1.00 21.63           N  
ATOM   1010  CA  PRO B 143      95.935  26.993  66.523  1.00 21.63           C  
ATOM   1011  C   PRO B 143      95.084  27.386  67.729  1.00 21.63           C  
ATOM   1012  CB  PRO B 143      96.134  28.184  65.583  1.00 21.63           C  
ATOM   1013  O   PRO B 143      93.898  27.053  67.786  1.00 21.63           O  
ATOM   1014  CG  PRO B 143      95.265  27.889  64.403  1.00 21.63           C  
ATOM   1015  CD  PRO B 143      94.571  26.578  64.638  1.00 21.63           C  
ATOM   1016  N   GLY B 144      95.121  28.736  68.106  1.00 19.93           N  
ATOM   1017  CA  GLY B 144      95.518  29.708  69.113  1.00 19.93           C  
ATOM   1018  C   GLY B 144      94.339  30.365  69.805  1.00 19.93           C  
ATOM   1019  O   GLY B 144      94.454  30.809  70.950  1.00 19.93           O  
ATOM   1020  N   LEU B 145      93.148  31.042  69.260  1.00 17.73           N  
ATOM   1021  CA  LEU B 145      93.219  32.481  69.032  1.00 17.73           C  
ATOM   1022  C   LEU B 145      92.583  33.247  70.187  1.00 17.73           C  
ATOM   1023  CB  LEU B 145      92.527  32.850  67.717  1.00 17.73           C  
ATOM   1024  O   LEU B 145      91.781  32.690  70.939  1.00 17.73           O  
ATOM   1025  CG  LEU B 145      93.291  32.522  66.433  1.00 17.73           C  
ATOM   1026  CD1 LEU B 145      92.423  32.805  65.212  1.00 17.73           C  
ATOM   1027  CD2 LEU B 145      94.591  33.316  66.367  1.00 17.73           C  
ATOM   1028  N   PRO B 146      91.984  34.620  69.922  1.00 17.82           N  
ATOM   1029  CA  PRO B 146      92.381  36.027  70.012  1.00 17.82           C  
ATOM   1030  C   PRO B 146      91.480  36.835  70.943  1.00 17.82           C  
ATOM   1031  CB  PRO B 146      92.258  36.521  68.568  1.00 17.82           C  
ATOM   1032  O   PRO B 146      91.973  37.627  71.751  1.00 17.82           O  
ATOM   1033  CG  PRO B 146      91.342  35.543  67.906  1.00 17.82           C  
ATOM   1034  CD  PRO B 146      91.075  34.417  68.863  1.00 17.82           C  
ATOM   1035  N   PRO B 147      90.258  37.645  70.557  1.00 17.12           N  
ATOM   1036  CA  PRO B 147      90.395  39.075  70.271  1.00 17.12           C  
ATOM   1037  C   PRO B 147      89.823  39.956  71.379  1.00 17.12           C  
ATOM   1038  CB  PRO B 147      89.608  39.252  68.970  1.00 17.12           C  
ATOM   1039  O   PRO B 147      89.048  39.480  72.213  1.00 17.12           O  
ATOM   1040  CG  PRO B 147      88.590  38.157  68.989  1.00 17.12           C  
ATOM   1041  CD  PRO B 147      88.869  37.266  70.165  1.00 17.12           C  
ATOM   1042  N   PRO B 148      89.056  41.359  71.105  1.00 17.70           N  
ATOM   1043  CA  PRO B 148      89.465  42.765  71.092  1.00 17.70           C  
ATOM   1044  C   PRO B 148      88.666  43.621  72.073  1.00 17.70           C  
ATOM   1045  CB  PRO B 148      89.198  43.196  69.648  1.00 17.70           C  
ATOM   1046  O   PRO B 148      89.247  44.398  72.835  1.00 17.70           O  
ATOM   1047  CG  PRO B 148      88.151  42.251  69.154  1.00 17.70           C  
ATOM   1048  CD  PRO B 148      88.001  41.141  70.154  1.00 17.70           C  
ATOM   1049  N   ALA B 149      87.307  44.576  71.695  1.00 16.15           N  
ATOM   1050  CA  ALA B 149      87.319  45.964  71.240  1.00 16.15           C  
ATOM   1051  C   ALA B 149      86.599  46.873  72.232  1.00 16.15           C  
ATOM   1052  CB  ALA B 149      86.680  46.077  69.858  1.00 16.15           C  
ATOM   1053  O   ALA B 149      85.825  46.400  73.067  1.00 16.15           O  
ATOM   1054  N   PRO B 150      85.780  48.293  71.741  1.00 18.44           N  
ATOM   1055  CA  PRO B 150      86.096  49.722  71.792  1.00 18.44           C  
ATOM   1056  C   PRO B 150      85.155  50.503  72.707  1.00 18.44           C  
ATOM   1057  CB  PRO B 150      85.939  50.170  70.337  1.00 18.44           C  
ATOM   1058  O   PRO B 150      84.143  49.964  73.162  1.00 18.44           O  
ATOM   1059  CG  PRO B 150      85.007  49.173  69.729  1.00 18.44           C  
ATOM   1060  CD  PRO B 150      84.800  48.054  70.709  1.00 18.44           C  
ATOM   1061  N   PRO B 151      84.269  51.897  72.161  1.00 17.99           N  
ATOM   1062  CA  PRO B 151      84.356  53.358  72.230  1.00 17.99           C  
ATOM   1063  C   PRO B 151      83.166  53.986  72.952  1.00 17.99           C  
ATOM   1064  CB  PRO B 151      84.386  53.779  70.759  1.00 17.99           C  
ATOM   1065  O   PRO B 151      83.350  54.815  73.847  1.00 17.99           O  
ATOM   1066  CG  PRO B 151      83.776  52.632  70.020  1.00 17.99           C  
ATOM   1067  CD  PRO B 151      83.530  51.515  70.993  1.00 17.99           C  
ATOM   1068  N   GLY B 152      81.856  54.817  72.211  1.00 15.32           N  
ATOM   1069  CA  GLY B 152      81.738  56.211  71.816  1.00 15.32           C  
ATOM   1070  C   GLY B 152      80.577  56.924  72.483  1.00 15.32           C  
ATOM   1071  O   GLY B 152      80.770  57.934  73.164  1.00 15.32           O  
ATOM   1072  N   PHE B 153      79.122  57.162  71.944  1.00 15.17           N  
ATOM   1073  CA  PHE B 153      78.760  58.274  71.072  1.00 15.17           C  
ATOM   1074  C   PHE B 153      77.815  59.234  71.784  1.00 15.17           C  
ATOM   1075  CB  PHE B 153      78.114  57.759  69.782  1.00 15.17           C  
ATOM   1076  O   PHE B 153      77.579  59.105  72.987  1.00 15.17           O  
ATOM   1077  CG  PHE B 153      79.060  57.691  68.614  1.00 15.17           C  
ATOM   1078  CD1 PHE B 153      79.284  58.807  67.817  1.00 15.17           C  
ATOM   1079  CD2 PHE B 153      79.726  56.510  68.314  1.00 15.17           C  
ATOM   1080  CE1 PHE B 153      80.160  58.746  66.735  1.00 15.17           C  
ATOM   1081  CE2 PHE B 153      80.603  56.442  67.234  1.00 15.17           C  
ATOM   1082  CZ  PHE B 153      80.817  57.561  66.446  1.00 15.17           C  
ATOM   1083  N   SER B 154      76.276  59.379  71.355  1.00 16.11           N  
ATOM   1084  CA  SER B 154      75.676  60.354  70.450  1.00 16.11           C  
ATOM   1085  C   SER B 154      74.799  61.345  71.208  1.00 16.11           C  
ATOM   1086  CB  SER B 154      74.850  59.649  69.374  1.00 16.11           C  
ATOM   1087  O   SER B 154      74.407  61.089  72.349  1.00 16.11           O  
ATOM   1088  OG  SER B 154      75.641  58.709  68.668  1.00 16.11           O  
ATOM   1089  N   GLY B 155      73.859  62.207  70.408  1.00 18.65           N  
ATOM   1090  CA  GLY B 155      73.803  63.638  70.159  1.00 18.65           C  
ATOM   1091  C   GLY B 155      72.599  64.308  70.794  1.00 18.65           C  
ATOM   1092  O   GLY B 155      72.721  65.382  71.388  1.00 18.65           O  
ATOM   1093  N   PRO B 156      71.173  63.842  70.597  1.00 16.90           N  
ATOM   1094  CA  PRO B 156      70.558  64.591  69.499  1.00 16.90           C  
ATOM   1095  C   PRO B 156      69.914  65.895  69.963  1.00 16.90           C  
ATOM   1096  CB  PRO B 156      69.502  63.623  68.960  1.00 16.90           C  
ATOM   1097  O   PRO B 156      70.161  66.953  69.378  1.00 16.90           O  
ATOM   1098  CG  PRO B 156      69.215  62.697  70.098  1.00 16.90           C  
ATOM   1099  CD  PRO B 156      70.107  63.066  71.249  1.00 16.90           C  
ATOM   1100  N   VAL B 157      68.424  65.938  70.153  1.00 15.58           N  
ATOM   1101  CA  VAL B 157      67.488  66.298  69.093  1.00 15.58           C  
ATOM   1102  C   VAL B 157      66.924  67.693  69.353  1.00 15.58           C  
ATOM   1103  CB  VAL B 157      66.338  65.272  68.978  1.00 15.58           C  
ATOM   1104  O   VAL B 157      67.099  68.248  70.441  1.00 15.58           O  
ATOM   1105  CG1 VAL B 157      66.827  63.986  68.314  1.00 15.58           C  
ATOM   1106  CG2 VAL B 157      65.750  64.975  70.356  1.00 15.58           C  
ATOM   1107  N   SER B 158      65.415  67.834  69.289  1.00 17.18           N  
ATOM   1108  CA  SER B 158      64.506  68.450  68.328  1.00 17.18           C  
ATOM   1109  C   SER B 158      63.985  69.788  68.840  1.00 17.18           C  
ATOM   1110  CB  SER B 158      63.331  67.517  68.029  1.00 17.18           C  
ATOM   1111  O   SER B 158      64.048  70.069  70.038  1.00 17.18           O  
ATOM   1112  OG  SER B 158      63.749  66.422  67.232  1.00 17.18           O  
ATOM   1113  N   SER B 159      62.882  70.310  68.104  1.00 19.89           N  
ATOM   1114  CA  SER B 159      62.599  71.535  67.364  1.00 19.89           C  
ATOM   1115  C   SER B 159      61.821  72.530  68.218  1.00 19.89           C  
ATOM   1116  CB  SER B 159      61.816  71.223  66.088  1.00 19.89           C  
ATOM   1117  O   SER B 159      61.087  72.136  69.126  1.00 19.89           O  
ATOM   1118  OG  SER B 159      62.672  70.701  65.087  1.00 19.89           O  
ATOM   1119  N   PRO B 160      61.768  73.810  67.635  1.00 21.57           N  
ATOM   1120  CA  PRO B 160      61.602  75.156  68.189  1.00 21.57           C  
ATOM   1121  C   PRO B 160      60.145  75.490  68.502  1.00 21.57           C  
ATOM   1122  CB  PRO B 160      62.145  76.063  67.082  1.00 21.57           C  
ATOM   1123  O   PRO B 160      59.255  74.668  68.266  1.00 21.57           O  
ATOM   1124  CG  PRO B 160      62.034  75.249  65.833  1.00 21.57           C  
ATOM   1125  CD  PRO B 160      61.575  73.868  66.203  1.00 21.57           C  
ATOM   1126  N   GLN B 161      59.594  76.515  67.601  1.00 18.84           N  
ATOM   1127  CA  GLN B 161      59.014  77.839  67.803  1.00 18.84           C  
ATOM   1128  C   GLN B 161      57.522  77.840  67.483  1.00 18.84           C  
ATOM   1129  CB  GLN B 161      59.736  78.879  66.945  1.00 18.84           C  
ATOM   1130  O   GLN B 161      56.848  78.859  67.645  1.00 18.84           O  
ATOM   1131  CG  GLN B 161      60.634  79.816  67.740  1.00 18.84           C  
ATOM   1132  CD  GLN B 161      61.390  80.793  66.859  1.00 18.84           C  
ATOM   1133  NE2 GLN B 161      61.583  82.011  67.354  1.00 18.84           N  
ATOM   1134  OE1 GLN B 161      61.798  80.455  65.743  1.00 18.84           O  
ATOM   1135  N   ILE B 162      56.958  76.841  66.921  1.00 17.41           N  
ATOM   1136  CA  ILE B 162      56.271  77.295  65.716  1.00 17.41           C  
ATOM   1137  C   ILE B 162      55.090  78.183  66.100  1.00 17.41           C  
ATOM   1138  CB  ILE B 162      55.791  76.105  64.857  1.00 17.41           C  
ATOM   1139  O   ILE B 162      54.637  78.163  67.247  1.00 17.41           O  
ATOM   1140  CG1 ILE B 162      56.966  75.495  64.084  1.00 17.41           C  
ATOM   1141  CG2 ILE B 162      54.676  76.543  63.902  1.00 17.41           C  
ATOM   1142  CD1 ILE B 162      56.690  74.101  63.537  1.00 17.41           C  
ATOM   1143  N   ASN B 163      53.917  77.696  65.691  1.00 17.69           N  
ATOM   1144  CA  ASN B 163      52.980  78.323  64.765  1.00 17.69           C  
ATOM   1145  C   ASN B 163      52.052  79.299  65.483  1.00 17.69           C  
ATOM   1146  CB  ASN B 163      52.165  77.262  64.024  1.00 17.69           C  
ATOM   1147  O   ASN B 163      51.760  79.127  66.668  1.00 17.69           O  
ATOM   1148  CG  ASN B 163      52.698  76.982  62.633  1.00 17.69           C  
ATOM   1149  ND2 ASN B 163      52.321  75.838  62.072  1.00 17.69           N  
ATOM   1150  OD1 ASN B 163      53.443  77.786  62.066  1.00 17.69           O  
ATOM   1151  N   SER B 164      51.159  80.094  64.681  1.00 20.50           N  
ATOM   1152  CA  SER B 164      50.577  81.419  64.492  1.00 20.50           C  
ATOM   1153  C   SER B 164      49.191  81.509  65.121  1.00 20.50           C  
ATOM   1154  CB  SER B 164      50.494  81.761  63.004  1.00 20.50           C  
ATOM   1155  O   SER B 164      48.931  82.397  65.937  1.00 20.50           O  
ATOM   1156  OG  SER B 164      51.789  81.849  62.435  1.00 20.50           O  
ATOM   1157  N   THR B 165      48.085  81.283  64.234  1.00 17.41           N  
ATOM   1158  CA  THR B 165      47.330  82.418  63.717  1.00 17.41           C  
ATOM   1159  C   THR B 165      45.993  82.553  64.441  1.00 17.41           C  
ATOM   1160  CB  THR B 165      47.085  82.283  62.203  1.00 17.41           C  
ATOM   1161  O   THR B 165      45.618  83.648  64.865  1.00 17.41           O  
ATOM   1162  CG2 THR B 165      48.397  82.336  61.427  1.00 17.41           C  
ATOM   1163  OG1 THR B 165      46.437  81.033  61.939  1.00 17.41           O  
ATOM   1164  N   VAL B 166      44.929  81.726  64.015  1.00 19.36           N  
ATOM   1165  CA  VAL B 166      43.768  82.235  63.294  1.00 19.36           C  
ATOM   1166  C   VAL B 166      42.709  82.708  64.287  1.00 19.36           C  
ATOM   1167  CB  VAL B 166      43.174  81.167  62.349  1.00 19.36           C  
ATOM   1168  O   VAL B 166      42.640  82.212  65.414  1.00 19.36           O  
ATOM   1169  CG1 VAL B 166      42.191  81.801  61.367  1.00 19.36           C  
ATOM   1170  CG2 VAL B 166      44.288  80.439  61.600  1.00 19.36           C  
ATOM   1171  N   SER B 167      41.530  83.158  63.713  1.00 21.96           N  
ATOM   1172  CA  SER B 167      40.672  84.318  63.933  1.00 21.96           C  
ATOM   1173  C   SER B 167      39.492  83.968  64.834  1.00 21.96           C  
ATOM   1174  CB  SER B 167      40.161  84.868  62.601  1.00 21.96           C  
ATOM   1175  O   SER B 167      39.242  84.651  65.830  1.00 21.96           O  
ATOM   1176  OG  SER B 167      41.219  85.449  61.858  1.00 21.96           O  
ATOM   1177  N   LEU B 168      38.238  83.647  64.219  1.00 19.64           N  
ATOM   1178  CA  LEU B 168      37.188  84.646  64.054  1.00 19.64           C  
ATOM   1179  C   LEU B 168      36.024  84.373  65.000  1.00 19.64           C  
ATOM   1180  CB  LEU B 168      36.690  84.666  62.606  1.00 19.64           C  
ATOM   1181  O   LEU B 168      35.878  83.258  65.505  1.00 19.64           O  
ATOM   1182  CG  LEU B 168      37.292  85.738  61.696  1.00 19.64           C  
ATOM   1183  CD1 LEU B 168      37.833  85.106  60.418  1.00 19.64           C  
ATOM   1184  CD2 LEU B 168      36.255  86.809  61.373  1.00 19.64           C  
ATOM   1185  N   PRO B 169      34.746  84.620  64.492  1.00 25.48           N  
ATOM   1186  CA  PRO B 169      33.708  85.376  65.199  1.00 25.48           C  
ATOM   1187  C   PRO B 169      32.882  84.504  66.141  1.00 25.48           C  
ATOM   1188  CB  PRO B 169      32.841  85.928  64.065  1.00 25.48           C  
ATOM   1189  O   PRO B 169      33.014  83.277  66.128  1.00 25.48           O  
ATOM   1190  CG  PRO B 169      33.126  85.039  62.898  1.00 25.48           C  
ATOM   1191  CD  PRO B 169      34.142  84.015  63.315  1.00 25.48           C  
ATOM   1192  N   GLY B 170      31.432  84.472  66.023  1.00 22.39           N  
ATOM   1193  CA  GLY B 170      30.353  85.116  66.755  1.00 22.39           C  
ATOM   1194  C   GLY B 170      29.463  84.135  67.493  1.00 22.39           C  
ATOM   1195  O   GLY B 170      29.745  82.935  67.525  1.00 22.39           O  
ATOM   1196  N   GLY B 171      27.998  83.870  67.062  1.00 20.68           N  
ATOM   1197  CA  GLY B 171      26.717  84.458  67.421  1.00 20.68           C  
ATOM   1198  C   GLY B 171      25.748  83.456  68.019  1.00 20.68           C  
ATOM   1199  O   GLY B 171      26.087  82.283  68.192  1.00 20.68           O  
ATOM   1200  N   GLY B 172      24.343  83.310  67.451  1.00 21.27           N  
ATOM   1201  CA  GLY B 172      22.993  83.660  67.862  1.00 21.27           C  
ATOM   1202  C   GLY B 172      22.158  82.455  68.254  1.00 21.27           C  
ATOM   1203  O   GLY B 172      22.625  81.317  68.178  1.00 21.27           O  
ATOM   1204  N   SER B 173      20.678  82.430  67.796  1.00 23.48           N  
ATOM   1205  CA  SER B 173      19.354  82.433  68.408  1.00 23.48           C  
ATOM   1206  C   SER B 173      18.728  81.043  68.379  1.00 23.48           C  
ATOM   1207  CB  SER B 173      18.437  83.429  67.697  1.00 23.48           C  
ATOM   1208  O   SER B 173      19.189  80.164  67.648  1.00 23.48           O  
ATOM   1209  OG  SER B 173      18.481  83.241  66.293  1.00 23.48           O  
ATOM   1210  N   GLY B 174      17.277  81.027  68.808  1.00 23.10           N  
ATOM   1211  CA  GLY B 174      16.524  80.036  69.559  1.00 23.10           C  
ATOM   1212  C   GLY B 174      16.002  78.903  68.696  1.00 23.10           C  
ATOM   1213  O   GLY B 174      16.225  77.730  69.001  1.00 23.10           O  
ATOM   1214  N   PRO B 175      14.888  79.182  67.781  1.00 23.78           N  
ATOM   1215  CA  PRO B 175      13.535  78.765  68.158  1.00 23.78           C  
ATOM   1216  C   PRO B 175      13.095  77.484  67.452  1.00 23.78           C  
ATOM   1217  CB  PRO B 175      12.668  79.950  67.728  1.00 23.78           C  
ATOM   1218  O   PRO B 175      12.641  76.540  68.103  1.00 23.78           O  
ATOM   1219  CG  PRO B 175      13.466  80.646  66.673  1.00 23.78           C  
ATOM   1220  CD  PRO B 175      14.753  79.896  66.477  1.00 23.78           C  
ATOM   1221  N   PRO B 176      12.117  77.646  66.288  1.00 22.87           N  
ATOM   1222  CA  PRO B 176      10.701  77.276  66.208  1.00 22.87           C  
ATOM   1223  C   PRO B 176      10.471  75.989  65.420  1.00 22.87           C  
ATOM   1224  CB  PRO B 176      10.064  78.473  65.497  1.00 22.87           C  
ATOM   1225  O   PRO B 176      11.386  75.496  64.755  1.00 22.87           O  
ATOM   1226  CG  PRO B 176      11.191  79.125  64.762  1.00 22.87           C  
ATOM   1227  CD  PRO B 176      12.466  78.416  65.118  1.00 22.87           C  
ATOM   1228  N   GLU B 177       9.294  76.017  64.531  1.00 21.77           N  
ATOM   1229  CA  GLU B 177       8.088  75.203  64.413  1.00 21.77           C  
ATOM   1230  C   GLU B 177       8.189  74.234  63.239  1.00 21.77           C  
ATOM   1231  CB  GLU B 177       6.852  76.093  64.256  1.00 21.77           C  
ATOM   1232  O   GLU B 177       7.884  73.047  63.379  1.00 21.77           O  
ATOM   1233  CG  GLU B 177       6.156  76.416  65.570  1.00 21.77           C  
ATOM   1234  CD  GLU B 177       4.720  76.882  65.389  1.00 21.77           C  
ATOM   1235  OE1 GLU B 177       3.821  76.364  66.089  1.00 21.77           O  
ATOM   1236  OE2 GLU B 177       4.492  77.772  64.539  1.00 21.77           O  
ATOM   1237  N   ASP B 178       8.025  74.697  61.855  1.00 19.34           N  
ATOM   1238  CA  ASP B 178       6.783  74.493  61.116  1.00 19.34           C  
ATOM   1239  C   ASP B 178       6.896  73.297  60.173  1.00 19.34           C  
ATOM   1240  CB  ASP B 178       6.414  75.751  60.328  1.00 19.34           C  
ATOM   1241  O   ASP B 178       7.985  72.753  59.980  1.00 19.34           O  
ATOM   1242  CG  ASP B 178       5.229  76.495  60.921  1.00 19.34           C  
ATOM   1243  OD1 ASP B 178       4.442  75.885  61.676  1.00 19.34           O  
ATOM   1244  OD2 ASP B 178       5.081  77.701  60.627  1.00 19.34           O  
ATOM   1245  N   VAL B 179       6.711  73.603  58.660  1.00 19.19           N  
ATOM   1246  CA  VAL B 179       5.611  73.357  57.734  1.00 19.19           C  
ATOM   1247  C   VAL B 179       5.984  72.230  56.774  1.00 19.19           C  
ATOM   1248  CB  VAL B 179       5.240  74.631  56.941  1.00 19.19           C  
ATOM   1249  O   VAL B 179       7.163  71.899  56.624  1.00 19.19           O  
ATOM   1250  CG1 VAL B 179       3.904  74.451  56.224  1.00 19.19           C  
ATOM   1251  CG2 VAL B 179       5.193  75.842  57.871  1.00 19.19           C  
ATOM   1252  N   LYS B 180       5.688  72.470  55.310  1.00 18.65           N  
ATOM   1253  CA  LYS B 180       4.680  71.880  54.434  1.00 18.65           C  
ATOM   1254  C   LYS B 180       5.316  70.919  53.433  1.00 18.65           C  
ATOM   1255  CB  LYS B 180       3.905  72.971  53.694  1.00 18.65           C  
ATOM   1256  O   LYS B 180       4.853  69.788  53.270  1.00 18.65           O  
ATOM   1257  CG  LYS B 180       2.426  73.028  54.046  1.00 18.65           C  
ATOM   1258  CD  LYS B 180       1.714  74.143  53.291  1.00 18.65           C  
ATOM   1259  CE  LYS B 180       0.230  74.189  53.629  1.00 18.65           C  
ATOM   1260  NZ  LYS B 180      -0.373  75.514  53.297  1.00 18.65           N  
ATOM   1261  N   PRO B 181       5.429  71.275  51.936  1.00 23.08           N  
ATOM   1262  CA  PRO B 181       4.454  70.854  50.927  1.00 23.08           C  
ATOM   1263  C   PRO B 181       5.016  69.812  49.962  1.00 23.08           C  
ATOM   1264  CB  PRO B 181       4.122  72.156  50.193  1.00 23.08           C  
ATOM   1265  O   PRO B 181       6.223  69.558  49.957  1.00 23.08           O  
ATOM   1266  CG  PRO B 181       5.193  73.112  50.608  1.00 23.08           C  
ATOM   1267  CD  PRO B 181       6.154  72.391  51.510  1.00 23.08           C  
ATOM   1268  N   PRO B 182       5.133  70.149  48.456  1.00 22.37           N  
ATOM   1269  CA  PRO B 182       4.294  69.658  47.361  1.00 22.37           C  
ATOM   1270  C   PRO B 182       5.020  68.657  46.464  1.00 22.37           C  
ATOM   1271  CB  PRO B 182       3.945  70.931  46.586  1.00 22.37           C  
ATOM   1272  O   PRO B 182       6.229  68.455  46.610  1.00 22.37           O  
ATOM   1273  CG  PRO B 182       5.044  71.890  46.913  1.00 22.37           C  
ATOM   1274  CD  PRO B 182       5.990  71.224  47.870  1.00 22.37           C  
ATOM   1275  N   VAL B 183       5.216  68.969  44.978  1.00 18.81           N  
ATOM   1276  CA  VAL B 183       4.549  68.440  43.793  1.00 18.81           C  
ATOM   1277  C   VAL B 183       5.532  67.603  42.978  1.00 18.81           C  
ATOM   1278  CB  VAL B 183       3.961  69.571  42.920  1.00 18.81           C  
ATOM   1279  O   VAL B 183       5.222  66.474  42.589  1.00 18.81           O  
ATOM   1280  CG1 VAL B 183       2.565  69.199  42.423  1.00 18.81           C  
ATOM   1281  CG2 VAL B 183       3.920  70.882  43.703  1.00 18.81           C  
ATOM   1282  N   LEU B 184       6.465  68.153  41.998  1.00 17.55           N  
ATOM   1283  CA  LEU B 184       6.140  68.132  40.576  1.00 17.55           C  
ATOM   1284  C   LEU B 184       6.875  66.999  39.867  1.00 17.55           C  
ATOM   1285  CB  LEU B 184       6.494  69.472  39.925  1.00 17.55           C  
ATOM   1286  O   LEU B 184       7.583  66.217  40.506  1.00 17.55           O  
ATOM   1287  CG  LEU B 184       5.512  70.620  40.160  1.00 17.55           C  
ATOM   1288  CD1 LEU B 184       6.034  71.903  39.521  1.00 17.55           C  
ATOM   1289  CD2 LEU B 184       4.134  70.266  39.611  1.00 17.55           C  
ATOM   1290  N   GLY B 185       7.916  67.327  38.834  1.00 18.23           N  
ATOM   1291  CA  GLY B 185       7.784  67.311  37.386  1.00 18.23           C  
ATOM   1292  C   GLY B 185       8.359  66.062  36.747  1.00 18.23           C  
ATOM   1293  O   GLY B 185       8.987  65.245  37.424  1.00 18.23           O  
ATOM   1294  N   VAL B 186       8.812  66.145  35.334  1.00 20.71           N  
ATOM   1295  CA  VAL B 186       8.459  65.532  34.058  1.00 20.71           C  
ATOM   1296  C   VAL B 186       9.542  64.539  33.644  1.00 20.71           C  
ATOM   1297  CB  VAL B 186       8.259  66.594  32.953  1.00 20.71           C  
ATOM   1298  O   VAL B 186       9.240  63.412  33.242  1.00 20.71           O  
ATOM   1299  CG1 VAL B 186       6.892  66.434  32.291  1.00 20.71           C  
ATOM   1300  CG2 VAL B 186       8.415  67.999  33.531  1.00 20.71           C  
ATOM   1301  N   ARG B 187      10.804  64.882  33.178  1.00 18.78           N  
ATOM   1302  CA  ARG B 187      11.075  64.881  31.744  1.00 18.78           C  
ATOM   1303  C   ARG B 187      11.640  63.538  31.295  1.00 18.78           C  
ATOM   1304  CB  ARG B 187      12.045  66.006  31.378  1.00 18.78           C  
ATOM   1305  O   ARG B 187      11.988  62.696  32.125  1.00 18.78           O  
ATOM   1306  CG  ARG B 187      11.364  67.329  31.066  1.00 18.78           C  
ATOM   1307  CD  ARG B 187      12.368  68.397  30.654  1.00 18.78           C  
ATOM   1308  NE  ARG B 187      11.716  69.523  29.992  1.00 18.78           N  
ATOM   1309  NH1 ARG B 187      13.546  70.927  30.125  1.00 18.78           N  
ATOM   1310  NH2 ARG B 187      11.606  71.656  29.147  1.00 18.78           N  
ATOM   1311  CZ  ARG B 187      12.291  70.700  29.756  1.00 18.78           C  
ATOM   1312  N   GLY B 188      12.817  63.520  30.438  1.00 20.50           N  
ATOM   1313  CA  GLY B 188      13.075  63.164  29.051  1.00 20.50           C  
ATOM   1314  C   GLY B 188      13.626  61.760  28.888  1.00 20.50           C  
ATOM   1315  O   GLY B 188      14.038  61.132  29.866  1.00 20.50           O  
ATOM   1316  N   LEU B 189      13.840  61.203  27.530  1.00 23.47           N  
ATOM   1317  CA  LEU B 189      13.551  60.108  26.611  1.00 23.47           C  
ATOM   1318  C   LEU B 189      14.802  59.276  26.346  1.00 23.47           C  
ATOM   1319  CB  LEU B 189      12.995  60.647  25.291  1.00 23.47           C  
ATOM   1320  O   LEU B 189      14.761  58.312  25.579  1.00 23.47           O  
ATOM   1321  CG  LEU B 189      11.533  60.318  24.986  1.00 23.47           C  
ATOM   1322  CD1 LEU B 189      10.632  61.479  25.393  1.00 23.47           C  
ATOM   1323  CD2 LEU B 189      11.355  59.989  23.508  1.00 23.47           C  
ATOM   1324  N   HIS B 190      16.026  59.493  26.673  1.00 21.09           N  
ATOM   1325  CA  HIS B 190      17.149  59.253  25.774  1.00 21.09           C  
ATOM   1326  C   HIS B 190      17.391  57.760  25.580  1.00 21.09           C  
ATOM   1327  CB  HIS B 190      18.416  59.925  26.310  1.00 21.09           C  
ATOM   1328  O   HIS B 190      17.647  57.037  26.546  1.00 21.09           O  
ATOM   1329  CG  HIS B 190      18.844  61.117  25.515  1.00 21.09           C  
ATOM   1330  CD2 HIS B 190      18.541  62.430  25.648  1.00 21.09           C  
ATOM   1331  ND1 HIS B 190      19.689  61.024  24.431  1.00 21.09           N  
ATOM   1332  CE1 HIS B 190      19.888  62.232  23.930  1.00 21.09           C  
ATOM   1333  NE2 HIS B 190      19.202  63.102  24.650  1.00 21.09           N  
ATOM   1334  N   CYS B 191      16.850  57.180  24.422  1.00 25.38           N  
ATOM   1335  CA  CYS B 191      16.801  55.772  24.043  1.00 25.38           C  
ATOM   1336  C   CYS B 191      18.169  55.284  23.582  1.00 25.38           C  
ATOM   1337  CB  CYS B 191      15.771  55.551  22.936  1.00 25.38           C  
ATOM   1338  O   CYS B 191      18.741  55.828  22.636  1.00 25.38           O  
ATOM   1339  SG  CYS B 191      14.089  55.304  23.546  1.00 25.38           S  
ATOM   1340  N   PRO B 192      19.031  54.676  24.325  1.00 27.72           N  
ATOM   1341  CA  PRO B 192      20.418  54.397  23.945  1.00 27.72           C  
ATOM   1342  C   PRO B 192      20.524  53.456  22.747  1.00 27.72           C  
ATOM   1343  CB  PRO B 192      21.004  53.749  25.202  1.00 27.72           C  
ATOM   1344  O   PRO B 192      19.745  52.507  22.633  1.00 27.72           O  
ATOM   1345  CG  PRO B 192      19.817  53.403  26.042  1.00 27.72           C  
ATOM   1346  CD  PRO B 192      18.579  53.881  25.339  1.00 27.72           C  
ATOM   1347  N   PRO B 193      20.999  53.900  21.514  1.00 31.44           N  
ATOM   1348  CA  PRO B 193      21.062  53.242  20.207  1.00 31.44           C  
ATOM   1349  C   PRO B 193      21.891  51.959  20.231  1.00 31.44           C  
ATOM   1350  CB  PRO B 193      21.715  54.298  19.312  1.00 31.44           C  
ATOM   1351  O   PRO B 193      22.889  51.879  20.951  1.00 31.44           O  
ATOM   1352  CG  PRO B 193      22.317  55.283  20.261  1.00 31.44           C  
ATOM   1353  CD  PRO B 193      21.816  54.981  21.644  1.00 31.44           C  
ATOM   1354  N   PRO B 194      21.314  50.755  19.880  1.00 34.91           N  
ATOM   1355  CA  PRO B 194      21.917  49.421  19.932  1.00 34.91           C  
ATOM   1356  C   PRO B 194      23.112  49.277  18.994  1.00 34.91           C  
ATOM   1357  CB  PRO B 194      20.772  48.500  19.503  1.00 34.91           C  
ATOM   1358  O   PRO B 194      23.152  49.911  17.936  1.00 34.91           O  
ATOM   1359  CG  PRO B 194      19.739  49.416  18.930  1.00 34.91           C  
ATOM   1360  CD  PRO B 194      20.173  50.833  19.169  1.00 34.91           C  
ATOM   1361  N   PRO B 195      24.325  48.984  19.459  1.00 34.13           N  
ATOM   1362  CA  PRO B 195      25.594  48.912  18.731  1.00 34.13           C  
ATOM   1363  C   PRO B 195      25.522  48.002  17.507  1.00 34.13           C  
ATOM   1364  CB  PRO B 195      26.566  48.351  19.772  1.00 34.13           C  
ATOM   1365  O   PRO B 195      24.847  46.970  17.540  1.00 34.13           O  
ATOM   1366  CG  PRO B 195      25.693  47.787  20.846  1.00 34.13           C  
ATOM   1367  CD  PRO B 195      24.271  48.171  20.554  1.00 34.13           C  
ATOM   1368  N   GLY B 196      25.457  48.527  16.232  1.00 33.59           N  
ATOM   1369  CA  GLY B 196      25.330  48.045  14.866  1.00 33.59           C  
ATOM   1370  C   GLY B 196      26.441  47.094  14.462  1.00 33.59           C  
ATOM   1371  O   GLY B 196      26.723  46.929  13.274  1.00 33.59           O  
ATOM   1372  N   GLY B 197      27.231  46.395  15.356  1.00 35.60           N  
ATOM   1373  CA  GLY B 197      28.398  45.779  14.744  1.00 35.60           C  
ATOM   1374  C   GLY B 197      28.044  44.753  13.684  1.00 35.60           C  
ATOM   1375  O   GLY B 197      26.940  44.206  13.686  1.00 35.60           O  
ATOM   1376  N   PRO B 198      28.447  44.879  12.353  1.00 38.33           N  
ATOM   1377  CA  PRO B 198      28.189  44.175  11.095  1.00 38.33           C  
ATOM   1378  C   PRO B 198      28.563  42.696  11.159  1.00 38.33           C  
ATOM   1379  CB  PRO B 198      29.070  44.918  10.088  1.00 38.33           C  
ATOM   1380  O   PRO B 198      28.680  42.039  10.121  1.00 38.33           O  
ATOM   1381  CG  PRO B 198      29.906  45.839  10.917  1.00 38.33           C  
ATOM   1382  CD  PRO B 198      29.502  45.684  12.355  1.00 38.33           C  
ATOM   1383  N   GLY B 199      29.161  42.133  12.205  1.00 39.66           N  
ATOM   1384  CA  GLY B 199      29.718  40.819  11.927  1.00 39.66           C  
ATOM   1385  C   GLY B 199      28.702  39.849  11.353  1.00 39.66           C  
ATOM   1386  O   GLY B 199      27.518  39.910  11.692  1.00 39.66           O  
ATOM   1387  N   ALA B 200      28.825  39.470  10.031  1.00 44.03           N  
ATOM   1388  CA  ALA B 200      28.096  38.473   9.252  1.00 44.03           C  
ATOM   1389  C   ALA B 200      27.958  37.165  10.027  1.00 44.03           C  
ATOM   1390  CB  ALA B 200      28.795  38.225   7.917  1.00 44.03           C  
ATOM   1391  O   ALA B 200      27.969  36.083   9.437  1.00 44.03           O  
ATOM   1392  N   GLY B 201      28.279  37.026  11.220  1.00 47.52           N  
ATOM   1393  CA  GLY B 201      28.122  35.734  11.870  1.00 47.52           C  
ATOM   1394  C   GLY B 201      26.752  35.119  11.652  1.00 47.52           C  
ATOM   1395  O   GLY B 201      25.821  35.802  11.220  1.00 47.52           O  
ATOM   1396  N   LYS B 202      26.800  33.689  11.085  1.00 62.56           N  
ATOM   1397  CA  LYS B 202      25.632  32.839  10.878  1.00 62.56           C  
ATOM   1398  C   LYS B 202      24.613  33.022  12.000  1.00 62.56           C  
ATOM   1399  CB  LYS B 202      26.047  31.370  10.782  1.00 62.56           C  
ATOM   1400  O   LYS B 202      24.886  32.686  13.154  1.00 62.56           O  
ATOM   1401  CG  LYS B 202      26.615  30.975   9.427  1.00 62.56           C  
ATOM   1402  CD  LYS B 202      26.982  29.497   9.384  1.00 62.56           C  
ATOM   1403  CE  LYS B 202      27.602  29.112   8.048  1.00 62.56           C  
ATOM   1404  NZ  LYS B 202      28.147  27.722   8.070  1.00 62.56           N  
ATOM   1405  N   ARG B 203      23.777  33.857  11.841  1.00 81.34           N  
ATOM   1406  CA  ARG B 203      22.726  34.097  12.825  1.00 81.34           C  
ATOM   1407  C   ARG B 203      21.737  32.937  12.863  1.00 81.34           C  
ATOM   1408  CB  ARG B 203      21.990  35.403  12.519  1.00 81.34           C  
ATOM   1409  O   ARG B 203      21.547  32.243  11.862  1.00 81.34           O  
ATOM   1410  CG  ARG B 203      22.785  36.653  12.864  1.00 81.34           C  
ATOM   1411  CD  ARG B 203      21.910  37.899  12.850  1.00 81.34           C  
ATOM   1412  NE  ARG B 203      22.704  39.116  12.988  1.00 81.34           N  
ATOM   1413  NH1 ARG B 203      20.934  40.558  12.631  1.00 81.34           N  
ATOM   1414  NH2 ARG B 203      23.034  41.389  13.024  1.00 81.34           N  
ATOM   1415  CZ  ARG B 203      22.222  40.351  12.881  1.00 81.34           C  
ATOM   1416  N   LEU B 204      21.395  32.460  14.006  1.00 92.06           N  
ATOM   1417  CA  LEU B 204      20.479  31.350  14.243  1.00 92.06           C  
ATOM   1418  C   LEU B 204      19.046  31.849  14.391  1.00 92.06           C  
ATOM   1419  CB  LEU B 204      20.893  30.572  15.495  1.00 92.06           C  
ATOM   1420  O   LEU B 204      18.821  33.014  14.725  1.00 92.06           O  
ATOM   1421  CG  LEU B 204      22.210  29.799  15.409  1.00 92.06           C  
ATOM   1422  CD1 LEU B 204      22.743  29.502  16.807  1.00 92.06           C  
ATOM   1423  CD2 LEU B 204      22.023  28.509  14.617  1.00 92.06           C  
ATOM   1424  N   CYS B 205      18.119  31.029  13.890  1.00 93.61           N  
ATOM   1425  CA  CYS B 205      16.702  31.330  14.058  1.00 93.61           C  
ATOM   1426  C   CYS B 205      16.357  31.527  15.529  1.00 93.61           C  
ATOM   1427  CB  CYS B 205      15.843  30.212  13.469  1.00 93.61           C  
ATOM   1428  O   CYS B 205      16.714  30.701  16.371  1.00 93.61           O  
ATOM   1429  SG  CYS B 205      14.067  30.488  13.646  1.00 93.61           S  
ATOM   1430  N   ALA B 206      15.752  32.605  15.834  1.00 93.95           N  
ATOM   1431  CA  ALA B 206      15.403  32.952  17.209  1.00 93.95           C  
ATOM   1432  C   ALA B 206      14.320  32.024  17.751  1.00 93.95           C  
ATOM   1433  CB  ALA B 206      14.942  34.406  17.290  1.00 93.95           C  
ATOM   1434  O   ALA B 206      14.140  31.912  18.966  1.00 93.95           O  
ATOM   1435  N   ILE B 207      13.640  31.295  16.903  1.00 94.76           N  
ATOM   1436  CA  ILE B 207      12.521  30.456  17.319  1.00 94.76           C  
ATOM   1437  C   ILE B 207      13.005  29.024  17.538  1.00 94.76           C  
ATOM   1438  CB  ILE B 207      11.378  30.483  16.280  1.00 94.76           C  
ATOM   1439  O   ILE B 207      12.862  28.475  18.633  1.00 94.76           O  
ATOM   1440  CG1 ILE B 207      10.868  31.915  16.084  1.00 94.76           C  
ATOM   1441  CG2 ILE B 207      10.240  29.550  16.706  1.00 94.76           C  
ATOM   1442  CD1 ILE B 207      10.604  32.284  14.631  1.00 94.76           C  
ATOM   1443  N   CYS B 208      13.638  28.415  16.489  1.00 92.96           N  
ATOM   1444  CA  CYS B 208      13.936  26.988  16.539  1.00 92.96           C  
ATOM   1445  C   CYS B 208      15.439  26.747  16.621  1.00 92.96           C  
ATOM   1446  CB  CYS B 208      13.362  26.278  15.314  1.00 92.96           C  
ATOM   1447  O   CYS B 208      15.879  25.620  16.854  1.00 92.96           O  
ATOM   1448  SG  CYS B 208      14.061  26.847  13.749  1.00 92.96           S  
ATOM   1449  N   GLY B 209      16.306  27.766  16.398  1.00 92.84           N  
ATOM   1450  CA  GLY B 209      17.752  27.634  16.482  1.00 92.84           C  
ATOM   1451  C   GLY B 209      18.385  27.165  15.186  1.00 92.84           C  
ATOM   1452  O   GLY B 209      19.591  26.916  15.132  1.00 92.84           O  
ATOM   1453  N   ASP B 210      17.636  27.043  14.114  1.00 89.95           N  
ATOM   1454  CA  ASP B 210      18.159  26.697  12.795  1.00 89.95           C  
ATOM   1455  C   ASP B 210      18.866  27.890  12.154  1.00 89.95           C  
ATOM   1456  CB  ASP B 210      17.034  26.201  11.885  1.00 89.95           C  
ATOM   1457  O   ASP B 210      18.899  28.980  12.729  1.00 89.95           O  
ATOM   1458  CG  ASP B 210      17.538  25.368  10.720  1.00 89.95           C  
ATOM   1459  OD1 ASP B 210      18.765  25.156  10.607  1.00 89.95           O  
ATOM   1460  OD2 ASP B 210      16.701  24.922   9.905  1.00 89.95           O  
ATOM   1461  N   ARG B 211      19.444  27.597  10.970  1.00 87.40           N  
ATOM   1462  CA  ARG B 211      20.122  28.664  10.242  1.00 87.40           C  
ATOM   1463  C   ARG B 211      19.134  29.737   9.797  1.00 87.40           C  
ATOM   1464  CB  ARG B 211      20.865  28.100   9.029  1.00 87.40           C  
ATOM   1465  O   ARG B 211      18.148  29.438   9.120  1.00 87.40           O  
ATOM   1466  CG  ARG B 211      21.830  29.083   8.386  1.00 87.40           C  
ATOM   1467  CD  ARG B 211      22.583  28.454   7.222  1.00 87.40           C  
ATOM   1468  NE  ARG B 211      23.276  29.460   6.422  1.00 87.40           N  
ATOM   1469  NH1 ARG B 211      24.410  27.934   5.109  1.00 87.40           N  
ATOM   1470  NH2 ARG B 211      24.703  30.183   4.773  1.00 87.40           N  
ATOM   1471  CZ  ARG B 211      24.128  29.190   5.436  1.00 87.40           C  
ATOM   1472  N   SER B 212      19.453  30.952  10.266  1.00 88.92           N  
ATOM   1473  CA  SER B 212      18.566  32.064   9.940  1.00 88.92           C  
ATOM   1474  C   SER B 212      18.753  32.515   8.495  1.00 88.92           C  
ATOM   1475  CB  SER B 212      18.811  33.241  10.885  1.00 88.92           C  
ATOM   1476  O   SER B 212      19.874  32.523   7.982  1.00 88.92           O  
ATOM   1477  OG  SER B 212      18.105  34.390  10.452  1.00 88.92           O  
ATOM   1478  N   SER B 213      17.692  32.703   7.698  1.00 86.32           N  
ATOM   1479  CA  SER B 213      17.706  33.200   6.326  1.00 86.32           C  
ATOM   1480  C   SER B 213      17.600  34.721   6.288  1.00 86.32           C  
ATOM   1481  CB  SER B 213      16.563  32.581   5.520  1.00 86.32           C  
ATOM   1482  O   SER B 213      17.560  35.319   5.211  1.00 86.32           O  
ATOM   1483  OG  SER B 213      15.309  32.899   6.099  1.00 86.32           O  
ATOM   1484  N   GLY B 214      17.517  35.368   7.476  1.00 84.56           N  
ATOM   1485  CA  GLY B 214      17.365  36.811   7.581  1.00 84.56           C  
ATOM   1486  C   GLY B 214      16.296  37.227   8.574  1.00 84.56           C  
ATOM   1487  O   GLY B 214      15.785  36.397   9.328  1.00 84.56           O  
ATOM   1488  N   LYS B 215      16.062  38.495   8.573  1.00 87.80           N  
ATOM   1489  CA  LYS B 215      15.050  39.046   9.468  1.00 87.80           C  
ATOM   1490  C   LYS B 215      13.663  38.983   8.835  1.00 87.80           C  
ATOM   1491  CB  LYS B 215      15.391  40.490   9.839  1.00 87.80           C  
ATOM   1492  O   LYS B 215      13.442  39.536   7.755  1.00 87.80           O  
ATOM   1493  CG  LYS B 215      15.928  40.655  11.253  1.00 87.80           C  
ATOM   1494  CD  LYS B 215      16.163  42.121  11.595  1.00 87.80           C  
ATOM   1495  CE  LYS B 215      16.858  42.278  12.940  1.00 87.80           C  
ATOM   1496  NZ  LYS B 215      17.166  43.709  13.241  1.00 87.80           N  
ATOM   1497  N   HIS B 216      12.790  38.176   9.449  1.00 89.75           N  
ATOM   1498  CA  HIS B 216      11.405  38.030   9.016  1.00 89.75           C  
ATOM   1499  C   HIS B 216      10.438  38.528  10.085  1.00 89.75           C  
ATOM   1500  CB  HIS B 216      11.102  36.570   8.673  1.00 89.75           C  
ATOM   1501  O   HIS B 216      10.483  38.072  11.230  1.00 89.75           O  
ATOM   1502  CG  HIS B 216      12.049  35.979   7.678  1.00 89.75           C  
ATOM   1503  CD2 HIS B 216      12.932  34.959   7.789  1.00 89.75           C  
ATOM   1504  ND1 HIS B 216      12.157  36.445   6.386  1.00 89.75           N  
ATOM   1505  CE1 HIS B 216      13.069  35.735   5.743  1.00 89.75           C  
ATOM   1506  NE2 HIS B 216      13.555  34.827   6.572  1.00 89.75           N  
ATOM   1507  N   TYR B 217       9.643  39.371   9.702  1.00 90.28           N  
ATOM   1508  CA  TYR B 217       8.615  39.918  10.580  1.00 90.28           C  
ATOM   1509  C   TYR B 217       9.225  40.433  11.879  1.00 90.28           C  
ATOM   1510  CB  TYR B 217       7.551  38.860  10.887  1.00 90.28           C  
ATOM   1511  O   TYR B 217       8.692  40.186  12.963  1.00 90.28           O  
ATOM   1512  CG  TYR B 217       7.062  38.120   9.666  1.00 90.28           C  
ATOM   1513  CD1 TYR B 217       6.335  38.775   8.675  1.00 90.28           C  
ATOM   1514  CD2 TYR B 217       7.324  36.764   9.501  1.00 90.28           C  
ATOM   1515  CE1 TYR B 217       5.880  38.097   7.549  1.00 90.28           C  
ATOM   1516  CE2 TYR B 217       6.874  36.076   8.379  1.00 90.28           C  
ATOM   1517  OH  TYR B 217       5.706  36.073   6.297  1.00 90.28           O  
ATOM   1518  CZ  TYR B 217       6.154  36.750   7.410  1.00 90.28           C  
ATOM   1519  N   GLY B 218      10.286  40.985  11.886  1.00 89.53           N  
ATOM   1520  CA  GLY B 218      10.873  41.717  12.997  1.00 89.53           C  
ATOM   1521  C   GLY B 218      11.946  40.933  13.728  1.00 89.53           C  
ATOM   1522  O   GLY B 218      12.609  41.462  14.622  1.00 89.53           O  
ATOM   1523  N   VAL B 219      12.098  39.705  13.291  1.00 91.53           N  
ATOM   1524  CA  VAL B 219      13.049  38.892  14.042  1.00 91.53           C  
ATOM   1525  C   VAL B 219      13.855  38.020  13.082  1.00 91.53           C  
ATOM   1526  CB  VAL B 219      12.337  38.011  15.093  1.00 91.53           C  
ATOM   1527  O   VAL B 219      13.379  37.678  11.996  1.00 91.53           O  
ATOM   1528  CG1 VAL B 219      13.356  37.310  15.989  1.00 91.53           C  
ATOM   1529  CG2 VAL B 219      11.374  38.851  15.929  1.00 91.53           C  
ATOM   1530  N   TYR B 220      15.086  37.653  13.408  1.00 92.21           N  
ATOM   1531  CA  TYR B 220      15.882  36.703  12.639  1.00 92.21           C  
ATOM   1532  C   TYR B 220      15.317  35.293  12.759  1.00 92.21           C  
ATOM   1533  CB  TYR B 220      17.341  36.722  13.106  1.00 92.21           C  
ATOM   1534  O   TYR B 220      15.243  34.739  13.858  1.00 92.21           O  
ATOM   1535  CG  TYR B 220      18.157  37.840  12.503  1.00 92.21           C  
ATOM   1536  CD1 TYR B 220      18.764  37.692  11.258  1.00 92.21           C  
ATOM   1537  CD2 TYR B 220      18.324  39.044  13.177  1.00 92.21           C  
ATOM   1538  CE1 TYR B 220      19.519  38.718  10.699  1.00 92.21           C  
ATOM   1539  CE2 TYR B 220      19.076  40.077  12.628  1.00 92.21           C  
ATOM   1540  OH  TYR B 220      20.414  40.925  10.843  1.00 92.21           O  
ATOM   1541  CZ  TYR B 220      19.668  39.906  11.391  1.00 92.21           C  
ATOM   1542  N   SER B 221      14.772  34.746  11.664  1.00 93.14           N  
ATOM   1543  CA  SER B 221      14.125  33.438  11.659  1.00 93.14           C  
ATOM   1544  C   SER B 221      14.527  32.627  10.432  1.00 93.14           C  
ATOM   1545  CB  SER B 221      12.604  33.592  11.702  1.00 93.14           C  
ATOM   1546  O   SER B 221      15.049  33.178   9.460  1.00 93.14           O  
ATOM   1547  OG  SER B 221      12.134  34.273  10.552  1.00 93.14           O  
ATOM   1548  N   CYS B 222      14.408  31.298  10.555  1.00 91.86           N  
ATOM   1549  CA  CYS B 222      14.649  30.414   9.420  1.00 91.86           C  
ATOM   1550  C   CYS B 222      13.485  30.457   8.438  1.00 91.86           C  
ATOM   1551  CB  CYS B 222      14.874  28.979   9.897  1.00 91.86           C  
ATOM   1552  O   CYS B 222      12.452  31.068   8.719  1.00 91.86           O  
ATOM   1553  SG  CYS B 222      13.422  28.234  10.672  1.00 91.86           S  
ATOM   1554  N   GLU B 223      13.631  29.873   7.241  1.00 87.28           N  
ATOM   1555  CA  GLU B 223      12.589  29.879   6.219  1.00 87.28           C  
ATOM   1556  C   GLU B 223      11.366  29.086   6.673  1.00 87.28           C  
ATOM   1557  CB  GLU B 223      13.125  29.311   4.902  1.00 87.28           C  
ATOM   1558  O   GLU B 223      10.232  29.448   6.353  1.00 87.28           O  
ATOM   1559  CG  GLU B 223      13.717  30.362   3.974  1.00 87.28           C  
ATOM   1560  CD  GLU B 223      12.676  31.310   3.400  1.00 87.28           C  
ATOM   1561  OE1 GLU B 223      13.033  32.452   3.031  1.00 87.28           O  
ATOM   1562  OE2 GLU B 223      11.494  30.908   3.320  1.00 87.28           O  
ATOM   1563  N   GLY B 224      11.593  28.119   7.530  1.00 90.19           N  
ATOM   1564  CA  GLY B 224      10.513  27.298   8.055  1.00 90.19           C  
ATOM   1565  C   GLY B 224       9.576  28.061   8.972  1.00 90.19           C  
ATOM   1566  O   GLY B 224       8.358  28.037   8.783  1.00 90.19           O  
ATOM   1567  N   CYS B 225      10.095  28.751   9.895  1.00 91.79           N  
ATOM   1568  CA  CYS B 225       9.313  29.510  10.863  1.00 91.79           C  
ATOM   1569  C   CYS B 225       8.657  30.719  10.207  1.00 91.79           C  
ATOM   1570  CB  CYS B 225      10.195  29.966  12.026  1.00 91.79           C  
ATOM   1571  O   CYS B 225       7.558  31.120  10.593  1.00 91.79           O  
ATOM   1572  SG  CYS B 225      10.766  28.614  13.079  1.00 91.79           S  
ATOM   1573  N   LYS B 226       9.311  31.287   9.240  1.00 91.27           N  
ATOM   1574  CA  LYS B 226       8.733  32.381   8.463  1.00 91.27           C  
ATOM   1575  C   LYS B 226       7.428  31.953   7.799  1.00 91.27           C  
ATOM   1576  CB  LYS B 226       9.724  32.870   7.406  1.00 91.27           C  
ATOM   1577  O   LYS B 226       6.402  32.621   7.946  1.00 91.27           O  
ATOM   1578  CG  LYS B 226       9.168  33.951   6.490  1.00 91.27           C  
ATOM   1579  CD  LYS B 226      10.114  34.243   5.332  1.00 91.27           C  
ATOM   1580  CE  LYS B 226       9.462  35.142   4.290  1.00 91.27           C  
ATOM   1581  NZ  LYS B 226      10.385  35.428   3.151  1.00 91.27           N  
ATOM   1582  N   GLY B 227       7.528  30.869   7.044  1.00 90.73           N  
ATOM   1583  CA  GLY B 227       6.362  30.343   6.353  1.00 90.73           C  
ATOM   1584  C   GLY B 227       5.236  29.954   7.292  1.00 90.73           C  
ATOM   1585  O   GLY B 227       4.066  30.228   7.014  1.00 90.73           O  
ATOM   1586  N   PHE B 228       5.650  29.380   8.400  1.00 90.50           N  
ATOM   1587  CA  PHE B 228       4.683  28.962   9.408  1.00 90.50           C  
ATOM   1588  C   PHE B 228       3.915  30.162   9.950  1.00 90.50           C  
ATOM   1589  CB  PHE B 228       5.382  28.225  10.554  1.00 90.50           C  
ATOM   1590  O   PHE B 228       2.683  30.142  10.009  1.00 90.50           O  
ATOM   1591  CG  PHE B 228       4.492  27.958  11.737  1.00 90.50           C  
ATOM   1592  CD1 PHE B 228       4.549  28.769  12.865  1.00 90.50           C  
ATOM   1593  CD2 PHE B 228       3.597  26.896  11.723  1.00 90.50           C  
ATOM   1594  CE1 PHE B 228       3.726  28.524  13.961  1.00 90.50           C  
ATOM   1595  CE2 PHE B 228       2.771  26.646  12.815  1.00 90.50           C  
ATOM   1596  CZ  PHE B 228       2.838  27.460  13.934  1.00 90.50           C  
ATOM   1597  N   PHE B 229       4.646  31.171  10.253  1.00 92.57           N  
ATOM   1598  CA  PHE B 229       4.061  32.369  10.843  1.00 92.57           C  
ATOM   1599  C   PHE B 229       3.158  33.080   9.842  1.00 92.57           C  
ATOM   1600  CB  PHE B 229       5.159  33.322  11.328  1.00 92.57           C  
ATOM   1601  O   PHE B 229       2.039  33.475  10.179  1.00 92.57           O  
ATOM   1602  CG  PHE B 229       4.648  34.455  12.176  1.00 92.57           C  
ATOM   1603  CD1 PHE B 229       4.553  35.741  11.658  1.00 92.57           C  
ATOM   1604  CD2 PHE B 229       4.263  34.234  13.492  1.00 92.57           C  
ATOM   1605  CE1 PHE B 229       4.080  36.792  12.441  1.00 92.57           C  
ATOM   1606  CE2 PHE B 229       3.790  35.279  14.280  1.00 92.57           C  
ATOM   1607  CZ  PHE B 229       3.700  36.557  13.753  1.00 92.57           C  
ATOM   1608  N   LYS B 230       3.566  33.202   8.685  1.00 89.07           N  
ATOM   1609  CA  LYS B 230       2.805  33.849   7.621  1.00 89.07           C  
ATOM   1610  C   LYS B 230       1.482  33.130   7.375  1.00 89.07           C  
ATOM   1611  CB  LYS B 230       3.623  33.898   6.330  1.00 89.07           C  
ATOM   1612  O   LYS B 230       0.425  33.763   7.323  1.00 89.07           O  
ATOM   1613  CG  LYS B 230       2.965  34.691   5.210  1.00 89.07           C  
ATOM   1614  CD  LYS B 230       3.870  34.789   3.988  1.00 89.07           C  
ATOM   1615  CE  LYS B 230       4.042  33.437   3.309  1.00 89.07           C  
ATOM   1616  NZ  LYS B 230       4.842  33.547   2.053  1.00 89.07           N  
ATOM   1617  N   ARG B 231       1.523  31.885   7.256  1.00 81.58           N  
ATOM   1618  CA  ARG B 231       0.337  31.071   7.005  1.00 81.58           C  
ATOM   1619  C   ARG B 231      -0.642  31.157   8.171  1.00 81.58           C  
ATOM   1620  CB  ARG B 231       0.729  29.613   6.756  1.00 81.58           C  
ATOM   1621  O   ARG B 231      -1.856  31.208   7.966  1.00 81.58           O  
ATOM   1622  CG  ARG B 231       1.316  29.360   5.376  1.00 81.58           C  
ATOM   1623  CD  ARG B 231       1.611  27.884   5.151  1.00 81.58           C  
ATOM   1624  NE  ARG B 231       2.952  27.527   5.607  1.00 81.58           N  
ATOM   1625  NH1 ARG B 231       3.506  26.337   3.706  1.00 81.58           N  
ATOM   1626  NH2 ARG B 231       5.015  26.535   5.421  1.00 81.58           N  
ATOM   1627  CZ  ARG B 231       3.821  26.801   4.910  1.00 81.58           C  
ATOM   1628  N   THR B 232      -0.109  31.149   9.310  1.00 86.04           N  
ATOM   1629  CA  THR B 232      -0.932  31.199  10.513  1.00 86.04           C  
ATOM   1630  C   THR B 232      -1.708  32.511  10.584  1.00 86.04           C  
ATOM   1631  CB  THR B 232      -0.075  31.038  11.783  1.00 86.04           C  
ATOM   1632  O   THR B 232      -2.895  32.519  10.917  1.00 86.04           O  
ATOM   1633  CG2 THR B 232      -0.947  31.002  13.034  1.00 86.04           C  
ATOM   1634  OG1 THR B 232       0.670  29.817  11.698  1.00 86.04           O  
ATOM   1635  N   ILE B 233      -1.087  33.596  10.181  1.00 84.44           N  
ATOM   1636  CA  ILE B 233      -1.690  34.921  10.274  1.00 84.44           C  
ATOM   1637  C   ILE B 233      -2.650  35.135   9.106  1.00 84.44           C  
ATOM   1638  CB  ILE B 233      -0.614  36.030  10.294  1.00 84.44           C  
ATOM   1639  O   ILE B 233      -3.770  35.614   9.295  1.00 84.44           O  
ATOM   1640  CG1 ILE B 233       0.307  35.860  11.507  1.00 84.44           C  
ATOM   1641  CG2 ILE B 233      -1.267  37.416  10.292  1.00 84.44           C  
ATOM   1642  CD1 ILE B 233       0.420  37.104  12.378  1.00 84.44           C  
ATOM   1643  N   ARG B 234      -2.244  34.667   7.920  1.00 77.89           N  
ATOM   1644  CA  ARG B 234      -3.045  34.889   6.721  1.00 77.89           C  
ATOM   1645  C   ARG B 234      -4.340  34.085   6.771  1.00 77.89           C  
ATOM   1646  CB  ARG B 234      -2.249  34.524   5.467  1.00 77.89           C  
ATOM   1647  O   ARG B 234      -5.391  34.563   6.339  1.00 77.89           O  
ATOM   1648  CG  ARG B 234      -1.393  35.659   4.928  1.00 77.89           C  
ATOM   1649  CD  ARG B 234      -0.940  35.394   3.499  1.00 77.89           C  
ATOM   1650  NE  ARG B 234      -0.468  36.613   2.849  1.00 77.89           N  
ATOM   1651  NH1 ARG B 234       0.291  35.550   0.943  1.00 77.89           N  
ATOM   1652  NH2 ARG B 234       0.498  37.824   1.152  1.00 77.89           N  
ATOM   1653  CZ  ARG B 234       0.106  36.660   1.649  1.00 77.89           C  
ATOM   1654  N   LYS B 235      -4.211  32.932   7.351  1.00 75.89           N  
ATOM   1655  CA  LYS B 235      -5.366  32.041   7.407  1.00 75.89           C  
ATOM   1656  C   LYS B 235      -6.046  32.107   8.771  1.00 75.89           C  
ATOM   1657  CB  LYS B 235      -4.950  30.602   7.098  1.00 75.89           C  
ATOM   1658  O   LYS B 235      -7.026  31.400   9.017  1.00 75.89           O  
ATOM   1659  CG  LYS B 235      -4.528  30.375   5.654  1.00 75.89           C  
ATOM   1660  CD  LYS B 235      -4.310  28.897   5.360  1.00 75.89           C  
ATOM   1661  CE  LYS B 235      -3.959  28.662   3.897  1.00 75.89           C  
ATOM   1662  NZ  LYS B 235      -3.739  27.214   3.606  1.00 75.89           N  
ATOM   1663  N   ASP B 236      -5.584  32.952   9.575  1.00 79.50           N  
ATOM   1664  CA  ASP B 236      -6.127  33.099  10.921  1.00 79.50           C  
ATOM   1665  C   ASP B 236      -6.328  31.738  11.584  1.00 79.50           C  
ATOM   1666  CB  ASP B 236      -7.450  33.867  10.886  1.00 79.50           C  
ATOM   1667  O   ASP B 236      -7.406  31.451  12.109  1.00 79.50           O  
ATOM   1668  CG  ASP B 236      -7.650  34.760  12.098  1.00 79.50           C  
ATOM   1669  OD1 ASP B 236      -6.666  35.047  12.813  1.00 79.50           O  
ATOM   1670  OD2 ASP B 236      -8.803  35.177  12.342  1.00 79.50           O  
ATOM   1671  N   LEU B 237      -5.280  30.967  11.576  1.00 81.21           N  
ATOM   1672  CA  LEU B 237      -5.337  29.613  12.116  1.00 81.21           C  
ATOM   1673  C   LEU B 237      -5.161  29.624  13.630  1.00 81.21           C  
ATOM   1674  CB  LEU B 237      -4.263  28.733  11.471  1.00 81.21           C  
ATOM   1675  O   LEU B 237      -4.464  30.485  14.172  1.00 81.21           O  
ATOM   1676  CG  LEU B 237      -4.392  28.498   9.966  1.00 81.21           C  
ATOM   1677  CD1 LEU B 237      -3.080  27.965   9.398  1.00 81.21           C  
ATOM   1678  CD2 LEU B 237      -5.538  27.536   9.671  1.00 81.21           C  
ATOM   1679  N   THR B 238      -5.895  28.675  14.252  1.00 78.63           N  
ATOM   1680  CA  THR B 238      -5.770  28.501  15.695  1.00 78.63           C  
ATOM   1681  C   THR B 238      -5.300  27.088  16.030  1.00 78.63           C  
ATOM   1682  CB  THR B 238      -7.104  28.783  16.410  1.00 78.63           C  
ATOM   1683  O   THR B 238      -5.732  26.119  15.402  1.00 78.63           O  
ATOM   1684  CG2 THR B 238      -7.343  30.282  16.557  1.00 78.63           C  
ATOM   1685  OG1 THR B 238      -8.177  28.212  15.651  1.00 78.63           O  
ATOM   1686  N   TYR B 239      -4.305  27.051  16.973  1.00 79.08           N  
ATOM   1687  CA  TYR B 239      -3.711  25.772  17.347  1.00 79.08           C  
ATOM   1688  C   TYR B 239      -3.933  25.479  18.826  1.00 79.08           C  
ATOM   1689  CB  TYR B 239      -2.212  25.763  17.033  1.00 79.08           C  
ATOM   1690  O   TYR B 239      -4.191  26.392  19.614  1.00 79.08           O  
ATOM   1691  CG  TYR B 239      -1.889  26.125  15.603  1.00 79.08           C  
ATOM   1692  CD1 TYR B 239      -2.127  25.227  14.566  1.00 79.08           C  
ATOM   1693  CD2 TYR B 239      -1.345  27.365  15.287  1.00 79.08           C  
ATOM   1694  CE1 TYR B 239      -1.830  25.555  13.247  1.00 79.08           C  
ATOM   1695  CE2 TYR B 239      -1.043  27.705  13.972  1.00 79.08           C  
ATOM   1696  OH  TYR B 239      -0.993  27.125  11.657  1.00 79.08           O  
ATOM   1697  CZ  TYR B 239      -1.289  26.794  12.961  1.00 79.08           C  
ATOM   1698  N   SER B 240      -3.967  24.060  19.167  1.00 72.89           N  
ATOM   1699  CA  SER B 240      -4.062  23.626  20.557  1.00 72.89           C  
ATOM   1700  C   SER B 240      -2.914  22.692  20.924  1.00 72.89           C  
ATOM   1701  CB  SER B 240      -5.399  22.928  20.811  1.00 72.89           C  
ATOM   1702  O   SER B 240      -2.409  21.956  20.074  1.00 72.89           O  
ATOM   1703  OG  SER B 240      -5.636  21.926  19.837  1.00 72.89           O  
ATOM   1704  N   CYS B 241      -2.387  22.816  22.129  1.00 76.85           N  
ATOM   1705  CA  CYS B 241      -1.314  21.962  22.624  1.00 76.85           C  
ATOM   1706  C   CYS B 241      -1.874  20.782  23.409  1.00 76.85           C  
ATOM   1707  CB  CYS B 241      -0.353  22.761  23.503  1.00 76.85           C  
ATOM   1708  O   CYS B 241      -2.744  20.957  24.264  1.00 76.85           O  
ATOM   1709  SG  CYS B 241       1.045  21.798  24.118  1.00 76.85           S  
ATOM   1710  N   ARG B 242      -1.420  19.497  23.147  1.00 67.99           N  
ATOM   1711  CA  ARG B 242      -1.882  18.283  23.814  1.00 67.99           C  
ATOM   1712  C   ARG B 242      -1.182  18.096  25.156  1.00 67.99           C  
ATOM   1713  CB  ARG B 242      -1.647  17.059  22.926  1.00 67.99           C  
ATOM   1714  O   ARG B 242      -1.646  17.330  26.002  1.00 67.99           O  
ATOM   1715  CG  ARG B 242      -2.494  17.043  21.663  1.00 67.99           C  
ATOM   1716  CD  ARG B 242      -2.276  15.773  20.854  1.00 67.99           C  
ATOM   1717  NE  ARG B 242      -3.113  15.744  19.658  1.00 67.99           N  
ATOM   1718  NH1 ARG B 242      -2.218  13.784  18.826  1.00 67.99           N  
ATOM   1719  NH2 ARG B 242      -3.875  14.873  17.675  1.00 67.99           N  
ATOM   1720  CZ  ARG B 242      -3.067  14.801  18.722  1.00 67.99           C  
ATOM   1721  N   ASP B 243      -0.134  18.816  25.372  1.00 76.63           N  
ATOM   1722  CA  ASP B 243       0.630  18.653  26.605  1.00 76.63           C  
ATOM   1723  C   ASP B 243       0.387  19.820  27.560  1.00 76.63           C  
ATOM   1724  CB  ASP B 243       2.124  18.527  26.298  1.00 76.63           C  
ATOM   1725  O   ASP B 243      -0.761  20.190  27.817  1.00 76.63           O  
ATOM   1726  CG  ASP B 243       2.534  17.115  25.919  1.00 76.63           C  
ATOM   1727  OD1 ASP B 243       2.118  16.155  26.603  1.00 76.63           O  
ATOM   1728  OD2 ASP B 243       3.282  16.961  24.930  1.00 76.63           O  
ATOM   1729  N   ASN B 244       1.482  20.409  28.235  1.00 79.79           N  
ATOM   1730  CA  ASN B 244       1.396  21.461  29.243  1.00 79.79           C  
ATOM   1731  C   ASN B 244       1.743  22.827  28.659  1.00 79.79           C  
ATOM   1732  CB  ASN B 244       2.309  21.143  30.430  1.00 79.79           C  
ATOM   1733  O   ASN B 244       2.132  23.739  29.391  1.00 79.79           O  
ATOM   1734  CG  ASN B 244       1.660  20.208  31.431  1.00 79.79           C  
ATOM   1735  ND2 ASN B 244       2.110  20.271  32.679  1.00 79.79           N  
ATOM   1736  OD1 ASN B 244       0.763  19.434  31.086  1.00 79.79           O  
ATOM   1737  N   LYS B 245       1.554  23.027  27.247  1.00 82.20           N  
ATOM   1738  CA  LYS B 245       1.806  24.296  26.571  1.00 82.20           C  
ATOM   1739  C   LYS B 245       3.232  24.779  26.820  1.00 82.20           C  
ATOM   1740  CB  LYS B 245       0.805  25.357  27.031  1.00 82.20           C  
ATOM   1741  O   LYS B 245       3.469  25.978  26.975  1.00 82.20           O  
ATOM   1742  CG  LYS B 245      -0.646  25.008  26.738  1.00 82.20           C  
ATOM   1743  CD  LYS B 245      -1.589  26.120  27.180  1.00 82.20           C  
ATOM   1744  CE  LYS B 245      -3.046  25.747  26.940  1.00 82.20           C  
ATOM   1745  NZ  LYS B 245      -3.972  26.848  27.339  1.00 82.20           N  
ATOM   1746  N   ASP B 246       4.160  24.011  27.199  1.00 84.20           N  
ATOM   1747  CA  ASP B 246       5.569  24.342  27.389  1.00 84.20           C  
ATOM   1748  C   ASP B 246       6.467  23.395  26.596  1.00 84.20           C  
ATOM   1749  CB  ASP B 246       5.936  24.294  28.874  1.00 84.20           C  
ATOM   1750  O   ASP B 246       7.523  22.983  27.079  1.00 84.20           O  
ATOM   1751  CG  ASP B 246       5.133  25.271  29.715  1.00 84.20           C  
ATOM   1752  OD1 ASP B 246       4.876  26.405  29.255  1.00 84.20           O  
ATOM   1753  OD2 ASP B 246       4.756  24.905  30.849  1.00 84.20           O  
ATOM   1754  N   CYS B 247       6.011  23.164  25.367  1.00 87.47           N  
ATOM   1755  CA  CYS B 247       6.762  22.250  24.514  1.00 87.47           C  
ATOM   1756  C   CYS B 247       8.042  22.905  24.007  1.00 87.47           C  
ATOM   1757  CB  CYS B 247       5.908  21.797  23.330  1.00 87.47           C  
ATOM   1758  O   CYS B 247       8.080  24.117  23.788  1.00 87.47           O  
ATOM   1759  SG  CYS B 247       4.341  21.038  23.812  1.00 87.47           S  
ATOM   1760  N   THR B 248       9.206  22.172  23.970  1.00 88.47           N  
ATOM   1761  CA  THR B 248      10.484  22.657  23.461  1.00 88.47           C  
ATOM   1762  C   THR B 248      10.439  22.808  21.943  1.00 88.47           C  
ATOM   1763  CB  THR B 248      11.636  21.713  23.852  1.00 88.47           C  
ATOM   1764  O   THR B 248      10.017  21.891  21.235  1.00 88.47           O  
ATOM   1765  CG2 THR B 248      12.559  22.366  24.875  1.00 88.47           C  
ATOM   1766  OG1 THR B 248      11.092  20.512  24.414  1.00 88.47           O  
ATOM   1767  N   VAL B 249      10.744  24.021  21.426  1.00 90.77           N  
ATOM   1768  CA  VAL B 249      10.725  24.304  19.995  1.00 90.77           C  
ATOM   1769  C   VAL B 249      12.155  24.449  19.478  1.00 90.77           C  
ATOM   1770  CB  VAL B 249       9.912  25.580  19.679  1.00 90.77           C  
ATOM   1771  O   VAL B 249      12.780  25.498  19.650  1.00 90.77           O  
ATOM   1772  CG1 VAL B 249       9.829  25.808  18.171  1.00 90.77           C  
ATOM   1773  CG2 VAL B 249       8.514  25.485  20.286  1.00 90.77           C  
ATOM   1774  N   ASP B 250      12.758  23.369  18.905  1.00 89.65           N  
ATOM   1775  CA  ASP B 250      14.091  23.374  18.310  1.00 89.65           C  
ATOM   1776  C   ASP B 250      14.062  22.807  16.892  1.00 89.65           C  
ATOM   1777  CB  ASP B 250      15.068  22.576  19.175  1.00 89.65           C  
ATOM   1778  O   ASP B 250      12.994  22.476  16.372  1.00 89.65           O  
ATOM   1779  CG  ASP B 250      14.646  21.130  19.368  1.00 89.65           C  
ATOM   1780  OD1 ASP B 250      13.901  20.594  18.519  1.00 89.65           O  
ATOM   1781  OD2 ASP B 250      15.059  20.522  20.379  1.00 89.65           O  
ATOM   1782  N   LYS B 251      15.190  22.791  16.178  1.00 86.35           N  
ATOM   1783  CA  LYS B 251      15.313  22.372  14.785  1.00 86.35           C  
ATOM   1784  C   LYS B 251      14.670  21.006  14.563  1.00 86.35           C  
ATOM   1785  CB  LYS B 251      16.782  22.334  14.363  1.00 86.35           C  
ATOM   1786  O   LYS B 251      13.960  20.801  13.576  1.00 86.35           O  
ATOM   1787  CG  LYS B 251      16.995  22.015  12.890  1.00 86.35           C  
ATOM   1788  CD  LYS B 251      18.476  21.993  12.532  1.00 86.35           C  
ATOM   1789  CE  LYS B 251      18.695  21.575  11.084  1.00 86.35           C  
ATOM   1790  NZ  LYS B 251      20.140  21.617  10.708  1.00 86.35           N  
ATOM   1791  N   ARG B 252      14.751  20.181  15.564  1.00 79.70           N  
ATOM   1792  CA  ARG B 252      14.326  18.795  15.399  1.00 79.70           C  
ATOM   1793  C   ARG B 252      12.858  18.625  15.775  1.00 79.70           C  
ATOM   1794  CB  ARG B 252      15.195  17.862  16.244  1.00 79.70           C  
ATOM   1795  O   ARG B 252      12.156  17.792  15.197  1.00 79.70           O  
ATOM   1796  CG  ARG B 252      16.609  17.686  15.712  1.00 79.70           C  
ATOM   1797  CD  ARG B 252      17.406  16.692  16.545  1.00 79.70           C  
ATOM   1798  NE  ARG B 252      18.778  16.565  16.064  1.00 79.70           N  
ATOM   1799  NH1 ARG B 252      19.347  14.859  17.515  1.00 79.70           N  
ATOM   1800  NH2 ARG B 252      20.891  15.666  16.025  1.00 79.70           N  
ATOM   1801  CZ  ARG B 252      19.669  15.697  16.536  1.00 79.70           C  
ATOM   1802  N   GLN B 253      12.348  19.466  16.645  1.00 79.06           N  
ATOM   1803  CA  GLN B 253      11.041  19.190  17.232  1.00 79.06           C  
ATOM   1804  C   GLN B 253      10.050  20.307  16.918  1.00 79.06           C  
ATOM   1805  CB  GLN B 253      11.160  19.003  18.745  1.00 79.06           C  
ATOM   1806  O   GLN B 253       8.937  20.323  17.446  1.00 79.06           O  
ATOM   1807  CG  GLN B 253      11.956  17.770  19.152  1.00 79.06           C  
ATOM   1808  CD  GLN B 253      12.069  17.615  20.657  1.00 79.06           C  
ATOM   1809  NE2 GLN B 253      12.355  16.398  21.107  1.00 79.06           N  
ATOM   1810  OE1 GLN B 253      11.901  18.580  21.408  1.00 79.06           O  
ATOM   1811  N   ARG B 254      10.397  21.236  16.065  1.00 83.08           N  
ATOM   1812  CA  ARG B 254       9.579  22.425  15.852  1.00 83.08           C  
ATOM   1813  C   ARG B 254       8.225  22.058  15.253  1.00 83.08           C  
ATOM   1814  CB  ARG B 254      10.303  23.420  14.943  1.00 83.08           C  
ATOM   1815  O   ARG B 254       7.246  22.787  15.425  1.00 83.08           O  
ATOM   1816  CG  ARG B 254      10.485  22.930  13.515  1.00 83.08           C  
ATOM   1817  CD  ARG B 254      11.262  23.930  12.670  1.00 83.08           C  
ATOM   1818  NE  ARG B 254      11.455  23.448  11.306  1.00 83.08           N  
ATOM   1819  NH1 ARG B 254      13.043  25.031  10.750  1.00 83.08           N  
ATOM   1820  NH2 ARG B 254      12.394  23.463   9.210  1.00 83.08           N  
ATOM   1821  CZ  ARG B 254      12.297  23.982  10.425  1.00 83.08           C  
ATOM   1822  N   ASN B 255       8.124  20.904  14.650  1.00 78.05           N  
ATOM   1823  CA  ASN B 255       6.887  20.499  13.991  1.00 78.05           C  
ATOM   1824  C   ASN B 255       6.036  19.610  14.893  1.00 78.05           C  
ATOM   1825  CB  ASN B 255       7.189  19.784  12.672  1.00 78.05           C  
ATOM   1826  O   ASN B 255       4.928  19.221  14.521  1.00 78.05           O  
ATOM   1827  CG  ASN B 255       7.776  20.712  11.626  1.00 78.05           C  
ATOM   1828  ND2 ASN B 255       8.695  20.192  10.821  1.00 78.05           N  
ATOM   1829  OD1 ASN B 255       7.406  21.886  11.543  1.00 78.05           O  
ATOM   1830  N   ARG B 256       6.503  19.430  16.093  1.00 73.96           N  
ATOM   1831  CA  ARG B 256       5.801  18.546  17.017  1.00 73.96           C  
ATOM   1832  C   ARG B 256       4.593  19.244  17.633  1.00 73.96           C  
ATOM   1833  CB  ARG B 256       6.745  18.061  18.120  1.00 73.96           C  
ATOM   1834  O   ARG B 256       3.541  18.629  17.817  1.00 73.96           O  
ATOM   1835  CG  ARG B 256       6.460  16.646  18.597  1.00 73.96           C  
ATOM   1836  CD  ARG B 256       7.459  16.196  19.654  1.00 73.96           C  
ATOM   1837  NE  ARG B 256       7.245  14.803  20.039  1.00 73.96           N  
ATOM   1838  NH1 ARG B 256       8.660  14.874  21.863  1.00 73.96           N  
ATOM   1839  NH2 ARG B 256       7.555  12.936  21.339  1.00 73.96           N  
ATOM   1840  CZ  ARG B 256       7.820  14.208  21.079  1.00 73.96           C  
ATOM   1841  N   CYS B 257       4.744  20.492  17.945  1.00 79.39           N  
ATOM   1842  CA  CYS B 257       3.667  21.252  18.569  1.00 79.39           C  
ATOM   1843  C   CYS B 257       3.511  22.618  17.912  1.00 79.39           C  
ATOM   1844  CB  CYS B 257       3.929  21.423  20.066  1.00 79.39           C  
ATOM   1845  O   CYS B 257       4.264  23.546  18.213  1.00 79.39           O  
ATOM   1846  SG  CYS B 257       2.571  22.213  20.957  1.00 79.39           S  
ATOM   1847  N   GLN B 258       2.366  22.725  17.131  1.00 84.15           N  
ATOM   1848  CA  GLN B 258       2.133  23.953  16.378  1.00 84.15           C  
ATOM   1849  C   GLN B 258       1.757  25.104  17.305  1.00 84.15           C  
ATOM   1850  CB  GLN B 258       1.038  23.741  15.331  1.00 84.15           C  
ATOM   1851  O   GLN B 258       2.153  26.249  17.075  1.00 84.15           O  
ATOM   1852  CG  GLN B 258       1.410  22.743  14.244  1.00 84.15           C  
ATOM   1853  CD  GLN B 258       0.440  22.756  13.078  1.00 84.15           C  
ATOM   1854  NE2 GLN B 258       0.642  21.850  12.127  1.00 84.15           N  
ATOM   1855  OE1 GLN B 258      -0.485  23.574  13.032  1.00 84.15           O  
ATOM   1856  N   TYR B 259       1.045  24.752  18.313  1.00 85.61           N  
ATOM   1857  CA  TYR B 259       0.637  25.769  19.275  1.00 85.61           C  
ATOM   1858  C   TYR B 259       1.851  26.434  19.913  1.00 85.61           C  
ATOM   1859  CB  TYR B 259      -0.254  25.157  20.360  1.00 85.61           C  
ATOM   1860  O   TYR B 259       1.968  27.662  19.908  1.00 85.61           O  
ATOM   1861  CG  TYR B 259      -0.601  26.117  21.473  1.00 85.61           C  
ATOM   1862  CD1 TYR B 259       0.129  26.131  22.659  1.00 85.61           C  
ATOM   1863  CD2 TYR B 259      -1.659  27.009  21.341  1.00 85.61           C  
ATOM   1864  CE1 TYR B 259      -0.188  27.012  23.688  1.00 85.61           C  
ATOM   1865  CE2 TYR B 259      -1.985  27.895  22.363  1.00 85.61           C  
ATOM   1866  OH  TYR B 259      -1.563  28.763  24.546  1.00 85.61           O  
ATOM   1867  CZ  TYR B 259      -1.245  27.889  23.531  1.00 85.61           C  
ATOM   1868  N   CYS B 260       2.752  25.608  20.398  1.00 90.83           N  
ATOM   1869  CA  CYS B 260       3.925  26.108  21.106  1.00 90.83           C  
ATOM   1870  C   CYS B 260       4.874  26.825  20.152  1.00 90.83           C  
ATOM   1871  CB  CYS B 260       4.658  24.963  21.804  1.00 90.83           C  
ATOM   1872  O   CYS B 260       5.526  27.798  20.533  1.00 90.83           O  
ATOM   1873  SG  CYS B 260       3.742  24.247  23.186  1.00 90.83           S  
ATOM   1874  N   ARG B 261       4.930  26.392  18.939  1.00 92.71           N  
ATOM   1875  CA  ARG B 261       5.749  27.064  17.935  1.00 92.71           C  
ATOM   1876  C   ARG B 261       5.224  28.468  17.652  1.00 92.71           C  
ATOM   1877  CB  ARG B 261       5.790  26.249  16.640  1.00 92.71           C  
ATOM   1878  O   ARG B 261       5.995  29.429  17.617  1.00 92.71           O  
ATOM   1879  CG  ARG B 261       6.726  26.816  15.585  1.00 92.71           C  
ATOM   1880  CD  ARG B 261       6.798  25.922  14.355  1.00 92.71           C  
ATOM   1881  NE  ARG B 261       7.657  26.493  13.322  1.00 92.71           N  
ATOM   1882  NH1 ARG B 261       7.337  24.773  11.814  1.00 92.71           N  
ATOM   1883  NH2 ARG B 261       8.692  26.541  11.273  1.00 92.71           N  
ATOM   1884  CZ  ARG B 261       7.893  25.934  12.139  1.00 92.71           C  
ATOM   1885  N   TYR B 262       3.932  28.533  17.534  1.00 92.86           N  
ATOM   1886  CA  TYR B 262       3.308  29.824  17.270  1.00 92.86           C  
ATOM   1887  C   TYR B 262       3.508  30.776  18.443  1.00 92.86           C  
ATOM   1888  CB  TYR B 262       1.812  29.651  16.988  1.00 92.86           C  
ATOM   1889  O   TYR B 262       3.852  31.945  18.251  1.00 92.86           O  
ATOM   1890  CG  TYR B 262       1.100  30.944  16.677  1.00 92.86           C  
ATOM   1891  CD1 TYR B 262      -0.007  31.349  17.421  1.00 92.86           C  
ATOM   1892  CD2 TYR B 262       1.530  31.764  15.639  1.00 92.86           C  
ATOM   1893  CE1 TYR B 262      -0.668  32.539  17.137  1.00 92.86           C  
ATOM   1894  CE2 TYR B 262       0.876  32.956  15.346  1.00 92.86           C  
ATOM   1895  OH  TYR B 262      -0.871  34.514  15.814  1.00 92.86           O  
ATOM   1896  CZ  TYR B 262      -0.220  33.335  16.100  1.00 92.86           C  
ATOM   1897  N   GLN B 263       3.306  30.262  19.645  1.00 92.81           N  
ATOM   1898  CA  GLN B 263       3.498  31.071  20.844  1.00 92.81           C  
ATOM   1899  C   GLN B 263       4.936  31.573  20.945  1.00 92.81           C  
ATOM   1900  CB  GLN B 263       3.131  30.272  22.095  1.00 92.81           C  
ATOM   1901  O   GLN B 263       5.174  32.713  21.349  1.00 92.81           O  
ATOM   1902  CG  GLN B 263       1.634  30.061  22.273  1.00 92.81           C  
ATOM   1903  CD  GLN B 263       0.869  31.364  22.408  1.00 92.81           C  
ATOM   1904  NE2 GLN B 263      -0.419  31.333  22.083  1.00 92.81           N  
ATOM   1905  OE1 GLN B 263       1.431  32.391  22.803  1.00 92.81           O  
ATOM   1906  N   LYS B 264       5.834  30.741  20.556  1.00 93.45           N  
ATOM   1907  CA  LYS B 264       7.240  31.133  20.577  1.00 93.45           C  
ATOM   1908  C   LYS B 264       7.528  32.207  19.531  1.00 93.45           C  
ATOM   1909  CB  LYS B 264       8.140  29.919  20.342  1.00 93.45           C  
ATOM   1910  O   LYS B 264       8.341  33.104  19.762  1.00 93.45           O  
ATOM   1911  CG  LYS B 264       9.597  30.146  20.719  1.00 93.45           C  
ATOM   1912  CD  LYS B 264      10.357  28.830  20.830  1.00 93.45           C  
ATOM   1913  CE  LYS B 264      11.813  29.055  21.212  1.00 93.45           C  
ATOM   1914  NZ  LYS B 264      12.550  27.766  21.372  1.00 93.45           N  
ATOM   1915  N   CYS B 265       6.877  32.105  18.417  1.00 94.03           N  
ATOM   1916  CA  CYS B 265       7.017  33.131  17.390  1.00 94.03           C  
ATOM   1917  C   CYS B 265       6.584  34.494  17.918  1.00 94.03           C  
ATOM   1918  CB  CYS B 265       6.196  32.768  16.153  1.00 94.03           C  
ATOM   1919  O   CYS B 265       7.281  35.491  17.720  1.00 94.03           O  
ATOM   1920  SG  CYS B 265       6.838  31.346  15.244  1.00 94.03           S  
ATOM   1921  N   LEU B 266       5.528  34.507  18.647  1.00 93.91           N  
ATOM   1922  CA  LEU B 266       5.003  35.749  19.205  1.00 93.91           C  
ATOM   1923  C   LEU B 266       5.896  36.260  20.330  1.00 93.91           C  
ATOM   1924  CB  LEU B 266       3.577  35.544  19.723  1.00 93.91           C  
ATOM   1925  O   LEU B 266       6.163  37.460  20.420  1.00 93.91           O  
ATOM   1926  CG  LEU B 266       2.513  35.225  18.671  1.00 93.91           C  
ATOM   1927  CD1 LEU B 266       1.191  34.874  19.344  1.00 93.91           C  
ATOM   1928  CD2 LEU B 266       2.337  36.400  17.715  1.00 93.91           C  
ATOM   1929  N   ALA B 267       6.405  35.347  21.117  1.00 93.82           N  
ATOM   1930  CA  ALA B 267       7.235  35.683  22.271  1.00 93.82           C  
ATOM   1931  C   ALA B 267       8.572  36.274  21.831  1.00 93.82           C  
ATOM   1932  CB  ALA B 267       7.463  34.449  23.140  1.00 93.82           C  
ATOM   1933  O   ALA B 267       9.144  37.116  22.527  1.00 93.82           O  
ATOM   1934  N   THR B 268       9.143  35.842  20.698  1.00 92.63           N  
ATOM   1935  CA  THR B 268      10.438  36.294  20.203  1.00 92.63           C  
ATOM   1936  C   THR B 268      10.312  37.656  19.525  1.00 92.63           C  
ATOM   1937  CB  THR B 268      11.043  35.280  19.215  1.00 92.63           C  
ATOM   1938  O   THR B 268      11.318  38.313  19.250  1.00 92.63           O  
ATOM   1939  CG2 THR B 268      12.518  35.032  19.515  1.00 92.63           C  
ATOM   1940  OG1 THR B 268      10.332  34.040  19.316  1.00 92.63           O  
ATOM   1941  N   GLY B 269       9.061  38.121  19.219  1.00 90.06           N  
ATOM   1942  CA  GLY B 269       8.860  39.472  18.721  1.00 90.06           C  
ATOM   1943  C   GLY B 269       8.344  39.512  17.295  1.00 90.06           C  
ATOM   1944  O   GLY B 269       8.345  40.567  16.659  1.00 90.06           O  
ATOM   1945  N   MET B 270       7.931  38.377  16.762  1.00 91.24           N  
ATOM   1946  CA  MET B 270       7.364  38.392  15.417  1.00 91.24           C  
ATOM   1947  C   MET B 270       6.038  39.146  15.393  1.00 91.24           C  
ATOM   1948  CB  MET B 270       7.163  36.966  14.902  1.00 91.24           C  
ATOM   1949  O   MET B 270       5.159  38.890  16.217  1.00 91.24           O  
ATOM   1950  CG  MET B 270       8.436  36.317  14.382  1.00 91.24           C  
ATOM   1951  SD  MET B 270       8.113  34.736  13.508  1.00 91.24           S  
ATOM   1952  CE  MET B 270       8.292  35.280  11.787  1.00 91.24           C  
ATOM   1953  N   LYS B 271       5.864  39.986  14.440  1.00 91.11           N  
ATOM   1954  CA  LYS B 271       4.730  40.906  14.431  1.00 91.11           C  
ATOM   1955  C   LYS B 271       3.691  40.488  13.395  1.00 91.11           C  
ATOM   1956  CB  LYS B 271       5.200  42.335  14.154  1.00 91.11           C  
ATOM   1957  O   LYS B 271       4.006  40.357  12.210  1.00 91.11           O  
ATOM   1958  CG  LYS B 271       6.117  42.904  15.227  1.00 91.11           C  
ATOM   1959  CD  LYS B 271       6.507  44.345  14.923  1.00 91.11           C  
ATOM   1960  CE  LYS B 271       7.452  44.904  15.979  1.00 91.11           C  
ATOM   1961  NZ  LYS B 271       7.892  46.292  15.648  1.00 91.11           N  
ATOM   1962  N   ARG B 272       2.525  40.434  13.877  1.00 88.60           N  
ATOM   1963  CA  ARG B 272       1.412  40.070  13.005  1.00 88.60           C  
ATOM   1964  C   ARG B 272       1.157  41.154  11.963  1.00 88.60           C  
ATOM   1965  CB  ARG B 272       0.145  39.823  13.826  1.00 88.60           C  
ATOM   1966  O   ARG B 272       0.842  40.851  10.810  1.00 88.60           O  
ATOM   1967  CG  ARG B 272       0.207  38.577  14.695  1.00 88.60           C  
ATOM   1968  CD  ARG B 272      -1.051  38.414  15.537  1.00 88.60           C  
ATOM   1969  NE  ARG B 272      -2.091  37.685  14.817  1.00 88.60           N  
ATOM   1970  NH1 ARG B 272      -3.778  38.206  16.307  1.00 88.60           N  
ATOM   1971  NH2 ARG B 272      -4.226  36.913  14.468  1.00 88.60           N  
ATOM   1972  CZ  ARG B 272      -3.362  37.603  15.199  1.00 88.60           C  
ATOM   1973  N   GLU B 273       1.355  42.353  12.332  1.00 83.57           N  
ATOM   1974  CA  GLU B 273       1.071  43.511  11.491  1.00 83.57           C  
ATOM   1975  C   GLU B 273       2.073  43.621  10.345  1.00 83.57           C  
ATOM   1976  CB  GLU B 273       1.082  44.796  12.323  1.00 83.57           C  
ATOM   1977  O   GLU B 273       1.811  44.293   9.346  1.00 83.57           O  
ATOM   1978  CG  GLU B 273       1.506  44.588  13.770  1.00 83.57           C  
ATOM   1979  CD  GLU B 273       1.629  45.886  14.552  1.00 83.57           C  
ATOM   1980  OE1 GLU B 273       2.307  45.898  15.604  1.00 83.57           O  
ATOM   1981  OE2 GLU B 273       1.043  46.898  14.109  1.00 83.57           O  
ATOM   1982  N   ALA B 274       3.205  43.088  10.634  1.00 86.45           N  
ATOM   1983  CA  ALA B 274       4.261  43.147   9.627  1.00 86.45           C  
ATOM   1984  C   ALA B 274       3.926  42.263   8.429  1.00 86.45           C  
ATOM   1985  CB  ALA B 274       5.599  42.733  10.233  1.00 86.45           C  
ATOM   1986  O   ALA B 274       4.506  42.420   7.352  1.00 86.45           O  
ATOM   1987  N   VAL B 275       2.987  41.392   8.710  1.00 84.80           N  
ATOM   1988  CA  VAL B 275       2.574  40.506   7.626  1.00 84.80           C  
ATOM   1989  C   VAL B 275       1.611  41.242   6.696  1.00 84.80           C  
ATOM   1990  CB  VAL B 275       1.913  39.218   8.166  1.00 84.80           C  
ATOM   1991  O   VAL B 275       0.540  41.681   7.123  1.00 84.80           O  
ATOM   1992  CG1 VAL B 275       1.431  38.335   7.017  1.00 84.80           C  
ATOM   1993  CG2 VAL B 275       2.888  38.454   9.060  1.00 84.80           C  
ATOM   1994  N   GLN B 276       2.006  42.150   5.640  1.00 69.47           N  
ATOM   1995  CA  GLN B 276       1.237  42.976   4.715  1.00 69.47           C  
ATOM   1996  C   GLN B 276       0.264  42.129   3.900  1.00 69.47           C  
ATOM   1997  CB  GLN B 276       2.171  43.748   3.782  1.00 69.47           C  
ATOM   1998  O   GLN B 276       0.552  40.972   3.587  1.00 69.47           O  
ATOM   1999  CG  GLN B 276       2.603  45.103   4.327  1.00 69.47           C  
ATOM   2000  CD  GLN B 276       3.584  45.816   3.417  1.00 69.47           C  
ATOM   2001  NE2 GLN B 276       4.319  46.774   3.971  1.00 69.47           N  
ATOM   2002  OE1 GLN B 276       3.682  45.508   2.225  1.00 69.47           O  
ATOM   2003  N   GLU B 277      -1.020  42.869   3.738  1.00 52.83           N  
ATOM   2004  CA  GLU B 277      -1.943  42.276   2.775  1.00 52.83           C  
ATOM   2005  C   GLU B 277      -1.425  42.432   1.347  1.00 52.83           C  
ATOM   2006  CB  GLU B 277      -3.332  42.907   2.902  1.00 52.83           C  
ATOM   2007  O   GLU B 277      -1.072  43.535   0.926  1.00 52.83           O  
ATOM   2008  CG  GLU B 277      -4.301  42.093   3.747  1.00 52.83           C  
ATOM   2009  CD  GLU B 277      -5.741  42.567   3.632  1.00 52.83           C  
ATOM   2010  OE1 GLU B 277      -6.658  41.837   4.072  1.00 52.83           O  
ATOM   2011  OE2 GLU B 277      -5.955  43.677   3.096  1.00 52.83           O  
ATOM   2012  N   GLU B 278      -0.661  41.838   0.701  1.00 48.26           N  
ATOM   2013  CA  GLU B 278      -0.163  42.024  -0.659  1.00 48.26           C  
ATOM   2014  C   GLU B 278      -1.237  42.623  -1.563  1.00 48.26           C  
ATOM   2015  CB  GLU B 278       0.329  40.695  -1.238  1.00 48.26           C  
ATOM   2016  O   GLU B 278      -2.422  42.315  -1.417  1.00 48.26           O  
ATOM   2017  CG  GLU B 278       1.526  40.835  -2.167  1.00 48.26           C  
ATOM   2018  CD  GLU B 278       2.053  39.501  -2.673  1.00 48.26           C  
ATOM   2019  OE1 GLU B 278       2.970  39.494  -3.524  1.00 48.26           O  
ATOM   2020  OE2 GLU B 278       1.543  38.455  -2.214  1.00 48.26           O  
ATOM   2021  N   ARG B 279      -1.153  43.904  -2.305  1.00 42.10           N  
ATOM   2022  CA  ARG B 279      -1.978  44.506  -3.348  1.00 42.10           C  
ATOM   2023  C   ARG B 279      -2.555  43.440  -4.273  1.00 42.10           C  
ATOM   2024  CB  ARG B 279      -1.166  45.519  -4.157  1.00 42.10           C  
ATOM   2025  O   ARG B 279      -1.816  42.614  -4.814  1.00 42.10           O  
ATOM   2026  CG  ARG B 279      -1.279  46.947  -3.648  1.00 42.10           C  
ATOM   2027  CD  ARG B 279      -0.508  47.922  -4.527  1.00 42.10           C  
ATOM   2028  NE  ARG B 279      -0.602  49.290  -4.025  1.00 42.10           N  
ATOM   2029  NH1 ARG B 279       0.339  50.262  -5.898  1.00 42.10           N  
ATOM   2030  NH2 ARG B 279      -0.330  51.568  -4.137  1.00 42.10           N  
ATOM   2031  CZ  ARG B 279      -0.197  50.370  -4.688  1.00 42.10           C  
ATOM   2032  N   GLN B 280      -3.893  43.331  -4.227  1.00 41.11           N  
ATOM   2033  CA  GLN B 280      -4.598  42.555  -5.243  1.00 41.11           C  
ATOM   2034  C   GLN B 280      -4.456  43.196  -6.621  1.00 41.11           C  
ATOM   2035  CB  GLN B 280      -6.076  42.413  -4.879  1.00 41.11           C  
ATOM   2036  O   GLN B 280      -4.874  44.337  -6.826  1.00 41.11           O  
ATOM   2037  CG  GLN B 280      -6.532  40.969  -4.714  1.00 41.11           C  
ATOM   2038  CD  GLN B 280      -7.907  40.857  -4.083  1.00 41.11           C  
ATOM   2039  NE2 GLN B 280      -8.220  39.681  -3.549  1.00 41.11           N  
ATOM   2040  OE1 GLN B 280      -8.682  41.819  -4.074  1.00 41.11           O  
ATOM   2041  N   ARG B 281      -3.482  43.242  -7.432  1.00 36.32           N  
ATOM   2042  CA  ARG B 281      -3.535  43.640  -8.835  1.00 36.32           C  
ATOM   2043  C   ARG B 281      -4.844  43.199  -9.480  1.00 36.32           C  
ATOM   2044  CB  ARG B 281      -2.348  43.056  -9.605  1.00 36.32           C  
ATOM   2045  O   ARG B 281      -5.335  42.100  -9.214  1.00 36.32           O  
ATOM   2046  CG  ARG B 281      -1.449  44.105 -10.239  1.00 36.32           C  
ATOM   2047  CD  ARG B 281      -0.279  43.471 -10.979  1.00 36.32           C  
ATOM   2048  NE  ARG B 281       0.736  44.461 -11.331  1.00 36.32           N  
ATOM   2049  NH1 ARG B 281       1.708  43.178 -12.987  1.00 36.32           N  
ATOM   2050  NH2 ARG B 281       2.532  45.264 -12.515  1.00 36.32           N  
ATOM   2051  CZ  ARG B 281       1.656  44.299 -12.277  1.00 36.32           C  
ATOM   2052  N   GLY B 282      -5.640  44.207 -10.010  1.00 33.00           N  
ATOM   2053  CA  GLY B 282      -6.872  44.149 -10.780  1.00 33.00           C  
ATOM   2054  C   GLY B 282      -6.787  43.216 -11.973  1.00 33.00           C  
ATOM   2055  O   GLY B 282      -7.244  43.555 -13.067  1.00 33.00           O  
ATOM   2056  N   LYS B 283      -6.049  42.265 -12.230  1.00 31.29           N  
ATOM   2057  CA  LYS B 283      -6.263  41.414 -13.396  1.00 31.29           C  
ATOM   2058  C   LYS B 283      -7.713  40.946 -13.477  1.00 31.29           C  
ATOM   2059  CB  LYS B 283      -5.324  40.207 -13.359  1.00 31.29           C  
ATOM   2060  O   LYS B 283      -8.210  40.287 -12.561  1.00 31.29           O  
ATOM   2061  CG  LYS B 283      -4.650  39.905 -14.690  1.00 31.29           C  
ATOM   2062  CD  LYS B 283      -3.674  38.742 -14.571  1.00 31.29           C  
ATOM   2063  CE  LYS B 283      -3.093  38.358 -15.925  1.00 31.29           C  
ATOM   2064  NZ  LYS B 283      -2.033  37.313 -15.797  1.00 31.29           N  
ATOM   2065  N   ASP B 284      -8.685  41.743 -14.043  1.00 29.05           N  
ATOM   2066  CA  ASP B 284     -10.053  41.460 -14.468  1.00 29.05           C  
ATOM   2067  C   ASP B 284     -10.140  40.109 -15.174  1.00 29.05           C  
ATOM   2068  CB  ASP B 284     -10.570  42.569 -15.387  1.00 29.05           C  
ATOM   2069  O   ASP B 284     -11.205  39.488 -15.208  1.00 29.05           O  
ATOM   2070  CG  ASP B 284     -10.889  43.854 -14.644  1.00 29.05           C  
ATOM   2071  OD1 ASP B 284     -11.695  43.822 -13.689  1.00 29.05           O  
ATOM   2072  OD2 ASP B 284     -10.333  44.908 -15.019  1.00 29.05           O  
ATOM   2073  N   LYS B 285      -9.508  40.084 -16.459  1.00 26.47           N  
ATOM   2074  CA  LYS B 285     -10.154  39.337 -17.534  1.00 26.47           C  
ATOM   2075  C   LYS B 285     -10.389  37.884 -17.131  1.00 26.47           C  
ATOM   2076  CB  LYS B 285      -9.314  39.397 -18.811  1.00 26.47           C  
ATOM   2077  O   LYS B 285     -11.437  37.311 -17.437  1.00 26.47           O  
ATOM   2078  CG  LYS B 285     -10.122  39.256 -20.092  1.00 26.47           C  
ATOM   2079  CD  LYS B 285      -9.252  39.450 -21.327  1.00 26.47           C  
ATOM   2080  CE  LYS B 285     -10.041  39.225 -22.609  1.00 26.47           C  
ATOM   2081  NZ  LYS B 285      -9.215  39.497 -23.823  1.00 26.47           N  
ATOM   2082  N   ASP B 286      -9.331  37.056 -17.027  1.00 25.78           N  
ATOM   2083  CA  ASP B 286      -9.653  35.668 -17.343  1.00 25.78           C  
ATOM   2084  C   ASP B 286     -10.609  35.077 -16.310  1.00 25.78           C  
ATOM   2085  CB  ASP B 286      -8.378  34.826 -17.422  1.00 25.78           C  
ATOM   2086  O   ASP B 286     -10.693  35.568 -15.182  1.00 25.78           O  
ATOM   2087  CG  ASP B 286      -7.620  35.017 -18.724  1.00 25.78           C  
ATOM   2088  OD1 ASP B 286      -8.224  34.872 -19.809  1.00 25.78           O  
ATOM   2089  OD2 ASP B 286      -6.407  35.314 -18.665  1.00 25.78           O  
ATOM   2090  N   GLY B 287     -11.616  34.296 -16.656  1.00 26.83           N  
ATOM   2091  CA  GLY B 287     -12.573  33.361 -16.086  1.00 26.83           C  
ATOM   2092  C   GLY B 287     -12.020  32.587 -14.904  1.00 26.83           C  
ATOM   2093  O   GLY B 287     -12.481  31.483 -14.608  1.00 26.83           O  
ATOM   2094  N   ASP B 288     -11.079  33.249 -14.178  1.00 25.16           N  
ATOM   2095  CA  ASP B 288     -10.509  32.250 -13.279  1.00 25.16           C  
ATOM   2096  C   ASP B 288     -11.564  31.709 -12.318  1.00 25.16           C  
ATOM   2097  CB  ASP B 288      -9.336  32.842 -12.494  1.00 25.16           C  
ATOM   2098  O   ASP B 288     -12.289  32.480 -11.685  1.00 25.16           O  
ATOM   2099  CG  ASP B 288      -8.010  32.179 -12.819  1.00 25.16           C  
ATOM   2100  OD1 ASP B 288      -7.752  31.058 -12.330  1.00 25.16           O  
ATOM   2101  OD2 ASP B 288      -7.213  32.785 -13.568  1.00 25.16           O  
ATOM   2102  N   GLY B 289     -12.067  30.618 -12.570  1.00 25.83           N  
ATOM   2103  CA  GLY B 289     -12.712  29.741 -11.606  1.00 25.83           C  
ATOM   2104  C   GLY B 289     -12.132  29.861 -10.209  1.00 25.83           C  
ATOM   2105  O   GLY B 289     -10.933  30.097 -10.048  1.00 25.83           O  
ATOM   2106  N   GLU B 290     -12.758  30.646  -9.294  1.00 30.12           N  
ATOM   2107  CA  GLU B 290     -12.471  30.813  -7.873  1.00 30.12           C  
ATOM   2108  C   GLU B 290     -11.825  29.559  -7.290  1.00 30.12           C  
ATOM   2109  CB  GLU B 290     -13.748  31.153  -7.102  1.00 30.12           C  
ATOM   2110  O   GLU B 290     -12.522  28.627  -6.885  1.00 30.12           O  
ATOM   2111  CG  GLU B 290     -13.970  32.646  -6.908  1.00 30.12           C  
ATOM   2112  CD  GLU B 290     -15.233  32.969  -6.125  1.00 30.12           C  
ATOM   2113  OE1 GLU B 290     -15.216  33.920  -5.310  1.00 30.12           O  
ATOM   2114  OE2 GLU B 290     -16.247  32.264  -6.326  1.00 30.12           O  
ATOM   2115  N   GLY B 291     -10.944  28.978  -8.029  1.00 26.28           N  
ATOM   2116  CA  GLY B 291     -10.365  27.852  -7.313  1.00 26.28           C  
ATOM   2117  C   GLY B 291      -9.773  28.239  -5.971  1.00 26.28           C  
ATOM   2118  O   GLY B 291      -9.583  29.424  -5.689  1.00 26.28           O  
ATOM   2119  N   ALA B 292     -10.063  27.608  -4.889  1.00 29.34           N  
ATOM   2120  CA  ALA B 292      -9.485  27.621  -3.548  1.00 29.34           C  
ATOM   2121  C   ALA B 292      -7.996  27.953  -3.596  1.00 29.34           C  
ATOM   2122  CB  ALA B 292      -9.705  26.277  -2.860  1.00 29.34           C  
ATOM   2123  O   ALA B 292      -7.182  27.123  -4.008  1.00 29.34           O  
ATOM   2124  N   GLY B 293      -7.642  29.062  -4.196  1.00 30.37           N  
ATOM   2125  CA  GLY B 293      -6.219  29.346  -4.293  1.00 30.37           C  
ATOM   2126  C   GLY B 293      -5.500  29.254  -2.960  1.00 30.37           C  
ATOM   2127  O   GLY B 293      -5.389  30.247  -2.239  1.00 30.37           O  
ATOM   2128  N   GLY B 294      -5.929  28.463  -2.064  1.00 28.98           N  
ATOM   2129  CA  GLY B 294      -5.023  28.198  -0.957  1.00 28.98           C  
ATOM   2130  C   GLY B 294      -3.568  28.128  -1.381  1.00 28.98           C  
ATOM   2131  O   GLY B 294      -3.263  28.132  -2.575  1.00 28.98           O  
ATOM   2132  N   ALA B 295      -2.500  28.595  -0.868  1.00 31.87           N  
ATOM   2133  CA  ALA B 295      -1.172  28.110  -1.233  1.00 31.87           C  
ATOM   2134  C   ALA B 295      -1.252  26.741  -1.903  1.00 31.87           C  
ATOM   2135  CB  ALA B 295      -0.272  28.044  -0.001  1.00 31.87           C  
ATOM   2136  O   ALA B 295      -2.074  25.904  -1.522  1.00 31.87           O  
ATOM   2137  N   PRO B 296      -1.053  26.539  -3.306  1.00 36.59           N  
ATOM   2138  CA  PRO B 296      -1.107  25.129  -3.697  1.00 36.59           C  
ATOM   2139  C   PRO B 296      -0.730  24.186  -2.556  1.00 36.59           C  
ATOM   2140  CB  PRO B 296      -0.091  25.039  -4.838  1.00 36.59           C  
ATOM   2141  O   PRO B 296       0.280  24.402  -1.881  1.00 36.59           O  
ATOM   2142  CG  PRO B 296       0.518  26.402  -4.914  1.00 36.59           C  
ATOM   2143  CD  PRO B 296      -0.133  27.274  -3.879  1.00 36.59           C  
ATOM   2144  N   GLU B 297      -1.709  23.734  -1.934  1.00 55.65           N  
ATOM   2145  CA  GLU B 297      -1.327  22.657  -1.024  1.00 55.65           C  
ATOM   2146  C   GLU B 297      -0.322  21.713  -1.678  1.00 55.65           C  
ATOM   2147  CB  GLU B 297      -2.562  21.877  -0.566  1.00 55.65           C  
ATOM   2148  O   GLU B 297      -0.490  21.324  -2.836  1.00 55.65           O  
ATOM   2149  CG  GLU B 297      -3.118  22.337   0.773  1.00 55.65           C  
ATOM   2150  CD  GLU B 297      -4.250  21.460   1.286  1.00 55.65           C  
ATOM   2151  OE1 GLU B 297      -4.713  21.673   2.429  1.00 55.65           O  
ATOM   2152  OE2 GLU B 297      -4.677  20.553   0.537  1.00 55.65           O  
ATOM   2153  N   GLU B 298       0.967  21.801  -1.261  1.00 74.83           N  
ATOM   2154  CA  GLU B 298       2.047  20.971  -1.785  1.00 74.83           C  
ATOM   2155  C   GLU B 298       1.612  19.514  -1.913  1.00 74.83           C  
ATOM   2156  CB  GLU B 298       3.286  21.073  -0.892  1.00 74.83           C  
ATOM   2157  O   GLU B 298       2.078  18.798  -2.802  1.00 74.83           O  
ATOM   2158  CG  GLU B 298       4.170  22.272  -1.202  1.00 74.83           C  
ATOM   2159  CD  GLU B 298       5.502  22.241  -0.469  1.00 74.83           C  
ATOM   2160  OE1 GLU B 298       6.358  23.118  -0.726  1.00 74.83           O  
ATOM   2161  OE2 GLU B 298       5.692  21.331   0.370  1.00 74.83           O  
ATOM   2162  N   MET B 299       0.513  19.141  -1.156  1.00 86.83           N  
ATOM   2163  CA  MET B 299      -0.034  17.788  -1.176  1.00 86.83           C  
ATOM   2164  C   MET B 299      -1.558  17.817  -1.215  1.00 86.83           C  
ATOM   2165  CB  MET B 299       0.444  16.996   0.042  1.00 86.83           C  
ATOM   2166  O   MET B 299      -2.215  17.408  -0.256  1.00 86.83           O  
ATOM   2167  CG  MET B 299       0.162  15.505  -0.046  1.00 86.83           C  
ATOM   2168  SD  MET B 299       1.200  14.668  -1.307  1.00 86.83           S  
ATOM   2169  CE  MET B 299       2.838  14.854  -0.549  1.00 86.83           C  
ATOM   2170  N   PRO B 300      -2.185  18.219  -2.399  1.00 88.95           N  
ATOM   2171  CA  PRO B 300      -3.642  18.336  -2.486  1.00 88.95           C  
ATOM   2172  C   PRO B 300      -4.344  16.980  -2.498  1.00 88.95           C  
ATOM   2173  CB  PRO B 300      -3.858  19.073  -3.811  1.00 88.95           C  
ATOM   2174  O   PRO B 300      -3.947  16.081  -3.244  1.00 88.95           O  
ATOM   2175  CG  PRO B 300      -2.624  18.794  -4.608  1.00 88.95           C  
ATOM   2176  CD  PRO B 300      -1.503  18.484  -3.659  1.00 88.95           C  
ATOM   2177  N   VAL B 301      -5.428  16.842  -1.740  1.00 94.60           N  
ATOM   2178  CA  VAL B 301      -6.162  15.586  -1.629  1.00 94.60           C  
ATOM   2179  C   VAL B 301      -6.827  15.257  -2.964  1.00 94.60           C  
ATOM   2180  CB  VAL B 301      -7.221  15.645  -0.506  1.00 94.60           C  
ATOM   2181  O   VAL B 301      -7.028  14.085  -3.292  1.00 94.60           O  
ATOM   2182  CG1 VAL B 301      -6.553  15.629   0.868  1.00 94.60           C  
ATOM   2183  CG2 VAL B 301      -8.097  16.886  -0.663  1.00 94.60           C  
ATOM   2184  N   ASP B 302      -7.150  16.288  -3.735  1.00 93.56           N  
ATOM   2185  CA  ASP B 302      -7.793  16.084  -5.029  1.00 93.56           C  
ATOM   2186  C   ASP B 302      -6.868  15.339  -5.990  1.00 93.56           C  
ATOM   2187  CB  ASP B 302      -8.214  17.423  -5.637  1.00 93.56           C  
ATOM   2188  O   ASP B 302      -7.322  14.500  -6.772  1.00 93.56           O  
ATOM   2189  CG  ASP B 302      -9.315  18.111  -4.849  1.00 93.56           C  
ATOM   2190  OD1 ASP B 302     -10.235  17.422  -4.357  1.00 93.56           O  
ATOM   2191  OD2 ASP B 302      -9.265  19.354  -4.722  1.00 93.56           O  
ATOM   2192  N   ARG B 303      -5.597  15.646  -5.990  1.00 93.82           N  
ATOM   2193  CA  ARG B 303      -4.632  14.949  -6.834  1.00 93.82           C  
ATOM   2194  C   ARG B 303      -4.458  13.501  -6.387  1.00 93.82           C  
ATOM   2195  CB  ARG B 303      -3.282  15.669  -6.814  1.00 93.82           C  
ATOM   2196  O   ARG B 303      -4.250  12.611  -7.214  1.00 93.82           O  
ATOM   2197  CG  ARG B 303      -3.297  17.024  -7.502  1.00 93.82           C  
ATOM   2198  CD  ARG B 303      -3.458  16.890  -9.010  1.00 93.82           C  
ATOM   2199  NE  ARG B 303      -3.297  18.174  -9.686  1.00 93.82           N  
ATOM   2200  NH1 ARG B 303      -3.278  17.285 -11.818  1.00 93.82           N  
ATOM   2201  NH2 ARG B 303      -3.070  19.547 -11.513  1.00 93.82           N  
ATOM   2202  CZ  ARG B 303      -3.216  18.332 -11.004  1.00 93.82           C  
ATOM   2203  N   ILE B 304      -4.509  13.302  -5.115  1.00 96.77           N  
ATOM   2204  CA  ILE B 304      -4.429  11.949  -4.576  1.00 96.77           C  
ATOM   2205  C   ILE B 304      -5.649  11.144  -5.017  1.00 96.77           C  
ATOM   2206  CB  ILE B 304      -4.323  11.960  -3.034  1.00 96.77           C  
ATOM   2207  O   ILE B 304      -5.524   9.981  -5.408  1.00 96.77           O  
ATOM   2208  CG1 ILE B 304      -3.015  12.628  -2.593  1.00 96.77           C  
ATOM   2209  CG2 ILE B 304      -4.428  10.538  -2.475  1.00 96.77           C  
ATOM   2210  CD1 ILE B 304      -2.873  12.774  -1.084  1.00 96.77           C  
ATOM   2211  N   LEU B 305      -6.803  11.783  -4.925  1.00 96.58           N  
ATOM   2212  CA  LEU B 305      -8.029  11.135  -5.377  1.00 96.58           C  
ATOM   2213  C   LEU B 305      -7.957  10.816  -6.866  1.00 96.58           C  
ATOM   2214  CB  LEU B 305      -9.242  12.023  -5.091  1.00 96.58           C  
ATOM   2215  O   LEU B 305      -8.347   9.725  -7.291  1.00 96.58           O  
ATOM   2216  CG  LEU B 305     -10.586  11.530  -5.631  1.00 96.58           C  
ATOM   2217  CD1 LEU B 305     -10.939  10.179  -5.020  1.00 96.58           C  
ATOM   2218  CD2 LEU B 305     -11.682  12.553  -5.352  1.00 96.58           C  
ATOM   2219  N   GLU B 306      -7.474  11.729  -7.674  1.00 94.83           N  
ATOM   2220  CA  GLU B 306      -7.331  11.524  -9.113  1.00 94.83           C  
ATOM   2221  C   GLU B 306      -6.477  10.297  -9.414  1.00 94.83           C  
ATOM   2222  CB  GLU B 306      -6.724  12.764  -9.775  1.00 94.83           C  
ATOM   2223  O   GLU B 306      -6.770   9.542 -10.344  1.00 94.83           O  
ATOM   2224  CG  GLU B 306      -6.643  12.674 -11.292  1.00 94.83           C  
ATOM   2225  CD  GLU B 306      -6.023  13.904 -11.934  1.00 94.83           C  
ATOM   2226  OE1 GLU B 306      -5.844  13.918 -13.173  1.00 94.83           O  
ATOM   2227  OE2 GLU B 306      -5.712  14.863 -11.191  1.00 94.83           O  
ATOM   2228  N   ALA B 307      -5.404  10.154  -8.664  1.00 94.50           N  
ATOM   2229  CA  ALA B 307      -4.535   8.992  -8.829  1.00 94.50           C  
ATOM   2230  C   ALA B 307      -5.298   7.696  -8.573  1.00 94.50           C  
ATOM   2231  CB  ALA B 307      -3.331   9.091  -7.896  1.00 94.50           C  
ATOM   2232  O   ALA B 307      -5.150   6.724  -9.317  1.00 94.50           O  
ATOM   2233  N   GLU B 308      -6.183   7.666  -7.548  1.00 94.66           N  
ATOM   2234  CA  GLU B 308      -6.977   6.492  -7.199  1.00 94.66           C  
ATOM   2235  C   GLU B 308      -7.995   6.170  -8.289  1.00 94.66           C  
ATOM   2236  CB  GLU B 308      -7.690   6.704  -5.860  1.00 94.66           C  
ATOM   2237  O   GLU B 308      -8.179   5.005  -8.649  1.00 94.66           O  
ATOM   2238  CG  GLU B 308      -6.787   6.526  -4.648  1.00 94.66           C  
ATOM   2239  CD  GLU B 308      -6.234   5.116  -4.514  1.00 94.66           C  
ATOM   2240  OE1 GLU B 308      -5.083   4.958  -4.046  1.00 94.66           O  
ATOM   2241  OE2 GLU B 308      -6.956   4.162  -4.881  1.00 94.66           O  
ATOM   2242  N   LEU B 309      -8.596   7.171  -8.822  1.00 92.25           N  
ATOM   2243  CA  LEU B 309      -9.644   7.004  -9.822  1.00 92.25           C  
ATOM   2244  C   LEU B 309      -9.052   6.599 -11.168  1.00 92.25           C  
ATOM   2245  CB  LEU B 309     -10.451   8.296  -9.974  1.00 92.25           C  
ATOM   2246  O   LEU B 309      -9.682   5.864 -11.932  1.00 92.25           O  
ATOM   2247  CG  LEU B 309     -11.288   8.719  -8.766  1.00 92.25           C  
ATOM   2248  CD1 LEU B 309     -11.891  10.101  -8.996  1.00 92.25           C  
ATOM   2249  CD2 LEU B 309     -12.380   7.693  -8.485  1.00 92.25           C  
ATOM   2250  N   ALA B 310      -7.903   7.085 -11.440  1.00 86.37           N  
ATOM   2251  CA  ALA B 310      -7.257   6.819 -12.722  1.00 86.37           C  
ATOM   2252  C   ALA B 310      -6.938   5.335 -12.879  1.00 86.37           C  
ATOM   2253  CB  ALA B 310      -5.984   7.651 -12.859  1.00 86.37           C  
ATOM   2254  O   ALA B 310      -7.035   4.786 -13.979  1.00 86.37           O  
ATOM   2255  N   VAL B 311      -6.621   4.670 -11.801  1.00 82.84           N  
ATOM   2256  CA  VAL B 311      -6.179   3.282 -11.883  1.00 82.84           C  
ATOM   2257  C   VAL B 311      -7.374   2.348 -11.707  1.00 82.84           C  
ATOM   2258  CB  VAL B 311      -5.096   2.968 -10.827  1.00 82.84           C  
ATOM   2259  O   VAL B 311      -7.332   1.189 -12.128  1.00 82.84           O  
ATOM   2260  CG1 VAL B 311      -4.538   1.560 -11.028  1.00 82.84           C  
ATOM   2261  CG2 VAL B 311      -3.976   4.004 -10.887  1.00 82.84           C  
ATOM   2262  N   GLU B 312      -8.457   2.784 -11.134  1.00 77.22           N  
ATOM   2263  CA  GLU B 312      -9.662   1.980 -10.952  1.00 77.22           C  
ATOM   2264  C   GLU B 312     -10.341   1.693 -12.288  1.00 77.22           C  
ATOM   2265  CB  GLU B 312     -10.639   2.681 -10.005  1.00 77.22           C  
ATOM   2266  O   GLU B 312     -10.901   0.612 -12.486  1.00 77.22           O  
ATOM   2267  CG  GLU B 312     -10.612   2.140  -8.583  1.00 77.22           C  
ATOM   2268  CD  GLU B 312     -11.621   2.813  -7.666  1.00 77.22           C  
ATOM   2269  OE1 GLU B 312     -11.704   2.437  -6.474  1.00 77.22           O  
ATOM   2270  OE2 GLU B 312     -12.336   3.723  -8.143  1.00 77.22           O  
ATOM   2271  N   GLN B 313     -10.374   2.663 -13.203  1.00 60.12           N  
ATOM   2272  CA  GLN B 313     -11.020   2.549 -14.507  1.00 60.12           C  
ATOM   2273  C   GLN B 313     -10.304   1.529 -15.388  1.00 60.12           C  
ATOM   2274  CB  GLN B 313     -11.064   3.908 -15.206  1.00 60.12           C  
ATOM   2275  O   GLN B 313     -10.946   0.788 -16.136  1.00 60.12           O  
ATOM   2276  CG  GLN B 313     -12.044   4.891 -14.579  1.00 60.12           C  
ATOM   2277  CD  GLN B 313     -12.039   6.244 -15.266  1.00 60.12           C  
ATOM   2278  NE2 GLN B 313     -12.557   7.258 -14.582  1.00 60.12           N  
ATOM   2279  OE1 GLN B 313     -11.572   6.376 -16.402  1.00 60.12           O  
ATOM   2280  N   LYS B 314      -8.982   1.335 -15.287  1.00 55.89           N  
ATOM   2281  CA  LYS B 314      -8.193   0.426 -16.114  1.00 55.89           C  
ATOM   2282  C   LYS B 314      -8.342  -1.017 -15.640  1.00 55.89           C  
ATOM   2283  CB  LYS B 314      -6.719   0.831 -16.103  1.00 55.89           C  
ATOM   2284  O   LYS B 314      -8.288  -1.949 -16.445  1.00 55.89           O  
ATOM   2285  CG  LYS B 314      -6.363   1.900 -17.126  1.00 55.89           C  
ATOM   2286  CD  LYS B 314      -4.870   2.202 -17.123  1.00 55.89           C  
ATOM   2287  CE  LYS B 314      -4.510   3.256 -18.161  1.00 55.89           C  
ATOM   2288  NZ  LYS B 314      -3.093   3.708 -18.023  1.00 55.89           N  
ATOM   2289  N   SER B 315      -8.620  -1.191 -14.363  1.00 54.67           N  
ATOM   2290  CA  SER B 315      -8.769  -2.525 -13.792  1.00 54.67           C  
ATOM   2291  C   SER B 315     -10.124  -3.129 -14.145  1.00 54.67           C  
ATOM   2292  CB  SER B 315      -8.601  -2.480 -12.273  1.00 54.67           C  
ATOM   2293  O   SER B 315     -10.239  -4.342 -14.334  1.00 54.67           O  
ATOM   2294  OG  SER B 315      -9.071  -1.249 -11.751  1.00 54.67           O  
ATOM   2295  N   ASP B 316     -11.142  -2.274 -14.292  1.00 50.54           N  
ATOM   2296  CA  ASP B 316     -12.488  -2.756 -14.584  1.00 50.54           C  
ATOM   2297  C   ASP B 316     -12.654  -3.055 -16.072  1.00 50.54           C  
ATOM   2298  CB  ASP B 316     -13.534  -1.734 -14.134  1.00 50.54           C  
ATOM   2299  O   ASP B 316     -13.464  -3.903 -16.454  1.00 50.54           O  
ATOM   2300  CG  ASP B 316     -13.941  -1.903 -12.680  1.00 50.54           C  
ATOM   2301  OD1 ASP B 316     -13.713  -2.989 -12.106  1.00 50.54           O  
ATOM   2302  OD2 ASP B 316     -14.497  -0.942 -12.106  1.00 50.54           O  
ATOM   2303  N   GLN B 317     -11.892  -2.277 -17.016  1.00 43.91           N  
ATOM   2304  CA  GLN B 317     -12.074  -2.416 -18.456  1.00 43.91           C  
ATOM   2305  C   GLN B 317     -11.313  -3.624 -18.993  1.00 43.91           C  
ATOM   2306  CB  GLN B 317     -11.622  -1.146 -19.180  1.00 43.91           C  
ATOM   2307  O   GLN B 317     -11.399  -3.941 -20.182  1.00 43.91           O  
ATOM   2308  CG  GLN B 317     -12.701  -0.076 -19.277  1.00 43.91           C  
ATOM   2309  CD  GLN B 317     -12.245   1.150 -20.046  1.00 43.91           C  
ATOM   2310  NE2 GLN B 317     -13.019   2.226 -19.959  1.00 43.91           N  
ATOM   2311  OE1 GLN B 317     -11.205   1.129 -20.712  1.00 43.91           O  
ATOM   2312  N   GLY B 318     -10.310  -4.064 -18.331  1.00 39.90           N  
ATOM   2313  CA  GLY B 318      -9.462  -5.058 -18.970  1.00 39.90           C  
ATOM   2314  C   GLY B 318     -10.226  -6.279 -19.444  1.00 39.90           C  
ATOM   2315  O   GLY B 318      -9.639  -7.207 -20.005  1.00 39.90           O  
ATOM   2316  N   VAL B 319     -11.435  -6.579 -18.861  1.00 37.28           N  
ATOM   2317  CA  VAL B 319     -11.923  -7.851 -19.381  1.00 37.28           C  
ATOM   2318  C   VAL B 319     -12.334  -7.688 -20.843  1.00 37.28           C  
ATOM   2319  CB  VAL B 319     -13.111  -8.386 -18.550  1.00 37.28           C  
ATOM   2320  O   VAL B 319     -12.292  -8.648 -21.617  1.00 37.28           O  
ATOM   2321  CG1 VAL B 319     -13.732  -9.610 -19.221  1.00 37.28           C  
ATOM   2322  CG2 VAL B 319     -12.659  -8.723 -17.130  1.00 37.28           C  
ATOM   2323  N   GLU B 320     -12.869  -6.479 -21.196  1.00 36.99           N  
ATOM   2324  CA  GLU B 320     -13.475  -6.480 -22.524  1.00 36.99           C  
ATOM   2325  C   GLU B 320     -12.419  -6.318 -23.613  1.00 36.99           C  
ATOM   2326  CB  GLU B 320     -14.523  -5.370 -22.638  1.00 36.99           C  
ATOM   2327  O   GLU B 320     -12.084  -5.196 -23.998  1.00 36.99           O  
ATOM   2328  CG  GLU B 320     -15.864  -5.724 -22.011  1.00 36.99           C  
ATOM   2329  CD  GLU B 320     -16.991  -4.799 -22.443  1.00 36.99           C  
ATOM   2330  OE1 GLU B 320     -18.172  -5.210 -22.382  1.00 36.99           O  
ATOM   2331  OE2 GLU B 320     -16.690  -3.653 -22.848  1.00 36.99           O  
ATOM   2332  N   GLY B 321     -11.141  -6.438 -23.474  1.00 34.29           N  
ATOM   2333  CA  GLY B 321     -10.383  -6.307 -24.708  1.00 34.29           C  
ATOM   2334  C   GLY B 321     -10.967  -7.111 -25.855  1.00 34.29           C  
ATOM   2335  O   GLY B 321     -11.755  -8.033 -25.636  1.00 34.29           O  
ATOM   2336  N   PRO B 322     -11.152  -6.449 -27.097  1.00 32.75           N  
ATOM   2337  CA  PRO B 322     -11.774  -7.085 -28.260  1.00 32.75           C  
ATOM   2338  C   PRO B 322     -11.333  -8.535 -28.446  1.00 32.75           C  
ATOM   2339  CB  PRO B 322     -11.304  -6.217 -29.430  1.00 32.75           C  
ATOM   2340  O   PRO B 322     -11.892  -9.252 -29.281  1.00 32.75           O  
ATOM   2341  CG  PRO B 322     -10.429  -5.178 -28.807  1.00 32.75           C  
ATOM   2342  CD  PRO B 322     -10.296  -5.481 -27.342  1.00 32.75           C  
ATOM   2343  N   GLY B 323      -9.963  -8.754 -28.408  1.00 30.65           N  
ATOM   2344  CA  GLY B 323      -9.675 -10.070 -28.955  1.00 30.65           C  
ATOM   2345  C   GLY B 323     -10.527 -11.168 -28.347  1.00 30.65           C  
ATOM   2346  O   GLY B 323     -10.556 -11.335 -27.126  1.00 30.65           O  
ATOM   2347  N   GLY B 324     -11.762 -11.304 -28.735  1.00 32.08           N  
ATOM   2348  CA  GLY B 324     -12.545 -12.528 -28.681  1.00 32.08           C  
ATOM   2349  C   GLY B 324     -11.736 -13.769 -29.008  1.00 32.08           C  
ATOM   2350  O   GLY B 324     -12.296 -14.798 -29.393  1.00 32.08           O  
ATOM   2351  N   THR B 325     -10.372 -13.749 -29.278  1.00 30.64           N  
ATOM   2352  CA  THR B 325     -10.067 -15.135 -29.613  1.00 30.64           C  
ATOM   2353  C   THR B 325     -10.666 -16.086 -28.581  1.00 30.64           C  
ATOM   2354  CB  THR B 325      -8.547 -15.366 -29.708  1.00 30.64           C  
ATOM   2355  O   THR B 325     -10.772 -15.743 -27.401  1.00 30.64           O  
ATOM   2356  CG2 THR B 325      -8.026 -15.036 -31.102  1.00 30.64           C  
ATOM   2357  OG1 THR B 325      -7.883 -14.531 -28.751  1.00 30.64           O  
ATOM   2358  N   GLY B 326     -11.612 -17.023 -28.894  1.00 30.49           N  
ATOM   2359  CA  GLY B 326     -11.984 -18.347 -28.420  1.00 30.49           C  
ATOM   2360  C   GLY B 326     -10.834 -19.094 -27.772  1.00 30.49           C  
ATOM   2361  O   GLY B 326     -11.026 -20.177 -27.215  1.00 30.49           O  
ATOM   2362  N   GLY B 327      -9.579 -19.037 -28.479  1.00 31.61           N  
ATOM   2363  CA  GLY B 327      -8.718 -20.157 -28.133  1.00 31.61           C  
ATOM   2364  C   GLY B 327      -8.192 -20.088 -26.712  1.00 31.61           C  
ATOM   2365  O   GLY B 327      -7.271 -20.823 -26.349  1.00 31.61           O  
ATOM   2366  N   SER B 328      -8.245 -18.873 -26.063  1.00 35.08           N  
ATOM   2367  CA  SER B 328      -7.387 -19.050 -24.896  1.00 35.08           C  
ATOM   2368  C   SER B 328      -7.774 -20.298 -24.110  1.00 35.08           C  
ATOM   2369  CB  SER B 328      -7.459 -17.823 -23.986  1.00 35.08           C  
ATOM   2370  O   SER B 328      -8.941 -20.478 -23.754  1.00 35.08           O  
ATOM   2371  OG  SER B 328      -8.778 -17.308 -23.938  1.00 35.08           O  
ATOM   2372  N   GLY B 329      -7.182 -21.355 -24.422  1.00 32.12           N  
ATOM   2373  CA  GLY B 329      -7.112 -22.559 -23.610  1.00 32.12           C  
ATOM   2374  C   GLY B 329      -6.907 -22.274 -22.134  1.00 32.12           C  
ATOM   2375  O   GLY B 329      -6.392 -23.118 -21.398  1.00 32.12           O  
ATOM   2376  N   SER B 330      -6.782 -20.917 -21.729  1.00 37.94           N  
ATOM   2377  CA  SER B 330      -6.572 -21.045 -20.291  1.00 37.94           C  
ATOM   2378  C   SER B 330      -7.676 -21.873 -19.643  1.00 37.94           C  
ATOM   2379  CB  SER B 330      -6.505 -19.665 -19.634  1.00 37.94           C  
ATOM   2380  O   SER B 330      -8.832 -21.814 -20.065  1.00 37.94           O  
ATOM   2381  OG  SER B 330      -7.021 -18.670 -20.500  1.00 37.94           O  
ATOM   2382  N   SER B 331      -7.349 -23.062 -19.252  1.00 37.16           N  
ATOM   2383  CA  SER B 331      -8.325 -23.825 -18.480  1.00 37.16           C  
ATOM   2384  C   SER B 331      -9.050 -22.937 -17.473  1.00 37.16           C  
ATOM   2385  CB  SER B 331      -7.644 -24.985 -17.752  1.00 37.16           C  
ATOM   2386  O   SER B 331      -8.426 -22.381 -16.567  1.00 37.16           O  
ATOM   2387  OG  SER B 331      -8.587 -25.727 -16.997  1.00 37.16           O  
ATOM   2388  N   PRO B 332     -10.099 -22.153 -17.808  1.00 43.17           N  
ATOM   2389  CA  PRO B 332     -10.926 -21.493 -16.796  1.00 43.17           C  
ATOM   2390  C   PRO B 332     -10.847 -22.175 -15.432  1.00 43.17           C  
ATOM   2391  CB  PRO B 332     -12.340 -21.593 -17.375  1.00 43.17           C  
ATOM   2392  O   PRO B 332     -11.213 -21.577 -14.417  1.00 43.17           O  
ATOM   2393  CG  PRO B 332     -12.201 -22.481 -18.569  1.00 43.17           C  
ATOM   2394  CD  PRO B 332     -10.748 -22.819 -18.746  1.00 43.17           C  
ATOM   2395  N   ASN B 333     -10.303 -23.379 -15.248  1.00 47.28           N  
ATOM   2396  CA  ASN B 333     -10.528 -24.176 -14.047  1.00 47.28           C  
ATOM   2397  C   ASN B 333      -9.322 -24.138 -13.114  1.00 47.28           C  
ATOM   2398  CB  ASN B 333     -10.868 -25.621 -14.418  1.00 47.28           C  
ATOM   2399  O   ASN B 333      -9.332 -24.764 -12.053  1.00 47.28           O  
ATOM   2400  CG  ASN B 333     -12.357 -25.903 -14.364  1.00 47.28           C  
ATOM   2401  ND2 ASN B 333     -12.774 -27.006 -14.974  1.00 47.28           N  
ATOM   2402  OD1 ASN B 333     -13.126 -25.136 -13.779  1.00 47.28           O  
ATOM   2403  N   ASP B 334      -8.149 -23.226 -13.435  1.00 51.00           N  
ATOM   2404  CA  ASP B 334      -7.141 -23.308 -12.383  1.00 51.00           C  
ATOM   2405  C   ASP B 334      -7.162 -22.059 -11.505  1.00 51.00           C  
ATOM   2406  CB  ASP B 334      -5.749 -23.504 -12.987  1.00 51.00           C  
ATOM   2407  O   ASP B 334      -6.774 -20.976 -11.948  1.00 51.00           O  
ATOM   2408  CG  ASP B 334      -4.775 -24.166 -12.029  1.00 51.00           C  
ATOM   2409  OD1 ASP B 334      -5.177 -24.526 -10.902  1.00 51.00           O  
ATOM   2410  OD2 ASP B 334      -3.593 -24.326 -12.404  1.00 51.00           O  
ATOM   2411  N   PRO B 335      -7.751 -21.933 -10.450  1.00 56.00           N  
ATOM   2412  CA  PRO B 335      -7.901 -20.834  -9.494  1.00 56.00           C  
ATOM   2413  C   PRO B 335      -6.576 -20.149  -9.169  1.00 56.00           C  
ATOM   2414  CB  PRO B 335      -8.478 -21.523  -8.254  1.00 56.00           C  
ATOM   2415  O   PRO B 335      -6.526 -18.923  -9.040  1.00 56.00           O  
ATOM   2416  CG  PRO B 335      -8.809 -22.908  -8.706  1.00 56.00           C  
ATOM   2417  CD  PRO B 335      -8.150 -23.147 -10.034  1.00 56.00           C  
ATOM   2418  N   VAL B 336      -5.486 -20.856  -9.242  1.00 53.48           N  
ATOM   2419  CA  VAL B 336      -4.187 -20.326  -8.842  1.00 53.48           C  
ATOM   2420  C   VAL B 336      -3.646 -19.405  -9.933  1.00 53.48           C  
ATOM   2421  CB  VAL B 336      -3.177 -21.459  -8.551  1.00 53.48           C  
ATOM   2422  O   VAL B 336      -3.107 -18.335  -9.640  1.00 53.48           O  
ATOM   2423  CG1 VAL B 336      -1.803 -20.884  -8.212  1.00 53.48           C  
ATOM   2424  CG2 VAL B 336      -3.684 -22.346  -7.415  1.00 53.48           C  
ATOM   2425  N   THR B 337      -3.776 -19.830 -11.195  1.00 56.30           N  
ATOM   2426  CA  THR B 337      -3.314 -19.022 -12.318  1.00 56.30           C  
ATOM   2427  C   THR B 337      -4.096 -17.715 -12.402  1.00 56.30           C  
ATOM   2428  CB  THR B 337      -3.444 -19.788 -13.648  1.00 56.30           C  
ATOM   2429  O   THR B 337      -3.521 -16.657 -12.666  1.00 56.30           O  
ATOM   2430  CG2 THR B 337      -2.695 -19.074 -14.769  1.00 56.30           C  
ATOM   2431  OG1 THR B 337      -2.902 -21.105 -13.489  1.00 56.30           O  
ATOM   2432  N   ASN B 338      -5.302 -17.761 -12.154  1.00 62.31           N  
ATOM   2433  CA  ASN B 338      -6.141 -16.568 -12.180  1.00 62.31           C  
ATOM   2434  C   ASN B 338      -5.753 -15.586 -11.079  1.00 62.31           C  
ATOM   2435  CB  ASN B 338      -7.618 -16.949 -12.056  1.00 62.31           C  
ATOM   2436  O   ASN B 338      -5.739 -14.373 -11.300  1.00 62.31           O  
ATOM   2437  CG  ASN B 338      -8.160 -17.603 -13.312  1.00 62.31           C  
ATOM   2438  ND2 ASN B 338      -9.288 -18.291 -13.182  1.00 62.31           N  
ATOM   2439  OD1 ASN B 338      -7.570 -17.490 -14.389  1.00 62.31           O  
ATOM   2440  N   ILE B 339      -5.412 -16.118  -9.973  1.00 62.96           N  
ATOM   2441  CA  ILE B 339      -5.009 -15.298  -8.836  1.00 62.96           C  
ATOM   2442  C   ILE B 339      -3.680 -14.611  -9.139  1.00 62.96           C  
ATOM   2443  CB  ILE B 339      -4.895 -16.140  -7.545  1.00 62.96           C  
ATOM   2444  O   ILE B 339      -3.507 -13.425  -8.851  1.00 62.96           O  
ATOM   2445  CG1 ILE B 339      -6.272 -16.673  -7.132  1.00 62.96           C  
ATOM   2446  CG2 ILE B 339      -4.266 -15.317  -6.417  1.00 62.96           C  
ATOM   2447  CD1 ILE B 339      -6.231 -17.664  -5.976  1.00 62.96           C  
ATOM   2448  N   CYS B 340      -2.797 -15.300  -9.805  1.00 57.93           N  
ATOM   2449  CA  CYS B 340      -1.487 -14.748 -10.133  1.00 57.93           C  
ATOM   2450  C   CYS B 340      -1.607 -13.642 -11.175  1.00 57.93           C  
ATOM   2451  CB  CYS B 340      -0.556 -15.846 -10.647  1.00 57.93           C  
ATOM   2452  O   CYS B 340      -0.919 -12.623 -11.087  1.00 57.93           O  
ATOM   2453  SG  CYS B 340      -0.034 -17.013  -9.371  1.00 57.93           S  
ATOM   2454  N   GLN B 341      -2.447 -13.940 -12.177  1.00 64.17           N  
ATOM   2455  CA  GLN B 341      -2.685 -12.916 -13.189  1.00 64.17           C  
ATOM   2456  C   GLN B 341      -3.282 -11.656 -12.568  1.00 64.17           C  
ATOM   2457  CB  GLN B 341      -3.608 -13.449 -14.286  1.00 64.17           C  
ATOM   2458  O   GLN B 341      -2.907 -10.540 -12.934  1.00 64.17           O  
ATOM   2459  CG  GLN B 341      -2.940 -14.449 -15.220  1.00 64.17           C  
ATOM   2460  CD  GLN B 341      -3.911 -15.069 -16.208  1.00 64.17           C  
ATOM   2461  NE2 GLN B 341      -3.442 -16.063 -16.955  1.00 64.17           N  
ATOM   2462  OE1 GLN B 341      -5.072 -14.659 -16.297  1.00 64.17           O  
ATOM   2463  N   ALA B 342      -4.163 -11.837 -11.620  1.00 66.85           N  
ATOM   2464  CA  ALA B 342      -4.774 -10.713 -10.915  1.00 66.85           C  
ATOM   2465  C   ALA B 342      -3.734  -9.943 -10.106  1.00 66.85           C  
ATOM   2466  CB  ALA B 342      -5.896 -11.204 -10.003  1.00 66.85           C  
ATOM   2467  O   ALA B 342      -3.753  -8.710 -10.073  1.00 66.85           O  
ATOM   2468  N   ALA B 343      -2.832 -10.638  -9.552  1.00 64.76           N  
ATOM   2469  CA  ALA B 343      -1.778 -10.016  -8.754  1.00 64.76           C  
ATOM   2470  C   ALA B 343      -0.846  -9.184  -9.630  1.00 64.76           C  
ATOM   2471  CB  ALA B 343      -0.984 -11.080  -8.000  1.00 64.76           C  
ATOM   2472  O   ALA B 343      -0.476  -8.065  -9.266  1.00 64.76           O  
ATOM   2473  N   ASP B 344      -0.421  -9.750 -10.795  1.00 64.69           N  
ATOM   2474  CA  ASP B 344       0.440  -9.021 -11.721  1.00 64.69           C  
ATOM   2475  C   ASP B 344      -0.220  -7.722 -12.179  1.00 64.69           C  
ATOM   2476  CB  ASP B 344       0.784  -9.891 -12.932  1.00 64.69           C  
ATOM   2477  O   ASP B 344       0.422  -6.671 -12.210  1.00 64.69           O  
ATOM   2478  CG  ASP B 344       1.781 -10.991 -12.607  1.00 64.69           C  
ATOM   2479  OD1 ASP B 344       2.416 -10.940 -11.532  1.00 64.69           O  
ATOM   2480  OD2 ASP B 344       1.934 -11.914 -13.436  1.00 64.69           O  
ATOM   2481  N   LYS B 345      -1.409  -7.900 -12.529  1.00 69.05           N  
ATOM   2482  CA  LYS B 345      -2.155  -6.719 -12.955  1.00 69.05           C  
ATOM   2483  C   LYS B 345      -2.213  -5.675 -11.844  1.00 69.05           C  
ATOM   2484  CB  LYS B 345      -3.571  -7.105 -13.387  1.00 69.05           C  
ATOM   2485  O   LYS B 345      -2.081  -4.477 -12.103  1.00 69.05           O  
ATOM   2486  CG  LYS B 345      -4.286  -6.031 -14.193  1.00 69.05           C  
ATOM   2487  CD  LYS B 345      -5.645  -6.513 -14.684  1.00 69.05           C  
ATOM   2488  CE  LYS B 345      -6.418  -5.398 -15.377  1.00 69.05           C  
ATOM   2489  NZ  LYS B 345      -7.751  -5.867 -15.861  1.00 69.05           N  
ATOM   2490  N   GLN B 346      -2.353  -6.098 -10.618  1.00 75.83           N  
ATOM   2491  CA  GLN B 346      -2.455  -5.192  -9.479  1.00 75.83           C  
ATOM   2492  C   GLN B 346      -1.126  -4.490  -9.214  1.00 75.83           C  
ATOM   2493  CB  GLN B 346      -2.908  -5.948  -8.230  1.00 75.83           C  
ATOM   2494  O   GLN B 346      -1.103  -3.319  -8.829  1.00 75.83           O  
ATOM   2495  CG  GLN B 346      -3.610  -5.072  -7.201  1.00 75.83           C  
ATOM   2496  CD  GLN B 346      -4.894  -5.691  -6.681  1.00 75.83           C  
ATOM   2497  NE2 GLN B 346      -5.387  -5.179  -5.558  1.00 75.83           N  
ATOM   2498  OE1 GLN B 346      -5.439  -6.622  -7.283  1.00 75.83           O  
ATOM   2499  N   LEU B 347      -0.086  -5.240  -9.425  1.00 73.99           N  
ATOM   2500  CA  LEU B 347       1.231  -4.644  -9.227  1.00 73.99           C  
ATOM   2501  C   LEU B 347       1.483  -3.534 -10.241  1.00 73.99           C  
ATOM   2502  CB  LEU B 347       2.324  -5.710  -9.337  1.00 73.99           C  
ATOM   2503  O   LEU B 347       2.012  -2.476  -9.892  1.00 73.99           O  
ATOM   2504  CG  LEU B 347       3.708  -5.319  -8.815  1.00 73.99           C  
ATOM   2505  CD1 LEU B 347       3.644  -5.020  -7.320  1.00 73.99           C  
ATOM   2506  CD2 LEU B 347       4.720  -6.423  -9.102  1.00 73.99           C  
ATOM   2507  N   PHE B 348       1.103  -3.809 -11.461  1.00 72.14           N  
ATOM   2508  CA  PHE B 348       1.230  -2.793 -12.499  1.00 72.14           C  
ATOM   2509  C   PHE B 348       0.400  -1.561 -12.156  1.00 72.14           C  
ATOM   2510  CB  PHE B 348       0.799  -3.354 -13.858  1.00 72.14           C  
ATOM   2511  O   PHE B 348       0.869  -0.430 -12.297  1.00 72.14           O  
ATOM   2512  CG  PHE B 348       0.968  -2.384 -14.996  1.00 72.14           C  
ATOM   2513  CD1 PHE B 348      -0.101  -1.613 -15.436  1.00 72.14           C  
ATOM   2514  CD2 PHE B 348       2.198  -2.244 -15.627  1.00 72.14           C  
ATOM   2515  CE1 PHE B 348       0.053  -0.715 -16.489  1.00 72.14           C  
ATOM   2516  CE2 PHE B 348       2.359  -1.349 -16.680  1.00 72.14           C  
ATOM   2517  CZ  PHE B 348       1.286  -0.586 -17.111  1.00 72.14           C  
ATOM   2518  N   THR B 349      -0.750  -1.805 -11.729  1.00 80.54           N  
ATOM   2519  CA  THR B 349      -1.647  -0.717 -11.355  1.00 80.54           C  
ATOM   2520  C   THR B 349      -1.083   0.068 -10.174  1.00 80.54           C  
ATOM   2521  CB  THR B 349      -3.049  -1.246 -11.001  1.00 80.54           C  
ATOM   2522  O   THR B 349      -1.267   1.284 -10.086  1.00 80.54           O  
ATOM   2523  CG2 THR B 349      -3.696  -1.935 -12.198  1.00 80.54           C  
ATOM   2524  OG1 THR B 349      -2.941  -2.185  -9.924  1.00 80.54           O  
ATOM   2525  N   LEU B 350      -0.450  -0.652  -9.275  1.00 85.78           N  
ATOM   2526  CA  LEU B 350       0.158  -0.021  -8.109  1.00 85.78           C  
ATOM   2527  C   LEU B 350       1.240   0.968  -8.528  1.00 85.78           C  
ATOM   2528  CB  LEU B 350       0.753  -1.080  -7.176  1.00 85.78           C  
ATOM   2529  O   LEU B 350       1.286   2.094  -8.027  1.00 85.78           O  
ATOM   2530  CG  LEU B 350       1.565  -0.558  -5.989  1.00 85.78           C  
ATOM   2531  CD1 LEU B 350       0.644   0.084  -4.957  1.00 85.78           C  
ATOM   2532  CD2 LEU B 350       2.378  -1.685  -5.361  1.00 85.78           C  
ATOM   2533  N   VAL B 351       2.098   0.526  -9.464  1.00 84.23           N  
ATOM   2534  CA  VAL B 351       3.192   1.374  -9.926  1.00 84.23           C  
ATOM   2535  C   VAL B 351       2.629   2.590 -10.658  1.00 84.23           C  
ATOM   2536  CB  VAL B 351       4.162   0.599 -10.845  1.00 84.23           C  
ATOM   2537  O   VAL B 351       3.097   3.714 -10.459  1.00 84.23           O  
ATOM   2538  CG1 VAL B 351       5.221   1.536 -11.425  1.00 84.23           C  
ATOM   2539  CG2 VAL B 351       4.820  -0.548 -10.081  1.00 84.23           C  
ATOM   2540  N   GLU B 352       1.615   2.369 -11.469  1.00 84.65           N  
ATOM   2541  CA  GLU B 352       0.963   3.473 -12.167  1.00 84.65           C  
ATOM   2542  C   GLU B 352       0.334   4.455 -11.183  1.00 84.65           C  
ATOM   2543  CB  GLU B 352      -0.100   2.944 -13.134  1.00 84.65           C  
ATOM   2544  O   GLU B 352       0.408   5.670 -11.377  1.00 84.65           O  
ATOM   2545  CG  GLU B 352       0.475   2.287 -14.381  1.00 84.65           C  
ATOM   2546  CD  GLU B 352       1.348   3.222 -15.203  1.00 84.65           C  
ATOM   2547  OE1 GLU B 352       2.489   2.840 -15.549  1.00 84.65           O  
ATOM   2548  OE2 GLU B 352       0.888   4.347 -15.502  1.00 84.65           O  
ATOM   2549  N   TRP B 353      -0.278   3.924 -10.203  1.00 93.22           N  
ATOM   2550  CA  TRP B 353      -0.848   4.749  -9.143  1.00 93.22           C  
ATOM   2551  C   TRP B 353       0.230   5.588  -8.467  1.00 93.22           C  
ATOM   2552  CB  TRP B 353      -1.560   3.876  -8.106  1.00 93.22           C  
ATOM   2553  O   TRP B 353       0.061   6.796  -8.282  1.00 93.22           O  
ATOM   2554  CG  TRP B 353      -1.998   4.621  -6.881  1.00 93.22           C  
ATOM   2555  CD1 TRP B 353      -3.151   5.338  -6.722  1.00 93.22           C  
ATOM   2556  CD2 TRP B 353      -1.286   4.725  -5.644  1.00 93.22           C  
ATOM   2557  CE2 TRP B 353      -2.068   5.521  -4.778  1.00 93.22           C  
ATOM   2558  CE3 TRP B 353      -0.062   4.222  -5.184  1.00 93.22           C  
ATOM   2559  NE1 TRP B 353      -3.199   5.882  -5.459  1.00 93.22           N  
ATOM   2560  CH2 TRP B 353      -0.463   5.320  -3.050  1.00 93.22           C  
ATOM   2561  CZ2 TRP B 353      -1.664   5.825  -3.476  1.00 93.22           C  
ATOM   2562  CZ3 TRP B 353       0.337   4.526  -3.888  1.00 93.22           C  
ATOM   2563  N   ALA B 354       1.368   4.986  -8.128  1.00 92.55           N  
ATOM   2564  CA  ALA B 354       2.453   5.659  -7.419  1.00 92.55           C  
ATOM   2565  C   ALA B 354       3.004   6.823  -8.239  1.00 92.55           C  
ATOM   2566  CB  ALA B 354       3.568   4.670  -7.088  1.00 92.55           C  
ATOM   2567  O   ALA B 354       3.315   7.883  -7.692  1.00 92.55           O  
ATOM   2568  N   LYS B 355       3.088   6.657  -9.524  1.00 89.47           N  
ATOM   2569  CA  LYS B 355       3.619   7.685 -10.415  1.00 89.47           C  
ATOM   2570  C   LYS B 355       2.725   8.922 -10.420  1.00 89.47           C  
ATOM   2571  CB  LYS B 355       3.768   7.140 -11.836  1.00 89.47           C  
ATOM   2572  O   LYS B 355       3.184  10.024 -10.726  1.00 89.47           O  
ATOM   2573  CG  LYS B 355       4.917   6.157 -12.004  1.00 89.47           C  
ATOM   2574  CD  LYS B 355       4.997   5.630 -13.431  1.00 89.47           C  
ATOM   2575  CE  LYS B 355       6.187   4.698 -13.618  1.00 89.47           C  
ATOM   2576  NZ  LYS B 355       6.238   4.135 -15.000  1.00 89.47           N  
ATOM   2577  N   ARG B 356       1.496   8.796 -10.005  1.00 91.46           N  
ATOM   2578  CA  ARG B 356       0.531   9.890 -10.044  1.00 91.46           C  
ATOM   2579  C   ARG B 356       0.449  10.596  -8.695  1.00 91.46           C  
ATOM   2580  CB  ARG B 356      -0.851   9.374 -10.451  1.00 91.46           C  
ATOM   2581  O   ARG B 356      -0.142  11.673  -8.587  1.00 91.46           O  
ATOM   2582  CG  ARG B 356      -0.930   8.892 -11.890  1.00 91.46           C  
ATOM   2583  CD  ARG B 356      -2.306   8.333 -12.224  1.00 91.46           C  
ATOM   2584  NE  ARG B 356      -2.325   7.694 -13.536  1.00 91.46           N  
ATOM   2585  NH1 ARG B 356      -3.239   9.508 -14.636  1.00 91.46           N  
ATOM   2586  NH2 ARG B 356      -2.739   7.593 -15.793  1.00 91.46           N  
ATOM   2587  CZ  ARG B 356      -2.768   8.266 -14.652  1.00 91.46           C  
ATOM   2588  N   ILE B 357       1.047   9.963  -7.674  1.00 95.45           N  
ATOM   2589  CA  ILE B 357       1.059  10.587  -6.356  1.00 95.45           C  
ATOM   2590  C   ILE B 357       2.004  11.786  -6.361  1.00 95.45           C  
ATOM   2591  CB  ILE B 357       1.475   9.581  -5.259  1.00 95.45           C  
ATOM   2592  O   ILE B 357       3.148  11.681  -6.808  1.00 95.45           O  
ATOM   2593  CG1 ILE B 357       0.437   8.460  -5.139  1.00 95.45           C  
ATOM   2594  CG2 ILE B 357       1.668  10.295  -3.917  1.00 95.45           C  
ATOM   2595  CD1 ILE B 357      -0.930   8.931  -4.660  1.00 95.45           C  
ATOM   2596  N   PRO B 358       1.513  12.955  -5.846  1.00 93.59           N  
ATOM   2597  CA  PRO B 358       2.315  14.181  -5.847  1.00 93.59           C  
ATOM   2598  C   PRO B 358       3.694  13.984  -5.221  1.00 93.59           C  
ATOM   2599  CB  PRO B 358       1.473  15.154  -5.019  1.00 93.59           C  
ATOM   2600  O   PRO B 358       3.807  13.406  -4.137  1.00 93.59           O  
ATOM   2601  CG  PRO B 358       0.077  14.629  -5.115  1.00 93.59           C  
ATOM   2602  CD  PRO B 358       0.136  13.131  -5.202  1.00 93.59           C  
ATOM   2603  N   HIS B 359       4.751  14.420  -5.899  1.00 92.34           N  
ATOM   2604  CA  HIS B 359       6.127  14.520  -5.426  1.00 92.34           C  
ATOM   2605  C   HIS B 359       6.834  13.170  -5.495  1.00 92.34           C  
ATOM   2606  CB  HIS B 359       6.163  15.059  -3.995  1.00 92.34           C  
ATOM   2607  O   HIS B 359       8.047  13.089  -5.288  1.00 92.34           O  
ATOM   2608  CG  HIS B 359       5.569  16.424  -3.852  1.00 92.34           C  
ATOM   2609  CD2 HIS B 359       4.484  16.854  -3.166  1.00 92.34           C  
ATOM   2610  ND1 HIS B 359       6.102  17.536  -4.467  1.00 92.34           N  
ATOM   2611  CE1 HIS B 359       5.369  18.594  -4.164  1.00 92.34           C  
ATOM   2612  NE2 HIS B 359       4.381  18.207  -3.376  1.00 92.34           N  
ATOM   2613  N   PHE B 360       6.088  12.091  -5.765  1.00 94.68           N  
ATOM   2614  CA  PHE B 360       6.708  10.773  -5.819  1.00 94.68           C  
ATOM   2615  C   PHE B 360       7.709  10.692  -6.966  1.00 94.68           C  
ATOM   2616  CB  PHE B 360       5.643   9.682  -5.975  1.00 94.68           C  
ATOM   2617  O   PHE B 360       8.839  10.236  -6.780  1.00 94.68           O  
ATOM   2618  CG  PHE B 360       6.210   8.295  -6.114  1.00 94.68           C  
ATOM   2619  CD1 PHE B 360       6.241   7.663  -7.351  1.00 94.68           C  
ATOM   2620  CD2 PHE B 360       6.713   7.623  -5.007  1.00 94.68           C  
ATOM   2621  CE1 PHE B 360       6.766   6.380  -7.483  1.00 94.68           C  
ATOM   2622  CE2 PHE B 360       7.238   6.340  -5.132  1.00 94.68           C  
ATOM   2623  CZ  PHE B 360       7.263   5.720  -6.370  1.00 94.68           C  
ATOM   2624  N   SER B 361       7.310  11.153  -8.162  1.00 87.19           N  
ATOM   2625  CA  SER B 361       8.130  11.048  -9.364  1.00 87.19           C  
ATOM   2626  C   SER B 361       9.281  12.048  -9.338  1.00 87.19           C  
ATOM   2627  CB  SER B 361       7.278  11.271 -10.615  1.00 87.19           C  
ATOM   2628  O   SER B 361      10.202  11.964 -10.152  1.00 87.19           O  
ATOM   2629  OG  SER B 361       6.274  10.276 -10.724  1.00 87.19           O  
ATOM   2630  N   SER B 362       9.231  12.954  -8.371  1.00 88.12           N  
ATOM   2631  CA  SER B 362      10.310  13.924  -8.218  1.00 88.12           C  
ATOM   2632  C   SER B 362      11.470  13.339  -7.419  1.00 88.12           C  
ATOM   2633  CB  SER B 362       9.798  15.193  -7.535  1.00 88.12           C  
ATOM   2634  O   SER B 362      12.576  13.884  -7.431  1.00 88.12           O  
ATOM   2635  OG  SER B 362       9.333  14.907  -6.227  1.00 88.12           O  
ATOM   2636  N   LEU B 363      11.251  12.189  -6.729  1.00 90.54           N  
ATOM   2637  CA  LEU B 363      12.303  11.506  -5.984  1.00 90.54           C  
ATOM   2638  C   LEU B 363      13.234  10.751  -6.926  1.00 90.54           C  
ATOM   2639  CB  LEU B 363      11.696  10.540  -4.964  1.00 90.54           C  
ATOM   2640  O   LEU B 363      12.842  10.395  -8.040  1.00 90.54           O  
ATOM   2641  CG  LEU B 363      10.850  11.167  -3.855  1.00 90.54           C  
ATOM   2642  CD1 LEU B 363      10.093  10.086  -3.090  1.00 90.54           C  
ATOM   2643  CD2 LEU B 363      11.725  11.985  -2.911  1.00 90.54           C  
ATOM   2644  N   PRO B 364      14.511  10.582  -6.489  1.00 85.20           N  
ATOM   2645  CA  PRO B 364      15.400   9.741  -7.294  1.00 85.20           C  
ATOM   2646  C   PRO B 364      14.810   8.362  -7.579  1.00 85.20           C  
ATOM   2647  CB  PRO B 364      16.658   9.627  -6.428  1.00 85.20           C  
ATOM   2648  O   PRO B 364      14.105   7.802  -6.736  1.00 85.20           O  
ATOM   2649  CG  PRO B 364      16.593  10.802  -5.505  1.00 85.20           C  
ATOM   2650  CD  PRO B 364      15.150  11.122  -5.241  1.00 85.20           C  
ATOM   2651  N   LEU B 365      15.018   7.845  -8.770  1.00 78.76           N  
ATOM   2652  CA  LEU B 365      14.447   6.578  -9.211  1.00 78.76           C  
ATOM   2653  C   LEU B 365      14.754   5.466  -8.213  1.00 78.76           C  
ATOM   2654  CB  LEU B 365      14.984   6.200 -10.595  1.00 78.76           C  
ATOM   2655  O   LEU B 365      13.891   4.638  -7.915  1.00 78.76           O  
ATOM   2656  CG  LEU B 365      14.399   4.937 -11.228  1.00 78.76           C  
ATOM   2657  CD1 LEU B 365      12.913   5.128 -11.514  1.00 78.76           C  
ATOM   2658  CD2 LEU B 365      15.153   4.579 -12.503  1.00 78.76           C  
ATOM   2659  N   ASP B 366      15.999   5.476  -7.673  1.00 80.50           N  
ATOM   2660  CA  ASP B 366      16.391   4.458  -6.703  1.00 80.50           C  
ATOM   2661  C   ASP B 366      15.515   4.524  -5.453  1.00 80.50           C  
ATOM   2662  CB  ASP B 366      17.864   4.617  -6.322  1.00 80.50           C  
ATOM   2663  O   ASP B 366      15.115   3.490  -4.914  1.00 80.50           O  
ATOM   2664  CG  ASP B 366      18.812   4.169  -7.420  1.00 80.50           C  
ATOM   2665  OD1 ASP B 366      18.413   3.347  -8.273  1.00 80.50           O  
ATOM   2666  OD2 ASP B 366      19.970   4.641  -7.432  1.00 80.50           O  
ATOM   2667  N   ASP B 367      15.232   5.700  -5.047  1.00 89.73           N  
ATOM   2668  CA  ASP B 367      14.377   5.885  -3.878  1.00 89.73           C  
ATOM   2669  C   ASP B 367      12.941   5.459  -4.174  1.00 89.73           C  
ATOM   2670  CB  ASP B 367      14.409   7.343  -3.416  1.00 89.73           C  
ATOM   2671  O   ASP B 367      12.262   4.902  -3.309  1.00 89.73           O  
ATOM   2672  CG  ASP B 367      15.690   7.706  -2.686  1.00 89.73           C  
ATOM   2673  OD1 ASP B 367      16.548   6.820  -2.482  1.00 89.73           O  
ATOM   2674  OD2 ASP B 367      15.842   8.888  -2.309  1.00 89.73           O  
ATOM   2675  N   GLN B 368      12.473   5.726  -5.399  1.00 88.64           N  
ATOM   2676  CA  GLN B 368      11.143   5.294  -5.814  1.00 88.64           C  
ATOM   2677  C   GLN B 368      11.002   3.778  -5.718  1.00 88.64           C  
ATOM   2678  CB  GLN B 368      10.847   5.760  -7.240  1.00 88.64           C  
ATOM   2679  O   GLN B 368      10.014   3.273  -5.182  1.00 88.64           O  
ATOM   2680  CG  GLN B 368      10.798   7.274  -7.395  1.00 88.64           C  
ATOM   2681  CD  GLN B 368      10.594   7.711  -8.833  1.00 88.64           C  
ATOM   2682  NE2 GLN B 368      11.225   8.817  -9.213  1.00 88.64           N  
ATOM   2683  OE1 GLN B 368       9.876   7.059  -9.598  1.00 88.64           O  
ATOM   2684  N   VAL B 369      12.003   3.089  -6.140  1.00 81.61           N  
ATOM   2685  CA  VAL B 369      12.008   1.630  -6.123  1.00 81.61           C  
ATOM   2686  C   VAL B 369      12.019   1.130  -4.680  1.00 81.61           C  
ATOM   2687  CB  VAL B 369      13.218   1.058  -6.894  1.00 81.61           C  
ATOM   2688  O   VAL B 369      11.265   0.220  -4.327  1.00 81.61           O  
ATOM   2689  CG1 VAL B 369      13.307  -0.456  -6.713  1.00 81.61           C  
ATOM   2690  CG2 VAL B 369      13.125   1.418  -8.376  1.00 81.61           C  
ATOM   2691  N   ILE B 370      12.807   1.736  -3.870  1.00 81.26           N  
ATOM   2692  CA  ILE B 370      12.947   1.339  -2.474  1.00 81.26           C  
ATOM   2693  C   ILE B 370      11.618   1.530  -1.747  1.00 81.26           C  
ATOM   2694  CB  ILE B 370      14.064   2.140  -1.768  1.00 81.26           C  
ATOM   2695  O   ILE B 370      11.179   0.651  -1.002  1.00 81.26           O  
ATOM   2696  CG1 ILE B 370      15.439   1.732  -2.311  1.00 81.26           C  
ATOM   2697  CG2 ILE B 370      13.995   1.942  -0.251  1.00 81.26           C  
ATOM   2698  CD1 ILE B 370      16.577   2.633  -1.853  1.00 81.26           C  
ATOM   2699  N   LEU B 371      10.934   2.599  -2.026  1.00 90.62           N  
ATOM   2700  CA  LEU B 371       9.665   2.899  -1.372  1.00 90.62           C  
ATOM   2701  C   LEU B 371       8.587   1.906  -1.795  1.00 90.62           C  
ATOM   2702  CB  LEU B 371       9.217   4.326  -1.699  1.00 90.62           C  
ATOM   2703  O   LEU B 371       7.823   1.419  -0.959  1.00 90.62           O  
ATOM   2704  CG  LEU B 371      10.010   5.453  -1.037  1.00 90.62           C  
ATOM   2705  CD1 LEU B 371       9.610   6.801  -1.628  1.00 90.62           C  
ATOM   2706  CD2 LEU B 371       9.798   5.441   0.473  1.00 90.62           C  
ATOM   2707  N   LEU B 372       8.512   1.621  -3.044  1.00 88.00           N  
ATOM   2708  CA  LEU B 372       7.539   0.656  -3.544  1.00 88.00           C  
ATOM   2709  C   LEU B 372       7.857  -0.748  -3.040  1.00 88.00           C  
ATOM   2710  CB  LEU B 372       7.509   0.667  -5.074  1.00 88.00           C  
ATOM   2711  O   LEU B 372       6.955  -1.490  -2.644  1.00 88.00           O  
ATOM   2712  CG  LEU B 372       6.714   1.798  -5.729  1.00 88.00           C  
ATOM   2713  CD1 LEU B 372       7.007   1.856  -7.224  1.00 88.00           C  
ATOM   2714  CD2 LEU B 372       5.221   1.616  -5.478  1.00 88.00           C  
ATOM   2715  N   ARG B 373       9.125  -1.027  -3.050  1.00 80.49           N  
ATOM   2716  CA  ARG B 373       9.563  -2.333  -2.568  1.00 80.49           C  
ATOM   2717  C   ARG B 373       9.207  -2.521  -1.097  1.00 80.49           C  
ATOM   2718  CB  ARG B 373      11.071  -2.501  -2.767  1.00 80.49           C  
ATOM   2719  O   ARG B 373       8.795  -3.608  -0.687  1.00 80.49           O  
ATOM   2720  CG  ARG B 373      11.602  -3.857  -2.329  1.00 80.49           C  
ATOM   2721  CD  ARG B 373      13.100  -3.980  -2.571  1.00 80.49           C  
ATOM   2722  NE  ARG B 373      13.858  -3.040  -1.750  1.00 80.49           N  
ATOM   2723  NH1 ARG B 373      15.890  -3.479  -2.757  1.00 80.49           N  
ATOM   2724  NH2 ARG B 373      15.755  -1.946  -1.059  1.00 80.49           N  
ATOM   2725  CZ  ARG B 373      15.166  -2.824  -1.857  1.00 80.49           C  
ATOM   2726  N   ALA B 374       9.335  -1.481  -0.315  1.00 82.23           N  
ATOM   2727  CA  ALA B 374       9.135  -1.548   1.130  1.00 82.23           C  
ATOM   2728  C   ALA B 374       7.650  -1.598   1.477  1.00 82.23           C  
ATOM   2729  CB  ALA B 374       9.799  -0.356   1.815  1.00 82.23           C  
ATOM   2730  O   ALA B 374       7.266  -2.145   2.513  1.00 82.23           O  
ATOM   2731  N   GLY B 375       6.773  -1.182   0.595  1.00 85.75           N  
ATOM   2732  CA  GLY B 375       5.385  -1.041   1.004  1.00 85.75           C  
ATOM   2733  C   GLY B 375       4.414  -1.741   0.072  1.00 85.75           C  
ATOM   2734  O   GLY B 375       3.201  -1.700   0.285  1.00 85.75           O  
ATOM   2735  N   TRP B 376       4.864  -2.423  -0.938  1.00 84.14           N  
ATOM   2736  CA  TRP B 376       3.991  -2.937  -1.988  1.00 84.14           C  
ATOM   2737  C   TRP B 376       2.924  -3.859  -1.406  1.00 84.14           C  
ATOM   2738  CB  TRP B 376       4.805  -3.684  -3.048  1.00 84.14           C  
ATOM   2739  O   TRP B 376       1.781  -3.867  -1.869  1.00 84.14           O  
ATOM   2740  CG  TRP B 376       5.336  -5.008  -2.587  1.00 84.14           C  
ATOM   2741  CD1 TRP B 376       6.519  -5.242  -1.942  1.00 84.14           C  
ATOM   2742  CD2 TRP B 376       4.704  -6.282  -2.740  1.00 84.14           C  
ATOM   2743  CE2 TRP B 376       5.560  -7.246  -2.164  1.00 84.14           C  
ATOM   2744  CE3 TRP B 376       3.494  -6.703  -3.309  1.00 84.14           C  
ATOM   2745  NE1 TRP B 376       6.659  -6.586  -1.685  1.00 84.14           N  
ATOM   2746  CH2 TRP B 376       4.055  -8.991  -2.704  1.00 84.14           C  
ATOM   2747  CZ2 TRP B 376       5.245  -8.607  -2.140  1.00 84.14           C  
ATOM   2748  CZ3 TRP B 376       3.182  -8.057  -3.285  1.00 84.14           C  
ATOM   2749  N   ASN B 377       3.296  -4.736  -0.394  1.00 80.87           N  
ATOM   2750  CA  ASN B 377       2.342  -5.676   0.186  1.00 80.87           C  
ATOM   2751  C   ASN B 377       1.199  -4.951   0.891  1.00 80.87           C  
ATOM   2752  CB  ASN B 377       3.047  -6.625   1.157  1.00 80.87           C  
ATOM   2753  O   ASN B 377       0.027  -5.228   0.628  1.00 80.87           O  
ATOM   2754  CG  ASN B 377       3.779  -5.891   2.264  1.00 80.87           C  
ATOM   2755  ND2 ASN B 377       4.018  -6.579   3.374  1.00 80.87           N  
ATOM   2756  OD1 ASN B 377       4.127  -4.716   2.122  1.00 80.87           O  
ATOM   2757  N   GLU B 378       1.563  -3.986   1.724  1.00 89.63           N  
ATOM   2758  CA  GLU B 378       0.552  -3.211   2.437  1.00 89.63           C  
ATOM   2759  C   GLU B 378      -0.332  -2.433   1.467  1.00 89.63           C  
ATOM   2760  CB  GLU B 378       1.212  -2.252   3.432  1.00 89.63           C  
ATOM   2761  O   GLU B 378      -1.547  -2.347   1.659  1.00 89.63           O  
ATOM   2762  CG  GLU B 378       1.957  -2.952   4.559  1.00 89.63           C  
ATOM   2763  CD  GLU B 378       2.705  -1.992   5.470  1.00 89.63           C  
ATOM   2764  OE1 GLU B 378       3.926  -2.180   5.678  1.00 89.63           O  
ATOM   2765  OE2 GLU B 378       2.066  -1.046   5.982  1.00 89.63           O  
ATOM   2766  N   LEU B 379       0.250  -1.893   0.474  1.00 91.97           N  
ATOM   2767  CA  LEU B 379      -0.473  -1.100  -0.514  1.00 91.97           C  
ATOM   2768  C   LEU B 379      -1.496  -1.955  -1.256  1.00 91.97           C  
ATOM   2769  CB  LEU B 379       0.501  -0.468  -1.512  1.00 91.97           C  
ATOM   2770  O   LEU B 379      -2.631  -1.525  -1.470  1.00 91.97           O  
ATOM   2771  CG  LEU B 379       1.377   0.666  -0.979  1.00 91.97           C  
ATOM   2772  CD1 LEU B 379       2.516   0.958  -1.950  1.00 91.97           C  
ATOM   2773  CD2 LEU B 379       0.542   1.918  -0.735  1.00 91.97           C  
ATOM   2774  N   LEU B 380      -1.157  -3.127  -1.580  1.00 87.31           N  
ATOM   2775  CA  LEU B 380      -2.058  -4.032  -2.286  1.00 87.31           C  
ATOM   2776  C   LEU B 380      -3.208  -4.467  -1.384  1.00 87.31           C  
ATOM   2777  CB  LEU B 380      -1.297  -5.260  -2.791  1.00 87.31           C  
ATOM   2778  O   LEU B 380      -4.365  -4.482  -1.810  1.00 87.31           O  
ATOM   2779  CG  LEU B 380      -0.327  -5.027  -3.951  1.00 87.31           C  
ATOM   2780  CD1 LEU B 380       0.391  -6.324  -4.310  1.00 87.31           C  
ATOM   2781  CD2 LEU B 380      -1.065  -4.466  -5.161  1.00 87.31           C  
ATOM   2782  N   ILE B 381      -2.861  -4.802  -0.189  1.00 89.91           N  
ATOM   2783  CA  ILE B 381      -3.862  -5.261   0.768  1.00 89.91           C  
ATOM   2784  C   ILE B 381      -4.865  -4.143   1.042  1.00 89.91           C  
ATOM   2785  CB  ILE B 381      -3.210  -5.731   2.087  1.00 89.91           C  
ATOM   2786  O   ILE B 381      -6.072  -4.385   1.108  1.00 89.91           O  
ATOM   2787  CG1 ILE B 381      -2.353  -6.979   1.844  1.00 89.91           C  
ATOM   2788  CG2 ILE B 381      -4.278  -6.000   3.152  1.00 89.91           C  
ATOM   2789  CD1 ILE B 381      -1.497  -7.384   3.037  1.00 89.91           C  
ATOM   2790  N   ALA B 382      -4.369  -2.951   1.169  1.00 94.28           N  
ATOM   2791  CA  ALA B 382      -5.253  -1.810   1.393  1.00 94.28           C  
ATOM   2792  C   ALA B 382      -6.228  -1.635   0.232  1.00 94.28           C  
ATOM   2793  CB  ALA B 382      -4.436  -0.536   1.595  1.00 94.28           C  
ATOM   2794  O   ALA B 382      -7.421  -1.408   0.445  1.00 94.28           O  
ATOM   2795  N   SER B 383      -5.750  -1.788  -0.939  1.00 91.46           N  
ATOM   2796  CA  SER B 383      -6.540  -1.572  -2.146  1.00 91.46           C  
ATOM   2797  C   SER B 383      -7.648  -2.612  -2.275  1.00 91.46           C  
ATOM   2798  CB  SER B 383      -5.647  -1.611  -3.387  1.00 91.46           C  
ATOM   2799  O   SER B 383      -8.821  -2.262  -2.425  1.00 91.46           O  
ATOM   2800  OG  SER B 383      -6.407  -1.384  -4.561  1.00 91.46           O  
ATOM   2801  N   PHE B 384      -7.281  -3.852  -2.147  1.00 89.88           N  
ATOM   2802  CA  PHE B 384      -8.333  -4.836  -2.369  1.00 89.88           C  
ATOM   2803  C   PHE B 384      -9.253  -4.928  -1.157  1.00 89.88           C  
ATOM   2804  CB  PHE B 384      -7.731  -6.210  -2.676  1.00 89.88           C  
ATOM   2805  O   PHE B 384     -10.405  -5.350  -1.276  1.00 89.88           O  
ATOM   2806  CG  PHE B 384      -6.983  -6.817  -1.520  1.00 89.88           C  
ATOM   2807  CD1 PHE B 384      -5.606  -6.989  -1.578  1.00 89.88           C  
ATOM   2808  CD2 PHE B 384      -7.659  -7.217  -0.374  1.00 89.88           C  
ATOM   2809  CE1 PHE B 384      -4.911  -7.551  -0.509  1.00 89.88           C  
ATOM   2810  CE2 PHE B 384      -6.972  -7.779   0.698  1.00 89.88           C  
ATOM   2811  CZ  PHE B 384      -5.599  -7.946   0.628  1.00 89.88           C  
ATOM   2812  N   SER B 385      -8.748  -4.581   0.036  1.00 93.50           N  
ATOM   2813  CA  SER B 385      -9.639  -4.515   1.190  1.00 93.50           C  
ATOM   2814  C   SER B 385     -10.745  -3.487   0.975  1.00 93.50           C  
ATOM   2815  CB  SER B 385      -8.853  -4.173   2.456  1.00 93.50           C  
ATOM   2816  O   SER B 385     -11.915  -3.759   1.254  1.00 93.50           O  
ATOM   2817  OG  SER B 385      -7.864  -5.154   2.714  1.00 93.50           O  
ATOM   2818  N   HIS B 386     -10.338  -2.329   0.481  1.00 95.53           N  
ATOM   2819  CA  HIS B 386     -11.321  -1.282   0.227  1.00 95.53           C  
ATOM   2820  C   HIS B 386     -12.283  -1.687  -0.884  1.00 95.53           C  
ATOM   2821  CB  HIS B 386     -10.624   0.031  -0.134  1.00 95.53           C  
ATOM   2822  O   HIS B 386     -13.483  -1.412  -0.803  1.00 95.53           O  
ATOM   2823  CG  HIS B 386     -11.562   1.185  -0.291  1.00 95.53           C  
ATOM   2824  CD2 HIS B 386     -12.045   2.068   0.615  1.00 95.53           C  
ATOM   2825  ND1 HIS B 386     -12.116   1.534  -1.504  1.00 95.53           N  
ATOM   2826  CE1 HIS B 386     -12.900   2.585  -1.336  1.00 95.53           C  
ATOM   2827  NE2 HIS B 386     -12.875   2.929  -0.060  1.00 95.53           N  
ATOM   2828  N   ARG B 387     -11.841  -2.328  -1.894  1.00 92.72           N  
ATOM   2829  CA  ARG B 387     -12.663  -2.791  -3.007  1.00 92.72           C  
ATOM   2830  C   ARG B 387     -13.691  -3.816  -2.540  1.00 92.72           C  
ATOM   2831  CB  ARG B 387     -11.787  -3.391  -4.109  1.00 92.72           C  
ATOM   2832  O   ARG B 387     -14.728  -3.999  -3.181  1.00 92.72           O  
ATOM   2833  CG  ARG B 387     -12.509  -3.586  -5.433  1.00 92.72           C  
ATOM   2834  CD  ARG B 387     -11.575  -4.115  -6.512  1.00 92.72           C  
ATOM   2835  NE  ARG B 387     -10.474  -3.193  -6.771  1.00 92.72           N  
ATOM   2836  NH1 ARG B 387      -8.811  -4.772  -6.484  1.00 92.72           N  
ATOM   2837  NH2 ARG B 387      -8.265  -2.607  -7.002  1.00 92.72           N  
ATOM   2838  CZ  ARG B 387      -9.186  -3.526  -6.752  1.00 92.72           C  
ATOM   2839  N   SER B 388     -13.401  -4.434  -1.403  1.00 94.20           N  
ATOM   2840  CA  SER B 388     -14.213  -5.544  -0.915  1.00 94.20           C  
ATOM   2841  C   SER B 388     -15.219  -5.075   0.130  1.00 94.20           C  
ATOM   2842  CB  SER B 388     -13.324  -6.639  -0.324  1.00 94.20           C  
ATOM   2843  O   SER B 388     -15.910  -5.891   0.744  1.00 94.20           O  
ATOM   2844  OG  SER B 388     -12.433  -7.146  -1.302  1.00 94.20           O  
ATOM   2845  N   ILE B 389     -15.392  -3.795   0.355  1.00 94.95           N  
ATOM   2846  CA  ILE B 389     -16.220  -3.270   1.435  1.00 94.95           C  
ATOM   2847  C   ILE B 389     -17.679  -3.654   1.200  1.00 94.95           C  
ATOM   2848  CB  ILE B 389     -16.082  -1.736   1.558  1.00 94.95           C  
ATOM   2849  O   ILE B 389     -18.444  -3.824   2.152  1.00 94.95           O  
ATOM   2850  CG1 ILE B 389     -16.515  -1.054   0.255  1.00 94.95           C  
ATOM   2851  CG2 ILE B 389     -14.646  -1.351   1.927  1.00 94.95           C  
ATOM   2852  CD1 ILE B 389     -16.568   0.465   0.339  1.00 94.95           C  
ATOM   2853  N   ASP B 390     -18.033  -3.868  -0.025  1.00 91.84           N  
ATOM   2854  CA  ASP B 390     -19.431  -4.147  -0.335  1.00 91.84           C  
ATOM   2855  C   ASP B 390     -19.651  -5.637  -0.590  1.00 91.84           C  
ATOM   2856  CB  ASP B 390     -19.884  -3.334  -1.549  1.00 91.84           C  
ATOM   2857  O   ASP B 390     -20.768  -6.063  -0.889  1.00 91.84           O  
ATOM   2858  CG  ASP B 390     -19.889  -1.837  -1.292  1.00 91.84           C  
ATOM   2859  OD1 ASP B 390     -20.249  -1.412  -0.173  1.00 91.84           O  
ATOM   2860  OD2 ASP B 390     -19.532  -1.076  -2.217  1.00 91.84           O  
ATOM   2861  N   VAL B 391     -18.637  -6.429  -0.507  1.00 88.97           N  
ATOM   2862  CA  VAL B 391     -18.736  -7.868  -0.730  1.00 88.97           C  
ATOM   2863  C   VAL B 391     -18.917  -8.586   0.606  1.00 88.97           C  
ATOM   2864  CB  VAL B 391     -17.493  -8.415  -1.465  1.00 88.97           C  
ATOM   2865  O   VAL B 391     -18.179  -8.332   1.560  1.00 88.97           O  
ATOM   2866  CG1 VAL B 391     -17.646  -9.909  -1.746  1.00 88.97           C  
ATOM   2867  CG2 VAL B 391     -17.260  -7.645  -2.764  1.00 88.97           C  
ATOM   2868  N   ARG B 392     -19.839  -9.385   0.618  1.00 84.24           N  
ATOM   2869  CA  ARG B 392     -20.084 -10.126   1.851  1.00 84.24           C  
ATOM   2870  C   ARG B 392     -19.232 -11.390   1.908  1.00 84.24           C  
ATOM   2871  CB  ARG B 392     -21.566 -10.487   1.976  1.00 84.24           C  
ATOM   2872  O   ARG B 392     -19.206 -12.171   0.955  1.00 84.24           O  
ATOM   2873  CG  ARG B 392     -22.462  -9.303   2.302  1.00 84.24           C  
ATOM   2874  CD  ARG B 392     -23.860  -9.749   2.708  1.00 84.24           C  
ATOM   2875  NE  ARG B 392     -24.731  -8.610   2.983  1.00 84.24           N  
ATOM   2876  NH1 ARG B 392     -26.419  -9.866   3.936  1.00 84.24           N  
ATOM   2877  NH2 ARG B 392     -26.635  -7.590   3.763  1.00 84.24           N  
ATOM   2878  CZ  ARG B 392     -25.926  -8.691   3.560  1.00 84.24           C  
ATOM   2879  N   ASP B 393     -18.558 -11.642   2.901  1.00 81.93           N  
ATOM   2880  CA  ASP B 393     -17.762 -12.817   3.242  1.00 81.93           C  
ATOM   2881  C   ASP B 393     -16.826 -13.197   2.097  1.00 81.93           C  
ATOM   2882  CB  ASP B 393     -18.670 -13.998   3.592  1.00 81.93           C  
ATOM   2883  O   ASP B 393     -16.714 -14.372   1.743  1.00 81.93           O  
ATOM   2884  CG  ASP B 393     -19.111 -13.996   5.045  1.00 81.93           C  
ATOM   2885  OD1 ASP B 393     -18.407 -13.410   5.896  1.00 81.93           O  
ATOM   2886  OD2 ASP B 393     -20.171 -14.588   5.343  1.00 81.93           O  
ATOM   2887  N   GLY B 394     -16.294 -12.293   1.445  1.00 87.35           N  
ATOM   2888  CA  GLY B 394     -15.349 -12.544   0.369  1.00 87.35           C  
ATOM   2889  C   GLY B 394     -14.474 -11.347   0.052  1.00 87.35           C  
ATOM   2890  O   GLY B 394     -14.688 -10.256   0.584  1.00 87.35           O  
ATOM   2891  N   ILE B 395     -13.420 -11.656  -0.712  1.00 86.66           N  
ATOM   2892  CA  ILE B 395     -12.491 -10.613  -1.134  1.00 86.66           C  
ATOM   2893  C   ILE B 395     -12.539 -10.464  -2.653  1.00 86.66           C  
ATOM   2894  CB  ILE B 395     -11.049 -10.918  -0.670  1.00 86.66           C  
ATOM   2895  O   ILE B 395     -12.492 -11.457  -3.382  1.00 86.66           O  
ATOM   2896  CG1 ILE B 395     -10.961 -10.878   0.860  1.00 86.66           C  
ATOM   2897  CG2 ILE B 395     -10.060  -9.934  -1.301  1.00 86.66           C  
ATOM   2898  CD1 ILE B 395      -9.615 -11.324   1.414  1.00 86.66           C  
ATOM   2899  N   LEU B 396     -12.675  -9.247  -3.029  1.00 86.84           N  
ATOM   2900  CA  LEU B 396     -12.711  -8.926  -4.451  1.00 86.84           C  
ATOM   2901  C   LEU B 396     -11.361  -8.397  -4.923  1.00 86.84           C  
ATOM   2902  CB  LEU B 396     -13.806  -7.897  -4.742  1.00 86.84           C  
ATOM   2903  O   LEU B 396     -10.887  -7.369  -4.434  1.00 86.84           O  
ATOM   2904  CG  LEU B 396     -14.068  -7.583  -6.216  1.00 86.84           C  
ATOM   2905  CD1 LEU B 396     -14.592  -8.821  -6.936  1.00 86.84           C  
ATOM   2906  CD2 LEU B 396     -15.050  -6.424  -6.350  1.00 86.84           C  
ATOM   2907  N   LEU B 397     -10.800  -9.076  -5.920  1.00 79.34           N  
ATOM   2908  CA  LEU B 397      -9.523  -8.640  -6.473  1.00 79.34           C  
ATOM   2909  C   LEU B 397      -9.735  -7.736  -7.683  1.00 79.34           C  
ATOM   2910  CB  LEU B 397      -8.669  -9.847  -6.867  1.00 79.34           C  
ATOM   2911  O   LEU B 397     -10.865  -7.569  -8.148  1.00 79.34           O  
ATOM   2912  CG  LEU B 397      -8.317 -10.824  -5.744  1.00 79.34           C  
ATOM   2913  CD1 LEU B 397      -7.500 -11.990  -6.292  1.00 79.34           C  
ATOM   2914  CD2 LEU B 397      -7.558 -10.109  -4.631  1.00 79.34           C  
ATOM   2915  N   ALA B 398      -8.683  -7.108  -8.264  1.00 69.22           N  
ATOM   2916  CA  ALA B 398      -8.746  -6.081  -9.301  1.00 69.22           C  
ATOM   2917  C   ALA B 398      -9.303  -6.650 -10.603  1.00 69.22           C  
ATOM   2918  CB  ALA B 398      -7.364  -5.477  -9.536  1.00 69.22           C  
ATOM   2919  O   ALA B 398      -9.929  -5.930 -11.384  1.00 69.22           O  
ATOM   2920  N   THR B 399      -9.116  -7.890 -10.860  1.00 66.55           N  
ATOM   2921  CA  THR B 399      -9.578  -8.522 -12.090  1.00 66.55           C  
ATOM   2922  C   THR B 399     -11.067  -8.847 -12.006  1.00 66.55           C  
ATOM   2923  CB  THR B 399      -8.786  -9.809 -12.389  1.00 66.55           C  
ATOM   2924  O   THR B 399     -11.690  -9.193 -13.012  1.00 66.55           O  
ATOM   2925  CG2 THR B 399      -7.299  -9.513 -12.554  1.00 66.55           C  
ATOM   2926  OG1 THR B 399      -8.961 -10.733 -11.308  1.00 66.55           O  
ATOM   2927  N   GLY B 400     -11.623  -8.653 -10.743  1.00 76.50           N  
ATOM   2928  CA  GLY B 400     -13.013  -9.012 -10.510  1.00 76.50           C  
ATOM   2929  C   GLY B 400     -13.179 -10.397  -9.914  1.00 76.50           C  
ATOM   2930  O   GLY B 400     -14.296 -10.813  -9.599  1.00 76.50           O  
ATOM   2931  N   LEU B 401     -12.093 -10.999  -9.744  1.00 75.36           N  
ATOM   2932  CA  LEU B 401     -12.124 -12.334  -9.156  1.00 75.36           C  
ATOM   2933  C   LEU B 401     -12.570 -12.276  -7.699  1.00 75.36           C  
ATOM   2934  CB  LEU B 401     -10.747 -12.995  -9.255  1.00 75.36           C  
ATOM   2935  O   LEU B 401     -12.004 -11.526  -6.901  1.00 75.36           O  
ATOM   2936  CG  LEU B 401     -10.629 -14.404  -8.672  1.00 75.36           C  
ATOM   2937  CD1 LEU B 401     -11.398 -15.400  -9.532  1.00 75.36           C  
ATOM   2938  CD2 LEU B 401      -9.164 -14.812  -8.553  1.00 75.36           C  
ATOM   2939  N   HIS B 402     -13.548 -13.096  -7.368  1.00 80.79           N  
ATOM   2940  CA  HIS B 402     -14.078 -13.215  -6.015  1.00 80.79           C  
ATOM   2941  C   HIS B 402     -13.481 -14.419  -5.293  1.00 80.79           C  
ATOM   2942  CB  HIS B 402     -15.604 -13.325  -6.045  1.00 80.79           C  
ATOM   2943  O   HIS B 402     -13.674 -15.560  -5.718  1.00 80.79           O  
ATOM   2944  CG  HIS B 402     -16.249 -13.088  -4.716  1.00 80.79           C  
ATOM   2945  CD2 HIS B 402     -16.289 -11.986  -3.932  1.00 80.79           C  
ATOM   2946  ND1 HIS B 402     -16.956 -14.064  -4.049  1.00 80.79           N  
ATOM   2947  CE1 HIS B 402     -17.406 -13.570  -2.907  1.00 80.79           C  
ATOM   2948  NE2 HIS B 402     -17.015 -12.311  -2.812  1.00 80.79           N  
ATOM   2949  N   VAL B 403     -12.777 -14.056  -4.218  1.00 81.14           N  
ATOM   2950  CA  VAL B 403     -12.194 -15.134  -3.426  1.00 81.14           C  
ATOM   2951  C   VAL B 403     -13.060 -15.398  -2.196  1.00 81.14           C  
ATOM   2952  CB  VAL B 403     -10.747 -14.805  -2.998  1.00 81.14           C  
ATOM   2953  O   VAL B 403     -13.231 -14.519  -1.349  1.00 81.14           O  
ATOM   2954  CG1 VAL B 403     -10.128 -15.979  -2.240  1.00 81.14           C  
ATOM   2955  CG2 VAL B 403      -9.899 -14.447  -4.217  1.00 81.14           C  
ATOM   2956  N   HIS B 404     -13.455 -16.640  -2.130  1.00 81.61           N  
ATOM   2957  CA  HIS B 404     -14.362 -17.006  -1.048  1.00 81.61           C  
ATOM   2958  C   HIS B 404     -13.596 -17.539   0.158  1.00 81.61           C  
ATOM   2959  CB  HIS B 404     -15.375 -18.048  -1.529  1.00 81.61           C  
ATOM   2960  O   HIS B 404     -12.494 -18.072   0.012  1.00 81.61           O  
ATOM   2961  CG  HIS B 404     -16.365 -17.513  -2.514  1.00 81.61           C  
ATOM   2962  CD2 HIS B 404     -16.418 -17.611  -3.863  1.00 81.61           C  
ATOM   2963  ND1 HIS B 404     -17.463 -16.771  -2.136  1.00 81.61           N  
ATOM   2964  CE1 HIS B 404     -18.152 -16.436  -3.214  1.00 81.61           C  
ATOM   2965  NE2 HIS B 404     -17.539 -16.933  -4.275  1.00 81.61           N  
ATOM   2966  N   ARG B 405     -14.223 -17.440   1.261  1.00 81.37           N  
ATOM   2967  CA  ARG B 405     -13.628 -17.810   2.541  1.00 81.37           C  
ATOM   2968  C   ARG B 405     -13.209 -19.276   2.546  1.00 81.37           C  
ATOM   2969  CB  ARG B 405     -14.605 -17.540   3.687  1.00 81.37           C  
ATOM   2970  O   ARG B 405     -12.106 -19.611   2.985  1.00 81.37           O  
ATOM   2971  CG  ARG B 405     -14.013 -17.771   5.068  1.00 81.37           C  
ATOM   2972  CD  ARG B 405     -14.999 -17.412   6.171  1.00 81.37           C  
ATOM   2973  NE  ARG B 405     -14.362 -17.413   7.485  1.00 81.37           N  
ATOM   2974  NH1 ARG B 405     -16.320 -17.747   8.664  1.00 81.37           N  
ATOM   2975  NH2 ARG B 405     -14.325 -17.556   9.777  1.00 81.37           N  
ATOM   2976  CZ  ARG B 405     -15.004 -17.572   8.639  1.00 81.37           C  
ATOM   2977  N   ASN B 406     -13.992 -20.181   2.052  1.00 78.35           N  
ATOM   2978  CA  ASN B 406     -13.721 -21.615   2.055  1.00 78.35           C  
ATOM   2979  C   ASN B 406     -12.509 -21.958   1.193  1.00 78.35           C  
ATOM   2980  CB  ASN B 406     -14.948 -22.395   1.579  1.00 78.35           C  
ATOM   2981  O   ASN B 406     -11.711 -22.825   1.554  1.00 78.35           O  
ATOM   2982  CG  ASN B 406     -16.118 -22.285   2.538  1.00 78.35           C  
ATOM   2983  ND2 ASN B 406     -17.327 -22.469   2.022  1.00 78.35           N  
ATOM   2984  OD1 ASN B 406     -15.935 -22.035   3.732  1.00 78.35           O  
ATOM   2985  N   SER B 407     -12.438 -21.226   0.087  1.00 72.65           N  
ATOM   2986  CA  SER B 407     -11.300 -21.433  -0.801  1.00 72.65           C  
ATOM   2987  C   SER B 407      -9.994 -21.019  -0.132  1.00 72.65           C  
ATOM   2988  CB  SER B 407     -11.486 -20.651  -2.102  1.00 72.65           C  
ATOM   2989  O   SER B 407      -8.975 -21.698  -0.273  1.00 72.65           O  
ATOM   2990  OG  SER B 407     -12.631 -21.105  -2.803  1.00 72.65           O  
ATOM   2991  N   ALA B 408     -10.093 -20.017   0.625  1.00 73.64           N  
ATOM   2992  CA  ALA B 408      -8.917 -19.512   1.328  1.00 73.64           C  
ATOM   2993  C   ALA B 408      -8.484 -20.472   2.433  1.00 73.64           C  
ATOM   2994  CB  ALA B 408      -9.198 -18.129   1.910  1.00 73.64           C  
ATOM   2995  O   ALA B 408      -7.291 -20.740   2.599  1.00 73.64           O  
ATOM   2996  N   HIS B 409      -9.403 -21.005   3.150  1.00 74.83           N  
ATOM   2997  CA  HIS B 409      -9.098 -21.944   4.223  1.00 74.83           C  
ATOM   2998  C   HIS B 409      -8.483 -23.227   3.675  1.00 74.83           C  
ATOM   2999  CB  HIS B 409     -10.359 -22.267   5.027  1.00 74.83           C  
ATOM   3000  O   HIS B 409      -7.536 -23.764   4.254  1.00 74.83           O  
ATOM   3001  CG  HIS B 409     -10.634 -21.293   6.128  1.00 74.83           C  
ATOM   3002  CD2 HIS B 409     -11.435 -20.202   6.171  1.00 74.83           C  
ATOM   3003  ND1 HIS B 409     -10.045 -21.388   7.370  1.00 74.83           N  
ATOM   3004  CE1 HIS B 409     -10.474 -20.395   8.132  1.00 74.83           C  
ATOM   3005  NE2 HIS B 409     -11.318 -19.661   7.427  1.00 74.83           N  
ATOM   3006  N   SER B 410      -8.938 -23.636   2.549  1.00 69.05           N  
ATOM   3007  CA  SER B 410      -8.426 -24.845   1.914  1.00 69.05           C  
ATOM   3008  C   SER B 410      -6.995 -24.649   1.424  1.00 69.05           C  
ATOM   3009  CB  SER B 410      -9.322 -25.258   0.745  1.00 69.05           C  
ATOM   3010  O   SER B 410      -6.204 -25.594   1.407  1.00 69.05           O  
ATOM   3011  OG  SER B 410     -10.629 -25.565   1.198  1.00 69.05           O  
ATOM   3012  N   ALA B 411      -6.722 -23.435   1.130  1.00 63.18           N  
ATOM   3013  CA  ALA B 411      -5.395 -23.115   0.610  1.00 63.18           C  
ATOM   3014  C   ALA B 411      -4.413 -22.837   1.745  1.00 63.18           C  
ATOM   3015  CB  ALA B 411      -5.468 -21.915  -0.331  1.00 63.18           C  
ATOM   3016  O   ALA B 411      -3.220 -22.636   1.507  1.00 63.18           O  
ATOM   3017  N   GLY B 412      -4.879 -22.856   3.003  1.00 67.59           N  
ATOM   3018  CA  GLY B 412      -4.010 -22.671   4.154  1.00 67.59           C  
ATOM   3019  C   GLY B 412      -3.813 -21.213   4.525  1.00 67.59           C  
ATOM   3020  O   GLY B 412      -2.906 -20.878   5.290  1.00 67.59           O  
ATOM   3021  N   VAL B 413      -4.580 -20.285   4.001  1.00 73.88           N  
ATOM   3022  CA  VAL B 413      -4.417 -18.865   4.297  1.00 73.88           C  
ATOM   3023  C   VAL B 413      -5.687 -18.323   4.949  1.00 73.88           C  
ATOM   3024  CB  VAL B 413      -4.085 -18.055   3.023  1.00 73.88           C  
ATOM   3025  O   VAL B 413      -6.006 -17.140   4.813  1.00 73.88           O  
ATOM   3026  CG1 VAL B 413      -2.661 -18.346   2.554  1.00 73.88           C  
ATOM   3027  CG2 VAL B 413      -5.091 -18.366   1.916  1.00 73.88           C  
ATOM   3028  N   GLY B 414      -6.419 -19.178   5.569  1.00 78.81           N  
ATOM   3029  CA  GLY B 414      -7.680 -18.823   6.201  1.00 78.81           C  
ATOM   3030  C   GLY B 414      -7.525 -17.798   7.308  1.00 78.81           C  
ATOM   3031  O   GLY B 414      -8.343 -16.885   7.435  1.00 78.81           O  
ATOM   3032  N   ALA B 415      -6.471 -17.950   8.021  1.00 79.29           N  
ATOM   3033  CA  ALA B 415      -6.236 -17.035   9.135  1.00 79.29           C  
ATOM   3034  C   ALA B 415      -6.020 -15.609   8.636  1.00 79.29           C  
ATOM   3035  CB  ALA B 415      -5.035 -17.495   9.957  1.00 79.29           C  
ATOM   3036  O   ALA B 415      -6.587 -14.661   9.185  1.00 79.29           O  
ATOM   3037  N   ILE B 416      -5.232 -15.479   7.628  1.00 82.68           N  
ATOM   3038  CA  ILE B 416      -4.958 -14.175   7.035  1.00 82.68           C  
ATOM   3039  C   ILE B 416      -6.237 -13.605   6.425  1.00 82.68           C  
ATOM   3040  CB  ILE B 416      -3.846 -14.262   5.965  1.00 82.68           C  
ATOM   3041  O   ILE B 416      -6.560 -12.433   6.629  1.00 82.68           O  
ATOM   3042  CG1 ILE B 416      -2.511 -14.648   6.613  1.00 82.68           C  
ATOM   3043  CG2 ILE B 416      -3.724 -12.939   5.204  1.00 82.68           C  
ATOM   3044  CD1 ILE B 416      -1.400 -14.937   5.613  1.00 82.68           C  
ATOM   3045  N   PHE B 417      -6.918 -14.479   5.745  1.00 85.48           N  
ATOM   3046  CA  PHE B 417      -8.181 -14.097   5.125  1.00 85.48           C  
ATOM   3047  C   PHE B 417      -9.147 -13.540   6.163  1.00 85.48           C  
ATOM   3048  CB  PHE B 417      -8.813 -15.294   4.408  1.00 85.48           C  
ATOM   3049  O   PHE B 417      -9.720 -12.465   5.972  1.00 85.48           O  
ATOM   3050  CG  PHE B 417      -9.991 -14.932   3.545  1.00 85.48           C  
ATOM   3051  CD1 PHE B 417     -11.271 -14.871   4.082  1.00 85.48           C  
ATOM   3052  CD2 PHE B 417      -9.819 -14.652   2.196  1.00 85.48           C  
ATOM   3053  CE1 PHE B 417     -12.364 -14.536   3.286  1.00 85.48           C  
ATOM   3054  CE2 PHE B 417     -10.906 -14.316   1.394  1.00 85.48           C  
ATOM   3055  CZ  PHE B 417     -12.178 -14.260   1.941  1.00 85.48           C  
ATOM   3056  N   ASP B 418      -9.247 -14.200   7.230  1.00 88.64           N  
ATOM   3057  CA  ASP B 418     -10.160 -13.788   8.292  1.00 88.64           C  
ATOM   3058  C   ASP B 418      -9.735 -12.451   8.895  1.00 88.64           C  
ATOM   3059  CB  ASP B 418     -10.230 -14.859   9.384  1.00 88.64           C  
ATOM   3060  O   ASP B 418     -10.579 -11.606   9.201  1.00 88.64           O  
ATOM   3061  CG  ASP B 418     -10.982 -16.103   8.946  1.00 88.64           C  
ATOM   3062  OD1 ASP B 418     -11.793 -16.025   7.998  1.00 88.64           O  
ATOM   3063  OD2 ASP B 418     -10.763 -17.172   9.557  1.00 88.64           O  
ATOM   3064  N   ARG B 419      -8.480 -12.261   9.128  1.00 89.47           N  
ATOM   3065  CA  ARG B 419      -7.977 -11.009   9.683  1.00 89.47           C  
ATOM   3066  C   ARG B 419      -8.257  -9.841   8.743  1.00 89.47           C  
ATOM   3067  CB  ARG B 419      -6.475 -11.109   9.961  1.00 89.47           C  
ATOM   3068  O   ARG B 419      -8.635  -8.756   9.188  1.00 89.47           O  
ATOM   3069  CG  ARG B 419      -6.127 -11.982  11.156  1.00 89.47           C  
ATOM   3070  CD  ARG B 419      -4.626 -12.021  11.408  1.00 89.47           C  
ATOM   3071  NE  ARG B 419      -4.116 -10.717  11.824  1.00 89.47           N  
ATOM   3072  NH1 ARG B 419      -1.890 -11.266  11.534  1.00 89.47           N  
ATOM   3073  NH2 ARG B 419      -2.474  -9.174  12.267  1.00 89.47           N  
ATOM   3074  CZ  ARG B 419      -2.828 -10.389  11.874  1.00 89.47           C  
ATOM   3075  N   VAL B 420      -8.067 -10.083   7.403  1.00 92.66           N  
ATOM   3076  CA  VAL B 420      -8.344  -9.040   6.421  1.00 92.66           C  
ATOM   3077  C   VAL B 420      -9.817  -8.643   6.489  1.00 92.66           C  
ATOM   3078  CB  VAL B 420      -7.980  -9.496   4.990  1.00 92.66           C  
ATOM   3079  O   VAL B 420     -10.145  -7.456   6.534  1.00 92.66           O  
ATOM   3080  CG1 VAL B 420      -8.520  -8.510   3.955  1.00 92.66           C  
ATOM   3081  CG2 VAL B 420      -6.466  -9.648   4.848  1.00 92.66           C  
ATOM   3082  N   LEU B 421     -10.695  -9.569   6.585  1.00 93.13           N  
ATOM   3083  CA  LEU B 421     -12.130  -9.311   6.605  1.00 93.13           C  
ATOM   3084  C   LEU B 421     -12.537  -8.604   7.893  1.00 93.13           C  
ATOM   3085  CB  LEU B 421     -12.912 -10.619   6.458  1.00 93.13           C  
ATOM   3086  O   LEU B 421     -13.248  -7.597   7.856  1.00 93.13           O  
ATOM   3087  CG  LEU B 421     -12.894 -11.268   5.073  1.00 93.13           C  
ATOM   3088  CD1 LEU B 421     -13.725 -12.547   5.076  1.00 93.13           C  
ATOM   3089  CD2 LEU B 421     -13.408 -10.293   4.019  1.00 93.13           C  
ATOM   3090  N   THR B 422     -12.027  -9.073   9.000  1.00 90.96           N  
ATOM   3091  CA  THR B 422     -12.479  -8.591  10.300  1.00 90.96           C  
ATOM   3092  C   THR B 422     -11.779  -7.285  10.666  1.00 90.96           C  
ATOM   3093  CB  THR B 422     -12.228  -9.637  11.402  1.00 90.96           C  
ATOM   3094  O   THR B 422     -12.411  -6.359  11.179  1.00 90.96           O  
ATOM   3095  CG2 THR B 422     -13.061 -10.893  11.167  1.00 90.96           C  
ATOM   3096  OG1 THR B 422     -10.840  -9.991  11.409  1.00 90.96           O  
ATOM   3097  N   GLU B 423     -10.517  -7.230  10.366  1.00 92.60           N  
ATOM   3098  CA  GLU B 423      -9.720  -6.116  10.871  1.00 92.60           C  
ATOM   3099  C   GLU B 423      -9.638  -4.987   9.847  1.00 92.60           C  
ATOM   3100  CB  GLU B 423      -8.313  -6.587  11.247  1.00 92.60           C  
ATOM   3101  O   GLU B 423      -9.343  -3.843  10.198  1.00 92.60           O  
ATOM   3102  CG  GLU B 423      -8.286  -7.591  12.391  1.00 92.60           C  
ATOM   3103  CD  GLU B 423      -6.882  -8.035  12.767  1.00 92.60           C  
ATOM   3104  OE1 GLU B 423      -6.694  -9.221  13.120  1.00 92.60           O  
ATOM   3105  OE2 GLU B 423      -5.961  -7.189  12.709  1.00 92.60           O  
ATOM   3106  N   LEU B 424      -9.876  -5.213   8.601  1.00 96.44           N  
ATOM   3107  CA  LEU B 424      -9.729  -4.176   7.586  1.00 96.44           C  
ATOM   3108  C   LEU B 424     -11.050  -3.928   6.866  1.00 96.44           C  
ATOM   3109  CB  LEU B 424      -8.648  -4.565   6.574  1.00 96.44           C  
ATOM   3110  O   LEU B 424     -11.686  -2.891   7.064  1.00 96.44           O  
ATOM   3111  CG  LEU B 424      -7.214  -4.627   7.104  1.00 96.44           C  
ATOM   3112  CD1 LEU B 424      -6.272  -5.149   6.024  1.00 96.44           C  
ATOM   3113  CD2 LEU B 424      -6.765  -3.254   7.594  1.00 96.44           C  
ATOM   3114  N   VAL B 425     -11.627  -4.922   6.212  1.00 95.93           N  
ATOM   3115  CA  VAL B 425     -12.810  -4.753   5.375  1.00 95.93           C  
ATOM   3116  C   VAL B 425     -13.986  -4.288   6.231  1.00 95.93           C  
ATOM   3117  CB  VAL B 425     -13.173  -6.060   4.636  1.00 95.93           C  
ATOM   3118  O   VAL B 425     -14.655  -3.306   5.898  1.00 95.93           O  
ATOM   3119  CG1 VAL B 425     -14.496  -5.907   3.887  1.00 95.93           C  
ATOM   3120  CG2 VAL B 425     -12.055  -6.456   3.674  1.00 95.93           C  
ATOM   3121  N   SER B 426     -14.217  -4.960   7.362  1.00 94.95           N  
ATOM   3122  CA  SER B 426     -15.339  -4.623   8.233  1.00 94.95           C  
ATOM   3123  C   SER B 426     -15.212  -3.203   8.774  1.00 94.95           C  
ATOM   3124  CB  SER B 426     -15.432  -5.613   9.394  1.00 94.95           C  
ATOM   3125  O   SER B 426     -16.188  -2.450   8.791  1.00 94.95           O  
ATOM   3126  OG  SER B 426     -16.451  -5.230  10.302  1.00 94.95           O  
ATOM   3127  N   LYS B 427     -14.027  -2.809   9.216  1.00 95.54           N  
ATOM   3128  CA  LYS B 427     -13.794  -1.476   9.764  1.00 95.54           C  
ATOM   3129  C   LYS B 427     -13.910  -0.408   8.680  1.00 95.54           C  
ATOM   3130  CB  LYS B 427     -12.418  -1.402  10.428  1.00 95.54           C  
ATOM   3131  O   LYS B 427     -14.473   0.663   8.915  1.00 95.54           O  
ATOM   3132  CG  LYS B 427     -12.264  -2.314  11.636  1.00 95.54           C  
ATOM   3133  CD  LYS B 427     -13.238  -1.941  12.746  1.00 95.54           C  
ATOM   3134  CE  LYS B 427     -13.065  -2.836  13.966  1.00 95.54           C  
ATOM   3135  NZ  LYS B 427     -14.065  -2.522  15.030  1.00 95.54           N  
ATOM   3136  N   MET B 428     -13.388  -0.670   7.505  1.00 97.41           N  
ATOM   3137  CA  MET B 428     -13.514   0.262   6.388  1.00 97.41           C  
ATOM   3138  C   MET B 428     -14.975   0.435   5.986  1.00 97.41           C  
ATOM   3139  CB  MET B 428     -12.696  -0.221   5.189  1.00 97.41           C  
ATOM   3140  O   MET B 428     -15.392   1.529   5.602  1.00 97.41           O  
ATOM   3141  CG  MET B 428     -11.193  -0.148   5.404  1.00 97.41           C  
ATOM   3142  SD  MET B 428     -10.245  -0.656   3.917  1.00 97.41           S  
ATOM   3143  CE  MET B 428      -8.553  -0.340   4.492  1.00 97.41           C  
ATOM   3144  N   ARG B 429     -15.705  -0.631   6.071  1.00 96.45           N  
ATOM   3145  CA  ARG B 429     -17.133  -0.591   5.775  1.00 96.45           C  
ATOM   3146  C   ARG B 429     -17.884   0.241   6.810  1.00 96.45           C  
ATOM   3147  CB  ARG B 429     -17.711  -2.007   5.721  1.00 96.45           C  
ATOM   3148  O   ARG B 429     -18.693   1.100   6.455  1.00 96.45           O  
ATOM   3149  CG  ARG B 429     -19.181  -2.058   5.334  1.00 96.45           C  
ATOM   3150  CD  ARG B 429     -19.726  -3.478   5.376  1.00 96.45           C  
ATOM   3151  NE  ARG B 429     -18.911  -4.392   4.580  1.00 96.45           N  
ATOM   3152  NH1 ARG B 429     -20.065  -6.294   5.203  1.00 96.45           N  
ATOM   3153  NH2 ARG B 429     -18.291  -6.446   3.760  1.00 96.45           N  
ATOM   3154  CZ  ARG B 429     -19.091  -5.708   4.516  1.00 96.45           C  
ATOM   3155  N   ASP B 430     -17.565   0.013   8.069  1.00 95.19           N  
ATOM   3156  CA  ASP B 430     -18.228   0.706   9.169  1.00 95.19           C  
ATOM   3157  C   ASP B 430     -17.996   2.214   9.088  1.00 95.19           C  
ATOM   3158  CB  ASP B 430     -17.737   0.170  10.516  1.00 95.19           C  
ATOM   3159  O   ASP B 430     -18.897   3.002   9.380  1.00 95.19           O  
ATOM   3160  CG  ASP B 430     -18.214  -1.243  10.801  1.00 95.19           C  
ATOM   3161  OD1 ASP B 430     -19.132  -1.729  10.106  1.00 95.19           O  
ATOM   3162  OD2 ASP B 430     -17.669  -1.875  11.732  1.00 95.19           O  
ATOM   3163  N   MET B 431     -16.764   2.573   8.654  1.00 95.55           N  
ATOM   3164  CA  MET B 431     -16.432   3.993   8.582  1.00 95.55           C  
ATOM   3165  C   MET B 431     -16.826   4.577   7.229  1.00 95.55           C  
ATOM   3166  CB  MET B 431     -14.938   4.210   8.830  1.00 95.55           C  
ATOM   3167  O   MET B 431     -16.706   5.783   7.010  1.00 95.55           O  
ATOM   3168  CG  MET B 431     -14.451   3.660  10.160  1.00 95.55           C  
ATOM   3169  SD  MET B 431     -12.640   3.854  10.380  1.00 95.55           S  
ATOM   3170  CE  MET B 431     -12.485   5.652  10.195  1.00 95.55           C  
ATOM   3171  N   ARG B 432     -17.368   3.798   6.368  1.00 96.47           N  
ATOM   3172  CA  ARG B 432     -17.697   4.246   5.019  1.00 96.47           C  
ATOM   3173  C   ARG B 432     -16.537   5.019   4.401  1.00 96.47           C  
ATOM   3174  CB  ARG B 432     -18.957   5.115   5.033  1.00 96.47           C  
ATOM   3175  O   ARG B 432     -16.719   6.137   3.913  1.00 96.47           O  
ATOM   3176  CG  ARG B 432     -20.208   4.379   5.486  1.00 96.47           C  
ATOM   3177  CD  ARG B 432     -21.451   5.247   5.357  1.00 96.47           C  
ATOM   3178  NE  ARG B 432     -22.623   4.602   5.944  1.00 96.47           N  
ATOM   3179  NH1 ARG B 432     -24.048   6.381   5.569  1.00 96.47           N  
ATOM   3180  NH2 ARG B 432     -24.825   4.478   6.583  1.00 96.47           N  
ATOM   3181  CZ  ARG B 432     -23.829   5.155   6.030  1.00 96.47           C  
ATOM   3182  N   MET B 433     -15.422   4.374   4.447  1.00 97.89           N  
ATOM   3183  CA  MET B 433     -14.186   4.979   3.961  1.00 97.89           C  
ATOM   3184  C   MET B 433     -14.291   5.313   2.477  1.00 97.89           C  
ATOM   3185  CB  MET B 433     -12.998   4.047   4.205  1.00 97.89           C  
ATOM   3186  O   MET B 433     -14.598   4.442   1.661  1.00 97.89           O  
ATOM   3187  CG  MET B 433     -11.666   4.617   3.743  1.00 97.89           C  
ATOM   3188  SD  MET B 433     -10.276   3.446   3.993  1.00 97.89           S  
ATOM   3189  CE  MET B 433     -10.208   3.411   5.805  1.00 97.89           C  
ATOM   3190  N   ASP B 434     -14.042   6.577   2.115  1.00 97.39           N  
ATOM   3191  CA  ASP B 434     -14.114   6.983   0.715  1.00 97.39           C  
ATOM   3192  C   ASP B 434     -12.755   6.842   0.032  1.00 97.39           C  
ATOM   3193  CB  ASP B 434     -14.613   8.425   0.599  1.00 97.39           C  
ATOM   3194  O   ASP B 434     -11.759   6.514   0.681  1.00 97.39           O  
ATOM   3195  CG  ASP B 434     -13.685   9.429   1.260  1.00 97.39           C  
ATOM   3196  OD1 ASP B 434     -12.470   9.157   1.369  1.00 97.39           O  
ATOM   3197  OD2 ASP B 434     -14.174  10.501   1.677  1.00 97.39           O  
ATOM   3198  N   LYS B 435     -12.684   7.054  -1.270  1.00 97.12           N  
ATOM   3199  CA  LYS B 435     -11.492   6.817  -2.079  1.00 97.12           C  
ATOM   3200  C   LYS B 435     -10.401   7.835  -1.762  1.00 97.12           C  
ATOM   3201  CB  LYS B 435     -11.836   6.864  -3.569  1.00 97.12           C  
ATOM   3202  O   LYS B 435      -9.212   7.547  -1.916  1.00 97.12           O  
ATOM   3203  CG  LYS B 435     -12.508   5.602  -4.089  1.00 97.12           C  
ATOM   3204  CD  LYS B 435     -12.601   5.605  -5.610  1.00 97.12           C  
ATOM   3205  CE  LYS B 435     -13.230   4.321  -6.135  1.00 97.12           C  
ATOM   3206  NZ  LYS B 435     -13.245   4.282  -7.628  1.00 97.12           N  
ATOM   3207  N   THR B 436     -10.828   9.022  -1.388  1.00 97.59           N  
ATOM   3208  CA  THR B 436      -9.851  10.027  -0.986  1.00 97.59           C  
ATOM   3209  C   THR B 436      -9.089   9.574   0.256  1.00 97.59           C  
ATOM   3210  CB  THR B 436     -10.525  11.384  -0.711  1.00 97.59           C  
ATOM   3211  O   THR B 436      -7.860   9.653   0.300  1.00 97.59           O  
ATOM   3212  CG2 THR B 436      -9.490  12.459  -0.396  1.00 97.59           C  
ATOM   3213  OG1 THR B 436     -11.275  11.781  -1.865  1.00 97.59           O  
ATOM   3214  N   GLU B 437      -9.837   9.077   1.240  1.00 98.40           N  
ATOM   3215  CA  GLU B 437      -9.228   8.583   2.471  1.00 98.40           C  
ATOM   3216  C   GLU B 437      -8.324   7.384   2.197  1.00 98.40           C  
ATOM   3217  CB  GLU B 437     -10.306   8.207   3.491  1.00 98.40           C  
ATOM   3218  O   GLU B 437      -7.222   7.295   2.741  1.00 98.40           O  
ATOM   3219  CG  GLU B 437     -11.114   9.393   3.998  1.00 98.40           C  
ATOM   3220  CD  GLU B 437     -12.359   8.985   4.769  1.00 98.40           C  
ATOM   3221  OE1 GLU B 437     -12.856   9.790   5.589  1.00 98.40           O  
ATOM   3222  OE2 GLU B 437     -12.841   7.850   4.553  1.00 98.40           O  
ATOM   3223  N   LEU B 438      -8.777   6.503   1.336  1.00 98.20           N  
ATOM   3224  CA  LEU B 438      -7.959   5.364   0.935  1.00 98.20           C  
ATOM   3225  C   LEU B 438      -6.655   5.830   0.296  1.00 98.20           C  
ATOM   3226  CB  LEU B 438      -8.728   4.469  -0.041  1.00 98.20           C  
ATOM   3227  O   LEU B 438      -5.577   5.345   0.650  1.00 98.20           O  
ATOM   3228  CG  LEU B 438      -7.938   3.324  -0.677  1.00 98.20           C  
ATOM   3229  CD1 LEU B 438      -7.540   2.302   0.383  1.00 98.20           C  
ATOM   3230  CD2 LEU B 438      -8.752   2.663  -1.785  1.00 98.20           C  
ATOM   3231  N   GLY B 439      -6.787   6.718  -0.645  1.00 97.96           N  
ATOM   3232  CA  GLY B 439      -5.609   7.255  -1.309  1.00 97.96           C  
ATOM   3233  C   GLY B 439      -4.604   7.856  -0.345  1.00 97.96           C  
ATOM   3234  O   GLY B 439      -3.398   7.637  -0.482  1.00 97.96           O  
ATOM   3235  N   CYS B 440      -5.077   8.539   0.651  1.00 98.12           N  
ATOM   3236  CA  CYS B 440      -4.205   9.169   1.636  1.00 98.12           C  
ATOM   3237  C   CYS B 440      -3.511   8.122   2.500  1.00 98.12           C  
ATOM   3238  CB  CYS B 440      -5.001  10.127   2.521  1.00 98.12           C  
ATOM   3239  O   CYS B 440      -2.315   8.230   2.773  1.00 98.12           O  
ATOM   3240  SG  CYS B 440      -5.506  11.644   1.682  1.00 98.12           S  
ATOM   3241  N   LEU B 441      -4.311   7.154   2.930  1.00 98.42           N  
ATOM   3242  CA  LEU B 441      -3.715   6.079   3.717  1.00 98.42           C  
ATOM   3243  C   LEU B 441      -2.623   5.368   2.926  1.00 98.42           C  
ATOM   3244  CB  LEU B 441      -4.786   5.074   4.149  1.00 98.42           C  
ATOM   3245  O   LEU B 441      -1.542   5.100   3.455  1.00 98.42           O  
ATOM   3246  CG  LEU B 441      -5.717   5.518   5.278  1.00 98.42           C  
ATOM   3247  CD1 LEU B 441      -6.735   4.425   5.586  1.00 98.42           C  
ATOM   3248  CD2 LEU B 441      -4.915   5.876   6.524  1.00 98.42           C  
ATOM   3249  N   ARG B 442      -2.847   5.076   1.698  1.00 97.82           N  
ATOM   3250  CA  ARG B 442      -1.867   4.413   0.843  1.00 97.82           C  
ATOM   3251  C   ARG B 442      -0.648   5.301   0.616  1.00 97.82           C  
ATOM   3252  CB  ARG B 442      -2.495   4.032  -0.499  1.00 97.82           C  
ATOM   3253  O   ARG B 442       0.483   4.813   0.574  1.00 97.82           O  
ATOM   3254  CG  ARG B 442      -3.430   2.835  -0.424  1.00 97.82           C  
ATOM   3255  CD  ARG B 442      -4.071   2.535  -1.772  1.00 97.82           C  
ATOM   3256  NE  ARG B 442      -3.068   2.242  -2.792  1.00 97.82           N  
ATOM   3257  NH1 ARG B 442      -4.598   1.835  -4.474  1.00 97.82           N  
ATOM   3258  NH2 ARG B 442      -2.352   1.670  -4.898  1.00 97.82           N  
ATOM   3259  CZ  ARG B 442      -3.342   1.916  -4.053  1.00 97.82           C  
ATOM   3260  N   ALA B 443      -0.900   6.540   0.454  1.00 98.04           N  
ATOM   3261  CA  ALA B 443       0.211   7.476   0.302  1.00 98.04           C  
ATOM   3262  C   ALA B 443       1.081   7.504   1.556  1.00 98.04           C  
ATOM   3263  CB  ALA B 443      -0.311   8.876  -0.012  1.00 98.04           C  
ATOM   3264  O   ALA B 443       2.308   7.591   1.466  1.00 98.04           O  
ATOM   3265  N   ILE B 444       0.451   7.426   2.735  1.00 96.83           N  
ATOM   3266  CA  ILE B 444       1.173   7.388   4.002  1.00 96.83           C  
ATOM   3267  C   ILE B 444       2.045   6.135   4.062  1.00 96.83           C  
ATOM   3268  CB  ILE B 444       0.205   7.426   5.206  1.00 96.83           C  
ATOM   3269  O   ILE B 444       3.201   6.196   4.485  1.00 96.83           O  
ATOM   3270  CG1 ILE B 444      -0.465   8.801   5.309  1.00 96.83           C  
ATOM   3271  CG2 ILE B 444       0.942   7.077   6.502  1.00 96.83           C  
ATOM   3272  CD1 ILE B 444      -1.631   8.849   6.287  1.00 96.83           C  
ATOM   3273  N   ILE B 445       1.515   5.055   3.627  1.00 95.83           N  
ATOM   3274  CA  ILE B 445       2.261   3.802   3.583  1.00 95.83           C  
ATOM   3275  C   ILE B 445       3.418   3.924   2.595  1.00 95.83           C  
ATOM   3276  CB  ILE B 445       1.349   2.615   3.197  1.00 95.83           C  
ATOM   3277  O   ILE B 445       4.531   3.472   2.873  1.00 95.83           O  
ATOM   3278  CG1 ILE B 445       0.287   2.384   4.278  1.00 95.83           C  
ATOM   3279  CG2 ILE B 445       2.180   1.349   2.966  1.00 95.83           C  
ATOM   3280  CD1 ILE B 445      -0.810   1.410   3.870  1.00 95.83           C  
ATOM   3281  N   LEU B 446       3.178   4.567   1.462  1.00 97.30           N  
ATOM   3282  CA  LEU B 446       4.164   4.722   0.398  1.00 97.30           C  
ATOM   3283  C   LEU B 446       5.363   5.530   0.882  1.00 97.30           C  
ATOM   3284  CB  LEU B 446       3.534   5.400  -0.821  1.00 97.30           C  
ATOM   3285  O   LEU B 446       6.510   5.115   0.703  1.00 97.30           O  
ATOM   3286  CG  LEU B 446       4.470   5.682  -1.998  1.00 97.30           C  
ATOM   3287  CD1 LEU B 446       4.981   4.375  -2.594  1.00 97.30           C  
ATOM   3288  CD2 LEU B 446       3.759   6.517  -3.058  1.00 97.30           C  
ATOM   3289  N   PHE B 447       5.071   6.617   1.498  1.00 96.44           N  
ATOM   3290  CA  PHE B 447       6.142   7.494   1.955  1.00 96.44           C  
ATOM   3291  C   PHE B 447       6.645   7.065   3.328  1.00 96.44           C  
ATOM   3292  CB  PHE B 447       5.663   8.949   2.003  1.00 96.44           C  
ATOM   3293  O   PHE B 447       6.422   7.758   4.322  1.00 96.44           O  
ATOM   3294  CG  PHE B 447       5.402   9.547   0.647  1.00 96.44           C  
ATOM   3295  CD1 PHE B 447       6.404   9.588  -0.314  1.00 96.44           C  
ATOM   3296  CD2 PHE B 447       4.154  10.070   0.334  1.00 96.44           C  
ATOM   3297  CE1 PHE B 447       6.166  10.142  -1.570  1.00 96.44           C  
ATOM   3298  CE2 PHE B 447       3.908  10.624  -0.919  1.00 96.44           C  
ATOM   3299  CZ  PHE B 447       4.916  10.660  -1.869  1.00 96.44           C  
ATOM   3300  N   ASN B 448       7.320   5.959   3.355  1.00 92.30           N  
ATOM   3301  CA  ASN B 448       7.909   5.400   4.568  1.00 92.30           C  
ATOM   3302  C   ASN B 448       9.368   5.816   4.725  1.00 92.30           C  
ATOM   3303  CB  ASN B 448       7.787   3.875   4.570  1.00 92.30           C  
ATOM   3304  O   ASN B 448      10.250   5.262   4.066  1.00 92.30           O  
ATOM   3305  CG  ASN B 448       8.325   3.249   5.842  1.00 92.30           C  
ATOM   3306  ND2 ASN B 448       8.317   1.922   5.899  1.00 92.30           N  
ATOM   3307  OD1 ASN B 448       8.744   3.951   6.765  1.00 92.30           O  
ATOM   3308  N   PRO B 449       9.628   6.736   5.662  1.00 90.04           N  
ATOM   3309  CA  PRO B 449      10.995   7.231   5.838  1.00 90.04           C  
ATOM   3310  C   PRO B 449      11.931   6.181   6.434  1.00 90.04           C  
ATOM   3311  CB  PRO B 449      10.822   8.413   6.795  1.00 90.04           C  
ATOM   3312  O   PRO B 449      13.153   6.333   6.374  1.00 90.04           O  
ATOM   3313  CG  PRO B 449       9.560   8.121   7.539  1.00 90.04           C  
ATOM   3314  CD  PRO B 449       8.640   7.352   6.634  1.00 90.04           C  
ATOM   3315  N   ASP B 450      11.459   5.095   6.923  1.00 83.99           N  
ATOM   3316  CA  ASP B 450      12.242   4.065   7.598  1.00 83.99           C  
ATOM   3317  C   ASP B 450      12.699   2.990   6.615  1.00 83.99           C  
ATOM   3318  CB  ASP B 450      11.431   3.431   8.731  1.00 83.99           C  
ATOM   3319  O   ASP B 450      13.387   2.041   7.000  1.00 83.99           O  
ATOM   3320  CG  ASP B 450      11.082   4.415   9.833  1.00 83.99           C  
ATOM   3321  OD1 ASP B 450      11.929   5.266  10.183  1.00 83.99           O  
ATOM   3322  OD2 ASP B 450       9.951   4.338  10.359  1.00 83.99           O  
ATOM   3323  N   ALA B 451      12.269   3.170   5.338  1.00 81.08           N  
ATOM   3324  CA  ALA B 451      12.733   2.216   4.335  1.00 81.08           C  
ATOM   3325  C   ALA B 451      14.255   2.233   4.225  1.00 81.08           C  
ATOM   3326  CB  ALA B 451      12.102   2.519   2.979  1.00 81.08           C  
ATOM   3327  O   ALA B 451      14.864   3.299   4.110  1.00 81.08           O  
ATOM   3328  N   LYS B 452      14.900   1.064   4.233  1.00 79.78           N  
ATOM   3329  CA  LYS B 452      16.354   0.933   4.233  1.00 79.78           C  
ATOM   3330  C   LYS B 452      16.939   1.295   2.871  1.00 79.78           C  
ATOM   3331  CB  LYS B 452      16.765  -0.489   4.619  1.00 79.78           C  
ATOM   3332  O   LYS B 452      16.461   0.820   1.839  1.00 79.78           O  
ATOM   3333  CG  LYS B 452      16.392  -0.877   6.042  1.00 79.78           C  
ATOM   3334  CD  LYS B 452      16.896  -2.271   6.392  1.00 79.78           C  
ATOM   3335  CE  LYS B 452      16.488  -2.677   7.802  1.00 79.78           C  
ATOM   3336  NZ  LYS B 452      16.957  -4.054   8.139  1.00 79.78           N  
ATOM   3337  N   GLY B 453      17.900   2.183   2.881  1.00 80.62           N  
ATOM   3338  CA  GLY B 453      18.621   2.463   1.649  1.00 80.62           C  
ATOM   3339  C   GLY B 453      18.176   3.747   0.976  1.00 80.62           C  
ATOM   3340  O   GLY B 453      18.566   4.026  -0.159  1.00 80.62           O  
ATOM   3341  N   LEU B 454      17.376   4.483   1.674  1.00 84.94           N  
ATOM   3342  CA  LEU B 454      16.924   5.748   1.106  1.00 84.94           C  
ATOM   3343  C   LEU B 454      18.059   6.766   1.074  1.00 84.94           C  
ATOM   3344  CB  LEU B 454      15.746   6.306   1.909  1.00 84.94           C  
ATOM   3345  O   LEU B 454      18.841   6.861   2.023  1.00 84.94           O  
ATOM   3346  CG  LEU B 454      14.395   5.621   1.695  1.00 84.94           C  
ATOM   3347  CD1 LEU B 454      13.380   6.119   2.719  1.00 84.94           C  
ATOM   3348  CD2 LEU B 454      13.892   5.862   0.276  1.00 84.94           C  
ATOM   3349  N   SER B 455      18.206   7.524  -0.004  1.00 88.83           N  
ATOM   3350  CA  SER B 455      19.221   8.566  -0.118  1.00 88.83           C  
ATOM   3351  C   SER B 455      18.900   9.752   0.785  1.00 88.83           C  
ATOM   3352  CB  SER B 455      19.345   9.037  -1.568  1.00 88.83           C  
ATOM   3353  O   SER B 455      19.791  10.303   1.436  1.00 88.83           O  
ATOM   3354  OG  SER B 455      19.612   7.945  -2.430  1.00 88.83           O  
ATOM   3355  N   ASN B 456      17.669  10.103   0.797  1.00 88.98           N  
ATOM   3356  CA  ASN B 456      17.242  11.228   1.622  1.00 88.98           C  
ATOM   3357  C   ASN B 456      15.976  10.898   2.407  1.00 88.98           C  
ATOM   3358  CB  ASN B 456      17.022  12.473   0.761  1.00 88.98           C  
ATOM   3359  O   ASN B 456      14.880  11.316   2.031  1.00 88.98           O  
ATOM   3360  CG  ASN B 456      16.994  13.750   1.577  1.00 88.98           C  
ATOM   3361  ND2 ASN B 456      17.207  14.882   0.916  1.00 88.98           N  
ATOM   3362  OD1 ASN B 456      16.783  13.720   2.792  1.00 88.98           O  
ATOM   3363  N   PRO B 457      16.110  10.227   3.540  1.00 87.53           N  
ATOM   3364  CA  PRO B 457      14.968   9.848   4.375  1.00 87.53           C  
ATOM   3365  C   PRO B 457      14.214  11.055   4.927  1.00 87.53           C  
ATOM   3366  CB  PRO B 457      15.612   9.042   5.506  1.00 87.53           C  
ATOM   3367  O   PRO B 457      13.002  10.984   5.144  1.00 87.53           O  
ATOM   3368  CG  PRO B 457      17.060   9.409   5.462  1.00 87.53           C  
ATOM   3369  CD  PRO B 457      17.400   9.837   4.063  1.00 87.53           C  
ATOM   3370  N   SER B 458      14.894  12.148   5.156  1.00 86.68           N  
ATOM   3371  CA  SER B 458      14.280  13.359   5.690  1.00 86.68           C  
ATOM   3372  C   SER B 458      13.254  13.933   4.720  1.00 86.68           C  
ATOM   3373  CB  SER B 458      15.347  14.411   5.997  1.00 86.68           C  
ATOM   3374  O   SER B 458      12.200  14.417   5.137  1.00 86.68           O  
ATOM   3375  OG  SER B 458      16.620  13.983   5.545  1.00 86.68           O  
ATOM   3376  N   GLU B 459      13.589  13.901   3.456  1.00 91.50           N  
ATOM   3377  CA  GLU B 459      12.664  14.378   2.432  1.00 91.50           C  
ATOM   3378  C   GLU B 459      11.389  13.540   2.407  1.00 91.50           C  
ATOM   3379  CB  GLU B 459      13.331  14.361   1.055  1.00 91.50           C  
ATOM   3380  O   GLU B 459      10.289  14.077   2.266  1.00 91.50           O  
ATOM   3381  CG  GLU B 459      12.463  14.934  -0.056  1.00 91.50           C  
ATOM   3382  CD  GLU B 459      13.146  14.931  -1.414  1.00 91.50           C  
ATOM   3383  OE1 GLU B 459      12.581  15.494  -2.380  1.00 91.50           O  
ATOM   3384  OE2 GLU B 459      14.255  14.360  -1.514  1.00 91.50           O  
ATOM   3385  N   VAL B 460      11.532  12.279   2.578  1.00 93.28           N  
ATOM   3386  CA  VAL B 460      10.400  11.359   2.583  1.00 93.28           C  
ATOM   3387  C   VAL B 460       9.540  11.603   3.821  1.00 93.28           C  
ATOM   3388  CB  VAL B 460      10.864   9.886   2.538  1.00 93.28           C  
ATOM   3389  O   VAL B 460       8.310  11.547   3.752  1.00 93.28           O  
ATOM   3390  CG1 VAL B 460       9.669   8.940   2.629  1.00 93.28           C  
ATOM   3391  CG2 VAL B 460      11.667   9.619   1.266  1.00 93.28           C  
ATOM   3392  N   GLU B 461      10.177  11.884   4.903  1.00 90.65           N  
ATOM   3393  CA  GLU B 461       9.470  12.178   6.146  1.00 90.65           C  
ATOM   3394  C   GLU B 461       8.598  13.422   6.003  1.00 90.65           C  
ATOM   3395  CB  GLU B 461      10.462  12.360   7.298  1.00 90.65           C  
ATOM   3396  O   GLU B 461       7.452  13.438   6.459  1.00 90.65           O  
ATOM   3397  CG  GLU B 461       9.799  12.553   8.655  1.00 90.65           C  
ATOM   3398  CD  GLU B 461      10.780  12.494   9.815  1.00 90.65           C  
ATOM   3399  OE1 GLU B 461      10.354  12.201  10.955  1.00 90.65           O  
ATOM   3400  OE2 GLU B 461      11.983  12.745   9.582  1.00 90.65           O  
ATOM   3401  N   VAL B 462       9.119  14.427   5.354  1.00 89.52           N  
ATOM   3402  CA  VAL B 462       8.389  15.672   5.138  1.00 89.52           C  
ATOM   3403  C   VAL B 462       7.167  15.408   4.261  1.00 89.52           C  
ATOM   3404  CB  VAL B 462       9.285  16.752   4.493  1.00 89.52           C  
ATOM   3405  O   VAL B 462       6.081  15.931   4.525  1.00 89.52           O  
ATOM   3406  CG1 VAL B 462       8.459  17.974   4.096  1.00 89.52           C  
ATOM   3407  CG2 VAL B 462      10.410  17.150   5.446  1.00 89.52           C  
ATOM   3408  N   LEU B 463       7.354  14.594   3.235  1.00 93.88           N  
ATOM   3409  CA  LEU B 463       6.254  14.251   2.341  1.00 93.88           C  
ATOM   3410  C   LEU B 463       5.158  13.500   3.091  1.00 93.88           C  
ATOM   3411  CB  LEU B 463       6.759  13.404   1.170  1.00 93.88           C  
ATOM   3412  O   LEU B 463       3.970  13.754   2.881  1.00 93.88           O  
ATOM   3413  CG  LEU B 463       7.687  14.106   0.177  1.00 93.88           C  
ATOM   3414  CD1 LEU B 463       8.206  13.112  -0.857  1.00 93.88           C  
ATOM   3415  CD2 LEU B 463       6.965  15.264  -0.503  1.00 93.88           C  
ATOM   3416  N   ARG B 464       5.549  12.591   3.952  1.00 93.30           N  
ATOM   3417  CA  ARG B 464       4.575  11.851   4.747  1.00 93.30           C  
ATOM   3418  C   ARG B 464       3.793  12.785   5.665  1.00 93.30           C  
ATOM   3419  CB  ARG B 464       5.268  10.764   5.572  1.00 93.30           C  
ATOM   3420  O   ARG B 464       2.580  12.637   5.823  1.00 93.30           O  
ATOM   3421  CG  ARG B 464       4.308   9.854   6.321  1.00 93.30           C  
ATOM   3422  CD  ARG B 464       5.046   8.771   7.096  1.00 93.30           C  
ATOM   3423  NE  ARG B 464       5.650   7.786   6.203  1.00 93.30           N  
ATOM   3424  NH1 ARG B 464       6.896   6.752   7.851  1.00 93.30           N  
ATOM   3425  NH2 ARG B 464       7.002   6.003   5.686  1.00 93.30           N  
ATOM   3426  CZ  ARG B 464       6.515   6.849   6.582  1.00 93.30           C  
ATOM   3427  N   GLU B 465       4.407  13.715   6.287  1.00 89.89           N  
ATOM   3428  CA  GLU B 465       3.754  14.686   7.160  1.00 89.89           C  
ATOM   3429  C   GLU B 465       2.734  15.521   6.391  1.00 89.89           C  
ATOM   3430  CB  GLU B 465       4.790  15.598   7.821  1.00 89.89           C  
ATOM   3431  O   GLU B 465       1.672  15.855   6.921  1.00 89.89           O  
ATOM   3432  CG  GLU B 465       5.593  14.921   8.922  1.00 89.89           C  
ATOM   3433  CD  GLU B 465       6.670  15.815   9.515  1.00 89.89           C  
ATOM   3434  OE1 GLU B 465       7.440  15.344  10.384  1.00 89.89           O  
ATOM   3435  OE2 GLU B 465       6.745  16.996   9.109  1.00 89.89           O  
ATOM   3436  N   LYS B 466       3.126  15.813   5.182  1.00 92.68           N  
ATOM   3437  CA  LYS B 466       2.213  16.582   4.342  1.00 92.68           C  
ATOM   3438  C   LYS B 466       0.933  15.799   4.061  1.00 92.68           C  
ATOM   3439  CB  LYS B 466       2.890  16.969   3.027  1.00 92.68           C  
ATOM   3440  O   LYS B 466      -0.157  16.374   4.024  1.00 92.68           O  
ATOM   3441  CG  LYS B 466       3.967  18.034   3.175  1.00 92.68           C  
ATOM   3442  CD  LYS B 466       4.605  18.373   1.834  1.00 92.68           C  
ATOM   3443  CE  LYS B 466       5.678  19.445   1.980  1.00 92.68           C  
ATOM   3444  NZ  LYS B 466       6.367  19.719   0.683  1.00 92.68           N  
ATOM   3445  N   VAL B 467       1.114  14.521   3.902  1.00 95.89           N  
ATOM   3446  CA  VAL B 467      -0.058  13.690   3.647  1.00 95.89           C  
ATOM   3447  C   VAL B 467      -0.931  13.629   4.899  1.00 95.89           C  
ATOM   3448  CB  VAL B 467       0.343  12.264   3.208  1.00 95.89           C  
ATOM   3449  O   VAL B 467      -2.157  13.727   4.813  1.00 95.89           O  
ATOM   3450  CG1 VAL B 467      -0.897  11.414   2.934  1.00 95.89           C  
ATOM   3451  CG2 VAL B 467       1.240  12.319   1.973  1.00 95.89           C  
ATOM   3452  N   TYR B 468      -0.337  13.465   6.072  1.00 93.17           N  
ATOM   3453  CA  TYR B 468      -1.082  13.490   7.325  1.00 93.17           C  
ATOM   3454  C   TYR B 468      -1.895  14.773   7.452  1.00 93.17           C  
ATOM   3455  CB  TYR B 468      -0.132  13.353   8.519  1.00 93.17           C  
ATOM   3456  O   TYR B 468      -3.086  14.732   7.768  1.00 93.17           O  
ATOM   3457  CG  TYR B 468       0.274  11.929   8.811  1.00 93.17           C  
ATOM   3458  CD1 TYR B 468      -0.676  10.968   9.147  1.00 93.17           C  
ATOM   3459  CD2 TYR B 468       1.609  11.542   8.753  1.00 93.17           C  
ATOM   3460  CE1 TYR B 468      -0.306   9.655   9.419  1.00 93.17           C  
ATOM   3461  CE2 TYR B 468       1.991  10.232   9.023  1.00 93.17           C  
ATOM   3462  OH  TYR B 468       1.400   7.999   9.623  1.00 93.17           O  
ATOM   3463  CZ  TYR B 468       1.027   9.297   9.354  1.00 93.17           C  
ATOM   3464  N   ALA B 469      -1.229  15.866   7.164  1.00 90.08           N  
ATOM   3465  CA  ALA B 469      -1.871  17.171   7.293  1.00 90.08           C  
ATOM   3466  C   ALA B 469      -3.044  17.302   6.325  1.00 90.08           C  
ATOM   3467  CB  ALA B 469      -0.859  18.288   7.052  1.00 90.08           C  
ATOM   3468  O   ALA B 469      -4.106  17.811   6.693  1.00 90.08           O  
ATOM   3469  N   SER B 470      -2.851  16.830   5.112  1.00 93.09           N  
ATOM   3470  CA  SER B 470      -3.904  16.891   4.104  1.00 93.09           C  
ATOM   3471  C   SER B 470      -5.104  16.040   4.506  1.00 93.09           C  
ATOM   3472  CB  SER B 470      -3.375  16.431   2.746  1.00 93.09           C  
ATOM   3473  O   SER B 470      -6.252  16.464   4.353  1.00 93.09           O  
ATOM   3474  OG  SER B 470      -2.395  17.330   2.257  1.00 93.09           O  
ATOM   3475  N   LEU B 471      -4.831  14.866   5.054  1.00 96.44           N  
ATOM   3476  CA  LEU B 471      -5.901  13.970   5.479  1.00 96.44           C  
ATOM   3477  C   LEU B 471      -6.662  14.557   6.663  1.00 96.44           C  
ATOM   3478  CB  LEU B 471      -5.334  12.597   5.852  1.00 96.44           C  
ATOM   3479  O   LEU B 471      -7.893  14.497   6.707  1.00 96.44           O  
ATOM   3480  CG  LEU B 471      -6.344  11.556   6.338  1.00 96.44           C  
ATOM   3481  CD1 LEU B 471      -7.419  11.327   5.281  1.00 96.44           C  
ATOM   3482  CD2 LEU B 471      -5.640  10.249   6.684  1.00 96.44           C  
ATOM   3483  N   GLU B 472      -5.927  15.101   7.575  1.00 92.40           N  
ATOM   3484  CA  GLU B 472      -6.550  15.721   8.741  1.00 92.40           C  
ATOM   3485  C   GLU B 472      -7.479  16.860   8.330  1.00 92.40           C  
ATOM   3486  CB  GLU B 472      -5.484  16.235   9.712  1.00 92.40           C  
ATOM   3487  O   GLU B 472      -8.618  16.938   8.796  1.00 92.40           O  
ATOM   3488  CG  GLU B 472      -6.049  16.762  11.023  1.00 92.40           C  
ATOM   3489  CD  GLU B 472      -4.974  17.143  12.029  1.00 92.40           C  
ATOM   3490  OE1 GLU B 472      -5.302  17.341  13.221  1.00 92.40           O  
ATOM   3491  OE2 GLU B 472      -3.796  17.246  11.621  1.00 92.40           O  
ATOM   3492  N   THR B 473      -6.946  17.715   7.461  1.00 94.02           N  
ATOM   3493  CA  THR B 473      -7.737  18.838   6.971  1.00 94.02           C  
ATOM   3494  C   THR B 473      -8.973  18.345   6.224  1.00 94.02           C  
ATOM   3495  CB  THR B 473      -6.905  19.748   6.049  1.00 94.02           C  
ATOM   3496  O   THR B 473     -10.069  18.880   6.404  1.00 94.02           O  
ATOM   3497  CG2 THR B 473      -7.727  20.936   5.560  1.00 94.02           C  
ATOM   3498  OG1 THR B 473      -5.765  20.233   6.768  1.00 94.02           O  
ATOM   3499  N   TYR B 474      -8.809  17.326   5.430  1.00 95.81           N  
ATOM   3500  CA  TYR B 474      -9.912  16.749   4.671  1.00 95.81           C  
ATOM   3501  C   TYR B 474     -11.007  16.240   5.600  1.00 95.81           C  
ATOM   3502  CB  TYR B 474      -9.412  15.607   3.779  1.00 95.81           C  
ATOM   3503  O   TYR B 474     -12.190  16.516   5.386  1.00 95.81           O  
ATOM   3504  CG  TYR B 474     -10.517  14.867   3.065  1.00 95.81           C  
ATOM   3505  CD1 TYR B 474     -10.950  13.621   3.514  1.00 95.81           C  
ATOM   3506  CD2 TYR B 474     -11.128  15.410   1.940  1.00 95.81           C  
ATOM   3507  CE1 TYR B 474     -11.966  12.934   2.858  1.00 95.81           C  
ATOM   3508  CE2 TYR B 474     -12.145  14.731   1.276  1.00 95.81           C  
ATOM   3509  OH  TYR B 474     -13.563  12.820   1.089  1.00 95.81           O  
ATOM   3510  CZ  TYR B 474     -12.557  13.496   1.742  1.00 95.81           C  
ATOM   3511  N   CYS B 475     -10.635  15.501   6.631  1.00 94.27           N  
ATOM   3512  CA  CYS B 475     -11.587  14.942   7.584  1.00 94.27           C  
ATOM   3513  C   CYS B 475     -12.344  16.048   8.310  1.00 94.27           C  
ATOM   3514  CB  CYS B 475     -10.870  14.052   8.598  1.00 94.27           C  
ATOM   3515  O   CYS B 475     -13.558  15.952   8.501  1.00 94.27           O  
ATOM   3516  SG  CYS B 475     -10.240  12.511   7.897  1.00 94.27           S  
ATOM   3517  N   LYS B 476     -11.674  17.125   8.689  1.00 91.82           N  
ATOM   3518  CA  LYS B 476     -12.288  18.245   9.394  1.00 91.82           C  
ATOM   3519  C   LYS B 476     -13.296  18.968   8.505  1.00 91.82           C  
ATOM   3520  CB  LYS B 476     -11.220  19.226   9.879  1.00 91.82           C  
ATOM   3521  O   LYS B 476     -14.350  19.399   8.976  1.00 91.82           O  
ATOM   3522  CG  LYS B 476     -10.423  18.731  11.078  1.00 91.82           C  
ATOM   3523  CD  LYS B 476      -9.372  19.746  11.508  1.00 91.82           C  
ATOM   3524  CE  LYS B 476      -8.551  19.237  12.685  1.00 91.82           C  
ATOM   3525  NZ  LYS B 476      -7.435  20.169  13.027  1.00 91.82           N  
ATOM   3526  N   GLN B 477     -13.001  19.051   7.194  1.00 92.99           N  
ATOM   3527  CA  GLN B 477     -13.839  19.793   6.258  1.00 92.99           C  
ATOM   3528  C   GLN B 477     -15.027  18.952   5.798  1.00 92.99           C  
ATOM   3529  CB  GLN B 477     -13.020  20.250   5.050  1.00 92.99           C  
ATOM   3530  O   GLN B 477     -16.159  19.437   5.761  1.00 92.99           O  
ATOM   3531  CG  GLN B 477     -12.004  21.338   5.371  1.00 92.99           C  
ATOM   3532  CD  GLN B 477     -11.119  21.682   4.189  1.00 92.99           C  
ATOM   3533  NE2 GLN B 477     -10.206  22.627   4.387  1.00 92.99           N  
ATOM   3534  OE1 GLN B 477     -11.253  21.103   3.106  1.00 92.99           O  
ATOM   3535  N   LYS B 478     -14.788  17.730   5.498  1.00 95.36           N  
ATOM   3536  CA  LYS B 478     -15.820  16.876   4.919  1.00 95.36           C  
ATOM   3537  C   LYS B 478     -16.732  16.304   6.001  1.00 95.36           C  
ATOM   3538  CB  LYS B 478     -15.188  15.740   4.113  1.00 95.36           C  
ATOM   3539  O   LYS B 478     -17.932  16.128   5.780  1.00 95.36           O  
ATOM   3540  CG  LYS B 478     -16.175  14.971   3.247  1.00 95.36           C  
ATOM   3541  CD  LYS B 478     -15.462  14.000   2.314  1.00 95.36           C  
ATOM   3542  CE  LYS B 478     -16.448  13.239   1.439  1.00 95.36           C  
ATOM   3543  NZ  LYS B 478     -15.752  12.315   0.494  1.00 95.36           N  
ATOM   3544  N   TYR B 479     -16.157  15.941   7.117  1.00 93.29           N  
ATOM   3545  CA  TYR B 479     -16.917  15.341   8.208  1.00 93.29           C  
ATOM   3546  C   TYR B 479     -16.728  16.125   9.501  1.00 93.29           C  
ATOM   3547  CB  TYR B 479     -16.498  13.882   8.417  1.00 93.29           C  
ATOM   3548  O   TYR B 479     -16.197  15.599  10.482  1.00 93.29           O  
ATOM   3549  CG  TYR B 479     -16.612  13.034   7.173  1.00 93.29           C  
ATOM   3550  CD1 TYR B 479     -17.846  12.548   6.749  1.00 93.29           C  
ATOM   3551  CD2 TYR B 479     -15.486  12.717   6.421  1.00 93.29           C  
ATOM   3552  CE1 TYR B 479     -17.956  11.764   5.605  1.00 93.29           C  
ATOM   3553  CE2 TYR B 479     -15.584  11.934   5.276  1.00 93.29           C  
ATOM   3554  OH  TYR B 479     -16.924  10.688   3.742  1.00 93.29           O  
ATOM   3555  CZ  TYR B 479     -16.821  11.464   4.876  1.00 93.29           C  
ATOM   3556  N   PRO B 480     -17.234  17.334   9.555  1.00 91.62           N  
ATOM   3557  CA  PRO B 480     -17.034  18.182  10.733  1.00 91.62           C  
ATOM   3558  C   PRO B 480     -17.643  17.585  12.000  1.00 91.62           C  
ATOM   3559  CB  PRO B 480     -17.737  19.487  10.351  1.00 91.62           C  
ATOM   3560  O   PRO B 480     -17.174  17.866  13.106  1.00 91.62           O  
ATOM   3561  CG  PRO B 480     -18.668  19.110   9.245  1.00 91.62           C  
ATOM   3562  CD  PRO B 480     -18.085  17.938   8.509  1.00 91.62           C  
ATOM   3563  N   GLU B 481     -18.598  16.722  11.792  1.00 91.72           N  
ATOM   3564  CA  GLU B 481     -19.317  16.150  12.927  1.00 91.72           C  
ATOM   3565  C   GLU B 481     -18.609  14.907  13.459  1.00 91.72           C  
ATOM   3566  CB  GLU B 481     -20.756  15.808  12.534  1.00 91.72           C  
ATOM   3567  O   GLU B 481     -18.910  14.439  14.559  1.00 91.72           O  
ATOM   3568  CG  GLU B 481     -21.553  16.999  12.019  1.00 91.72           C  
ATOM   3569  CD  GLU B 481     -21.940  17.980  13.114  1.00 91.72           C  
ATOM   3570  OE1 GLU B 481     -22.388  19.104  12.791  1.00 91.72           O  
ATOM   3571  OE2 GLU B 481     -21.794  17.623  14.304  1.00 91.72           O  
ATOM   3572  N   GLN B 482     -17.607  14.417  12.769  1.00 93.13           N  
ATOM   3573  CA  GLN B 482     -16.863  13.225  13.164  1.00 93.13           C  
ATOM   3574  C   GLN B 482     -15.430  13.576  13.555  1.00 93.13           C  
ATOM   3575  CB  GLN B 482     -16.862  12.194  12.035  1.00 93.13           C  
ATOM   3576  O   GLN B 482     -14.490  13.280  12.815  1.00 93.13           O  
ATOM   3577  CG  GLN B 482     -18.250  11.691  11.660  1.00 93.13           C  
ATOM   3578  CD  GLN B 482     -18.224  10.700  10.512  1.00 93.13           C  
ATOM   3579  NE2 GLN B 482     -19.300  10.667   9.733  1.00 93.13           N  
ATOM   3580  OE1 GLN B 482     -17.246   9.970  10.326  1.00 93.13           O  
ATOM   3581  N   GLN B 483     -15.216  14.081  14.756  1.00 86.93           N  
ATOM   3582  CA  GLN B 483     -13.923  14.594  15.195  1.00 86.93           C  
ATOM   3583  C   GLN B 483     -12.906  13.467  15.346  1.00 86.93           C  
ATOM   3584  CB  GLN B 483     -14.065  15.354  16.515  1.00 86.93           C  
ATOM   3585  O   GLN B 483     -11.701  13.687  15.207  1.00 86.93           O  
ATOM   3586  CG  GLN B 483     -14.866  16.643  16.399  1.00 86.93           C  
ATOM   3587  CD  GLN B 483     -14.968  17.391  17.715  1.00 86.93           C  
ATOM   3588  NE2 GLN B 483     -15.846  18.387  17.765  1.00 86.93           N  
ATOM   3589  OE1 GLN B 483     -14.264  17.076  18.680  1.00 86.93           O  
ATOM   3590  N   GLY B 484     -13.304  12.228  15.516  1.00 90.22           N  
ATOM   3591  CA  GLY B 484     -12.409  11.098  15.711  1.00 90.22           C  
ATOM   3592  C   GLY B 484     -12.159  10.309  14.440  1.00 90.22           C  
ATOM   3593  O   GLY B 484     -11.443   9.306  14.456  1.00 90.22           O  
ATOM   3594  N   ARG B 485     -12.620  10.854  13.333  1.00 95.53           N  
ATOM   3595  CA  ARG B 485     -12.545  10.114  12.077  1.00 95.53           C  
ATOM   3596  C   ARG B 485     -11.100   9.974  11.610  1.00 95.53           C  
ATOM   3597  CB  ARG B 485     -13.381  10.803  10.996  1.00 95.53           C  
ATOM   3598  O   ARG B 485     -10.677   8.892  11.199  1.00 95.53           O  
ATOM   3599  CG  ARG B 485     -13.393  10.068   9.666  1.00 95.53           C  
ATOM   3600  CD  ARG B 485     -14.372  10.696   8.684  1.00 95.53           C  
ATOM   3601  NE  ARG B 485     -14.433   9.948   7.431  1.00 95.53           N  
ATOM   3602  NH1 ARG B 485     -16.341   8.770   7.986  1.00 95.53           N  
ATOM   3603  NH2 ARG B 485     -15.327   8.428   5.959  1.00 95.53           N  
ATOM   3604  CZ  ARG B 485     -15.367   9.050   7.128  1.00 95.53           C  
ATOM   3605  N   PHE B 486     -10.354  11.041  11.667  1.00 94.65           N  
ATOM   3606  CA  PHE B 486      -8.950  11.033  11.275  1.00 94.65           C  
ATOM   3607  C   PHE B 486      -8.177   9.975  12.053  1.00 94.65           C  
ATOM   3608  CB  PHE B 486      -8.320  12.412  11.496  1.00 94.65           C  
ATOM   3609  O   PHE B 486      -7.460   9.163  11.463  1.00 94.65           O  
ATOM   3610  CG  PHE B 486      -6.835  12.446  11.259  1.00 94.65           C  
ATOM   3611  CD1 PHE B 486      -5.951  12.604  12.319  1.00 94.65           C  
ATOM   3612  CD2 PHE B 486      -6.322  12.321   9.974  1.00 94.65           C  
ATOM   3613  CE1 PHE B 486      -4.575  12.636  12.103  1.00 94.65           C  
ATOM   3614  CE2 PHE B 486      -4.948  12.352   9.750  1.00 94.65           C  
ATOM   3615  CZ  PHE B 486      -4.077  12.511  10.816  1.00 94.65           C  
ATOM   3616  N   ALA B 487      -8.373   9.999  13.368  1.00 91.06           N  
ATOM   3617  CA  ALA B 487      -7.694   9.039  14.234  1.00 91.06           C  
ATOM   3618  C   ALA B 487      -8.126   7.610  13.914  1.00 91.06           C  
ATOM   3619  CB  ALA B 487      -7.969   9.358  15.702  1.00 91.06           C  
ATOM   3620  O   ALA B 487      -7.299   6.696  13.888  1.00 91.06           O  
ATOM   3621  N   LYS B 488      -9.360   7.363  13.715  1.00 94.24           N  
ATOM   3622  CA  LYS B 488      -9.887   6.041  13.390  1.00 94.24           C  
ATOM   3623  C   LYS B 488      -9.279   5.510  12.095  1.00 94.24           C  
ATOM   3624  CB  LYS B 488     -11.411   6.085  13.274  1.00 94.24           C  
ATOM   3625  O   LYS B 488      -8.988   4.317  11.983  1.00 94.24           O  
ATOM   3626  CG  LYS B 488     -12.133   6.146  14.612  1.00 94.24           C  
ATOM   3627  CD  LYS B 488     -13.645   6.126  14.434  1.00 94.24           C  
ATOM   3628  CE  LYS B 488     -14.368   6.321  15.760  1.00 94.24           C  
ATOM   3629  NZ  LYS B 488     -15.849   6.395  15.577  1.00 94.24           N  
ATOM   3630  N   LEU B 489      -9.088   6.391  11.079  1.00 97.63           N  
ATOM   3631  CA  LEU B 489      -8.449   6.013   9.822  1.00 97.63           C  
ATOM   3632  C   LEU B 489      -7.012   5.562  10.057  1.00 97.63           C  
ATOM   3633  CB  LEU B 489      -8.475   7.183   8.835  1.00 97.63           C  
ATOM   3634  O   LEU B 489      -6.586   4.532   9.530  1.00 97.63           O  
ATOM   3635  CG  LEU B 489      -9.812   7.460   8.147  1.00 97.63           C  
ATOM   3636  CD1 LEU B 489      -9.800   8.843   7.503  1.00 97.63           C  
ATOM   3637  CD2 LEU B 489     -10.114   6.384   7.110  1.00 97.63           C  
ATOM   3638  N   LEU B 490      -6.274   6.240  10.918  1.00 96.03           N  
ATOM   3639  CA  LEU B 490      -4.869   5.949  11.183  1.00 96.03           C  
ATOM   3640  C   LEU B 490      -4.719   4.619  11.914  1.00 96.03           C  
ATOM   3641  CB  LEU B 490      -4.235   7.072  12.008  1.00 96.03           C  
ATOM   3642  O   LEU B 490      -3.693   3.947  11.784  1.00 96.03           O  
ATOM   3643  CG  LEU B 490      -4.064   8.418  11.302  1.00 96.03           C  
ATOM   3644  CD1 LEU B 490      -3.364   9.413  12.221  1.00 96.03           C  
ATOM   3645  CD2 LEU B 490      -3.287   8.245  10.002  1.00 96.03           C  
ATOM   3646  N   LEU B 491      -5.779   4.227  12.609  1.00 94.04           N  
ATOM   3647  CA  LEU B 491      -5.739   2.981  13.365  1.00 94.04           C  
ATOM   3648  C   LEU B 491      -5.785   1.776  12.431  1.00 94.04           C  
ATOM   3649  CB  LEU B 491      -6.904   2.917  14.356  1.00 94.04           C  
ATOM   3650  O   LEU B 491      -5.524   0.647  12.854  1.00 94.04           O  
ATOM   3651  CG  LEU B 491      -6.761   3.759  15.626  1.00 94.04           C  
ATOM   3652  CD1 LEU B 491      -8.056   3.728  16.430  1.00 94.04           C  
ATOM   3653  CD2 LEU B 491      -5.591   3.262  16.468  1.00 94.04           C  
ATOM   3654  N   ARG B 492      -5.987   2.022  11.066  1.00 95.60           N  
ATOM   3655  CA  ARG B 492      -5.954   0.945  10.082  1.00 95.60           C  
ATOM   3656  C   ARG B 492      -4.519   0.580   9.717  1.00 95.60           C  
ATOM   3657  CB  ARG B 492      -6.730   1.342   8.824  1.00 95.60           C  
ATOM   3658  O   ARG B 492      -4.248  -0.547   9.297  1.00 95.60           O  
ATOM   3659  CG  ARG B 492      -8.212   1.584   9.064  1.00 95.60           C  
ATOM   3660  CD  ARG B 492      -8.879   0.386   9.724  1.00 95.60           C  
ATOM   3661  NE  ARG B 492      -8.774   0.443  11.179  1.00 95.60           N  
ATOM   3662  NH1 ARG B 492     -10.239  -1.301  11.561  1.00 95.60           N  
ATOM   3663  NH2 ARG B 492      -9.253  -0.220  13.325  1.00 95.60           N  
ATOM   3664  CZ  ARG B 492      -9.422  -0.359  12.018  1.00 95.60           C  
ATOM   3665  N   LEU B 493      -3.611   1.468   9.922  1.00 94.62           N  
ATOM   3666  CA  LEU B 493      -2.233   1.327   9.465  1.00 94.62           C  
ATOM   3667  C   LEU B 493      -1.529   0.192  10.203  1.00 94.62           C  
ATOM   3668  CB  LEU B 493      -1.464   2.635   9.666  1.00 94.62           C  
ATOM   3669  O   LEU B 493      -0.895  -0.661   9.578  1.00 94.62           O  
ATOM   3670  CG  LEU B 493      -1.830   3.787   8.728  1.00 94.62           C  
ATOM   3671  CD1 LEU B 493      -1.103   5.061   9.145  1.00 94.62           C  
ATOM   3672  CD2 LEU B 493      -1.502   3.426   7.284  1.00 94.62           C  
ATOM   3673  N   PRO B 494      -1.679   0.086  11.569  1.00 88.75           N  
ATOM   3674  CA  PRO B 494      -1.025  -1.027  12.262  1.00 88.75           C  
ATOM   3675  C   PRO B 494      -1.536  -2.390  11.801  1.00 88.75           C  
ATOM   3676  CB  PRO B 494      -1.374  -0.781  13.732  1.00 88.75           C  
ATOM   3677  O   PRO B 494      -0.751  -3.329  11.648  1.00 88.75           O  
ATOM   3678  CG  PRO B 494      -1.626   0.690  13.824  1.00 88.75           C  
ATOM   3679  CD  PRO B 494      -2.245   1.149  12.535  1.00 88.75           C  
ATOM   3680  N   ALA B 495      -2.867  -2.446  11.612  1.00 90.29           N  
ATOM   3681  CA  ALA B 495      -3.433  -3.696  11.112  1.00 90.29           C  
ATOM   3682  C   ALA B 495      -2.876  -4.038   9.733  1.00 90.29           C  
ATOM   3683  CB  ALA B 495      -4.957  -3.607  11.060  1.00 90.29           C  
ATOM   3684  O   ALA B 495      -2.547  -5.194   9.458  1.00 90.29           O  
ATOM   3685  N   LEU B 496      -2.783  -3.079   8.862  1.00 92.55           N  
ATOM   3686  CA  LEU B 496      -2.215  -3.274   7.532  1.00 92.55           C  
ATOM   3687  C   LEU B 496      -0.778  -3.774   7.623  1.00 92.55           C  
ATOM   3688  CB  LEU B 496      -2.265  -1.970   6.731  1.00 92.55           C  
ATOM   3689  O   LEU B 496      -0.393  -4.706   6.912  1.00 92.55           O  
ATOM   3690  CG  LEU B 496      -3.589  -1.651   6.037  1.00 92.55           C  
ATOM   3691  CD1 LEU B 496      -3.632  -0.183   5.626  1.00 92.55           C  
ATOM   3692  CD2 LEU B 496      -3.791  -2.557   4.826  1.00 92.55           C  
ATOM   3693  N   ARG B 497      -0.048  -3.188   8.503  1.00 86.49           N  
ATOM   3694  CA  ARG B 497       1.343  -3.589   8.687  1.00 86.49           C  
ATOM   3695  C   ARG B 497       1.436  -5.021   9.204  1.00 86.49           C  
ATOM   3696  CB  ARG B 497       2.055  -2.637   9.649  1.00 86.49           C  
ATOM   3697  O   ARG B 497       2.195  -5.832   8.669  1.00 86.49           O  
ATOM   3698  CG  ARG B 497       3.527  -2.956   9.854  1.00 86.49           C  
ATOM   3699  CD  ARG B 497       4.344  -2.682   8.599  1.00 86.49           C  
ATOM   3700  NE  ARG B 497       5.767  -2.921   8.819  1.00 86.49           N  
ATOM   3701  NH1 ARG B 497       6.324  -2.928   6.576  1.00 86.49           N  
ATOM   3702  NH2 ARG B 497       7.944  -3.251   8.165  1.00 86.49           N  
ATOM   3703  CZ  ARG B 497       6.675  -3.033   7.853  1.00 86.49           C  
ATOM   3704  N   SER B 498       0.657  -5.329  10.217  1.00 83.59           N  
ATOM   3705  CA  SER B 498       0.677  -6.651  10.835  1.00 83.59           C  
ATOM   3706  C   SER B 498       0.256  -7.731   9.844  1.00 83.59           C  
ATOM   3707  CB  SER B 498      -0.240  -6.684  12.059  1.00 83.59           C  
ATOM   3708  O   SER B 498       0.934  -8.751   9.705  1.00 83.59           O  
ATOM   3709  OG  SER B 498      -0.314  -7.994  12.596  1.00 83.59           O  
ATOM   3710  N   ILE B 499      -0.848  -7.480   9.151  1.00 86.03           N  
ATOM   3711  CA  ILE B 499      -1.337  -8.434   8.162  1.00 86.03           C  
ATOM   3712  C   ILE B 499      -0.331  -8.555   7.020  1.00 86.03           C  
ATOM   3713  CB  ILE B 499      -2.722  -8.021   7.614  1.00 86.03           C  
ATOM   3714  O   ILE B 499      -0.079  -9.653   6.519  1.00 86.03           O  
ATOM   3715  CG1 ILE B 499      -3.777  -8.089   8.724  1.00 86.03           C  
ATOM   3716  CG2 ILE B 499      -3.118  -8.902   6.426  1.00 86.03           C  
ATOM   3717  CD1 ILE B 499      -5.121  -7.487   8.338  1.00 86.03           C  
ATOM   3718  N   GLY B 500       0.241  -7.399   6.596  1.00 81.41           N  
ATOM   3719  CA  GLY B 500       1.265  -7.402   5.563  1.00 81.41           C  
ATOM   3720  C   GLY B 500       2.458  -8.274   5.907  1.00 81.41           C  
ATOM   3721  O   GLY B 500       2.930  -9.047   5.071  1.00 81.41           O  
ATOM   3722  N   LEU B 501       2.951  -8.230   7.110  1.00 75.16           N  
ATOM   3723  CA  LEU B 501       4.096  -9.015   7.561  1.00 75.16           C  
ATOM   3724  C   LEU B 501       3.761 -10.503   7.580  1.00 75.16           C  
ATOM   3725  CB  LEU B 501       4.542  -8.562   8.953  1.00 75.16           C  
ATOM   3726  O   LEU B 501       4.582 -11.333   7.183  1.00 75.16           O  
ATOM   3727  CG  LEU B 501       5.277  -7.223   9.028  1.00 75.16           C  
ATOM   3728  CD1 LEU B 501       5.430  -6.782  10.479  1.00 75.16           C  
ATOM   3729  CD2 LEU B 501       6.638  -7.321   8.347  1.00 75.16           C  
ATOM   3730  N   LYS B 502       2.621 -10.851   8.014  1.00 75.56           N  
ATOM   3731  CA  LYS B 502       2.187 -12.245   8.026  1.00 75.56           C  
ATOM   3732  C   LYS B 502       2.096 -12.805   6.609  1.00 75.56           C  
ATOM   3733  CB  LYS B 502       0.836 -12.381   8.731  1.00 75.56           C  
ATOM   3734  O   LYS B 502       2.436 -13.966   6.372  1.00 75.56           O  
ATOM   3735  CG  LYS B 502       0.934 -12.450  10.248  1.00 75.56           C  
ATOM   3736  CD  LYS B 502      -0.265 -13.169  10.853  1.00 75.56           C  
ATOM   3737  CE  LYS B 502      -0.151 -13.270  12.368  1.00 75.56           C  
ATOM   3738  NZ  LYS B 502      -1.321 -13.981  12.965  1.00 75.56           N  
ATOM   3739  N   CYS B 503       1.555 -11.929   5.690  1.00 74.03           N  
ATOM   3740  CA  CYS B 503       1.475 -12.325   4.288  1.00 74.03           C  
ATOM   3741  C   CYS B 503       2.862 -12.603   3.720  1.00 74.03           C  
ATOM   3742  CB  CYS B 503       0.784 -11.240   3.463  1.00 74.03           C  
ATOM   3743  O   CYS B 503       3.061 -13.593   3.014  1.00 74.03           O  
ATOM   3744  SG  CYS B 503      -1.020 -11.306   3.540  1.00 74.03           S  
ATOM   3745  N   LEU B 504       3.784 -11.781   4.028  1.00 67.59           N  
ATOM   3746  CA  LEU B 504       5.151 -11.947   3.546  1.00 67.59           C  
ATOM   3747  C   LEU B 504       5.767 -13.232   4.088  1.00 67.59           C  
ATOM   3748  CB  LEU B 504       6.011 -10.746   3.948  1.00 67.59           C  
ATOM   3749  O   LEU B 504       6.500 -13.923   3.376  1.00 67.59           O  
ATOM   3750  CG  LEU B 504       5.850  -9.483   3.100  1.00 67.59           C  
ATOM   3751  CD1 LEU B 504       6.639  -8.330   3.712  1.00 67.59           C  
ATOM   3752  CD2 LEU B 504       6.296  -9.741   1.665  1.00 67.59           C  
ATOM   3753  N   GLU B 505       5.531 -13.525   5.301  1.00 66.98           N  
ATOM   3754  CA  GLU B 505       6.015 -14.761   5.909  1.00 66.98           C  
ATOM   3755  C   GLU B 505       5.509 -15.984   5.150  1.00 66.98           C  
ATOM   3756  CB  GLU B 505       5.590 -14.840   7.378  1.00 66.98           C  
ATOM   3757  O   GLU B 505       6.271 -16.918   4.889  1.00 66.98           O  
ATOM   3758  CG  GLU B 505       6.364 -13.904   8.294  1.00 66.98           C  
ATOM   3759  CD  GLU B 505       5.906 -13.966   9.742  1.00 66.98           C  
ATOM   3760  OE1 GLU B 505       6.453 -13.219  10.585  1.00 66.98           O  
ATOM   3761  OE2 GLU B 505       4.992 -14.769  10.037  1.00 66.98           O  
ATOM   3762  N   HIS B 506       4.276 -15.914   4.786  1.00 63.70           N  
ATOM   3763  CA  HIS B 506       3.678 -17.026   4.056  1.00 63.70           C  
ATOM   3764  C   HIS B 506       4.255 -17.136   2.649  1.00 63.70           C  
ATOM   3765  CB  HIS B 506       2.158 -16.867   3.989  1.00 63.70           C  
ATOM   3766  O   HIS B 506       4.459 -18.241   2.141  1.00 63.70           O  
ATOM   3767  CG  HIS B 506       1.430 -17.592   5.076  1.00 63.70           C  
ATOM   3768  CD2 HIS B 506       0.901 -17.148   6.241  1.00 63.70           C  
ATOM   3769  ND1 HIS B 506       1.181 -18.946   5.030  1.00 63.70           N  
ATOM   3770  CE1 HIS B 506       0.527 -19.305   6.123  1.00 63.70           C  
ATOM   3771  NE2 HIS B 506       0.345 -18.232   6.874  1.00 63.70           N  
ATOM   3772  N   LEU B 507       4.479 -16.012   1.999  1.00 61.10           N  
ATOM   3773  CA  LEU B 507       5.067 -16.010   0.664  1.00 61.10           C  
ATOM   3774  C   LEU B 507       6.480 -16.582   0.692  1.00 61.10           C  
ATOM   3775  CB  LEU B 507       5.088 -14.592   0.090  1.00 61.10           C  
ATOM   3776  O   LEU B 507       6.885 -17.293  -0.231  1.00 61.10           O  
ATOM   3777  CG  LEU B 507       3.735 -14.002  -0.311  1.00 61.10           C  
ATOM   3778  CD1 LEU B 507       3.895 -12.542  -0.724  1.00 61.10           C  
ATOM   3779  CD2 LEU B 507       3.110 -14.816  -1.439  1.00 61.10           C  
ATOM   3780  N   PHE B 508       7.215 -16.281   1.706  1.00 51.87           N  
ATOM   3781  CA  PHE B 508       8.571 -16.787   1.879  1.00 51.87           C  
ATOM   3782  C   PHE B 508       8.562 -18.293   2.111  1.00 51.87           C  
ATOM   3783  CB  PHE B 508       9.265 -16.080   3.048  1.00 51.87           C  
ATOM   3784  O   PHE B 508       9.352 -19.024   1.509  1.00 51.87           O  
ATOM   3785  CG  PHE B 508       9.880 -14.758   2.679  1.00 51.87           C  
ATOM   3786  CD1 PHE B 508      11.044 -14.704   1.922  1.00 51.87           C  
ATOM   3787  CD2 PHE B 508       9.295 -13.567   3.089  1.00 51.87           C  
ATOM   3788  CE1 PHE B 508      11.616 -13.481   1.579  1.00 51.87           C  
ATOM   3789  CE2 PHE B 508       9.860 -12.341   2.750  1.00 51.87           C  
ATOM   3790  CZ  PHE B 508      11.022 -12.301   1.996  1.00 51.87           C  
ATOM   3791  N   PHE B 509       7.714 -18.693   2.976  1.00 47.45           N  
ATOM   3792  CA  PHE B 509       7.668 -20.097   3.368  1.00 47.45           C  
ATOM   3793  C   PHE B 509       7.216 -20.970   2.204  1.00 47.45           C  
ATOM   3794  CB  PHE B 509       6.731 -20.291   4.565  1.00 47.45           C  
ATOM   3795  O   PHE B 509       7.679 -22.102   2.054  1.00 47.45           O  
ATOM   3796  CG  PHE B 509       7.371 -19.990   5.893  1.00 47.45           C  
ATOM   3797  CD1 PHE B 509       8.334 -20.839   6.424  1.00 47.45           C  
ATOM   3798  CD2 PHE B 509       7.011 -18.856   6.610  1.00 47.45           C  
ATOM   3799  CE1 PHE B 509       8.929 -20.563   7.653  1.00 47.45           C  
ATOM   3800  CE2 PHE B 509       7.600 -18.574   7.839  1.00 47.45           C  
ATOM   3801  CZ  PHE B 509       8.558 -19.429   8.359  1.00 47.45           C  
ATOM   3802  N   PHE B 510       6.385 -20.381   1.353  1.00 46.11           N  
ATOM   3803  CA  PHE B 510       5.874 -21.181   0.246  1.00 46.11           C  
ATOM   3804  C   PHE B 510       6.662 -20.906  -1.029  1.00 46.11           C  
ATOM   3805  CB  PHE B 510       4.387 -20.895   0.017  1.00 46.11           C  
ATOM   3806  O   PHE B 510       6.271 -21.345  -2.113  1.00 46.11           O  
ATOM   3807  CG  PHE B 510       3.490 -21.444   1.094  1.00 46.11           C  
ATOM   3808  CD1 PHE B 510       3.107 -22.780   1.084  1.00 46.11           C  
ATOM   3809  CD2 PHE B 510       3.030 -20.624   2.116  1.00 46.11           C  
ATOM   3810  CE1 PHE B 510       2.277 -23.291   2.079  1.00 46.11           C  
ATOM   3811  CE2 PHE B 510       2.201 -21.128   3.114  1.00 46.11           C  
ATOM   3812  CZ  PHE B 510       1.824 -22.461   3.093  1.00 46.11           C  
ATOM   3813  N   LYS B 511       7.820 -20.283  -0.868  1.00 44.48           N  
ATOM   3814  CA  LYS B 511       8.787 -20.004  -1.926  1.00 44.48           C  
ATOM   3815  C   LYS B 511       8.101 -19.422  -3.158  1.00 44.48           C  
ATOM   3816  CB  LYS B 511       9.552 -21.273  -2.303  1.00 44.48           C  
ATOM   3817  O   LYS B 511       8.387 -19.830  -4.286  1.00 44.48           O  
ATOM   3818  CG  LYS B 511      10.446 -21.810  -1.195  1.00 44.48           C  
ATOM   3819  CD  LYS B 511      11.306 -22.969  -1.682  1.00 44.48           C  
ATOM   3820  CE  LYS B 511      12.261 -23.452  -0.598  1.00 44.48           C  
ATOM   3821  NZ  LYS B 511      13.024 -24.660  -1.031  1.00 44.48           N  
ATOM   3822  N   LEU B 512       7.062 -18.669  -2.797  1.00 44.24           N  
ATOM   3823  CA  LEU B 512       6.304 -18.072  -3.891  1.00 44.24           C  
ATOM   3824  C   LEU B 512       7.005 -16.826  -4.422  1.00 44.24           C  
ATOM   3825  CB  LEU B 512       4.887 -17.717  -3.431  1.00 44.24           C  
ATOM   3826  O   LEU B 512       6.707 -16.364  -5.526  1.00 44.24           O  
ATOM   3827  CG  LEU B 512       3.966 -18.893  -3.103  1.00 44.24           C  
ATOM   3828  CD1 LEU B 512       2.707 -18.400  -2.398  1.00 44.24           C  
ATOM   3829  CD2 LEU B 512       3.609 -19.662  -4.370  1.00 44.24           C  
ATOM   3830  N   ILE B 513       7.897 -16.257  -3.700  1.00 40.84           N  
ATOM   3831  CA  ILE B 513       8.718 -15.150  -4.180  1.00 40.84           C  
ATOM   3832  C   ILE B 513      10.060 -15.681  -4.678  1.00 40.84           C  
ATOM   3833  CB  ILE B 513       8.937 -14.090  -3.077  1.00 40.84           C  
ATOM   3834  O   ILE B 513      10.717 -16.468  -3.991  1.00 40.84           O  
ATOM   3835  CG1 ILE B 513       7.590 -13.578  -2.554  1.00 40.84           C  
ATOM   3836  CG2 ILE B 513       9.796 -12.936  -3.601  1.00 40.84           C  
ATOM   3837  CD1 ILE B 513       7.703 -12.673  -1.335  1.00 40.84           C  
ATOM   3838  N   GLY B 514      10.091 -16.095  -6.014  1.00 41.70           N  
ATOM   3839  CA  GLY B 514      11.367 -16.551  -6.540  1.00 41.70           C  
ATOM   3840  C   GLY B 514      12.552 -15.792  -5.972  1.00 41.70           C  
ATOM   3841  O   GLY B 514      12.398 -14.992  -5.048  1.00 41.70           O  
ATOM   3842  N   ASP B 515      13.758 -16.312  -6.261  1.00 41.84           N  
ATOM   3843  CA  ASP B 515      15.014 -15.662  -5.900  1.00 41.84           C  
ATOM   3844  C   ASP B 515      15.158 -14.316  -6.606  1.00 41.84           C  
ATOM   3845  CB  ASP B 515      16.202 -16.564  -6.240  1.00 41.84           C  
ATOM   3846  O   ASP B 515      16.147 -13.607  -6.406  1.00 41.84           O  
ATOM   3847  CG  ASP B 515      16.391 -17.696  -5.245  1.00 41.84           C  
ATOM   3848  OD1 ASP B 515      15.950 -17.566  -4.083  1.00 41.84           O  
ATOM   3849  OD2 ASP B 515      16.990 -18.725  -5.626  1.00 41.84           O  
ATOM   3850  N   THR B 516      14.134 -13.933  -7.413  1.00 40.35           N  
ATOM   3851  CA  THR B 516      14.332 -12.683  -8.138  1.00 40.35           C  
ATOM   3852  C   THR B 516      13.871 -11.493  -7.300  1.00 40.35           C  
ATOM   3853  CB  THR B 516      13.578 -12.690  -9.481  1.00 40.35           C  
ATOM   3854  O   THR B 516      12.715 -11.436  -6.877  1.00 40.35           O  
ATOM   3855  CG2 THR B 516      14.482 -13.160 -10.616  1.00 40.35           C  
ATOM   3856  OG1 THR B 516      12.452 -13.572  -9.385  1.00 40.35           O  
ATOM   3857  N   PRO B 517      14.839 -10.582  -7.060  1.00 43.55           N  
ATOM   3858  CA  PRO B 517      14.496  -9.385  -6.288  1.00 43.55           C  
ATOM   3859  C   PRO B 517      13.426  -8.533  -6.966  1.00 43.55           C  
ATOM   3860  CB  PRO B 517      15.823  -8.629  -6.202  1.00 43.55           C  
ATOM   3861  O   PRO B 517      13.469  -8.334  -8.183  1.00 43.55           O  
ATOM   3862  CG  PRO B 517      16.756  -9.393  -7.085  1.00 43.55           C  
ATOM   3863  CD  PRO B 517      16.047 -10.620  -7.581  1.00 43.55           C  
ATOM   3864  N   ILE B 518      12.197  -8.298  -6.452  1.00 47.11           N  
ATOM   3865  CA  ILE B 518      11.103  -7.455  -6.922  1.00 47.11           C  
ATOM   3866  C   ILE B 518      11.658  -6.131  -7.440  1.00 47.11           C  
ATOM   3867  CB  ILE B 518      10.065  -7.201  -5.806  1.00 47.11           C  
ATOM   3868  O   ILE B 518      11.001  -5.439  -8.222  1.00 47.11           O  
ATOM   3869  CG1 ILE B 518       8.777  -6.616  -6.397  1.00 47.11           C  
ATOM   3870  CG2 ILE B 518      10.644  -6.277  -4.730  1.00 47.11           C  
ATOM   3871  CD1 ILE B 518       7.576  -6.697  -5.465  1.00 47.11           C  
ATOM   3872  N   ASP B 519      12.954  -5.851  -7.121  1.00 48.91           N  
ATOM   3873  CA  ASP B 519      13.564  -4.566  -7.446  1.00 48.91           C  
ATOM   3874  C   ASP B 519      13.692  -4.384  -8.957  1.00 48.91           C  
ATOM   3875  CB  ASP B 519      14.938  -4.441  -6.784  1.00 48.91           C  
ATOM   3876  O   ASP B 519      13.398  -3.310  -9.486  1.00 48.91           O  
ATOM   3877  CG  ASP B 519      14.858  -4.318  -5.272  1.00 48.91           C  
ATOM   3878  OD1 ASP B 519      13.739  -4.336  -4.717  1.00 48.91           O  
ATOM   3879  OD2 ASP B 519      15.925  -4.198  -4.631  1.00 48.91           O  
ATOM   3880  N   THR B 520      14.172  -5.404  -9.594  1.00 48.64           N  
ATOM   3881  CA  THR B 520      14.359  -5.317 -11.038  1.00 48.64           C  
ATOM   3882  C   THR B 520      13.026  -5.082 -11.743  1.00 48.64           C  
ATOM   3883  CB  THR B 520      15.019  -6.593 -11.594  1.00 48.64           C  
ATOM   3884  O   THR B 520      12.944  -4.278 -12.675  1.00 48.64           O  
ATOM   3885  CG2 THR B 520      16.260  -6.258 -12.414  1.00 48.64           C  
ATOM   3886  OG1 THR B 520      15.395  -7.443 -10.503  1.00 48.64           O  
ATOM   3887  N   PHE B 521      12.032  -5.715 -11.245  1.00 50.87           N  
ATOM   3888  CA  PHE B 521      10.691  -5.549 -11.793  1.00 50.87           C  
ATOM   3889  C   PHE B 521      10.194  -4.123 -11.587  1.00 50.87           C  
ATOM   3890  CB  PHE B 521       9.719  -6.542 -11.148  1.00 50.87           C  
ATOM   3891  O   PHE B 521       9.678  -3.500 -12.517  1.00 50.87           O  
ATOM   3892  CG  PHE B 521       8.291  -6.367 -11.590  1.00 50.87           C  
ATOM   3893  CD1 PHE B 521       7.374  -5.708 -10.780  1.00 50.87           C  
ATOM   3894  CD2 PHE B 521       7.865  -6.862 -12.815  1.00 50.87           C  
ATOM   3895  CE1 PHE B 521       6.052  -5.545 -11.186  1.00 50.87           C  
ATOM   3896  CE2 PHE B 521       6.545  -6.703 -13.228  1.00 50.87           C  
ATOM   3897  CZ  PHE B 521       5.640  -6.045 -12.411  1.00 50.87           C  
ATOM   3898  N   LEU B 522      10.287  -3.671 -10.494  1.00 51.80           N  
ATOM   3899  CA  LEU B 522       9.835  -2.325 -10.161  1.00 51.80           C  
ATOM   3900  C   LEU B 522      10.582  -1.282 -10.986  1.00 51.80           C  
ATOM   3901  CB  LEU B 522      10.030  -2.047  -8.668  1.00 51.80           C  
ATOM   3902  O   LEU B 522       9.980  -0.324 -11.476  1.00 51.80           O  
ATOM   3903  CG  LEU B 522       9.121  -2.818  -7.711  1.00 51.80           C  
ATOM   3904  CD1 LEU B 522       9.520  -2.545  -6.264  1.00 51.80           C  
ATOM   3905  CD2 LEU B 522       7.660  -2.449  -7.946  1.00 51.80           C  
ATOM   3906  N   MET B 523      11.918  -1.561 -11.118  1.00 54.46           N  
ATOM   3907  CA  MET B 523      12.731  -0.626 -11.891  1.00 54.46           C  
ATOM   3908  C   MET B 523      12.271  -0.577 -13.344  1.00 54.46           C  
ATOM   3909  CB  MET B 523      14.209  -1.015 -11.823  1.00 54.46           C  
ATOM   3910  O   MET B 523      12.174   0.501 -13.933  1.00 54.46           O  
ATOM   3911  CG  MET B 523      14.954  -0.391 -10.655  1.00 54.46           C  
ATOM   3912  SD  MET B 523      16.772  -0.386 -10.902  1.00 54.46           S  
ATOM   3913  CE  MET B 523      17.312  -1.090  -9.319  1.00 54.46           C  
ATOM   3914  N   GLU B 524      12.038  -1.729 -13.916  1.00 53.08           N  
ATOM   3915  CA  GLU B 524      11.585  -1.804 -15.302  1.00 53.08           C  
ATOM   3916  C   GLU B 524      10.248  -1.090 -15.484  1.00 53.08           C  
ATOM   3917  CB  GLU B 524      11.469  -3.262 -15.752  1.00 53.08           C  
ATOM   3918  O   GLU B 524      10.051  -0.371 -16.465  1.00 53.08           O  
ATOM   3919  CG  GLU B 524      12.807  -3.924 -16.044  1.00 53.08           C  
ATOM   3920  CD  GLU B 524      12.677  -5.372 -16.490  1.00 53.08           C  
ATOM   3921  OE1 GLU B 524      13.709  -6.003 -16.811  1.00 53.08           O  
ATOM   3922  OE2 GLU B 524      11.533  -5.878 -16.519  1.00 53.08           O  
ATOM   3923  N   MET B 525       9.411  -1.271 -14.504  1.00 55.39           N  
ATOM   3924  CA  MET B 525       8.078  -0.684 -14.602  1.00 55.39           C  
ATOM   3925  C   MET B 525       8.131   0.825 -14.385  1.00 55.39           C  
ATOM   3926  CB  MET B 525       7.131  -1.325 -13.585  1.00 55.39           C  
ATOM   3927  O   MET B 525       7.384   1.574 -15.016  1.00 55.39           O  
ATOM   3928  CG  MET B 525       6.648  -2.709 -13.986  1.00 55.39           C  
ATOM   3929  SD  MET B 525       4.829  -2.779 -14.221  1.00 55.39           S  
ATOM   3930  CE  MET B 525       4.686  -1.994 -15.850  1.00 55.39           C  
ATOM   3931  N   LEU B 526       9.001   1.245 -13.545  1.00 54.97           N  
ATOM   3932  CA  LEU B 526       9.127   2.669 -13.258  1.00 54.97           C  
ATOM   3933  C   LEU B 526       9.754   3.407 -14.436  1.00 54.97           C  
ATOM   3934  CB  LEU B 526       9.968   2.890 -11.997  1.00 54.97           C  
ATOM   3935  O   LEU B 526       9.463   4.584 -14.663  1.00 54.97           O  
ATOM   3936  CG  LEU B 526       9.259   2.662 -10.662  1.00 54.97           C  
ATOM   3937  CD1 LEU B 526      10.272   2.632  -9.522  1.00 54.97           C  
ATOM   3938  CD2 LEU B 526       8.208   3.741 -10.422  1.00 54.97           C  
ATOM   3939  N   GLU B 527      10.622   2.700 -15.189  1.00 53.00           N  
ATOM   3940  CA  GLU B 527      11.302   3.308 -16.328  1.00 53.00           C  
ATOM   3941  C   GLU B 527      10.396   3.349 -17.555  1.00 53.00           C  
ATOM   3942  CB  GLU B 527      12.592   2.550 -16.653  1.00 53.00           C  
ATOM   3943  O   GLU B 527      10.636   4.122 -18.485  1.00 53.00           O  
ATOM   3944  CG  GLU B 527      13.722   2.810 -15.667  1.00 53.00           C  
ATOM   3945  CD  GLU B 527      14.972   1.995 -15.959  1.00 53.00           C  
ATOM   3946  OE1 GLU B 527      16.002   2.197 -15.276  1.00 53.00           O  
ATOM   3947  OE2 GLU B 527      14.922   1.150 -16.880  1.00 53.00           O  
ATOM   3948  N   ALA B 528       9.369   2.562 -17.540  1.00 48.44           N  
ATOM   3949  CA  ALA B 528       8.449   2.525 -18.674  1.00 48.44           C  
ATOM   3950  C   ALA B 528       7.646   3.820 -18.771  1.00 48.44           C  
ATOM   3951  CB  ALA B 528       7.509   1.328 -18.558  1.00 48.44           C  
ATOM   3952  O   ALA B 528       7.288   4.413 -17.751  1.00 48.44           O  
ATOM   3953  N   PRO B 529       7.565   4.432 -19.998  1.00 38.57           N  
ATOM   3954  CA  PRO B 529       6.866   5.708 -20.172  1.00 38.57           C  
ATOM   3955  C   PRO B 529       5.443   5.681 -19.620  1.00 38.57           C  
ATOM   3956  CB  PRO B 529       6.860   5.902 -21.690  1.00 38.57           C  
ATOM   3957  O   PRO B 529       4.830   4.614 -19.533  1.00 38.57           O  
ATOM   3958  CG  PRO B 529       7.460   4.648 -22.239  1.00 38.57           C  
ATOM   3959  CD  PRO B 529       7.865   3.771 -21.089  1.00 38.57           C  
ATOM   3960  N   HIS B 530       5.091   6.790 -18.963  1.00 42.68           N  
ATOM   3961  CA  HIS B 530       3.758   6.990 -18.407  1.00 42.68           C  
ATOM   3962  C   HIS B 530       2.682   6.794 -19.471  1.00 42.68           C  
ATOM   3963  CB  HIS B 530       3.638   8.385 -17.790  1.00 42.68           C  
ATOM   3964  O   HIS B 530       2.713   7.445 -20.518  1.00 42.68           O  
ATOM   3965  CG  HIS B 530       3.824   8.402 -16.306  1.00 42.68           C  
ATOM   3966  CD2 HIS B 530       4.064   9.425 -15.452  1.00 42.68           C  
ATOM   3967  ND1 HIS B 530       3.771   7.260 -15.536  1.00 42.68           N  
ATOM   3968  CE1 HIS B 530       3.972   7.582 -14.269  1.00 42.68           C  
ATOM   3969  NE2 HIS B 530       4.152   8.889 -14.191  1.00 42.68           N  
ATOM   3970  N   GLN B 531       2.093   5.597 -19.664  1.00 31.53           N  
ATOM   3971  CA  GLN B 531       1.040   5.530 -20.672  1.00 31.53           C  
ATOM   3972  C   GLN B 531      -0.025   6.595 -20.425  1.00 31.53           C  
ATOM   3973  CB  GLN B 531       0.400   4.141 -20.689  1.00 31.53           C  
ATOM   3974  O   GLN B 531      -0.656   6.616 -19.366  1.00 31.53           O  
ATOM   3975  CG  GLN B 531       1.050   3.177 -21.671  1.00 31.53           C  
ATOM   3976  CD  GLN B 531       0.599   1.742 -21.471  1.00 31.53           C  
ATOM   3977  NE2 GLN B 531       1.229   0.817 -22.188  1.00 31.53           N  
ATOM   3978  OE1 GLN B 531      -0.307   1.467 -20.678  1.00 31.53           O  
ATOM   3979  N   LEU B 532       0.278   7.915 -20.866  1.00 27.44           N  
ATOM   3980  CA  LEU B 532      -0.708   8.980 -20.720  1.00 27.44           C  
ATOM   3981  C   LEU B 532      -2.009   8.617 -21.428  1.00 27.44           C  
ATOM   3982  CB  LEU B 532      -0.161  10.297 -21.277  1.00 27.44           C  
ATOM   3983  O   LEU B 532      -2.007   8.317 -22.624  1.00 27.44           O  
ATOM   3984  CG  LEU B 532       0.647  11.160 -20.306  1.00 27.44           C  
ATOM   3985  CD1 LEU B 532       1.845  11.778 -21.017  1.00 27.44           C  
ATOM   3986  CD2 LEU B 532      -0.235  12.243 -19.693  1.00 27.44           C  
ATOM   3987  N   ALA B 533      -2.887   7.930 -20.796  1.00 25.55           N  
ATOM   3988  CA  ALA B 533      -4.166   7.977 -21.499  1.00 25.55           C  
ATOM   3989  C   ALA B 533      -4.675   9.410 -21.618  1.00 25.55           C  
ATOM   3990  CB  ALA B 533      -5.198   7.106 -20.786  1.00 25.55           C  
ATOM   3991  O   ALA B 533      -4.532  10.205 -20.686  1.00 25.55           O  
TER    3992      ALA B 533                                                      
ATOM   3993  N   MET C   1      -3.553 -30.123  12.924  1.00 25.26           N  
ATOM   3994  CA  MET C   1      -4.521 -29.380  12.121  1.00 25.26           C  
ATOM   3995  C   MET C   1      -3.816 -28.416  11.173  1.00 25.26           C  
ATOM   3996  CB  MET C   1      -5.490 -28.613  13.022  1.00 25.26           C  
ATOM   3997  O   MET C   1      -3.350 -27.356  11.593  1.00 25.26           O  
ATOM   3998  CG  MET C   1      -6.460 -29.505  13.780  1.00 25.26           C  
ATOM   3999  SD  MET C   1      -7.821 -28.557  14.565  1.00 25.26           S  
ATOM   4000  CE  MET C   1      -9.063 -28.625  13.244  1.00 25.26           C  
ATOM   4001  N   SER C   2      -2.976 -28.576  10.050  1.00 30.09           N  
ATOM   4002  CA  SER C   2      -1.525 -28.721  10.011  1.00 30.09           C  
ATOM   4003  C   SER C   2      -0.866 -27.515   9.351  1.00 30.09           C  
ATOM   4004  CB  SER C   2      -1.133 -29.998   9.265  1.00 30.09           C  
ATOM   4005  O   SER C   2      -1.351 -27.015   8.334  1.00 30.09           O  
ATOM   4006  OG  SER C   2      -1.413 -29.877   7.881  1.00 30.09           O  
ATOM   4007  N   VAL C   3      -0.123 -26.644  10.014  1.00 35.30           N  
ATOM   4008  CA  VAL C   3       0.415 -25.300   9.834  1.00 35.30           C  
ATOM   4009  C   VAL C   3       1.048 -25.177   8.450  1.00 35.30           C  
ATOM   4010  CB  VAL C   3       1.450 -24.953  10.927  1.00 35.30           C  
ATOM   4011  O   VAL C   3       0.999 -24.112   7.830  1.00 35.30           O  
ATOM   4012  CG1 VAL C   3       1.950 -23.518  10.761  1.00 35.30           C  
ATOM   4013  CG2 VAL C   3       0.848 -25.154  12.316  1.00 35.30           C  
ATOM   4014  N   LYS C   4       1.423 -26.285   7.787  1.00 35.77           N  
ATOM   4015  CA  LYS C   4       2.047 -26.468   6.480  1.00 35.77           C  
ATOM   4016  C   LYS C   4       1.024 -26.318   5.357  1.00 35.77           C  
ATOM   4017  CB  LYS C   4       2.723 -27.837   6.394  1.00 35.77           C  
ATOM   4018  O   LYS C   4       1.297 -25.672   4.343  1.00 35.77           O  
ATOM   4019  CG  LYS C   4       4.093 -27.893   7.053  1.00 35.77           C  
ATOM   4020  CD  LYS C   4       4.708 -29.282   6.946  1.00 35.77           C  
ATOM   4021  CE  LYS C   4       6.094 -29.332   7.575  1.00 35.77           C  
ATOM   4022  NZ  LYS C   4       6.391 -30.675   8.156  1.00 35.77           N  
ATOM   4023  N   GLY C   5      -0.216 -26.671   5.579  1.00 34.93           N  
ATOM   4024  CA  GLY C   5      -1.309 -26.621   4.621  1.00 34.93           C  
ATOM   4025  C   GLY C   5      -1.955 -25.252   4.524  1.00 34.93           C  
ATOM   4026  O   GLY C   5      -2.315 -24.806   3.433  1.00 34.93           O  
ATOM   4027  N   MET C   6      -1.897 -24.468   5.545  1.00 31.74           N  
ATOM   4028  CA  MET C   6      -2.423 -23.106   5.581  1.00 31.74           C  
ATOM   4029  C   MET C   6      -1.435 -22.125   4.959  1.00 31.74           C  
ATOM   4030  CB  MET C   6      -2.741 -22.689   7.018  1.00 31.74           C  
ATOM   4031  O   MET C   6      -1.835 -21.199   4.251  1.00 31.74           O  
ATOM   4032  CG  MET C   6      -4.210 -22.822   7.384  1.00 31.74           C  
ATOM   4033  SD  MET C   6      -4.837 -21.367   8.309  1.00 31.74           S  
ATOM   4034  CE  MET C   6      -4.460 -21.881  10.008  1.00 31.74           C  
ATOM   4035  N   ALA C   7      -0.119 -22.394   5.132  1.00 32.73           N  
ATOM   4036  CA  ALA C   7       0.969 -21.585   4.588  1.00 32.73           C  
ATOM   4037  C   ALA C   7       1.132 -21.822   3.089  1.00 32.73           C  
ATOM   4038  CB  ALA C   7       2.275 -21.890   5.317  1.00 32.73           C  
ATOM   4039  O   ALA C   7       1.405 -20.886   2.333  1.00 32.73           O  
ATOM   4040  N   ILE C   8       0.697 -22.983   2.533  1.00 34.92           N  
ATOM   4041  CA  ILE C   8       0.614 -23.258   1.103  1.00 34.92           C  
ATOM   4042  C   ILE C   8      -0.524 -22.447   0.487  1.00 34.92           C  
ATOM   4043  CB  ILE C   8       0.408 -24.765   0.828  1.00 34.92           C  
ATOM   4044  O   ILE C   8      -0.357 -21.837  -0.571  1.00 34.92           O  
ATOM   4045  CG1 ILE C   8       1.631 -25.564   1.290  1.00 34.92           C  
ATOM   4046  CG2 ILE C   8       0.123 -25.009  -0.657  1.00 34.92           C  
ATOM   4047  CD1 ILE C   8       1.453 -27.074   1.204  1.00 34.92           C  
ATOM   4048  N   ALA C   9      -1.632 -22.193   1.192  1.00 33.61           N  
ATOM   4049  CA  ALA C   9      -2.780 -21.450   0.680  1.00 33.61           C  
ATOM   4050  C   ALA C   9      -2.524 -19.946   0.722  1.00 33.61           C  
ATOM   4051  CB  ALA C   9      -4.036 -21.796   1.477  1.00 33.61           C  
ATOM   4052  O   ALA C   9      -2.785 -19.238  -0.253  1.00 33.61           O  
ATOM   4053  N   LEU C  10      -2.014 -19.442   1.758  1.00 35.56           N  
ATOM   4054  CA  LEU C  10      -1.653 -18.031   1.824  1.00 35.56           C  
ATOM   4055  C   LEU C  10      -0.380 -17.758   1.029  1.00 35.56           C  
ATOM   4056  CB  LEU C  10      -1.463 -17.593   3.279  1.00 35.56           C  
ATOM   4057  O   LEU C  10      -0.268 -16.725   0.365  1.00 35.56           O  
ATOM   4058  CG  LEU C  10      -2.665 -16.926   3.949  1.00 35.56           C  
ATOM   4059  CD1 LEU C  10      -2.632 -17.165   5.455  1.00 35.56           C  
ATOM   4060  CD2 LEU C  10      -2.690 -15.434   3.639  1.00 35.56           C  
ATOM   4061  N   ALA C  11       0.596 -18.655   0.999  1.00 34.83           N  
ATOM   4062  CA  ALA C  11       1.742 -18.658   0.094  1.00 34.83           C  
ATOM   4063  C   ALA C  11       1.302 -18.900  -1.347  1.00 34.83           C  
ATOM   4064  CB  ALA C  11       2.756 -19.717   0.522  1.00 34.83           C  
ATOM   4065  O   ALA C  11       1.826 -18.279  -2.275  1.00 34.83           O  
ATOM   4066  N   VAL C  12       0.293 -19.713  -1.667  1.00 35.83           N  
ATOM   4067  CA  VAL C  12      -0.276 -19.801  -3.008  1.00 35.83           C  
ATOM   4068  C   VAL C  12      -1.005 -18.503  -3.346  1.00 35.83           C  
ATOM   4069  CB  VAL C  12      -1.239 -21.003  -3.138  1.00 35.83           C  
ATOM   4070  O   VAL C  12      -0.893 -17.994  -4.464  1.00 35.83           O  
ATOM   4071  CG1 VAL C  12      -1.965 -20.971  -4.482  1.00 35.83           C  
ATOM   4072  CG2 VAL C  12      -0.478 -22.317  -2.969  1.00 35.83           C  
ATOM   4073  N   ILE C  13      -1.629 -17.824  -2.448  1.00 36.16           N  
ATOM   4074  CA  ILE C  13      -2.122 -16.478  -2.721  1.00 36.16           C  
ATOM   4075  C   ILE C  13      -0.947 -15.512  -2.842  1.00 36.16           C  
ATOM   4076  CB  ILE C  13      -3.098 -16.001  -1.623  1.00 36.16           C  
ATOM   4077  O   ILE C  13      -0.873 -14.730  -3.793  1.00 36.16           O  
ATOM   4078  CG1 ILE C  13      -4.369 -16.858  -1.627  1.00 36.16           C  
ATOM   4079  CG2 ILE C  13      -3.437 -14.519  -1.808  1.00 36.16           C  
ATOM   4080  CD1 ILE C  13      -5.288 -16.610  -0.440  1.00 36.16           C  
ATOM   4081  N   LEU C  14      -0.134 -15.377  -1.853  1.00 34.04           N  
ATOM   4082  CA  LEU C  14       0.989 -14.457  -1.998  1.00 34.04           C  
ATOM   4083  C   LEU C  14       2.084 -15.070  -2.865  1.00 34.04           C  
ATOM   4084  CB  LEU C  14       1.557 -14.083  -0.627  1.00 34.04           C  
ATOM   4085  O   LEU C  14       2.683 -14.382  -3.695  1.00 34.04           O  
ATOM   4086  CG  LEU C  14       0.808 -12.993   0.143  1.00 34.04           C  
ATOM   4087  CD1 LEU C  14       1.216 -13.006   1.612  1.00 34.04           C  
ATOM   4088  CD2 LEU C  14       1.068 -11.625  -0.478  1.00 34.04           C  
ATOM   4089  N   CYS C  15       2.548 -16.314  -2.634  1.00 31.57           N  
ATOM   4090  CA  CYS C  15       3.537 -16.906  -3.528  1.00 31.57           C  
ATOM   4091  C   CYS C  15       2.971 -17.076  -4.932  1.00 31.57           C  
ATOM   4092  CB  CYS C  15       4.004 -18.259  -2.990  1.00 31.57           C  
ATOM   4093  O   CYS C  15       3.721 -17.098  -5.910  1.00 31.57           O  
ATOM   4094  SG  CYS C  15       5.105 -18.134  -1.564  1.00 31.57           S  
ATOM   4095  N   ALA C  16       1.843 -17.473  -5.085  1.00 30.99           N  
ATOM   4096  CA  ALA C  16       1.201 -17.481  -6.397  1.00 30.99           C  
ATOM   4097  C   ALA C  16       1.136 -16.074  -6.984  1.00 30.99           C  
ATOM   4098  CB  ALA C  16      -0.201 -18.079  -6.300  1.00 30.99           C  
ATOM   4099  O   ALA C  16       1.083 -15.905  -8.205  1.00 30.99           O  
ATOM   4100  N   THR C  17       1.142 -15.040  -6.221  1.00 29.88           N  
ATOM   4101  CA  THR C  17       1.514 -13.766  -6.826  1.00 29.88           C  
ATOM   4102  C   THR C  17       3.002 -13.743  -7.165  1.00 29.88           C  
ATOM   4103  CB  THR C  17       1.178 -12.586  -5.896  1.00 29.88           C  
ATOM   4104  O   THR C  17       3.398 -13.224  -8.211  1.00 29.88           O  
ATOM   4105  CG2 THR C  17      -0.316 -12.533  -5.593  1.00 29.88           C  
ATOM   4106  OG1 THR C  17       1.899 -12.735  -4.666  1.00 29.88           O  
ATOM   4107  N   VAL C  18       4.009 -13.912  -6.138  1.00 30.96           N  
ATOM   4108  CA  VAL C  18       5.393 -13.664  -6.526  1.00 30.96           C  
ATOM   4109  C   VAL C  18       5.964 -14.897  -7.222  1.00 30.96           C  
ATOM   4110  CB  VAL C  18       6.265 -13.288  -5.307  1.00 30.96           C  
ATOM   4111  O   VAL C  18       7.064 -14.850  -7.778  1.00 30.96           O  
ATOM   4112  CG1 VAL C  18       7.350 -12.289  -5.707  1.00 30.96           C  
ATOM   4113  CG2 VAL C  18       5.397 -12.719  -4.186  1.00 30.96           C  
ATOM   4114  N   VAL C  19       5.790 -16.119  -6.941  1.00 31.02           N  
ATOM   4115  CA  VAL C  19       6.802 -17.055  -7.421  1.00 31.02           C  
ATOM   4116  C   VAL C  19       6.871 -17.004  -8.946  1.00 31.02           C  
ATOM   4117  CB  VAL C  19       6.511 -18.497  -6.949  1.00 31.02           C  
ATOM   4118  O   VAL C  19       7.952 -17.115  -9.528  1.00 31.02           O  
ATOM   4119  CG1 VAL C  19       7.547 -19.468  -7.511  1.00 31.02           C  
ATOM   4120  CG2 VAL C  19       6.484 -18.563  -5.423  1.00 31.02           C  
ATOM   4121  N   GLN C  20       6.114 -17.423  -9.862  1.00 26.57           N  
ATOM   4122  CA  GLN C  20       6.775 -17.401 -11.163  1.00 26.57           C  
ATOM   4123  C   GLN C  20       7.395 -16.035 -11.442  1.00 26.57           C  
ATOM   4124  CB  GLN C  20       5.789 -17.767 -12.273  1.00 26.57           C  
ATOM   4125  O   GLN C  20       7.144 -15.073 -10.713  1.00 26.57           O  
ATOM   4126  CG  GLN C  20       5.407 -19.241 -12.295  1.00 26.57           C  
ATOM   4127  CD  GLN C  20       4.788 -19.667 -13.613  1.00 26.57           C  
ATOM   4128  NE2 GLN C  20       4.461 -20.950 -13.728  1.00 26.57           N  
ATOM   4129  OE1 GLN C  20       4.604 -18.850 -14.521  1.00 26.57           O  
ATOM   4130  N   GLY C  21       7.177 -15.261 -12.563  1.00 26.83           N  
ATOM   4131  CA  GLY C  21       7.054 -13.921 -13.115  1.00 26.83           C  
ATOM   4132  C   GLY C  21       6.492 -12.917 -12.125  1.00 26.83           C  
ATOM   4133  O   GLY C  21       5.537 -13.215 -11.406  1.00 26.83           O  
ATOM   4134  N   PHE C  22       7.107 -12.255 -11.102  1.00 29.33           N  
ATOM   4135  CA  PHE C  22       8.232 -11.393 -11.444  1.00 29.33           C  
ATOM   4136  C   PHE C  22       9.439 -12.221 -11.867  1.00 29.33           C  
ATOM   4137  CB  PHE C  22       8.602 -10.493 -10.261  1.00 29.33           C  
ATOM   4138  O   PHE C  22      10.159 -12.757 -11.021  1.00 29.33           O  
ATOM   4139  CG  PHE C  22       7.927  -9.148 -10.287  1.00 29.33           C  
ATOM   4140  CD1 PHE C  22       8.465  -8.099 -11.021  1.00 29.33           C  
ATOM   4141  CD2 PHE C  22       6.753  -8.934  -9.576  1.00 29.33           C  
ATOM   4142  CE1 PHE C  22       7.843  -6.853 -11.046  1.00 29.33           C  
ATOM   4143  CE2 PHE C  22       6.125  -7.692  -9.597  1.00 29.33           C  
ATOM   4144  CZ  PHE C  22       6.672  -6.652 -10.332  1.00 29.33           C  
ATOM   4145  N   PRO C  23       9.508 -13.034 -13.072  1.00 29.82           N  
ATOM   4146  CA  PRO C  23      10.312 -12.741 -14.260  1.00 29.82           C  
ATOM   4147  C   PRO C  23      10.245 -11.272 -14.671  1.00 29.82           C  
ATOM   4148  CB  PRO C  23       9.693 -13.638 -15.335  1.00 29.82           C  
ATOM   4149  O   PRO C  23      10.697 -10.911 -15.760  1.00 29.82           O  
ATOM   4150  CG  PRO C  23       8.482 -14.229 -14.689  1.00 29.82           C  
ATOM   4151  CD  PRO C  23       8.424 -13.758 -13.264  1.00 29.82           C  
ATOM   4152  N   MET C  24       9.492 -10.332 -14.384  1.00 28.75           N  
ATOM   4153  CA  MET C  24       8.107  -9.935 -14.623  1.00 28.75           C  
ATOM   4154  C   MET C  24       7.670 -10.309 -16.035  1.00 28.75           C  
ATOM   4155  CB  MET C  24       7.932  -8.432 -14.403  1.00 28.75           C  
ATOM   4156  O   MET C  24       8.497 -10.688 -16.866  1.00 28.75           O  
ATOM   4157  CG  MET C  24       6.778  -8.077 -13.479  1.00 28.75           C  
ATOM   4158  SD  MET C  24       6.426  -6.277 -13.453  1.00 28.75           S  
ATOM   4159  CE  MET C  24       7.674  -5.724 -12.257  1.00 28.75           C  
ATOM   4160  N   PHE C  25       7.028  -9.666 -17.463  1.00 29.16           N  
ATOM   4161  CA  PHE C  25       6.270 -10.165 -18.604  1.00 29.16           C  
ATOM   4162  C   PHE C  25       7.083 -11.187 -19.389  1.00 29.16           C  
ATOM   4163  CB  PHE C  25       5.852  -9.011 -19.520  1.00 29.16           C  
ATOM   4164  O   PHE C  25       6.524 -12.121 -19.968  1.00 29.16           O  
ATOM   4165  CG  PHE C  25       4.694  -8.207 -18.994  1.00 29.16           C  
ATOM   4166  CD1 PHE C  25       3.393  -8.680 -19.108  1.00 29.16           C  
ATOM   4167  CD2 PHE C  25       4.907  -6.976 -18.386  1.00 29.16           C  
ATOM   4168  CE1 PHE C  25       2.319  -7.938 -18.622  1.00 29.16           C  
ATOM   4169  CE2 PHE C  25       3.839  -6.229 -17.898  1.00 29.16           C  
ATOM   4170  CZ  PHE C  25       2.545  -6.711 -18.017  1.00 29.16           C  
ATOM   4171  N   LYS C  26       8.301 -11.036 -19.647  1.00 29.94           N  
ATOM   4172  CA  LYS C  26       8.810 -11.823 -20.767  1.00 29.94           C  
ATOM   4173  C   LYS C  26       9.256 -13.208 -20.309  1.00 29.94           C  
ATOM   4174  CB  LYS C  26       9.971 -11.097 -21.449  1.00 29.94           C  
ATOM   4175  O   LYS C  26       9.206 -14.169 -21.079  1.00 29.94           O  
ATOM   4176  CG  LYS C  26       9.539  -9.962 -22.365  1.00 29.94           C  
ATOM   4177  CD  LYS C  26      10.686  -9.491 -23.250  1.00 29.94           C  
ATOM   4178  CE  LYS C  26      10.246  -8.381 -24.194  1.00 29.94           C  
ATOM   4179  NZ  LYS C  26      11.327  -8.008 -25.155  1.00 29.94           N  
ATOM   4180  N   ARG C  27      10.092 -13.336 -19.208  1.00 33.14           N  
ATOM   4181  CA  ARG C  27      10.359 -14.755 -19.004  1.00 33.14           C  
ATOM   4182  C   ARG C  27       9.157 -15.455 -18.379  1.00 33.14           C  
ATOM   4183  CB  ARG C  27      11.594 -14.948 -18.121  1.00 33.14           C  
ATOM   4184  O   ARG C  27       8.562 -14.948 -17.426  1.00 33.14           O  
ATOM   4185  CG  ARG C  27      12.518 -16.062 -18.588  1.00 33.14           C  
ATOM   4186  CD  ARG C  27      13.814 -16.092 -17.791  1.00 33.14           C  
ATOM   4187  NE  ARG C  27      14.894 -16.727 -18.541  1.00 33.14           N  
ATOM   4188  NH1 ARG C  27      16.500 -16.391 -16.915  1.00 33.14           N  
ATOM   4189  NH2 ARG C  27      17.048 -17.450 -18.872  1.00 33.14           N  
ATOM   4190  CZ  ARG C  27      16.145 -16.855 -18.107  1.00 33.14           C  
ATOM   4191  N   GLY C  28       8.393 -16.080 -19.028  1.00 35.19           N  
ATOM   4192  CA  GLY C  28       7.207 -16.864 -18.721  1.00 35.19           C  
ATOM   4193  C   GLY C  28       7.248 -17.492 -17.341  1.00 35.19           C  
ATOM   4194  O   GLY C  28       8.297 -17.513 -16.693  1.00 35.19           O  
ATOM   4195  N   ARG C  29       6.429 -17.141 -16.417  1.00 40.17           N  
ATOM   4196  CA  ARG C  29       6.122 -17.795 -15.149  1.00 40.17           C  
ATOM   4197  C   ARG C  29       5.910 -19.293 -15.342  1.00 40.17           C  
ATOM   4198  CB  ARG C  29       4.883 -17.168 -14.507  1.00 40.17           C  
ATOM   4199  O   ARG C  29       4.783 -19.783 -15.242  1.00 40.17           O  
ATOM   4200  CG  ARG C  29       5.154 -15.849 -13.802  1.00 40.17           C  
ATOM   4201  CD  ARG C  29       3.954 -15.387 -12.988  1.00 40.17           C  
ATOM   4202  NE  ARG C  29       3.509 -14.056 -13.390  1.00 40.17           N  
ATOM   4203  NH1 ARG C  29       1.866 -13.889 -11.775  1.00 40.17           N  
ATOM   4204  NH2 ARG C  29       2.205 -12.170 -13.253  1.00 40.17           N  
ATOM   4205  CZ  ARG C  29       2.528 -13.375 -12.805  1.00 40.17           C  
ATOM   4206  N   CYS C  30       6.895 -19.911 -15.801  1.00 47.60           N  
ATOM   4207  CA  CYS C  30       6.704 -21.346 -15.981  1.00 47.60           C  
ATOM   4208  C   CYS C  30       6.723 -22.070 -14.640  1.00 47.60           C  
ATOM   4209  CB  CYS C  30       7.785 -21.919 -16.896  1.00 47.60           C  
ATOM   4210  O   CYS C  30       7.471 -21.693 -13.736  1.00 47.60           O  
ATOM   4211  SG  CYS C  30       7.753 -21.246 -18.572  1.00 47.60           S  
ATOM   4212  N   LEU C  31       5.904 -23.023 -14.287  1.00 53.44           N  
ATOM   4213  CA  LEU C  31       5.817 -23.806 -13.059  1.00 53.44           C  
ATOM   4214  C   LEU C  31       7.022 -24.730 -12.917  1.00 53.44           C  
ATOM   4215  CB  LEU C  31       4.524 -24.625 -13.035  1.00 53.44           C  
ATOM   4216  O   LEU C  31       7.525 -24.936 -11.810  1.00 53.44           O  
ATOM   4217  CG  LEU C  31       3.269 -23.897 -12.550  1.00 53.44           C  
ATOM   4218  CD1 LEU C  31       2.058 -24.325 -13.372  1.00 53.44           C  
ATOM   4219  CD2 LEU C  31       3.036 -24.163 -11.067  1.00 53.44           C  
ATOM   4220  N   CYS C  32       7.402 -25.390 -13.904  1.00 62.66           N  
ATOM   4221  CA  CYS C  32       8.566 -26.269 -13.893  1.00 62.66           C  
ATOM   4222  C   CYS C  32       9.855 -25.470 -14.045  1.00 62.66           C  
ATOM   4223  CB  CYS C  32       8.465 -27.307 -15.010  1.00 62.66           C  
ATOM   4224  O   CYS C  32      10.080 -24.838 -15.078  1.00 62.66           O  
ATOM   4225  SG  CYS C  32       7.054 -28.423 -14.842  1.00 62.66           S  
ATOM   4226  N   ILE C  33      10.594 -25.523 -12.838  1.00 54.35           N  
ATOM   4227  CA  ILE C  33      11.850 -24.783 -12.808  1.00 54.35           C  
ATOM   4228  C   ILE C  33      13.018 -25.738 -13.044  1.00 54.35           C  
ATOM   4229  CB  ILE C  33      12.033 -24.035 -11.468  1.00 54.35           C  
ATOM   4230  O   ILE C  33      13.165 -26.737 -12.335  1.00 54.35           O  
ATOM   4231  CG1 ILE C  33      10.827 -23.130 -11.193  1.00 54.35           C  
ATOM   4232  CG2 ILE C  33      13.334 -23.228 -11.473  1.00 54.35           C  
ATOM   4233  CD1 ILE C  33      10.800 -22.544  -9.788  1.00 54.35           C  
ATOM   4234  N   GLY C  34      13.655 -25.710 -14.336  1.00 58.00           N  
ATOM   4235  CA  GLY C  34      14.743 -26.598 -14.712  1.00 58.00           C  
ATOM   4236  C   GLY C  34      14.351 -27.603 -15.779  1.00 58.00           C  
ATOM   4237  O   GLY C  34      13.256 -27.526 -16.339  1.00 58.00           O  
ATOM   4238  N   PRO C  35      15.227 -28.558 -16.087  1.00 68.23           N  
ATOM   4239  CA  PRO C  35      14.975 -29.488 -17.191  1.00 68.23           C  
ATOM   4240  C   PRO C  35      13.919 -30.537 -16.848  1.00 68.23           C  
ATOM   4241  CB  PRO C  35      16.340 -30.142 -17.420  1.00 68.23           C  
ATOM   4242  O   PRO C  35      13.244 -31.054 -17.743  1.00 68.23           O  
ATOM   4243  CG  PRO C  35      17.168 -29.718 -16.249  1.00 68.23           C  
ATOM   4244  CD  PRO C  35      16.464 -28.590 -15.550  1.00 68.23           C  
ATOM   4245  N   GLY C  36      13.426 -30.713 -15.599  1.00 75.56           N  
ATOM   4246  CA  GLY C  36      12.492 -31.750 -15.189  1.00 75.56           C  
ATOM   4247  C   GLY C  36      13.104 -33.138 -15.188  1.00 75.56           C  
ATOM   4248  O   GLY C  36      14.234 -33.324 -15.643  1.00 75.56           O  
ATOM   4249  N   VAL C  37      12.440 -34.235 -14.593  1.00 84.83           N  
ATOM   4250  CA  VAL C  37      12.887 -35.623 -14.530  1.00 84.83           C  
ATOM   4251  C   VAL C  37      12.611 -36.316 -15.863  1.00 84.83           C  
ATOM   4252  CB  VAL C  37      12.198 -36.390 -13.379  1.00 84.83           C  
ATOM   4253  O   VAL C  37      11.706 -35.919 -16.600  1.00 84.83           O  
ATOM   4254  CG1 VAL C  37      12.694 -35.890 -12.024  1.00 84.83           C  
ATOM   4255  CG2 VAL C  37      10.680 -36.251 -13.480  1.00 84.83           C  
ATOM   4256  N   LYS C  38      13.498 -37.315 -16.198  1.00 85.78           N  
ATOM   4257  CA  LYS C  38      13.383 -38.025 -17.469  1.00 85.78           C  
ATOM   4258  C   LYS C  38      12.184 -38.969 -17.464  1.00 85.78           C  
ATOM   4259  CB  LYS C  38      14.664 -38.807 -17.765  1.00 85.78           C  
ATOM   4260  O   LYS C  38      11.491 -39.105 -18.475  1.00 85.78           O  
ATOM   4261  CG  LYS C  38      15.823 -37.941 -18.235  1.00 85.78           C  
ATOM   4262  CD  LYS C  38      17.021 -38.787 -18.647  1.00 85.78           C  
ATOM   4263  CE  LYS C  38      18.197 -37.920 -19.078  1.00 85.78           C  
ATOM   4264  NZ  LYS C  38      19.394 -38.743 -19.426  1.00 85.78           N  
ATOM   4265  N   ALA C  39      11.961 -39.656 -16.374  1.00 87.47           N  
ATOM   4266  CA  ALA C  39      10.843 -40.594 -16.299  1.00 87.47           C  
ATOM   4267  C   ALA C  39      10.436 -40.847 -14.850  1.00 87.47           C  
ATOM   4268  CB  ALA C  39      11.205 -41.909 -16.984  1.00 87.47           C  
ATOM   4269  O   ALA C  39      11.249 -40.695 -13.935  1.00 87.47           O  
ATOM   4270  N   VAL C  40       9.156 -41.119 -14.629  1.00 87.77           N  
ATOM   4271  CA  VAL C  40       8.587 -41.511 -13.344  1.00 87.77           C  
ATOM   4272  C   VAL C  40       7.880 -42.857 -13.481  1.00 87.77           C  
ATOM   4273  CB  VAL C  40       7.604 -40.445 -12.809  1.00 87.77           C  
ATOM   4274  O   VAL C  40       7.349 -43.181 -14.546  1.00 87.77           O  
ATOM   4275  CG1 VAL C  40       7.074 -40.841 -11.433  1.00 87.77           C  
ATOM   4276  CG2 VAL C  40       8.282 -39.077 -12.750  1.00 87.77           C  
ATOM   4277  N   LYS C  41       7.980 -43.678 -12.516  1.00 88.06           N  
ATOM   4278  CA  LYS C  41       7.299 -44.969 -12.540  1.00 88.06           C  
ATOM   4279  C   LYS C  41       5.804 -44.798 -12.793  1.00 88.06           C  
ATOM   4280  CB  LYS C  41       7.525 -45.720 -11.226  1.00 88.06           C  
ATOM   4281  O   LYS C  41       5.129 -44.057 -12.076  1.00 88.06           O  
ATOM   4282  CG  LYS C  41       8.895 -46.372 -11.113  1.00 88.06           C  
ATOM   4283  CD  LYS C  41       9.015 -47.205  -9.844  1.00 88.06           C  
ATOM   4284  CE  LYS C  41      10.415 -47.779  -9.681  1.00 88.06           C  
ATOM   4285  NZ  LYS C  41      10.537 -48.600  -8.439  1.00 88.06           N  
ATOM   4286  N   VAL C  42       5.322 -45.516 -13.765  1.00 85.61           N  
ATOM   4287  CA  VAL C  42       3.944 -45.396 -14.229  1.00 85.61           C  
ATOM   4288  C   VAL C  42       2.985 -45.794 -13.109  1.00 85.61           C  
ATOM   4289  CB  VAL C  42       3.689 -46.263 -15.482  1.00 85.61           C  
ATOM   4290  O   VAL C  42       1.901 -45.220 -12.978  1.00 85.61           O  
ATOM   4291  CG1 VAL C  42       2.245 -46.113 -15.958  1.00 85.61           C  
ATOM   4292  CG2 VAL C  42       4.664 -45.889 -16.597  1.00 85.61           C  
ATOM   4293  N   ALA C  43       3.333 -46.709 -12.277  1.00 85.13           N  
ATOM   4294  CA  ALA C  43       2.494 -47.206 -11.189  1.00 85.13           C  
ATOM   4295  C   ALA C  43       2.268 -46.127 -10.134  1.00 85.13           C  
ATOM   4296  CB  ALA C  43       3.124 -48.443 -10.554  1.00 85.13           C  
ATOM   4297  O   ALA C  43       1.277 -46.165  -9.401  1.00 85.13           O  
ATOM   4298  N   ASP C  44       3.133 -45.207 -10.144  1.00 86.82           N  
ATOM   4299  CA  ASP C  44       3.080 -44.192  -9.097  1.00 86.82           C  
ATOM   4300  C   ASP C  44       2.351 -42.940  -9.582  1.00 86.82           C  
ATOM   4301  CB  ASP C  44       4.491 -43.830  -8.628  1.00 86.82           C  
ATOM   4302  O   ASP C  44       2.093 -42.024  -8.799  1.00 86.82           O  
ATOM   4303  CG  ASP C  44       5.166 -44.952  -7.859  1.00 86.82           C  
ATOM   4304  OD1 ASP C  44       4.461 -45.837  -7.328  1.00 86.82           O  
ATOM   4305  OD2 ASP C  44       6.413 -44.949  -7.780  1.00 86.82           O  
ATOM   4306  N   ILE C  45       2.066 -42.951 -10.772  1.00 82.45           N  
ATOM   4307  CA  ILE C  45       1.480 -41.754 -11.364  1.00 82.45           C  
ATOM   4308  C   ILE C  45      -0.021 -41.723 -11.088  1.00 82.45           C  
ATOM   4309  CB  ILE C  45       1.747 -41.687 -12.885  1.00 82.45           C  
ATOM   4310  O   ILE C  45      -0.739 -42.670 -11.417  1.00 82.45           O  
ATOM   4311  CG1 ILE C  45       3.254 -41.625 -13.160  1.00 82.45           C  
ATOM   4312  CG2 ILE C  45       1.027 -40.487 -13.507  1.00 82.45           C  
ATOM   4313  CD1 ILE C  45       3.616 -41.689 -14.638  1.00 82.45           C  
ATOM   4314  N   GLU C  46      -0.457 -40.689 -10.424  1.00 79.99           N  
ATOM   4315  CA  GLU C  46      -1.880 -40.488 -10.167  1.00 79.99           C  
ATOM   4316  C   GLU C  46      -2.533 -39.680 -11.284  1.00 79.99           C  
ATOM   4317  CB  GLU C  46      -2.090 -39.791  -8.821  1.00 79.99           C  
ATOM   4318  O   GLU C  46      -3.587 -40.061 -11.798  1.00 79.99           O  
ATOM   4319  CG  GLU C  46      -3.552 -39.665  -8.415  1.00 79.99           C  
ATOM   4320  CD  GLU C  46      -3.743 -39.012  -7.055  1.00 79.99           C  
ATOM   4321  OE1 GLU C  46      -4.903 -38.882  -6.602  1.00 79.99           O  
ATOM   4322  OE2 GLU C  46      -2.725 -38.627  -6.438  1.00 79.99           O  
ATOM   4323  N   LYS C  47      -1.958 -38.518 -11.602  1.00 79.58           N  
ATOM   4324  CA  LYS C  47      -2.494 -37.620 -12.621  1.00 79.58           C  
ATOM   4325  C   LYS C  47      -1.373 -36.903 -13.367  1.00 79.58           C  
ATOM   4326  CB  LYS C  47      -3.442 -36.597 -11.991  1.00 79.58           C  
ATOM   4327  O   LYS C  47      -0.299 -36.669 -12.809  1.00 79.58           O  
ATOM   4328  CG  LYS C  47      -4.143 -35.699 -12.999  1.00 79.58           C  
ATOM   4329  CD  LYS C  47      -5.050 -34.688 -12.311  1.00 79.58           C  
ATOM   4330  CE  LYS C  47      -5.690 -33.737 -13.313  1.00 79.58           C  
ATOM   4331  NZ  LYS C  47      -6.620 -32.776 -12.649  1.00 79.58           N  
ATOM   4332  N   ALA C  48      -1.604 -36.707 -14.673  1.00 80.43           N  
ATOM   4333  CA  ALA C  48      -0.651 -35.945 -15.475  1.00 80.43           C  
ATOM   4334  C   ALA C  48      -1.292 -34.677 -16.031  1.00 80.43           C  
ATOM   4335  CB  ALA C  48      -0.107 -36.806 -16.613  1.00 80.43           C  
ATOM   4336  O   ALA C  48      -2.387 -34.724 -16.597  1.00 80.43           O  
ATOM   4337  N   SER C  49      -0.635 -33.498 -15.801  1.00 74.55           N  
ATOM   4338  CA  SER C  49      -1.119 -32.219 -16.309  1.00 74.55           C  
ATOM   4339  C   SER C  49      -0.142 -31.618 -17.314  1.00 74.55           C  
ATOM   4340  CB  SER C  49      -1.349 -31.237 -15.159  1.00 74.55           C  
ATOM   4341  O   SER C  49       1.052 -31.502 -17.033  1.00 74.55           O  
ATOM   4342  OG  SER C  49      -0.129 -30.941 -14.499  1.00 74.55           O  
ATOM   4343  N   ILE C  50      -0.688 -31.341 -18.500  1.00 71.92           N  
ATOM   4344  CA  ILE C  50       0.138 -30.737 -19.540  1.00 71.92           C  
ATOM   4345  C   ILE C  50      -0.217 -29.259 -19.688  1.00 71.92           C  
ATOM   4346  CB  ILE C  50      -0.032 -31.467 -20.892  1.00 71.92           C  
ATOM   4347  O   ILE C  50      -1.381 -28.912 -19.901  1.00 71.92           O  
ATOM   4348  CG1 ILE C  50       0.241 -32.966 -20.727  1.00 71.92           C  
ATOM   4349  CG2 ILE C  50       0.886 -30.857 -21.954  1.00 71.92           C  
ATOM   4350  CD1 ILE C  50      -0.298 -33.822 -21.865  1.00 71.92           C  
ATOM   4351  N   MET C  51       0.838 -28.369 -19.503  1.00 66.28           N  
ATOM   4352  CA  MET C  51       0.644 -26.937 -19.708  1.00 66.28           C  
ATOM   4353  C   MET C  51       1.371 -26.463 -20.962  1.00 66.28           C  
ATOM   4354  CB  MET C  51       1.132 -26.148 -18.491  1.00 66.28           C  
ATOM   4355  O   MET C  51       2.596 -26.571 -21.053  1.00 66.28           O  
ATOM   4356  CG  MET C  51       0.387 -26.477 -17.208  1.00 66.28           C  
ATOM   4357  SD  MET C  51       0.760 -25.294 -15.856  1.00 66.28           S  
ATOM   4358  CE  MET C  51      -0.037 -23.800 -16.507  1.00 66.28           C  
ATOM   4359  N   TYR C  52       0.652 -25.988 -21.940  1.00 63.71           N  
ATOM   4360  CA  TYR C  52       1.208 -25.531 -23.209  1.00 63.71           C  
ATOM   4361  C   TYR C  52       1.728 -24.103 -23.095  1.00 63.71           C  
ATOM   4362  CB  TYR C  52       0.155 -25.616 -24.319  1.00 63.71           C  
ATOM   4363  O   TYR C  52       1.378 -23.382 -22.158  1.00 63.71           O  
ATOM   4364  CG  TYR C  52      -0.223 -27.030 -24.689  1.00 63.71           C  
ATOM   4365  CD1 TYR C  52       0.542 -27.762 -25.594  1.00 63.71           C  
ATOM   4366  CD2 TYR C  52      -1.347 -27.635 -24.136  1.00 63.71           C  
ATOM   4367  CE1 TYR C  52       0.196 -29.064 -25.940  1.00 63.71           C  
ATOM   4368  CE2 TYR C  52      -1.702 -28.937 -24.475  1.00 63.71           C  
ATOM   4369  OH  TYR C  52      -1.273 -30.931 -25.714  1.00 63.71           O  
ATOM   4370  CZ  TYR C  52      -0.926 -29.642 -25.375  1.00 63.71           C  
ATOM   4371  N   PRO C  53       2.681 -23.772 -24.021  1.00 61.06           N  
ATOM   4372  CA  PRO C  53       3.286 -22.439 -23.997  1.00 61.06           C  
ATOM   4373  C   PRO C  53       2.247 -21.320 -23.998  1.00 61.06           C  
ATOM   4374  CB  PRO C  53       4.123 -22.408 -25.278  1.00 61.06           C  
ATOM   4375  O   PRO C  53       1.224 -21.422 -24.680  1.00 61.06           O  
ATOM   4376  CG  PRO C  53       4.267 -23.842 -25.675  1.00 61.06           C  
ATOM   4377  CD  PRO C  53       3.147 -24.624 -25.050  1.00 61.06           C  
ATOM   4378  N   SER C  54       2.304 -20.393 -23.030  1.00 50.38           N  
ATOM   4379  CA  SER C  54       1.430 -19.232 -22.896  1.00 50.38           C  
ATOM   4380  C   SER C  54       2.236 -17.956 -22.682  1.00 50.38           C  
ATOM   4381  CB  SER C  54       0.452 -19.428 -21.737  1.00 50.38           C  
ATOM   4382  O   SER C  54       3.465 -17.968 -22.777  1.00 50.38           O  
ATOM   4383  OG  SER C  54       1.136 -19.419 -20.495  1.00 50.38           O  
ATOM   4384  N   ASN C  55       1.593 -16.825 -22.648  1.00 43.75           N  
ATOM   4385  CA  ASN C  55       2.247 -15.543 -22.412  1.00 43.75           C  
ATOM   4386  C   ASN C  55       3.065 -15.560 -21.124  1.00 43.75           C  
ATOM   4387  CB  ASN C  55       1.216 -14.413 -22.371  1.00 43.75           C  
ATOM   4388  O   ASN C  55       4.002 -14.776 -20.968  1.00 43.75           O  
ATOM   4389  CG  ASN C  55       0.648 -14.091 -23.739  1.00 43.75           C  
ATOM   4390  ND2 ASN C  55      -0.362 -13.230 -23.774  1.00 43.75           N  
ATOM   4391  OD1 ASN C  55       1.113 -14.612 -24.756  1.00 43.75           O  
ATOM   4392  N   ASN C  56       2.757 -16.508 -20.258  1.00 45.71           N  
ATOM   4393  CA  ASN C  56       3.398 -16.592 -18.950  1.00 45.71           C  
ATOM   4394  C   ASN C  56       4.650 -17.464 -18.995  1.00 45.71           C  
ATOM   4395  CB  ASN C  56       2.417 -17.124 -17.904  1.00 45.71           C  
ATOM   4396  O   ASN C  56       5.617 -17.207 -18.276  1.00 45.71           O  
ATOM   4397  CG  ASN C  56       2.256 -16.185 -16.724  1.00 45.71           C  
ATOM   4398  ND2 ASN C  56       2.698 -16.625 -15.552  1.00 45.71           N  
ATOM   4399  OD1 ASN C  56       1.737 -15.075 -16.865  1.00 45.71           O  
ATOM   4400  N   CYS C  57       4.587 -18.474 -19.679  1.00 55.26           N  
ATOM   4401  CA  CYS C  57       5.668 -19.436 -19.860  1.00 55.26           C  
ATOM   4402  C   CYS C  57       5.765 -19.881 -21.314  1.00 55.26           C  
ATOM   4403  CB  CYS C  57       5.460 -20.652 -18.958  1.00 55.26           C  
ATOM   4404  O   CYS C  57       4.765 -20.282 -21.913  1.00 55.26           O  
ATOM   4405  SG  CYS C  57       6.782 -21.877 -19.072  1.00 55.26           S  
ATOM   4406  N   ASP C  58       6.977 -19.684 -21.929  1.00 59.74           N  
ATOM   4407  CA  ASP C  58       7.171 -20.010 -23.339  1.00 59.74           C  
ATOM   4408  C   ASP C  58       7.526 -21.484 -23.518  1.00 59.74           C  
ATOM   4409  CB  ASP C  58       8.262 -19.128 -23.949  1.00 59.74           C  
ATOM   4410  O   ASP C  58       7.819 -21.927 -24.630  1.00 59.74           O  
ATOM   4411  CG  ASP C  58       9.582 -19.216 -23.203  1.00 59.74           C  
ATOM   4412  OD1 ASP C  58       9.603 -19.714 -22.057  1.00 59.74           O  
ATOM   4413  OD2 ASP C  58      10.610 -18.782 -23.766  1.00 59.74           O  
ATOM   4414  N   LYS C  59       7.431 -22.324 -22.434  1.00 71.67           N  
ATOM   4415  CA  LYS C  59       7.800 -23.736 -22.494  1.00 71.67           C  
ATOM   4416  C   LYS C  59       6.592 -24.631 -22.232  1.00 71.67           C  
ATOM   4417  CB  LYS C  59       8.909 -24.044 -21.487  1.00 71.67           C  
ATOM   4418  O   LYS C  59       5.636 -24.215 -21.574  1.00 71.67           O  
ATOM   4419  CG  LYS C  59      10.200 -23.278 -21.735  1.00 71.67           C  
ATOM   4420  CD  LYS C  59      11.266 -23.631 -20.705  1.00 71.67           C  
ATOM   4421  CE  LYS C  59      12.515 -22.778 -20.877  1.00 71.67           C  
ATOM   4422  NZ  LYS C  59      13.540 -23.079 -19.832  1.00 71.67           N  
ATOM   4423  N   ILE C  60       6.656 -25.755 -22.929  1.00 75.05           N  
ATOM   4424  CA  ILE C  60       5.688 -26.782 -22.559  1.00 75.05           C  
ATOM   4425  C   ILE C  60       6.074 -27.396 -21.216  1.00 75.05           C  
ATOM   4426  CB  ILE C  60       5.587 -27.880 -23.642  1.00 75.05           C  
ATOM   4427  O   ILE C  60       7.241 -27.722 -20.988  1.00 75.05           O  
ATOM   4428  CG1 ILE C  60       5.051 -27.291 -24.952  1.00 75.05           C  
ATOM   4429  CG2 ILE C  60       4.705 -29.035 -23.159  1.00 75.05           C  
ATOM   4430  CD1 ILE C  60       5.113 -28.250 -26.133  1.00 75.05           C  
ATOM   4431  N   GLU C  61       5.151 -27.354 -20.304  1.00 77.78           N  
ATOM   4432  CA  GLU C  61       5.399 -27.936 -18.988  1.00 77.78           C  
ATOM   4433  C   GLU C  61       4.542 -29.179 -18.765  1.00 77.78           C  
ATOM   4434  CB  GLU C  61       5.131 -26.908 -17.886  1.00 77.78           C  
ATOM   4435  O   GLU C  61       3.328 -29.149 -18.974  1.00 77.78           O  
ATOM   4436  CG  GLU C  61       6.023 -25.678 -17.963  1.00 77.78           C  
ATOM   4437  CD  GLU C  61       5.789 -24.694 -16.827  1.00 77.78           C  
ATOM   4438  OE1 GLU C  61       6.637 -24.613 -15.910  1.00 77.78           O  
ATOM   4439  OE2 GLU C  61       4.748 -24.000 -16.855  1.00 77.78           O  
ATOM   4440  N   VAL C  62       5.191 -30.320 -18.491  1.00 83.49           N  
ATOM   4441  CA  VAL C  62       4.497 -31.558 -18.151  1.00 83.49           C  
ATOM   4442  C   VAL C  62       4.642 -31.838 -16.657  1.00 83.49           C  
ATOM   4443  CB  VAL C  62       5.034 -32.752 -18.972  1.00 83.49           C  
ATOM   4444  O   VAL C  62       5.724 -32.197 -16.188  1.00 83.49           O  
ATOM   4445  CG1 VAL C  62       4.209 -34.009 -18.698  1.00 83.49           C  
ATOM   4446  CG2 VAL C  62       5.028 -32.420 -20.463  1.00 83.49           C  
ATOM   4447  N   ILE C  63       3.581 -31.754 -15.939  1.00 79.00           N  
ATOM   4448  CA  ILE C  63       3.611 -31.897 -14.488  1.00 79.00           C  
ATOM   4449  C   ILE C  63       2.891 -33.180 -14.080  1.00 79.00           C  
ATOM   4450  CB  ILE C  63       2.971 -30.678 -13.786  1.00 79.00           C  
ATOM   4451  O   ILE C  63       1.726 -33.384 -14.430  1.00 79.00           O  
ATOM   4452  CG1 ILE C  63       3.671 -29.384 -14.218  1.00 79.00           C  
ATOM   4453  CG2 ILE C  63       3.018 -30.844 -12.264  1.00 79.00           C  
ATOM   4454  CD1 ILE C  63       2.982 -28.116 -13.734  1.00 79.00           C  
ATOM   4455  N   ILE C  64       3.620 -34.066 -13.327  1.00 82.46           N  
ATOM   4456  CA  ILE C  64       3.075 -35.344 -12.882  1.00 82.46           C  
ATOM   4457  C   ILE C  64       2.723 -35.267 -11.398  1.00 82.46           C  
ATOM   4458  CB  ILE C  64       4.066 -36.501 -13.139  1.00 82.46           C  
ATOM   4459  O   ILE C  64       3.531 -34.811 -10.586  1.00 82.46           O  
ATOM   4460  CG1 ILE C  64       4.455 -36.552 -14.621  1.00 82.46           C  
ATOM   4461  CG2 ILE C  64       3.468 -37.835 -12.683  1.00 82.46           C  
ATOM   4462  CD1 ILE C  64       3.702 -37.605 -15.423  1.00 82.46           C  
ATOM   4463  N   THR C  65       1.499 -35.646 -11.068  1.00 79.72           N  
ATOM   4464  CA  THR C  65       1.093 -35.791  -9.674  1.00 79.72           C  
ATOM   4465  C   THR C  65       1.197 -37.247  -9.230  1.00 79.72           C  
ATOM   4466  CB  THR C  65      -0.345 -35.286  -9.456  1.00 79.72           C  
ATOM   4467  O   THR C  65       0.594 -38.132  -9.840  1.00 79.72           O  
ATOM   4468  CG2 THR C  65      -0.633 -35.071  -7.974  1.00 79.72           C  
ATOM   4469  OG1 THR C  65      -0.521 -34.045 -10.150  1.00 79.72           O  
ATOM   4470  N   LEU C  66       2.009 -37.567  -8.284  1.00 84.22           N  
ATOM   4471  CA  LEU C  66       2.280 -38.925  -7.828  1.00 84.22           C  
ATOM   4472  C   LEU C  66       1.231 -39.380  -6.819  1.00 84.22           C  
ATOM   4473  CB  LEU C  66       3.676 -39.012  -7.205  1.00 84.22           C  
ATOM   4474  O   LEU C  66       0.581 -38.552  -6.177  1.00 84.22           O  
ATOM   4475  CG  LEU C  66       4.855 -38.742  -8.141  1.00 84.22           C  
ATOM   4476  CD1 LEU C  66       6.087 -38.338  -7.339  1.00 84.22           C  
ATOM   4477  CD2 LEU C  66       5.148 -39.967  -9.000  1.00 84.22           C  
ATOM   4478  N   LYS C  67       1.114 -40.731  -6.781  1.00 80.74           N  
ATOM   4479  CA  LYS C  67       0.183 -41.339  -5.834  1.00 80.74           C  
ATOM   4480  C   LYS C  67       0.682 -41.186  -4.400  1.00 80.74           C  
ATOM   4481  CB  LYS C  67      -0.027 -42.818  -6.161  1.00 80.74           C  
ATOM   4482  O   LYS C  67       1.870 -40.951  -4.171  1.00 80.74           O  
ATOM   4483  CG  LYS C  67      -0.752 -43.064  -7.476  1.00 80.74           C  
ATOM   4484  CD  LYS C  67      -0.950 -44.552  -7.735  1.00 80.74           C  
ATOM   4485  CE  LYS C  67      -1.618 -44.802  -9.081  1.00 80.74           C  
ATOM   4486  NZ  LYS C  67      -1.790 -46.261  -9.351  1.00 80.74           N  
ATOM   4487  N   GLU C  68      -0.120 -41.364  -3.421  1.00 72.83           N  
ATOM   4488  CA  GLU C  68       0.146 -41.424  -1.987  1.00 72.83           C  
ATOM   4489  C   GLU C  68       0.724 -40.106  -1.478  1.00 72.83           C  
ATOM   4490  CB  GLU C  68       1.100 -42.576  -1.664  1.00 72.83           C  
ATOM   4491  O   GLU C  68       1.577 -40.100  -0.588  1.00 72.83           O  
ATOM   4492  CG  GLU C  68       0.453 -43.951  -1.745  1.00 72.83           C  
ATOM   4493  CD  GLU C  68       1.407 -45.084  -1.400  1.00 72.83           C  
ATOM   4494  OE1 GLU C  68       0.973 -46.259  -1.383  1.00 72.83           O  
ATOM   4495  OE2 GLU C  68       2.597 -44.795  -1.143  1.00 72.83           O  
ATOM   4496  N   ASN C  69       0.391 -39.012  -2.157  1.00 56.32           N  
ATOM   4497  CA  ASN C  69       0.762 -37.662  -1.744  1.00 56.32           C  
ATOM   4498  C   ASN C  69       2.272 -37.452  -1.810  1.00 56.32           C  
ATOM   4499  CB  ASN C  69       0.246 -37.371  -0.334  1.00 56.32           C  
ATOM   4500  O   ASN C  69       2.843 -36.753  -0.970  1.00 56.32           O  
ATOM   4501  CG  ASN C  69      -1.222 -36.993  -0.316  1.00 56.32           C  
ATOM   4502  ND2 ASN C  69      -1.889 -37.261   0.801  1.00 56.32           N  
ATOM   4503  OD1 ASN C  69      -1.752 -36.466  -1.297  1.00 56.32           O  
ATOM   4504  N   LYS C  70       2.965 -38.165  -2.641  1.00 66.61           N  
ATOM   4505  CA  LYS C  70       4.408 -38.034  -2.817  1.00 66.61           C  
ATOM   4506  C   LYS C  70       4.758 -36.740  -3.546  1.00 66.61           C  
ATOM   4507  CB  LYS C  70       4.967 -39.235  -3.582  1.00 66.61           C  
ATOM   4508  O   LYS C  70       5.926 -36.492  -3.855  1.00 66.61           O  
ATOM   4509  CG  LYS C  70       5.069 -40.505  -2.751  1.00 66.61           C  
ATOM   4510  CD  LYS C  70       5.782 -41.616  -3.512  1.00 66.61           C  
ATOM   4511  CE  LYS C  70       5.844 -42.902  -2.699  1.00 66.61           C  
ATOM   4512  NZ  LYS C  70       6.520 -44.001  -3.451  1.00 66.61           N  
ATOM   4513  N   GLY C  71       3.829 -35.815  -3.807  1.00 69.83           N  
ATOM   4514  CA  GLY C  71       4.081 -34.506  -4.389  1.00 69.83           C  
ATOM   4515  C   GLY C  71       4.008 -34.503  -5.904  1.00 69.83           C  
ATOM   4516  O   GLY C  71       3.489 -35.444  -6.508  1.00 69.83           O  
ATOM   4517  N   GLN C  72       4.359 -33.292  -6.520  1.00 76.62           N  
ATOM   4518  CA  GLN C  72       4.347 -33.099  -7.966  1.00 76.62           C  
ATOM   4519  C   GLN C  72       5.766 -33.012  -8.521  1.00 76.62           C  
ATOM   4520  CB  GLN C  72       3.562 -31.838  -8.334  1.00 76.62           C  
ATOM   4521  O   GLN C  72       6.672 -32.514  -7.849  1.00 76.62           O  
ATOM   4522  CG  GLN C  72       2.087 -31.903  -7.963  1.00 76.62           C  
ATOM   4523  CD  GLN C  72       1.330 -30.645  -8.345  1.00 76.62           C  
ATOM   4524  NE2 GLN C  72       0.009 -30.683  -8.209  1.00 76.62           N  
ATOM   4525  OE1 GLN C  72       1.928 -29.646  -8.759  1.00 76.62           O  
ATOM   4526  N   ARG C  73       5.915 -33.599  -9.693  1.00 81.25           N  
ATOM   4527  CA  ARG C  73       7.207 -33.534 -10.370  1.00 81.25           C  
ATOM   4528  C   ARG C  73       7.046 -33.063 -11.811  1.00 81.25           C  
ATOM   4529  CB  ARG C  73       7.899 -34.899 -10.339  1.00 81.25           C  
ATOM   4530  O   ARG C  73       6.038 -33.355 -12.457  1.00 81.25           O  
ATOM   4531  CG  ARG C  73       8.470 -35.269  -8.979  1.00 81.25           C  
ATOM   4532  CD  ARG C  73       9.951 -35.610  -9.063  1.00 81.25           C  
ATOM   4533  NE  ARG C  73      10.450 -36.159  -7.805  1.00 81.25           N  
ATOM   4534  NH1 ARG C  73      12.679 -36.044  -8.400  1.00 81.25           N  
ATOM   4535  NH2 ARG C  73      12.077 -36.859  -6.343  1.00 81.25           N  
ATOM   4536  CZ  ARG C  73      11.734 -36.353  -7.519  1.00 81.25           C  
ATOM   4537  N   CYS C  74       7.985 -32.309 -12.195  1.00 81.79           N  
ATOM   4538  CA  CYS C  74       8.009 -31.878 -13.588  1.00 81.79           C  
ATOM   4539  C   CYS C  74       8.744 -32.890 -14.459  1.00 81.79           C  
ATOM   4540  CB  CYS C  74       8.671 -30.506 -13.714  1.00 81.79           C  
ATOM   4541  O   CYS C  74       9.825 -33.357 -14.097  1.00 81.79           O  
ATOM   4542  SG  CYS C  74       7.622 -29.140 -13.172  1.00 81.79           S  
ATOM   4543  N   LEU C  75       8.204 -33.289 -15.568  1.00 88.14           N  
ATOM   4544  CA  LEU C  75       8.852 -34.145 -16.555  1.00 88.14           C  
ATOM   4545  C   LEU C  75       9.531 -33.310 -17.636  1.00 88.14           C  
ATOM   4546  CB  LEU C  75       7.834 -35.094 -17.192  1.00 88.14           C  
ATOM   4547  O   LEU C  75       9.049 -32.231 -17.988  1.00 88.14           O  
ATOM   4548  CG  LEU C  75       7.814 -36.526 -16.655  1.00 88.14           C  
ATOM   4549  CD1 LEU C  75       6.378 -36.987 -16.428  1.00 88.14           C  
ATOM   4550  CD2 LEU C  75       8.538 -37.467 -17.612  1.00 88.14           C  
ATOM   4551  N   ASN C  76      10.683 -33.824 -18.050  1.00 88.40           N  
ATOM   4552  CA  ASN C  76      11.327 -33.204 -19.203  1.00 88.40           C  
ATOM   4553  C   ASN C  76      10.481 -33.353 -20.464  1.00 88.40           C  
ATOM   4554  CB  ASN C  76      12.720 -33.797 -19.423  1.00 88.40           C  
ATOM   4555  O   ASN C  76      10.180 -34.471 -20.886  1.00 88.40           O  
ATOM   4556  CG  ASN C  76      13.520 -33.038 -20.463  1.00 88.40           C  
ATOM   4557  ND2 ASN C  76      14.842 -33.138 -20.383  1.00 88.40           N  
ATOM   4558  OD1 ASN C  76      12.955 -32.366 -21.330  1.00 88.40           O  
ATOM   4559  N   PRO C  77      10.026 -32.209 -21.021  1.00 85.15           N  
ATOM   4560  CA  PRO C  77       9.129 -32.258 -22.178  1.00 85.15           C  
ATOM   4561  C   PRO C  77       9.737 -33.000 -23.366  1.00 85.15           C  
ATOM   4562  CB  PRO C  77       8.905 -30.781 -22.512  1.00 85.15           C  
ATOM   4563  O   PRO C  77       9.011 -33.449 -24.256  1.00 85.15           O  
ATOM   4564  CG  PRO C  77       9.812 -30.038 -21.586  1.00 85.15           C  
ATOM   4565  CD  PRO C  77      10.452 -31.024 -20.651  1.00 85.15           C  
ATOM   4566  N   LYS C  78      11.055 -33.175 -23.391  1.00 86.86           N  
ATOM   4567  CA  LYS C  78      11.749 -33.861 -24.478  1.00 86.86           C  
ATOM   4568  C   LYS C  78      11.966 -35.335 -24.148  1.00 86.86           C  
ATOM   4569  CB  LYS C  78      13.090 -33.186 -24.770  1.00 86.86           C  
ATOM   4570  O   LYS C  78      12.483 -36.092 -24.973  1.00 86.86           O  
ATOM   4571  CG  LYS C  78      12.965 -31.767 -25.303  1.00 86.86           C  
ATOM   4572  CD  LYS C  78      14.325 -31.187 -25.671  1.00 86.86           C  
ATOM   4573  CE  LYS C  78      14.206 -29.752 -26.167  1.00 86.86           C  
ATOM   4574  NZ  LYS C  78      15.541 -29.163 -26.485  1.00 86.86           N  
ATOM   4575  N   SER C  79      11.539 -35.846 -23.023  1.00 89.83           N  
ATOM   4576  CA  SER C  79      11.701 -37.238 -22.617  1.00 89.83           C  
ATOM   4577  C   SER C  79      10.688 -38.139 -23.315  1.00 89.83           C  
ATOM   4578  CB  SER C  79      11.559 -37.375 -21.101  1.00 89.83           C  
ATOM   4579  O   SER C  79       9.638 -37.672 -23.761  1.00 89.83           O  
ATOM   4580  OG  SER C  79      10.230 -37.099 -20.694  1.00 89.83           O  
ATOM   4581  N   LYS C  80      11.161 -39.421 -23.433  1.00 90.26           N  
ATOM   4582  CA  LYS C  80      10.297 -40.398 -24.089  1.00 90.26           C  
ATOM   4583  C   LYS C  80       8.938 -40.480 -23.400  1.00 90.26           C  
ATOM   4584  CB  LYS C  80      10.960 -41.776 -24.105  1.00 90.26           C  
ATOM   4585  O   LYS C  80       7.899 -40.502 -24.064  1.00 90.26           O  
ATOM   4586  CG  LYS C  80      11.982 -41.957 -25.218  1.00 90.26           C  
ATOM   4587  CD  LYS C  80      12.551 -43.370 -25.229  1.00 90.26           C  
ATOM   4588  CE  LYS C  80      13.638 -43.528 -26.284  1.00 90.26           C  
ATOM   4589  NZ  LYS C  80      14.198 -44.912 -26.299  1.00 90.26           N  
ATOM   4590  N   GLN C  81       8.893 -40.527 -22.081  1.00 89.21           N  
ATOM   4591  CA  GLN C  81       7.650 -40.634 -21.324  1.00 89.21           C  
ATOM   4592  C   GLN C  81       6.773 -39.402 -21.531  1.00 89.21           C  
ATOM   4593  CB  GLN C  81       7.942 -40.827 -19.835  1.00 89.21           C  
ATOM   4594  O   GLN C  81       5.562 -39.522 -21.728  1.00 89.21           O  
ATOM   4595  CG  GLN C  81       6.716 -41.196 -19.011  1.00 89.21           C  
ATOM   4596  CD  GLN C  81       7.034 -41.386 -17.539  1.00 89.21           C  
ATOM   4597  NE2 GLN C  81       6.256 -42.228 -16.868  1.00 89.21           N  
ATOM   4598  OE1 GLN C  81       7.972 -40.781 -17.010  1.00 89.21           O  
ATOM   4599  N   ALA C  82       7.364 -38.292 -21.448  1.00 89.30           N  
ATOM   4600  CA  ALA C  82       6.613 -37.055 -21.647  1.00 89.30           C  
ATOM   4601  C   ALA C  82       5.985 -37.012 -23.037  1.00 89.30           C  
ATOM   4602  CB  ALA C  82       7.518 -35.843 -21.438  1.00 89.30           C  
ATOM   4603  O   ALA C  82       4.816 -36.646 -23.186  1.00 89.30           O  
ATOM   4604  N   ARG C  83       6.676 -37.399 -24.083  1.00 86.71           N  
ATOM   4605  CA  ARG C  83       6.183 -37.419 -25.456  1.00 86.71           C  
ATOM   4606  C   ARG C  83       4.994 -38.363 -25.597  1.00 86.71           C  
ATOM   4607  CB  ARG C  83       7.296 -37.830 -26.422  1.00 86.71           C  
ATOM   4608  O   ARG C  83       4.028 -38.054 -26.298  1.00 86.71           O  
ATOM   4609  CG  ARG C  83       8.254 -36.703 -26.774  1.00 86.71           C  
ATOM   4610  CD  ARG C  83       9.256 -37.127 -27.839  1.00 86.71           C  
ATOM   4611  NE  ARG C  83      10.227 -36.072 -28.116  1.00 86.71           N  
ATOM   4612  NH1 ARG C  83      11.398 -37.280 -29.699  1.00 86.71           N  
ATOM   4613  NH2 ARG C  83      12.048 -35.147 -29.166  1.00 86.71           N  
ATOM   4614  CZ  ARG C  83      11.222 -36.169 -28.993  1.00 86.71           C  
ATOM   4615  N   LEU C  84       5.134 -39.524 -24.942  1.00 87.50           N  
ATOM   4616  CA  LEU C  84       4.046 -40.495 -24.986  1.00 87.50           C  
ATOM   4617  C   LEU C  84       2.793 -39.937 -24.320  1.00 87.50           C  
ATOM   4618  CB  LEU C  84       4.464 -41.799 -24.303  1.00 87.50           C  
ATOM   4619  O   LEU C  84       1.683 -40.116 -24.828  1.00 87.50           O  
ATOM   4620  CG  LEU C  84       5.316 -42.758 -25.136  1.00 87.50           C  
ATOM   4621  CD1 LEU C  84       5.872 -43.873 -24.256  1.00 87.50           C  
ATOM   4622  CD2 LEU C  84       4.501 -43.335 -26.288  1.00 87.50           C  
ATOM   4623  N   ILE C  85       2.988 -39.358 -23.220  1.00 83.62           N  
ATOM   4624  CA  ILE C  85       1.870 -38.786 -22.477  1.00 83.62           C  
ATOM   4625  C   ILE C  85       1.210 -37.685 -23.305  1.00 83.62           C  
ATOM   4626  CB  ILE C  85       2.326 -38.228 -21.110  1.00 83.62           C  
ATOM   4627  O   ILE C  85      -0.018 -37.627 -23.404  1.00 83.62           O  
ATOM   4628  CG1 ILE C  85       2.794 -39.368 -20.198  1.00 83.62           C  
ATOM   4629  CG2 ILE C  85       1.201 -37.425 -20.452  1.00 83.62           C  
ATOM   4630  CD1 ILE C  85       3.388 -38.899 -18.877  1.00 83.62           C  
ATOM   4631  N   ILE C  86       2.016 -36.871 -23.881  1.00 79.64           N  
ATOM   4632  CA  ILE C  86       1.521 -35.771 -24.701  1.00 79.64           C  
ATOM   4633  C   ILE C  86       0.743 -36.324 -25.892  1.00 79.64           C  
ATOM   4634  CB  ILE C  86       2.675 -34.865 -25.188  1.00 79.64           C  
ATOM   4635  O   ILE C  86      -0.333 -35.823 -26.226  1.00 79.64           O  
ATOM   4636  CG1 ILE C  86       3.337 -34.159 -23.999  1.00 79.64           C  
ATOM   4637  CG2 ILE C  86       2.167 -33.849 -26.215  1.00 79.64           C  
ATOM   4638  CD1 ILE C  86       4.612 -33.408 -24.358  1.00 79.64           C  
ATOM   4639  N   LYS C  87       1.234 -37.353 -26.522  1.00 79.25           N  
ATOM   4640  CA  LYS C  87       0.587 -37.985 -27.668  1.00 79.25           C  
ATOM   4641  C   LYS C  87      -0.751 -38.603 -27.273  1.00 79.25           C  
ATOM   4642  CB  LYS C  87       1.498 -39.053 -28.277  1.00 79.25           C  
ATOM   4643  O   LYS C  87      -1.724 -38.522 -28.026  1.00 79.25           O  
ATOM   4644  CG  LYS C  87       2.236 -38.597 -29.527  1.00 79.25           C  
ATOM   4645  CD  LYS C  87       3.066 -39.724 -30.129  1.00 79.25           C  
ATOM   4646  CE  LYS C  87       3.879 -39.244 -31.323  1.00 79.25           C  
ATOM   4647  NZ  LYS C  87       4.764 -40.321 -31.859  1.00 79.25           N  
ATOM   4648  N   LYS C  88      -0.786 -39.268 -26.159  1.00 76.53           N  
ATOM   4649  CA  LYS C  88      -2.008 -39.903 -25.675  1.00 76.53           C  
ATOM   4650  C   LYS C  88      -3.099 -38.869 -25.413  1.00 76.53           C  
ATOM   4651  CB  LYS C  88      -1.729 -40.704 -24.402  1.00 76.53           C  
ATOM   4652  O   LYS C  88      -4.272 -39.109 -25.704  1.00 76.53           O  
ATOM   4653  CG  LYS C  88      -2.740 -41.808 -24.131  1.00 76.53           C  
ATOM   4654  CD  LYS C  88      -2.250 -42.762 -23.050  1.00 76.53           C  
ATOM   4655  CE  LYS C  88      -3.279 -43.843 -22.748  1.00 76.53           C  
ATOM   4656  NZ  LYS C  88      -2.685 -44.973 -21.974  1.00 76.53           N  
ATOM   4657  N   VAL C  89      -2.671 -37.817 -24.832  1.00 68.12           N  
ATOM   4658  CA  VAL C  89      -3.623 -36.761 -24.504  1.00 68.12           C  
ATOM   4659  C   VAL C  89      -4.128 -36.103 -25.786  1.00 68.12           C  
ATOM   4660  CB  VAL C  89      -2.995 -35.700 -23.572  1.00 68.12           C  
ATOM   4661  O   VAL C  89      -5.307 -35.758 -25.892  1.00 68.12           O  
ATOM   4662  CG1 VAL C  89      -3.919 -34.492 -23.429  1.00 68.12           C  
ATOM   4663  CG2 VAL C  89      -2.689 -36.307 -22.204  1.00 68.12           C  
ATOM   4664  N   GLU C  90      -3.278 -35.956 -26.747  1.00 67.62           N  
ATOM   4665  CA  GLU C  90      -3.631 -35.360 -28.032  1.00 67.62           C  
ATOM   4666  C   GLU C  90      -4.578 -36.262 -28.817  1.00 67.62           C  
ATOM   4667  CB  GLU C  90      -2.373 -35.073 -28.856  1.00 67.62           C  
ATOM   4668  O   GLU C  90      -5.461 -35.776 -29.528  1.00 67.62           O  
ATOM   4669  CG  GLU C  90      -1.609 -33.839 -28.402  1.00 67.62           C  
ATOM   4670  CD  GLU C  90      -0.363 -33.566 -29.229  1.00 67.62           C  
ATOM   4671  OE1 GLU C  90       0.207 -32.457 -29.121  1.00 67.62           O  
ATOM   4672  OE2 GLU C  90       0.047 -34.469 -29.992  1.00 67.62           O  
ATOM   4673  N   ARG C  91      -4.448 -37.573 -28.654  1.00 62.99           N  
ATOM   4674  CA  ARG C  91      -5.304 -38.536 -29.341  1.00 62.99           C  
ATOM   4675  C   ARG C  91      -6.699 -38.564 -28.726  1.00 62.99           C  
ATOM   4676  CB  ARG C  91      -4.683 -39.934 -29.297  1.00 62.99           C  
ATOM   4677  O   ARG C  91      -7.691 -38.748 -29.435  1.00 62.99           O  
ATOM   4678  CG  ARG C  91      -3.994 -40.343 -30.588  1.00 62.99           C  
ATOM   4679  CD  ARG C  91      -3.548 -41.798 -30.554  1.00 62.99           C  
ATOM   4680  NE  ARG C  91      -2.150 -41.924 -30.154  1.00 62.99           N  
ATOM   4681  NH1 ARG C  91      -2.196 -44.226 -29.967  1.00 62.99           N  
ATOM   4682  NH2 ARG C  91      -0.262 -43.075 -29.530  1.00 62.99           N  
ATOM   4683  CZ  ARG C  91      -1.539 -43.075 -29.885  1.00 62.99           C  
ATOM   4684  N   LYS C  92      -6.731 -38.407 -27.419  1.00 58.14           N  
ATOM   4685  CA  LYS C  92      -8.019 -38.417 -26.731  1.00 58.14           C  
ATOM   4686  C   LYS C  92      -8.830 -37.168 -27.067  1.00 58.14           C  
ATOM   4687  CB  LYS C  92      -7.820 -38.521 -25.219  1.00 58.14           C  
ATOM   4688  O   LYS C  92     -10.062 -37.202 -27.061  1.00 58.14           O  
ATOM   4689  CG  LYS C  92      -7.653 -39.947 -24.714  1.00 58.14           C  
ATOM   4690  CD  LYS C  92      -7.699 -40.010 -23.192  1.00 58.14           C  
ATOM   4691  CE  LYS C  92      -7.593 -41.443 -22.688  1.00 58.14           C  
ATOM   4692  NZ  LYS C  92      -7.656 -41.511 -21.197  1.00 58.14           N  
ATOM   4693  N   ASN C  93      -8.174 -35.998 -27.393  1.00 48.47           N  
ATOM   4694  CA  ASN C  93      -8.845 -34.737 -27.691  1.00 48.47           C  
ATOM   4695  C   ASN C  93      -9.257 -34.653 -29.158  1.00 48.47           C  
ATOM   4696  CB  ASN C  93      -7.949 -33.552 -27.322  1.00 48.47           C  
ATOM   4697  O   ASN C  93     -10.030 -33.773 -29.541  1.00 48.47           O  
ATOM   4698  CG  ASN C  93      -8.046 -33.180 -25.856  1.00 48.47           C  
ATOM   4699  ND2 ASN C  93      -7.128 -32.339 -25.395  1.00 48.47           N  
ATOM   4700  OD1 ASN C  93      -8.938 -33.647 -25.142  1.00 48.47           O  
ATOM   4701  N   PHE C  94      -8.890 -35.619 -30.099  1.00 37.35           N  
ATOM   4702  CA  PHE C  94      -9.416 -35.732 -31.454  1.00 37.35           C  
ATOM   4703  C   PHE C  94     -10.478 -36.822 -31.534  1.00 37.35           C  
ATOM   4704  CB  PHE C  94      -8.287 -36.024 -32.448  1.00 37.35           C  
ATOM   4705  O   PHE C  94     -11.473 -36.677 -32.247  1.00 37.35           O  
ATOM   4706  CG  PHE C  94      -8.004 -34.890 -33.396  1.00 37.35           C  
ATOM   4707  CD1 PHE C  94      -8.701 -34.775 -34.592  1.00 37.35           C  
ATOM   4708  CD2 PHE C  94      -7.040 -33.938 -33.090  1.00 37.35           C  
ATOM   4709  CE1 PHE C  94      -8.441 -33.727 -35.472  1.00 37.35           C  
ATOM   4710  CE2 PHE C  94      -6.775 -32.887 -33.964  1.00 37.35           C  
ATOM   4711  CZ  PHE C  94      -7.476 -32.784 -35.154  1.00 37.35           C  
TER    4712      PHE C  94                                                      
ENDMDL                                                                          
END                                                                             
