# Supplementary material for: AI-guided pipeline for protein–protein interaction drug discovery identifies a SARS-CoV-2 inhibitor
Source: Mol Syst Biol. 2024 Mar 11;20(4):428–57. doi: 10.1038/s44320-024-00019-8 (PMC10987651; doi:10.1038/s44320-024-00019-8)
Supplement: Supplementary file 12 — Source Data Fig. 2 [file 44320_2024_19_MOESM12_ESM.zip › Source Data Figure EV3-EV4/ColabFold/NDP_NUDT4_unrelaxed_rank_1_model_3.pdb]

MODEL     1                                                                     
ATOM      1  N   MET B   1      35.260  66.409 -55.855  1.00 28.25           N  
ATOM      2  CA  MET B   1      36.413  65.644 -55.388  1.00 28.25           C  
ATOM      3  C   MET B   1      36.882  66.143 -54.025  1.00 28.25           C  
ATOM      4  CB  MET B   1      37.559  65.727 -56.398  1.00 28.25           C  
ATOM      5  O   MET B   1      37.886  65.664 -53.495  1.00 28.25           O  
ATOM      6  CG  MET B   1      37.356  64.858 -57.628  1.00 28.25           C  
ATOM      7  SD  MET B   1      38.752  64.980 -58.813  1.00 28.25           S  
ATOM      8  CE  MET B   1      39.716  63.523 -58.323  1.00 28.25           C  
ATOM      9  N   ARG B   2      36.547  67.291 -53.636  1.00 27.42           N  
ATOM     10  CA  ARG B   2      37.478  68.158 -52.922  1.00 27.42           C  
ATOM     11  C   ARG B   2      37.836  67.574 -51.560  1.00 27.42           C  
ATOM     12  CB  ARG B   2      36.886  69.559 -52.753  1.00 27.42           C  
ATOM     13  O   ARG B   2      37.165  66.661 -51.074  1.00 27.42           O  
ATOM     14  CG  ARG B   2      37.131  70.478 -53.939  1.00 27.42           C  
ATOM     15  CD  ARG B   2      36.657  71.898 -53.659  1.00 27.42           C  
ATOM     16  NE  ARG B   2      36.965  72.797 -54.768  1.00 27.42           N  
ATOM     17  NH1 ARG B   2      36.276  74.713 -53.676  1.00 27.42           N  
ATOM     18  NH2 ARG B   2      37.093  74.837 -55.815  1.00 27.42           N  
ATOM     19  CZ  ARG B   2      36.777  74.114 -54.750  1.00 27.42           C  
ATOM     20  N   LYS B   3      38.200  68.446 -50.590  1.00 26.77           N  
ATOM     21  CA  LYS B   3      39.357  68.643 -49.721  1.00 26.77           C  
ATOM     22  C   LYS B   3      39.276  67.748 -48.487  1.00 26.77           C  
ATOM     23  CB  LYS B   3      39.468  70.109 -49.298  1.00 26.77           C  
ATOM     24  O   LYS B   3      40.246  67.071 -48.141  1.00 26.77           O  
ATOM     25  CG  LYS B   3      39.951  71.037 -50.403  1.00 26.77           C  
ATOM     26  CD  LYS B   3      40.263  72.428 -49.868  1.00 26.77           C  
ATOM     27  CE  LYS B   3      40.731  73.362 -50.976  1.00 26.77           C  
ATOM     28  NZ  LYS B   3      40.836  74.775 -50.502  1.00 26.77           N  
ATOM     29  N   HIS B   4      38.744  68.299 -47.410  1.00 29.28           N  
ATOM     30  CA  HIS B   4      39.536  68.610 -46.225  1.00 29.28           C  
ATOM     31  C   HIS B   4      39.728  67.376 -45.351  1.00 29.28           C  
ATOM     32  CB  HIS B   4      38.874  69.728 -45.418  1.00 29.28           C  
ATOM     33  O   HIS B   4      38.967  66.411 -45.455  1.00 29.28           O  
ATOM     34  CG  HIS B   4      39.045  71.086 -46.021  1.00 29.28           C  
ATOM     35  CD2 HIS B   4      38.157  71.904 -46.635  1.00 29.28           C  
ATOM     36  ND1 HIS B   4      40.253  71.748 -46.035  1.00 29.28           N  
ATOM     37  CE1 HIS B   4      40.101  72.918 -46.632  1.00 29.28           C  
ATOM     38  NE2 HIS B   4      38.838  73.037 -47.005  1.00 29.28           N  
ATOM     39  N   VAL B   5      40.498  67.597 -44.293  1.00 30.83           N  
ATOM     40  CA  VAL B   5      41.567  66.890 -43.596  1.00 30.83           C  
ATOM     41  C   VAL B   5      40.973  65.790 -42.719  1.00 30.83           C  
ATOM     42  CB  VAL B   5      42.420  67.852 -42.740  1.00 30.83           C  
ATOM     43  O   VAL B   5      39.761  65.751 -42.497  1.00 30.83           O  
ATOM     44  CG1 VAL B   5      43.482  67.081 -41.957  1.00 30.83           C  
ATOM     45  CG2 VAL B   5      43.070  68.917 -43.621  1.00 30.83           C  
ATOM     46  N   LEU B   6      41.492  65.757 -41.358  1.00 28.00           N  
ATOM     47  CA  LEU B   6      42.292  64.780 -40.628  1.00 28.00           C  
ATOM     48  C   LEU B   6      41.438  64.025 -39.615  1.00 28.00           C  
ATOM     49  CB  LEU B   6      43.461  65.467 -39.917  1.00 28.00           C  
ATOM     50  O   LEU B   6      41.806  62.933 -39.178  1.00 28.00           O  
ATOM     51  CG  LEU B   6      44.840  65.290 -40.555  1.00 28.00           C  
ATOM     52  CD1 LEU B   6      45.636  66.588 -40.464  1.00 28.00           C  
ATOM     53  CD2 LEU B   6      45.595  64.146 -39.887  1.00 28.00           C  
ATOM     54  N   ALA B   7      40.386  64.595 -39.083  1.00 27.11           N  
ATOM     55  CA  ALA B   7      40.661  64.844 -37.671  1.00 27.11           C  
ATOM     56  C   ALA B   7      40.901  63.538 -36.920  1.00 27.11           C  
ATOM     57  CB  ALA B   7      39.509  65.617 -37.033  1.00 27.11           C  
ATOM     58  O   ALA B   7      40.631  62.454 -37.444  1.00 27.11           O  
ATOM     59  N   ALA B   8      40.215  63.388 -35.764  1.00 24.20           N  
ATOM     60  CA  ALA B   8      40.647  63.158 -34.388  1.00 24.20           C  
ATOM     61  C   ALA B   8      40.759  61.666 -34.090  1.00 24.20           C  
ATOM     62  CB  ALA B   8      39.681  63.822 -33.409  1.00 24.20           C  
ATOM     63  O   ALA B   8      40.143  60.842 -34.771  1.00 24.20           O  
ATOM     64  N   SER B   9      41.641  61.351 -33.091  1.00 27.45           N  
ATOM     65  CA  SER B   9      42.444  60.232 -32.608  1.00 27.45           C  
ATOM     66  C   SER B   9      41.573  59.180 -31.930  1.00 27.45           C  
ATOM     67  CB  SER B   9      43.517  60.723 -31.635  1.00 27.45           C  
ATOM     68  O   SER B   9      42.049  58.092 -31.600  1.00 27.45           O  
ATOM     69  OG  SER B   9      42.949  61.550 -30.635  1.00 27.45           O  
ATOM     70  N   PHE B  10      40.430  59.485 -31.434  1.00 28.10           N  
ATOM     71  CA  PHE B  10      40.371  59.074 -30.036  1.00 28.10           C  
ATOM     72  C   PHE B  10      40.335  57.555 -29.920  1.00 28.10           C  
ATOM     73  CB  PHE B  10      39.145  59.682 -29.347  1.00 28.10           C  
ATOM     74  O   PHE B  10      39.421  56.909 -30.436  1.00 28.10           O  
ATOM     75  CG  PHE B  10      39.448  60.924 -28.554  1.00 28.10           C  
ATOM     76  CD1 PHE B  10      39.832  60.838 -27.222  1.00 28.10           C  
ATOM     77  CD2 PHE B  10      39.349  62.179 -29.142  1.00 28.10           C  
ATOM     78  CE1 PHE B  10      40.114  61.987 -26.485  1.00 28.10           C  
ATOM     79  CE2 PHE B  10      39.629  63.331 -28.412  1.00 28.10           C  
ATOM     80  CZ  PHE B  10      40.010  63.233 -27.084  1.00 28.10           C  
ATOM     81  N   SER B  11      41.447  56.946 -29.589  1.00 25.17           N  
ATOM     82  CA  SER B  11      41.705  55.512 -29.522  1.00 25.17           C  
ATOM     83  C   SER B  11      40.991  54.877 -28.333  1.00 25.17           C  
ATOM     84  CB  SER B  11      43.207  55.241 -29.428  1.00 25.17           C  
ATOM     85  O   SER B  11      41.182  53.693 -28.047  1.00 25.17           O  
ATOM     86  OG  SER B  11      43.476  53.853 -29.526  1.00 25.17           O  
ATOM     87  N   MET B  12      40.251  55.593 -27.537  1.00 25.06           N  
ATOM     88  CA  MET B  12      40.560  55.169 -26.175  1.00 25.06           C  
ATOM     89  C   MET B  12      40.411  53.658 -26.028  1.00 25.06           C  
ATOM     90  CB  MET B  12      39.656  55.884 -25.169  1.00 25.06           C  
ATOM     91  O   MET B  12      39.708  53.020 -26.814  1.00 25.06           O  
ATOM     92  CG  MET B  12      40.223  57.200 -24.662  1.00 25.06           C  
ATOM     93  SD  MET B  12      41.575  56.960 -23.445  1.00 25.06           S  
ATOM     94  CE  MET B  12      40.731  57.472 -21.923  1.00 25.06           C  
ATOM     95  N   LEU B  13      40.859  53.040 -24.891  1.00 25.94           N  
ATOM     96  CA  LEU B  13      41.628  51.948 -24.303  1.00 25.94           C  
ATOM     97  C   LEU B  13      40.717  50.786 -23.922  1.00 25.94           C  
ATOM     98  CB  LEU B  13      42.396  52.435 -23.072  1.00 25.94           C  
ATOM     99  O   LEU B  13      40.999  49.634 -24.260  1.00 25.94           O  
ATOM    100  CG  LEU B  13      43.914  52.252 -23.104  1.00 25.94           C  
ATOM    101  CD1 LEU B  13      44.603  53.584 -23.384  1.00 25.94           C  
ATOM    102  CD2 LEU B  13      44.409  51.655 -21.791  1.00 25.94           C  
ATOM    103  N   SER B  14      40.055  50.811 -22.770  1.00 24.28           N  
ATOM    104  CA  SER B  14      40.575  49.987 -21.684  1.00 24.28           C  
ATOM    105  C   SER B  14      39.914  48.613 -21.667  1.00 24.28           C  
ATOM    106  CB  SER B  14      40.364  50.680 -20.337  1.00 24.28           C  
ATOM    107  O   SER B  14      40.599  47.588 -21.669  1.00 24.28           O  
ATOM    108  OG  SER B  14      39.764  51.952 -20.514  1.00 24.28           O  
ATOM    109  N   LEU B  15      38.784  48.440 -20.908  1.00 23.95           N  
ATOM    110  CA  LEU B  15      38.799  47.699 -19.652  1.00 23.95           C  
ATOM    111  C   LEU B  15      38.482  46.226 -19.885  1.00 23.95           C  
ATOM    112  CB  LEU B  15      37.796  48.299 -18.663  1.00 23.95           C  
ATOM    113  O   LEU B  15      37.681  45.890 -20.760  1.00 23.95           O  
ATOM    114  CG  LEU B  15      38.385  48.961 -17.417  1.00 23.95           C  
ATOM    115  CD1 LEU B  15      38.070  50.453 -17.410  1.00 23.95           C  
ATOM    116  CD2 LEU B  15      37.854  48.291 -16.154  1.00 23.95           C  
ATOM    117  N   LEU B  16      38.965  45.329 -19.004  1.00 25.06           N  
ATOM    118  CA  LEU B  16      39.482  43.966 -18.954  1.00 25.06           C  
ATOM    119  C   LEU B  16      38.344  42.955 -18.874  1.00 25.06           C  
ATOM    120  CB  LEU B  16      40.420  43.793 -17.756  1.00 25.06           C  
ATOM    121  O   LEU B  16      38.337  41.963 -19.606  1.00 25.06           O  
ATOM    122  CG  LEU B  16      41.905  44.051 -18.014  1.00 25.06           C  
ATOM    123  CD1 LEU B  16      42.588  44.533 -16.738  1.00 25.06           C  
ATOM    124  CD2 LEU B  16      42.582  42.794 -18.547  1.00 25.06           C  
ATOM    125  N   VAL B  17      37.580  42.989 -17.700  1.00 28.25           N  
ATOM    126  CA  VAL B  17      37.800  41.929 -16.721  1.00 28.25           C  
ATOM    127  C   VAL B  17      37.080  40.658 -17.165  1.00 28.25           C  
ATOM    128  CB  VAL B  17      37.323  42.348 -15.313  1.00 28.25           C  
ATOM    129  O   VAL B  17      36.255  40.691 -18.081  1.00 28.25           O  
ATOM    130  CG1 VAL B  17      37.543  41.218 -14.309  1.00 28.25           C  
ATOM    131  CG2 VAL B  17      38.044  43.617 -14.861  1.00 28.25           C  
ATOM    132  N   ILE B  18      36.199  40.022 -16.178  1.00 27.82           N  
ATOM    133  CA  ILE B  18      36.367  38.776 -15.438  1.00 27.82           C  
ATOM    134  C   ILE B  18      35.617  37.650 -16.147  1.00 27.82           C  
ATOM    135  CB  ILE B  18      35.875  38.914 -13.980  1.00 27.82           C  
ATOM    136  O   ILE B  18      34.839  37.900 -17.070  1.00 27.82           O  
ATOM    137  CG1 ILE B  18      35.177  40.263 -13.777  1.00 27.82           C  
ATOM    138  CG2 ILE B  18      37.040  38.747 -12.999  1.00 27.82           C  
ATOM    139  CD1 ILE B  18      35.363  40.854 -12.387  1.00 27.82           C  
ATOM    140  N   MET B  19      35.399  36.536 -15.281  1.00 25.66           N  
ATOM    141  CA  MET B  19      35.469  35.087 -15.119  1.00 25.66           C  
ATOM    142  C   MET B  19      34.113  34.442 -15.388  1.00 25.66           C  
ATOM    143  CB  MET B  19      35.950  34.725 -13.712  1.00 25.66           C  
ATOM    144  O   MET B  19      33.127  34.758 -14.719  1.00 25.66           O  
ATOM    145  CG  MET B  19      37.406  35.076 -13.453  1.00 25.66           C  
ATOM    146  SD  MET B  19      37.980  34.519 -11.801  1.00 25.66           S  
ATOM    147  CE  MET B  19      38.198  32.746 -12.119  1.00 25.66           C  
ATOM    148  N   GLY B  20      33.716  34.404 -16.538  1.00 28.87           N  
ATOM    149  CA  GLY B  20      32.395  33.845 -16.777  1.00 28.87           C  
ATOM    150  C   GLY B  20      32.226  32.449 -16.210  1.00 28.87           C  
ATOM    151  O   GLY B  20      32.740  31.479 -16.771  1.00 28.87           O  
ATOM    152  N   ASP B  21      32.577  32.345 -14.860  1.00 29.66           N  
ATOM    153  CA  ASP B  21      32.601  30.991 -14.315  1.00 29.66           C  
ATOM    154  C   ASP B  21      31.243  30.312 -14.472  1.00 29.66           C  
ATOM    155  CB  ASP B  21      33.010  31.013 -12.841  1.00 29.66           C  
ATOM    156  O   ASP B  21      30.228  30.823 -13.995  1.00 29.66           O  
ATOM    157  CG  ASP B  21      34.512  30.912 -12.641  1.00 29.66           C  
ATOM    158  OD1 ASP B  21      35.230  30.536 -13.592  1.00 29.66           O  
ATOM    159  OD2 ASP B  21      34.982  31.208 -11.521  1.00 29.66           O  
ATOM    160  N   THR B  22      31.024  29.841 -15.634  1.00 29.17           N  
ATOM    161  CA  THR B  22      29.808  29.073 -15.875  1.00 29.17           C  
ATOM    162  C   THR B  22      29.637  27.985 -14.818  1.00 29.17           C  
ATOM    163  CB  THR B  22      29.819  28.434 -17.276  1.00 29.17           C  
ATOM    164  O   THR B  22      30.548  27.187 -14.588  1.00 29.17           O  
ATOM    165  CG2 THR B  22      29.180  29.358 -18.307  1.00 29.17           C  
ATOM    166  OG1 THR B  22      31.173  28.168 -17.663  1.00 29.17           O  
ATOM    167  N   ASP B  23      29.070  28.390 -13.651  1.00 28.51           N  
ATOM    168  CA  ASP B  23      28.788  27.559 -12.485  1.00 28.51           C  
ATOM    169  C   ASP B  23      28.061  26.278 -12.886  1.00 28.51           C  
ATOM    170  CB  ASP B  23      27.957  28.336 -11.461  1.00 28.51           C  
ATOM    171  O   ASP B  23      27.027  26.328 -13.556  1.00 28.51           O  
ATOM    172  CG  ASP B  23      28.802  29.217 -10.557  1.00 28.51           C  
ATOM    173  OD1 ASP B  23      30.021  28.972 -10.434  1.00 28.51           O  
ATOM    174  OD2 ASP B  23      28.243  30.162  -9.961  1.00 28.51           O  
ATOM    175  N   SER B  24      28.846  25.242 -13.182  1.00 29.15           N  
ATOM    176  CA  SER B  24      28.439  23.848 -13.331  1.00 29.15           C  
ATOM    177  C   SER B  24      27.496  23.425 -12.210  1.00 29.15           C  
ATOM    178  CB  SER B  24      29.663  22.932 -13.352  1.00 29.15           C  
ATOM    179  O   SER B  24      27.882  23.410 -11.039  1.00 29.15           O  
ATOM    180  OG  SER B  24      29.319  21.644 -13.834  1.00 29.15           O  
ATOM    181  N   LYS B  25      26.350  24.081 -12.185  1.00 31.98           N  
ATOM    182  CA  LYS B  25      25.380  23.674 -11.173  1.00 31.98           C  
ATOM    183  C   LYS B  25      25.302  22.154 -11.065  1.00 31.98           C  
ATOM    184  CB  LYS B  25      23.999  24.248 -11.492  1.00 31.98           C  
ATOM    185  O   LYS B  25      24.998  21.472 -12.046  1.00 31.98           O  
ATOM    186  CG  LYS B  25      23.692  25.556 -10.777  1.00 31.98           C  
ATOM    187  CD  LYS B  25      22.267  26.022 -11.052  1.00 31.98           C  
ATOM    188  CE  LYS B  25      21.961  27.334 -10.342  1.00 31.98           C  
ATOM    189  NZ  LYS B  25      20.600  27.845 -10.686  1.00 31.98           N  
ATOM    190  N   THR B  26      26.265  21.572 -10.412  1.00 29.10           N  
ATOM    191  CA  THR B  26      26.315  20.172 -10.006  1.00 29.10           C  
ATOM    192  C   THR B  26      24.968  19.723  -9.447  1.00 29.10           C  
ATOM    193  CB  THR B  26      27.415  19.935  -8.954  1.00 29.10           C  
ATOM    194  O   THR B  26      24.394  20.390  -8.584  1.00 29.10           O  
ATOM    195  CG2 THR B  26      27.647  18.444  -8.729  1.00 29.10           C  
ATOM    196  OG1 THR B  26      28.636  20.535  -9.404  1.00 29.10           O  
ATOM    197  N   ASP B  27      24.255  19.029 -10.258  1.00 32.23           N  
ATOM    198  CA  ASP B  27      23.060  18.264  -9.917  1.00 32.23           C  
ATOM    199  C   ASP B  27      23.229  17.549  -8.578  1.00 32.23           C  
ATOM    200  CB  ASP B  27      22.738  17.250 -11.017  1.00 32.23           C  
ATOM    201  O   ASP B  27      24.163  16.764  -8.402  1.00 32.23           O  
ATOM    202  CG  ASP B  27      21.848  17.821 -12.107  1.00 32.23           C  
ATOM    203  OD1 ASP B  27      21.154  18.831 -11.862  1.00 32.23           O  
ATOM    204  OD2 ASP B  27      21.838  17.253 -13.221  1.00 32.23           O  
ATOM    205  N   SER B  28      23.086  18.312  -7.492  1.00 31.23           N  
ATOM    206  CA  SER B  28      23.103  17.732  -6.153  1.00 31.23           C  
ATOM    207  C   SER B  28      22.373  16.394  -6.120  1.00 31.23           C  
ATOM    208  CB  SER B  28      22.470  18.692  -5.145  1.00 31.23           C  
ATOM    209  O   SER B  28      21.190  16.318  -6.459  1.00 31.23           O  
ATOM    210  OG  SER B  28      22.546  18.164  -3.831  1.00 31.23           O  
ATOM    211  N   SER B  29      22.950  15.358  -6.578  1.00 31.60           N  
ATOM    212  CA  SER B  29      22.467  13.995  -6.380  1.00 31.60           C  
ATOM    213  C   SER B  29      21.862  13.819  -4.991  1.00 31.60           C  
ATOM    214  CB  SER B  29      23.600  12.989  -6.582  1.00 31.60           C  
ATOM    215  O   SER B  29      22.474  14.196  -3.989  1.00 31.60           O  
ATOM    216  OG  SER B  29      24.608  13.162  -5.600  1.00 31.60           O  
ATOM    217  N   PHE B  30      20.616  14.277  -4.831  1.00 33.58           N  
ATOM    218  CA  PHE B  30      19.841  13.878  -3.662  1.00 33.58           C  
ATOM    219  C   PHE B  30      20.172  12.447  -3.256  1.00 33.58           C  
ATOM    220  CB  PHE B  30      18.340  14.011  -3.940  1.00 33.58           C  
ATOM    221  O   PHE B  30      19.812  11.498  -3.956  1.00 33.58           O  
ATOM    222  CG  PHE B  30      17.809  15.406  -3.748  1.00 33.58           C  
ATOM    223  CD1 PHE B  30      17.444  15.858  -2.486  1.00 33.58           C  
ATOM    224  CD2 PHE B  30      17.675  16.266  -4.831  1.00 33.58           C  
ATOM    225  CE1 PHE B  30      16.952  17.149  -2.305  1.00 33.58           C  
ATOM    226  CE2 PHE B  30      17.184  17.557  -4.658  1.00 33.58           C  
ATOM    227  CZ  PHE B  30      16.822  17.996  -3.395  1.00 33.58           C  
ATOM    228  N   ILE B  31      21.382  12.061  -3.116  1.00 34.39           N  
ATOM    229  CA  ILE B  31      21.550  10.746  -2.505  1.00 34.39           C  
ATOM    230  C   ILE B  31      20.662  10.635  -1.268  1.00 34.39           C  
ATOM    231  CB  ILE B  31      23.025  10.481  -2.132  1.00 34.39           C  
ATOM    232  O   ILE B  31      20.765  11.449  -0.347  1.00 34.39           O  
ATOM    233  CG1 ILE B  31      23.951  10.905  -3.279  1.00 34.39           C  
ATOM    234  CG2 ILE B  31      23.236   9.007  -1.775  1.00 34.39           C  
ATOM    235  CD1 ILE B  31      25.358  10.331  -3.183  1.00 34.39           C  
ATOM    236  N   MET B  32      19.365  10.416  -1.533  1.00 37.45           N  
ATOM    237  CA  MET B  32      18.472  10.005  -0.453  1.00 37.45           C  
ATOM    238  C   MET B  32      19.175   9.041   0.497  1.00 37.45           C  
ATOM    239  CB  MET B  32      17.209   9.353  -1.018  1.00 37.45           C  
ATOM    240  O   MET B  32      19.675   7.998   0.072  1.00 37.45           O  
ATOM    241  CG  MET B  32      16.268  10.331  -1.704  1.00 37.45           C  
ATOM    242  SD  MET B  32      14.940  10.929  -0.588  1.00 37.45           S  
ATOM    243  CE  MET B  32      15.587  12.572  -0.171  1.00 37.45           C  
ATOM    244  N   ASP B  33      20.157   9.516   1.291  1.00 38.52           N  
ATOM    245  CA  ASP B  33      20.612   8.735   2.437  1.00 38.52           C  
ATOM    246  C   ASP B  33      19.442   8.032   3.121  1.00 38.52           C  
ATOM    247  CB  ASP B  33      21.346   9.629   3.438  1.00 38.52           C  
ATOM    248  O   ASP B  33      18.586   8.683   3.724  1.00 38.52           O  
ATOM    249  CG  ASP B  33      22.273   8.854   4.358  1.00 38.52           C  
ATOM    250  OD1 ASP B  33      22.416   7.624   4.183  1.00 38.52           O  
ATOM    251  OD2 ASP B  33      22.863   9.477   5.267  1.00 38.52           O  
ATOM    252  N   SER B  34      18.821   7.035   2.486  1.00 42.04           N  
ATOM    253  CA  SER B  34      17.751   6.243   3.084  1.00 42.04           C  
ATOM    254  C   SER B  34      18.156   5.711   4.455  1.00 42.04           C  
ATOM    255  CB  SER B  34      17.371   5.078   2.169  1.00 42.04           C  
ATOM    256  O   SER B  34      18.661   4.593   4.568  1.00 42.04           O  
ATOM    257  OG  SER B  34      16.978   5.550   0.891  1.00 42.04           O  
ATOM    258  N   ASP B  35      18.926   6.516   5.264  1.00 51.64           N  
ATOM    259  CA  ASP B  35      19.084   6.004   6.621  1.00 51.64           C  
ATOM    260  C   ASP B  35      17.728   5.776   7.284  1.00 51.64           C  
ATOM    261  CB  ASP B  35      19.926   6.965   7.463  1.00 51.64           C  
ATOM    262  O   ASP B  35      16.979   6.726   7.520  1.00 51.64           O  
ATOM    263  CG  ASP B  35      20.368   6.364   8.786  1.00 51.64           C  
ATOM    264  OD1 ASP B  35      19.884   5.271   9.151  1.00 51.64           O  
ATOM    265  OD2 ASP B  35      21.207   6.990   9.470  1.00 51.64           O  
ATOM    266  N   PRO B  36      17.215   4.481   7.174  1.00 50.99           N  
ATOM    267  CA  PRO B  36      15.905   4.177   7.755  1.00 50.99           C  
ATOM    268  C   PRO B  36      15.668   4.897   9.081  1.00 50.99           C  
ATOM    269  CB  PRO B  36      15.952   2.661   7.958  1.00 50.99           C  
ATOM    270  O   PRO B  36      14.527   4.992   9.541  1.00 50.99           O  
ATOM    271  CG  PRO B  36      17.382   2.289   7.734  1.00 50.99           C  
ATOM    272  CD  PRO B  36      18.101   3.480   7.167  1.00 50.99           C  
ATOM    273  N   ARG B  37      16.823   5.443   9.576  1.00 62.43           N  
ATOM    274  CA  ARG B  37      16.690   6.109  10.867  1.00 62.43           C  
ATOM    275  C   ARG B  37      16.307   7.575  10.691  1.00 62.43           C  
ATOM    276  CB  ARG B  37      17.991   5.999  11.666  1.00 62.43           C  
ATOM    277  O   ARG B  37      16.029   8.271  11.669  1.00 62.43           O  
ATOM    278  CG  ARG B  37      18.330   4.582  12.099  1.00 62.43           C  
ATOM    279  CD  ARG B  37      19.570   4.543  12.981  1.00 62.43           C  
ATOM    280  NE  ARG B  37      20.321   3.304  12.801  1.00 62.43           N  
ATOM    281  NH1 ARG B  37      21.979   3.846  14.316  1.00 62.43           N  
ATOM    282  NH2 ARG B  37      22.050   1.846  13.199  1.00 62.43           N  
ATOM    283  CZ  ARG B  37      21.448   3.002  13.439  1.00 62.43           C  
ATOM    284  N   ARG B  38      16.195   7.948   9.456  1.00 80.98           N  
ATOM    285  CA  ARG B  38      15.892   9.362   9.258  1.00 80.98           C  
ATOM    286  C   ARG B  38      14.395   9.580   9.067  1.00 80.98           C  
ATOM    287  CB  ARG B  38      16.660   9.913   8.055  1.00 80.98           C  
ATOM    288  O   ARG B  38      13.640   8.621   8.895  1.00 80.98           O  
ATOM    289  CG  ARG B  38      18.124  10.204   8.339  1.00 80.98           C  
ATOM    290  CD  ARG B  38      18.824  10.811   7.131  1.00 80.98           C  
ATOM    291  NE  ARG B  38      20.268  10.894   7.329  1.00 80.98           N  
ATOM    292  NH1 ARG B  38      20.539  12.812   6.070  1.00 80.98           N  
ATOM    293  NH2 ARG B  38      22.352  11.822   7.064  1.00 80.98           N  
ATOM    294  CZ  ARG B  38      21.050  11.842   6.821  1.00 80.98           C  
ATOM    295  N   CYS B  39      13.925  10.706   9.367  1.00 89.73           N  
ATOM    296  CA  CYS B  39      12.534  11.109   9.196  1.00 89.73           C  
ATOM    297  C   CYS B  39      12.061  10.845   7.771  1.00 89.73           C  
ATOM    298  CB  CYS B  39      12.359  12.589   9.535  1.00 89.73           C  
ATOM    299  O   CYS B  39      12.489  11.522   6.835  1.00 89.73           O  
ATOM    300  SG  CYS B  39      10.653  13.168   9.408  1.00 89.73           S  
ATOM    301  N   MET B  40      11.096   9.756   7.696  1.00 90.87           N  
ATOM    302  CA  MET B  40      10.639   9.352   6.370  1.00 90.87           C  
ATOM    303  C   MET B  40       9.120   9.216   6.335  1.00 90.87           C  
ATOM    304  CB  MET B  40      11.292   8.033   5.954  1.00 90.87           C  
ATOM    305  O   MET B  40       8.490   8.982   7.368  1.00 90.87           O  
ATOM    306  CG  MET B  40      12.801   8.118   5.800  1.00 90.87           C  
ATOM    307  SD  MET B  40      13.523   6.589   5.087  1.00 90.87           S  
ATOM    308  CE  MET B  40      13.231   5.430   6.453  1.00 90.87           C  
ATOM    309  N   ARG B  41       8.680   9.262   5.127  1.00 94.61           N  
ATOM    310  CA  ARG B  41       7.254   9.076   4.880  1.00 94.61           C  
ATOM    311  C   ARG B  41       6.913   7.597   4.726  1.00 94.61           C  
ATOM    312  CB  ARG B  41       6.819   9.846   3.631  1.00 94.61           C  
ATOM    313  O   ARG B  41       7.625   6.859   4.042  1.00 94.61           O  
ATOM    314  CG  ARG B  41       5.316   9.857   3.406  1.00 94.61           C  
ATOM    315  CD  ARG B  41       4.927  10.754   2.239  1.00 94.61           C  
ATOM    316  NE  ARG B  41       5.344  10.185   0.960  1.00 94.61           N  
ATOM    317  NH1 ARG B  41       4.274  11.774  -0.331  1.00 94.61           N  
ATOM    318  NH2 ARG B  41       5.457  10.084  -1.332  1.00 94.61           N  
ATOM    319  CZ  ARG B  41       5.024  10.682  -0.231  1.00 94.61           C  
ATOM    320  N   HIS B  42       5.826   7.150   5.386  1.00 94.19           N  
ATOM    321  CA  HIS B  42       5.378   5.764   5.327  1.00 94.19           C  
ATOM    322  C   HIS B  42       3.913   5.675   4.910  1.00 94.19           C  
ATOM    323  CB  HIS B  42       5.581   5.077   6.679  1.00 94.19           C  
ATOM    324  O   HIS B  42       3.039   6.235   5.575  1.00 94.19           O  
ATOM    325  CG  HIS B  42       7.003   5.072   7.142  1.00 94.19           C  
ATOM    326  CD2 HIS B  42       7.723   6.001   7.814  1.00 94.19           C  
ATOM    327  ND1 HIS B  42       7.854   4.012   6.917  1.00 94.19           N  
ATOM    328  CE1 HIS B  42       9.040   4.290   7.434  1.00 94.19           C  
ATOM    329  NE2 HIS B  42       8.987   5.491   7.984  1.00 94.19           N  
ATOM    330  N   HIS B  43       3.692   4.857   3.872  1.00 96.02           N  
ATOM    331  CA  HIS B  43       2.314   4.629   3.451  1.00 96.02           C  
ATOM    332  C   HIS B  43       1.656   3.537   4.287  1.00 96.02           C  
ATOM    333  CB  HIS B  43       2.261   4.259   1.968  1.00 96.02           C  
ATOM    334  O   HIS B  43       2.310   2.565   4.672  1.00 96.02           O  
ATOM    335  CG  HIS B  43       2.808   5.318   1.065  1.00 96.02           C  
ATOM    336  CD2 HIS B  43       2.199   6.348   0.431  1.00 96.02           C  
ATOM    337  ND1 HIS B  43       4.141   5.389   0.723  1.00 96.02           N  
ATOM    338  CE1 HIS B  43       4.328   6.421  -0.084  1.00 96.02           C  
ATOM    339  NE2 HIS B  43       3.165   7.019  -0.277  1.00 96.02           N  
ATOM    340  N   TYR B  44       0.376   3.674   4.575  1.00 96.34           N  
ATOM    341  CA  TYR B  44      -0.386   2.625   5.242  1.00 96.34           C  
ATOM    342  C   TYR B  44      -1.875   2.762   4.951  1.00 96.34           C  
ATOM    343  CB  TYR B  44      -0.144   2.663   6.754  1.00 96.34           C  
ATOM    344  O   TYR B  44      -2.339   3.830   4.545  1.00 96.34           O  
ATOM    345  CG  TYR B  44      -0.695   3.898   7.426  1.00 96.34           C  
ATOM    346  CD1 TYR B  44       0.001   5.104   7.388  1.00 96.34           C  
ATOM    347  CD2 TYR B  44      -1.911   3.860   8.099  1.00 96.34           C  
ATOM    348  CE1 TYR B  44      -0.502   6.244   8.007  1.00 96.34           C  
ATOM    349  CE2 TYR B  44      -2.423   4.994   8.722  1.00 96.34           C  
ATOM    350  OH  TYR B  44      -2.215   7.304   9.284  1.00 96.34           O  
ATOM    351  CZ  TYR B  44      -1.713   6.179   8.670  1.00 96.34           C  
ATOM    352  N   VAL B  45      -2.534   1.656   5.130  1.00 95.32           N  
ATOM    353  CA  VAL B  45      -3.974   1.655   4.895  1.00 95.32           C  
ATOM    354  C   VAL B  45      -4.715   1.600   6.229  1.00 95.32           C  
ATOM    355  CB  VAL B  45      -4.402   0.471   3.999  1.00 95.32           C  
ATOM    356  O   VAL B  45      -4.289   0.906   7.155  1.00 95.32           O  
ATOM    357  CG1 VAL B  45      -5.921   0.435   3.842  1.00 95.32           C  
ATOM    358  CG2 VAL B  45      -3.722   0.563   2.635  1.00 95.32           C  
ATOM    359  N   ASP B  46      -5.772   2.363   6.315  1.00 93.98           N  
ATOM    360  CA  ASP B  46      -6.644   2.370   7.486  1.00 93.98           C  
ATOM    361  C   ASP B  46      -8.109   2.514   7.078  1.00 93.98           C  
ATOM    362  CB  ASP B  46      -6.251   3.497   8.442  1.00 93.98           C  
ATOM    363  O   ASP B  46      -8.412   2.757   5.908  1.00 93.98           O  
ATOM    364  CG  ASP B  46      -6.616   3.204   9.886  1.00 93.98           C  
ATOM    365  OD1 ASP B  46      -7.163   2.116  10.169  1.00 93.98           O  
ATOM    366  OD2 ASP B  46      -6.359   4.071  10.750  1.00 93.98           O  
ATOM    367  N   SER B  47      -8.958   2.300   8.097  1.00 93.63           N  
ATOM    368  CA  SER B  47     -10.388   2.467   7.858  1.00 93.63           C  
ATOM    369  C   SER B  47     -10.937   3.676   8.609  1.00 93.63           C  
ATOM    370  CB  SER B  47     -11.152   1.209   8.272  1.00 93.63           C  
ATOM    371  O   SER B  47     -10.631   3.872   9.787  1.00 93.63           O  
ATOM    372  OG  SER B  47     -12.533   1.342   7.983  1.00 93.63           O  
ATOM    373  N   ILE B  48     -11.721   4.489   7.865  1.00 95.66           N  
ATOM    374  CA  ILE B  48     -12.330   5.661   8.484  1.00 95.66           C  
ATOM    375  C   ILE B  48     -13.811   5.398   8.742  1.00 95.66           C  
ATOM    376  CB  ILE B  48     -12.154   6.920   7.604  1.00 95.66           C  
ATOM    377  O   ILE B  48     -14.551   5.028   7.827  1.00 95.66           O  
ATOM    378  CG1 ILE B  48     -10.668   7.263   7.453  1.00 95.66           C  
ATOM    379  CG2 ILE B  48     -12.933   8.101   8.191  1.00 95.66           C  
ATOM    380  CD1 ILE B  48     -10.395   8.437   6.524  1.00 95.66           C  
ATOM    381  N   SER B  49     -14.221   5.585   9.998  1.00 95.68           N  
ATOM    382  CA  SER B  49     -15.616   5.480  10.416  1.00 95.68           C  
ATOM    383  C   SER B  49     -16.016   6.652  11.306  1.00 95.68           C  
ATOM    384  CB  SER B  49     -15.856   4.163  11.154  1.00 95.68           C  
ATOM    385  O   SER B  49     -15.164   7.269  11.949  1.00 95.68           O  
ATOM    386  OG  SER B  49     -15.050   4.084  12.318  1.00 95.68           O  
ATOM    387  N   HIS B  50     -17.214   6.911  11.183  1.00 94.85           N  
ATOM    388  CA  HIS B  50     -17.677   7.974  12.068  1.00 94.85           C  
ATOM    389  C   HIS B  50     -17.846   7.467  13.496  1.00 94.85           C  
ATOM    390  CB  HIS B  50     -18.996   8.558  11.559  1.00 94.85           C  
ATOM    391  O   HIS B  50     -18.387   6.380  13.714  1.00 94.85           O  
ATOM    392  CG  HIS B  50     -19.356   9.866  12.189  1.00 94.85           C  
ATOM    393  CD2 HIS B  50     -19.294  11.130  11.710  1.00 94.85           C  
ATOM    394  ND1 HIS B  50     -19.846   9.963  13.474  1.00 94.85           N  
ATOM    395  CE1 HIS B  50     -20.071  11.235  13.758  1.00 94.85           C  
ATOM    396  NE2 HIS B  50     -19.744  11.964  12.705  1.00 94.85           N  
ATOM    397  N   PRO B  51     -17.497   8.250  14.502  1.00 93.46           N  
ATOM    398  CA  PRO B  51     -17.491   7.779  15.889  1.00 93.46           C  
ATOM    399  C   PRO B  51     -18.895   7.668  16.481  1.00 93.46           C  
ATOM    400  CB  PRO B  51     -16.673   8.846  16.621  1.00 93.46           C  
ATOM    401  O   PRO B  51     -19.121   6.876  17.400  1.00 93.46           O  
ATOM    402  CG  PRO B  51     -16.772  10.062  15.757  1.00 93.46           C  
ATOM    403  CD  PRO B  51     -16.922   9.621  14.329  1.00 93.46           C  
ATOM    404  N   LEU B  52     -19.824   8.411  15.960  1.00 93.44           N  
ATOM    405  CA  LEU B  52     -21.136   8.487  16.594  1.00 93.44           C  
ATOM    406  C   LEU B  52     -22.211   7.891  15.692  1.00 93.44           C  
ATOM    407  CB  LEU B  52     -21.484   9.938  16.933  1.00 93.44           C  
ATOM    408  O   LEU B  52     -23.034   7.092  16.145  1.00 93.44           O  
ATOM    409  CG  LEU B  52     -20.587  10.629  17.962  1.00 93.44           C  
ATOM    410  CD1 LEU B  52     -20.921  12.114  18.044  1.00 93.44           C  
ATOM    411  CD2 LEU B  52     -20.731   9.966  19.328  1.00 93.44           C  
ATOM    412  N   TYR B  53     -22.172   8.254  14.430  1.00 94.46           N  
ATOM    413  CA  TYR B  53     -23.202   7.803  13.500  1.00 94.46           C  
ATOM    414  C   TYR B  53     -22.819   6.471  12.866  1.00 94.46           C  
ATOM    415  CB  TYR B  53     -23.439   8.852  12.409  1.00 94.46           C  
ATOM    416  O   TYR B  53     -21.638   6.207  12.626  1.00 94.46           O  
ATOM    417  CG  TYR B  53     -23.995  10.155  12.930  1.00 94.46           C  
ATOM    418  CD1 TYR B  53     -25.358  10.304  13.175  1.00 94.46           C  
ATOM    419  CD2 TYR B  53     -23.159  11.238  13.178  1.00 94.46           C  
ATOM    420  CE1 TYR B  53     -25.875  11.504  13.653  1.00 94.46           C  
ATOM    421  CE2 TYR B  53     -23.665  12.442  13.656  1.00 94.46           C  
ATOM    422  OH  TYR B  53     -25.529  13.755  14.364  1.00 94.46           O  
ATOM    423  CZ  TYR B  53     -25.022  12.565  13.891  1.00 94.46           C  
ATOM    424  N   LYS B  54     -23.847   5.671  12.676  1.00 96.15           N  
ATOM    425  CA  LYS B  54     -23.616   4.369  12.058  1.00 96.15           C  
ATOM    426  C   LYS B  54     -23.410   4.504  10.552  1.00 96.15           C  
ATOM    427  CB  LYS B  54     -24.784   3.424  12.344  1.00 96.15           C  
ATOM    428  O   LYS B  54     -24.360   4.382   9.777  1.00 96.15           O  
ATOM    429  CG  LYS B  54     -24.898   3.003  13.802  1.00 96.15           C  
ATOM    430  CD  LYS B  54     -26.012   1.984  14.005  1.00 96.15           C  
ATOM    431  CE  LYS B  54     -26.167   1.609  15.473  1.00 96.15           C  
ATOM    432  NZ  LYS B  54     -27.270   0.623  15.679  1.00 96.15           N  
ATOM    433  N   CYS B  55     -22.212   4.751  10.171  1.00 96.04           N  
ATOM    434  CA  CYS B  55     -21.842   4.887   8.767  1.00 96.04           C  
ATOM    435  C   CYS B  55     -20.994   3.707   8.309  1.00 96.04           C  
ATOM    436  CB  CYS B  55     -21.082   6.193   8.537  1.00 96.04           C  
ATOM    437  O   CYS B  55     -20.295   3.090   9.115  1.00 96.04           O  
ATOM    438  SG  CYS B  55     -21.954   7.658   9.134  1.00 96.04           S  
ATOM    439  N   SER B  56     -21.096   3.408   7.004  1.00 95.09           N  
ATOM    440  CA  SER B  56     -20.189   2.405   6.455  1.00 95.09           C  
ATOM    441  C   SER B  56     -18.744   2.890   6.485  1.00 95.09           C  
ATOM    442  CB  SER B  56     -20.586   2.051   5.021  1.00 95.09           C  
ATOM    443  O   SER B  56     -18.450   4.009   6.060  1.00 95.09           O  
ATOM    444  OG  SER B  56     -20.577   3.204   4.197  1.00 95.09           O  
ATOM    445  N   SER B  57     -17.869   2.060   6.999  1.00 94.08           N  
ATOM    446  CA  SER B  57     -16.454   2.415   7.040  1.00 94.08           C  
ATOM    447  C   SER B  57     -15.825   2.341   5.652  1.00 94.08           C  
ATOM    448  CB  SER B  57     -15.698   1.497   8.001  1.00 94.08           C  
ATOM    449  O   SER B  57     -16.254   1.547   4.812  1.00 94.08           O  
ATOM    450  OG  SER B  57     -16.153   1.677   9.331  1.00 94.08           O  
ATOM    451  N   LYS B  58     -14.863   3.223   5.447  1.00 93.91           N  
ATOM    452  CA  LYS B  58     -14.153   3.211   4.171  1.00 93.91           C  
ATOM    453  C   LYS B  58     -12.650   3.054   4.380  1.00 93.91           C  
ATOM    454  CB  LYS B  58     -14.441   4.491   3.384  1.00 93.91           C  
ATOM    455  O   LYS B  58     -12.051   3.769   5.185  1.00 93.91           O  
ATOM    456  CG  LYS B  58     -15.813   4.517   2.726  1.00 93.91           C  
ATOM    457  CD  LYS B  58     -15.839   5.454   1.525  1.00 93.91           C  
ATOM    458  CE  LYS B  58     -17.173   5.391   0.794  1.00 93.91           C  
ATOM    459  NZ  LYS B  58     -17.249   6.395  -0.308  1.00 93.91           N  
ATOM    460  N   MET B  59     -12.068   2.177   3.587  1.00 91.72           N  
ATOM    461  CA  MET B  59     -10.620   1.989   3.609  1.00 91.72           C  
ATOM    462  C   MET B  59      -9.917   3.089   2.821  1.00 91.72           C  
ATOM    463  CB  MET B  59     -10.247   0.619   3.040  1.00 91.72           C  
ATOM    464  O   MET B  59     -10.325   3.419   1.706  1.00 91.72           O  
ATOM    465  CG  MET B  59      -8.765   0.298   3.139  1.00 91.72           C  
ATOM    466  SD  MET B  59      -8.319  -1.246   2.252  1.00 91.72           S  
ATOM    467  CE  MET B  59      -8.775  -0.784   0.557  1.00 91.72           C  
ATOM    468  N   VAL B  60      -8.845   3.567   3.478  1.00 94.30           N  
ATOM    469  CA  VAL B  60      -8.169   4.681   2.821  1.00 94.30           C  
ATOM    470  C   VAL B  60      -6.656   4.506   2.934  1.00 94.30           C  
ATOM    471  CB  VAL B  60      -8.595   6.039   3.424  1.00 94.30           C  
ATOM    472  O   VAL B  60      -6.155   4.015   3.948  1.00 94.30           O  
ATOM    473  CG1 VAL B  60     -10.049   6.352   3.074  1.00 94.30           C  
ATOM    474  CG2 VAL B  60      -8.395   6.036   4.938  1.00 94.30           C  
ATOM    475  N   LEU B  61      -5.983   4.901   1.845  1.00 95.49           N  
ATOM    476  CA  LEU B  61      -4.526   4.977   1.880  1.00 95.49           C  
ATOM    477  C   LEU B  61      -4.065   6.278   2.529  1.00 95.49           C  
ATOM    478  CB  LEU B  61      -3.949   4.866   0.467  1.00 95.49           C  
ATOM    479  O   LEU B  61      -4.457   7.365   2.097  1.00 95.49           O  
ATOM    480  CG  LEU B  61      -2.426   4.938   0.349  1.00 95.49           C  
ATOM    481  CD1 LEU B  61      -1.788   3.684   0.938  1.00 95.49           C  
ATOM    482  CD2 LEU B  61      -2.010   5.122  -1.107  1.00 95.49           C  
ATOM    483  N   LEU B  62      -3.232   6.154   3.547  1.00 96.68           N  
ATOM    484  CA  LEU B  62      -2.702   7.308   4.266  1.00 96.68           C  
ATOM    485  C   LEU B  62      -1.177   7.291   4.273  1.00 96.68           C  
ATOM    486  CB  LEU B  62      -3.231   7.333   5.702  1.00 96.68           C  
ATOM    487  O   LEU B  62      -0.559   6.396   3.692  1.00 96.68           O  
ATOM    488  CG  LEU B  62      -4.747   7.454   5.865  1.00 96.68           C  
ATOM    489  CD1 LEU B  62      -5.163   7.038   7.272  1.00 96.68           C  
ATOM    490  CD2 LEU B  62      -5.206   8.876   5.564  1.00 96.68           C  
ATOM    491  N   ALA B  63      -0.626   8.339   4.829  1.00 96.47           N  
ATOM    492  CA  ALA B  63       0.818   8.411   5.037  1.00 96.47           C  
ATOM    493  C   ALA B  63       1.147   9.027   6.393  1.00 96.47           C  
ATOM    494  CB  ALA B  63       1.477   9.213   3.917  1.00 96.47           C  
ATOM    495  O   ALA B  63       0.403   9.874   6.895  1.00 96.47           O  
ATOM    496  N   ARG B  64       2.263   8.580   6.957  1.00 94.95           N  
ATOM    497  CA  ARG B  64       2.750   9.140   8.213  1.00 94.95           C  
ATOM    498  C   ARG B  64       4.235   9.474   8.124  1.00 94.95           C  
ATOM    499  CB  ARG B  64       2.499   8.168   9.368  1.00 94.95           C  
ATOM    500  O   ARG B  64       4.950   8.931   7.280  1.00 94.95           O  
ATOM    501  CG  ARG B  64       3.330   6.897   9.295  1.00 94.95           C  
ATOM    502  CD  ARG B  64       2.988   5.934  10.423  1.00 94.95           C  
ATOM    503  NE  ARG B  64       3.788   4.714  10.352  1.00 94.95           N  
ATOM    504  NH1 ARG B  64       2.060   3.378   9.599  1.00 94.95           N  
ATOM    505  NH2 ARG B  64       4.144   2.484   9.935  1.00 94.95           N  
ATOM    506  CZ  ARG B  64       3.329   3.528   9.962  1.00 94.95           C  
ATOM    507  N   CYS B  65       4.660  10.335   8.894  1.00 93.77           N  
ATOM    508  CA  CYS B  65       6.081  10.625   9.046  1.00 93.77           C  
ATOM    509  C   CYS B  65       6.644   9.956  10.294  1.00 93.77           C  
ATOM    510  CB  CYS B  65       6.316  12.134   9.115  1.00 93.77           C  
ATOM    511  O   CYS B  65       6.090  10.102  11.385  1.00 93.77           O  
ATOM    512  SG  CYS B  65       5.784  13.022   7.635  1.00 93.77           S  
ATOM    513  N   GLU B  66       7.728   9.250  10.043  1.00 91.01           N  
ATOM    514  CA  GLU B  66       8.341   8.538  11.160  1.00 91.01           C  
ATOM    515  C   GLU B  66       9.854   8.444  10.991  1.00 91.01           C  
ATOM    516  CB  GLU B  66       7.739   7.137  11.300  1.00 91.01           C  
ATOM    517  O   GLU B  66      10.348   8.238   9.881  1.00 91.01           O  
ATOM    518  CG  GLU B  66       8.250   6.365  12.508  1.00 91.01           C  
ATOM    519  CD  GLU B  66       7.575   5.015  12.687  1.00 91.01           C  
ATOM    520  OE1 GLU B  66       7.865   4.319  13.687  1.00 91.01           O  
ATOM    521  OE2 GLU B  66       6.749   4.650  11.821  1.00 91.01           O  
ATOM    522  N   GLY B  67      10.500   8.592  12.114  1.00 87.51           N  
ATOM    523  CA  GLY B  67      11.950   8.475  12.099  1.00 87.51           C  
ATOM    524  C   GLY B  67      12.617   9.190  13.259  1.00 87.51           C  
ATOM    525  O   GLY B  67      11.957   9.551  14.235  1.00 87.51           O  
ATOM    526  N   HIS B  68      13.995   9.242  13.106  1.00 83.47           N  
ATOM    527  CA  HIS B  68      14.787   9.844  14.173  1.00 83.47           C  
ATOM    528  C   HIS B  68      15.265  11.239  13.784  1.00 83.47           C  
ATOM    529  CB  HIS B  68      15.984   8.956  14.517  1.00 83.47           C  
ATOM    530  O   HIS B  68      15.913  11.412  12.750  1.00 83.47           O  
ATOM    531  CG  HIS B  68      15.619   7.733  15.297  1.00 83.47           C  
ATOM    532  CD2 HIS B  68      15.745   7.448  16.615  1.00 83.47           C  
ATOM    533  ND1 HIS B  68      15.051   6.621  14.714  1.00 83.47           N  
ATOM    534  CE1 HIS B  68      14.842   5.703  15.643  1.00 83.47           C  
ATOM    535  NE2 HIS B  68      15.254   6.179  16.805  1.00 83.47           N  
ATOM    536  N   CYS B  69      14.865  12.104  14.404  1.00 80.85           N  
ATOM    537  CA  CYS B  69      15.476  13.426  14.327  1.00 80.85           C  
ATOM    538  C   CYS B  69      16.456  13.642  15.474  1.00 80.85           C  
ATOM    539  CB  CYS B  69      14.403  14.514  14.350  1.00 80.85           C  
ATOM    540  O   CYS B  69      17.488  12.974  15.548  1.00 80.85           O  
ATOM    541  SG  CYS B  69      13.210  14.388  12.999  1.00 80.85           S  
ATOM    542  N   SER B  70      15.946  14.279  16.608  1.00 76.52           N  
ATOM    543  CA  SER B  70      16.698  14.291  17.858  1.00 76.52           C  
ATOM    544  C   SER B  70      16.296  13.125  18.756  1.00 76.52           C  
ATOM    545  CB  SER B  70      16.485  15.612  18.599  1.00 76.52           C  
ATOM    546  O   SER B  70      17.115  12.613  19.521  1.00 76.52           O  
ATOM    547  OG  SER B  70      15.104  15.873  18.776  1.00 76.52           O  
ATOM    548  N   GLN B  71      15.058  12.742  18.477  1.00 79.78           N  
ATOM    549  CA  GLN B  71      14.444  11.584  19.116  1.00 79.78           C  
ATOM    550  C   GLN B  71      13.477  10.881  18.168  1.00 79.78           C  
ATOM    551  CB  GLN B  71      13.715  11.999  20.396  1.00 79.78           C  
ATOM    552  O   GLN B  71      13.039  11.464  17.174  1.00 79.78           O  
ATOM    553  CG  GLN B  71      14.625  12.619  21.448  1.00 79.78           C  
ATOM    554  CD  GLN B  71      13.885  12.989  22.719  1.00 79.78           C  
ATOM    555  NE2 GLN B  71      14.634  13.316  23.767  1.00 79.78           N  
ATOM    556  OE1 GLN B  71      12.651  12.982  22.760  1.00 79.78           O  
ATOM    557  N   ALA B  72      13.138   9.553  18.454  1.00 84.91           N  
ATOM    558  CA  ALA B  72      12.148   8.846  17.646  1.00 84.91           C  
ATOM    559  C   ALA B  72      10.782   9.521  17.737  1.00 84.91           C  
ATOM    560  CB  ALA B  72      12.047   7.387  18.085  1.00 84.91           C  
ATOM    561  O   ALA B  72      10.300   9.815  18.834  1.00 84.91           O  
ATOM    562  N   SER B  73      10.335   9.830  16.582  1.00 87.98           N  
ATOM    563  CA  SER B  73       9.043  10.508  16.567  1.00 87.98           C  
ATOM    564  C   SER B  73       8.180  10.028  15.406  1.00 87.98           C  
ATOM    565  CB  SER B  73       9.233  12.023  16.480  1.00 87.98           C  
ATOM    566  O   SER B  73       8.692   9.462  14.437  1.00 87.98           O  
ATOM    567  OG  SER B  73       9.770  12.390  15.220  1.00 87.98           O  
ATOM    568  N   ARG B  74       6.881  10.345  15.603  1.00 90.64           N  
ATOM    569  CA  ARG B  74       5.913   9.930  14.592  1.00 90.64           C  
ATOM    570  C   ARG B  74       4.767  10.931  14.488  1.00 90.64           C  
ATOM    571  CB  ARG B  74       5.366   8.537  14.911  1.00 90.64           C  
ATOM    572  O   ARG B  74       4.300  11.455  15.501  1.00 90.64           O  
ATOM    573  CG  ARG B  74       4.344   8.032  13.906  1.00 90.64           C  
ATOM    574  CD  ARG B  74       3.845   6.638  14.261  1.00 90.64           C  
ATOM    575  NE  ARG B  74       2.715   6.241  13.426  1.00 90.64           N  
ATOM    576  NH1 ARG B  74       2.586   4.091  14.262  1.00 90.64           N  
ATOM    577  NH2 ARG B  74       1.119   4.786  12.643  1.00 90.64           N  
ATOM    578  CZ  ARG B  74       2.143   5.040  13.445  1.00 90.64           C  
ATOM    579  N   SER B  75       4.430  11.256  13.204  1.00 93.02           N  
ATOM    580  CA  SER B  75       3.286  12.122  12.937  1.00 93.02           C  
ATOM    581  C   SER B  75       2.314  11.469  11.961  1.00 93.02           C  
ATOM    582  CB  SER B  75       3.751  13.469  12.382  1.00 93.02           C  
ATOM    583  O   SER B  75       2.722  10.969  10.911  1.00 93.02           O  
ATOM    584  OG  SER B  75       4.589  14.134  13.312  1.00 93.02           O  
ATOM    585  N   GLU B  76       1.063  11.477  12.360  1.00 93.78           N  
ATOM    586  CA  GLU B  76       0.048  10.859  11.512  1.00 93.78           C  
ATOM    587  C   GLU B  76      -1.160  11.775  11.339  1.00 93.78           C  
ATOM    588  CB  GLU B  76      -0.392   9.513  12.093  1.00 93.78           C  
ATOM    589  O   GLU B  76      -1.431  12.621  12.194  1.00 93.78           O  
ATOM    590  CG  GLU B  76      -1.004   9.614  13.483  1.00 93.78           C  
ATOM    591  CD  GLU B  76      -1.310   8.260  14.103  1.00 93.78           C  
ATOM    592  OE1 GLU B  76      -1.756   8.215  15.272  1.00 93.78           O  
ATOM    593  OE2 GLU B  76      -1.101   7.236  13.416  1.00 93.78           O  
ATOM    594  N   PRO B  77      -1.895  11.594  10.215  1.00 95.42           N  
ATOM    595  CA  PRO B  77      -3.034  12.480   9.963  1.00 95.42           C  
ATOM    596  C   PRO B  77      -4.212  12.206  10.896  1.00 95.42           C  
ATOM    597  CB  PRO B  77      -3.406  12.172   8.511  1.00 95.42           C  
ATOM    598  O   PRO B  77      -4.446  11.058  11.281  1.00 95.42           O  
ATOM    599  CG  PRO B  77      -2.920  10.778   8.279  1.00 95.42           C  
ATOM    600  CD  PRO B  77      -1.722  10.539   9.153  1.00 95.42           C  
ATOM    601  N   LEU B  78      -4.906  13.231  11.263  1.00 94.80           N  
ATOM    602  CA  LEU B  78      -6.163  13.127  11.996  1.00 94.80           C  
ATOM    603  C   LEU B  78      -7.354  13.289  11.059  1.00 94.80           C  
ATOM    604  CB  LEU B  78      -6.224  14.181  13.106  1.00 94.80           C  
ATOM    605  O   LEU B  78      -7.331  14.131  10.158  1.00 94.80           O  
ATOM    606  CG  LEU B  78      -5.214  14.027  14.243  1.00 94.80           C  
ATOM    607  CD1 LEU B  78      -5.240  15.257  15.145  1.00 94.80           C  
ATOM    608  CD2 LEU B  78      -5.500  12.763  15.046  1.00 94.80           C  
ATOM    609  N   VAL B  79      -8.299  12.513  11.320  1.00 93.98           N  
ATOM    610  CA  VAL B  79      -9.514  12.593  10.516  1.00 93.98           C  
ATOM    611  C   VAL B  79     -10.525  13.512  11.198  1.00 93.98           C  
ATOM    612  CB  VAL B  79     -10.134  11.197  10.284  1.00 93.98           C  
ATOM    613  O   VAL B  79     -10.743  13.417  12.408  1.00 93.98           O  
ATOM    614  CG1 VAL B  79     -11.449  11.311   9.514  1.00 93.98           C  
ATOM    615  CG2 VAL B  79      -9.152  10.294   9.540  1.00 93.98           C  
ATOM    616  N   SER B  80     -11.088  14.410  10.332  1.00 94.06           N  
ATOM    617  CA  SER B  80     -12.075  15.337  10.876  1.00 94.06           C  
ATOM    618  C   SER B  80     -13.424  15.177  10.184  1.00 94.06           C  
ATOM    619  CB  SER B  80     -11.589  16.780  10.736  1.00 94.06           C  
ATOM    620  O   SER B  80     -13.483  14.946   8.974  1.00 94.06           O  
ATOM    621  OG  SER B  80     -12.582  17.691  11.175  1.00 94.06           O  
ATOM    622  N   PHE B  81     -14.401  15.329  10.992  1.00 92.42           N  
ATOM    623  CA  PHE B  81     -15.748  15.327  10.433  1.00 92.42           C  
ATOM    624  C   PHE B  81     -16.398  16.698  10.583  1.00 92.42           C  
ATOM    625  CB  PHE B  81     -16.611  14.260  11.112  1.00 92.42           C  
ATOM    626  O   PHE B  81     -17.590  16.858  10.313  1.00 92.42           O  
ATOM    627  CG  PHE B  81     -16.169  12.850  10.827  1.00 92.42           C  
ATOM    628  CD1 PHE B  81     -16.617  12.181   9.694  1.00 92.42           C  
ATOM    629  CD2 PHE B  81     -15.304  12.192  11.692  1.00 92.42           C  
ATOM    630  CE1 PHE B  81     -16.209  10.876   9.428  1.00 92.42           C  
ATOM    631  CE2 PHE B  81     -14.892  10.888  11.433  1.00 92.42           C  
ATOM    632  CZ  PHE B  81     -15.346  10.232  10.301  1.00 92.42           C  
ATOM    633  N   SER B  82     -15.554  17.544  10.988  1.00 84.05           N  
ATOM    634  CA  SER B  82     -16.014  18.922  11.127  1.00 84.05           C  
ATOM    635  C   SER B  82     -15.638  19.756   9.907  1.00 84.05           C  
ATOM    636  CB  SER B  82     -15.430  19.558  12.389  1.00 84.05           C  
ATOM    637  O   SER B  82     -14.801  19.344   9.100  1.00 84.05           O  
ATOM    638  OG  SER B  82     -15.554  20.969  12.345  1.00 84.05           O  
ATOM    639  N   THR B  83     -16.311  20.939   9.852  1.00 73.41           N  
ATOM    640  CA  THR B  83     -16.050  21.812   8.713  1.00 73.41           C  
ATOM    641  C   THR B  83     -14.681  22.474   8.842  1.00 73.41           C  
ATOM    642  CB  THR B  83     -17.136  22.895   8.578  1.00 73.41           C  
ATOM    643  O   THR B  83     -14.066  22.841   7.838  1.00 73.41           O  
ATOM    644  CG2 THR B  83     -18.469  22.287   8.154  1.00 73.41           C  
ATOM    645  OG1 THR B  83     -17.304  23.554   9.840  1.00 73.41           O  
ATOM    646  N   VAL B  84     -14.253  22.474  10.087  1.00 71.08           N  
ATOM    647  CA  VAL B  84     -12.957  23.107  10.308  1.00 71.08           C  
ATOM    648  C   VAL B  84     -11.932  22.054  10.724  1.00 71.08           C  
ATOM    649  CB  VAL B  84     -13.044  24.219  11.377  1.00 71.08           C  
ATOM    650  O   VAL B  84     -12.206  21.220  11.590  1.00 71.08           O  
ATOM    651  CG1 VAL B  84     -11.676  24.862  11.600  1.00 71.08           C  
ATOM    652  CG2 VAL B  84     -14.072  25.272  10.969  1.00 71.08           C  
ATOM    653  N   LEU B  85     -10.834  22.048   9.907  1.00 70.75           N  
ATOM    654  CA  LEU B  85      -9.741  21.168  10.305  1.00 70.75           C  
ATOM    655  C   LEU B  85      -8.666  21.943  11.059  1.00 70.75           C  
ATOM    656  CB  LEU B  85      -9.129  20.484   9.079  1.00 70.75           C  
ATOM    657  O   LEU B  85      -7.788  22.552  10.443  1.00 70.75           O  
ATOM    658  CG  LEU B  85      -9.784  19.175   8.636  1.00 70.75           C  
ATOM    659  CD1 LEU B  85      -9.615  18.979   7.133  1.00 70.75           C  
ATOM    660  CD2 LEU B  85      -9.196  17.995   9.403  1.00 70.75           C  
ATOM    661  N   LYS B  86      -8.749  21.851  12.449  1.00 69.05           N  
ATOM    662  CA  LYS B  86      -7.865  22.701  13.241  1.00 69.05           C  
ATOM    663  C   LYS B  86      -6.491  22.059  13.410  1.00 69.05           C  
ATOM    664  CB  LYS B  86      -8.481  22.988  14.611  1.00 69.05           C  
ATOM    665  O   LYS B  86      -5.465  22.721  13.238  1.00 69.05           O  
ATOM    666  CG  LYS B  86      -9.667  23.940  14.569  1.00 69.05           C  
ATOM    667  CD  LYS B  86     -10.148  24.296  15.970  1.00 69.05           C  
ATOM    668  CE  LYS B  86     -11.351  25.228  15.930  1.00 69.05           C  
ATOM    669  NZ  LYS B  86     -11.831  25.574  17.301  1.00 69.05           N  
ATOM    670  N   GLN B  87      -6.476  20.789  13.747  1.00 79.08           N  
ATOM    671  CA  GLN B  87      -5.237  20.052  13.966  1.00 79.08           C  
ATOM    672  C   GLN B  87      -5.157  18.828  13.058  1.00 79.08           C  
ATOM    673  CB  GLN B  87      -5.115  19.628  15.431  1.00 79.08           C  
ATOM    674  O   GLN B  87      -5.662  17.758  13.403  1.00 79.08           O  
ATOM    675  CG  GLN B  87      -4.708  20.758  16.367  1.00 79.08           C  
ATOM    676  CD  GLN B  87      -4.639  20.322  17.818  1.00 79.08           C  
ATOM    677  NE2 GLN B  87      -4.241  21.238  18.694  1.00 79.08           N  
ATOM    678  OE1 GLN B  87      -4.941  19.171  18.149  1.00 79.08           O  
ATOM    679  N   PRO B  88      -4.394  19.080  12.001  1.00 89.31           N  
ATOM    680  CA  PRO B  88      -4.463  18.055  10.956  1.00 89.31           C  
ATOM    681  C   PRO B  88      -3.608  16.830  11.275  1.00 89.31           C  
ATOM    682  CB  PRO B  88      -3.936  18.781   9.716  1.00 89.31           C  
ATOM    683  O   PRO B  88      -3.823  15.758  10.703  1.00 89.31           O  
ATOM    684  CG  PRO B  88      -3.069  19.874  10.252  1.00 89.31           C  
ATOM    685  CD  PRO B  88      -3.608  20.299  11.588  1.00 89.31           C  
ATOM    686  N   PHE B  89      -2.673  17.011  12.303  1.00 92.94           N  
ATOM    687  CA  PHE B  89      -1.773  15.897  12.580  1.00 92.94           C  
ATOM    688  C   PHE B  89      -1.605  15.698  14.081  1.00 92.94           C  
ATOM    689  CB  PHE B  89      -0.408  16.132  11.925  1.00 92.94           C  
ATOM    690  O   PHE B  89      -1.663  16.659  14.851  1.00 92.94           O  
ATOM    691  CG  PHE B  89      -0.481  16.379  10.442  1.00 92.94           C  
ATOM    692  CD1 PHE B  89      -0.691  15.329   9.557  1.00 92.94           C  
ATOM    693  CD2 PHE B  89      -0.339  17.663   9.933  1.00 92.94           C  
ATOM    694  CE1 PHE B  89      -0.758  15.555   8.185  1.00 92.94           C  
ATOM    695  CE2 PHE B  89      -0.405  17.897   8.563  1.00 92.94           C  
ATOM    696  CZ  PHE B  89      -0.614  16.842   7.690  1.00 92.94           C  
ATOM    697  N   ARG B  90      -1.485  14.426  14.414  1.00 90.55           N  
ATOM    698  CA  ARG B  90      -1.048  14.089  15.764  1.00 90.55           C  
ATOM    699  C   ARG B  90       0.469  13.945  15.829  1.00 90.55           C  
ATOM    700  CB  ARG B  90      -1.718  12.798  16.240  1.00 90.55           C  
ATOM    701  O   ARG B  90       1.045  13.088  15.156  1.00 90.55           O  
ATOM    702  CG  ARG B  90      -1.420  12.447  17.689  1.00 90.55           C  
ATOM    703  CD  ARG B  90      -2.167  11.197  18.132  1.00 90.55           C  
ATOM    704  NE  ARG B  90      -1.910  10.884  19.535  1.00 90.55           N  
ATOM    705  NH1 ARG B  90      -3.149   8.934  19.541  1.00 90.55           N  
ATOM    706  NH2 ARG B  90      -2.086   9.629  21.450  1.00 90.55           N  
ATOM    707  CZ  ARG B  90      -2.382   9.817  20.172  1.00 90.55           C  
ATOM    708  N   SER B  91       1.105  14.961  16.477  1.00 82.16           N  
ATOM    709  CA  SER B  91       2.561  14.913  16.569  1.00 82.16           C  
ATOM    710  C   SER B  91       3.053  15.540  17.870  1.00 82.16           C  
ATOM    711  CB  SER B  91       3.197  15.628  15.376  1.00 82.16           C  
ATOM    712  O   SER B  91       2.300  16.236  18.554  1.00 82.16           O  
ATOM    713  OG  SER B  91       2.674  16.937  15.236  1.00 82.16           O  
ATOM    714  N   SER B  92       4.346  15.163  18.129  1.00 69.48           N  
ATOM    715  CA  SER B  92       5.026  15.855  19.219  1.00 69.48           C  
ATOM    716  C   SER B  92       6.005  16.896  18.687  1.00 69.48           C  
ATOM    717  CB  SER B  92       5.766  14.856  20.109  1.00 69.48           C  
ATOM    718  O   SER B  92       6.373  16.866  17.510  1.00 69.48           O  
ATOM    719  OG  SER B  92       6.816  14.227  19.395  1.00 69.48           O  
ATOM    720  N   CYS B  93       6.368  18.002  19.307  1.00 61.51           N  
ATOM    721  CA  CYS B  93       7.160  19.157  18.898  1.00 61.51           C  
ATOM    722  C   CYS B  93       8.462  18.719  18.238  1.00 61.51           C  
ATOM    723  CB  CYS B  93       7.463  20.052  20.099  1.00 61.51           C  
ATOM    724  O   CYS B  93       8.800  19.189  17.150  1.00 61.51           O  
ATOM    725  SG  CYS B  93       8.023  21.709  19.648  1.00 61.51           S  
ATOM    726  N   HIS B  94       9.450  18.068  18.759  1.00 64.23           N  
ATOM    727  CA  HIS B  94      10.772  17.657  18.299  1.00 64.23           C  
ATOM    728  C   HIS B  94      10.705  16.337  17.538  1.00 64.23           C  
ATOM    729  CB  HIS B  94      11.736  17.534  19.480  1.00 64.23           C  
ATOM    730  O   HIS B  94      11.496  15.427  17.795  1.00 64.23           O  
ATOM    731  CG  HIS B  94      11.840  18.779  20.302  1.00 64.23           C  
ATOM    732  CD2 HIS B  94      11.397  19.061  21.549  1.00 64.23           C  
ATOM    733  ND1 HIS B  94      12.464  19.921  19.847  1.00 64.23           N  
ATOM    734  CE1 HIS B  94      12.399  20.853  20.783  1.00 64.23           C  
ATOM    735  NE2 HIS B  94      11.757  20.357  21.826  1.00 64.23           N  
ATOM    736  N   CYS B  95       9.659  16.550  16.456  1.00 77.26           N  
ATOM    737  CA  CYS B  95       9.395  15.224  15.910  1.00 77.26           C  
ATOM    738  C   CYS B  95       9.455  15.239  14.387  1.00 77.26           C  
ATOM    739  CB  CYS B  95       8.028  14.718  16.369  1.00 77.26           C  
ATOM    740  O   CYS B  95       9.669  16.291  13.781  1.00 77.26           O  
ATOM    741  SG  CYS B  95       6.650  15.760  15.842  1.00 77.26           S  
ATOM    742  N   CYS B  96       9.670  14.054  13.686  1.00 87.87           N  
ATOM    743  CA  CYS B  96       9.426  13.790  12.273  1.00 87.87           C  
ATOM    744  C   CYS B  96       8.002  14.171  11.885  1.00 87.87           C  
ATOM    745  CB  CYS B  96       9.674  12.316  11.952  1.00 87.87           C  
ATOM    746  O   CYS B  96       7.052  13.461  12.220  1.00 87.87           O  
ATOM    747  SG  CYS B  96       9.615  11.935  10.188  1.00 87.87           S  
ATOM    748  N   ARG B  97       7.954  15.416  11.036  1.00 91.26           N  
ATOM    749  CA  ARG B  97       6.625  15.953  10.766  1.00 91.26           C  
ATOM    750  C   ARG B  97       6.417  16.176   9.271  1.00 91.26           C  
ATOM    751  CB  ARG B  97       6.409  17.263  11.526  1.00 91.26           C  
ATOM    752  O   ARG B  97       7.383  16.246   8.509  1.00 91.26           O  
ATOM    753  CG  ARG B  97       6.513  17.124  13.036  1.00 91.26           C  
ATOM    754  CD  ARG B  97       6.139  18.415  13.749  1.00 91.26           C  
ATOM    755  NE  ARG B  97       6.032  18.223  15.193  1.00 91.26           N  
ATOM    756  NH1 ARG B  97       5.182  20.328  15.619  1.00 91.26           N  
ATOM    757  NH2 ARG B  97       5.524  18.855  17.342  1.00 91.26           N  
ATOM    758  CZ  ARG B  97       5.580  19.136  16.048  1.00 91.26           C  
ATOM    759  N   PRO B  98       5.159  16.364   8.830  1.00 92.81           N  
ATOM    760  CA  PRO B  98       4.883  16.639   7.418  1.00 92.81           C  
ATOM    761  C   PRO B  98       5.417  17.997   6.966  1.00 92.81           C  
ATOM    762  CB  PRO B  98       3.355  16.601   7.343  1.00 92.81           C  
ATOM    763  O   PRO B  98       5.189  19.008   7.636  1.00 92.81           O  
ATOM    764  CG  PRO B  98       2.936  15.761   8.506  1.00 92.81           C  
ATOM    765  CD  PRO B  98       3.886  16.012   9.642  1.00 92.81           C  
ATOM    766  N   GLN B  99       6.080  17.890   5.895  1.00 91.99           N  
ATOM    767  CA  GLN B  99       6.524  19.127   5.262  1.00 91.99           C  
ATOM    768  C   GLN B  99       5.460  19.674   4.315  1.00 91.99           C  
ATOM    769  CB  GLN B  99       7.835  18.903   4.507  1.00 91.99           C  
ATOM    770  O   GLN B  99       5.183  20.876   4.312  1.00 91.99           O  
ATOM    771  CG  GLN B  99       8.437  20.177   3.928  1.00 91.99           C  
ATOM    772  CD  GLN B  99       9.804  19.953   3.311  1.00 91.99           C  
ATOM    773  NE2 GLN B  99      10.145  20.762   2.314  1.00 91.99           N  
ATOM    774  OE1 GLN B  99      10.549  19.060   3.727  1.00 91.99           O  
ATOM    775  N   THR B 100       4.933  18.756   3.521  1.00 95.61           N  
ATOM    776  CA  THR B 100       3.836  19.106   2.624  1.00 95.61           C  
ATOM    777  C   THR B 100       2.731  18.055   2.686  1.00 95.61           C  
ATOM    778  CB  THR B 100       4.327  19.254   1.172  1.00 95.61           C  
ATOM    779  O   THR B 100       2.998  16.880   2.946  1.00 95.61           O  
ATOM    780  CG2 THR B 100       5.345  20.383   1.048  1.00 95.61           C  
ATOM    781  OG1 THR B 100       4.938  18.027   0.753  1.00 95.61           O  
ATOM    782  N   SER B 101       1.532  18.571   2.522  1.00 95.05           N  
ATOM    783  CA  SER B 101       0.374  17.683   2.528  1.00 95.05           C  
ATOM    784  C   SER B 101      -0.749  18.234   1.657  1.00 95.05           C  
ATOM    785  CB  SER B 101      -0.133  17.474   3.956  1.00 95.05           C  
ATOM    786  O   SER B 101      -0.704  19.392   1.235  1.00 95.05           O  
ATOM    787  OG  SER B 101      -0.628  18.687   4.497  1.00 95.05           O  
ATOM    788  N   LYS B 102      -1.640  17.371   1.318  1.00 94.32           N  
ATOM    789  CA  LYS B 102      -2.795  17.801   0.536  1.00 94.32           C  
ATOM    790  C   LYS B 102      -4.100  17.373   1.203  1.00 94.32           C  
ATOM    791  CB  LYS B 102      -2.723  17.237  -0.883  1.00 94.32           C  
ATOM    792  O   LYS B 102      -4.183  16.285   1.776  1.00 94.32           O  
ATOM    793  CG  LYS B 102      -2.850  15.722  -0.955  1.00 94.32           C  
ATOM    794  CD  LYS B 102      -2.805  15.225  -2.394  1.00 94.32           C  
ATOM    795  CE  LYS B 102      -2.966  13.712  -2.469  1.00 94.32           C  
ATOM    796  NZ  LYS B 102      -2.899  13.217  -3.876  1.00 94.32           N  
ATOM    797  N   LEU B 103      -5.051  18.269   1.138  1.00 93.80           N  
ATOM    798  CA  LEU B 103      -6.349  18.001   1.749  1.00 93.80           C  
ATOM    799  C   LEU B 103      -7.145  17.001   0.917  1.00 93.80           C  
ATOM    800  CB  LEU B 103      -7.145  19.299   1.907  1.00 93.80           C  
ATOM    801  O   LEU B 103      -7.247  17.145  -0.303  1.00 93.80           O  
ATOM    802  CG  LEU B 103      -8.491  19.186   2.624  1.00 93.80           C  
ATOM    803  CD1 LEU B 103      -8.282  18.820   4.090  1.00 93.80           C  
ATOM    804  CD2 LEU B 103      -9.275  20.488   2.499  1.00 93.80           C  
ATOM    805  N   LYS B 104      -7.689  16.004   1.607  1.00 93.38           N  
ATOM    806  CA  LYS B 104      -8.545  15.006   0.972  1.00 93.38           C  
ATOM    807  C   LYS B 104      -9.869  14.863   1.719  1.00 93.38           C  
ATOM    808  CB  LYS B 104      -7.834  13.654   0.903  1.00 93.38           C  
ATOM    809  O   LYS B 104      -9.954  15.177   2.908  1.00 93.38           O  
ATOM    810  CG  LYS B 104      -6.691  13.607  -0.100  1.00 93.38           C  
ATOM    811  CD  LYS B 104      -6.264  12.174  -0.394  1.00 93.38           C  
ATOM    812  CE  LYS B 104      -5.243  12.114  -1.522  1.00 93.38           C  
ATOM    813  NZ  LYS B 104      -4.867  10.708  -1.855  1.00 93.38           N  
ATOM    814  N   ALA B 105     -10.872  14.478   0.925  1.00 93.62           N  
ATOM    815  CA  ALA B 105     -12.186  14.278   1.533  1.00 93.62           C  
ATOM    816  C   ALA B 105     -12.841  13.002   1.012  1.00 93.62           C  
ATOM    817  CB  ALA B 105     -13.085  15.482   1.265  1.00 93.62           C  
ATOM    818  O   ALA B 105     -12.618  12.605  -0.134  1.00 93.62           O  
ATOM    819  N   LEU B 106     -13.614  12.372   1.944  1.00 93.05           N  
ATOM    820  CA  LEU B 106     -14.367  11.198   1.515  1.00 93.05           C  
ATOM    821  C   LEU B 106     -15.750  11.174   2.157  1.00 93.05           C  
ATOM    822  CB  LEU B 106     -13.607   9.916   1.864  1.00 93.05           C  
ATOM    823  O   LEU B 106     -15.907  11.565   3.316  1.00 93.05           O  
ATOM    824  CG  LEU B 106     -13.577   9.527   3.343  1.00 93.05           C  
ATOM    825  CD1 LEU B 106     -14.371   8.245   3.571  1.00 93.05           C  
ATOM    826  CD2 LEU B 106     -12.139   9.365   3.825  1.00 93.05           C  
ATOM    827  N   ARG B 107     -16.696  10.749   1.372  1.00 95.77           N  
ATOM    828  CA  ARG B 107     -18.079  10.711   1.837  1.00 95.77           C  
ATOM    829  C   ARG B 107     -18.422   9.345   2.423  1.00 95.77           C  
ATOM    830  CB  ARG B 107     -19.040  11.048   0.695  1.00 95.77           C  
ATOM    831  O   ARG B 107     -18.139   8.313   1.811  1.00 95.77           O  
ATOM    832  CG  ARG B 107     -20.430  11.452   1.159  1.00 95.77           C  
ATOM    833  CD  ARG B 107     -21.240  12.080   0.034  1.00 95.77           C  
ATOM    834  NE  ARG B 107     -21.814  11.067  -0.848  1.00 95.77           N  
ATOM    835  NH1 ARG B 107     -22.585  12.575  -2.419  1.00 95.77           N  
ATOM    836  NH2 ARG B 107     -22.924  10.328  -2.717  1.00 95.77           N  
ATOM    837  CZ  ARG B 107     -22.440  11.326  -1.992  1.00 95.77           C  
ATOM    838  N   LEU B 108     -19.033   9.349   3.607  1.00 96.05           N  
ATOM    839  CA  LEU B 108     -19.501   8.123   4.245  1.00 96.05           C  
ATOM    840  C   LEU B 108     -21.019   8.010   4.157  1.00 96.05           C  
ATOM    841  CB  LEU B 108     -19.058   8.079   5.710  1.00 96.05           C  
ATOM    842  O   LEU B 108     -21.734   8.980   4.414  1.00 96.05           O  
ATOM    843  CG  LEU B 108     -17.551   8.125   5.964  1.00 96.05           C  
ATOM    844  CD1 LEU B 108     -17.268   8.187   7.462  1.00 96.05           C  
ATOM    845  CD2 LEU B 108     -16.864   6.918   5.335  1.00 96.05           C  
ATOM    846  N   ARG B 109     -21.470   6.861   3.788  1.00 97.15           N  
ATOM    847  CA  ARG B 109     -22.905   6.598   3.787  1.00 97.15           C  
ATOM    848  C   ARG B 109     -23.362   6.045   5.132  1.00 97.15           C  
ATOM    849  CB  ARG B 109     -23.272   5.622   2.667  1.00 97.15           C  
ATOM    850  O   ARG B 109     -22.861   5.015   5.588  1.00 97.15           O  
ATOM    851  CG  ARG B 109     -23.057   6.180   1.269  1.00 97.15           C  
ATOM    852  CD  ARG B 109     -23.578   5.232   0.198  1.00 97.15           C  
ATOM    853  NE  ARG B 109     -23.515   5.833  -1.131  1.00 97.15           N  
ATOM    854  NH1 ARG B 109     -24.134   3.913  -2.256  1.00 97.15           N  
ATOM    855  NH2 ARG B 109     -23.692   5.837  -3.421  1.00 97.15           N  
ATOM    856  CZ  ARG B 109     -23.780   5.193  -2.267  1.00 97.15           C  
ATOM    857  N   CYS B 110     -24.337   6.706   5.679  1.00 95.62           N  
ATOM    858  CA  CYS B 110     -24.788   6.321   7.011  1.00 95.62           C  
ATOM    859  C   CYS B 110     -26.221   5.803   6.974  1.00 95.62           C  
ATOM    860  CB  CYS B 110     -24.689   7.504   7.973  1.00 95.62           C  
ATOM    861  O   CYS B 110     -26.884   5.874   5.937  1.00 95.62           O  
ATOM    862  SG  CYS B 110     -23.072   8.310   7.972  1.00 95.62           S  
ATOM    863  N   SER B 111     -26.532   5.213   8.067  1.00 94.48           N  
ATOM    864  CA  SER B 111     -27.899   4.711   8.163  1.00 94.48           C  
ATOM    865  C   SER B 111     -28.914   5.837   8.003  1.00 94.48           C  
ATOM    866  CB  SER B 111     -28.117   4.002   9.501  1.00 94.48           C  
ATOM    867  O   SER B 111     -28.661   6.971   8.414  1.00 94.48           O  
ATOM    868  OG  SER B 111     -27.874   4.885  10.583  1.00 94.48           O  
ATOM    869  N   GLY B 112     -30.100   5.584   7.427  1.00 92.18           N  
ATOM    870  CA  GLY B 112     -31.152   6.574   7.263  1.00 92.18           C  
ATOM    871  C   GLY B 112     -30.967   7.443   6.033  1.00 92.18           C  
ATOM    872  O   GLY B 112     -31.691   8.423   5.845  1.00 92.18           O  
ATOM    873  N   GLY B 113     -29.922   7.121   5.268  1.00 91.62           N  
ATOM    874  CA  GLY B 113     -29.667   7.849   4.035  1.00 91.62           C  
ATOM    875  C   GLY B 113     -28.784   9.067   4.234  1.00 91.62           C  
ATOM    876  O   GLY B 113     -28.535   9.820   3.290  1.00 91.62           O  
ATOM    877  N   MET B 114     -28.250   9.220   5.483  1.00 94.39           N  
ATOM    878  CA  MET B 114     -27.383  10.348   5.813  1.00 94.39           C  
ATOM    879  C   MET B 114     -25.991  10.157   5.219  1.00 94.39           C  
ATOM    880  CB  MET B 114     -27.285  10.525   7.329  1.00 94.39           C  
ATOM    881  O   MET B 114     -25.500   9.030   5.128  1.00 94.39           O  
ATOM    882  CG  MET B 114     -26.545  11.784   7.752  1.00 94.39           C  
ATOM    883  SD  MET B 114     -26.567  12.035   9.570  1.00 94.39           S  
ATOM    884  CE  MET B 114     -25.889  10.444  10.120  1.00 94.39           C  
ATOM    885  N   ARG B 115     -25.380  11.307   4.769  1.00 95.72           N  
ATOM    886  CA  ARG B 115     -24.007  11.291   4.275  1.00 95.72           C  
ATOM    887  C   ARG B 115     -23.133  12.269   5.054  1.00 95.72           C  
ATOM    888  CB  ARG B 115     -23.967  11.626   2.783  1.00 95.72           C  
ATOM    889  O   ARG B 115     -23.499  13.434   5.227  1.00 95.72           O  
ATOM    890  CG  ARG B 115     -24.682  10.612   1.905  1.00 95.72           C  
ATOM    891  CD  ARG B 115     -24.555  10.956   0.427  1.00 95.72           C  
ATOM    892  NE  ARG B 115     -25.130   9.915  -0.420  1.00 95.72           N  
ATOM    893  NH1 ARG B 115     -24.697  11.006  -2.410  1.00 95.72           N  
ATOM    894  NH2 ARG B 115     -25.729   8.960  -2.421  1.00 95.72           N  
ATOM    895  CZ  ARG B 115     -25.184   9.963  -1.748  1.00 95.72           C  
ATOM    896  N   LEU B 116     -22.026  11.707   5.481  1.00 95.28           N  
ATOM    897  CA  LEU B 116     -21.088  12.554   6.210  1.00 95.28           C  
ATOM    898  C   LEU B 116     -19.728  12.576   5.521  1.00 95.28           C  
ATOM    899  CB  LEU B 116     -20.935  12.066   7.653  1.00 95.28           C  
ATOM    900  O   LEU B 116     -19.292  11.565   4.966  1.00 95.28           O  
ATOM    901  CG  LEU B 116     -22.175  12.179   8.542  1.00 95.28           C  
ATOM    902  CD1 LEU B 116     -21.907  11.553   9.906  1.00 95.28           C  
ATOM    903  CD2 LEU B 116     -22.595  13.638   8.690  1.00 95.28           C  
ATOM    904  N   THR B 117     -19.151  13.726   5.598  1.00 94.92           N  
ATOM    905  CA  THR B 117     -17.868  13.898   4.926  1.00 94.92           C  
ATOM    906  C   THR B 117     -16.724  13.896   5.935  1.00 94.92           C  
ATOM    907  CB  THR B 117     -17.835  15.204   4.111  1.00 94.92           C  
ATOM    908  O   THR B 117     -16.772  14.611   6.938  1.00 94.92           O  
ATOM    909  CG2 THR B 117     -16.503  15.366   3.385  1.00 94.92           C  
ATOM    910  OG1 THR B 117     -18.893  15.185   3.145  1.00 94.92           O  
ATOM    911  N   ALA B 118     -15.722  13.058   5.661  1.00 95.04           N  
ATOM    912  CA  ALA B 118     -14.484  13.045   6.436  1.00 95.04           C  
ATOM    913  C   ALA B 118     -13.356  13.741   5.679  1.00 95.04           C  
ATOM    914  CB  ALA B 118     -14.086  11.612   6.779  1.00 95.04           C  
ATOM    915  O   ALA B 118     -13.208  13.559   4.468  1.00 95.04           O  
ATOM    916  N   THR B 119     -12.592  14.531   6.392  1.00 94.69           N  
ATOM    917  CA  THR B 119     -11.462  15.219   5.777  1.00 94.69           C  
ATOM    918  C   THR B 119     -10.167  14.901   6.518  1.00 94.69           C  
ATOM    919  CB  THR B 119     -11.681  16.743   5.751  1.00 94.69           C  
ATOM    920  O   THR B 119     -10.173  14.714   7.737  1.00 94.69           O  
ATOM    921  CG2 THR B 119     -12.892  17.110   4.900  1.00 94.69           C  
ATOM    922  OG1 THR B 119     -11.892  17.211   7.089  1.00 94.69           O  
ATOM    923  N   TYR B 120      -9.097  14.862   5.782  1.00 93.86           N  
ATOM    924  CA  TYR B 120      -7.769  14.660   6.350  1.00 93.86           C  
ATOM    925  C   TYR B 120      -6.689  15.191   5.415  1.00 93.86           C  
ATOM    926  CB  TYR B 120      -7.527  13.175   6.636  1.00 93.86           C  
ATOM    927  O   TYR B 120      -6.939  15.409   4.227  1.00 93.86           O  
ATOM    928  CG  TYR B 120      -7.588  12.302   5.406  1.00 93.86           C  
ATOM    929  CD1 TYR B 120      -8.804  11.811   4.935  1.00 93.86           C  
ATOM    930  CD2 TYR B 120      -6.430  11.965   4.713  1.00 93.86           C  
ATOM    931  CE1 TYR B 120      -8.864  11.005   3.803  1.00 93.86           C  
ATOM    932  CE2 TYR B 120      -6.478  11.160   3.580  1.00 93.86           C  
ATOM    933  OH  TYR B 120      -7.752   9.888   2.012  1.00 93.86           O  
ATOM    934  CZ  TYR B 120      -7.698  10.686   3.133  1.00 93.86           C  
ATOM    935  N   ARG B 121      -5.551  15.397   6.013  1.00 95.39           N  
ATOM    936  CA  ARG B 121      -4.426  15.820   5.185  1.00 95.39           C  
ATOM    937  C   ARG B 121      -3.522  14.639   4.846  1.00 95.39           C  
ATOM    938  CB  ARG B 121      -3.619  16.912   5.890  1.00 95.39           C  
ATOM    939  O   ARG B 121      -2.928  14.029   5.737  1.00 95.39           O  
ATOM    940  CG  ARG B 121      -4.309  18.267   5.918  1.00 95.39           C  
ATOM    941  CD  ARG B 121      -3.307  19.407   6.039  1.00 95.39           C  
ATOM    942  NE  ARG B 121      -3.784  20.616   5.374  1.00 95.39           N  
ATOM    943  NH1 ARG B 121      -2.188  20.575   3.704  1.00 95.39           N  
ATOM    944  NH2 ARG B 121      -3.756  22.247   3.757  1.00 95.39           N  
ATOM    945  CZ  ARG B 121      -3.242  21.143   4.280  1.00 95.39           C  
ATOM    946  N   TYR B 122      -3.387  14.359   3.493  1.00 95.45           N  
ATOM    947  CA  TYR B 122      -2.500  13.297   3.030  1.00 95.45           C  
ATOM    948  C   TYR B 122      -1.063  13.795   2.922  1.00 95.45           C  
ATOM    949  CB  TYR B 122      -2.969  12.758   1.675  1.00 95.45           C  
ATOM    950  O   TYR B 122      -0.777  14.722   2.160  1.00 95.45           O  
ATOM    951  CG  TYR B 122      -2.174  11.572   1.186  1.00 95.45           C  
ATOM    952  CD1 TYR B 122      -1.251  11.707   0.151  1.00 95.45           C  
ATOM    953  CD2 TYR B 122      -2.344  10.315   1.755  1.00 95.45           C  
ATOM    954  CE1 TYR B 122      -0.517  10.617  -0.305  1.00 95.45           C  
ATOM    955  CE2 TYR B 122      -1.616   9.218   1.308  1.00 95.45           C  
ATOM    956  OH  TYR B 122       0.018   8.295  -0.168  1.00 95.45           O  
ATOM    957  CZ  TYR B 122      -0.706   9.378   0.279  1.00 95.45           C  
ATOM    958  N   ILE B 123      -0.166  13.178   3.598  1.00 96.25           N  
ATOM    959  CA  ILE B 123       1.213  13.639   3.721  1.00 96.25           C  
ATOM    960  C   ILE B 123       1.981  13.317   2.442  1.00 96.25           C  
ATOM    961  CB  ILE B 123       1.914  13.003   4.942  1.00 96.25           C  
ATOM    962  O   ILE B 123       2.019  12.164   2.007  1.00 96.25           O  
ATOM    963  CG1 ILE B 123       1.239  13.456   6.242  1.00 96.25           C  
ATOM    964  CG2 ILE B 123       3.406  13.351   4.950  1.00 96.25           C  
ATOM    965  CD1 ILE B 123       1.700  12.694   7.477  1.00 96.25           C  
ATOM    966  N   LEU B 124       2.633  14.306   1.848  1.00 95.55           N  
ATOM    967  CA  LEU B 124       3.386  14.139   0.609  1.00 95.55           C  
ATOM    968  C   LEU B 124       4.882  14.048   0.890  1.00 95.55           C  
ATOM    969  CB  LEU B 124       3.104  15.298  -0.350  1.00 95.55           C  
ATOM    970  O   LEU B 124       5.615  13.374   0.164  1.00 95.55           O  
ATOM    971  CG  LEU B 124       1.649  15.476  -0.789  1.00 95.55           C  
ATOM    972  CD1 LEU B 124       1.509  16.716  -1.666  1.00 95.55           C  
ATOM    973  CD2 LEU B 124       1.156  14.235  -1.525  1.00 95.55           C  
ATOM    974  N   SER B 125       5.305  14.778   1.912  1.00 94.40           N  
ATOM    975  CA  SER B 125       6.713  14.732   2.292  1.00 94.40           C  
ATOM    976  C   SER B 125       6.894  15.028   3.777  1.00 94.40           C  
ATOM    977  CB  SER B 125       7.526  15.726   1.462  1.00 94.40           C  
ATOM    978  O   SER B 125       6.034  15.654   4.400  1.00 94.40           O  
ATOM    979  OG  SER B 125       7.114  17.056   1.725  1.00 94.40           O  
ATOM    980  N   CYS B 126       8.073  14.584   4.289  1.00 93.40           N  
ATOM    981  CA  CYS B 126       8.363  14.744   5.710  1.00 93.40           C  
ATOM    982  C   CYS B 126       9.706  15.433   5.918  1.00 93.40           C  
ATOM    983  CB  CYS B 126       8.361  13.387   6.413  1.00 93.40           C  
ATOM    984  O   CYS B 126      10.560  15.418   5.031  1.00 93.40           O  
ATOM    985  SG  CYS B 126       6.804  12.486   6.252  1.00 93.40           S  
ATOM    986  N   HIS B 127       9.805  16.039   7.115  1.00 90.56           N  
ATOM    987  CA  HIS B 127      11.076  16.634   7.511  1.00 90.56           C  
ATOM    988  C   HIS B 127      11.204  16.702   9.029  1.00 90.56           C  
ATOM    989  CB  HIS B 127      11.225  18.032   6.908  1.00 90.56           C  
ATOM    990  O   HIS B 127      10.212  16.557   9.747  1.00 90.56           O  
ATOM    991  CG  HIS B 127      10.487  19.092   7.662  1.00 90.56           C  
ATOM    992  CD2 HIS B 127      10.923  20.022   8.544  1.00 90.56           C  
ATOM    993  ND1 HIS B 127       9.126  19.276   7.548  1.00 90.56           N  
ATOM    994  CE1 HIS B 127       8.757  20.277   8.329  1.00 90.56           C  
ATOM    995  NE2 HIS B 127       9.828  20.747   8.944  1.00 90.56           N  
ATOM    996  N   CYS B 128      12.489  16.881   9.441  1.00 88.68           N  
ATOM    997  CA  CYS B 128      12.736  17.044  10.869  1.00 88.68           C  
ATOM    998  C   CYS B 128      12.653  18.511  11.274  1.00 88.68           C  
ATOM    999  CB  CYS B 128      14.106  16.479  11.244  1.00 88.68           C  
ATOM   1000  O   CYS B 128      13.177  19.382  10.577  1.00 88.68           O  
ATOM   1001  SG  CYS B 128      14.159  14.675  11.299  1.00 88.68           S  
ATOM   1002  N   GLU B 129      11.890  18.655  12.356  1.00 83.07           N  
ATOM   1003  CA  GLU B 129      11.803  19.998  12.922  1.00 83.07           C  
ATOM   1004  C   GLU B 129      12.020  19.975  14.432  1.00 83.07           C  
ATOM   1005  CB  GLU B 129      10.450  20.634  12.595  1.00 83.07           C  
ATOM   1006  O   GLU B 129      11.528  19.080  15.122  1.00 83.07           O  
ATOM   1007  CG  GLU B 129      10.412  22.141  12.803  1.00 83.07           C  
ATOM   1008  CD  GLU B 129       9.110  22.777  12.344  1.00 83.07           C  
ATOM   1009  OE1 GLU B 129       8.846  23.948  12.703  1.00 83.07           O  
ATOM   1010  OE2 GLU B 129       8.346  22.100  11.620  1.00 83.07           O  
ATOM   1011  N   GLU B 130      12.843  20.832  14.827  1.00 73.87           N  
ATOM   1012  CA  GLU B 130      13.070  20.934  16.265  1.00 73.87           C  
ATOM   1013  C   GLU B 130      12.074  21.890  16.915  1.00 73.87           C  
ATOM   1014  CB  GLU B 130      14.502  21.393  16.552  1.00 73.87           C  
ATOM   1015  O   GLU B 130      11.630  22.854  16.286  1.00 73.87           O  
ATOM   1016  CG  GLU B 130      15.530  20.271  16.497  1.00 73.87           C  
ATOM   1017  CD  GLU B 130      16.939  20.732  16.830  1.00 73.87           C  
ATOM   1018  OE1 GLU B 130      17.861  19.886  16.872  1.00 73.87           O  
ATOM   1019  OE2 GLU B 130      17.124  21.950  17.053  1.00 73.87           O  
ATOM   1020  N   CYS B 131      11.446  21.453  18.049  1.00 61.94           N  
ATOM   1021  CA  CYS B 131      10.590  22.393  18.764  1.00 61.94           C  
ATOM   1022  C   CYS B 131      11.418  23.473  19.449  1.00 61.94           C  
ATOM   1023  CB  CYS B 131       9.736  21.660  19.798  1.00 61.94           C  
ATOM   1024  O   CYS B 131      12.511  23.200  19.949  1.00 61.94           O  
ATOM   1025  SG  CYS B 131       8.603  20.450  19.080  1.00 61.94           S  
ATOM   1026  N   ASN B 132      11.332  24.655  18.903  1.00 56.07           N  
ATOM   1027  CA  ASN B 132      12.031  25.719  19.615  1.00 56.07           C  
ATOM   1028  C   ASN B 132      11.578  25.812  21.069  1.00 56.07           C  
ATOM   1029  CB  ASN B 132      11.828  27.061  18.909  1.00 56.07           C  
ATOM   1030  O   ASN B 132      10.393  26.007  21.343  1.00 56.07           O  
ATOM   1031  CG  ASN B 132      12.747  27.239  17.716  1.00 56.07           C  
ATOM   1032  ND2 ASN B 132      12.475  28.253  16.903  1.00 56.07           N  
ATOM   1033  OD1 ASN B 132      13.694  26.470  17.526  1.00 56.07           O  
ATOM   1034  N   SER B 133      12.095  24.812  22.002  1.00 45.12           N  
ATOM   1035  CA  SER B 133      11.708  25.186  23.358  1.00 45.12           C  
ATOM   1036  C   SER B 133      12.132  26.615  23.680  1.00 45.12           C  
ATOM   1037  CB  SER B 133      12.321  24.222  24.375  1.00 45.12           C  
ATOM   1038  O   SER B 133      13.086  27.132  23.094  1.00 45.12           O  
ATOM   1039  OG  SER B 133      13.159  23.277  23.732  1.00 45.12           O  
TER    1040      SER B 133                                                      
ATOM   1041  N   MET C   1     -14.048 -16.057 -10.956  1.00 38.64           N  
ATOM   1042  CA  MET C   1     -14.845 -14.835 -11.013  1.00 38.64           C  
ATOM   1043  C   MET C   1     -13.950 -13.601 -10.989  1.00 38.64           C  
ATOM   1044  CB  MET C   1     -15.837 -14.784  -9.849  1.00 38.64           C  
ATOM   1045  O   MET C   1     -13.019 -13.519 -10.186  1.00 38.64           O  
ATOM   1046  CG  MET C   1     -17.102 -14.000 -10.156  1.00 38.64           C  
ATOM   1047  SD  MET C   1     -18.579 -14.689  -9.312  1.00 38.64           S  
ATOM   1048  CE  MET C   1     -19.394 -13.154  -8.789  1.00 38.64           C  
ATOM   1049  N   MET C   2     -13.900 -12.795 -12.174  1.00 44.45           N  
ATOM   1050  CA  MET C   2     -13.083 -11.588 -12.263  1.00 44.45           C  
ATOM   1051  C   MET C   2     -13.471 -10.587 -11.179  1.00 44.45           C  
ATOM   1052  CB  MET C   2     -13.222 -10.945 -13.643  1.00 44.45           C  
ATOM   1053  O   MET C   2     -14.646 -10.470 -10.828  1.00 44.45           O  
ATOM   1054  CG  MET C   2     -11.893 -10.613 -14.302  1.00 44.45           C  
ATOM   1055  SD  MET C   2     -12.099  -9.895 -15.978  1.00 44.45           S  
ATOM   1056  CE  MET C   2     -10.361  -9.741 -16.476  1.00 44.45           C  
ATOM   1057  N   LYS C   3     -12.587 -10.121 -10.421  1.00 47.54           N  
ATOM   1058  CA  LYS C   3     -12.826  -9.076  -9.430  1.00 47.54           C  
ATOM   1059  C   LYS C   3     -13.356  -7.805 -10.089  1.00 47.54           C  
ATOM   1060  CB  LYS C   3     -11.544  -8.768  -8.654  1.00 47.54           C  
ATOM   1061  O   LYS C   3     -12.793  -7.331 -11.078  1.00 47.54           O  
ATOM   1062  CG  LYS C   3     -11.360  -9.615  -7.404  1.00 47.54           C  
ATOM   1063  CD  LYS C   3     -10.146  -9.167  -6.600  1.00 47.54           C  
ATOM   1064  CE  LYS C   3      -9.909 -10.068  -5.395  1.00 47.54           C  
ATOM   1065  NZ  LYS C   3      -8.682  -9.672  -4.641  1.00 47.54           N  
ATOM   1066  N   PHE C   4     -14.718  -7.462  -9.909  1.00 46.28           N  
ATOM   1067  CA  PHE C   4     -15.288  -6.231 -10.445  1.00 46.28           C  
ATOM   1068  C   PHE C   4     -15.051  -5.065  -9.494  1.00 46.28           C  
ATOM   1069  CB  PHE C   4     -16.788  -6.401 -10.705  1.00 46.28           C  
ATOM   1070  O   PHE C   4     -15.360  -5.155  -8.304  1.00 46.28           O  
ATOM   1071  CG  PHE C   4     -17.206  -6.044 -12.105  1.00 46.28           C  
ATOM   1072  CD1 PHE C   4     -17.632  -4.757 -12.412  1.00 46.28           C  
ATOM   1073  CD2 PHE C   4     -17.173  -6.995 -13.116  1.00 46.28           C  
ATOM   1074  CE1 PHE C   4     -18.020  -4.424 -13.708  1.00 46.28           C  
ATOM   1075  CE2 PHE C   4     -17.558  -6.670 -14.414  1.00 46.28           C  
ATOM   1076  CZ  PHE C   4     -17.982  -5.384 -14.707  1.00 46.28           C  
ATOM   1077  N   LYS C   5     -14.146  -4.096  -9.986  1.00 50.80           N  
ATOM   1078  CA  LYS C   5     -14.054  -2.833  -9.258  1.00 50.80           C  
ATOM   1079  C   LYS C   5     -14.626  -1.682 -10.080  1.00 50.80           C  
ATOM   1080  CB  LYS C   5     -12.601  -2.536  -8.881  1.00 50.80           C  
ATOM   1081  O   LYS C   5     -14.019  -1.253 -11.064  1.00 50.80           O  
ATOM   1082  CG  LYS C   5     -12.146  -3.211  -7.595  1.00 50.80           C  
ATOM   1083  CD  LYS C   5     -10.759  -2.739  -7.177  1.00 50.80           C  
ATOM   1084  CE  LYS C   5     -10.302  -3.414  -5.891  1.00 50.80           C  
ATOM   1085  NZ  LYS C   5      -8.861  -3.144  -5.605  1.00 50.80           N  
ATOM   1086  N   PRO C   6     -15.906  -1.340  -9.986  1.00 46.49           N  
ATOM   1087  CA  PRO C   6     -16.602  -0.388 -10.855  1.00 46.49           C  
ATOM   1088  C   PRO C   6     -15.777   0.864 -11.141  1.00 46.49           C  
ATOM   1089  CB  PRO C   6     -17.863  -0.041 -10.058  1.00 46.49           C  
ATOM   1090  O   PRO C   6     -15.864   1.429 -12.234  1.00 46.49           O  
ATOM   1091  CG  PRO C   6     -17.690  -0.738  -8.747  1.00 46.49           C  
ATOM   1092  CD  PRO C   6     -16.441  -1.570  -8.810  1.00 46.49           C  
ATOM   1093  N   ASN C   7     -14.914   1.362 -10.217  1.00 44.41           N  
ATOM   1094  CA  ASN C   7     -14.250   2.649 -10.390  1.00 44.41           C  
ATOM   1095  C   ASN C   7     -12.744   2.484 -10.573  1.00 44.41           C  
ATOM   1096  CB  ASN C   7     -14.543   3.569  -9.203  1.00 44.41           C  
ATOM   1097  O   ASN C   7     -11.967   3.351 -10.171  1.00 44.41           O  
ATOM   1098  CG  ASN C   7     -15.907   4.224  -9.295  1.00 44.41           C  
ATOM   1099  ND2 ASN C   7     -16.389   4.750  -8.175  1.00 44.41           N  
ATOM   1100  OD1 ASN C   7     -16.523   4.257 -10.363  1.00 44.41           O  
ATOM   1101  N   GLN C   8     -12.410   1.325 -11.249  1.00 53.25           N  
ATOM   1102  CA  GLN C   8     -10.970   1.137 -11.397  1.00 53.25           C  
ATOM   1103  C   GLN C   8     -10.451   1.837 -12.650  1.00 53.25           C  
ATOM   1104  CB  GLN C   8     -10.625  -0.352 -11.446  1.00 53.25           C  
ATOM   1105  O   GLN C   8     -10.943   1.592 -13.754  1.00 53.25           O  
ATOM   1106  CG  GLN C   8     -10.454  -0.989 -10.074  1.00 53.25           C  
ATOM   1107  CD  GLN C   8      -9.987  -2.430 -10.150  1.00 53.25           C  
ATOM   1108  NE2 GLN C   8      -9.486  -2.951  -9.035  1.00 53.25           N  
ATOM   1109  OE1 GLN C   8     -10.076  -3.071 -11.203  1.00 53.25           O  
ATOM   1110  N   THR C   9      -9.840   3.015 -12.370  1.00 62.23           N  
ATOM   1111  CA  THR C   9      -9.230   3.696 -13.507  1.00 62.23           C  
ATOM   1112  C   THR C   9      -7.815   3.181 -13.751  1.00 62.23           C  
ATOM   1113  CB  THR C   9      -9.195   5.220 -13.291  1.00 62.23           C  
ATOM   1114  O   THR C   9      -7.004   3.117 -12.825  1.00 62.23           O  
ATOM   1115  CG2 THR C   9      -8.776   5.947 -14.565  1.00 62.23           C  
ATOM   1116  OG1 THR C   9     -10.497   5.673 -12.902  1.00 62.23           O  
ATOM   1117  N   ARG C  10      -7.650   2.690 -14.960  1.00 74.51           N  
ATOM   1118  CA  ARG C  10      -6.309   2.259 -15.342  1.00 74.51           C  
ATOM   1119  C   ARG C  10      -5.463   3.443 -15.799  1.00 74.51           C  
ATOM   1120  CB  ARG C  10      -6.378   1.205 -16.450  1.00 74.51           C  
ATOM   1121  O   ARG C  10      -5.959   4.340 -16.483  1.00 74.51           O  
ATOM   1122  CG  ARG C  10      -7.062  -0.086 -16.030  1.00 74.51           C  
ATOM   1123  CD  ARG C  10      -7.090  -1.103 -17.162  1.00 74.51           C  
ATOM   1124  NE  ARG C  10      -7.698  -2.362 -16.740  1.00 74.51           N  
ATOM   1125  NH1 ARG C  10      -7.500  -3.387 -18.801  1.00 74.51           N  
ATOM   1126  NH2 ARG C  10      -8.443  -4.514 -17.041  1.00 74.51           N  
ATOM   1127  CZ  ARG C  10      -7.879  -3.418 -17.529  1.00 74.51           C  
ATOM   1128  N   THR C  11      -4.230   3.464 -15.227  1.00 84.11           N  
ATOM   1129  CA  THR C  11      -3.320   4.537 -15.612  1.00 84.11           C  
ATOM   1130  C   THR C  11      -2.209   4.007 -16.514  1.00 84.11           C  
ATOM   1131  CB  THR C  11      -2.701   5.215 -14.376  1.00 84.11           C  
ATOM   1132  O   THR C  11      -1.763   2.869 -16.355  1.00 84.11           O  
ATOM   1133  CG2 THR C  11      -3.767   5.925 -13.547  1.00 84.11           C  
ATOM   1134  OG1 THR C  11      -2.062   4.223 -13.564  1.00 84.11           O  
ATOM   1135  N   TYR C  12      -1.886   4.786 -17.554  1.00 83.64           N  
ATOM   1136  CA  TYR C  12      -0.874   4.400 -18.531  1.00 83.64           C  
ATOM   1137  C   TYR C  12       0.277   5.398 -18.546  1.00 83.64           C  
ATOM   1138  CB  TYR C  12      -1.490   4.293 -19.930  1.00 83.64           C  
ATOM   1139  O   TYR C  12       0.084   6.584 -18.268  1.00 83.64           O  
ATOM   1140  CG  TYR C  12      -2.572   3.246 -20.038  1.00 83.64           C  
ATOM   1141  CD1 TYR C  12      -2.274   1.947 -20.443  1.00 83.64           C  
ATOM   1142  CD2 TYR C  12      -3.895   3.554 -19.736  1.00 83.64           C  
ATOM   1143  CE1 TYR C  12      -3.268   0.980 -20.546  1.00 83.64           C  
ATOM   1144  CE2 TYR C  12      -4.897   2.594 -19.836  1.00 83.64           C  
ATOM   1145  OH  TYR C  12      -5.562   0.358 -20.341  1.00 83.64           O  
ATOM   1146  CZ  TYR C  12      -4.574   1.312 -20.240  1.00 83.64           C  
ATOM   1147  N   ASP C  13       1.464   4.869 -18.756  1.00 85.85           N  
ATOM   1148  CA  ASP C  13       2.582   5.797 -18.897  1.00 85.85           C  
ATOM   1149  C   ASP C  13       2.662   6.347 -20.319  1.00 85.85           C  
ATOM   1150  CB  ASP C  13       3.898   5.112 -18.523  1.00 85.85           C  
ATOM   1151  O   ASP C  13       1.796   6.065 -21.150  1.00 85.85           O  
ATOM   1152  CG  ASP C  13       4.269   3.984 -19.469  1.00 85.85           C  
ATOM   1153  OD1 ASP C  13       3.714   3.917 -20.587  1.00 85.85           O  
ATOM   1154  OD2 ASP C  13       5.123   3.152 -19.092  1.00 85.85           O  
ATOM   1155  N   ARG C  14       3.560   7.228 -20.616  1.00 85.40           N  
ATOM   1156  CA  ARG C  14       3.663   7.942 -21.885  1.00 85.40           C  
ATOM   1157  C   ARG C  14       3.898   6.975 -23.040  1.00 85.40           C  
ATOM   1158  CB  ARG C  14       4.791   8.975 -21.829  1.00 85.40           C  
ATOM   1159  O   ARG C  14       3.566   7.279 -24.188  1.00 85.40           O  
ATOM   1160  CG  ARG C  14       4.553  10.093 -20.827  1.00 85.40           C  
ATOM   1161  CD  ARG C  14       5.670  11.127 -20.859  1.00 85.40           C  
ATOM   1162  NE  ARG C  14       5.505  12.132 -19.813  1.00 85.40           N  
ATOM   1163  NH1 ARG C  14       7.502  13.209 -20.245  1.00 85.40           N  
ATOM   1164  NH2 ARG C  14       6.129  13.960 -18.571  1.00 85.40           N  
ATOM   1165  CZ  ARG C  14       6.379  13.098 -19.545  1.00 85.40           C  
ATOM   1166  N   GLU C  15       4.458   5.760 -22.791  1.00 90.29           N  
ATOM   1167  CA  GLU C  15       4.762   4.764 -23.814  1.00 90.29           C  
ATOM   1168  C   GLU C  15       3.602   3.788 -23.996  1.00 90.29           C  
ATOM   1169  CB  GLU C  15       6.040   4.000 -23.459  1.00 90.29           C  
ATOM   1170  O   GLU C  15       3.697   2.843 -24.781  1.00 90.29           O  
ATOM   1171  CG  GLU C  15       7.293   4.865 -23.460  1.00 90.29           C  
ATOM   1172  CD  GLU C  15       8.535   4.122 -22.995  1.00 90.29           C  
ATOM   1173  OE1 GLU C  15       9.661   4.548 -23.339  1.00 90.29           O  
ATOM   1174  OE2 GLU C  15       8.381   3.105 -22.283  1.00 90.29           O  
ATOM   1175  N   GLY C  16       2.620   3.975 -23.240  1.00 89.41           N  
ATOM   1176  CA  GLY C  16       1.412   3.184 -23.413  1.00 89.41           C  
ATOM   1177  C   GLY C  16       1.364   1.963 -22.515  1.00 89.41           C  
ATOM   1178  O   GLY C  16       0.505   1.095 -22.683  1.00 89.41           O  
ATOM   1179  N   PHE C  17       2.226   1.903 -21.532  1.00 92.39           N  
ATOM   1180  CA  PHE C  17       2.220   0.776 -20.607  1.00 92.39           C  
ATOM   1181  C   PHE C  17       1.289   1.046 -19.431  1.00 92.39           C  
ATOM   1182  CB  PHE C  17       3.636   0.487 -20.100  1.00 92.39           C  
ATOM   1183  O   PHE C  17       1.260   2.157 -18.897  1.00 92.39           O  
ATOM   1184  CG  PHE C  17       4.513  -0.203 -21.110  1.00 92.39           C  
ATOM   1185  CD1 PHE C  17       4.746  -1.571 -21.030  1.00 92.39           C  
ATOM   1186  CD2 PHE C  17       5.104   0.516 -22.140  1.00 92.39           C  
ATOM   1187  CE1 PHE C  17       5.557  -2.212 -21.963  1.00 92.39           C  
ATOM   1188  CE2 PHE C  17       5.916  -0.118 -23.076  1.00 92.39           C  
ATOM   1189  CZ  PHE C  17       6.142  -1.482 -22.986  1.00 92.39           C  
ATOM   1190  N   LYS C  18       0.585   0.021 -19.078  1.00 94.22           N  
ATOM   1191  CA  LYS C  18      -0.207   0.120 -17.856  1.00 94.22           C  
ATOM   1192  C   LYS C  18       0.688   0.142 -16.620  1.00 94.22           C  
ATOM   1193  CB  LYS C  18      -1.199  -1.041 -17.764  1.00 94.22           C  
ATOM   1194  O   LYS C  18       1.558  -0.716 -16.462  1.00 94.22           O  
ATOM   1195  CG  LYS C  18      -2.206  -0.906 -16.631  1.00 94.22           C  
ATOM   1196  CD  LYS C  18      -3.214  -2.048 -16.640  1.00 94.22           C  
ATOM   1197  CE  LYS C  18      -4.210  -1.925 -15.495  1.00 94.22           C  
ATOM   1198  NZ  LYS C  18      -5.222  -3.023 -15.521  1.00 94.22           N  
ATOM   1199  N   LYS C  19       0.471   1.099 -15.736  1.00 96.11           N  
ATOM   1200  CA  LYS C  19       1.275   1.217 -14.523  1.00 96.11           C  
ATOM   1201  C   LYS C  19       0.717   0.339 -13.407  1.00 96.11           C  
ATOM   1202  CB  LYS C  19       1.340   2.673 -14.062  1.00 96.11           C  
ATOM   1203  O   LYS C  19      -0.459   0.449 -13.052  1.00 96.11           O  
ATOM   1204  CG  LYS C  19       2.061   3.598 -15.032  1.00 96.11           C  
ATOM   1205  CD  LYS C  19       2.048   5.041 -14.542  1.00 96.11           C  
ATOM   1206  CE  LYS C  19       2.997   5.242 -13.368  1.00 96.11           C  
ATOM   1207  NZ  LYS C  19       2.982   6.654 -12.881  1.00 96.11           N  
ATOM   1208  N   ARG C  20       1.646  -0.443 -12.875  1.00 96.98           N  
ATOM   1209  CA  ARG C  20       1.232  -1.382 -11.837  1.00 96.98           C  
ATOM   1210  C   ARG C  20       2.214  -1.377 -10.671  1.00 96.98           C  
ATOM   1211  CB  ARG C  20       1.105  -2.795 -12.410  1.00 96.98           C  
ATOM   1212  O   ARG C  20       3.342  -0.897 -10.804  1.00 96.98           O  
ATOM   1213  CG  ARG C  20       0.093  -2.913 -13.539  1.00 96.98           C  
ATOM   1214  CD  ARG C  20       0.085  -4.310 -14.145  1.00 96.98           C  
ATOM   1215  NE  ARG C  20      -0.177  -5.333 -13.137  1.00 96.98           N  
ATOM   1216  NH1 ARG C  20      -2.478  -5.182 -13.283  1.00 96.98           N  
ATOM   1217  NH2 ARG C  20      -1.512  -6.663 -11.824  1.00 96.98           N  
ATOM   1218  CZ  ARG C  20      -1.388  -5.724 -12.750  1.00 96.98           C  
ATOM   1219  N   ALA C  21       1.731  -1.871  -9.532  1.00 97.94           N  
ATOM   1220  CA  ALA C  21       2.590  -2.037  -8.363  1.00 97.94           C  
ATOM   1221  C   ALA C  21       2.336  -3.378  -7.681  1.00 97.94           C  
ATOM   1222  CB  ALA C  21       2.373  -0.892  -7.377  1.00 97.94           C  
ATOM   1223  O   ALA C  21       1.199  -3.854  -7.638  1.00 97.94           O  
ATOM   1224  N   ALA C  22       3.402  -3.991  -7.178  1.00 98.16           N  
ATOM   1225  CA  ALA C  22       3.326  -5.274  -6.484  1.00 98.16           C  
ATOM   1226  C   ALA C  22       4.303  -5.323  -5.313  1.00 98.16           C  
ATOM   1227  CB  ALA C  22       3.605  -6.421  -7.454  1.00 98.16           C  
ATOM   1228  O   ALA C  22       5.194  -4.478  -5.204  1.00 98.16           O  
ATOM   1229  N   CYS C  23       4.077  -6.339  -4.441  1.00 97.47           N  
ATOM   1230  CA  CYS C  23       4.940  -6.419  -3.268  1.00 97.47           C  
ATOM   1231  C   CYS C  23       5.290  -7.867  -2.947  1.00 97.47           C  
ATOM   1232  CB  CYS C  23       4.265  -5.768  -2.061  1.00 97.47           C  
ATOM   1233  O   CYS C  23       4.416  -8.736  -2.946  1.00 97.47           O  
ATOM   1234  SG  CYS C  23       4.395  -3.967  -2.038  1.00 97.47           S  
ATOM   1235  N   LEU C  24       6.566  -8.040  -2.764  1.00 98.30           N  
ATOM   1236  CA  LEU C  24       6.979  -9.278  -2.110  1.00 98.30           C  
ATOM   1237  C   LEU C  24       6.882  -9.150  -0.594  1.00 98.30           C  
ATOM   1238  CB  LEU C  24       8.410  -9.645  -2.513  1.00 98.30           C  
ATOM   1239  O   LEU C  24       7.731  -8.514   0.035  1.00 98.30           O  
ATOM   1240  CG  LEU C  24       8.650  -9.904  -4.001  1.00 98.30           C  
ATOM   1241  CD1 LEU C  24      10.129 -10.170  -4.261  1.00 98.30           C  
ATOM   1242  CD2 LEU C  24       7.798 -11.072  -4.485  1.00 98.30           C  
ATOM   1243  N   CYS C  25       5.903  -9.787  -0.035  1.00 98.64           N  
ATOM   1244  CA  CYS C  25       5.637  -9.672   1.395  1.00 98.64           C  
ATOM   1245  C   CYS C  25       6.338 -10.780   2.171  1.00 98.64           C  
ATOM   1246  CB  CYS C  25       4.134  -9.720   1.665  1.00 98.64           C  
ATOM   1247  O   CYS C  25       6.006 -11.957   2.018  1.00 98.64           O  
ATOM   1248  SG  CYS C  25       3.190  -8.475   0.758  1.00 98.64           S  
ATOM   1249  N   PHE C  26       7.219 -10.344   3.077  1.00 98.47           N  
ATOM   1250  CA  PHE C  26       8.008 -11.316   3.824  1.00 98.47           C  
ATOM   1251  C   PHE C  26       7.588 -11.345   5.288  1.00 98.47           C  
ATOM   1252  CB  PHE C  26       9.502 -10.996   3.713  1.00 98.47           C  
ATOM   1253  O   PHE C  26       7.187 -10.320   5.845  1.00 98.47           O  
ATOM   1254  CG  PHE C  26      10.062 -11.184   2.329  1.00 98.47           C  
ATOM   1255  CD1 PHE C  26      10.346 -12.455   1.845  1.00 98.47           C  
ATOM   1256  CD2 PHE C  26      10.305 -10.088   1.510  1.00 98.47           C  
ATOM   1257  CE1 PHE C  26      10.864 -12.632   0.564  1.00 98.47           C  
ATOM   1258  CE2 PHE C  26      10.823 -10.257   0.229  1.00 98.47           C  
ATOM   1259  CZ  PHE C  26      11.103 -11.529  -0.241  1.00 98.47           C  
ATOM   1260  N   ARG C  27       7.770 -12.483   5.860  1.00 97.77           N  
ATOM   1261  CA  ARG C  27       7.392 -12.681   7.255  1.00 97.77           C  
ATOM   1262  C   ARG C  27       8.332 -11.927   8.189  1.00 97.77           C  
ATOM   1263  CB  ARG C  27       7.388 -14.170   7.606  1.00 97.77           C  
ATOM   1264  O   ARG C  27       7.918 -11.464   9.254  1.00 97.77           O  
ATOM   1265  CG  ARG C  27       6.811 -14.478   8.979  1.00 97.77           C  
ATOM   1266  CD  ARG C  27       6.736 -15.977   9.236  1.00 97.77           C  
ATOM   1267  NE  ARG C  27       5.581 -16.579   8.578  1.00 97.77           N  
ATOM   1268  NH1 ARG C  27       4.882 -17.766  10.433  1.00 97.77           N  
ATOM   1269  NH2 ARG C  27       3.709 -17.905   8.469  1.00 97.77           N  
ATOM   1270  CZ  ARG C  27       4.726 -17.415   9.161  1.00 97.77           C  
ATOM   1271  N   SER C  28       9.552 -11.841   7.765  1.00 95.92           N  
ATOM   1272  CA  SER C  28      10.555 -11.145   8.564  1.00 95.92           C  
ATOM   1273  C   SER C  28      11.586 -10.454   7.677  1.00 95.92           C  
ATOM   1274  CB  SER C  28      11.256 -12.119   9.511  1.00 95.92           C  
ATOM   1275  O   SER C  28      11.570 -10.616   6.455  1.00 95.92           O  
ATOM   1276  OG  SER C  28      12.150 -12.957   8.799  1.00 95.92           O  
ATOM   1277  N   GLU C  29      12.456  -9.715   8.245  1.00 93.29           N  
ATOM   1278  CA  GLU C  29      13.493  -8.978   7.529  1.00 93.29           C  
ATOM   1279  C   GLU C  29      14.496  -9.927   6.879  1.00 93.29           C  
ATOM   1280  CB  GLU C  29      14.217  -8.013   8.473  1.00 93.29           C  
ATOM   1281  O   GLU C  29      15.243  -9.530   5.982  1.00 93.29           O  
ATOM   1282  CG  GLU C  29      13.348  -6.864   8.961  1.00 93.29           C  
ATOM   1283  CD  GLU C  29      14.129  -5.801   9.718  1.00 93.29           C  
ATOM   1284  OE1 GLU C  29      13.561  -4.725  10.012  1.00 93.29           O  
ATOM   1285  OE2 GLU C  29      15.318  -6.046  10.018  1.00 93.29           O  
ATOM   1286  N   GLN C  30      14.464 -11.175   7.303  1.00 93.80           N  
ATOM   1287  CA  GLN C  30      15.381 -12.163   6.745  1.00 93.80           C  
ATOM   1288  C   GLN C  30      14.982 -12.543   5.322  1.00 93.80           C  
ATOM   1289  CB  GLN C  30      15.429 -13.411   7.627  1.00 93.80           C  
ATOM   1290  O   GLN C  30      15.796 -13.076   4.564  1.00 93.80           O  
ATOM   1291  CG  GLN C  30      16.046 -13.171   8.999  1.00 93.80           C  
ATOM   1292  CD  GLN C  30      15.065 -12.565   9.986  1.00 93.80           C  
ATOM   1293  NE2 GLN C  30      15.586 -12.021  11.080  1.00 93.80           N  
ATOM   1294  OE1 GLN C  30      13.850 -12.586   9.765  1.00 93.80           O  
ATOM   1295  N   GLU C  31      13.746 -12.269   4.977  1.00 95.47           N  
ATOM   1296  CA  GLU C  31      13.220 -12.470   3.630  1.00 95.47           C  
ATOM   1297  C   GLU C  31      13.353 -13.927   3.198  1.00 95.47           C  
ATOM   1298  CB  GLU C  31      13.935 -11.557   2.632  1.00 95.47           C  
ATOM   1299  O   GLU C  31      13.761 -14.211   2.070  1.00 95.47           O  
ATOM   1300  CG  GLU C  31      13.760 -10.073   2.920  1.00 95.47           C  
ATOM   1301  CD  GLU C  31      14.483  -9.179   1.925  1.00 95.47           C  
ATOM   1302  OE1 GLU C  31      14.436  -7.938   2.079  1.00 95.47           O  
ATOM   1303  OE2 GLU C  31      15.101  -9.725   0.984  1.00 95.47           O  
ATOM   1304  N   ASP C  32      12.966 -14.805   4.123  1.00 95.17           N  
ATOM   1305  CA  ASP C  32      13.072 -16.232   3.836  1.00 95.17           C  
ATOM   1306  C   ASP C  32      11.722 -16.811   3.420  1.00 95.17           C  
ATOM   1307  CB  ASP C  32      13.614 -16.985   5.053  1.00 95.17           C  
ATOM   1308  O   ASP C  32      11.664 -17.795   2.680  1.00 95.17           O  
ATOM   1309  CG  ASP C  32      15.056 -16.635   5.373  1.00 95.17           C  
ATOM   1310  OD1 ASP C  32      15.828 -16.317   4.443  1.00 95.17           O  
ATOM   1311  OD2 ASP C  32      15.426 -16.681   6.567  1.00 95.17           O  
ATOM   1312  N   GLU C  33      10.694 -16.260   3.942  1.00 98.19           N  
ATOM   1313  CA  GLU C  33       9.344 -16.718   3.631  1.00 98.19           C  
ATOM   1314  C   GLU C  33       8.506 -15.595   3.026  1.00 98.19           C  
ATOM   1315  CB  GLU C  33       8.660 -17.268   4.885  1.00 98.19           C  
ATOM   1316  O   GLU C  33       8.407 -14.509   3.600  1.00 98.19           O  
ATOM   1317  CG  GLU C  33       9.260 -18.571   5.392  1.00 98.19           C  
ATOM   1318  CD  GLU C  33       8.515 -19.152   6.583  1.00 98.19           C  
ATOM   1319  OE1 GLU C  33       7.873 -20.217   6.437  1.00 98.19           O  
ATOM   1320  OE2 GLU C  33       8.573 -18.537   7.671  1.00 98.19           O  
ATOM   1321  N   VAL C  34       7.896 -15.944   1.853  1.00 98.46           N  
ATOM   1322  CA  VAL C  34       7.144 -14.922   1.132  1.00 98.46           C  
ATOM   1323  C   VAL C  34       5.667 -15.304   1.084  1.00 98.46           C  
ATOM   1324  CB  VAL C  34       7.690 -14.720  -0.299  1.00 98.46           C  
ATOM   1325  O   VAL C  34       5.328 -16.484   0.961  1.00 98.46           O  
ATOM   1326  CG1 VAL C  34       7.542 -16.001  -1.119  1.00 98.46           C  
ATOM   1327  CG2 VAL C  34       6.973 -13.558  -0.984  1.00 98.46           C  
ATOM   1328  N   LEU C  35       4.804 -14.335   1.149  1.00 98.79           N  
ATOM   1329  CA  LEU C  35       3.362 -14.556   1.136  1.00 98.79           C  
ATOM   1330  C   LEU C  35       2.811 -14.467  -0.283  1.00 98.79           C  
ATOM   1331  CB  LEU C  35       2.656 -13.537   2.034  1.00 98.79           C  
ATOM   1332  O   LEU C  35       3.013 -13.464  -0.971  1.00 98.79           O  
ATOM   1333  CG  LEU C  35       1.176 -13.797   2.320  1.00 98.79           C  
ATOM   1334  CD1 LEU C  35       1.015 -15.018   3.219  1.00 98.79           C  
ATOM   1335  CD2 LEU C  35       0.531 -12.570   2.957  1.00 98.79           C  
ATOM   1336  N   LEU C  36       2.155 -15.457  -0.801  1.00 98.64           N  
ATOM   1337  CA  LEU C  36       1.469 -15.452  -2.088  1.00 98.64           C  
ATOM   1338  C   LEU C  36      -0.043 -15.516  -1.899  1.00 98.64           C  
ATOM   1339  CB  LEU C  36       1.937 -16.628  -2.950  1.00 98.64           C  
ATOM   1340  O   LEU C  36      -0.523 -15.878  -0.822  1.00 98.64           O  
ATOM   1341  CG  LEU C  36       3.432 -16.684  -3.266  1.00 98.64           C  
ATOM   1342  CD1 LEU C  36       3.732 -17.850  -4.202  1.00 98.64           C  
ATOM   1343  CD2 LEU C  36       3.900 -15.368  -3.877  1.00 98.64           C  
ATOM   1344  N   VAL C  37      -0.742 -15.132  -2.902  1.00 98.48           N  
ATOM   1345  CA  VAL C  37      -2.199 -15.188  -2.849  1.00 98.48           C  
ATOM   1346  C   VAL C  37      -2.731 -15.965  -4.050  1.00 98.48           C  
ATOM   1347  CB  VAL C  37      -2.820 -13.773  -2.812  1.00 98.48           C  
ATOM   1348  O   VAL C  37      -2.059 -16.066  -5.079  1.00 98.48           O  
ATOM   1349  CG1 VAL C  37      -2.376 -13.021  -1.559  1.00 98.48           C  
ATOM   1350  CG2 VAL C  37      -2.442 -12.992  -4.069  1.00 98.48           C  
ATOM   1351  N   SER C  38      -3.904 -16.464  -3.864  1.00 97.77           N  
ATOM   1352  CA  SER C  38      -4.513 -17.178  -4.982  1.00 97.77           C  
ATOM   1353  C   SER C  38      -4.995 -16.211  -6.058  1.00 97.77           C  
ATOM   1354  CB  SER C  38      -5.681 -18.037  -4.496  1.00 97.77           C  
ATOM   1355  O   SER C  38      -5.431 -15.099  -5.751  1.00 97.77           O  
ATOM   1356  OG  SER C  38      -6.690 -17.231  -3.912  1.00 97.77           O  
ATOM   1357  N   SER C  39      -4.923 -16.632  -7.325  1.00 95.07           N  
ATOM   1358  CA  SER C  39      -5.378 -15.821  -8.450  1.00 95.07           C  
ATOM   1359  C   SER C  39      -6.895 -15.668  -8.444  1.00 95.07           C  
ATOM   1360  CB  SER C  39      -4.925 -16.440  -9.774  1.00 95.07           C  
ATOM   1361  O   SER C  39      -7.618 -16.606  -8.102  1.00 95.07           O  
ATOM   1362  OG  SER C  39      -5.571 -15.812 -10.869  1.00 95.07           O  
ATOM   1363  N   SER C  40      -7.358 -14.527  -8.823  1.00 93.07           N  
ATOM   1364  CA  SER C  40      -8.798 -14.317  -8.931  1.00 93.07           C  
ATOM   1365  C   SER C  40      -9.390 -15.126 -10.080  1.00 93.07           C  
ATOM   1366  CB  SER C  40      -9.110 -12.832  -9.128  1.00 93.07           C  
ATOM   1367  O   SER C  40     -10.509 -15.633  -9.976  1.00 93.07           O  
ATOM   1368  OG  SER C  40      -8.549 -12.357 -10.340  1.00 93.07           O  
ATOM   1369  N   ARG C  41      -8.631 -15.283 -11.195  1.00 90.39           N  
ATOM   1370  CA  ARG C  41      -9.089 -15.978 -12.393  1.00 90.39           C  
ATOM   1371  C   ARG C  41      -8.927 -17.488 -12.246  1.00 90.39           C  
ATOM   1372  CB  ARG C  41      -8.326 -15.487 -13.626  1.00 90.39           C  
ATOM   1373  O   ARG C  41      -9.797 -18.255 -12.663  1.00 90.39           O  
ATOM   1374  CG  ARG C  41      -8.941 -15.924 -14.946  1.00 90.39           C  
ATOM   1375  CD  ARG C  41      -8.236 -15.287 -16.135  1.00 90.39           C  
ATOM   1376  NE  ARG C  41      -8.811 -15.728 -17.402  1.00 90.39           N  
ATOM   1377  NH1 ARG C  41      -7.216 -14.701 -18.721  1.00 90.39           N  
ATOM   1378  NH2 ARG C  41      -8.917 -15.893 -19.691  1.00 90.39           N  
ATOM   1379  CZ  ARG C  41      -8.314 -15.440 -18.602  1.00 90.39           C  
ATOM   1380  N   TYR C  42      -7.748 -17.863 -11.614  1.00 93.62           N  
ATOM   1381  CA  TYR C  42      -7.447 -19.274 -11.399  1.00 93.62           C  
ATOM   1382  C   TYR C  42      -7.111 -19.545  -9.937  1.00 93.62           C  
ATOM   1383  CB  TYR C  42      -6.284 -19.718 -12.292  1.00 93.62           C  
ATOM   1384  O   TYR C  42      -5.941 -19.527  -9.549  1.00 93.62           O  
ATOM   1385  CG  TYR C  42      -6.500 -19.431 -13.758  1.00 93.62           C  
ATOM   1386  CD1 TYR C  42      -7.322 -20.246 -14.534  1.00 93.62           C  
ATOM   1387  CD2 TYR C  42      -5.884 -18.345 -14.371  1.00 93.62           C  
ATOM   1388  CE1 TYR C  42      -7.523 -19.987 -15.885  1.00 93.62           C  
ATOM   1389  CE2 TYR C  42      -6.078 -18.076 -15.722  1.00 93.62           C  
ATOM   1390  OH  TYR C  42      -7.094 -18.640 -17.807  1.00 93.62           O  
ATOM   1391  CZ  TYR C  42      -6.898 -18.901 -16.469  1.00 93.62           C  
ATOM   1392  N   PRO C  43      -8.095 -19.902  -9.165  1.00 92.88           N  
ATOM   1393  CA  PRO C  43      -7.978 -20.003  -7.708  1.00 92.88           C  
ATOM   1394  C   PRO C  43      -6.968 -21.061  -7.270  1.00 92.88           C  
ATOM   1395  CB  PRO C  43      -9.393 -20.382  -7.266  1.00 92.88           C  
ATOM   1396  O   PRO C  43      -6.536 -21.067  -6.114  1.00 92.88           O  
ATOM   1397  CG  PRO C  43     -10.283 -19.864  -8.349  1.00 92.88           C  
ATOM   1398  CD  PRO C  43      -9.537 -19.927  -9.651  1.00 92.88           C  
ATOM   1399  N   ASP C  44      -6.542 -21.840  -8.206  1.00 93.29           N  
ATOM   1400  CA  ASP C  44      -5.578 -22.881  -7.860  1.00 93.29           C  
ATOM   1401  C   ASP C  44      -4.151 -22.429  -8.159  1.00 93.29           C  
ATOM   1402  CB  ASP C  44      -5.890 -24.174  -8.617  1.00 93.29           C  
ATOM   1403  O   ASP C  44      -3.193 -23.155  -7.882  1.00 93.29           O  
ATOM   1404  CG  ASP C  44      -7.228 -24.779  -8.231  1.00 93.29           C  
ATOM   1405  OD1 ASP C  44      -7.611 -24.706  -7.043  1.00 93.29           O  
ATOM   1406  OD2 ASP C  44      -7.904 -25.338  -9.121  1.00 93.29           O  
ATOM   1407  N   GLN C  45      -4.061 -21.232  -8.694  1.00 96.35           N  
ATOM   1408  CA  GLN C  45      -2.744 -20.688  -9.010  1.00 96.35           C  
ATOM   1409  C   GLN C  45      -2.356 -19.583  -8.031  1.00 96.35           C  
ATOM   1410  CB  GLN C  45      -2.714 -20.154 -10.443  1.00 96.35           C  
ATOM   1411  O   GLN C  45      -3.213 -18.831  -7.564  1.00 96.35           O  
ATOM   1412  CG  GLN C  45      -2.971 -21.218 -11.502  1.00 96.35           C  
ATOM   1413  CD  GLN C  45      -2.920 -20.666 -12.914  1.00 96.35           C  
ATOM   1414  NE2 GLN C  45      -3.291 -21.491 -13.887  1.00 96.35           N  
ATOM   1415  OE1 GLN C  45      -2.551 -19.507 -13.128  1.00 96.35           O  
ATOM   1416  N   TRP C  46      -1.054 -19.534  -7.748  1.00 97.62           N  
ATOM   1417  CA  TRP C  46      -0.554 -18.541  -6.802  1.00 97.62           C  
ATOM   1418  C   TRP C  46       0.114 -17.381  -7.532  1.00 97.62           C  
ATOM   1419  CB  TRP C  46       0.433 -19.182  -5.822  1.00 97.62           C  
ATOM   1420  O   TRP C  46       0.787 -17.583  -8.545  1.00 97.62           O  
ATOM   1421  CG  TRP C  46      -0.176 -20.233  -4.944  1.00 97.62           C  
ATOM   1422  CD1 TRP C  46      -0.032 -21.588  -5.059  1.00 97.62           C  
ATOM   1423  CD2 TRP C  46      -1.030 -20.015  -3.817  1.00 97.62           C  
ATOM   1424  CE2 TRP C  46      -1.366 -21.284  -3.295  1.00 97.62           C  
ATOM   1425  CE3 TRP C  46      -1.544 -18.868  -3.196  1.00 97.62           C  
ATOM   1426  NE1 TRP C  46      -0.745 -22.225  -4.071  1.00 97.62           N  
ATOM   1427  CH2 TRP C  46      -2.683 -20.300  -1.593  1.00 97.62           C  
ATOM   1428  CZ2 TRP C  46      -2.195 -21.437  -2.181  1.00 97.62           C  
ATOM   1429  CZ3 TRP C  46      -2.367 -19.023  -2.087  1.00 97.62           C  
ATOM   1430  N   ILE C  47      -0.053 -16.154  -6.973  1.00 97.82           N  
ATOM   1431  CA  ILE C  47       0.540 -14.971  -7.588  1.00 97.82           C  
ATOM   1432  C   ILE C  47       1.052 -14.027  -6.503  1.00 97.82           C  
ATOM   1433  CB  ILE C  47      -0.472 -14.241  -8.500  1.00 97.82           C  
ATOM   1434  O   ILE C  47       0.681 -14.156  -5.334  1.00 97.82           O  
ATOM   1435  CG1 ILE C  47      -1.714 -13.832  -7.699  1.00 97.82           C  
ATOM   1436  CG2 ILE C  47      -0.855 -15.120  -9.694  1.00 97.82           C  
ATOM   1437  CD1 ILE C  47      -2.664 -12.915  -8.457  1.00 97.82           C  
ATOM   1438  N   VAL C  48       1.903 -13.135  -6.923  1.00 98.25           N  
ATOM   1439  CA  VAL C  48       2.348 -12.056  -6.046  1.00 98.25           C  
ATOM   1440  C   VAL C  48       1.271 -10.977  -5.967  1.00 98.25           C  
ATOM   1441  CB  VAL C  48       3.682 -11.445  -6.530  1.00 98.25           C  
ATOM   1442  O   VAL C  48       0.737 -10.548  -6.992  1.00 98.25           O  
ATOM   1443  CG1 VAL C  48       4.067 -10.241  -5.672  1.00 98.25           C  
ATOM   1444  CG2 VAL C  48       4.790 -12.496  -6.508  1.00 98.25           C  
ATOM   1445  N   PRO C  49       0.923 -10.601  -4.721  1.00 98.33           N  
ATOM   1446  CA  PRO C  49      -0.092  -9.548  -4.633  1.00 98.33           C  
ATOM   1447  C   PRO C  49       0.326  -8.265  -5.349  1.00 98.33           C  
ATOM   1448  CB  PRO C  49      -0.228  -9.314  -3.127  1.00 98.33           C  
ATOM   1449  O   PRO C  49       1.457  -7.802  -5.183  1.00 98.33           O  
ATOM   1450  CG  PRO C  49       1.047  -9.832  -2.543  1.00 98.33           C  
ATOM   1451  CD  PRO C  49       1.601 -10.881  -3.463  1.00 98.33           C  
ATOM   1452  N   GLY C  50      -0.573  -7.688  -6.112  1.00 96.70           N  
ATOM   1453  CA  GLY C  50      -0.323  -6.477  -6.879  1.00 96.70           C  
ATOM   1454  C   GLY C  50      -1.454  -6.128  -7.827  1.00 96.70           C  
ATOM   1455  O   GLY C  50      -2.370  -6.928  -8.031  1.00 96.70           O  
ATOM   1456  N   GLY C  51      -1.346  -4.924  -8.430  1.00 95.45           N  
ATOM   1457  CA  GLY C  51      -2.376  -4.494  -9.362  1.00 95.45           C  
ATOM   1458  C   GLY C  51      -2.098  -3.133  -9.972  1.00 95.45           C  
ATOM   1459  O   GLY C  51      -0.957  -2.667  -9.968  1.00 95.45           O  
ATOM   1460  N   GLY C  52      -3.189  -2.551 -10.506  1.00 94.94           N  
ATOM   1461  CA  GLY C  52      -3.049  -1.281 -11.200  1.00 94.94           C  
ATOM   1462  C   GLY C  52      -2.969  -0.092 -10.261  1.00 94.94           C  
ATOM   1463  O   GLY C  52      -3.610  -0.083  -9.208  1.00 94.94           O  
ATOM   1464  N   MET C  53      -2.163   0.886 -10.707  1.00 95.30           N  
ATOM   1465  CA  MET C  53      -2.077   2.142  -9.967  1.00 95.30           C  
ATOM   1466  C   MET C  53      -3.245   3.060 -10.314  1.00 95.30           C  
ATOM   1467  CB  MET C  53      -0.752   2.849 -10.259  1.00 95.30           C  
ATOM   1468  O   MET C  53      -3.609   3.192 -11.484  1.00 95.30           O  
ATOM   1469  CG  MET C  53       0.472   2.066  -9.811  1.00 95.30           C  
ATOM   1470  SD  MET C  53       2.039   2.810 -10.409  1.00 95.30           S  
ATOM   1471  CE  MET C  53       1.967   4.421  -9.577  1.00 95.30           C  
ATOM   1472  N   GLU C  54      -3.856   3.691  -9.317  1.00 91.25           N  
ATOM   1473  CA  GLU C  54      -4.918   4.668  -9.530  1.00 91.25           C  
ATOM   1474  C   GLU C  54      -4.345   6.048  -9.840  1.00 91.25           C  
ATOM   1475  CB  GLU C  54      -5.835   4.742  -8.306  1.00 91.25           C  
ATOM   1476  O   GLU C  54      -3.162   6.303  -9.601  1.00 91.25           O  
ATOM   1477  CG  GLU C  54      -6.550   3.436  -7.995  1.00 91.25           C  
ATOM   1478  CD  GLU C  54      -7.372   3.492  -6.717  1.00 91.25           C  
ATOM   1479  OE1 GLU C  54      -7.984   2.466  -6.343  1.00 91.25           O  
ATOM   1480  OE2 GLU C  54      -7.406   4.572  -6.085  1.00 91.25           O  
ATOM   1481  N   PRO C  55      -5.185   6.918 -10.304  1.00 87.31           N  
ATOM   1482  CA  PRO C  55      -4.693   8.256 -10.641  1.00 87.31           C  
ATOM   1483  C   PRO C  55      -4.100   8.986  -9.438  1.00 87.31           C  
ATOM   1484  CB  PRO C  55      -5.944   8.974 -11.153  1.00 87.31           C  
ATOM   1485  O   PRO C  55      -4.691   8.982  -8.355  1.00 87.31           O  
ATOM   1486  CG  PRO C  55      -6.835   7.882 -11.649  1.00 87.31           C  
ATOM   1487  CD  PRO C  55      -6.632   6.671 -10.783  1.00 87.31           C  
ATOM   1488  N   GLU C  56      -2.902   9.516  -9.572  1.00 85.25           N  
ATOM   1489  CA  GLU C  56      -2.230  10.366  -8.594  1.00 85.25           C  
ATOM   1490  C   GLU C  56      -1.635   9.537  -7.459  1.00 85.25           C  
ATOM   1491  CB  GLU C  56      -3.199  11.409  -8.031  1.00 85.25           C  
ATOM   1492  O   GLU C  56      -1.161  10.087  -6.463  1.00 85.25           O  
ATOM   1493  CG  GLU C  56      -3.746  12.368  -9.078  1.00 85.25           C  
ATOM   1494  CD  GLU C  56      -4.370  13.618  -8.479  1.00 85.25           C  
ATOM   1495  OE1 GLU C  56      -4.187  14.719  -9.047  1.00 85.25           O  
ATOM   1496  OE2 GLU C  56      -5.046  13.496  -7.434  1.00 85.25           O  
ATOM   1497  N   GLU C  57      -1.771   8.234  -7.682  1.00 91.96           N  
ATOM   1498  CA  GLU C  57      -1.171   7.368  -6.672  1.00 91.96           C  
ATOM   1499  C   GLU C  57       0.321   7.174  -6.927  1.00 91.96           C  
ATOM   1500  CB  GLU C  57      -1.880   6.011  -6.637  1.00 91.96           C  
ATOM   1501  O   GLU C  57       0.747   7.039  -8.076  1.00 91.96           O  
ATOM   1502  CG  GLU C  57      -1.627   5.218  -5.364  1.00 91.96           C  
ATOM   1503  CD  GLU C  57      -2.463   3.952  -5.269  1.00 91.96           C  
ATOM   1504  OE1 GLU C  57      -2.772   3.511  -4.139  1.00 91.96           O  
ATOM   1505  OE2 GLU C  57      -2.812   3.396  -6.334  1.00 91.96           O  
ATOM   1506  N   GLU C  58       1.078   7.196  -5.866  1.00 93.82           N  
ATOM   1507  CA  GLU C  58       2.482   6.816  -5.981  1.00 93.82           C  
ATOM   1508  C   GLU C  58       2.648   5.299  -5.942  1.00 93.82           C  
ATOM   1509  CB  GLU C  58       3.308   7.465  -4.868  1.00 93.82           C  
ATOM   1510  O   GLU C  58       1.848   4.598  -5.319  1.00 93.82           O  
ATOM   1511  CG  GLU C  58       3.325   8.985  -4.921  1.00 93.82           C  
ATOM   1512  CD  GLU C  58       4.047   9.619  -3.742  1.00 93.82           C  
ATOM   1513  OE1 GLU C  58       4.245  10.855  -3.745  1.00 93.82           O  
ATOM   1514  OE2 GLU C  58       4.419   8.873  -2.809  1.00 93.82           O  
ATOM   1515  N   PRO C  59       3.707   4.826  -6.591  1.00 95.92           N  
ATOM   1516  CA  PRO C  59       3.885   3.375  -6.683  1.00 95.92           C  
ATOM   1517  C   PRO C  59       3.906   2.695  -5.316  1.00 95.92           C  
ATOM   1518  CB  PRO C  59       5.237   3.230  -7.386  1.00 95.92           C  
ATOM   1519  O   PRO C  59       3.270   1.655  -5.130  1.00 95.92           O  
ATOM   1520  CG  PRO C  59       5.383   4.479  -8.194  1.00 95.92           C  
ATOM   1521  CD  PRO C  59       4.720   5.605  -7.455  1.00 95.92           C  
ATOM   1522  N   GLY C  60       4.635   3.330  -4.373  1.00 96.52           N  
ATOM   1523  CA  GLY C  60       4.691   2.762  -3.036  1.00 96.52           C  
ATOM   1524  C   GLY C  60       3.331   2.665  -2.371  1.00 96.52           C  
ATOM   1525  O   GLY C  60       3.002   1.644  -1.764  1.00 96.52           O  
ATOM   1526  N   GLY C  61       2.591   3.760  -2.532  1.00 96.90           N  
ATOM   1527  CA  GLY C  61       1.239   3.762  -1.996  1.00 96.90           C  
ATOM   1528  C   GLY C  61       0.344   2.716  -2.633  1.00 96.90           C  
ATOM   1529  O   GLY C  61      -0.424   2.045  -1.941  1.00 96.90           O  
ATOM   1530  N   ALA C  62       0.428   2.582  -3.916  1.00 96.80           N  
ATOM   1531  CA  ALA C  62      -0.355   1.590  -4.647  1.00 96.80           C  
ATOM   1532  C   ALA C  62      -0.026   0.176  -4.176  1.00 96.80           C  
ATOM   1533  CB  ALA C  62      -0.110   1.718  -6.148  1.00 96.80           C  
ATOM   1534  O   ALA C  62      -0.923  -0.652  -4.002  1.00 96.80           O  
ATOM   1535  N   ALA C  63       1.245  -0.108  -3.952  1.00 97.82           N  
ATOM   1536  CA  ALA C  63       1.686  -1.427  -3.506  1.00 97.82           C  
ATOM   1537  C   ALA C  63       1.083  -1.778  -2.149  1.00 97.82           C  
ATOM   1538  CB  ALA C  63       3.211  -1.483  -3.438  1.00 97.82           C  
ATOM   1539  O   ALA C  63       0.552  -2.875  -1.964  1.00 97.82           O  
ATOM   1540  N   VAL C  64       1.156  -0.825  -1.255  1.00 98.08           N  
ATOM   1541  CA  VAL C  64       0.638  -1.035   0.093  1.00 98.08           C  
ATOM   1542  C   VAL C  64      -0.872  -1.256   0.037  1.00 98.08           C  
ATOM   1543  CB  VAL C  64       0.969   0.155   1.020  1.00 98.08           C  
ATOM   1544  O   VAL C  64      -1.402  -2.139   0.715  1.00 98.08           O  
ATOM   1545  CG1 VAL C  64       0.211   0.038   2.342  1.00 98.08           C  
ATOM   1546  CG2 VAL C  64       2.474   0.235   1.269  1.00 98.08           C  
ATOM   1547  N   ARG C  65      -1.504  -0.505  -0.740  1.00 97.55           N  
ATOM   1548  CA  ARG C  65      -2.948  -0.648  -0.899  1.00 97.55           C  
ATOM   1549  C   ARG C  65      -3.304  -2.022  -1.457  1.00 97.55           C  
ATOM   1550  CB  ARG C  65      -3.499   0.448  -1.814  1.00 97.55           C  
ATOM   1551  O   ARG C  65      -4.201  -2.693  -0.943  1.00 97.55           O  
ATOM   1552  CG  ARG C  65      -4.990   0.331  -2.085  1.00 97.55           C  
ATOM   1553  CD  ARG C  65      -5.489   1.452  -2.987  1.00 97.55           C  
ATOM   1554  NE  ARG C  65      -4.725   1.526  -4.229  1.00 97.55           N  
ATOM   1555  NH1 ARG C  65      -5.765  -0.285  -5.218  1.00 97.55           N  
ATOM   1556  NH2 ARG C  65      -4.125   0.857  -6.342  1.00 97.55           N  
ATOM   1557  CZ  ARG C  65      -4.873   0.699  -5.260  1.00 97.55           C  
ATOM   1558  N   GLU C  66      -2.625  -2.423  -2.519  1.00 97.17           N  
ATOM   1559  CA  GLU C  66      -2.892  -3.699  -3.177  1.00 97.17           C  
ATOM   1560  C   GLU C  66      -2.689  -4.868  -2.219  1.00 97.17           C  
ATOM   1561  CB  GLU C  66      -1.998  -3.866  -4.409  1.00 97.17           C  
ATOM   1562  O   GLU C  66      -3.500  -5.796  -2.182  1.00 97.17           O  
ATOM   1563  CG  GLU C  66      -2.385  -2.970  -5.576  1.00 97.17           C  
ATOM   1564  CD  GLU C  66      -3.723  -3.337  -6.198  1.00 97.17           C  
ATOM   1565  OE1 GLU C  66      -4.338  -2.477  -6.867  1.00 97.17           O  
ATOM   1566  OE2 GLU C  66      -4.159  -4.495  -6.013  1.00 97.17           O  
ATOM   1567  N   VAL C  67      -1.657  -4.816  -1.397  1.00 97.75           N  
ATOM   1568  CA  VAL C  67      -1.351  -5.897  -0.467  1.00 97.75           C  
ATOM   1569  C   VAL C  67      -2.438  -5.982   0.603  1.00 97.75           C  
ATOM   1570  CB  VAL C  67       0.032  -5.705   0.193  1.00 97.75           C  
ATOM   1571  O   VAL C  67      -2.851  -7.077   0.992  1.00 97.75           O  
ATOM   1572  CG1 VAL C  67       0.197  -6.644   1.387  1.00 97.75           C  
ATOM   1573  CG2 VAL C  67       1.146  -5.932  -0.827  1.00 97.75           C  
ATOM   1574  N   TYR C  68      -2.871  -4.841   0.982  1.00 97.73           N  
ATOM   1575  CA  TYR C  68      -3.943  -4.797   1.969  1.00 97.73           C  
ATOM   1576  C   TYR C  68      -5.218  -5.423   1.418  1.00 97.73           C  
ATOM   1577  CB  TYR C  68      -4.216  -3.354   2.404  1.00 97.73           C  
ATOM   1578  O   TYR C  68      -5.847  -6.252   2.080  1.00 97.73           O  
ATOM   1579  CG  TYR C  68      -5.243  -3.235   3.503  1.00 97.73           C  
ATOM   1580  CD1 TYR C  68      -6.594  -3.067   3.205  1.00 97.73           C  
ATOM   1581  CD2 TYR C  68      -4.866  -3.288   4.840  1.00 97.73           C  
ATOM   1582  CE1 TYR C  68      -7.544  -2.955   4.215  1.00 97.73           C  
ATOM   1583  CE2 TYR C  68      -5.808  -3.176   5.858  1.00 97.73           C  
ATOM   1584  OH  TYR C  68      -8.079  -2.900   6.539  1.00 97.73           O  
ATOM   1585  CZ  TYR C  68      -7.142  -3.011   5.536  1.00 97.73           C  
ATOM   1586  N   GLU C  69      -5.558  -5.108   0.183  1.00 96.99           N  
ATOM   1587  CA  GLU C  69      -6.786  -5.574  -0.453  1.00 96.99           C  
ATOM   1588  C   GLU C  69      -6.700  -7.058  -0.800  1.00 96.99           C  
ATOM   1589  CB  GLU C  69      -7.083  -4.756  -1.713  1.00 96.99           C  
ATOM   1590  O   GLU C  69      -7.615  -7.826  -0.494  1.00 96.99           O  
ATOM   1591  CG  GLU C  69      -7.442  -3.304  -1.433  1.00 96.99           C  
ATOM   1592  CD  GLU C  69      -7.584  -2.467  -2.695  1.00 96.99           C  
ATOM   1593  OE1 GLU C  69      -7.845  -1.248  -2.588  1.00 96.99           O  
ATOM   1594  OE2 GLU C  69      -7.433  -3.036  -3.799  1.00 96.99           O  
ATOM   1595  N   GLU C  70      -5.596  -7.467  -1.383  1.00 97.65           N  
ATOM   1596  CA  GLU C  70      -5.484  -8.798  -1.974  1.00 97.65           C  
ATOM   1597  C   GLU C  70      -5.018  -9.822  -0.942  1.00 97.65           C  
ATOM   1598  CB  GLU C  70      -4.523  -8.778  -3.165  1.00 97.65           C  
ATOM   1599  O   GLU C  70      -5.430 -10.983  -0.983  1.00 97.65           O  
ATOM   1600  CG  GLU C  70      -5.050  -8.008  -4.368  1.00 97.65           C  
ATOM   1601  CD  GLU C  70      -4.201  -8.189  -5.616  1.00 97.65           C  
ATOM   1602  OE1 GLU C  70      -4.456  -7.500  -6.629  1.00 97.65           O  
ATOM   1603  OE2 GLU C  70      -3.273  -9.028  -5.580  1.00 97.65           O  
ATOM   1604  N   ALA C  71      -4.131  -9.364   0.063  1.00 98.15           N  
ATOM   1605  CA  ALA C  71      -3.489 -10.325   0.957  1.00 98.15           C  
ATOM   1606  C   ALA C  71      -3.930 -10.110   2.401  1.00 98.15           C  
ATOM   1607  CB  ALA C  71      -1.970 -10.221   0.847  1.00 98.15           C  
ATOM   1608  O   ALA C  71      -3.729 -10.978   3.254  1.00 98.15           O  
ATOM   1609  N   GLY C  72      -4.528  -8.980   2.690  1.00 97.61           N  
ATOM   1610  CA  GLY C  72      -4.984  -8.666   4.035  1.00 97.61           C  
ATOM   1611  C   GLY C  72      -3.852  -8.563   5.039  1.00 97.61           C  
ATOM   1612  O   GLY C  72      -3.934  -9.121   6.135  1.00 97.61           O  
ATOM   1613  N   VAL C  73      -2.790  -7.873   4.605  1.00 97.89           N  
ATOM   1614  CA  VAL C  73      -1.667  -7.719   5.524  1.00 97.89           C  
ATOM   1615  C   VAL C  73      -1.237  -6.254   5.573  1.00 97.89           C  
ATOM   1616  CB  VAL C  73      -0.474  -8.612   5.116  1.00 97.89           C  
ATOM   1617  O   VAL C  73      -1.457  -5.504   4.619  1.00 97.89           O  
ATOM   1618  CG1 VAL C  73      -0.869 -10.087   5.146  1.00 97.89           C  
ATOM   1619  CG2 VAL C  73       0.036  -8.220   3.731  1.00 97.89           C  
ATOM   1620  N   LYS C  74      -0.664  -5.822   6.716  1.00 97.02           N  
ATOM   1621  CA  LYS C  74       0.017  -4.547   6.918  1.00 97.02           C  
ATOM   1622  C   LYS C  74       1.502  -4.756   7.199  1.00 97.02           C  
ATOM   1623  CB  LYS C  74      -0.629  -3.768   8.065  1.00 97.02           C  
ATOM   1624  O   LYS C  74       1.909  -5.828   7.652  1.00 97.02           O  
ATOM   1625  CG  LYS C  74      -2.110  -3.484   7.862  1.00 97.02           C  
ATOM   1626  CD  LYS C  74      -2.696  -2.709   9.036  1.00 97.02           C  
ATOM   1627  CE  LYS C  74      -4.188  -2.463   8.856  1.00 97.02           C  
ATOM   1628  NZ  LYS C  74      -4.766  -1.702  10.003  1.00 97.02           N  
ATOM   1629  N   GLY C  75       2.233  -3.730   6.801  1.00 95.67           N  
ATOM   1630  CA  GLY C  75       3.652  -3.888   7.079  1.00 95.67           C  
ATOM   1631  C   GLY C  75       4.469  -2.659   6.727  1.00 95.67           C  
ATOM   1632  O   GLY C  75       3.911  -1.604   6.417  1.00 95.67           O  
ATOM   1633  N   LYS C  76       5.757  -2.853   6.876  1.00 93.34           N  
ATOM   1634  CA  LYS C  76       6.715  -1.798   6.558  1.00 93.34           C  
ATOM   1635  C   LYS C  76       7.244  -1.947   5.134  1.00 93.34           C  
ATOM   1636  CB  LYS C  76       7.877  -1.810   7.552  1.00 93.34           C  
ATOM   1637  O   LYS C  76       7.966  -2.899   4.831  1.00 93.34           O  
ATOM   1638  CG  LYS C  76       7.472  -1.486   8.983  1.00 93.34           C  
ATOM   1639  CD  LYS C  76       8.668  -1.519   9.924  1.00 93.34           C  
ATOM   1640  CE  LYS C  76       8.254  -1.254  11.365  1.00 93.34           C  
ATOM   1641  NZ  LYS C  76       9.416  -1.338  12.300  1.00 93.34           N  
ATOM   1642  N   LEU C  77       6.878  -0.939   4.313  1.00 95.66           N  
ATOM   1643  CA  LEU C  77       7.353  -0.978   2.935  1.00 95.66           C  
ATOM   1644  C   LEU C  77       8.861  -0.761   2.874  1.00 95.66           C  
ATOM   1645  CB  LEU C  77       6.639   0.082   2.091  1.00 95.66           C  
ATOM   1646  O   LEU C  77       9.379   0.198   3.452  1.00 95.66           O  
ATOM   1647  CG  LEU C  77       6.755  -0.068   0.574  1.00 95.66           C  
ATOM   1648  CD1 LEU C  77       5.990  -1.301   0.103  1.00 95.66           C  
ATOM   1649  CD2 LEU C  77       6.244   1.185  -0.128  1.00 95.66           C  
ATOM   1650  N   GLY C  78       9.513  -1.653   2.263  1.00 91.83           N  
ATOM   1651  CA  GLY C  78      10.959  -1.564   2.140  1.00 91.83           C  
ATOM   1652  C   GLY C  78      11.411  -1.007   0.804  1.00 91.83           C  
ATOM   1653  O   GLY C  78      10.806  -0.070   0.279  1.00 91.83           O  
ATOM   1654  N   ARG C  79      12.388  -1.499   0.281  1.00 91.73           N  
ATOM   1655  CA  ARG C  79      13.043  -0.984  -0.917  1.00 91.73           C  
ATOM   1656  C   ARG C  79      12.272  -1.373  -2.174  1.00 91.73           C  
ATOM   1657  CB  ARG C  79      14.482  -1.497  -1.006  1.00 91.73           C  
ATOM   1658  O   ARG C  79      11.542  -2.367  -2.178  1.00 91.73           O  
ATOM   1659  CG  ARG C  79      14.589  -2.996  -1.240  1.00 91.73           C  
ATOM   1660  CD  ARG C  79      16.013  -3.497  -1.047  1.00 91.73           C  
ATOM   1661  NE  ARG C  79      16.127  -4.923  -1.339  1.00 91.73           N  
ATOM   1662  NH1 ARG C  79      15.266  -5.618   0.689  1.00 91.73           N  
ATOM   1663  NH2 ARG C  79      15.916  -7.163  -0.875  1.00 91.73           N  
ATOM   1664  CZ  ARG C  79      15.769  -5.898  -0.508  1.00 91.73           C  
ATOM   1665  N   LEU C  80      12.486  -0.602  -3.260  1.00 95.16           N  
ATOM   1666  CA  LEU C  80      12.044  -0.955  -4.605  1.00 95.16           C  
ATOM   1667  C   LEU C  80      12.982  -1.978  -5.235  1.00 95.16           C  
ATOM   1668  CB  LEU C  80      11.963   0.293  -5.488  1.00 95.16           C  
ATOM   1669  O   LEU C  80      14.154  -1.684  -5.481  1.00 95.16           O  
ATOM   1670  CG  LEU C  80      11.562   0.067  -6.946  1.00 95.16           C  
ATOM   1671  CD1 LEU C  80      10.129  -0.447  -7.028  1.00 95.16           C  
ATOM   1672  CD2 LEU C  80      11.721   1.353  -7.750  1.00 95.16           C  
ATOM   1673  N   LEU C  81      12.530  -3.165  -5.401  1.00 94.82           N  
ATOM   1674  CA  LEU C  81      13.358  -4.216  -5.983  1.00 94.82           C  
ATOM   1675  C   LEU C  81      13.716  -3.888  -7.429  1.00 94.82           C  
ATOM   1676  CB  LEU C  81      12.639  -5.565  -5.915  1.00 94.82           C  
ATOM   1677  O   LEU C  81      14.852  -4.104  -7.856  1.00 94.82           O  
ATOM   1678  CG  LEU C  81      13.461  -6.793  -6.312  1.00 94.82           C  
ATOM   1679  CD1 LEU C  81      14.609  -7.000  -5.330  1.00 94.82           C  
ATOM   1680  CD2 LEU C  81      12.575  -8.032  -6.376  1.00 94.82           C  
ATOM   1681  N   GLY C  82      12.621  -3.325  -8.170  1.00 93.83           N  
ATOM   1682  CA  GLY C  82      12.810  -2.942  -9.560  1.00 93.83           C  
ATOM   1683  C   GLY C  82      11.505  -2.728 -10.303  1.00 93.83           C  
ATOM   1684  O   GLY C  82      10.425  -2.881  -9.728  1.00 93.83           O  
ATOM   1685  N   ILE C  83      11.740  -2.288 -11.579  1.00 95.43           N  
ATOM   1686  CA  ILE C  83      10.607  -2.123 -12.484  1.00 95.43           C  
ATOM   1687  C   ILE C  83      10.632  -3.220 -13.546  1.00 95.43           C  
ATOM   1688  CB  ILE C  83      10.615  -0.730 -13.151  1.00 95.43           C  
ATOM   1689  O   ILE C  83      11.596  -3.335 -14.306  1.00 95.43           O  
ATOM   1690  CG1 ILE C  83      10.692   0.372 -12.087  1.00 95.43           C  
ATOM   1691  CG2 ILE C  83       9.380  -0.549 -14.039  1.00 95.43           C  
ATOM   1692  CD1 ILE C  83      10.920   1.766 -12.655  1.00 95.43           C  
ATOM   1693  N   PHE C  84       9.563  -4.009 -13.516  1.00 95.20           N  
ATOM   1694  CA  PHE C  84       9.501  -5.151 -14.421  1.00 95.20           C  
ATOM   1695  C   PHE C  84       8.514  -4.891 -15.553  1.00 95.20           C  
ATOM   1696  CB  PHE C  84       9.104  -6.420 -13.661  1.00 95.20           C  
ATOM   1697  O   PHE C  84       7.389  -4.447 -15.314  1.00 95.20           O  
ATOM   1698  CG  PHE C  84      10.113  -6.850 -12.630  1.00 95.20           C  
ATOM   1699  CD1 PHE C  84      11.018  -7.868 -12.905  1.00 95.20           C  
ATOM   1700  CD2 PHE C  84      10.156  -6.236 -11.385  1.00 95.20           C  
ATOM   1701  CE1 PHE C  84      11.952  -8.268 -11.953  1.00 95.20           C  
ATOM   1702  CE2 PHE C  84      11.087  -6.631 -10.428  1.00 95.20           C  
ATOM   1703  CZ  PHE C  84      11.984  -7.647 -10.714  1.00 95.20           C  
ATOM   1704  N   GLU C  85       8.977  -5.198 -16.720  1.00 91.99           N  
ATOM   1705  CA  GLU C  85       8.173  -4.933 -17.909  1.00 91.99           C  
ATOM   1706  C   GLU C  85       7.669  -6.229 -18.535  1.00 91.99           C  
ATOM   1707  CB  GLU C  85       8.979  -4.131 -18.935  1.00 91.99           C  
ATOM   1708  O   GLU C  85       8.392  -7.227 -18.578  1.00 91.99           O  
ATOM   1709  CG  GLU C  85       9.333  -2.724 -18.476  1.00 91.99           C  
ATOM   1710  CD  GLU C  85      10.078  -1.919 -19.528  1.00 91.99           C  
ATOM   1711  OE1 GLU C  85      10.350  -0.720 -19.296  1.00 91.99           O  
ATOM   1712  OE2 GLU C  85      10.393  -2.493 -20.595  1.00 91.99           O  
ATOM   1713  N   ASN C  86       6.358  -6.174 -18.807  1.00 90.13           N  
ATOM   1714  CA  ASN C  86       5.766  -7.218 -19.636  1.00 90.13           C  
ATOM   1715  C   ASN C  86       5.348  -6.680 -21.001  1.00 90.13           C  
ATOM   1716  CB  ASN C  86       4.568  -7.853 -18.926  1.00 90.13           C  
ATOM   1717  O   ASN C  86       4.301  -6.043 -21.128  1.00 90.13           O  
ATOM   1718  CG  ASN C  86       4.081  -9.112 -19.614  1.00 90.13           C  
ATOM   1719  ND2 ASN C  86       3.541 -10.043 -18.836  1.00 90.13           N  
ATOM   1720  OD1 ASN C  86       4.190  -9.249 -20.836  1.00 90.13           O  
ATOM   1721  N   GLN C  87       6.069  -6.979 -22.011  1.00 87.54           N  
ATOM   1722  CA  GLN C  87       5.868  -6.414 -23.341  1.00 87.54           C  
ATOM   1723  C   GLN C  87       4.611  -6.980 -23.995  1.00 87.54           C  
ATOM   1724  CB  GLN C  87       7.086  -6.679 -24.227  1.00 87.54           C  
ATOM   1725  O   GLN C  87       3.939  -6.288 -24.762  1.00 87.54           O  
ATOM   1726  CG  GLN C  87       8.331  -5.908 -23.809  1.00 87.54           C  
ATOM   1727  CD  GLN C  87       9.461  -6.029 -24.813  1.00 87.54           C  
ATOM   1728  NE2 GLN C  87      10.410  -5.101 -24.753  1.00 87.54           N  
ATOM   1729  OE1 GLN C  87       9.482  -6.950 -25.636  1.00 87.54           O  
ATOM   1730  N   ASP C  88       4.380  -8.173 -23.675  1.00 87.06           N  
ATOM   1731  CA  ASP C  88       3.214  -8.831 -24.256  1.00 87.06           C  
ATOM   1732  C   ASP C  88       1.919  -8.191 -23.762  1.00 87.06           C  
ATOM   1733  CB  ASP C  88       3.221 -10.325 -23.927  1.00 87.06           C  
ATOM   1734  O   ASP C  88       1.023  -7.898 -24.556  1.00 87.06           O  
ATOM   1735  CG  ASP C  88       4.383 -11.067 -24.564  1.00 87.06           C  
ATOM   1736  OD1 ASP C  88       4.860 -10.645 -25.640  1.00 87.06           O  
ATOM   1737  OD2 ASP C  88       4.823 -12.085 -23.987  1.00 87.06           O  
ATOM   1738  N   ARG C  89       1.836  -7.844 -22.463  1.00 86.96           N  
ATOM   1739  CA  ARG C  89       0.630  -7.283 -21.863  1.00 86.96           C  
ATOM   1740  C   ARG C  89       0.744  -5.769 -21.717  1.00 86.96           C  
ATOM   1741  CB  ARG C  89       0.361  -7.922 -20.499  1.00 86.96           C  
ATOM   1742  O   ARG C  89      -0.230  -5.099 -21.368  1.00 86.96           O  
ATOM   1743  CG  ARG C  89      -0.002  -9.397 -20.570  1.00 86.96           C  
ATOM   1744  CD  ARG C  89      -0.382  -9.951 -19.204  1.00 86.96           C  
ATOM   1745  NE  ARG C  89      -1.717  -9.519 -18.799  1.00 86.96           N  
ATOM   1746  NH1 ARG C  89      -1.675 -10.604 -16.760  1.00 86.96           N  
ATOM   1747  NH2 ARG C  89      -3.518  -9.390 -17.381  1.00 86.96           N  
ATOM   1748  CZ  ARG C  89      -2.300  -9.839 -17.648  1.00 86.96           C  
ATOM   1749  N   LYS C  90       1.903  -5.309 -22.029  1.00 91.06           N  
ATOM   1750  CA  LYS C  90       2.204  -3.883 -21.946  1.00 91.06           C  
ATOM   1751  C   LYS C  90       1.979  -3.355 -20.532  1.00 91.06           C  
ATOM   1752  CB  LYS C  90       1.352  -3.095 -22.942  1.00 91.06           C  
ATOM   1753  O   LYS C  90       1.283  -2.355 -20.341  1.00 91.06           O  
ATOM   1754  CG  LYS C  90       1.778  -3.267 -24.393  1.00 91.06           C  
ATOM   1755  CD  LYS C  90       1.227  -2.153 -25.273  1.00 91.06           C  
ATOM   1756  CE  LYS C  90       1.769  -2.241 -26.693  1.00 91.06           C  
ATOM   1757  NZ  LYS C  90       1.261  -1.129 -27.550  1.00 91.06           N  
ATOM   1758  N   HIS C  91       2.632  -4.043 -19.532  1.00 92.78           N  
ATOM   1759  CA  HIS C  91       2.615  -3.667 -18.123  1.00 92.78           C  
ATOM   1760  C   HIS C  91       4.002  -3.244 -17.649  1.00 92.78           C  
ATOM   1761  CB  HIS C  91       2.098  -4.824 -17.267  1.00 92.78           C  
ATOM   1762  O   HIS C  91       5.007  -3.837 -18.048  1.00 92.78           O  
ATOM   1763  CG  HIS C  91       0.682  -5.204 -17.564  1.00 92.78           C  
ATOM   1764  CD2 HIS C  91      -0.280  -4.566 -18.271  1.00 92.78           C  
ATOM   1765  ND1 HIS C  91       0.114  -6.373 -17.106  1.00 92.78           N  
ATOM   1766  CE1 HIS C  91      -1.140  -6.438 -17.521  1.00 92.78           C  
ATOM   1767  NE2 HIS C  91      -1.404  -5.354 -18.230  1.00 92.78           N  
ATOM   1768  N   ARG C  92       3.976  -2.274 -16.873  1.00 95.29           N  
ATOM   1769  CA  ARG C  92       5.155  -1.922 -16.088  1.00 95.29           C  
ATOM   1770  C   ARG C  92       4.849  -1.953 -14.595  1.00 95.29           C  
ATOM   1771  CB  ARG C  92       5.674  -0.539 -16.488  1.00 95.29           C  
ATOM   1772  O   ARG C  92       4.073  -1.134 -14.098  1.00 95.29           O  
ATOM   1773  CG  ARG C  92       7.108  -0.272 -16.060  1.00 95.29           C  
ATOM   1774  CD  ARG C  92       7.611   1.069 -16.578  1.00 95.29           C  
ATOM   1775  NE  ARG C  92       8.013   0.989 -17.979  1.00 95.29           N  
ATOM   1776  NH1 ARG C  92       7.535   3.197 -18.457  1.00 95.29           N  
ATOM   1777  NH2 ARG C  92       8.359   1.818 -20.092  1.00 95.29           N  
ATOM   1778  CZ  ARG C  92       7.968   2.002 -18.840  1.00 95.29           C  
ATOM   1779  N   THR C  93       5.546  -2.850 -13.976  1.00 96.76           N  
ATOM   1780  CA  THR C  93       5.168  -3.082 -12.586  1.00 96.76           C  
ATOM   1781  C   THR C  93       6.303  -2.689 -11.644  1.00 96.76           C  
ATOM   1782  CB  THR C  93       4.788  -4.556 -12.350  1.00 96.76           C  
ATOM   1783  O   THR C  93       7.422  -3.191 -11.768  1.00 96.76           O  
ATOM   1784  CG2 THR C  93       4.256  -4.767 -10.936  1.00 96.76           C  
ATOM   1785  OG1 THR C  93       3.779  -4.940 -13.291  1.00 96.76           O  
ATOM   1786  N   TYR C  94       5.982  -1.776 -10.720  1.00 97.46           N  
ATOM   1787  CA  TYR C  94       6.891  -1.458  -9.625  1.00 97.46           C  
ATOM   1788  C   TYR C  94       6.793  -2.498  -8.515  1.00 97.46           C  
ATOM   1789  CB  TYR C  94       6.589  -0.066  -9.063  1.00 97.46           C  
ATOM   1790  O   TYR C  94       5.743  -2.646  -7.885  1.00 97.46           O  
ATOM   1791  CG  TYR C  94       6.804   1.050 -10.056  1.00 97.46           C  
ATOM   1792  CD1 TYR C  94       7.943   1.851  -9.998  1.00 97.46           C  
ATOM   1793  CD2 TYR C  94       5.871   1.306 -11.055  1.00 97.46           C  
ATOM   1794  CE1 TYR C  94       8.144   2.881 -10.910  1.00 97.46           C  
ATOM   1795  CE2 TYR C  94       6.062   2.333 -11.972  1.00 97.46           C  
ATOM   1796  OH  TYR C  94       7.395   4.133 -12.798  1.00 97.46           O  
ATOM   1797  CZ  TYR C  94       7.200   3.114 -11.892  1.00 97.46           C  
ATOM   1798  N   VAL C  95       7.912  -3.186  -8.253  1.00 98.00           N  
ATOM   1799  CA  VAL C  95       7.863  -4.270  -7.278  1.00 98.00           C  
ATOM   1800  C   VAL C  95       8.661  -3.883  -6.035  1.00 98.00           C  
ATOM   1801  CB  VAL C  95       8.405  -5.590  -7.870  1.00 98.00           C  
ATOM   1802  O   VAL C  95       9.863  -3.623  -6.117  1.00 98.00           O  
ATOM   1803  CG1 VAL C  95       8.331  -6.715  -6.838  1.00 98.00           C  
ATOM   1804  CG2 VAL C  95       7.631  -5.967  -9.131  1.00 98.00           C  
ATOM   1805  N   TYR C  96       7.940  -3.891  -4.860  1.00 97.68           N  
ATOM   1806  CA  TYR C  96       8.547  -3.508  -3.590  1.00 97.68           C  
ATOM   1807  C   TYR C  96       8.692  -4.714  -2.670  1.00 97.68           C  
ATOM   1808  CB  TYR C  96       7.714  -2.423  -2.901  1.00 97.68           C  
ATOM   1809  O   TYR C  96       8.045  -5.743  -2.877  1.00 97.68           O  
ATOM   1810  CG  TYR C  96       7.814  -1.070  -3.562  1.00 97.68           C  
ATOM   1811  CD1 TYR C  96       8.723  -0.117  -3.108  1.00 97.68           C  
ATOM   1812  CD2 TYR C  96       7.000  -0.741  -4.640  1.00 97.68           C  
ATOM   1813  CE1 TYR C  96       8.818   1.132  -3.713  1.00 97.68           C  
ATOM   1814  CE2 TYR C  96       7.086   0.505  -5.252  1.00 97.68           C  
ATOM   1815  OH  TYR C  96       8.086   2.669  -5.385  1.00 97.68           O  
ATOM   1816  CZ  TYR C  96       7.997   1.433  -4.783  1.00 97.68           C  
ATOM   1817  N   VAL C  97       9.574  -4.498  -1.686  1.00 97.26           N  
ATOM   1818  CA  VAL C  97       9.663  -5.454  -0.587  1.00 97.26           C  
ATOM   1819  C   VAL C  97       8.916  -4.914   0.630  1.00 97.26           C  
ATOM   1820  CB  VAL C  97      11.132  -5.760  -0.219  1.00 97.26           C  
ATOM   1821  O   VAL C  97       8.998  -3.723   0.938  1.00 97.26           O  
ATOM   1822  CG1 VAL C  97      11.203  -6.703   0.981  1.00 97.26           C  
ATOM   1823  CG2 VAL C  97      11.869  -6.359  -1.416  1.00 97.26           C  
ATOM   1824  N   LEU C  98       8.143  -5.824   1.227  1.00 97.68           N  
ATOM   1825  CA  LEU C  98       7.391  -5.427   2.413  1.00 97.68           C  
ATOM   1826  C   LEU C  98       7.546  -6.458   3.525  1.00 97.68           C  
ATOM   1827  CB  LEU C  98       5.909  -5.246   2.072  1.00 97.68           C  
ATOM   1828  O   LEU C  98       7.390  -7.659   3.291  1.00 97.68           O  
ATOM   1829  CG  LEU C  98       5.013  -4.725   3.197  1.00 97.68           C  
ATOM   1830  CD1 LEU C  98       3.967  -3.765   2.640  1.00 97.68           C  
ATOM   1831  CD2 LEU C  98       4.347  -5.884   3.930  1.00 97.68           C  
ATOM   1832  N   THR C  99       7.890  -5.951   4.733  1.00 97.72           N  
ATOM   1833  CA  THR C  99       7.916  -6.817   5.906  1.00 97.72           C  
ATOM   1834  C   THR C  99       6.577  -6.778   6.637  1.00 97.72           C  
ATOM   1835  CB  THR C  99       9.044  -6.413   6.874  1.00 97.72           C  
ATOM   1836  O   THR C  99       6.192  -5.743   7.185  1.00 97.72           O  
ATOM   1837  CG2 THR C  99       9.147  -7.394   8.037  1.00 97.72           C  
ATOM   1838  OG1 THR C  99      10.289  -6.396   6.166  1.00 97.72           O  
ATOM   1839  N   VAL C 100       5.990  -7.911   6.765  1.00 98.14           N  
ATOM   1840  CA  VAL C 100       4.637  -7.988   7.306  1.00 98.14           C  
ATOM   1841  C   VAL C 100       4.675  -7.811   8.822  1.00 98.14           C  
ATOM   1842  CB  VAL C 100       3.956  -9.327   6.942  1.00 98.14           C  
ATOM   1843  O   VAL C 100       5.469  -8.458   9.509  1.00 98.14           O  
ATOM   1844  CG1 VAL C 100       2.595  -9.444   7.626  1.00 98.14           C  
ATOM   1845  CG2 VAL C 100       3.810  -9.457   5.427  1.00 98.14           C  
ATOM   1846  N   THR C 101       3.807  -6.936   9.352  1.00 97.34           N  
ATOM   1847  CA  THR C 101       3.769  -6.674  10.786  1.00 97.34           C  
ATOM   1848  C   THR C 101       2.420  -7.078  11.375  1.00 97.34           C  
ATOM   1849  CB  THR C 101       4.039  -5.188  11.090  1.00 97.34           C  
ATOM   1850  O   THR C 101       2.302  -7.285  12.584  1.00 97.34           O  
ATOM   1851  CG2 THR C 101       5.450  -4.789  10.669  1.00 97.34           C  
ATOM   1852  OG1 THR C 101       3.094  -4.381  10.377  1.00 97.34           O  
ATOM   1853  N   GLU C 102       1.410  -7.178  10.512  1.00 97.61           N  
ATOM   1854  CA  GLU C 102       0.072  -7.548  10.962  1.00 97.61           C  
ATOM   1855  C   GLU C 102      -0.671  -8.342   9.891  1.00 97.61           C  
ATOM   1856  CB  GLU C 102      -0.731  -6.301  11.343  1.00 97.61           C  
ATOM   1857  O   GLU C 102      -0.566  -8.038   8.701  1.00 97.61           O  
ATOM   1858  CG  GLU C 102      -2.094  -6.609  11.948  1.00 97.61           C  
ATOM   1859  CD  GLU C 102      -2.889  -5.362  12.299  1.00 97.61           C  
ATOM   1860  OE1 GLU C 102      -4.123  -5.462  12.488  1.00 97.61           O  
ATOM   1861  OE2 GLU C 102      -2.274  -4.275  12.385  1.00 97.61           O  
ATOM   1862  N   ILE C 103      -1.359  -9.346  10.298  1.00 97.46           N  
ATOM   1863  CA  ILE C 103      -2.165 -10.166   9.401  1.00 97.46           C  
ATOM   1864  C   ILE C 103      -3.637 -10.069   9.795  1.00 97.46           C  
ATOM   1865  CB  ILE C 103      -1.702 -11.641   9.415  1.00 97.46           C  
ATOM   1866  O   ILE C 103      -4.001 -10.360  10.936  1.00 97.46           O  
ATOM   1867  CG1 ILE C 103      -0.219 -11.738   9.042  1.00 97.46           C  
ATOM   1868  CG2 ILE C 103      -2.562 -12.485   8.470  1.00 97.46           C  
ATOM   1869  CD1 ILE C 103       0.358 -13.143   9.159  1.00 97.46           C  
ATOM   1870  N   LEU C 104      -4.420  -9.777   8.774  1.00 96.69           N  
ATOM   1871  CA  LEU C 104      -5.850  -9.665   9.042  1.00 96.69           C  
ATOM   1872  C   LEU C 104      -6.532 -11.025   8.930  1.00 96.69           C  
ATOM   1873  CB  LEU C 104      -6.501  -8.673   8.074  1.00 96.69           C  
ATOM   1874  O   LEU C 104      -6.179 -11.832   8.067  1.00 96.69           O  
ATOM   1875  CG  LEU C 104      -5.944  -7.249   8.087  1.00 96.69           C  
ATOM   1876  CD1 LEU C 104      -6.636  -6.399   7.027  1.00 96.69           C  
ATOM   1877  CD2 LEU C 104      -6.104  -6.624   9.469  1.00 96.69           C  
ATOM   1878  N   GLU C 105      -7.444 -11.214   9.850  1.00 95.16           N  
ATOM   1879  CA  GLU C 105      -8.189 -12.467   9.775  1.00 95.16           C  
ATOM   1880  C   GLU C 105      -9.091 -12.500   8.545  1.00 95.16           C  
ATOM   1881  CB  GLU C 105      -9.021 -12.674  11.044  1.00 95.16           C  
ATOM   1882  O   GLU C 105      -9.117 -13.493   7.815  1.00 95.16           O  
ATOM   1883  CG  GLU C 105      -8.198 -13.069  12.261  1.00 95.16           C  
ATOM   1884  CD  GLU C 105      -9.041 -13.306  13.504  1.00 95.16           C  
ATOM   1885  OE1 GLU C 105      -8.470 -13.609  14.576  1.00 95.16           O  
ATOM   1886  OE2 GLU C 105     -10.283 -13.189  13.405  1.00 95.16           O  
ATOM   1887  N   ASP C 106      -9.915 -11.481   8.358  1.00 93.40           N  
ATOM   1888  CA  ASP C 106     -10.730 -11.274   7.165  1.00 93.40           C  
ATOM   1889  C   ASP C 106     -10.346  -9.977   6.456  1.00 93.40           C  
ATOM   1890  CB  ASP C 106     -12.217 -11.256   7.526  1.00 93.40           C  
ATOM   1891  O   ASP C 106     -10.013  -8.984   7.105  1.00 93.40           O  
ATOM   1892  CG  ASP C 106     -12.709 -12.583   8.078  1.00 93.40           C  
ATOM   1893  OD1 ASP C 106     -12.352 -13.644   7.523  1.00 93.40           O  
ATOM   1894  OD2 ASP C 106     -13.463 -12.566   9.075  1.00 93.40           O  
ATOM   1895  N   TRP C 107     -10.353 -10.166   5.149  1.00 94.17           N  
ATOM   1896  CA  TRP C 107     -10.005  -8.970   4.389  1.00 94.17           C  
ATOM   1897  C   TRP C 107     -10.834  -8.876   3.112  1.00 94.17           C  
ATOM   1898  CB  TRP C 107      -8.513  -8.968   4.045  1.00 94.17           C  
ATOM   1899  O   TRP C 107     -11.581  -9.799   2.780  1.00 94.17           O  
ATOM   1900  CG  TRP C 107      -8.111 -10.031   3.067  1.00 94.17           C  
ATOM   1901  CD1 TRP C 107      -7.942  -9.888   1.718  1.00 94.17           C  
ATOM   1902  CD2 TRP C 107      -7.834 -11.403   3.363  1.00 94.17           C  
ATOM   1903  CE2 TRP C 107      -7.502 -12.035   2.145  1.00 94.17           C  
ATOM   1904  CE3 TRP C 107      -7.833 -12.160   4.542  1.00 94.17           C  
ATOM   1905  NE1 TRP C 107      -7.575 -11.090   1.157  1.00 94.17           N  
ATOM   1906  CH2 TRP C 107      -7.179 -14.108   3.240  1.00 94.17           C  
ATOM   1907  CZ2 TRP C 107      -7.171 -13.391   2.072  1.00 94.17           C  
ATOM   1908  CZ3 TRP C 107      -7.505 -13.509   4.468  1.00 94.17           C  
ATOM   1909  N   GLU C 108     -10.682  -7.829   2.330  1.00 91.80           N  
ATOM   1910  CA  GLU C 108     -11.606  -7.486   1.253  1.00 91.80           C  
ATOM   1911  C   GLU C 108     -11.733  -8.628   0.249  1.00 91.80           C  
ATOM   1912  CB  GLU C 108     -11.152  -6.208   0.542  1.00 91.80           C  
ATOM   1913  O   GLU C 108     -12.831  -9.137   0.016  1.00 91.80           O  
ATOM   1914  CG  GLU C 108     -12.136  -5.703  -0.503  1.00 91.80           C  
ATOM   1915  CD  GLU C 108     -11.717  -4.385  -1.135  1.00 91.80           C  
ATOM   1916  OE1 GLU C 108     -12.159  -4.087  -2.267  1.00 91.80           O  
ATOM   1917  OE2 GLU C 108     -10.939  -3.645  -0.492  1.00 91.80           O  
ATOM   1918  N   ASP C 109     -10.628  -9.178  -0.186  1.00 94.32           N  
ATOM   1919  CA  ASP C 109     -10.678 -10.143  -1.280  1.00 94.32           C  
ATOM   1920  C   ASP C 109     -11.018 -11.540  -0.766  1.00 94.32           C  
ATOM   1921  CB  ASP C 109      -9.346 -10.169  -2.034  1.00 94.32           C  
ATOM   1922  O   ASP C 109     -11.529 -12.375  -1.515  1.00 94.32           O  
ATOM   1923  CG  ASP C 109      -9.245  -9.090  -3.097  1.00 94.32           C  
ATOM   1924  OD1 ASP C 109     -10.132  -8.212  -3.161  1.00 94.32           O  
ATOM   1925  OD2 ASP C 109      -8.271  -9.121  -3.881  1.00 94.32           O  
ATOM   1926  N   SER C 110     -10.720 -11.769   0.545  1.00 95.45           N  
ATOM   1927  CA  SER C 110     -11.161 -13.041   1.109  1.00 95.45           C  
ATOM   1928  C   SER C 110     -12.681 -13.104   1.208  1.00 95.45           C  
ATOM   1929  CB  SER C 110     -10.543 -13.257   2.491  1.00 95.45           C  
ATOM   1930  O   SER C 110     -13.288 -14.125   0.877  1.00 95.45           O  
ATOM   1931  OG  SER C 110     -11.137 -12.398   3.449  1.00 95.45           O  
ATOM   1932  N   VAL C 111     -13.299 -11.987   1.594  1.00 94.22           N  
ATOM   1933  CA  VAL C 111     -14.739 -11.918   1.818  1.00 94.22           C  
ATOM   1934  C   VAL C 111     -15.466 -11.809   0.479  1.00 94.22           C  
ATOM   1935  CB  VAL C 111     -15.115 -10.726   2.726  1.00 94.22           C  
ATOM   1936  O   VAL C 111     -16.479 -12.477   0.261  1.00 94.22           O  
ATOM   1937  CG1 VAL C 111     -16.633 -10.590   2.838  1.00 94.22           C  
ATOM   1938  CG2 VAL C 111     -14.487 -10.891   4.109  1.00 94.22           C  
ATOM   1939  N   ASN C 112     -14.933 -11.101  -0.464  1.00 92.76           N  
ATOM   1940  CA  ASN C 112     -15.645 -10.790  -1.698  1.00 92.76           C  
ATOM   1941  C   ASN C 112     -15.518 -11.917  -2.718  1.00 92.76           C  
ATOM   1942  CB  ASN C 112     -15.137  -9.475  -2.294  1.00 92.76           C  
ATOM   1943  O   ASN C 112     -16.479 -12.235  -3.422  1.00 92.76           O  
ATOM   1944  CG  ASN C 112     -15.520  -8.269  -1.460  1.00 92.76           C  
ATOM   1945  ND2 ASN C 112     -14.812  -7.163  -1.657  1.00 92.76           N  
ATOM   1946  OD1 ASN C 112     -16.444  -8.331  -0.645  1.00 92.76           O  
ATOM   1947  N   ILE C 113     -14.338 -12.593  -2.794  1.00 94.53           N  
ATOM   1948  CA  ILE C 113     -14.162 -13.561  -3.872  1.00 94.53           C  
ATOM   1949  C   ILE C 113     -13.534 -14.839  -3.320  1.00 94.53           C  
ATOM   1950  CB  ILE C 113     -13.292 -12.985  -5.011  1.00 94.53           C  
ATOM   1951  O   ILE C 113     -13.175 -15.740  -4.082  1.00 94.53           O  
ATOM   1952  CG1 ILE C 113     -11.891 -12.639  -4.492  1.00 94.53           C  
ATOM   1953  CG2 ILE C 113     -13.963 -11.758  -5.636  1.00 94.53           C  
ATOM   1954  CD1 ILE C 113     -10.883 -12.327  -5.589  1.00 94.53           C  
ATOM   1955  N   GLY C 114     -13.263 -14.896  -2.015  1.00 94.36           N  
ATOM   1956  CA  GLY C 114     -12.715 -16.089  -1.389  1.00 94.36           C  
ATOM   1957  C   GLY C 114     -11.223 -16.248  -1.613  1.00 94.36           C  
ATOM   1958  O   GLY C 114     -10.728 -17.368  -1.759  1.00 94.36           O  
ATOM   1959  N   ARG C 115     -10.492 -15.119  -1.723  1.00 96.37           N  
ATOM   1960  CA  ARG C 115      -9.048 -15.141  -1.931  1.00 96.37           C  
ATOM   1961  C   ARG C 115      -8.338 -15.827  -0.768  1.00 96.37           C  
ATOM   1962  CB  ARG C 115      -8.508 -13.720  -2.110  1.00 96.37           C  
ATOM   1963  O   ARG C 115      -8.721 -15.650   0.391  1.00 96.37           O  
ATOM   1964  CG  ARG C 115      -7.052 -13.665  -2.542  1.00 96.37           C  
ATOM   1965  CD  ARG C 115      -6.718 -12.348  -3.230  1.00 96.37           C  
ATOM   1966  NE  ARG C 115      -7.394 -12.227  -4.519  1.00 96.37           N  
ATOM   1967  NH1 ARG C 115      -5.463 -12.380  -5.779  1.00 96.37           N  
ATOM   1968  NH2 ARG C 115      -7.495 -12.126  -6.811  1.00 96.37           N  
ATOM   1969  CZ  ARG C 115      -6.782 -12.245  -5.700  1.00 96.37           C  
ATOM   1970  N   LYS C 116      -7.309 -16.663  -1.147  1.00 97.86           N  
ATOM   1971  CA  LYS C 116      -6.494 -17.353  -0.151  1.00 97.86           C  
ATOM   1972  C   LYS C 116      -5.074 -16.796  -0.121  1.00 97.86           C  
ATOM   1973  CB  LYS C 116      -6.462 -18.856  -0.432  1.00 97.86           C  
ATOM   1974  O   LYS C 116      -4.636 -16.147  -1.073  1.00 97.86           O  
ATOM   1975  CG  LYS C 116      -7.832 -19.518  -0.422  1.00 97.86           C  
ATOM   1976  CD  LYS C 116      -7.739 -21.001  -0.754  1.00 97.86           C  
ATOM   1977  CE  LYS C 116      -9.114 -21.655  -0.787  1.00 97.86           C  
ATOM   1978  NZ  LYS C 116      -9.035 -23.092  -1.186  1.00 97.86           N  
ATOM   1979  N   ARG C 117      -4.444 -17.006   1.011  1.00 98.18           N  
ATOM   1980  CA  ARG C 117      -3.038 -16.630   1.120  1.00 98.18           C  
ATOM   1981  C   ARG C 117      -2.238 -17.708   1.844  1.00 98.18           C  
ATOM   1982  CB  ARG C 117      -2.894 -15.292   1.849  1.00 98.18           C  
ATOM   1983  O   ARG C 117      -2.759 -18.380   2.737  1.00 98.18           O  
ATOM   1984  CG  ARG C 117      -3.345 -15.329   3.300  1.00 98.18           C  
ATOM   1985  CD  ARG C 117      -3.292 -13.950   3.943  1.00 98.18           C  
ATOM   1986  NE  ARG C 117      -3.722 -13.988   5.338  1.00 98.18           N  
ATOM   1987  NH1 ARG C 117      -3.725 -11.695   5.615  1.00 98.18           N  
ATOM   1988  NH2 ARG C 117      -4.310 -13.066   7.357  1.00 98.18           N  
ATOM   1989  CZ  ARG C 117      -3.918 -12.916   6.100  1.00 98.18           C  
ATOM   1990  N   GLU C 118      -0.992 -17.819   1.465  1.00 98.33           N  
ATOM   1991  CA  GLU C 118      -0.129 -18.831   2.065  1.00 98.33           C  
ATOM   1992  C   GLU C 118       1.329 -18.380   2.071  1.00 98.33           C  
ATOM   1993  CB  GLU C 118      -0.264 -20.163   1.323  1.00 98.33           C  
ATOM   1994  O   GLU C 118       1.787 -17.731   1.128  1.00 98.33           O  
ATOM   1995  CG  GLU C 118       0.387 -21.337   2.041  1.00 98.33           C  
ATOM   1996  CD  GLU C 118       0.085 -22.679   1.394  1.00 98.33           C  
ATOM   1997  OE1 GLU C 118       0.743 -23.684   1.746  1.00 98.33           O  
ATOM   1998  OE2 GLU C 118      -0.816 -22.725   0.527  1.00 98.33           O  
ATOM   1999  N   TRP C 119       2.004 -18.784   3.139  1.00 98.62           N  
ATOM   2000  CA  TRP C 119       3.438 -18.523   3.213  1.00 98.62           C  
ATOM   2001  C   TRP C 119       4.227 -19.607   2.485  1.00 98.62           C  
ATOM   2002  CB  TRP C 119       3.894 -18.434   4.671  1.00 98.62           C  
ATOM   2003  O   TRP C 119       3.930 -20.796   2.620  1.00 98.62           O  
ATOM   2004  CG  TRP C 119       3.340 -17.254   5.412  1.00 98.62           C  
ATOM   2005  CD1 TRP C 119       2.311 -17.256   6.312  1.00 98.62           C  
ATOM   2006  CD2 TRP C 119       3.784 -15.898   5.311  1.00 98.62           C  
ATOM   2007  CE2 TRP C 119       2.978 -15.129   6.180  1.00 98.62           C  
ATOM   2008  CE3 TRP C 119       4.786 -15.257   4.571  1.00 98.62           C  
ATOM   2009  NE1 TRP C 119       2.088 -15.981   6.778  1.00 98.62           N  
ATOM   2010  CH2 TRP C 119       4.131 -13.148   5.592  1.00 98.62           C  
ATOM   2011  CZ2 TRP C 119       3.144 -13.750   6.328  1.00 98.62           C  
ATOM   2012  CZ3 TRP C 119       4.949 -13.884   4.719  1.00 98.62           C  
ATOM   2013  N   PHE C 120       5.180 -19.174   1.684  1.00 98.50           N  
ATOM   2014  CA  PHE C 120       6.070 -20.087   0.978  1.00 98.50           C  
ATOM   2015  C   PHE C 120       7.529 -19.763   1.280  1.00 98.50           C  
ATOM   2016  CB  PHE C 120       5.820 -20.024  -0.532  1.00 98.50           C  
ATOM   2017  O   PHE C 120       7.896 -18.593   1.408  1.00 98.50           O  
ATOM   2018  CG  PHE C 120       4.460 -20.520  -0.943  1.00 98.50           C  
ATOM   2019  CD1 PHE C 120       4.301 -21.792  -1.479  1.00 98.50           C  
ATOM   2020  CD2 PHE C 120       3.339 -19.713  -0.793  1.00 98.50           C  
ATOM   2021  CE1 PHE C 120       3.043 -22.253  -1.860  1.00 98.50           C  
ATOM   2022  CE2 PHE C 120       2.079 -20.167  -1.171  1.00 98.50           C  
ATOM   2023  CZ  PHE C 120       1.934 -21.437  -1.706  1.00 98.50           C  
ATOM   2024  N   LYS C 121       8.274 -20.781   1.479  1.00 97.89           N  
ATOM   2025  CA  LYS C 121       9.704 -20.513   1.364  1.00 97.89           C  
ATOM   2026  C   LYS C 121      10.052 -19.963  -0.016  1.00 97.89           C  
ATOM   2027  CB  LYS C 121      10.512 -21.782   1.640  1.00 97.89           C  
ATOM   2028  O   LYS C 121       9.454 -20.362  -1.018  1.00 97.89           O  
ATOM   2029  CG  LYS C 121      10.433 -22.265   3.081  1.00 97.89           C  
ATOM   2030  CD  LYS C 121      11.397 -23.416   3.339  1.00 97.89           C  
ATOM   2031  CE  LYS C 121      11.334 -23.886   4.786  1.00 97.89           C  
ATOM   2032  NZ  LYS C 121      12.247 -25.041   5.034  1.00 97.89           N  
ATOM   2033  N   VAL C 122      11.049 -19.111  -0.067  1.00 96.63           N  
ATOM   2034  CA  VAL C 122      11.367 -18.391  -1.295  1.00 96.63           C  
ATOM   2035  C   VAL C 122      11.621 -19.385  -2.426  1.00 96.63           C  
ATOM   2036  CB  VAL C 122      12.593 -17.469  -1.111  1.00 96.63           C  
ATOM   2037  O   VAL C 122      11.078 -19.239  -3.524  1.00 96.63           O  
ATOM   2038  CG1 VAL C 122      13.070 -16.929  -2.458  1.00 96.63           C  
ATOM   2039  CG2 VAL C 122      12.258 -16.321  -0.160  1.00 96.63           C  
ATOM   2040  N   GLU C 123      12.327 -20.397  -2.175  1.00 95.77           N  
ATOM   2041  CA  GLU C 123      12.657 -21.383  -3.199  1.00 95.77           C  
ATOM   2042  C   GLU C 123      11.406 -22.100  -3.699  1.00 95.77           C  
ATOM   2043  CB  GLU C 123      13.666 -22.401  -2.661  1.00 95.77           C  
ATOM   2044  O   GLU C 123      11.255 -22.332  -4.900  1.00 95.77           O  
ATOM   2045  CG  GLU C 123      15.031 -21.806  -2.347  1.00 95.77           C  
ATOM   2046  CD  GLU C 123      16.003 -22.813  -1.752  1.00 95.77           C  
ATOM   2047  OE1 GLU C 123      17.143 -22.427  -1.409  1.00 95.77           O  
ATOM   2048  OE2 GLU C 123      15.620 -23.998  -1.629  1.00 95.77           O  
ATOM   2049  N   ASP C 124      10.517 -22.420  -2.779  1.00 97.13           N  
ATOM   2050  CA  ASP C 124       9.269 -23.087  -3.138  1.00 97.13           C  
ATOM   2051  C   ASP C 124       8.344 -22.145  -3.906  1.00 97.13           C  
ATOM   2052  CB  ASP C 124       8.563 -23.614  -1.887  1.00 97.13           C  
ATOM   2053  O   ASP C 124       7.634 -22.572  -4.818  1.00 97.13           O  
ATOM   2054  CG  ASP C 124       9.338 -24.719  -1.190  1.00 97.13           C  
ATOM   2055  OD1 ASP C 124      10.119 -25.430  -1.857  1.00 97.13           O  
ATOM   2056  OD2 ASP C 124       9.163 -24.881   0.037  1.00 97.13           O  
ATOM   2057  N   ALA C 125       8.412 -20.910  -3.504  1.00 97.56           N  
ATOM   2058  CA  ALA C 125       7.587 -19.910  -4.177  1.00 97.56           C  
ATOM   2059  C   ALA C 125       7.986 -19.766  -5.643  1.00 97.56           C  
ATOM   2060  CB  ALA C 125       7.695 -18.564  -3.465  1.00 97.56           C  
ATOM   2061  O   ALA C 125       7.125 -19.663  -6.520  1.00 97.56           O  
ATOM   2062  N   ILE C 126       9.265 -19.812  -5.902  1.00 96.82           N  
ATOM   2063  CA  ILE C 126       9.772 -19.692  -7.265  1.00 96.82           C  
ATOM   2064  C   ILE C 126       9.266 -20.859  -8.109  1.00 96.82           C  
ATOM   2065  CB  ILE C 126      11.316 -19.641  -7.291  1.00 96.82           C  
ATOM   2066  O   ILE C 126       8.811 -20.666  -9.239  1.00 96.82           O  
ATOM   2067  CG1 ILE C 126      11.818 -18.343  -6.648  1.00 96.82           C  
ATOM   2068  CG2 ILE C 126      11.836 -19.778  -8.725  1.00 96.82           C  
ATOM   2069  CD1 ILE C 126      13.329 -18.287  -6.466  1.00 96.82           C  
ATOM   2070  N   LYS C 127       9.248 -22.006  -7.529  1.00 96.57           N  
ATOM   2071  CA  LYS C 127       8.825 -23.206  -8.245  1.00 96.57           C  
ATOM   2072  C   LYS C 127       7.342 -23.142  -8.597  1.00 96.57           C  
ATOM   2073  CB  LYS C 127       9.113 -24.457  -7.413  1.00 96.57           C  
ATOM   2074  O   LYS C 127       6.953 -23.447  -9.727  1.00 96.57           O  
ATOM   2075  CG  LYS C 127      10.593 -24.785  -7.281  1.00 96.57           C  
ATOM   2076  CD  LYS C 127      10.815 -26.033  -6.436  1.00 96.57           C  
ATOM   2077  CE  LYS C 127      12.296 -26.292  -6.198  1.00 96.57           C  
ATOM   2078  NZ  LYS C 127      12.515 -27.427  -5.252  1.00 96.57           N  
ATOM   2079  N   VAL C 128       6.590 -22.646  -7.671  1.00 96.26           N  
ATOM   2080  CA  VAL C 128       5.144 -22.624  -7.865  1.00 96.26           C  
ATOM   2081  C   VAL C 128       4.775 -21.540  -8.876  1.00 96.26           C  
ATOM   2082  CB  VAL C 128       4.396 -22.389  -6.534  1.00 96.26           C  
ATOM   2083  O   VAL C 128       3.847 -21.712  -9.670  1.00 96.26           O  
ATOM   2084  CG1 VAL C 128       2.916 -22.106  -6.789  1.00 96.26           C  
ATOM   2085  CG2 VAL C 128       4.561 -23.594  -5.610  1.00 96.26           C  
ATOM   2086  N   LEU C 129       5.565 -20.497  -8.934  1.00 96.23           N  
ATOM   2087  CA  LEU C 129       5.272 -19.365  -9.806  1.00 96.23           C  
ATOM   2088  C   LEU C 129       5.771 -19.627 -11.223  1.00 96.23           C  
ATOM   2089  CB  LEU C 129       5.910 -18.086  -9.256  1.00 96.23           C  
ATOM   2090  O   LEU C 129       5.174 -19.155 -12.193  1.00 96.23           O  
ATOM   2091  CG  LEU C 129       5.272 -17.497  -7.997  1.00 96.23           C  
ATOM   2092  CD1 LEU C 129       6.163 -16.407  -7.412  1.00 96.23           C  
ATOM   2093  CD2 LEU C 129       3.883 -16.950  -8.307  1.00 96.23           C  
ATOM   2094  N   GLN C 130       6.796 -20.342 -11.343  1.00 92.70           N  
ATOM   2095  CA  GLN C 130       7.456 -20.581 -12.622  1.00 92.70           C  
ATOM   2096  C   GLN C 130       6.514 -21.268 -13.607  1.00 92.70           C  
ATOM   2097  CB  GLN C 130       8.717 -21.424 -12.427  1.00 92.70           C  
ATOM   2098  O   GLN C 130       6.572 -21.012 -14.812  1.00 92.70           O  
ATOM   2099  CG  GLN C 130       9.886 -20.994 -13.304  1.00 92.70           C  
ATOM   2100  CD  GLN C 130      11.214 -21.547 -12.823  1.00 92.70           C  
ATOM   2101  NE2 GLN C 130      12.292 -21.179 -13.507  1.00 92.70           N  
ATOM   2102  OE1 GLN C 130      11.272 -22.299 -11.845  1.00 92.70           O  
ATOM   2103  N   CYS C 131       5.615 -21.975 -13.096  1.00 89.39           N  
ATOM   2104  CA  CYS C 131       4.769 -22.805 -13.946  1.00 89.39           C  
ATOM   2105  C   CYS C 131       3.694 -21.968 -14.629  1.00 89.39           C  
ATOM   2106  CB  CYS C 131       4.116 -23.920 -13.128  1.00 89.39           C  
ATOM   2107  O   CYS C 131       3.451 -22.121 -15.828  1.00 89.39           O  
ATOM   2108  SG  CYS C 131       5.285 -25.153 -12.516  1.00 89.39           S  
ATOM   2109  N   HIS C 132       3.168 -20.952 -13.869  1.00 89.09           N  
ATOM   2110  CA  HIS C 132       1.999 -20.286 -14.433  1.00 89.09           C  
ATOM   2111  C   HIS C 132       2.179 -18.772 -14.443  1.00 89.09           C  
ATOM   2112  CB  HIS C 132       0.740 -20.661 -13.650  1.00 89.09           C  
ATOM   2113  O   HIS C 132       1.486 -18.065 -15.178  1.00 89.09           O  
ATOM   2114  CG  HIS C 132       0.492 -22.134 -13.580  1.00 89.09           C  
ATOM   2115  CD2 HIS C 132       0.505 -22.989 -12.531  1.00 89.09           C  
ATOM   2116  ND1 HIS C 132       0.192 -22.891 -14.692  1.00 89.09           N  
ATOM   2117  CE1 HIS C 132       0.028 -24.152 -14.327  1.00 89.09           C  
ATOM   2118  NE2 HIS C 132       0.213 -24.238 -13.021  1.00 89.09           N  
ATOM   2119  N   LYS C 133       3.084 -18.262 -13.719  1.00 89.28           N  
ATOM   2120  CA  LYS C 133       3.372 -16.831 -13.677  1.00 89.28           C  
ATOM   2121  C   LYS C 133       4.876 -16.573 -13.663  1.00 89.28           C  
ATOM   2122  CB  LYS C 133       2.718 -16.188 -12.453  1.00 89.28           C  
ATOM   2123  O   LYS C 133       5.409 -16.033 -12.691  1.00 89.28           O  
ATOM   2124  CG  LYS C 133       1.197 -16.216 -12.477  1.00 89.28           C  
ATOM   2125  CD  LYS C 133       0.638 -15.292 -13.551  1.00 89.28           C  
ATOM   2126  CE  LYS C 133      -0.877 -15.170 -13.453  1.00 89.28           C  
ATOM   2127  NZ  LYS C 133      -1.569 -16.289 -14.161  1.00 89.28           N  
ATOM   2128  N   PRO C 134       5.499 -16.831 -14.780  1.00 91.17           N  
ATOM   2129  CA  PRO C 134       6.961 -16.754 -14.805  1.00 91.17           C  
ATOM   2130  C   PRO C 134       7.483 -15.353 -14.492  1.00 91.17           C  
ATOM   2131  CB  PRO C 134       7.311 -17.160 -16.238  1.00 91.17           C  
ATOM   2132  O   PRO C 134       8.565 -15.208 -13.916  1.00 91.17           O  
ATOM   2133  CG  PRO C 134       6.049 -16.956 -17.012  1.00 91.17           C  
ATOM   2134  CD  PRO C 134       4.884 -17.178 -16.092  1.00 91.17           C  
ATOM   2135  N   VAL C 135       6.763 -14.335 -14.859  1.00 91.02           N  
ATOM   2136  CA  VAL C 135       7.198 -12.969 -14.588  1.00 91.02           C  
ATOM   2137  C   VAL C 135       7.277 -12.740 -13.081  1.00 91.02           C  
ATOM   2138  CB  VAL C 135       6.251 -11.933 -15.235  1.00 91.02           C  
ATOM   2139  O   VAL C 135       8.217 -12.110 -12.590  1.00 91.02           O  
ATOM   2140  CG1 VAL C 135       6.614 -10.517 -14.791  1.00 91.02           C  
ATOM   2141  CG2 VAL C 135       6.297 -12.047 -16.758  1.00 91.02           C  
ATOM   2142  N   HIS C 136       6.323 -13.276 -12.304  1.00 94.44           N  
ATOM   2143  CA  HIS C 136       6.341 -13.158 -10.850  1.00 94.44           C  
ATOM   2144  C   HIS C 136       7.514 -13.924 -10.249  1.00 94.44           C  
ATOM   2145  CB  HIS C 136       5.025 -13.662 -10.256  1.00 94.44           C  
ATOM   2146  O   HIS C 136       8.095 -13.495  -9.250  1.00 94.44           O  
ATOM   2147  CG  HIS C 136       3.846 -12.806 -10.594  1.00 94.44           C  
ATOM   2148  CD2 HIS C 136       3.670 -11.879 -11.565  1.00 94.44           C  
ATOM   2149  ND1 HIS C 136       2.666 -12.851  -9.884  1.00 94.44           N  
ATOM   2150  CE1 HIS C 136       1.811 -11.987 -10.407  1.00 94.44           C  
ATOM   2151  NE2 HIS C 136       2.396 -11.385 -11.429  1.00 94.44           N  
ATOM   2152  N   ALA C 137       7.818 -15.047 -10.884  1.00 95.30           N  
ATOM   2153  CA  ALA C 137       8.984 -15.803 -10.435  1.00 95.30           C  
ATOM   2154  C   ALA C 137      10.259 -14.976 -10.570  1.00 95.30           C  
ATOM   2155  CB  ALA C 137       9.110 -17.104 -11.223  1.00 95.30           C  
ATOM   2156  O   ALA C 137      11.165 -15.081  -9.740  1.00 95.30           O  
ATOM   2157  N   GLU C 138      10.274 -14.144 -11.563  1.00 94.49           N  
ATOM   2158  CA  GLU C 138      11.435 -13.295 -11.811  1.00 94.49           C  
ATOM   2159  C   GLU C 138      11.626 -12.279 -10.689  1.00 94.49           C  
ATOM   2160  CB  GLU C 138      11.297 -12.575 -13.155  1.00 94.49           C  
ATOM   2161  O   GLU C 138      12.756 -11.903 -10.371  1.00 94.49           O  
ATOM   2162  CG  GLU C 138      11.446 -13.490 -14.361  1.00 94.49           C  
ATOM   2163  CD  GLU C 138      11.265 -12.769 -15.688  1.00 94.49           C  
ATOM   2164  OE1 GLU C 138      11.240 -13.439 -16.745  1.00 94.49           O  
ATOM   2165  OE2 GLU C 138      11.148 -11.523 -15.669  1.00 94.49           O  
ATOM   2166  N   TYR C 139      10.546 -11.850 -10.133  1.00 95.19           N  
ATOM   2167  CA  TYR C 139      10.667 -10.942  -8.998  1.00 95.19           C  
ATOM   2168  C   TYR C 139      11.554 -11.541  -7.912  1.00 95.19           C  
ATOM   2169  CB  TYR C 139       9.287 -10.614  -8.422  1.00 95.19           C  
ATOM   2170  O   TYR C 139      12.464 -10.878  -7.409  1.00 95.19           O  
ATOM   2171  CG  TYR C 139       8.315 -10.076  -9.444  1.00 95.19           C  
ATOM   2172  CD1 TYR C 139       8.761  -9.597 -10.674  1.00 95.19           C  
ATOM   2173  CD2 TYR C 139       6.949 -10.044  -9.182  1.00 95.19           C  
ATOM   2174  CE1 TYR C 139       7.870  -9.099 -11.618  1.00 95.19           C  
ATOM   2175  CE2 TYR C 139       6.049  -9.548 -10.119  1.00 95.19           C  
ATOM   2176  OH  TYR C 139       5.631  -8.586 -12.264  1.00 95.19           O  
ATOM   2177  CZ  TYR C 139       6.518  -9.079 -11.332  1.00 95.19           C  
ATOM   2178  N   LEU C 140      11.297 -12.772  -7.561  1.00 95.05           N  
ATOM   2179  CA  LEU C 140      11.967 -13.461  -6.464  1.00 95.05           C  
ATOM   2180  C   LEU C 140      13.402 -13.815  -6.840  1.00 95.05           C  
ATOM   2181  CB  LEU C 140      11.201 -14.728  -6.078  1.00 95.05           C  
ATOM   2182  O   LEU C 140      14.292 -13.808  -5.987  1.00 95.05           O  
ATOM   2183  CG  LEU C 140       9.853 -14.522  -5.385  1.00 95.05           C  
ATOM   2184  CD1 LEU C 140       9.094 -15.841  -5.297  1.00 95.05           C  
ATOM   2185  CD2 LEU C 140      10.052 -13.920  -3.997  1.00 95.05           C  
ATOM   2186  N   GLU C 141      13.607 -14.089  -8.086  1.00 93.53           N  
ATOM   2187  CA  GLU C 141      14.958 -14.396  -8.546  1.00 93.53           C  
ATOM   2188  C   GLU C 141      15.877 -13.186  -8.406  1.00 93.53           C  
ATOM   2189  CB  GLU C 141      14.935 -14.875  -9.999  1.00 93.53           C  
ATOM   2190  O   GLU C 141      17.056 -13.330  -8.073  1.00 93.53           O  
ATOM   2191  CG  GLU C 141      14.359 -16.273 -10.178  1.00 93.53           C  
ATOM   2192  CD  GLU C 141      14.195 -16.673 -11.635  1.00 93.53           C  
ATOM   2193  OE1 GLU C 141      13.801 -17.830 -11.906  1.00 93.53           O  
ATOM   2194  OE2 GLU C 141      14.465 -15.823 -12.513  1.00 93.53           O  
ATOM   2195  N   LYS C 142      15.275 -12.027  -8.737  1.00 89.96           N  
ATOM   2196  CA  LYS C 142      16.047 -10.795  -8.600  1.00 89.96           C  
ATOM   2197  C   LYS C 142      16.395 -10.524  -7.139  1.00 89.96           C  
ATOM   2198  CB  LYS C 142      15.275  -9.611  -9.184  1.00 89.96           C  
ATOM   2199  O   LYS C 142      17.442  -9.946  -6.842  1.00 89.96           O  
ATOM   2200  CG  LYS C 142      16.114  -8.355  -9.366  1.00 89.96           C  
ATOM   2201  CD  LYS C 142      15.353  -7.279 -10.130  1.00 89.96           C  
ATOM   2202  CE  LYS C 142      16.185  -6.016 -10.298  1.00 89.96           C  
ATOM   2203  NZ  LYS C 142      15.479  -4.993 -11.128  1.00 89.96           N  
ATOM   2204  N   LEU C 143      15.544 -10.849  -6.237  1.00 86.91           N  
ATOM   2205  CA  LEU C 143      15.767 -10.711  -4.802  1.00 86.91           C  
ATOM   2206  C   LEU C 143      17.029 -11.453  -4.374  1.00 86.91           C  
ATOM   2207  CB  LEU C 143      14.561 -11.236  -4.019  1.00 86.91           C  
ATOM   2208  O   LEU C 143      17.803 -10.950  -3.558  1.00 86.91           O  
ATOM   2209  CG  LEU C 143      14.515 -10.887  -2.531  1.00 86.91           C  
ATOM   2210  CD1 LEU C 143      13.368  -9.922  -2.248  1.00 86.91           C  
ATOM   2211  CD2 LEU C 143      14.377 -12.150  -1.689  1.00 86.91           C  
ATOM   2212  N   LYS C 144      17.232 -12.605  -4.920  1.00 78.15           N  
ATOM   2213  CA  LYS C 144      18.360 -13.464  -4.570  1.00 78.15           C  
ATOM   2214  C   LYS C 144      19.677 -12.869  -5.061  1.00 78.15           C  
ATOM   2215  CB  LYS C 144      18.169 -14.865  -5.151  1.00 78.15           C  
ATOM   2216  O   LYS C 144      20.720 -13.049  -4.429  1.00 78.15           O  
ATOM   2217  CG  LYS C 144      17.128 -15.701  -4.422  1.00 78.15           C  
ATOM   2218  CD  LYS C 144      17.100 -17.134  -4.938  1.00 78.15           C  
ATOM   2219  CE  LYS C 144      16.135 -17.999  -4.138  1.00 78.15           C  
ATOM   2220  NZ  LYS C 144      16.110 -19.407  -4.635  1.00 78.15           N  
ATOM   2221  N   LEU C 145      19.542 -12.107  -6.168  1.00 64.90           N  
ATOM   2222  CA  LEU C 145      20.742 -11.520  -6.753  1.00 64.90           C  
ATOM   2223  C   LEU C 145      21.172 -10.278  -5.980  1.00 64.90           C  
ATOM   2224  CB  LEU C 145      20.504 -11.163  -8.223  1.00 64.90           C  
ATOM   2225  O   LEU C 145      22.358  -9.940  -5.950  1.00 64.90           O  
ATOM   2226  CG  LEU C 145      20.322 -12.338  -9.185  1.00 64.90           C  
ATOM   2227  CD1 LEU C 145      19.838 -11.842 -10.543  1.00 64.90           C  
ATOM   2228  CD2 LEU C 145      21.625 -13.118  -9.329  1.00 64.90           C  
ATOM   2229  N   GLY C 146      20.222  -9.484  -5.378  1.00 54.54           N  
ATOM   2230  CA  GLY C 146      20.460  -8.250  -4.646  1.00 54.54           C  
ATOM   2231  C   GLY C 146      20.976  -8.482  -3.238  1.00 54.54           C  
ATOM   2232  O   GLY C 146      21.469  -7.555  -2.592  1.00 54.54           O  
ATOM   2233  N   CYS C 147      20.614  -9.572  -2.475  1.00 49.38           N  
ATOM   2234  CA  CYS C 147      21.054  -9.840  -1.110  1.00 49.38           C  
ATOM   2235  C   CYS C 147      22.553 -10.111  -1.064  1.00 49.38           C  
ATOM   2236  CB  CYS C 147      20.293 -11.030  -0.525  1.00 49.38           C  
ATOM   2237  O   CYS C 147      23.093 -10.461  -0.013  1.00 49.38           O  
ATOM   2238  SG  CYS C 147      19.818 -10.810   1.203  1.00 49.38           S  
ATOM   2239  N   SER C 148      23.207 -10.151  -2.180  1.00 36.78           N  
ATOM   2240  CA  SER C 148      24.623 -10.274  -1.849  1.00 36.78           C  
ATOM   2241  C   SER C 148      25.116  -9.061  -1.067  1.00 36.78           C  
ATOM   2242  CB  SER C 148      25.458 -10.445  -3.119  1.00 36.78           C  
ATOM   2243  O   SER C 148      24.708  -7.931  -1.342  1.00 36.78           O  
ATOM   2244  OG  SER C 148      25.040 -11.588  -3.845  1.00 36.78           O  
ATOM   2245  N   PRO C 149      25.426  -9.164   0.236  1.00 31.23           N  
ATOM   2246  CA  PRO C 149      26.051  -8.038   0.934  1.00 31.23           C  
ATOM   2247  C   PRO C 149      27.088  -7.315   0.078  1.00 31.23           C  
ATOM   2248  CB  PRO C 149      26.710  -8.699   2.148  1.00 31.23           C  
ATOM   2249  O   PRO C 149      28.094  -7.911  -0.315  1.00 31.23           O  
ATOM   2250  CG  PRO C 149      26.506 -10.165   1.943  1.00 31.23           C  
ATOM   2251  CD  PRO C 149      25.769 -10.368   0.650  1.00 31.23           C  
ATOM   2252  N   ALA C 150      26.840  -6.949  -1.083  1.00 29.78           N  
ATOM   2253  CA  ALA C 150      27.939  -6.231  -1.722  1.00 29.78           C  
ATOM   2254  C   ALA C 150      28.407  -5.062  -0.859  1.00 29.78           C  
ATOM   2255  CB  ALA C 150      27.518  -5.733  -3.103  1.00 29.78           C  
ATOM   2256  O   ALA C 150      27.656  -4.110  -0.633  1.00 29.78           O  
ATOM   2257  N   ASN C 151      28.899  -5.211   0.379  1.00 25.33           N  
ATOM   2258  CA  ASN C 151      29.684  -4.122   0.950  1.00 25.33           C  
ATOM   2259  C   ASN C 151      30.807  -3.688   0.013  1.00 25.33           C  
ATOM   2260  CB  ASN C 151      30.255  -4.528   2.311  1.00 25.33           C  
ATOM   2261  O   ASN C 151      31.774  -3.058   0.445  1.00 25.33           O  
ATOM   2262  CG  ASN C 151      29.176  -4.778   3.346  1.00 25.33           C  
ATOM   2263  ND2 ASN C 151      29.562  -5.352   4.479  1.00 25.33           N  
ATOM   2264  OD1 ASN C 151      28.004  -4.457   3.129  1.00 25.33           O  
ATOM   2265  N   GLY C 152      31.113  -4.497  -1.016  1.00 23.41           N  
ATOM   2266  CA  GLY C 152      32.401  -4.055  -1.526  1.00 23.41           C  
ATOM   2267  C   GLY C 152      32.430  -2.579  -1.875  1.00 23.41           C  
ATOM   2268  O   GLY C 152      31.432  -2.026  -2.341  1.00 23.41           O  
ATOM   2269  N   ASN C 153      32.962  -1.648  -1.005  1.00 22.18           N  
ATOM   2270  CA  ASN C 153      33.546  -0.372  -1.402  1.00 22.18           C  
ATOM   2271  C   ASN C 153      34.344  -0.499  -2.697  1.00 22.18           C  
ATOM   2272  CB  ASN C 153      34.431   0.185  -0.285  1.00 22.18           C  
ATOM   2273  O   ASN C 153      35.341  -1.221  -2.748  1.00 22.18           O  
ATOM   2274  CG  ASN C 153      34.465   1.701  -0.267  1.00 22.18           C  
ATOM   2275  ND2 ASN C 153      35.107   2.267   0.748  1.00 22.18           N  
ATOM   2276  OD1 ASN C 153      33.918   2.357  -1.157  1.00 22.18           O  
ATOM   2277  N   SER C 154      33.710  -0.561  -3.796  1.00 23.45           N  
ATOM   2278  CA  SER C 154      34.419  -0.615  -5.070  1.00 23.45           C  
ATOM   2279  C   SER C 154      35.558   0.399  -5.112  1.00 23.45           C  
ATOM   2280  CB  SER C 154      33.457  -0.361  -6.231  1.00 23.45           C  
ATOM   2281  O   SER C 154      35.386   1.550  -4.705  1.00 23.45           O  
ATOM   2282  OG  SER C 154      32.189   0.052  -5.752  1.00 23.45           O  
ATOM   2283  N   THR C 155      36.773  -0.070  -4.786  1.00 25.58           N  
ATOM   2284  CA  THR C 155      38.024   0.675  -4.866  1.00 25.58           C  
ATOM   2285  C   THR C 155      38.150   1.378  -6.215  1.00 25.58           C  
ATOM   2286  CB  THR C 155      39.239  -0.246  -4.649  1.00 25.58           C  
ATOM   2287  O   THR C 155      37.768   0.823  -7.247  1.00 25.58           O  
ATOM   2288  CG2 THR C 155      39.356  -0.667  -3.188  1.00 25.58           C  
ATOM   2289  OG1 THR C 155      39.093  -1.418  -5.461  1.00 25.58           O  
ATOM   2290  N   VAL C 156      37.970   2.726  -6.306  1.00 25.20           N  
ATOM   2291  CA  VAL C 156      38.281   3.518  -7.492  1.00 25.20           C  
ATOM   2292  C   VAL C 156      39.695   3.197  -7.971  1.00 25.20           C  
ATOM   2293  CB  VAL C 156      38.143   5.032  -7.216  1.00 25.20           C  
ATOM   2294  O   VAL C 156      40.593   2.960  -7.160  1.00 25.20           O  
ATOM   2295  CG1 VAL C 156      37.224   5.687  -8.246  1.00 25.20           C  
ATOM   2296  CG2 VAL C 156      37.620   5.270  -5.801  1.00 25.20           C  
ATOM   2297  N   PRO C 157      39.888   2.623  -9.144  1.00 21.18           N  
ATOM   2298  CA  PRO C 157      41.242   2.330  -9.620  1.00 21.18           C  
ATOM   2299  C   PRO C 157      42.189   3.520  -9.475  1.00 21.18           C  
ATOM   2300  CB  PRO C 157      41.029   1.979 -11.094  1.00 21.18           C  
ATOM   2301  O   PRO C 157      41.755   4.672  -9.554  1.00 21.18           O  
ATOM   2302  CG  PRO C 157      39.578   2.239 -11.343  1.00 21.18           C  
ATOM   2303  CD  PRO C 157      38.962   2.753 -10.074  1.00 21.18           C  
ATOM   2304  N   SER C 158      43.214   3.457  -8.612  1.00 24.31           N  
ATOM   2305  CA  SER C 158      44.299   4.418  -8.444  1.00 24.31           C  
ATOM   2306  C   SER C 158      44.959   4.746  -9.779  1.00 24.31           C  
ATOM   2307  CB  SER C 158      45.345   3.880  -7.467  1.00 24.31           C  
ATOM   2308  O   SER C 158      45.165   3.859 -10.610  1.00 24.31           O  
ATOM   2309  OG  SER C 158      45.670   2.534  -7.769  1.00 24.31           O  
ATOM   2310  N   LEU C 159      44.688   5.886 -10.421  1.00 22.60           N  
ATOM   2311  CA  LEU C 159      45.380   6.294 -11.639  1.00 22.60           C  
ATOM   2312  C   LEU C 159      46.890   6.153 -11.480  1.00 22.60           C  
ATOM   2313  CB  LEU C 159      45.026   7.740 -11.999  1.00 22.60           C  
ATOM   2314  O   LEU C 159      47.420   6.312 -10.378  1.00 22.60           O  
ATOM   2315  CG  LEU C 159      43.643   7.966 -12.612  1.00 22.60           C  
ATOM   2316  CD1 LEU C 159      43.219   9.421 -12.440  1.00 22.60           C  
ATOM   2317  CD2 LEU C 159      43.641   7.574 -14.086  1.00 22.60           C  
ATOM   2318  N   PRO C 160      47.568   5.356 -12.290  1.00 22.37           N  
ATOM   2319  CA  PRO C 160      49.014   5.147 -12.182  1.00 22.37           C  
ATOM   2320  C   PRO C 160      49.794   6.457 -12.090  1.00 22.37           C  
ATOM   2321  CB  PRO C 160      49.360   4.395 -13.470  1.00 22.37           C  
ATOM   2322  O   PRO C 160      49.335   7.489 -12.586  1.00 22.37           O  
ATOM   2323  CG  PRO C 160      48.101   4.420 -14.275  1.00 22.37           C  
ATOM   2324  CD  PRO C 160      47.056   5.173 -13.504  1.00 22.37           C  
ATOM   2325  N   ASP C 161      50.548   6.645 -10.982  1.00 22.79           N  
ATOM   2326  CA  ASP C 161      51.504   7.705 -10.674  1.00 22.79           C  
ATOM   2327  C   ASP C 161      52.558   7.830 -11.772  1.00 22.79           C  
ATOM   2328  CB  ASP C 161      52.178   7.444  -9.326  1.00 22.79           C  
ATOM   2329  O   ASP C 161      53.253   6.862 -12.086  1.00 22.79           O  
ATOM   2330  CG  ASP C 161      51.592   8.275  -8.198  1.00 22.79           C  
ATOM   2331  OD1 ASP C 161      50.823   9.221  -8.475  1.00 22.79           O  
ATOM   2332  OD2 ASP C 161      51.903   7.983  -7.024  1.00 22.79           O  
ATOM   2333  N   ASN C 162      52.336   8.588 -12.871  1.00 23.54           N  
ATOM   2334  CA  ASN C 162      53.344   8.915 -13.874  1.00 23.54           C  
ATOM   2335  C   ASN C 162      54.580   9.546 -13.241  1.00 23.54           C  
ATOM   2336  CB  ASN C 162      52.759   9.844 -14.939  1.00 23.54           C  
ATOM   2337  O   ASN C 162      54.632  10.762 -13.048  1.00 23.54           O  
ATOM   2338  CG  ASN C 162      52.242   9.093 -16.150  1.00 23.54           C  
ATOM   2339  ND2 ASN C 162      51.374   9.737 -16.921  1.00 23.54           N  
ATOM   2340  OD1 ASN C 162      52.618   7.942 -16.389  1.00 23.54           O  
ATOM   2341  N   ASN C 163      55.128   8.978 -12.112  1.00 22.41           N  
ATOM   2342  CA  ASN C 163      56.288   9.695 -11.591  1.00 22.41           C  
ATOM   2343  C   ASN C 163      57.418   9.753 -12.615  1.00 22.41           C  
ATOM   2344  CB  ASN C 163      56.779   9.051 -10.293  1.00 22.41           C  
ATOM   2345  O   ASN C 163      58.573   9.989 -12.258  1.00 22.41           O  
ATOM   2346  CG  ASN C 163      56.615   9.961  -9.092  1.00 22.41           C  
ATOM   2347  ND2 ASN C 163      56.794   9.405  -7.899  1.00 22.41           N  
ATOM   2348  OD1 ASN C 163      56.329  11.152  -9.234  1.00 22.41           O  
ATOM   2349  N   ALA C 164      57.355   9.284 -13.813  1.00 20.59           N  
ATOM   2350  CA  ALA C 164      58.725   9.197 -14.313  1.00 20.59           C  
ATOM   2351  C   ALA C 164      59.381  10.574 -14.356  1.00 20.59           C  
ATOM   2352  CB  ALA C 164      58.746   8.557 -15.699  1.00 20.59           C  
ATOM   2353  O   ALA C 164      58.852  11.502 -14.972  1.00 20.59           O  
ATOM   2354  N   LEU C 165      59.967  11.004 -13.228  1.00 20.65           N  
ATOM   2355  CA  LEU C 165      60.770  12.211 -13.067  1.00 20.65           C  
ATOM   2356  C   LEU C 165      61.993  12.175 -13.977  1.00 20.65           C  
ATOM   2357  CB  LEU C 165      61.209  12.372 -11.609  1.00 20.65           C  
ATOM   2358  O   LEU C 165      63.124  12.051 -13.500  1.00 20.65           O  
ATOM   2359  CG  LEU C 165      60.526  13.487 -10.815  1.00 20.65           C  
ATOM   2360  CD1 LEU C 165      59.900  12.925  -9.543  1.00 20.65           C  
ATOM   2361  CD2 LEU C 165      61.521  14.594 -10.484  1.00 20.65           C  
ATOM   2362  N   PHE C 166      62.111  11.450 -15.087  1.00 19.98           N  
ATOM   2363  CA  PHE C 166      63.543  11.380 -15.355  1.00 19.98           C  
ATOM   2364  C   PHE C 166      64.150  12.776 -15.422  1.00 19.98           C  
ATOM   2365  CB  PHE C 166      63.810  10.627 -16.662  1.00 19.98           C  
ATOM   2366  O   PHE C 166      63.490  13.726 -15.846  1.00 19.98           O  
ATOM   2367  CG  PHE C 166      63.996   9.145 -16.482  1.00 19.98           C  
ATOM   2368  CD1 PHE C 166      65.218   8.628 -16.070  1.00 19.98           C  
ATOM   2369  CD2 PHE C 166      62.947   8.267 -16.725  1.00 19.98           C  
ATOM   2370  CE1 PHE C 166      65.393   7.256 -15.902  1.00 19.98           C  
ATOM   2371  CE2 PHE C 166      63.114   6.895 -16.560  1.00 19.98           C  
ATOM   2372  CZ  PHE C 166      64.338   6.392 -16.149  1.00 19.98           C  
ATOM   2373  N   VAL C 167      65.262  13.035 -14.687  1.00 21.89           N  
ATOM   2374  CA  VAL C 167      66.161  14.121 -14.308  1.00 21.89           C  
ATOM   2375  C   VAL C 167      66.885  14.648 -15.544  1.00 21.89           C  
ATOM   2376  CB  VAL C 167      67.185  13.665 -13.244  1.00 21.89           C  
ATOM   2377  O   VAL C 167      67.593  15.656 -15.474  1.00 21.89           O  
ATOM   2378  CG1 VAL C 167      67.863  14.870 -12.596  1.00 21.89           C  
ATOM   2379  CG2 VAL C 167      66.504  12.798 -12.186  1.00 21.89           C  
ATOM   2380  N   THR C 168      66.693  14.228 -16.777  1.00 21.59           N  
ATOM   2381  CA  THR C 168      67.979  14.324 -17.459  1.00 21.59           C  
ATOM   2382  C   THR C 168      68.409  15.781 -17.600  1.00 21.59           C  
ATOM   2383  CB  THR C 168      67.925  13.665 -18.850  1.00 21.59           C  
ATOM   2384  O   THR C 168      67.704  16.585 -18.213  1.00 21.59           O  
ATOM   2385  CG2 THR C 168      69.187  12.855 -19.124  1.00 21.59           C  
ATOM   2386  OG1 THR C 168      66.788  12.795 -18.916  1.00 21.59           O  
ATOM   2387  N   ALA C 169      68.798  16.424 -16.507  1.00 22.33           N  
ATOM   2388  CA  ALA C 169      69.075  17.855 -16.594  1.00 22.33           C  
ATOM   2389  C   ALA C 169      70.285  18.126 -17.485  1.00 22.33           C  
ATOM   2390  CB  ALA C 169      69.302  18.438 -15.202  1.00 22.33           C  
ATOM   2391  O   ALA C 169      70.762  19.260 -17.566  1.00 22.33           O  
ATOM   2392  N   ALA C 170      70.685  17.342 -18.524  1.00 23.27           N  
ATOM   2393  CA  ALA C 170      72.122  17.492 -18.735  1.00 23.27           C  
ATOM   2394  C   ALA C 170      72.492  18.953 -18.974  1.00 23.27           C  
ATOM   2395  CB  ALA C 170      72.580  16.632 -19.911  1.00 23.27           C  
ATOM   2396  O   ALA C 170      73.666  19.323 -18.897  1.00 23.27           O  
ATOM   2397  N   GLN C 171      71.605  19.843 -19.502  1.00 22.61           N  
ATOM   2398  CA  GLN C 171      72.353  20.642 -20.466  1.00 22.61           C  
ATOM   2399  C   GLN C 171      73.338  21.572 -19.764  1.00 22.61           C  
ATOM   2400  CB  GLN C 171      71.400  21.454 -21.346  1.00 22.61           C  
ATOM   2401  O   GLN C 171      72.937  22.417 -18.961  1.00 22.61           O  
ATOM   2402  CG  GLN C 171      70.691  20.627 -22.410  1.00 22.61           C  
ATOM   2403  CD  GLN C 171      70.553  21.364 -23.729  1.00 22.61           C  
ATOM   2404  NE2 GLN C 171      70.922  20.702 -24.820  1.00 22.61           N  
ATOM   2405  OE1 GLN C 171      70.116  22.519 -23.768  1.00 22.61           O  
ATOM   2406  N   THR C 172      74.486  21.032 -19.183  1.00 25.89           N  
ATOM   2407  CA  THR C 172      75.341  21.959 -18.449  1.00 25.89           C  
ATOM   2408  C   THR C 172      75.882  23.045 -19.375  1.00 25.89           C  
ATOM   2409  CB  THR C 172      76.514  21.223 -17.776  1.00 25.89           C  
ATOM   2410  O   THR C 172      76.724  23.849 -18.970  1.00 25.89           O  
ATOM   2411  CG2 THR C 172      76.052  20.477 -16.528  1.00 25.89           C  
ATOM   2412  OG1 THR C 172      77.074  20.283 -18.701  1.00 25.89           O  
ATOM   2413  N   SER C 173      75.460  23.317 -20.585  1.00 25.56           N  
ATOM   2414  CA  SER C 173      76.568  24.001 -21.245  1.00 25.56           C  
ATOM   2415  C   SER C 173      76.968  25.263 -20.488  1.00 25.56           C  
ATOM   2416  CB  SER C 173      76.198  24.356 -22.685  1.00 25.56           C  
ATOM   2417  O   SER C 173      76.164  26.186 -20.341  1.00 25.56           O  
ATOM   2418  OG  SER C 173      75.033  25.162 -22.721  1.00 25.56           O  
ATOM   2419  N   GLY C 174      77.728  25.057 -19.345  1.00 25.11           N  
ATOM   2420  CA  GLY C 174      77.955  26.165 -18.431  1.00 25.11           C  
ATOM   2421  C   GLY C 174      78.571  27.377 -19.103  1.00 25.11           C  
ATOM   2422  O   GLY C 174      78.673  27.428 -20.331  1.00 25.11           O  
ATOM   2423  N   LEU C 175      79.756  27.718 -18.669  1.00 26.75           N  
ATOM   2424  CA  LEU C 175      80.338  28.882 -18.010  1.00 26.75           C  
ATOM   2425  C   LEU C 175      81.266  29.635 -18.957  1.00 26.75           C  
ATOM   2426  CB  LEU C 175      81.104  28.459 -16.754  1.00 26.75           C  
ATOM   2427  O   LEU C 175      82.319  29.120 -19.340  1.00 26.75           O  
ATOM   2428  CG  LEU C 175      80.287  28.352 -15.466  1.00 26.75           C  
ATOM   2429  CD1 LEU C 175      80.897  27.307 -14.537  1.00 26.75           C  
ATOM   2430  CD2 LEU C 175      80.202  29.707 -14.771  1.00 26.75           C  
ATOM   2431  N   PRO C 176      80.896  29.958 -20.007  1.00 26.95           N  
ATOM   2432  CA  PRO C 176      81.952  30.676 -20.726  1.00 26.95           C  
ATOM   2433  C   PRO C 176      82.541  31.827 -19.914  1.00 26.95           C  
ATOM   2434  CB  PRO C 176      81.235  31.199 -21.974  1.00 26.95           C  
ATOM   2435  O   PRO C 176      82.168  32.985 -20.118  1.00 26.95           O  
ATOM   2436  CG  PRO C 176      79.781  31.141 -21.632  1.00 26.95           C  
ATOM   2437  CD  PRO C 176      79.634  30.507 -20.279  1.00 26.95           C  
ATOM   2438  N   SER C 177      83.028  31.701 -18.524  1.00 26.32           N  
ATOM   2439  CA  SER C 177      83.427  32.982 -17.951  1.00 26.32           C  
ATOM   2440  C   SER C 177      84.584  33.600 -18.729  1.00 26.32           C  
ATOM   2441  CB  SER C 177      83.821  32.814 -16.483  1.00 26.32           C  
ATOM   2442  O   SER C 177      85.356  32.887 -19.374  1.00 26.32           O  
ATOM   2443  OG  SER C 177      84.347  31.518 -16.249  1.00 26.32           O  
ATOM   2444  N   SER C 178      84.573  34.957 -18.975  1.00 24.17           N  
ATOM   2445  CA  SER C 178      85.376  36.014 -19.580  1.00 24.17           C  
ATOM   2446  C   SER C 178      86.738  36.129 -18.903  1.00 24.17           C  
ATOM   2447  CB  SER C 178      84.645  37.355 -19.502  1.00 24.17           C  
ATOM   2448  O   SER C 178      86.908  35.697 -17.761  1.00 24.17           O  
ATOM   2449  OG  SER C 178      83.567  37.287 -18.584  1.00 24.17           O  
ATOM   2450  N   VAL C 179      87.903  36.339 -19.502  1.00 28.40           N  
ATOM   2451  CA  VAL C 179      89.307  36.545 -19.164  1.00 28.40           C  
ATOM   2452  C   VAL C 179      89.424  37.596 -18.062  1.00 28.40           C  
ATOM   2453  CB  VAL C 179      90.131  36.973 -20.399  1.00 28.40           C  
ATOM   2454  O   VAL C 179      90.053  37.355 -17.030  1.00 28.40           O  
ATOM   2455  CG1 VAL C 179      91.609  37.118 -20.038  1.00 28.40           C  
ATOM   2456  CG2 VAL C 179      89.952  35.966 -21.534  1.00 28.40           C  
ATOM   2457  N   ARG C 180      89.567  39.076 -18.386  1.00 21.49           N  
ATOM   2458  CA  ARG C 180      90.172  39.991 -17.424  1.00 21.49           C  
ATOM   2459  C   ARG C 180      89.232  40.257 -16.254  1.00 21.49           C  
ATOM   2460  CB  ARG C 180      90.552  41.310 -18.101  1.00 21.49           C  
ATOM   2461  O   ARG C 180      88.011  40.272 -16.423  1.00 21.49           O  
ATOM   2462  CG  ARG C 180      92.021  41.408 -18.480  1.00 21.49           C  
ATOM   2463  CD  ARG C 180      92.370  42.783 -19.033  1.00 21.49           C  
ATOM   2464  NE  ARG C 180      93.763  42.851 -19.468  1.00 21.49           N  
ATOM   2465  NH1 ARG C 180      93.724  45.114 -19.929  1.00 21.49           N  
ATOM   2466  NH2 ARG C 180      95.644  43.905 -20.257  1.00 21.49           N  
ATOM   2467  CZ  ARG C 180      94.374  43.956 -19.884  1.00 21.49           C  
TER    2468      ARG C 180                                                      
ENDMDL                                                                          
END                                                                             
