# Supplementary material for: AI-guided pipeline for protein–protein interaction drug discovery identifies a SARS-CoV-2 inhibitor
Source: Mol Syst Biol. 2024 Mar 11;20(4):428–57. doi: 10.1038/s44320-024-00019-8 (PMC10987651; doi:10.1038/s44320-024-00019-8)
Supplement: Supplementary file 12 — Source Data Fig. 2 [file 44320_2024_19_MOESM12_ESM.zip › Source Data Figure EV3-EV4/ColabFold/NUDT2_MIIP_unrelaxed_rank_1_model_5.pdb]

MODEL     1                                                                     
ATOM      1  N   MET B   1      20.662  -2.520  10.743  1.00 58.33           N  
ATOM      2  CA  MET B   1      20.422  -1.164  10.259  1.00 58.33           C  
ATOM      3  C   MET B   1      18.943  -0.805  10.355  1.00 58.33           C  
ATOM      4  CB  MET B   1      20.903  -1.015   8.814  1.00 58.33           C  
ATOM      5  O   MET B   1      18.079  -1.637  10.072  1.00 58.33           O  
ATOM      6  CG  MET B   1      22.174  -0.194   8.673  1.00 58.33           C  
ATOM      7  SD  MET B   1      22.695   0.001   6.924  1.00 58.33           S  
ATOM      8  CE  MET B   1      22.796   1.810   6.820  1.00 58.33           C  
ATOM      9  N   ALA B   2      18.650   0.349  10.957  1.00 67.90           N  
ATOM     10  CA  ALA B   2      17.283   0.840  11.110  1.00 67.90           C  
ATOM     11  C   ALA B   2      16.645   1.116   9.751  1.00 67.90           C  
ATOM     12  CB  ALA B   2      17.263   2.101  11.970  1.00 67.90           C  
ATOM     13  O   ALA B   2      17.290   1.667   8.856  1.00 67.90           O  
ATOM     14  N   LEU B   3      15.462   0.472   9.552  1.00 82.02           N  
ATOM     15  CA  LEU B   3      14.725   0.653   8.306  1.00 82.02           C  
ATOM     16  C   LEU B   3      14.036   2.013   8.276  1.00 82.02           C  
ATOM     17  CB  LEU B   3      13.690  -0.461   8.129  1.00 82.02           C  
ATOM     18  O   LEU B   3      13.412   2.420   9.259  1.00 82.02           O  
ATOM     19  CG  LEU B   3      14.239  -1.850   7.802  1.00 82.02           C  
ATOM     20  CD1 LEU B   3      13.232  -2.925   8.198  1.00 82.02           C  
ATOM     21  CD2 LEU B   3      14.586  -1.955   6.321  1.00 82.02           C  
ATOM     22  N   ARG B   4      14.335   2.728   7.179  1.00 90.55           N  
ATOM     23  CA  ARG B   4      13.738   4.049   7.010  1.00 90.55           C  
ATOM     24  C   ARG B   4      12.739   4.055   5.857  1.00 90.55           C  
ATOM     25  CB  ARG B   4      14.821   5.103   6.769  1.00 90.55           C  
ATOM     26  O   ARG B   4      13.058   3.617   4.750  1.00 90.55           O  
ATOM     27  CG  ARG B   4      14.316   6.535   6.849  1.00 90.55           C  
ATOM     28  CD  ARG B   4      15.456   7.540   6.756  1.00 90.55           C  
ATOM     29  NE  ARG B   4      14.959   8.909   6.645  1.00 90.55           N  
ATOM     30  NH1 ARG B   4      15.390   9.463   8.846  1.00 90.55           N  
ATOM     31  NH2 ARG B   4      14.465  11.010   7.429  1.00 90.55           N  
ATOM     32  CZ  ARG B   4      14.939   9.791   7.640  1.00 90.55           C  
ATOM     33  N   ALA B   5      11.509   4.515   6.119  1.00 94.94           N  
ATOM     34  CA  ALA B   5      10.455   4.610   5.112  1.00 94.94           C  
ATOM     35  C   ALA B   5       9.769   5.973   5.163  1.00 94.94           C  
ATOM     36  CB  ALA B   5       9.430   3.495   5.307  1.00 94.94           C  
ATOM     37  O   ALA B   5       9.829   6.667   6.180  1.00 94.94           O  
ATOM     38  N   CYS B   6       9.216   6.311   4.037  1.00 96.37           N  
ATOM     39  CA  CYS B   6       8.544   7.601   3.931  1.00 96.37           C  
ATOM     40  C   CYS B   6       7.204   7.462   3.219  1.00 96.37           C  
ATOM     41  CB  CYS B   6       9.425   8.605   3.188  1.00 96.37           C  
ATOM     42  O   CYS B   6       7.023   6.561   2.398  1.00 96.37           O  
ATOM     43  SG  CYS B   6      11.016   8.909   3.987  1.00 96.37           S  
ATOM     44  N   GLY B   7       6.242   8.317   3.600  1.00 97.84           N  
ATOM     45  CA  GLY B   7       4.928   8.263   2.979  1.00 97.84           C  
ATOM     46  C   GLY B   7       4.163   9.569   3.085  1.00 97.84           C  
ATOM     47  O   GLY B   7       4.672  10.549   3.632  1.00 97.84           O  
ATOM     48  N   LEU B   8       3.018   9.563   2.466  1.00 98.63           N  
ATOM     49  CA  LEU B   8       2.123  10.714   2.506  1.00 98.63           C  
ATOM     50  C   LEU B   8       0.779  10.336   3.120  1.00 98.63           C  
ATOM     51  CB  LEU B   8       1.914  11.280   1.099  1.00 98.63           C  
ATOM     52  O   LEU B   8       0.203   9.302   2.774  1.00 98.63           O  
ATOM     53  CG  LEU B   8       3.150  11.865   0.414  1.00 98.63           C  
ATOM     54  CD1 LEU B   8       2.832  12.226  -1.034  1.00 98.63           C  
ATOM     55  CD2 LEU B   8       3.657  13.086   1.175  1.00 98.63           C  
ATOM     56  N   ILE B   9       0.392  11.122   4.064  1.00 98.63           N  
ATOM     57  CA  ILE B   9      -1.011  11.076   4.462  1.00 98.63           C  
ATOM     58  C   ILE B   9      -1.845  11.932   3.512  1.00 98.63           C  
ATOM     59  CB  ILE B   9      -1.201  11.553   5.920  1.00 98.63           C  
ATOM     60  O   ILE B   9      -1.856  13.161   3.621  1.00 98.63           O  
ATOM     61  CG1 ILE B   9      -0.396  10.669   6.880  1.00 98.63           C  
ATOM     62  CG2 ILE B   9      -2.685  11.560   6.297  1.00 98.63           C  
ATOM     63  CD1 ILE B   9      -0.408  11.152   8.324  1.00 98.63           C  
ATOM     64  N   ILE B  10      -2.587  11.233   2.655  1.00 98.55           N  
ATOM     65  CA  ILE B  10      -3.312  11.884   1.570  1.00 98.55           C  
ATOM     66  C   ILE B  10      -4.751  12.157   2.002  1.00 98.55           C  
ATOM     67  CB  ILE B  10      -3.291  11.030   0.283  1.00 98.55           C  
ATOM     68  O   ILE B  10      -5.404  11.292   2.590  1.00 98.55           O  
ATOM     69  CG1 ILE B  10      -1.847  10.759  -0.155  1.00 98.55           C  
ATOM     70  CG2 ILE B  10      -4.084  11.716  -0.834  1.00 98.55           C  
ATOM     71  CD1 ILE B  10      -1.726   9.793  -1.326  1.00 98.55           C  
ATOM     72  N   PHE B  11      -5.196  13.404   1.685  1.00 97.39           N  
ATOM     73  CA  PHE B  11      -6.569  13.738   2.044  1.00 97.39           C  
ATOM     74  C   PHE B  11      -7.250  14.511   0.921  1.00 97.39           C  
ATOM     75  CB  PHE B  11      -6.605  14.554   3.340  1.00 97.39           C  
ATOM     76  O   PHE B  11      -6.586  14.985  -0.004  1.00 97.39           O  
ATOM     77  CG  PHE B  11      -6.093  15.961   3.186  1.00 97.39           C  
ATOM     78  CD1 PHE B  11      -4.734  16.235   3.278  1.00 97.39           C  
ATOM     79  CD2 PHE B  11      -6.972  17.009   2.948  1.00 97.39           C  
ATOM     80  CE1 PHE B  11      -4.258  17.536   3.135  1.00 97.39           C  
ATOM     81  CE2 PHE B  11      -6.503  18.312   2.805  1.00 97.39           C  
ATOM     82  CZ  PHE B  11      -5.146  18.574   2.899  1.00 97.39           C  
ATOM     83  N   ARG B  12      -8.572  14.522   0.924  1.00 94.79           N  
ATOM     84  CA  ARG B  12      -9.379  15.315   0.003  1.00 94.79           C  
ATOM     85  C   ARG B  12     -10.504  16.034   0.741  1.00 94.79           C  
ATOM     86  CB  ARG B  12      -9.960  14.430  -1.102  1.00 94.79           C  
ATOM     87  O   ARG B  12     -10.930  15.597   1.811  1.00 94.79           O  
ATOM     88  CG  ARG B  12     -10.959  13.398  -0.604  1.00 94.79           C  
ATOM     89  CD  ARG B  12     -11.427  12.479  -1.724  1.00 94.79           C  
ATOM     90  NE  ARG B  12     -12.438  11.534  -1.258  1.00 94.79           N  
ATOM     91  NH1 ARG B  12     -12.615  10.414  -3.271  1.00 94.79           N  
ATOM     92  NH2 ARG B  12     -13.891   9.769  -1.480  1.00 94.79           N  
ATOM     93  CZ  ARG B  12     -12.979  10.575  -2.004  1.00 94.79           C  
ATOM     94  N   ARG B  13     -10.868  17.131   0.273  1.00 88.19           N  
ATOM     95  CA  ARG B  13     -11.928  17.929   0.880  1.00 88.19           C  
ATOM     96  C   ARG B  13     -13.189  17.908   0.022  1.00 88.19           C  
ATOM     97  CB  ARG B  13     -11.462  19.371   1.091  1.00 88.19           C  
ATOM     98  O   ARG B  13     -13.122  18.096  -1.194  1.00 88.19           O  
ATOM     99  CG  ARG B  13     -10.399  19.524   2.167  1.00 88.19           C  
ATOM    100  CD  ARG B  13     -10.005  20.981   2.369  1.00 88.19           C  
ATOM    101  NE  ARG B  13      -8.829  21.108   3.225  1.00 88.19           N  
ATOM    102  NH1 ARG B  13      -9.141  23.353   3.670  1.00 88.19           N  
ATOM    103  NH2 ARG B  13      -7.359  22.236   4.581  1.00 88.19           N  
ATOM    104  CZ  ARG B  13      -8.446  22.232   3.823  1.00 88.19           C  
ATOM    105  N   CYS B  14     -14.267  17.662   0.726  1.00 74.48           N  
ATOM    106  CA  CYS B  14     -15.554  17.718   0.042  1.00 74.48           C  
ATOM    107  C   CYS B  14     -16.063  19.152  -0.047  1.00 74.48           C  
ATOM    108  CB  CYS B  14     -16.582  16.846   0.763  1.00 74.48           C  
ATOM    109  O   CYS B  14     -16.041  19.885   0.943  1.00 74.48           O  
ATOM    110  SG  CYS B  14     -17.927  16.277  -0.300  1.00 74.48           S  
ATOM    111  N   LEU B  15     -16.153  19.674  -1.220  1.00 63.83           N  
ATOM    112  CA  LEU B  15     -16.566  21.060  -1.410  1.00 63.83           C  
ATOM    113  C   LEU B  15     -18.009  21.263  -0.961  1.00 63.83           C  
ATOM    114  CB  LEU B  15     -16.415  21.469  -2.878  1.00 63.83           C  
ATOM    115  O   LEU B  15     -18.386  22.362  -0.547  1.00 63.83           O  
ATOM    116  CG  LEU B  15     -14.985  21.555  -3.414  1.00 63.83           C  
ATOM    117  CD1 LEU B  15     -14.993  21.636  -4.937  1.00 63.83           C  
ATOM    118  CD2 LEU B  15     -14.260  22.755  -2.813  1.00 63.83           C  
ATOM    119  N   ILE B  16     -18.807  20.190  -1.025  1.00 55.15           N  
ATOM    120  CA  ILE B  16     -20.180  20.334  -0.552  1.00 55.15           C  
ATOM    121  C   ILE B  16     -20.326  19.668   0.815  1.00 55.15           C  
ATOM    122  CB  ILE B  16     -21.189  19.730  -1.553  1.00 55.15           C  
ATOM    123  O   ILE B  16     -20.178  18.450   0.938  1.00 55.15           O  
ATOM    124  CG1 ILE B  16     -20.967  20.313  -2.953  1.00 55.15           C  
ATOM    125  CG2 ILE B  16     -22.627  19.970  -1.082  1.00 55.15           C  
ATOM    126  CD1 ILE B  16     -21.678  19.550  -4.062  1.00 55.15           C  
ATOM    127  N   PRO B  17     -20.195  20.529   1.797  1.00 46.14           N  
ATOM    128  CA  PRO B  17     -20.233  19.910   3.124  1.00 46.14           C  
ATOM    129  C   PRO B  17     -21.432  18.982   3.308  1.00 46.14           C  
ATOM    130  CB  PRO B  17     -20.322  21.110   4.070  1.00 46.14           C  
ATOM    131  O   PRO B  17     -22.540  19.305   2.873  1.00 46.14           O  
ATOM    132  CG  PRO B  17     -20.318  22.305   3.173  1.00 46.14           C  
ATOM    133  CD  PRO B  17     -20.264  21.832   1.748  1.00 46.14           C  
ATOM    134  N   LYS B  18     -21.175  17.689   3.179  1.00 45.90           N  
ATOM    135  CA  LYS B  18     -22.258  16.797   3.582  1.00 45.90           C  
ATOM    136  C   LYS B  18     -22.758  17.138   4.983  1.00 45.90           C  
ATOM    137  CB  LYS B  18     -21.799  15.339   3.530  1.00 45.90           C  
ATOM    138  O   LYS B  18     -22.083  17.844   5.734  1.00 45.90           O  
ATOM    139  CG  LYS B  18     -21.836  14.728   2.136  1.00 45.90           C  
ATOM    140  CD  LYS B  18     -21.486  13.246   2.166  1.00 45.90           C  
ATOM    141  CE  LYS B  18     -21.505  12.638   0.771  1.00 45.90           C  
ATOM    142  NZ  LYS B  18     -21.019  11.225   0.775  1.00 45.90           N  
ATOM    143  N   VAL B  19     -24.088  17.094   5.150  1.00 44.77           N  
ATOM    144  CA  VAL B  19     -24.712  17.316   6.451  1.00 44.77           C  
ATOM    145  C   VAL B  19     -23.743  16.921   7.563  1.00 44.77           C  
ATOM    146  CB  VAL B  19     -26.032  16.526   6.589  1.00 44.77           C  
ATOM    147  O   VAL B  19     -23.875  17.376   8.701  1.00 44.77           O  
ATOM    148  CG1 VAL B  19     -27.212  17.477   6.783  1.00 44.77           C  
ATOM    149  CG2 VAL B  19     -26.253  15.638   5.367  1.00 44.77           C  
ATOM    150  N   ASP B  20     -23.060  15.764   7.278  1.00 43.95           N  
ATOM    151  CA  ASP B  20     -22.108  15.329   8.295  1.00 43.95           C  
ATOM    152  C   ASP B  20     -20.765  16.036   8.128  1.00 43.95           C  
ATOM    153  CB  ASP B  20     -21.915  13.813   8.236  1.00 43.95           C  
ATOM    154  O   ASP B  20     -20.393  16.419   7.016  1.00 43.95           O  
ATOM    155  CG  ASP B  20     -23.118  13.042   8.751  1.00 43.95           C  
ATOM    156  OD1 ASP B  20     -23.922  13.609   9.522  1.00 43.95           O  
ATOM    157  OD2 ASP B  20     -23.261  11.855   8.386  1.00 43.95           O  
ATOM    158  N   ASN B  21     -20.385  16.930   8.852  1.00 47.73           N  
ATOM    159  CA  ASN B  21     -19.235  17.798   9.083  1.00 47.73           C  
ATOM    160  C   ASN B  21     -17.941  17.158   8.590  1.00 47.73           C  
ATOM    161  CB  ASN B  21     -19.120  18.153  10.567  1.00 47.73           C  
ATOM    162  O   ASN B  21     -16.848  17.592   8.959  1.00 47.73           O  
ATOM    163  CG  ASN B  21     -19.724  19.504  10.893  1.00 47.73           C  
ATOM    164  ND2 ASN B  21     -19.665  19.890  12.162  1.00 47.73           N  
ATOM    165  OD1 ASN B  21     -20.241  20.196  10.011  1.00 47.73           O  
ATOM    166  N   ASN B  22     -18.065  15.870   7.997  1.00 56.88           N  
ATOM    167  CA  ASN B  22     -16.683  15.487   7.733  1.00 56.88           C  
ATOM    168  C   ASN B  22     -16.205  16.009   6.381  1.00 56.88           C  
ATOM    169  CB  ASN B  22     -16.524  13.967   7.802  1.00 56.88           C  
ATOM    170  O   ASN B  22     -16.541  15.444   5.339  1.00 56.88           O  
ATOM    171  CG  ASN B  22     -15.923  13.501   9.113  1.00 56.88           C  
ATOM    172  ND2 ASN B  22     -15.402  12.280   9.126  1.00 56.88           N  
ATOM    173  OD1 ASN B  22     -15.927  14.233  10.107  1.00 56.88           O  
ATOM    174  N   ALA B  23     -15.578  17.159   6.315  1.00 76.39           N  
ATOM    175  CA  ALA B  23     -15.124  17.851   5.111  1.00 76.39           C  
ATOM    176  C   ALA B  23     -13.811  17.262   4.602  1.00 76.39           C  
ATOM    177  CB  ALA B  23     -14.963  19.345   5.385  1.00 76.39           C  
ATOM    178  O   ALA B  23     -13.543  17.277   3.398  1.00 76.39           O  
ATOM    179  N   ILE B  24     -13.245  16.380   5.441  1.00 91.25           N  
ATOM    180  CA  ILE B  24     -11.932  15.878   5.054  1.00 91.25           C  
ATOM    181  C   ILE B  24     -11.933  14.351   5.083  1.00 91.25           C  
ATOM    182  CB  ILE B  24     -10.821  16.430   5.975  1.00 91.25           C  
ATOM    183  O   ILE B  24     -12.372  13.743   6.063  1.00 91.25           O  
ATOM    184  CG1 ILE B  24     -10.763  17.960   5.883  1.00 91.25           C  
ATOM    185  CG2 ILE B  24      -9.467  15.808   5.622  1.00 91.25           C  
ATOM    186  CD1 ILE B  24      -9.821  18.605   6.891  1.00 91.25           C  
ATOM    187  N   GLU B  25     -11.493  13.689   4.046  1.00 94.41           N  
ATOM    188  CA  GLU B  25     -11.345  12.239   3.966  1.00 94.41           C  
ATOM    189  C   GLU B  25      -9.893  11.845   3.709  1.00 94.41           C  
ATOM    190  CB  GLU B  25     -12.248  11.665   2.871  1.00 94.41           C  
ATOM    191  O   GLU B  25      -9.192  12.507   2.941  1.00 94.41           O  
ATOM    192  CG  GLU B  25     -13.733  11.886   3.119  1.00 94.41           C  
ATOM    193  CD  GLU B  25     -14.614  11.346   2.005  1.00 94.41           C  
ATOM    194  OE1 GLU B  25     -15.733  10.865   2.295  1.00 94.41           O  
ATOM    195  OE2 GLU B  25     -14.182  11.403   0.832  1.00 94.41           O  
ATOM    196  N   PHE B  26      -9.464  10.780   4.348  1.00 97.39           N  
ATOM    197  CA  PHE B  26      -8.096  10.294   4.210  1.00 97.39           C  
ATOM    198  C   PHE B  26      -8.055   9.020   3.375  1.00 97.39           C  
ATOM    199  CB  PHE B  26      -7.472  10.041   5.586  1.00 97.39           C  
ATOM    200  O   PHE B  26      -8.950   8.178   3.474  1.00 97.39           O  
ATOM    201  CG  PHE B  26      -7.297  11.286   6.412  1.00 97.39           C  
ATOM    202  CD1 PHE B  26      -6.180  12.096   6.245  1.00 97.39           C  
ATOM    203  CD2 PHE B  26      -8.250  11.647   7.356  1.00 97.39           C  
ATOM    204  CE1 PHE B  26      -6.016  13.250   7.008  1.00 97.39           C  
ATOM    205  CE2 PHE B  26      -8.092  12.799   8.122  1.00 97.39           C  
ATOM    206  CZ  PHE B  26      -6.974  13.598   7.947  1.00 97.39           C  
ATOM    207  N   LEU B  27      -6.982   8.861   2.634  1.00 98.26           N  
ATOM    208  CA  LEU B  27      -6.795   7.666   1.819  1.00 98.26           C  
ATOM    209  C   LEU B  27      -5.998   6.609   2.577  1.00 98.26           C  
ATOM    210  CB  LEU B  27      -6.083   8.016   0.509  1.00 98.26           C  
ATOM    211  O   LEU B  27      -4.878   6.870   3.020  1.00 98.26           O  
ATOM    212  CG  LEU B  27      -5.760   6.846  -0.421  1.00 98.26           C  
ATOM    213  CD1 LEU B  27      -7.045   6.219  -0.949  1.00 98.26           C  
ATOM    214  CD2 LEU B  27      -4.872   7.307  -1.572  1.00 98.26           C  
ATOM    215  N   LEU B  28      -6.577   5.439   2.702  1.00 97.84           N  
ATOM    216  CA  LEU B  28      -5.872   4.295   3.268  1.00 97.84           C  
ATOM    217  C   LEU B  28      -5.857   3.126   2.289  1.00 97.84           C  
ATOM    218  CB  LEU B  28      -6.522   3.863   4.586  1.00 97.84           C  
ATOM    219  O   LEU B  28      -6.828   2.909   1.560  1.00 97.84           O  
ATOM    220  CG  LEU B  28      -6.439   4.862   5.742  1.00 97.84           C  
ATOM    221  CD1 LEU B  28      -6.972   4.233   7.025  1.00 97.84           C  
ATOM    222  CD2 LEU B  28      -5.004   5.341   5.932  1.00 97.84           C  
ATOM    223  N   LEU B  29      -4.767   2.470   2.254  1.00 97.16           N  
ATOM    224  CA  LEU B  29      -4.606   1.296   1.402  1.00 97.16           C  
ATOM    225  C   LEU B  29      -4.501   0.026   2.240  1.00 97.16           C  
ATOM    226  CB  LEU B  29      -3.365   1.441   0.517  1.00 97.16           C  
ATOM    227  O   LEU B  29      -3.941   0.047   3.339  1.00 97.16           O  
ATOM    228  CG  LEU B  29      -3.198   2.781  -0.201  1.00 97.16           C  
ATOM    229  CD1 LEU B  29      -1.899   2.796  -1.000  1.00 97.16           C  
ATOM    230  CD2 LEU B  29      -4.393   3.054  -1.109  1.00 97.16           C  
ATOM    231  N   GLN B  30      -5.062  -1.032   1.727  1.00 92.92           N  
ATOM    232  CA  GLN B  30      -4.982  -2.307   2.431  1.00 92.92           C  
ATOM    233  C   GLN B  30      -3.857  -3.174   1.873  1.00 92.92           C  
ATOM    234  CB  GLN B  30      -6.314  -3.054   2.343  1.00 92.92           C  
ATOM    235  O   GLN B  30      -3.841  -3.489   0.681  1.00 92.92           O  
ATOM    236  CG  GLN B  30      -6.381  -4.297   3.220  1.00 92.92           C  
ATOM    237  CD  GLN B  30      -7.678  -5.065   3.052  1.00 92.92           C  
ATOM    238  NE2 GLN B  30      -8.278  -5.468   4.166  1.00 92.92           N  
ATOM    239  OE1 GLN B  30      -8.138  -5.294   1.928  1.00 92.92           O  
ATOM    240  N   ALA B  31      -2.894  -3.482   2.731  1.00 89.33           N  
ATOM    241  CA  ALA B  31      -1.766  -4.313   2.317  1.00 89.33           C  
ATOM    242  C   ALA B  31      -2.239  -5.687   1.850  1.00 89.33           C  
ATOM    243  CB  ALA B  31      -0.764  -4.457   3.459  1.00 89.33           C  
ATOM    244  O   ALA B  31      -3.178  -6.252   2.415  1.00 89.33           O  
ATOM    245  N   SER B  32      -1.588  -6.240   0.754  1.00 83.27           N  
ATOM    246  CA  SER B  32      -1.958  -7.537   0.199  1.00 83.27           C  
ATOM    247  C   SER B  32      -1.349  -8.678   1.007  1.00 83.27           C  
ATOM    248  CB  SER B  32      -1.515  -7.643  -1.261  1.00 83.27           C  
ATOM    249  O   SER B  32      -1.857  -9.801   0.986  1.00 83.27           O  
ATOM    250  OG  SER B  32      -0.148  -7.294  -1.398  1.00 83.27           O  
ATOM    251  N   ASP B  33      -0.289  -8.253   1.754  1.00 74.89           N  
ATOM    252  CA  ASP B  33       0.419  -9.291   2.497  1.00 74.89           C  
ATOM    253  C   ASP B  33       0.210  -9.129   4.001  1.00 74.89           C  
ATOM    254  CB  ASP B  33       1.913  -9.261   2.169  1.00 74.89           C  
ATOM    255  O   ASP B  33      -0.501  -8.222   4.441  1.00 74.89           O  
ATOM    256  CG  ASP B  33       2.588  -7.968   2.591  1.00 74.89           C  
ATOM    257  OD1 ASP B  33       1.889  -7.033   3.037  1.00 74.89           O  
ATOM    258  OD2 ASP B  33       3.830  -7.882   2.473  1.00 74.89           O  
ATOM    259  N   GLY B  34       0.519 -10.179   4.717  1.00 67.41           N  
ATOM    260  CA  GLY B  34       0.481 -10.112   6.169  1.00 67.41           C  
ATOM    261  C   GLY B  34      -0.929 -10.087   6.729  1.00 67.41           C  
ATOM    262  O   GLY B  34      -1.769 -10.904   6.346  1.00 67.41           O  
ATOM    263  N   ILE B  35      -1.132  -9.106   7.654  1.00 71.08           N  
ATOM    264  CA  ILE B  35      -2.402  -9.028   8.367  1.00 71.08           C  
ATOM    265  C   ILE B  35      -3.351  -8.086   7.629  1.00 71.08           C  
ATOM    266  CB  ILE B  35      -2.205  -8.557   9.825  1.00 71.08           C  
ATOM    267  O   ILE B  35      -4.394  -7.701   8.163  1.00 71.08           O  
ATOM    268  CG1 ILE B  35      -1.443  -7.227   9.857  1.00 71.08           C  
ATOM    269  CG2 ILE B  35      -1.476  -9.626  10.644  1.00 71.08           C  
ATOM    270  CD1 ILE B  35      -1.448  -6.544  11.218  1.00 71.08           C  
ATOM    271  N   HIS B  36      -3.006  -7.710   6.387  1.00 84.85           N  
ATOM    272  CA  HIS B  36      -3.835  -6.828   5.573  1.00 84.85           C  
ATOM    273  C   HIS B  36      -4.161  -5.536   6.316  1.00 84.85           C  
ATOM    274  CB  HIS B  36      -5.127  -7.536   5.161  1.00 84.85           C  
ATOM    275  O   HIS B  36      -5.320  -5.119   6.367  1.00 84.85           O  
ATOM    276  CG  HIS B  36      -4.900  -8.814   4.419  1.00 84.85           C  
ATOM    277  CD2 HIS B  36      -5.264 -10.086   4.706  1.00 84.85           C  
ATOM    278  ND1 HIS B  36      -4.218  -8.869   3.223  1.00 84.85           N  
ATOM    279  CE1 HIS B  36      -4.173 -10.123   2.805  1.00 84.85           C  
ATOM    280  NE2 HIS B  36      -4.800 -10.882   3.688  1.00 84.85           N  
ATOM    281  N   HIS B  37      -3.150  -4.951   6.896  1.00 87.01           N  
ATOM    282  CA  HIS B  37      -3.321  -3.714   7.650  1.00 87.01           C  
ATOM    283  C   HIS B  37      -3.558  -2.530   6.720  1.00 87.01           C  
ATOM    284  CB  HIS B  37      -2.099  -3.452   8.532  1.00 87.01           C  
ATOM    285  O   HIS B  37      -3.192  -2.575   5.543  1.00 87.01           O  
ATOM    286  CG  HIS B  37      -0.840  -3.215   7.759  1.00 87.01           C  
ATOM    287  CD2 HIS B  37      -0.238  -2.066   7.372  1.00 87.01           C  
ATOM    288  ND1 HIS B  37      -0.051  -4.243   7.290  1.00 87.01           N  
ATOM    289  CE1 HIS B  37       0.986  -3.734   6.646  1.00 87.01           C  
ATOM    290  NE2 HIS B  37       0.896  -2.415   6.682  1.00 87.01           N  
ATOM    291  N   TRP B  38      -4.226  -1.517   7.228  1.00 92.52           N  
ATOM    292  CA  TRP B  38      -4.552  -0.309   6.478  1.00 92.52           C  
ATOM    293  C   TRP B  38      -3.616   0.835   6.853  1.00 92.52           C  
ATOM    294  CB  TRP B  38      -6.006   0.103   6.727  1.00 92.52           C  
ATOM    295  O   TRP B  38      -3.505   1.195   8.027  1.00 92.52           O  
ATOM    296  CG  TRP B  38      -7.015  -0.852   6.161  1.00 92.52           C  
ATOM    297  CD1 TRP B  38      -7.444  -2.024   6.720  1.00 92.52           C  
ATOM    298  CD2 TRP B  38      -7.717  -0.717   4.922  1.00 92.52           C  
ATOM    299  CE2 TRP B  38      -8.558  -1.845   4.793  1.00 92.52           C  
ATOM    300  CE3 TRP B  38      -7.718   0.250   3.908  1.00 92.52           C  
ATOM    301  NE1 TRP B  38      -8.372  -2.625   5.902  1.00 92.52           N  
ATOM    302  CH2 TRP B  38      -9.373  -1.071   2.710  1.00 92.52           C  
ATOM    303  CZ2 TRP B  38      -9.392  -2.032   3.688  1.00 92.52           C  
ATOM    304  CZ3 TRP B  38      -8.549   0.062   2.809  1.00 92.52           C  
ATOM    305  N   THR B  39      -2.963   1.405   5.833  1.00 94.62           N  
ATOM    306  CA  THR B  39      -2.041   2.514   6.051  1.00 94.62           C  
ATOM    307  C   THR B  39      -2.018   3.443   4.841  1.00 94.62           C  
ATOM    308  CB  THR B  39      -0.616   2.007   6.340  1.00 94.62           C  
ATOM    309  O   THR B  39      -2.422   3.053   3.744  1.00 94.62           O  
ATOM    310  CG2 THR B  39      -0.590   1.111   7.574  1.00 94.62           C  
ATOM    311  OG1 THR B  39      -0.143   1.261   5.211  1.00 94.62           O  
ATOM    312  N   PRO B  40      -1.638   4.651   5.093  1.00 97.79           N  
ATOM    313  CA  PRO B  40      -1.359   5.490   3.925  1.00 97.79           C  
ATOM    314  C   PRO B  40      -0.190   4.971   3.091  1.00 97.79           C  
ATOM    315  CB  PRO B  40      -1.028   6.852   4.541  1.00 97.79           C  
ATOM    316  O   PRO B  40       0.585   4.133   3.561  1.00 97.79           O  
ATOM    317  CG  PRO B  40      -1.617   6.804   5.914  1.00 97.79           C  
ATOM    318  CD  PRO B  40      -1.552   5.389   6.411  1.00 97.79           C  
ATOM    319  N   PRO B  41      -0.098   5.394   1.817  1.00 97.72           N  
ATOM    320  CA  PRO B  41       1.026   4.940   0.994  1.00 97.72           C  
ATOM    321  C   PRO B  41       2.382   5.295   1.601  1.00 97.72           C  
ATOM    322  CB  PRO B  41       0.812   5.675  -0.331  1.00 97.72           C  
ATOM    323  O   PRO B  41       2.590   6.431   2.036  1.00 97.72           O  
ATOM    324  CG  PRO B  41      -0.189   6.741  -0.020  1.00 97.72           C  
ATOM    325  CD  PRO B  41      -0.891   6.377   1.257  1.00 97.72           C  
ATOM    326  N   LYS B  42       3.246   4.335   1.575  1.00 96.26           N  
ATOM    327  CA  LYS B  42       4.589   4.527   2.116  1.00 96.26           C  
ATOM    328  C   LYS B  42       5.548   3.459   1.599  1.00 96.26           C  
ATOM    329  CB  LYS B  42       4.560   4.509   3.645  1.00 96.26           C  
ATOM    330  O   LYS B  42       5.118   2.457   1.024  1.00 96.26           O  
ATOM    331  CG  LYS B  42       4.198   3.157   4.241  1.00 96.26           C  
ATOM    332  CD  LYS B  42       4.299   3.171   5.761  1.00 96.26           C  
ATOM    333  CE  LYS B  42       3.955   1.813   6.358  1.00 96.26           C  
ATOM    334  NZ  LYS B  42       4.644   0.701   5.638  1.00 96.26           N  
ATOM    335  N   GLY B  43       6.829   3.726   1.766  1.00 94.68           N  
ATOM    336  CA  GLY B  43       7.821   2.749   1.347  1.00 94.68           C  
ATOM    337  C   GLY B  43       9.230   3.104   1.783  1.00 94.68           C  
ATOM    338  O   GLY B  43       9.451   4.153   2.393  1.00 94.68           O  
ATOM    339  N   HIS B  44      10.147   2.310   1.387  1.00 93.17           N  
ATOM    340  CA  HIS B  44      11.532   2.446   1.824  1.00 93.17           C  
ATOM    341  C   HIS B  44      12.275   3.481   0.986  1.00 93.17           C  
ATOM    342  CB  HIS B  44      12.251   1.097   1.752  1.00 93.17           C  
ATOM    343  O   HIS B  44      12.054   3.582  -0.223  1.00 93.17           O  
ATOM    344  CG  HIS B  44      11.744   0.094   2.738  1.00 93.17           C  
ATOM    345  CD2 HIS B  44      12.084  -0.136   4.028  1.00 93.17           C  
ATOM    346  ND1 HIS B  44      10.765  -0.826   2.427  1.00 93.17           N  
ATOM    347  CE1 HIS B  44      10.524  -1.578   3.488  1.00 93.17           C  
ATOM    348  NE2 HIS B  44      11.311  -1.180   4.472  1.00 93.17           N  
ATOM    349  N   VAL B  45      13.221   4.063   1.705  1.00 91.45           N  
ATOM    350  CA  VAL B  45      14.075   5.038   1.036  1.00 91.45           C  
ATOM    351  C   VAL B  45      15.151   4.315   0.228  1.00 91.45           C  
ATOM    352  CB  VAL B  45      14.729   6.008   2.046  1.00 91.45           C  
ATOM    353  O   VAL B  45      15.831   3.426   0.745  1.00 91.45           O  
ATOM    354  CG1 VAL B  45      15.628   7.012   1.326  1.00 91.45           C  
ATOM    355  CG2 VAL B  45      13.658   6.732   2.859  1.00 91.45           C  
ATOM    356  N   GLU B  46      15.337   4.660  -1.054  1.00 87.64           N  
ATOM    357  CA  GLU B  46      16.390   4.127  -1.913  1.00 87.64           C  
ATOM    358  C   GLU B  46      17.613   5.040  -1.918  1.00 87.64           C  
ATOM    359  CB  GLU B  46      15.873   3.932  -3.341  1.00 87.64           C  
ATOM    360  O   GLU B  46      17.504   6.234  -1.631  1.00 87.64           O  
ATOM    361  CG  GLU B  46      14.832   2.830  -3.473  1.00 87.64           C  
ATOM    362  CD  GLU B  46      14.408   2.574  -4.910  1.00 87.64           C  
ATOM    363  OE1 GLU B  46      13.565   1.679  -5.144  1.00 87.64           O  
ATOM    364  OE2 GLU B  46      14.923   3.275  -5.810  1.00 87.64           O  
ATOM    365  N   PRO B  47      18.733   4.499  -2.235  1.00 85.30           N  
ATOM    366  CA  PRO B  47      19.953   5.309  -2.260  1.00 85.30           C  
ATOM    367  C   PRO B  47      19.858   6.489  -3.223  1.00 85.30           C  
ATOM    368  CB  PRO B  47      21.026   4.316  -2.717  1.00 85.30           C  
ATOM    369  O   PRO B  47      19.422   6.326  -4.365  1.00 85.30           O  
ATOM    370  CG  PRO B  47      20.473   2.971  -2.371  1.00 85.30           C  
ATOM    371  CD  PRO B  47      18.976   3.030  -2.472  1.00 85.30           C  
ATOM    372  N   GLY B  48      20.164   7.721  -2.748  1.00 88.51           N  
ATOM    373  CA  GLY B  48      20.178   8.918  -3.573  1.00 88.51           C  
ATOM    374  C   GLY B  48      18.880   9.701  -3.510  1.00 88.51           C  
ATOM    375  O   GLY B  48      18.782  10.797  -4.066  1.00 88.51           O  
ATOM    376  N   GLU B  49      17.926   9.110  -2.881  1.00 90.72           N  
ATOM    377  CA  GLU B  49      16.631   9.773  -2.769  1.00 90.72           C  
ATOM    378  C   GLU B  49      16.508  10.524  -1.447  1.00 90.72           C  
ATOM    379  CB  GLU B  49      15.493   8.758  -2.905  1.00 90.72           C  
ATOM    380  O   GLU B  49      16.951  10.035  -0.405  1.00 90.72           O  
ATOM    381  CG  GLU B  49      15.313   8.221  -4.318  1.00 90.72           C  
ATOM    382  CD  GLU B  49      14.149   7.252  -4.447  1.00 90.72           C  
ATOM    383  OE1 GLU B  49      13.748   6.933  -5.590  1.00 90.72           O  
ATOM    384  OE2 GLU B  49      13.632   6.808  -3.397  1.00 90.72           O  
ATOM    385  N   ASP B  50      15.928  11.702  -1.563  1.00 94.27           N  
ATOM    386  CA  ASP B  50      15.580  12.379  -0.317  1.00 94.27           C  
ATOM    387  C   ASP B  50      14.258  11.858   0.241  1.00 94.27           C  
ATOM    388  CB  ASP B  50      15.500  13.892  -0.533  1.00 94.27           C  
ATOM    389  O   ASP B  50      13.536  11.127  -0.441  1.00 94.27           O  
ATOM    390  CG  ASP B  50      14.338  14.304  -1.420  1.00 94.27           C  
ATOM    391  OD1 ASP B  50      13.289  13.624  -1.406  1.00 94.27           O  
ATOM    392  OD2 ASP B  50      14.474  15.315  -2.142  1.00 94.27           O  
ATOM    393  N   ASP B  51      13.900  12.137   1.430  1.00 95.53           N  
ATOM    394  CA  ASP B  51      12.754  11.580   2.142  1.00 95.53           C  
ATOM    395  C   ASP B  51      11.447  11.918   1.428  1.00 95.53           C  
ATOM    396  CB  ASP B  51      12.714  12.095   3.582  1.00 95.53           C  
ATOM    397  O   ASP B  51      10.608  11.042   1.209  1.00 95.53           O  
ATOM    398  CG  ASP B  51      13.794  11.486   4.459  1.00 95.53           C  
ATOM    399  OD1 ASP B  51      14.445  10.507   4.034  1.00 95.53           O  
ATOM    400  OD2 ASP B  51      13.993  11.987   5.587  1.00 95.53           O  
ATOM    401  N   LEU B  52      11.285  13.149   1.066  1.00 97.10           N  
ATOM    402  CA  LEU B  52      10.054  13.567   0.403  1.00 97.10           C  
ATOM    403  C   LEU B  52       9.948  12.947  -0.986  1.00 97.10           C  
ATOM    404  CB  LEU B  52       9.993  15.093   0.299  1.00 97.10           C  
ATOM    405  O   LEU B  52       8.861  12.548  -1.411  1.00 97.10           O  
ATOM    406  CG  LEU B  52       8.686  15.685  -0.229  1.00 97.10           C  
ATOM    407  CD1 LEU B  52       7.521  15.285   0.670  1.00 97.10           C  
ATOM    408  CD2 LEU B  52       8.789  17.203  -0.336  1.00 97.10           C  
ATOM    409  N   GLU B  53      11.042  12.876  -1.645  1.00 96.06           N  
ATOM    410  CA  GLU B  53      11.057  12.224  -2.951  1.00 96.06           C  
ATOM    411  C   GLU B  53      10.620  10.765  -2.844  1.00 96.06           C  
ATOM    412  CB  GLU B  53      12.451  12.310  -3.579  1.00 96.06           C  
ATOM    413  O   GLU B  53       9.905  10.261  -3.713  1.00 96.06           O  
ATOM    414  CG  GLU B  53      12.794  13.689  -4.125  1.00 96.06           C  
ATOM    415  CD  GLU B  53      14.206  13.779  -4.681  1.00 96.06           C  
ATOM    416  OE1 GLU B  53      14.556  14.819  -5.283  1.00 96.06           O  
ATOM    417  OE2 GLU B  53      14.969  12.800  -4.515  1.00 96.06           O  
ATOM    418  N   THR B  54      11.128  10.149  -1.821  1.00 94.78           N  
ATOM    419  CA  THR B  54      10.744   8.766  -1.561  1.00 94.78           C  
ATOM    420  C   THR B  54       9.237   8.654  -1.346  1.00 94.78           C  
ATOM    421  CB  THR B  54      11.483   8.201  -0.334  1.00 94.78           C  
ATOM    422  O   THR B  54       8.583   7.791  -1.936  1.00 94.78           O  
ATOM    423  CG2 THR B  54      11.094   6.749  -0.077  1.00 94.78           C  
ATOM    424  OG1 THR B  54      12.897   8.272  -0.560  1.00 94.78           O  
ATOM    425  N   ALA B  55       8.655   9.590  -0.584  1.00 98.00           N  
ATOM    426  CA  ALA B  55       7.226   9.590  -0.284  1.00 98.00           C  
ATOM    427  C   ALA B  55       6.399   9.778  -1.553  1.00 98.00           C  
ATOM    428  CB  ALA B  55       6.895  10.683   0.730  1.00 98.00           C  
ATOM    429  O   ALA B  55       5.412   9.072  -1.768  1.00 98.00           O  
ATOM    430  N   LEU B  56       6.815  10.648  -2.429  1.00 97.98           N  
ATOM    431  CA  LEU B  56       6.112  10.923  -3.678  1.00 97.98           C  
ATOM    432  C   LEU B  56       6.200   9.732  -4.625  1.00 97.98           C  
ATOM    433  CB  LEU B  56       6.688  12.171  -4.353  1.00 97.98           C  
ATOM    434  O   LEU B  56       5.200   9.339  -5.230  1.00 97.98           O  
ATOM    435  CG  LEU B  56       6.354  13.512  -3.698  1.00 97.98           C  
ATOM    436  CD1 LEU B  56       7.208  14.623  -4.300  1.00 97.98           C  
ATOM    437  CD2 LEU B  56       4.870  13.828  -3.853  1.00 97.98           C  
ATOM    438  N   ARG B  57       7.372   9.197  -4.682  1.00 95.27           N  
ATOM    439  CA  ARG B  57       7.559   8.029  -5.537  1.00 95.27           C  
ATOM    440  C   ARG B  57       6.688   6.866  -5.074  1.00 95.27           C  
ATOM    441  CB  ARG B  57       9.029   7.606  -5.557  1.00 95.27           C  
ATOM    442  O   ARG B  57       5.984   6.252  -5.878  1.00 95.27           O  
ATOM    443  CG  ARG B  57       9.296   6.340  -6.355  1.00 95.27           C  
ATOM    444  CD  ARG B  57      10.774   5.976  -6.358  1.00 95.27           C  
ATOM    445  NE  ARG B  57      11.304   5.862  -5.002  1.00 95.27           N  
ATOM    446  NH1 ARG B  57      10.400   3.774  -4.602  1.00 95.27           N  
ATOM    447  NH2 ARG B  57      11.642   4.820  -2.984  1.00 95.27           N  
ATOM    448  CZ  ARG B  57      11.114   4.819  -4.199  1.00 95.27           C  
ATOM    449  N   GLU B  58       6.773   6.580  -3.774  1.00 97.36           N  
ATOM    450  CA  GLU B  58       6.009   5.466  -3.219  1.00 97.36           C  
ATOM    451  C   GLU B  58       4.509   5.684  -3.395  1.00 97.36           C  
ATOM    452  CB  GLU B  58       6.342   5.271  -1.738  1.00 97.36           C  
ATOM    453  O   GLU B  58       3.761   4.731  -3.625  1.00 97.36           O  
ATOM    454  CG  GLU B  58       7.748   4.745  -1.488  1.00 97.36           C  
ATOM    455  CD  GLU B  58       7.957   3.327  -1.995  1.00 97.36           C  
ATOM    456  OE1 GLU B  58       9.124   2.884  -2.094  1.00 97.36           O  
ATOM    457  OE2 GLU B  58       6.946   2.654  -2.297  1.00 97.36           O  
ATOM    458  N   THR B  59       4.038   6.912  -3.272  1.00 97.94           N  
ATOM    459  CA  THR B  59       2.631   7.234  -3.483  1.00 97.94           C  
ATOM    460  C   THR B  59       2.223   6.955  -4.927  1.00 97.94           C  
ATOM    461  CB  THR B  59       2.338   8.706  -3.140  1.00 97.94           C  
ATOM    462  O   THR B  59       1.166   6.372  -5.177  1.00 97.94           O  
ATOM    463  CG2 THR B  59       0.863   9.036  -3.346  1.00 97.94           C  
ATOM    464  OG1 THR B  59       2.684   8.950  -1.771  1.00 97.94           O  
ATOM    465  N   GLN B  60       3.082   7.305  -5.796  1.00 97.35           N  
ATOM    466  CA  GLN B  60       2.812   7.019  -7.201  1.00 97.35           C  
ATOM    467  C   GLN B  60       2.786   5.515  -7.461  1.00 97.35           C  
ATOM    468  CB  GLN B  60       3.856   7.688  -8.096  1.00 97.35           C  
ATOM    469  O   GLN B  60       1.870   5.008  -8.111  1.00 97.35           O  
ATOM    470  CG  GLN B  60       3.608   7.488  -9.585  1.00 97.35           C  
ATOM    471  CD  GLN B  60       4.633   8.196 -10.451  1.00 97.35           C  
ATOM    472  NE2 GLN B  60       4.337   8.319 -11.740  1.00 97.35           N  
ATOM    473  OE1 GLN B  60       5.683   8.630  -9.964  1.00 97.35           O  
ATOM    474  N   GLU B  61       3.716   4.805  -6.938  1.00 96.01           N  
ATOM    475  CA  GLU B  61       3.835   3.366  -7.152  1.00 96.01           C  
ATOM    476  C   GLU B  61       2.672   2.614  -6.509  1.00 96.01           C  
ATOM    477  CB  GLU B  61       5.165   2.848  -6.600  1.00 96.01           C  
ATOM    478  O   GLU B  61       2.092   1.716  -7.122  1.00 96.01           O  
ATOM    479  CG  GLU B  61       6.381   3.313  -7.388  1.00 96.01           C  
ATOM    480  CD  GLU B  61       7.699   2.852  -6.787  1.00 96.01           C  
ATOM    481  OE1 GLU B  61       8.771   3.218  -7.320  1.00 96.01           O  
ATOM    482  OE2 GLU B  61       7.659   2.117  -5.774  1.00 96.01           O  
ATOM    483  N   GLU B  62       2.255   3.054  -5.276  1.00 97.02           N  
ATOM    484  CA  GLU B  62       1.297   2.280  -4.491  1.00 97.02           C  
ATOM    485  C   GLU B  62      -0.136   2.708  -4.791  1.00 97.02           C  
ATOM    486  CB  GLU B  62       1.587   2.426  -2.995  1.00 97.02           C  
ATOM    487  O   GLU B  62      -1.059   1.893  -4.726  1.00 97.02           O  
ATOM    488  CG  GLU B  62       2.894   1.782  -2.556  1.00 97.02           C  
ATOM    489  CD  GLU B  62       3.136   1.877  -1.058  1.00 97.02           C  
ATOM    490  OE1 GLU B  62       4.155   1.335  -0.572  1.00 97.02           O  
ATOM    491  OE2 GLU B  62       2.301   2.499  -0.364  1.00 97.02           O  
ATOM    492  N   ALA B  63      -0.358   4.029  -5.175  1.00 96.77           N  
ATOM    493  CA  ALA B  63      -1.723   4.533  -5.304  1.00 96.77           C  
ATOM    494  C   ALA B  63      -1.951   5.153  -6.680  1.00 96.77           C  
ATOM    495  CB  ALA B  63      -2.018   5.554  -4.208  1.00 96.77           C  
ATOM    496  O   ALA B  63      -3.070   5.552  -7.009  1.00 96.77           O  
ATOM    497  N   GLY B  64      -0.911   5.280  -7.472  1.00 95.82           N  
ATOM    498  CA  GLY B  64      -1.031   5.788  -8.830  1.00 95.82           C  
ATOM    499  C   GLY B  64      -1.263   7.286  -8.888  1.00 95.82           C  
ATOM    500  O   GLY B  64      -1.786   7.800  -9.879  1.00 95.82           O  
ATOM    501  N   ILE B  65      -0.915   7.938  -7.826  1.00 97.65           N  
ATOM    502  CA  ILE B  65      -1.080   9.387  -7.789  1.00 97.65           C  
ATOM    503  C   ILE B  65       0.263  10.066  -8.047  1.00 97.65           C  
ATOM    504  CB  ILE B  65      -1.667   9.855  -6.439  1.00 97.65           C  
ATOM    505  O   ILE B  65       1.202   9.917  -7.261  1.00 97.65           O  
ATOM    506  CG1 ILE B  65      -2.978   9.118  -6.142  1.00 97.65           C  
ATOM    507  CG2 ILE B  65      -1.879  11.372  -6.438  1.00 97.65           C  
ATOM    508  CD1 ILE B  65      -3.536   9.382  -4.751  1.00 97.65           C  
ATOM    509  N   GLU B  66       0.276  10.858  -9.029  1.00 97.12           N  
ATOM    510  CA  GLU B  66       1.503  11.549  -9.414  1.00 97.12           C  
ATOM    511  C   GLU B  66       1.719  12.802  -8.571  1.00 97.12           C  
ATOM    512  CB  GLU B  66       1.470  11.914 -10.901  1.00 97.12           C  
ATOM    513  O   GLU B  66       0.768  13.352  -8.012  1.00 97.12           O  
ATOM    514  CG  GLU B  66       1.431  10.709 -11.830  1.00 97.12           C  
ATOM    515  CD  GLU B  66       1.397  11.088 -13.302  1.00 97.12           C  
ATOM    516  OE1 GLU B  66       1.324  10.180 -14.160  1.00 97.12           O  
ATOM    517  OE2 GLU B  66       1.444  12.302 -13.599  1.00 97.12           O  
ATOM    518  N   ALA B  67       2.935  13.252  -8.511  1.00 97.22           N  
ATOM    519  CA  ALA B  67       3.317  14.403  -7.697  1.00 97.22           C  
ATOM    520  C   ALA B  67       2.531  15.647  -8.103  1.00 97.22           C  
ATOM    521  CB  ALA B  67       4.817  14.663  -7.813  1.00 97.22           C  
ATOM    522  O   ALA B  67       2.127  16.440  -7.249  1.00 97.22           O  
ATOM    523  N   GLY B  68       2.281  15.744  -9.384  1.00 96.59           N  
ATOM    524  CA  GLY B  68       1.568  16.897  -9.909  1.00 96.59           C  
ATOM    525  C   GLY B  68       0.105  16.926  -9.510  1.00 96.59           C  
ATOM    526  O   GLY B  68      -0.553  17.963  -9.620  1.00 96.59           O  
ATOM    527  N   GLN B  69      -0.368  15.871  -8.997  1.00 98.21           N  
ATOM    528  CA  GLN B  69      -1.767  15.767  -8.596  1.00 98.21           C  
ATOM    529  C   GLN B  69      -1.936  16.056  -7.107  1.00 98.21           C  
ATOM    530  CB  GLN B  69      -2.320  14.380  -8.927  1.00 98.21           C  
ATOM    531  O   GLN B  69      -3.048  15.996  -6.579  1.00 98.21           O  
ATOM    532  CG  GLN B  69      -2.345  14.068 -10.417  1.00 98.21           C  
ATOM    533  CD  GLN B  69      -2.816  12.657 -10.714  1.00 98.21           C  
ATOM    534  NE2 GLN B  69      -4.040  12.534 -11.218  1.00 98.21           N  
ATOM    535  OE1 GLN B  69      -2.087  11.685 -10.492  1.00 98.21           O  
ATOM    536  N   LEU B  70      -0.781  16.374  -6.467  1.00 98.05           N  
ATOM    537  CA  LEU B  70      -0.799  16.545  -5.019  1.00 98.05           C  
ATOM    538  C   LEU B  70      -0.282  17.925  -4.627  1.00 98.05           C  
ATOM    539  CB  LEU B  70       0.042  15.461  -4.340  1.00 98.05           C  
ATOM    540  O   LEU B  70       0.572  18.490  -5.314  1.00 98.05           O  
ATOM    541  CG  LEU B  70      -0.446  14.021  -4.507  1.00 98.05           C  
ATOM    542  CD1 LEU B  70       0.654  13.040  -4.116  1.00 98.05           C  
ATOM    543  CD2 LEU B  70      -1.703  13.782  -3.676  1.00 98.05           C  
ATOM    544  N   THR B  71      -0.864  18.418  -3.615  1.00 97.41           N  
ATOM    545  CA  THR B  71      -0.321  19.593  -2.942  1.00 97.41           C  
ATOM    546  C   THR B  71       0.183  19.233  -1.547  1.00 97.41           C  
ATOM    547  CB  THR B  71      -1.372  20.713  -2.837  1.00 97.41           C  
ATOM    548  O   THR B  71      -0.611  18.941  -0.651  1.00 97.41           O  
ATOM    549  CG2 THR B  71      -0.768  21.981  -2.243  1.00 97.41           C  
ATOM    550  OG1 THR B  71      -1.881  21.006  -4.144  1.00 97.41           O  
ATOM    551  N   ILE B  72       1.474  19.331  -1.328  1.00 97.23           N  
ATOM    552  CA  ILE B  72       2.069  19.011  -0.035  1.00 97.23           C  
ATOM    553  C   ILE B  72       1.811  20.150   0.948  1.00 97.23           C  
ATOM    554  CB  ILE B  72       3.586  18.746  -0.161  1.00 97.23           C  
ATOM    555  O   ILE B  72       2.063  21.317   0.637  1.00 97.23           O  
ATOM    556  CG1 ILE B  72       3.852  17.650  -1.199  1.00 97.23           C  
ATOM    557  CG2 ILE B  72       4.183  18.370   1.198  1.00 97.23           C  
ATOM    558  CD1 ILE B  72       3.330  16.277  -0.797  1.00 97.23           C  
ATOM    559  N   ILE B  73       1.333  19.831   2.111  1.00 95.86           N  
ATOM    560  CA  ILE B  73       1.041  20.834   3.129  1.00 95.86           C  
ATOM    561  C   ILE B  73       2.298  21.116   3.950  1.00 95.86           C  
ATOM    562  CB  ILE B  73      -0.112  20.382   4.053  1.00 95.86           C  
ATOM    563  O   ILE B  73       2.780  20.245   4.678  1.00 95.86           O  
ATOM    564  CG1 ILE B  73      -1.333  19.973   3.222  1.00 95.86           C  
ATOM    565  CG2 ILE B  73      -0.473  21.489   5.048  1.00 95.86           C  
ATOM    566  CD1 ILE B  73      -1.873  21.081   2.328  1.00 95.86           C  
ATOM    567  N   GLU B  74       2.694  22.331   3.844  1.00 92.04           N  
ATOM    568  CA  GLU B  74       3.905  22.734   4.554  1.00 92.04           C  
ATOM    569  C   GLU B  74       3.649  22.863   6.053  1.00 92.04           C  
ATOM    570  CB  GLU B  74       4.442  24.054   3.996  1.00 92.04           C  
ATOM    571  O   GLU B  74       2.570  23.290   6.469  1.00 92.04           O  
ATOM    572  CG  GLU B  74       4.995  23.945   2.582  1.00 92.04           C  
ATOM    573  CD  GLU B  74       5.631  25.233   2.085  1.00 92.04           C  
ATOM    574  OE1 GLU B  74       6.164  25.250   0.953  1.00 92.04           O  
ATOM    575  OE2 GLU B  74       5.598  26.234   2.836  1.00 92.04           O  
ATOM    576  N   GLY B  75       4.532  22.389   6.863  1.00 91.13           N  
ATOM    577  CA  GLY B  75       4.438  22.608   8.297  1.00 91.13           C  
ATOM    578  C   GLY B  75       4.056  21.359   9.068  1.00 91.13           C  
ATOM    579  O   GLY B  75       4.061  21.358  10.301  1.00 91.13           O  
ATOM    580  N   PHE B  76       3.654  20.425   8.308  1.00 95.18           N  
ATOM    581  CA  PHE B  76       3.311  19.191   9.005  1.00 95.18           C  
ATOM    582  C   PHE B  76       4.270  18.069   8.624  1.00 95.18           C  
ATOM    583  CB  PHE B  76       1.869  18.779   8.692  1.00 95.18           C  
ATOM    584  O   PHE B  76       4.477  17.798   7.440  1.00 95.18           O  
ATOM    585  CG  PHE B  76       1.417  17.546   9.428  1.00 95.18           C  
ATOM    586  CD1 PHE B  76       1.590  16.285   8.872  1.00 95.18           C  
ATOM    587  CD2 PHE B  76       0.819  17.650  10.677  1.00 95.18           C  
ATOM    588  CE1 PHE B  76       1.172  15.142   9.551  1.00 95.18           C  
ATOM    589  CE2 PHE B  76       0.399  16.513  11.362  1.00 95.18           C  
ATOM    590  CZ  PHE B  76       0.576  15.260  10.796  1.00 95.18           C  
ATOM    591  N   LYS B  77       4.868  17.450   9.518  1.00 96.25           N  
ATOM    592  CA  LYS B  77       5.755  16.297   9.389  1.00 96.25           C  
ATOM    593  C   LYS B  77       5.744  15.450  10.658  1.00 96.25           C  
ATOM    594  CB  LYS B  77       7.181  16.749   9.073  1.00 96.25           C  
ATOM    595  O   LYS B  77       5.937  15.969  11.759  1.00 96.25           O  
ATOM    596  CG  LYS B  77       8.159  15.604   8.851  1.00 96.25           C  
ATOM    597  CD  LYS B  77       9.572  16.116   8.602  1.00 96.25           C  
ATOM    598  CE  LYS B  77      10.564  14.971   8.457  1.00 96.25           C  
ATOM    599  NZ  LYS B  77      11.953  15.468   8.222  1.00 96.25           N  
ATOM    600  N   ARG B  78       5.487  14.092  10.461  1.00 96.31           N  
ATOM    601  CA  ARG B  78       5.435  13.212  11.624  1.00 96.31           C  
ATOM    602  C   ARG B  78       6.336  11.996  11.432  1.00 96.31           C  
ATOM    603  CB  ARG B  78       3.998  12.762  11.894  1.00 96.31           C  
ATOM    604  O   ARG B  78       6.292  11.344  10.387  1.00 96.31           O  
ATOM    605  CG  ARG B  78       3.220  13.699  12.805  1.00 96.31           C  
ATOM    606  CD  ARG B  78       3.818  13.751  14.204  1.00 96.31           C  
ATOM    607  NE  ARG B  78       2.992  14.539  15.114  1.00 96.31           N  
ATOM    608  NH1 ARG B  78       4.308  14.153  16.973  1.00 96.31           N  
ATOM    609  NH2 ARG B  78       2.425  15.449  17.145  1.00 96.31           N  
ATOM    610  CZ  ARG B  78       3.244  14.712  16.408  1.00 96.31           C  
ATOM    611  N   GLU B  79       7.104  11.743  12.401  1.00 95.56           N  
ATOM    612  CA  GLU B  79       7.979  10.575  12.418  1.00 95.56           C  
ATOM    613  C   GLU B  79       7.446   9.499  13.359  1.00 95.56           C  
ATOM    614  CB  GLU B  79       9.400  10.974  12.825  1.00 95.56           C  
ATOM    615  O   GLU B  79       7.215   9.760  14.541  1.00 95.56           O  
ATOM    616  CG  GLU B  79      10.422   9.858  12.664  1.00 95.56           C  
ATOM    617  CD  GLU B  79      11.846  10.300  12.964  1.00 95.56           C  
ATOM    618  OE1 GLU B  79      12.677   9.448  13.353  1.00 95.56           O  
ATOM    619  OE2 GLU B  79      12.132  11.508  12.809  1.00 95.56           O  
ATOM    620  N   LEU B  80       7.217   8.349  12.790  1.00 92.96           N  
ATOM    621  CA  LEU B  80       6.765   7.206  13.575  1.00 92.96           C  
ATOM    622  C   LEU B  80       7.896   6.201  13.773  1.00 92.96           C  
ATOM    623  CB  LEU B  80       5.575   6.525  12.895  1.00 92.96           C  
ATOM    624  O   LEU B  80       8.574   5.827  12.814  1.00 92.96           O  
ATOM    625  CG  LEU B  80       4.263   7.311  12.877  1.00 92.96           C  
ATOM    626  CD1 LEU B  80       4.344   8.454  11.871  1.00 92.96           C  
ATOM    627  CD2 LEU B  80       3.091   6.390  12.554  1.00 92.96           C  
ATOM    628  N   ASN B  81       8.061   5.772  14.984  1.00 89.40           N  
ATOM    629  CA  ASN B  81       9.088   4.793  15.327  1.00 89.40           C  
ATOM    630  C   ASN B  81       8.483   3.550  15.973  1.00 89.40           C  
ATOM    631  CB  ASN B  81      10.136   5.416  16.252  1.00 89.40           C  
ATOM    632  O   ASN B  81       7.743   3.652  16.954  1.00 89.40           O  
ATOM    633  CG  ASN B  81      10.816   6.622  15.635  1.00 89.40           C  
ATOM    634  ND2 ASN B  81      10.462   7.810  16.110  1.00 89.40           N  
ATOM    635  OD1 ASN B  81      11.653   6.487  14.738  1.00 89.40           O  
ATOM    636  N   TYR B  82       8.756   2.438  15.312  1.00 85.95           N  
ATOM    637  CA  TYR B  82       8.273   1.178  15.864  1.00 85.95           C  
ATOM    638  C   TYR B  82       9.141   0.013  15.404  1.00 85.95           C  
ATOM    639  CB  TYR B  82       6.816   0.936  15.458  1.00 85.95           C  
ATOM    640  O   TYR B  82      10.038   0.188  14.576  1.00 85.95           O  
ATOM    641  CG  TYR B  82       6.591   0.956  13.965  1.00 85.95           C  
ATOM    642  CD1 TYR B  82       6.260   2.138  13.307  1.00 85.95           C  
ATOM    643  CD2 TYR B  82       6.707  -0.206  13.211  1.00 85.95           C  
ATOM    644  CE1 TYR B  82       6.050   2.162  11.932  1.00 85.95           C  
ATOM    645  CE2 TYR B  82       6.499  -0.195  11.836  1.00 85.95           C  
ATOM    646  OH  TYR B  82       5.964   1.009   9.845  1.00 85.95           O  
ATOM    647  CZ  TYR B  82       6.172   0.992  11.206  1.00 85.95           C  
ATOM    648  N   VAL B  83       8.949  -1.145  16.051  1.00 80.86           N  
ATOM    649  CA  VAL B  83       9.691  -2.354  15.708  1.00 80.86           C  
ATOM    650  C   VAL B  83       8.848  -3.233  14.787  1.00 80.86           C  
ATOM    651  CB  VAL B  83      10.103  -3.144  16.970  1.00 80.86           C  
ATOM    652  O   VAL B  83       7.711  -3.578  15.118  1.00 80.86           O  
ATOM    653  CG1 VAL B  83      10.894  -4.394  16.590  1.00 80.86           C  
ATOM    654  CG2 VAL B  83      10.916  -2.259  17.912  1.00 80.86           C  
ATOM    655  N   ALA B  84       9.347  -3.435  13.519  1.00 74.51           N  
ATOM    656  CA  ALA B  84       8.700  -4.312  12.547  1.00 74.51           C  
ATOM    657  C   ALA B  84       9.593  -5.501  12.202  1.00 74.51           C  
ATOM    658  CB  ALA B  84       8.344  -3.534  11.283  1.00 74.51           C  
ATOM    659  O   ALA B  84      10.748  -5.325  11.810  1.00 74.51           O  
ATOM    660  N   ARG B  85       9.145  -6.691  12.370  1.00 69.74           N  
ATOM    661  CA  ARG B  85       9.903  -7.907  12.096  1.00 69.74           C  
ATOM    662  C   ARG B  85      11.212  -7.925  12.878  1.00 69.74           C  
ATOM    663  CB  ARG B  85      10.187  -8.038  10.598  1.00 69.74           C  
ATOM    664  O   ARG B  85      12.270  -8.227  12.322  1.00 69.74           O  
ATOM    665  CG  ARG B  85       8.938  -8.198   9.746  1.00 69.74           C  
ATOM    666  CD  ARG B  85       9.279  -8.396   8.275  1.00 69.74           C  
ATOM    667  NE  ARG B  85       8.078  -8.468   7.448  1.00 69.74           N  
ATOM    668  NH1 ARG B  85       9.217  -8.678   5.449  1.00 69.74           N  
ATOM    669  NH2 ARG B  85       6.925  -8.656   5.471  1.00 69.74           N  
ATOM    670  CZ  ARG B  85       8.076  -8.600   6.125  1.00 69.74           C  
ATOM    671  N   ASN B  86      11.163  -7.378  14.071  1.00 77.05           N  
ATOM    672  CA  ASN B  86      12.266  -7.394  15.026  1.00 77.05           C  
ATOM    673  C   ASN B  86      13.356  -6.399  14.640  1.00 77.05           C  
ATOM    674  CB  ASN B  86      12.851  -8.803  15.147  1.00 77.05           C  
ATOM    675  O   ASN B  86      14.512  -6.551  15.041  1.00 77.05           O  
ATOM    676  CG  ASN B  86      11.980  -9.728  15.974  1.00 77.05           C  
ATOM    677  ND2 ASN B  86      12.211 -11.030  15.848  1.00 77.05           N  
ATOM    678  OD1 ASN B  86      11.106  -9.277  16.718  1.00 77.05           O  
ATOM    679  N   LYS B  87      13.060  -5.511  13.759  1.00 80.16           N  
ATOM    680  CA  LYS B  87      13.977  -4.445  13.368  1.00 80.16           C  
ATOM    681  C   LYS B  87      13.347  -3.072  13.582  1.00 80.16           C  
ATOM    682  CB  LYS B  87      14.396  -4.607  11.905  1.00 80.16           C  
ATOM    683  O   LYS B  87      12.178  -2.861  13.251  1.00 80.16           O  
ATOM    684  CG  LYS B  87      15.246  -5.839  11.638  1.00 80.16           C  
ATOM    685  CD  LYS B  87      15.703  -5.900  10.186  1.00 80.16           C  
ATOM    686  CE  LYS B  87      16.519  -7.154   9.907  1.00 80.16           C  
ATOM    687  NZ  LYS B  87      16.941  -7.234   8.477  1.00 80.16           N  
ATOM    688  N   PRO B  88      14.104  -2.291  14.204  1.00 85.02           N  
ATOM    689  CA  PRO B  88      13.580  -0.934  14.376  1.00 85.02           C  
ATOM    690  C   PRO B  88      13.277  -0.246  13.046  1.00 85.02           C  
ATOM    691  CB  PRO B  88      14.707  -0.212  15.119  1.00 85.02           C  
ATOM    692  O   PRO B  88      14.068  -0.341  12.104  1.00 85.02           O  
ATOM    693  CG  PRO B  88      15.929  -1.029  14.846  1.00 85.02           C  
ATOM    694  CD  PRO B  88      15.502  -2.429  14.512  1.00 85.02           C  
ATOM    695  N   LYS B  89      12.103   0.405  12.935  1.00 88.32           N  
ATOM    696  CA  LYS B  89      11.663   1.057  11.705  1.00 88.32           C  
ATOM    697  C   LYS B  89      11.182   2.479  11.979  1.00 88.32           C  
ATOM    698  CB  LYS B  89      10.551   0.247  11.036  1.00 88.32           C  
ATOM    699  O   LYS B  89      10.479   2.723  12.962  1.00 88.32           O  
ATOM    700  CG  LYS B  89      10.152   0.761   9.661  1.00 88.32           C  
ATOM    701  CD  LYS B  89       9.156  -0.170   8.983  1.00 88.32           C  
ATOM    702  CE  LYS B  89       8.801   0.312   7.583  1.00 88.32           C  
ATOM    703  NZ  LYS B  89       7.879  -0.635   6.888  1.00 88.32           N  
ATOM    704  N   THR B  90      11.685   3.361  11.141  1.00 92.62           N  
ATOM    705  CA  THR B  90      11.246   4.751  11.206  1.00 92.62           C  
ATOM    706  C   THR B  90      10.492   5.140   9.938  1.00 92.62           C  
ATOM    707  CB  THR B  90      12.438   5.704  11.411  1.00 92.62           C  
ATOM    708  O   THR B  90      10.999   4.962   8.829  1.00 92.62           O  
ATOM    709  CG2 THR B  90      11.971   7.150  11.535  1.00 92.62           C  
ATOM    710  OG1 THR B  90      13.138   5.335  12.606  1.00 92.62           O  
ATOM    711  N   VAL B  91       9.292   5.681  10.120  1.00 94.76           N  
ATOM    712  CA  VAL B  91       8.506   6.132   8.976  1.00 94.76           C  
ATOM    713  C   VAL B  91       8.185   7.617   9.121  1.00 94.76           C  
ATOM    714  CB  VAL B  91       7.202   5.317   8.827  1.00 94.76           C  
ATOM    715  O   VAL B  91       7.663   8.048  10.153  1.00 94.76           O  
ATOM    716  CG1 VAL B  91       6.423   5.764   7.591  1.00 94.76           C  
ATOM    717  CG2 VAL B  91       7.512   3.823   8.756  1.00 94.76           C  
ATOM    718  N   ILE B  92       8.436   8.353   8.109  1.00 97.13           N  
ATOM    719  CA  ILE B  92       8.151   9.784   8.105  1.00 97.13           C  
ATOM    720  C   ILE B  92       6.962  10.070   7.190  1.00 97.13           C  
ATOM    721  CB  ILE B  92       9.382  10.603   7.656  1.00 97.13           C  
ATOM    722  O   ILE B  92       6.951   9.659   6.028  1.00 97.13           O  
ATOM    723  CG1 ILE B  92      10.602  10.248   8.514  1.00 97.13           C  
ATOM    724  CG2 ILE B  92       9.084  12.104   7.722  1.00 97.13           C  
ATOM    725  CD1 ILE B  92      11.914  10.814   7.989  1.00 97.13           C  
ATOM    726  N   TYR B  93       6.004  10.840   7.738  1.00 98.14           N  
ATOM    727  CA  TYR B  93       4.811  11.173   6.967  1.00 98.14           C  
ATOM    728  C   TYR B  93       4.680  12.681   6.789  1.00 98.14           C  
ATOM    729  CB  TYR B  93       3.557  10.617   7.648  1.00 98.14           C  
ATOM    730  O   TYR B  93       4.959  13.448   7.714  1.00 98.14           O  
ATOM    731  CG  TYR B  93       3.296   9.162   7.343  1.00 98.14           C  
ATOM    732  CD1 TYR B  93       2.828   8.765   6.093  1.00 98.14           C  
ATOM    733  CD2 TYR B  93       3.515   8.182   8.305  1.00 98.14           C  
ATOM    734  CE1 TYR B  93       2.583   7.426   5.808  1.00 98.14           C  
ATOM    735  CE2 TYR B  93       3.274   6.839   8.032  1.00 98.14           C  
ATOM    736  OH  TYR B  93       2.569   5.144   6.506  1.00 98.14           O  
ATOM    737  CZ  TYR B  93       2.809   6.472   6.782  1.00 98.14           C  
ATOM    738  N   TRP B  94       4.290  13.080   5.612  1.00 98.34           N  
ATOM    739  CA  TRP B  94       3.827  14.426   5.292  1.00 98.34           C  
ATOM    740  C   TRP B  94       2.346  14.421   4.929  1.00 98.34           C  
ATOM    741  CB  TRP B  94       4.646  15.017   4.141  1.00 98.34           C  
ATOM    742  O   TRP B  94       1.789  13.377   4.582  1.00 98.34           O  
ATOM    743  CG  TRP B  94       6.070  15.317   4.498  1.00 98.34           C  
ATOM    744  CD1 TRP B  94       6.584  16.519   4.900  1.00 98.34           C  
ATOM    745  CD2 TRP B  94       7.167  14.398   4.481  1.00 98.34           C  
ATOM    746  CE2 TRP B  94       8.317  15.112   4.885  1.00 98.34           C  
ATOM    747  CE3 TRP B  94       7.289  13.039   4.164  1.00 98.34           C  
ATOM    748  NE1 TRP B  94       7.934  16.403   5.134  1.00 98.34           N  
ATOM    749  CH2 TRP B  94       9.665  13.180   4.664  1.00 98.34           C  
ATOM    750  CZ2 TRP B  94       9.574  14.511   4.980  1.00 98.34           C  
ATOM    751  CZ3 TRP B  94       8.541  12.442   4.260  1.00 98.34           C  
ATOM    752  N   LEU B  95       1.735  15.564   5.016  1.00 98.00           N  
ATOM    753  CA  LEU B  95       0.353  15.730   4.579  1.00 98.00           C  
ATOM    754  C   LEU B  95       0.294  16.231   3.140  1.00 98.00           C  
ATOM    755  CB  LEU B  95      -0.387  16.702   5.501  1.00 98.00           C  
ATOM    756  O   LEU B  95       1.062  17.116   2.754  1.00 98.00           O  
ATOM    757  CG  LEU B  95      -0.900  16.126   6.822  1.00 98.00           C  
ATOM    758  CD1 LEU B  95      -1.386  17.246   7.736  1.00 98.00           C  
ATOM    759  CD2 LEU B  95      -2.012  15.114   6.569  1.00 98.00           C  
ATOM    760  N   ALA B  96      -0.636  15.593   2.398  1.00 98.26           N  
ATOM    761  CA  ALA B  96      -0.790  16.030   1.012  1.00 98.26           C  
ATOM    762  C   ALA B  96      -2.251  15.970   0.577  1.00 98.26           C  
ATOM    763  CB  ALA B  96       0.074  15.177   0.086  1.00 98.26           C  
ATOM    764  O   ALA B  96      -2.951  14.996   0.864  1.00 98.26           O  
ATOM    765  N   GLU B  97      -2.640  16.997  -0.099  1.00 97.04           N  
ATOM    766  CA  GLU B  97      -4.006  17.076  -0.607  1.00 97.04           C  
ATOM    767  C   GLU B  97      -4.059  16.757  -2.099  1.00 97.04           C  
ATOM    768  CB  GLU B  97      -4.598  18.463  -0.345  1.00 97.04           C  
ATOM    769  O   GLU B  97      -3.226  17.234  -2.871  1.00 97.04           O  
ATOM    770  CG  GLU B  97      -6.057  18.597  -0.757  1.00 97.04           C  
ATOM    771  CD  GLU B  97      -6.643  19.967  -0.452  1.00 97.04           C  
ATOM    772  OE1 GLU B  97      -7.879  20.135  -0.556  1.00 97.04           O  
ATOM    773  OE2 GLU B  97      -5.859  20.880  -0.108  1.00 97.04           O  
ATOM    774  N   VAL B  98      -5.067  15.946  -2.445  1.00 97.14           N  
ATOM    775  CA  VAL B  98      -5.274  15.704  -3.869  1.00 97.14           C  
ATOM    776  C   VAL B  98      -5.940  16.921  -4.509  1.00 97.14           C  
ATOM    777  CB  VAL B  98      -6.129  14.440  -4.112  1.00 97.14           C  
ATOM    778  O   VAL B  98      -6.818  17.544  -3.907  1.00 97.14           O  
ATOM    779  CG1 VAL B  98      -5.351  13.181  -3.733  1.00 97.14           C  
ATOM    780  CG2 VAL B  98      -7.436  14.522  -3.325  1.00 97.14           C  
ATOM    781  N   LYS B  99      -5.535  17.310  -5.656  1.00 94.47           N  
ATOM    782  CA  LYS B  99      -6.056  18.481  -6.356  1.00 94.47           C  
ATOM    783  C   LYS B  99      -7.442  18.206  -6.931  1.00 94.47           C  
ATOM    784  CB  LYS B  99      -5.101  18.909  -7.472  1.00 94.47           C  
ATOM    785  O   LYS B  99      -8.292  19.098  -6.972  1.00 94.47           O  
ATOM    786  CG  LYS B  99      -3.764  19.436  -6.973  1.00 94.47           C  
ATOM    787  CD  LYS B  99      -2.866  19.862  -8.128  1.00 94.47           C  
ATOM    788  CE  LYS B  99      -1.517  20.365  -7.632  1.00 94.47           C  
ATOM    789  NZ  LYS B  99      -0.619  20.748  -8.762  1.00 94.47           N  
ATOM    790  N   ASP B 100      -7.612  16.928  -7.330  1.00 93.65           N  
ATOM    791  CA  ASP B 100      -8.891  16.492  -7.882  1.00 93.65           C  
ATOM    792  C   ASP B 100      -9.593  15.519  -6.937  1.00 93.65           C  
ATOM    793  CB  ASP B 100      -8.691  15.842  -9.253  1.00 93.65           C  
ATOM    794  O   ASP B 100      -9.088  14.424  -6.677  1.00 93.65           O  
ATOM    795  CG  ASP B 100      -9.997  15.451  -9.920  1.00 93.65           C  
ATOM    796  OD1 ASP B 100     -11.077  15.811  -9.404  1.00 93.65           O  
ATOM    797  OD2 ASP B 100      -9.946  14.774 -10.970  1.00 93.65           O  
ATOM    798  N   TYR B 101     -10.801  15.904  -6.504  1.00 89.19           N  
ATOM    799  CA  TYR B 101     -11.570  15.107  -5.553  1.00 89.19           C  
ATOM    800  C   TYR B 101     -11.815  13.703  -6.091  1.00 89.19           C  
ATOM    801  CB  TYR B 101     -12.906  15.787  -5.239  1.00 89.19           C  
ATOM    802  O   TYR B 101     -11.880  12.740  -5.323  1.00 89.19           O  
ATOM    803  CG  TYR B 101     -13.728  15.059  -4.203  1.00 89.19           C  
ATOM    804  CD1 TYR B 101     -14.698  14.133  -4.580  1.00 89.19           C  
ATOM    805  CD2 TYR B 101     -13.537  15.296  -2.846  1.00 89.19           C  
ATOM    806  CE1 TYR B 101     -15.459  13.461  -3.629  1.00 89.19           C  
ATOM    807  CE2 TYR B 101     -14.293  14.631  -1.886  1.00 89.19           C  
ATOM    808  OH  TYR B 101     -16.000  13.054  -1.341  1.00 89.19           O  
ATOM    809  CZ  TYR B 101     -15.249  13.716  -2.287  1.00 89.19           C  
ATOM    810  N   ASP B 102     -12.015  13.543  -7.355  1.00 90.62           N  
ATOM    811  CA  ASP B 102     -12.366  12.266  -7.969  1.00 90.62           C  
ATOM    812  C   ASP B 102     -11.139  11.598  -8.586  1.00 90.62           C  
ATOM    813  CB  ASP B 102     -13.449  12.461  -9.032  1.00 90.62           C  
ATOM    814  O   ASP B 102     -11.262  10.803  -9.520  1.00 90.62           O  
ATOM    815  CG  ASP B 102     -14.787  12.876  -8.447  1.00 90.62           C  
ATOM    816  OD1 ASP B 102     -15.218  12.287  -7.432  1.00 90.62           O  
ATOM    817  OD2 ASP B 102     -15.418  13.798  -9.007  1.00 90.62           O  
ATOM    818  N   VAL B 103      -9.988  11.873  -8.022  1.00 93.38           N  
ATOM    819  CA  VAL B 103      -8.746  11.316  -8.549  1.00 93.38           C  
ATOM    820  C   VAL B 103      -8.836   9.792  -8.582  1.00 93.38           C  
ATOM    821  CB  VAL B 103      -7.525  11.760  -7.712  1.00 93.38           C  
ATOM    822  O   VAL B 103      -9.381   9.176  -7.663  1.00 93.38           O  
ATOM    823  CG1 VAL B 103      -7.594  11.172  -6.303  1.00 93.38           C  
ATOM    824  CG2 VAL B 103      -6.227  11.349  -8.403  1.00 93.38           C  
ATOM    825  N   GLU B 104      -8.365   9.212  -9.600  1.00 95.40           N  
ATOM    826  CA  GLU B 104      -8.380   7.761  -9.762  1.00 95.40           C  
ATOM    827  C   GLU B 104      -7.250   7.107  -8.973  1.00 95.40           C  
ATOM    828  CB  GLU B 104      -8.276   7.384 -11.242  1.00 95.40           C  
ATOM    829  O   GLU B 104      -6.103   7.556  -9.032  1.00 95.40           O  
ATOM    830  CG  GLU B 104      -8.421   5.892 -11.508  1.00 95.40           C  
ATOM    831  CD  GLU B 104      -8.250   5.525 -12.973  1.00 95.40           C  
ATOM    832  OE1 GLU B 104      -8.412   4.334 -13.323  1.00 95.40           O  
ATOM    833  OE2 GLU B 104      -7.952   6.435 -13.778  1.00 95.40           O  
ATOM    834  N   ILE B 105      -7.573   6.044  -8.292  1.00 96.06           N  
ATOM    835  CA  ILE B 105      -6.583   5.294  -7.526  1.00 96.06           C  
ATOM    836  C   ILE B 105      -6.238   3.999  -8.256  1.00 96.06           C  
ATOM    837  CB  ILE B 105      -7.088   4.987  -6.098  1.00 96.06           C  
ATOM    838  O   ILE B 105      -7.126   3.207  -8.582  1.00 96.06           O  
ATOM    839  CG1 ILE B 105      -7.489   6.282  -5.383  1.00 96.06           C  
ATOM    840  CG2 ILE B 105      -6.024   4.227  -5.301  1.00 96.06           C  
ATOM    841  CD1 ILE B 105      -6.350   7.281  -5.227  1.00 96.06           C  
ATOM    842  N   ARG B 106      -4.972   3.788  -8.500  1.00 96.33           N  
ATOM    843  CA  ARG B 106      -4.465   2.550  -9.082  1.00 96.33           C  
ATOM    844  C   ARG B 106      -3.509   1.846  -8.125  1.00 96.33           C  
ATOM    845  CB  ARG B 106      -3.762   2.830 -10.412  1.00 96.33           C  
ATOM    846  O   ARG B 106      -2.354   2.252  -7.982  1.00 96.33           O  
ATOM    847  CG  ARG B 106      -4.691   3.336 -11.505  1.00 96.33           C  
ATOM    848  CD  ARG B 106      -3.949   3.561 -12.815  1.00 96.33           C  
ATOM    849  NE  ARG B 106      -4.823   4.128 -13.838  1.00 96.33           N  
ATOM    850  NH1 ARG B 106      -3.162   4.352 -15.428  1.00 96.33           N  
ATOM    851  NH2 ARG B 106      -5.309   4.996 -15.908  1.00 96.33           N  
ATOM    852  CZ  ARG B 106      -4.429   4.491 -15.056  1.00 96.33           C  
ATOM    853  N   LEU B 107      -3.950   0.752  -7.626  1.00 94.30           N  
ATOM    854  CA  LEU B 107      -3.210   0.053  -6.581  1.00 94.30           C  
ATOM    855  C   LEU B 107      -2.105  -0.809  -7.181  1.00 94.30           C  
ATOM    856  CB  LEU B 107      -4.155  -0.816  -5.746  1.00 94.30           C  
ATOM    857  O   LEU B 107      -2.274  -1.382  -8.260  1.00 94.30           O  
ATOM    858  CG  LEU B 107      -5.181  -0.073  -4.890  1.00 94.30           C  
ATOM    859  CD1 LEU B 107      -6.123  -1.063  -4.213  1.00 94.30           C  
ATOM    860  CD2 LEU B 107      -4.481   0.800  -3.854  1.00 94.30           C  
ATOM    861  N   SER B 108      -0.972  -0.756  -6.519  1.00 90.19           N  
ATOM    862  CA  SER B 108       0.082  -1.702  -6.868  1.00 90.19           C  
ATOM    863  C   SER B 108      -0.232  -3.099  -6.343  1.00 90.19           C  
ATOM    864  CB  SER B 108       1.429  -1.232  -6.317  1.00 90.19           C  
ATOM    865  O   SER B 108      -1.235  -3.298  -5.656  1.00 90.19           O  
ATOM    866  OG  SER B 108       1.516  -1.479  -4.924  1.00 90.19           O  
ATOM    867  N   HIS B 109       0.561  -4.098  -6.678  1.00 90.10           N  
ATOM    868  CA  HIS B 109       0.365  -5.483  -6.266  1.00 90.10           C  
ATOM    869  C   HIS B 109       0.550  -5.641  -4.760  1.00 90.10           C  
ATOM    870  CB  HIS B 109       1.328  -6.406  -7.013  1.00 90.10           C  
ATOM    871  O   HIS B 109       0.174  -6.666  -4.188  1.00 90.10           O  
ATOM    872  CG  HIS B 109       2.769  -6.130  -6.725  1.00 90.10           C  
ATOM    873  CD2 HIS B 109       3.648  -6.755  -5.907  1.00 90.10           C  
ATOM    874  ND1 HIS B 109       3.460  -5.093  -7.315  1.00 90.10           N  
ATOM    875  CE1 HIS B 109       4.706  -5.094  -6.870  1.00 90.10           C  
ATOM    876  NE2 HIS B 109       4.846  -6.092  -6.015  1.00 90.10           N  
ATOM    877  N   GLU B 110       1.113  -4.626  -4.180  1.00 91.05           N  
ATOM    878  CA  GLU B 110       1.357  -4.655  -2.741  1.00 91.05           C  
ATOM    879  C   GLU B 110       0.073  -4.398  -1.958  1.00 91.05           C  
ATOM    880  CB  GLU B 110       2.423  -3.626  -2.355  1.00 91.05           C  
ATOM    881  O   GLU B 110       0.008  -4.664  -0.756  1.00 91.05           O  
ATOM    882  CG  GLU B 110       3.795  -3.910  -2.948  1.00 91.05           C  
ATOM    883  CD  GLU B 110       4.844  -2.882  -2.553  1.00 91.05           C  
ATOM    884  OE1 GLU B 110       5.963  -2.911  -3.113  1.00 91.05           O  
ATOM    885  OE2 GLU B 110       4.544  -2.042  -1.676  1.00 91.05           O  
ATOM    886  N   HIS B 111      -0.918  -3.919  -2.680  1.00 90.27           N  
ATOM    887  CA  HIS B 111      -2.181  -3.583  -2.032  1.00 90.27           C  
ATOM    888  C   HIS B 111      -3.361  -4.208  -2.767  1.00 90.27           C  
ATOM    889  CB  HIS B 111      -2.355  -2.065  -1.955  1.00 90.27           C  
ATOM    890  O   HIS B 111      -3.290  -4.447  -3.975  1.00 90.27           O  
ATOM    891  CG  HIS B 111      -1.279  -1.376  -1.177  1.00 90.27           C  
ATOM    892  CD2 HIS B 111      -1.223  -0.999   0.122  1.00 90.27           C  
ATOM    893  ND1 HIS B 111      -0.082  -0.993  -1.743  1.00 90.27           N  
ATOM    894  CE1 HIS B 111       0.666  -0.410  -0.821  1.00 90.27           C  
ATOM    895  NE2 HIS B 111      -0.003  -0.401   0.319  1.00 90.27           N  
ATOM    896  N   GLN B 112      -4.455  -4.406  -1.949  1.00 89.30           N  
ATOM    897  CA  GLN B 112      -5.579  -5.111  -2.558  1.00 89.30           C  
ATOM    898  C   GLN B 112      -6.854  -4.276  -2.488  1.00 89.30           C  
ATOM    899  CB  GLN B 112      -5.798  -6.463  -1.877  1.00 89.30           C  
ATOM    900  O   GLN B 112      -7.846  -4.592  -3.149  1.00 89.30           O  
ATOM    901  CG  GLN B 112      -6.117  -6.359  -0.392  1.00 89.30           C  
ATOM    902  CD  GLN B 112      -6.261  -7.714   0.274  1.00 89.30           C  
ATOM    903  NE2 GLN B 112      -6.601  -7.711   1.558  1.00 89.30           N  
ATOM    904  OE1 GLN B 112      -6.070  -8.756  -0.362  1.00 89.30           O  
ATOM    905  N   ALA B 113      -6.864  -3.248  -1.715  1.00 93.17           N  
ATOM    906  CA  ALA B 113      -8.038  -2.388  -1.589  1.00 93.17           C  
ATOM    907  C   ALA B 113      -7.649  -0.998  -1.095  1.00 93.17           C  
ATOM    908  CB  ALA B 113      -9.060  -3.018  -0.645  1.00 93.17           C  
ATOM    909  O   ALA B 113      -6.527  -0.789  -0.627  1.00 93.17           O  
ATOM    910  N   TYR B 114      -8.541  -0.035  -1.354  1.00 96.78           N  
ATOM    911  CA  TYR B 114      -8.362   1.311  -0.822  1.00 96.78           C  
ATOM    912  C   TYR B 114      -9.694   1.903  -0.378  1.00 96.78           C  
ATOM    913  CB  TYR B 114      -7.708   2.220  -1.868  1.00 96.78           C  
ATOM    914  O   TYR B 114     -10.757   1.450  -0.810  1.00 96.78           O  
ATOM    915  CG  TYR B 114      -8.617   2.570  -3.021  1.00 96.78           C  
ATOM    916  CD1 TYR B 114      -8.639   1.793  -4.177  1.00 96.78           C  
ATOM    917  CD2 TYR B 114      -9.455   3.678  -2.957  1.00 96.78           C  
ATOM    918  CE1 TYR B 114      -9.473   2.112  -5.243  1.00 96.78           C  
ATOM    919  CE2 TYR B 114     -10.294   4.007  -4.017  1.00 96.78           C  
ATOM    920  OH  TYR B 114     -11.124   3.540  -6.206  1.00 96.78           O  
ATOM    921  CZ  TYR B 114     -10.296   3.219  -5.154  1.00 96.78           C  
ATOM    922  N   ARG B 115      -9.615   2.928   0.517  1.00 95.08           N  
ATOM    923  CA  ARG B 115     -10.809   3.636   0.968  1.00 95.08           C  
ATOM    924  C   ARG B 115     -10.500   5.101   1.258  1.00 95.08           C  
ATOM    925  CB  ARG B 115     -11.391   2.967   2.215  1.00 95.08           C  
ATOM    926  O   ARG B 115      -9.422   5.427   1.758  1.00 95.08           O  
ATOM    927  CG  ARG B 115     -11.999   1.598   1.953  1.00 95.08           C  
ATOM    928  CD  ARG B 115     -12.882   1.143   3.106  1.00 95.08           C  
ATOM    929  NE  ARG B 115     -13.478  -0.164   2.845  1.00 95.08           N  
ATOM    930  NH1 ARG B 115     -15.041  -0.020   4.540  1.00 95.08           N  
ATOM    931  NH2 ARG B 115     -14.956  -1.884   3.209  1.00 95.08           N  
ATOM    932  CZ  ARG B 115     -14.490  -0.686   3.532  1.00 95.08           C  
ATOM    933  N   TRP B 116     -11.443   5.867   0.929  1.00 94.77           N  
ATOM    934  CA  TRP B 116     -11.482   7.228   1.454  1.00 94.77           C  
ATOM    935  C   TRP B 116     -12.349   7.303   2.707  1.00 94.77           C  
ATOM    936  CB  TRP B 116     -12.009   8.199   0.394  1.00 94.77           C  
ATOM    937  O   TRP B 116     -13.536   6.974   2.668  1.00 94.77           O  
ATOM    938  CG  TRP B 116     -11.082   8.395  -0.767  1.00 94.77           C  
ATOM    939  CD1 TRP B 116     -11.154   7.786  -1.990  1.00 94.77           C  
ATOM    940  CD2 TRP B 116      -9.940   9.255  -0.813  1.00 94.77           C  
ATOM    941  CE2 TRP B 116      -9.366   9.119  -2.096  1.00 94.77           C  
ATOM    942  CE3 TRP B 116      -9.347  10.130   0.107  1.00 94.77           C  
ATOM    943  NE1 TRP B 116     -10.124   8.218  -2.794  1.00 94.77           N  
ATOM    944  CH2 TRP B 116      -7.664  10.676  -1.563  1.00 94.77           C  
ATOM    945  CZ2 TRP B 116      -8.225   9.827  -2.482  1.00 94.77           C  
ATOM    946  CZ3 TRP B 116      -8.212  10.833  -0.279  1.00 94.77           C  
ATOM    947  N   LEU B 117     -11.767   7.788   3.773  1.00 92.67           N  
ATOM    948  CA  LEU B 117     -12.489   7.701   5.038  1.00 92.67           C  
ATOM    949  C   LEU B 117     -12.369   9.003   5.823  1.00 92.67           C  
ATOM    950  CB  LEU B 117     -11.961   6.535   5.878  1.00 92.67           C  
ATOM    951  O   LEU B 117     -11.364   9.708   5.713  1.00 92.67           O  
ATOM    952  CG  LEU B 117     -12.035   5.148   5.236  1.00 92.67           C  
ATOM    953  CD1 LEU B 117     -11.052   4.198   5.911  1.00 92.67           C  
ATOM    954  CD2 LEU B 117     -13.455   4.599   5.311  1.00 92.67           C  
ATOM    955  N   GLY B 118     -13.445   9.295   6.544  1.00 91.78           N  
ATOM    956  CA  GLY B 118     -13.322  10.347   7.541  1.00 91.78           C  
ATOM    957  C   GLY B 118     -12.370   9.992   8.668  1.00 91.78           C  
ATOM    958  O   GLY B 118     -11.879   8.863   8.740  1.00 91.78           O  
ATOM    959  N   LEU B 119     -12.084  10.963   9.526  1.00 93.55           N  
ATOM    960  CA  LEU B 119     -11.073  10.790  10.563  1.00 93.55           C  
ATOM    961  C   LEU B 119     -11.421   9.615  11.471  1.00 93.55           C  
ATOM    962  CB  LEU B 119     -10.934  12.068  11.395  1.00 93.55           C  
ATOM    963  O   LEU B 119     -10.587   8.738  11.705  1.00 93.55           O  
ATOM    964  CG  LEU B 119      -9.967  12.005  12.578  1.00 93.55           C  
ATOM    965  CD1 LEU B 119      -8.543  11.768  12.087  1.00 93.55           C  
ATOM    966  CD2 LEU B 119     -10.049  13.284  13.404  1.00 93.55           C  
ATOM    967  N   GLU B 120     -12.649   9.549  11.975  1.00 92.30           N  
ATOM    968  CA  GLU B 120     -13.052   8.516  12.926  1.00 92.30           C  
ATOM    969  C   GLU B 120     -12.935   7.124  12.312  1.00 92.30           C  
ATOM    970  CB  GLU B 120     -14.483   8.760  13.410  1.00 92.30           C  
ATOM    971  O   GLU B 120     -12.351   6.221  12.914  1.00 92.30           O  
ATOM    972  CG  GLU B 120     -14.864   7.945  14.638  1.00 92.30           C  
ATOM    973  CD  GLU B 120     -16.236   8.298  15.191  1.00 92.30           C  
ATOM    974  OE1 GLU B 120     -16.654   7.697  16.206  1.00 92.30           O  
ATOM    975  OE2 GLU B 120     -16.898   9.182  14.603  1.00 92.30           O  
ATOM    976  N   GLU B 121     -13.380   6.956  11.146  1.00 93.02           N  
ATOM    977  CA  GLU B 121     -13.324   5.671  10.457  1.00 93.02           C  
ATOM    978  C   GLU B 121     -11.887   5.291  10.111  1.00 93.02           C  
ATOM    979  CB  GLU B 121     -14.180   5.703   9.187  1.00 93.02           C  
ATOM    980  O   GLU B 121     -11.504   4.125  10.219  1.00 93.02           O  
ATOM    981  CG  GLU B 121     -15.675   5.790   9.456  1.00 93.02           C  
ATOM    982  CD  GLU B 121     -16.503   5.953   8.191  1.00 93.02           C  
ATOM    983  OE1 GLU B 121     -17.726   5.687   8.228  1.00 93.02           O  
ATOM    984  OE2 GLU B 121     -15.924   6.348   7.155  1.00 93.02           O  
ATOM    985  N   ALA B 122     -11.111   6.303   9.694  1.00 94.45           N  
ATOM    986  CA  ALA B 122      -9.705   6.068   9.374  1.00 94.45           C  
ATOM    987  C   ALA B 122      -8.938   5.581  10.599  1.00 94.45           C  
ATOM    988  CB  ALA B 122      -9.067   7.339   8.819  1.00 94.45           C  
ATOM    989  O   ALA B 122      -8.144   4.642  10.510  1.00 94.45           O  
ATOM    990  N   CYS B 123      -9.213   6.140  11.718  1.00 94.42           N  
ATOM    991  CA  CYS B 123      -8.550   5.770  12.963  1.00 94.42           C  
ATOM    992  C   CYS B 123      -8.956   4.368  13.402  1.00 94.42           C  
ATOM    993  CB  CYS B 123      -8.882   6.775  14.066  1.00 94.42           C  
ATOM    994  O   CYS B 123      -8.139   3.620  13.941  1.00 94.42           O  
ATOM    995  SG  CYS B 123      -8.045   8.364  13.878  1.00 94.42           S  
ATOM    996  N   GLN B 124     -10.202   4.059  13.139  1.00 90.70           N  
ATOM    997  CA  GLN B 124     -10.689   2.728  13.487  1.00 90.70           C  
ATOM    998  C   GLN B 124     -10.032   1.657  12.621  1.00 90.70           C  
ATOM    999  CB  GLN B 124     -12.210   2.658  13.344  1.00 90.70           C  
ATOM   1000  O   GLN B 124      -9.668   0.588  13.115  1.00 90.70           O  
ATOM   1001  CG  GLN B 124     -12.966   3.350  14.470  1.00 90.70           C  
ATOM   1002  CD  GLN B 124     -14.465   3.382  14.239  1.00 90.70           C  
ATOM   1003  NE2 GLN B 124     -15.193   4.013  15.153  1.00 90.70           N  
ATOM   1004  OE1 GLN B 124     -14.964   2.844  13.245  1.00 90.70           O  
ATOM   1005  N   LEU B 125      -9.806   2.073  11.393  1.00 90.79           N  
ATOM   1006  CA  LEU B 125      -9.224   1.121  10.453  1.00 90.79           C  
ATOM   1007  C   LEU B 125      -7.715   1.019  10.648  1.00 90.79           C  
ATOM   1008  CB  LEU B 125      -9.538   1.530   9.012  1.00 90.79           C  
ATOM   1009  O   LEU B 125      -7.134  -0.056  10.483  1.00 90.79           O  
ATOM   1010  CG  LEU B 125      -9.793   0.391   8.024  1.00 90.79           C  
ATOM   1011  CD1 LEU B 125     -11.221  -0.125   8.166  1.00 90.79           C  
ATOM   1012  CD2 LEU B 125      -9.525   0.851   6.595  1.00 90.79           C  
ATOM   1013  N   ALA B 126      -7.104   2.176  10.994  1.00 87.73           N  
ATOM   1014  CA  ALA B 126      -5.665   2.203  11.243  1.00 87.73           C  
ATOM   1015  C   ALA B 126      -5.321   1.496  12.550  1.00 87.73           C  
ATOM   1016  CB  ALA B 126      -5.157   3.643  11.271  1.00 87.73           C  
ATOM   1017  O   ALA B 126      -5.764   1.911  13.624  1.00 87.73           O  
ATOM   1018  N   GLN B 127      -5.049   0.326  12.737  1.00 76.89           N  
ATOM   1019  CA  GLN B 127      -4.902  -0.604  13.852  1.00 76.89           C  
ATOM   1020  C   GLN B 127      -3.749  -0.193  14.763  1.00 76.89           C  
ATOM   1021  CB  GLN B 127      -4.684  -2.028  13.338  1.00 76.89           C  
ATOM   1022  O   GLN B 127      -3.739  -0.527  15.949  1.00 76.89           O  
ATOM   1023  CG  GLN B 127      -5.892  -2.616  12.622  1.00 76.89           C  
ATOM   1024  CD  GLN B 127      -5.647  -4.025  12.117  1.00 76.89           C  
ATOM   1025  NE2 GLN B 127      -6.693  -4.661  11.600  1.00 76.89           N  
ATOM   1026  OE1 GLN B 127      -4.526  -4.539  12.190  1.00 76.89           O  
ATOM   1027  N   PHE B 128      -2.841   0.615  14.286  1.00 85.59           N  
ATOM   1028  CA  PHE B 128      -1.662   0.933  15.083  1.00 85.59           C  
ATOM   1029  C   PHE B 128      -1.816   2.290  15.760  1.00 85.59           C  
ATOM   1030  CB  PHE B 128      -0.403   0.921  14.211  1.00 85.59           C  
ATOM   1031  O   PHE B 128      -2.240   3.260  15.129  1.00 85.59           O  
ATOM   1032  CG  PHE B 128      -0.128  -0.408  13.560  1.00 85.59           C  
ATOM   1033  CD1 PHE B 128       0.368  -1.472  14.303  1.00 85.59           C  
ATOM   1034  CD2 PHE B 128      -0.365  -0.592  12.204  1.00 85.59           C  
ATOM   1035  CE1 PHE B 128       0.624  -2.703  13.703  1.00 85.59           C  
ATOM   1036  CE2 PHE B 128      -0.112  -1.820  11.598  1.00 85.59           C  
ATOM   1037  CZ  PHE B 128       0.383  -2.873  12.349  1.00 85.59           C  
ATOM   1038  N   LYS B 129      -1.466   2.338  16.959  1.00 89.11           N  
ATOM   1039  CA  LYS B 129      -1.622   3.512  17.812  1.00 89.11           C  
ATOM   1040  C   LYS B 129      -0.909   4.723  17.217  1.00 89.11           C  
ATOM   1041  CB  LYS B 129      -1.090   3.229  19.218  1.00 89.11           C  
ATOM   1042  O   LYS B 129      -1.472   5.819  17.167  1.00 89.11           O  
ATOM   1043  CG  LYS B 129      -1.356   4.345  20.217  1.00 89.11           C  
ATOM   1044  CD  LYS B 129      -0.806   4.004  21.596  1.00 89.11           C  
ATOM   1045  CE  LYS B 129      -0.977   5.162  22.570  1.00 89.11           C  
ATOM   1046  NZ  LYS B 129      -0.410   4.844  23.914  1.00 89.11           N  
ATOM   1047  N   GLU B 130       0.284   4.545  16.764  1.00 90.71           N  
ATOM   1048  CA  GLU B 130       1.086   5.644  16.234  1.00 90.71           C  
ATOM   1049  C   GLU B 130       0.470   6.212  14.960  1.00 90.71           C  
ATOM   1050  CB  GLU B 130       2.520   5.181  15.964  1.00 90.71           C  
ATOM   1051  O   GLU B 130       0.478   7.427  14.749  1.00 90.71           O  
ATOM   1052  CG  GLU B 130       3.303   4.838  17.224  1.00 90.71           C  
ATOM   1053  CD  GLU B 130       3.103   3.402  17.682  1.00 90.71           C  
ATOM   1054  OE1 GLU B 130       3.808   2.960  18.618  1.00 90.71           O  
ATOM   1055  OE2 GLU B 130       2.234   2.714  17.101  1.00 90.71           O  
ATOM   1056  N   MET B 131      -0.142   5.385  14.199  1.00 93.29           N  
ATOM   1057  CA  MET B 131      -0.778   5.840  12.966  1.00 93.29           C  
ATOM   1058  C   MET B 131      -2.066   6.599  13.266  1.00 93.29           C  
ATOM   1059  CB  MET B 131      -1.072   4.655  12.043  1.00 93.29           C  
ATOM   1060  O   MET B 131      -2.352   7.618  12.635  1.00 93.29           O  
ATOM   1061  CG  MET B 131      -1.679   5.054  10.708  1.00 93.29           C  
ATOM   1062  SD  MET B 131      -0.636   6.254   9.791  1.00 93.29           S  
ATOM   1063  CE  MET B 131       0.730   5.171   9.287  1.00 93.29           C  
ATOM   1064  N   LYS B 132      -2.768   6.086  14.237  1.00 94.51           N  
ATOM   1065  CA  LYS B 132      -3.967   6.798  14.667  1.00 94.51           C  
ATOM   1066  C   LYS B 132      -3.631   8.212  15.130  1.00 94.51           C  
ATOM   1067  CB  LYS B 132      -4.673   6.034  15.788  1.00 94.51           C  
ATOM   1068  O   LYS B 132      -4.285   9.176  14.727  1.00 94.51           O  
ATOM   1069  CG  LYS B 132      -6.029   6.609  16.171  1.00 94.51           C  
ATOM   1070  CD  LYS B 132      -6.717   5.759  17.232  1.00 94.51           C  
ATOM   1071  CE  LYS B 132      -8.024   6.390  17.693  1.00 94.51           C  
ATOM   1072  NZ  LYS B 132      -8.705   5.558  18.729  1.00 94.51           N  
ATOM   1073  N   ALA B 133      -2.615   8.289  15.891  1.00 95.72           N  
ATOM   1074  CA  ALA B 133      -2.168   9.584  16.397  1.00 95.72           C  
ATOM   1075  C   ALA B 133      -1.757  10.508  15.254  1.00 95.72           C  
ATOM   1076  CB  ALA B 133      -1.007   9.402  17.372  1.00 95.72           C  
ATOM   1077  O   ALA B 133      -2.093  11.695  15.256  1.00 95.72           O  
ATOM   1078  N   ALA B 134      -1.059   9.997  14.301  1.00 96.43           N  
ATOM   1079  CA  ALA B 134      -0.610  10.783  13.155  1.00 96.43           C  
ATOM   1080  C   ALA B 134      -1.796  11.324  12.362  1.00 96.43           C  
ATOM   1081  CB  ALA B 134       0.290   9.942  12.253  1.00 96.43           C  
ATOM   1082  O   ALA B 134      -1.798  12.486  11.951  1.00 96.43           O  
ATOM   1083  N   LEU B 135      -2.843  10.501  12.197  1.00 97.07           N  
ATOM   1084  CA  LEU B 135      -4.047  10.920  11.488  1.00 97.07           C  
ATOM   1085  C   LEU B 135      -4.774  12.020  12.255  1.00 97.07           C  
ATOM   1086  CB  LEU B 135      -4.984   9.729  11.272  1.00 97.07           C  
ATOM   1087  O   LEU B 135      -5.196  13.018  11.667  1.00 97.07           O  
ATOM   1088  CG  LEU B 135      -4.559   8.718  10.205  1.00 97.07           C  
ATOM   1089  CD1 LEU B 135      -5.429   7.468  10.284  1.00 97.07           C  
ATOM   1090  CD2 LEU B 135      -4.636   9.343   8.816  1.00 97.07           C  
ATOM   1091  N   GLN B 136      -4.843  11.852  13.514  1.00 96.84           N  
ATOM   1092  CA  GLN B 136      -5.508  12.834  14.364  1.00 96.84           C  
ATOM   1093  C   GLN B 136      -4.767  14.168  14.346  1.00 96.84           C  
ATOM   1094  CB  GLN B 136      -5.621  12.316  15.798  1.00 96.84           C  
ATOM   1095  O   GLN B 136      -5.382  15.224  14.183  1.00 96.84           O  
ATOM   1096  CG  GLN B 136      -6.656  11.213  15.973  1.00 96.84           C  
ATOM   1097  CD  GLN B 136      -6.626  10.594  17.358  1.00 96.84           C  
ATOM   1098  NE2 GLN B 136      -7.772  10.099  17.812  1.00 96.84           N  
ATOM   1099  OE1 GLN B 136      -5.580  10.559  18.014  1.00 96.84           O  
ATOM   1100  N   GLU B 137      -3.510  14.071  14.480  1.00 96.50           N  
ATOM   1101  CA  GLU B 137      -2.695  15.282  14.449  1.00 96.50           C  
ATOM   1102  C   GLU B 137      -2.788  15.975  13.093  1.00 96.50           C  
ATOM   1103  CB  GLU B 137      -1.235  14.957  14.775  1.00 96.50           C  
ATOM   1104  O   GLU B 137      -2.842  17.204  13.020  1.00 96.50           O  
ATOM   1105  CG  GLU B 137      -1.006  14.541  16.221  1.00 96.50           C  
ATOM   1106  CD  GLU B 137       0.419  14.086  16.496  1.00 96.50           C  
ATOM   1107  OE1 GLU B 137       0.650  13.395  17.514  1.00 96.50           O  
ATOM   1108  OE2 GLU B 137       1.311  14.425  15.687  1.00 96.50           O  
ATOM   1109  N   GLY B 138      -2.745  15.178  12.085  1.00 95.71           N  
ATOM   1110  CA  GLY B 138      -2.914  15.734  10.752  1.00 95.71           C  
ATOM   1111  C   GLY B 138      -4.239  16.450  10.568  1.00 95.71           C  
ATOM   1112  O   GLY B 138      -4.281  17.562  10.036  1.00 95.71           O  
ATOM   1113  N   HIS B 139      -5.279  15.773  11.043  1.00 94.95           N  
ATOM   1114  CA  HIS B 139      -6.608  16.367  10.952  1.00 94.95           C  
ATOM   1115  C   HIS B 139      -6.681  17.676  11.730  1.00 94.95           C  
ATOM   1116  CB  HIS B 139      -7.667  15.391  11.467  1.00 94.95           C  
ATOM   1117  O   HIS B 139      -7.203  18.674  11.227  1.00 94.95           O  
ATOM   1118  CG  HIS B 139      -9.070  15.873  11.278  1.00 94.95           C  
ATOM   1119  CD2 HIS B 139      -9.935  15.712  10.249  1.00 94.95           C  
ATOM   1120  ND1 HIS B 139      -9.732  16.626  12.225  1.00 94.95           N  
ATOM   1121  CE1 HIS B 139     -10.947  16.906  11.784  1.00 94.95           C  
ATOM   1122  NE2 HIS B 139     -11.095  16.363  10.588  1.00 94.95           N  
ATOM   1123  N   GLN B 140      -6.198  17.701  12.914  1.00 93.81           N  
ATOM   1124  CA  GLN B 140      -6.189  18.899  13.747  1.00 93.81           C  
ATOM   1125  C   GLN B 140      -5.410  20.028  13.078  1.00 93.81           C  
ATOM   1126  CB  GLN B 140      -5.594  18.593  15.122  1.00 93.81           C  
ATOM   1127  O   GLN B 140      -5.836  21.185  13.107  1.00 93.81           O  
ATOM   1128  CG  GLN B 140      -6.571  17.926  16.081  1.00 93.81           C  
ATOM   1129  CD  GLN B 140      -5.910  17.466  17.367  1.00 93.81           C  
ATOM   1130  NE2 GLN B 140      -6.700  16.887  18.265  1.00 93.81           N  
ATOM   1131  OE1 GLN B 140      -4.700  17.630  17.551  1.00 93.81           O  
ATOM   1132  N   PHE B 141      -4.275  19.661  12.508  1.00 94.02           N  
ATOM   1133  CA  PHE B 141      -3.452  20.636  11.804  1.00 94.02           C  
ATOM   1134  C   PHE B 141      -4.225  21.265  10.650  1.00 94.02           C  
ATOM   1135  CB  PHE B 141      -2.169  19.982  11.282  1.00 94.02           C  
ATOM   1136  O   PHE B 141      -4.189  22.483  10.463  1.00 94.02           O  
ATOM   1137  CG  PHE B 141      -1.214  20.949  10.636  1.00 94.02           C  
ATOM   1138  CD1 PHE B 141      -1.167  21.083   9.253  1.00 94.02           C  
ATOM   1139  CD2 PHE B 141      -0.363  21.725  11.411  1.00 94.02           C  
ATOM   1140  CE1 PHE B 141      -0.284  21.977   8.653  1.00 94.02           C  
ATOM   1141  CE2 PHE B 141       0.522  22.621  10.818  1.00 94.02           C  
ATOM   1142  CZ  PHE B 141       0.561  22.745   9.439  1.00 94.02           C  
ATOM   1143  N   LEU B 142      -4.960  20.484   9.969  1.00 91.45           N  
ATOM   1144  CA  LEU B 142      -5.733  20.948   8.823  1.00 91.45           C  
ATOM   1145  C   LEU B 142      -6.874  21.857   9.269  1.00 91.45           C  
ATOM   1146  CB  LEU B 142      -6.291  19.760   8.035  1.00 91.45           C  
ATOM   1147  O   LEU B 142      -7.190  22.840   8.595  1.00 91.45           O  
ATOM   1148  CG  LEU B 142      -5.269  18.906   7.283  1.00 91.45           C  
ATOM   1149  CD1 LEU B 142      -5.940  17.666   6.701  1.00 91.45           C  
ATOM   1150  CD2 LEU B 142      -4.596  19.721   6.184  1.00 91.45           C  
ATOM   1151  N   CYS B 143      -7.448  21.576  10.367  1.00 86.97           N  
ATOM   1152  CA  CYS B 143      -8.554  22.374  10.883  1.00 86.97           C  
ATOM   1153  C   CYS B 143      -8.057  23.708  11.427  1.00 86.97           C  
ATOM   1154  CB  CYS B 143      -9.299  21.612  11.979  1.00 86.97           C  
ATOM   1155  O   CYS B 143      -8.777  24.707  11.387  1.00 86.97           O  
ATOM   1156  SG  CYS B 143     -10.219  20.181  11.374  1.00 86.97           S  
ATOM   1157  N   SER B 144      -6.868  23.716  11.931  1.00 85.60           N  
ATOM   1158  CA  SER B 144      -6.291  24.930  12.498  1.00 85.60           C  
ATOM   1159  C   SER B 144      -5.891  25.915  11.405  1.00 85.60           C  
ATOM   1160  CB  SER B 144      -5.075  24.593  13.362  1.00 85.60           C  
ATOM   1161  O   SER B 144      -5.940  27.130  11.608  1.00 85.60           O  
ATOM   1162  OG  SER B 144      -4.023  24.071  12.568  1.00 85.60           O  
ATOM   1163  N   ILE B 145      -5.404  25.437  10.299  1.00 76.18           N  
ATOM   1164  CA  ILE B 145      -5.000  26.292   9.188  1.00 76.18           C  
ATOM   1165  C   ILE B 145      -6.235  26.912   8.539  1.00 76.18           C  
ATOM   1166  CB  ILE B 145      -4.182  25.506   8.139  1.00 76.18           C  
ATOM   1167  O   ILE B 145      -6.194  28.056   8.080  1.00 76.18           O  
ATOM   1168  CG1 ILE B 145      -2.908  24.936   8.773  1.00 76.18           C  
ATOM   1169  CG2 ILE B 145      -3.845  26.396   6.939  1.00 76.18           C  
ATOM   1170  CD1 ILE B 145      -2.150  23.967   7.876  1.00 76.18           C  
ATOM   1171  N   GLU B 146      -7.334  26.243   8.481  1.00 67.91           N  
ATOM   1172  CA  GLU B 146      -8.567  26.716   7.859  1.00 67.91           C  
ATOM   1173  C   GLU B 146      -9.279  27.732   8.747  1.00 67.91           C  
ATOM   1174  CB  GLU B 146      -9.499  25.541   7.552  1.00 67.91           C  
ATOM   1175  O   GLU B 146      -9.939  28.645   8.247  1.00 67.91           O  
ATOM   1176  CG  GLU B 146      -9.121  24.768   6.296  1.00 67.91           C  
ATOM   1177  CD  GLU B 146     -10.064  23.614   5.996  1.00 67.91           C  
ATOM   1178  OE1 GLU B 146      -9.900  22.954   4.944  1.00 67.91           O  
ATOM   1179  OE2 GLU B 146     -10.975  23.368   6.818  1.00 67.91           O  
ATOM   1180  N   ALA B 147      -8.927  27.655  10.053  1.00 54.85           N  
ATOM   1181  CA  ALA B 147      -9.530  28.600  10.988  1.00 54.85           C  
ATOM   1182  C   ALA B 147      -8.788  29.934  10.975  1.00 54.85           C  
ATOM   1183  CB  ALA B 147      -9.546  28.017  12.399  1.00 54.85           C  
ATOM   1184  O   ALA B 147      -9.403  30.994  11.113  1.00 54.85           O  
TER    1185      ALA B 147                                                      
ATOM   1186  N   MET C   1      39.523 -32.295 -10.327  1.00 39.38           N  
ATOM   1187  CA  MET C   1      39.610 -33.416  -9.395  1.00 39.38           C  
ATOM   1188  C   MET C   1      38.948 -33.071  -8.065  1.00 39.38           C  
ATOM   1189  CB  MET C   1      41.069 -33.813  -9.166  1.00 39.38           C  
ATOM   1190  O   MET C   1      38.565 -33.964  -7.308  1.00 39.38           O  
ATOM   1191  CG  MET C   1      41.546 -34.942 -10.066  1.00 39.38           C  
ATOM   1192  SD  MET C   1      43.160 -35.633  -9.531  1.00 39.38           S  
ATOM   1193  CE  MET C   1      44.287 -34.406 -10.250  1.00 39.38           C  
ATOM   1194  N   VAL C   2      38.877 -31.761  -7.667  1.00 52.46           N  
ATOM   1195  CA  VAL C   2      38.327 -31.167  -6.452  1.00 52.46           C  
ATOM   1196  C   VAL C   2      36.802 -31.169  -6.521  1.00 52.46           C  
ATOM   1197  CB  VAL C   2      38.849 -29.729  -6.238  1.00 52.46           C  
ATOM   1198  O   VAL C   2      36.129 -31.405  -5.514  1.00 52.46           O  
ATOM   1199  CG1 VAL C   2      38.173 -29.084  -5.030  1.00 52.46           C  
ATOM   1200  CG2 VAL C   2      40.367 -29.733  -6.065  1.00 52.46           C  
ATOM   1201  N   GLU C   3      36.245 -31.086  -7.753  1.00 57.94           N  
ATOM   1202  CA  GLU C   3      34.799 -31.041  -7.951  1.00 57.94           C  
ATOM   1203  C   GLU C   3      34.169 -32.413  -7.729  1.00 57.94           C  
ATOM   1204  CB  GLU C   3      34.464 -30.528  -9.354  1.00 57.94           C  
ATOM   1205  O   GLU C   3      33.073 -32.516  -7.174  1.00 57.94           O  
ATOM   1206  CG  GLU C   3      34.411 -29.011  -9.458  1.00 57.94           C  
ATOM   1207  CD  GLU C   3      33.668 -28.520 -10.690  1.00 57.94           C  
ATOM   1208  OE1 GLU C   3      33.420 -27.298 -10.802  1.00 57.94           O  
ATOM   1209  OE2 GLU C   3      33.330 -29.364 -11.550  1.00 57.94           O  
ATOM   1210  N   ALA C   4      34.983 -33.418  -7.981  1.00 56.66           N  
ATOM   1211  CA  ALA C   4      34.493 -34.786  -7.833  1.00 56.66           C  
ATOM   1212  C   ALA C   4      34.393 -35.177  -6.361  1.00 56.66           C  
ATOM   1213  CB  ALA C   4      35.403 -35.760  -8.578  1.00 56.66           C  
ATOM   1214  O   ALA C   4      33.454 -35.867  -5.958  1.00 56.66           O  
ATOM   1215  N   GLU C   5      35.299 -34.590  -5.562  1.00 57.79           N  
ATOM   1216  CA  GLU C   5      35.330 -34.883  -4.132  1.00 57.79           C  
ATOM   1217  C   GLU C   5      34.155 -34.229  -3.410  1.00 57.79           C  
ATOM   1218  CB  GLU C   5      36.651 -34.418  -3.516  1.00 57.79           C  
ATOM   1219  O   GLU C   5      33.549 -34.835  -2.524  1.00 57.79           O  
ATOM   1220  CG  GLU C   5      37.201 -35.360  -2.455  1.00 57.79           C  
ATOM   1221  CD  GLU C   5      38.603 -34.993  -1.995  1.00 57.79           C  
ATOM   1222  OE1 GLU C   5      39.141 -35.671  -1.090  1.00 57.79           O  
ATOM   1223  OE2 GLU C   5      39.167 -34.020  -2.543  1.00 57.79           O  
ATOM   1224  N   GLU C   6      33.748 -33.048  -3.939  1.00 57.14           N  
ATOM   1225  CA  GLU C   6      32.635 -32.303  -3.358  1.00 57.14           C  
ATOM   1226  C   GLU C   6      31.300 -32.975  -3.668  1.00 57.14           C  
ATOM   1227  CB  GLU C   6      32.629 -30.860  -3.868  1.00 57.14           C  
ATOM   1228  O   GLU C   6      30.429 -33.067  -2.801  1.00 57.14           O  
ATOM   1229  CG  GLU C   6      33.368 -29.885  -2.963  1.00 57.14           C  
ATOM   1230  CD  GLU C   6      33.354 -28.456  -3.483  1.00 57.14           C  
ATOM   1231  OE1 GLU C   6      33.918 -27.561  -2.813  1.00 57.14           O  
ATOM   1232  OE2 GLU C   6      32.774 -28.230  -4.569  1.00 57.14           O  
ATOM   1233  N   LEU C   7      31.239 -33.537  -4.828  1.00 50.18           N  
ATOM   1234  CA  LEU C   7      30.022 -34.226  -5.245  1.00 50.18           C  
ATOM   1235  C   LEU C   7      29.852 -35.537  -4.486  1.00 50.18           C  
ATOM   1236  CB  LEU C   7      30.047 -34.494  -6.752  1.00 50.18           C  
ATOM   1237  O   LEU C   7      28.741 -35.884  -4.079  1.00 50.18           O  
ATOM   1238  CG  LEU C   7      28.689 -34.549  -7.454  1.00 50.18           C  
ATOM   1239  CD1 LEU C   7      28.379 -33.208  -8.113  1.00 50.18           C  
ATOM   1240  CD2 LEU C   7      28.664 -35.674  -8.482  1.00 50.18           C  
ATOM   1241  N   ALA C   8      30.900 -36.198  -4.217  1.00 56.35           N  
ATOM   1242  CA  ALA C   8      30.899 -37.452  -3.466  1.00 56.35           C  
ATOM   1243  C   ALA C   8      30.461 -37.226  -2.022  1.00 56.35           C  
ATOM   1244  CB  ALA C   8      32.282 -38.096  -3.505  1.00 56.35           C  
ATOM   1245  O   ALA C   8      29.684 -38.010  -1.472  1.00 56.35           O  
ATOM   1246  N   GLN C   9      30.830 -36.043  -1.463  1.00 58.76           N  
ATOM   1247  CA  GLN C   9      30.475 -35.671  -0.098  1.00 58.76           C  
ATOM   1248  C   GLN C   9      28.987 -35.348   0.015  1.00 58.76           C  
ATOM   1249  CB  GLN C   9      31.308 -34.476   0.368  1.00 58.76           C  
ATOM   1250  O   GLN C   9      28.332 -35.745   0.981  1.00 58.76           O  
ATOM   1251  CG  GLN C   9      32.021 -34.703   1.694  1.00 58.76           C  
ATOM   1252  CD  GLN C   9      33.096 -33.668   1.967  1.00 58.76           C  
ATOM   1253  NE2 GLN C   9      33.771 -33.799   3.104  1.00 58.76           N  
ATOM   1254  OE1 GLN C   9      33.319 -32.757   1.162  1.00 58.76           O  
ATOM   1255  N   LEU C  10      28.536 -34.688  -1.052  1.00 55.61           N  
ATOM   1256  CA  LEU C  10      27.123 -34.329  -1.089  1.00 55.61           C  
ATOM   1257  C   LEU C  10      26.249 -35.572  -1.216  1.00 55.61           C  
ATOM   1258  CB  LEU C  10      26.842 -33.373  -2.251  1.00 55.61           C  
ATOM   1259  O   LEU C  10      25.208 -35.674  -0.564  1.00 55.61           O  
ATOM   1260  CG  LEU C  10      26.284 -31.999  -1.879  1.00 55.61           C  
ATOM   1261  CD1 LEU C  10      27.217 -30.896  -2.369  1.00 55.61           C  
ATOM   1262  CD2 LEU C  10      24.883 -31.817  -2.455  1.00 55.61           C  
ATOM   1263  N   ARG C  11      26.763 -36.570  -1.956  1.00 52.78           N  
ATOM   1264  CA  ARG C  11      26.062 -37.840  -2.123  1.00 52.78           C  
ATOM   1265  C   ARG C  11      26.000 -38.608  -0.808  1.00 52.78           C  
ATOM   1266  CB  ARG C  11      26.743 -38.692  -3.196  1.00 52.78           C  
ATOM   1267  O   ARG C  11      24.959 -39.169  -0.459  1.00 52.78           O  
ATOM   1268  CG  ARG C  11      26.204 -38.463  -4.599  1.00 52.78           C  
ATOM   1269  CD  ARG C  11      26.894 -39.355  -5.622  1.00 52.78           C  
ATOM   1270  NE  ARG C  11      26.406 -39.102  -6.974  1.00 52.78           N  
ATOM   1271  NH1 ARG C  11      28.239 -40.029  -8.031  1.00 52.78           N  
ATOM   1272  NH2 ARG C  11      26.520 -39.151  -9.268  1.00 52.78           N  
ATOM   1273  CZ  ARG C  11      27.056 -39.428  -8.088  1.00 52.78           C  
ATOM   1274  N   LEU C  12      27.049 -38.510  -0.075  1.00 59.27           N  
ATOM   1275  CA  LEU C  12      27.123 -39.191   1.213  1.00 59.27           C  
ATOM   1276  C   LEU C  12      26.203 -38.527   2.233  1.00 59.27           C  
ATOM   1277  CB  LEU C  12      28.562 -39.197   1.735  1.00 59.27           C  
ATOM   1278  O   LEU C  12      25.508 -39.213   2.987  1.00 59.27           O  
ATOM   1279  CG  LEU C  12      29.464 -40.322   1.225  1.00 59.27           C  
ATOM   1280  CD1 LEU C  12      30.923 -40.022   1.553  1.00 59.27           C  
ATOM   1281  CD2 LEU C  12      29.040 -41.659   1.822  1.00 59.27           C  
ATOM   1282  N   LEU C  13      26.085 -37.176   2.101  1.00 59.18           N  
ATOM   1283  CA  LEU C  13      25.227 -36.421   3.008  1.00 59.18           C  
ATOM   1284  C   LEU C  13      23.755 -36.686   2.710  1.00 59.18           C  
ATOM   1285  CB  LEU C  13      25.520 -34.922   2.900  1.00 59.18           C  
ATOM   1286  O   LEU C  13      22.947 -36.825   3.631  1.00 59.18           O  
ATOM   1287  CG  LEU C  13      25.122 -34.066   4.103  1.00 59.18           C  
ATOM   1288  CD1 LEU C  13      26.152 -34.209   5.219  1.00 59.18           C  
ATOM   1289  CD2 LEU C  13      24.970 -32.605   3.693  1.00 59.18           C  
ATOM   1290  N   ASN C  14      23.423 -36.862   1.456  1.00 57.42           N  
ATOM   1291  CA  ASN C  14      22.066 -37.169   1.018  1.00 57.42           C  
ATOM   1292  C   ASN C  14      21.630 -38.558   1.475  1.00 57.42           C  
ATOM   1293  CB  ASN C  14      21.953 -37.050  -0.503  1.00 57.42           C  
ATOM   1294  O   ASN C  14      20.504 -38.738   1.941  1.00 57.42           O  
ATOM   1295  CG  ASN C  14      20.563 -36.651  -0.957  1.00 57.42           C  
ATOM   1296  ND2 ASN C  14      20.462 -35.506  -1.621  1.00 57.42           N  
ATOM   1297  OD1 ASN C  14      19.587 -37.365  -0.711  1.00 57.42           O  
ATOM   1298  N   LEU C  15      22.505 -39.454   1.401  1.00 58.38           N  
ATOM   1299  CA  LEU C  15      22.222 -40.821   1.823  1.00 58.38           C  
ATOM   1300  C   LEU C  15      21.999 -40.889   3.330  1.00 58.38           C  
ATOM   1301  CB  LEU C  15      23.368 -41.755   1.423  1.00 58.38           C  
ATOM   1302  O   LEU C  15      21.110 -41.604   3.799  1.00 58.38           O  
ATOM   1303  CG  LEU C  15      23.294 -42.355   0.019  1.00 58.38           C  
ATOM   1304  CD1 LEU C  15      24.640 -42.958  -0.371  1.00 58.38           C  
ATOM   1305  CD2 LEU C  15      22.190 -43.404  -0.057  1.00 58.38           C  
ATOM   1306  N   GLU C  16      22.727 -40.080   4.077  1.00 65.17           N  
ATOM   1307  CA  GLU C  16      22.588 -40.008   5.529  1.00 65.17           C  
ATOM   1308  C   GLU C  16      21.236 -39.421   5.926  1.00 65.17           C  
ATOM   1309  CB  GLU C  16      23.721 -39.177   6.137  1.00 65.17           C  
ATOM   1310  O   GLU C  16      20.582 -39.921   6.843  1.00 65.17           O  
ATOM   1311  CG  GLU C  16      23.715 -39.149   7.658  1.00 65.17           C  
ATOM   1312  CD  GLU C  16      23.857 -40.527   8.284  1.00 65.17           C  
ATOM   1313  OE1 GLU C  16      23.492 -40.695   9.470  1.00 65.17           O  
ATOM   1314  OE2 GLU C  16      24.337 -41.446   7.583  1.00 65.17           O  
ATOM   1315  N   LEU C  17      20.778 -38.444   5.177  1.00 64.12           N  
ATOM   1316  CA  LEU C  17      19.486 -37.812   5.421  1.00 64.12           C  
ATOM   1317  C   LEU C  17      18.344 -38.780   5.133  1.00 64.12           C  
ATOM   1318  CB  LEU C  17      19.334 -36.554   4.562  1.00 64.12           C  
ATOM   1319  O   LEU C  17      17.375 -38.848   5.892  1.00 64.12           O  
ATOM   1320  CG  LEU C  17      19.612 -35.220   5.257  1.00 64.12           C  
ATOM   1321  CD1 LEU C  17      20.028 -34.167   4.236  1.00 64.12           C  
ATOM   1322  CD2 LEU C  17      18.388 -34.759   6.040  1.00 64.12           C  
ATOM   1323  N   LEU C  18      18.453 -39.567   4.112  1.00 61.01           N  
ATOM   1324  CA  LEU C  18      17.445 -40.554   3.740  1.00 61.01           C  
ATOM   1325  C   LEU C  18      17.336 -41.645   4.800  1.00 61.01           C  
ATOM   1326  CB  LEU C  18      17.781 -41.177   2.382  1.00 61.01           C  
ATOM   1327  O   LEU C  18      16.232 -42.079   5.139  1.00 61.01           O  
ATOM   1328  CG  LEU C  18      17.396 -40.360   1.148  1.00 61.01           C  
ATOM   1329  CD1 LEU C  18      17.970 -41.000  -0.111  1.00 61.01           C  
ATOM   1330  CD2 LEU C  18      15.881 -40.228   1.045  1.00 61.01           C  
ATOM   1331  N   ARG C  19      18.396 -41.969   5.390  1.00 68.34           N  
ATOM   1332  CA  ARG C  19      18.423 -42.982   6.441  1.00 68.34           C  
ATOM   1333  C   ARG C  19      17.720 -42.484   7.699  1.00 68.34           C  
ATOM   1334  CB  ARG C  19      19.865 -43.378   6.767  1.00 68.34           C  
ATOM   1335  O   ARG C  19      16.945 -43.218   8.315  1.00 68.34           O  
ATOM   1336  CG  ARG C  19      19.989 -44.718   7.476  1.00 68.34           C  
ATOM   1337  CD  ARG C  19      21.431 -45.020   7.861  1.00 68.34           C  
ATOM   1338  NE  ARG C  19      21.532 -45.498   9.237  1.00 68.34           N  
ATOM   1339  NH1 ARG C  19      22.682 -47.429   8.700  1.00 68.34           N  
ATOM   1340  NH2 ARG C  19      22.159 -46.971  10.884  1.00 68.34           N  
ATOM   1341  CZ  ARG C  19      22.124 -46.632   9.604  1.00 68.34           C  
ATOM   1342  N   GLN C  20      17.944 -41.189   8.026  1.00 69.98           N  
ATOM   1343  CA  GLN C  20      17.315 -40.565   9.186  1.00 69.98           C  
ATOM   1344  C   GLN C  20      15.802 -40.470   9.006  1.00 69.98           C  
ATOM   1345  CB  GLN C  20      17.902 -39.174   9.432  1.00 69.98           C  
ATOM   1346  O   GLN C  20      15.045 -40.691   9.953  1.00 69.98           O  
ATOM   1347  CG  GLN C  20      19.218 -39.190  10.199  1.00 69.98           C  
ATOM   1348  CD  GLN C  20      19.770 -37.799  10.445  1.00 69.98           C  
ATOM   1349  NE2 GLN C  20      20.965 -37.728  11.022  1.00 69.98           N  
ATOM   1350  OE1 GLN C  20      19.129 -36.795  10.119  1.00 69.98           O  
ATOM   1351  N   LEU C  21      15.414 -40.234   7.833  1.00 64.04           N  
ATOM   1352  CA  LEU C  21      13.996 -40.116   7.513  1.00 64.04           C  
ATOM   1353  C   LEU C  21      13.300 -41.469   7.621  1.00 64.04           C  
ATOM   1354  CB  LEU C  21      13.810 -39.544   6.105  1.00 64.04           C  
ATOM   1355  O   LEU C  21      12.193 -41.561   8.156  1.00 64.04           O  
ATOM   1356  CG  LEU C  21      13.211 -38.139   6.018  1.00 64.04           C  
ATOM   1357  CD1 LEU C  21      13.896 -37.339   4.916  1.00 64.04           C  
ATOM   1358  CD2 LEU C  21      11.707 -38.213   5.776  1.00 64.04           C  
ATOM   1359  N   TRP C  22      13.981 -42.543   7.233  1.00 62.41           N  
ATOM   1360  CA  TRP C  22      13.442 -43.898   7.300  1.00 62.41           C  
ATOM   1361  C   TRP C  22      13.278 -44.348   8.748  1.00 62.41           C  
ATOM   1362  CB  TRP C  22      14.349 -44.876   6.548  1.00 62.41           C  
ATOM   1363  O   TRP C  22      12.255 -44.933   9.111  1.00 62.41           O  
ATOM   1364  CG  TRP C  22      13.648 -46.112   6.070  1.00 62.41           C  
ATOM   1365  CD1 TRP C  22      12.526 -46.173   5.291  1.00 62.41           C  
ATOM   1366  CD2 TRP C  22      14.020 -47.465   6.345  1.00 62.41           C  
ATOM   1367  CE2 TRP C  22      13.079 -48.297   5.699  1.00 62.41           C  
ATOM   1368  CE3 TRP C  22      15.061 -48.056   7.075  1.00 62.41           C  
ATOM   1369  NE1 TRP C  22      12.179 -47.485   5.064  1.00 62.41           N  
ATOM   1370  CH2 TRP C  22      14.175 -50.243   6.482  1.00 62.41           C  
ATOM   1371  CZ2 TRP C  22      13.148 -49.691   5.762  1.00 62.41           C  
ATOM   1372  CZ3 TRP C  22      15.127 -49.443   7.136  1.00 62.41           C  
ATOM   1373  N   VAL C  23      14.203 -43.984   9.665  1.00 70.68           N  
ATOM   1374  CA  VAL C  23      14.161 -44.317  11.085  1.00 70.68           C  
ATOM   1375  C   VAL C  23      13.010 -43.573  11.757  1.00 70.68           C  
ATOM   1376  CB  VAL C  23      15.496 -43.980  11.786  1.00 70.68           C  
ATOM   1377  O   VAL C  23      12.281 -44.148  12.569  1.00 70.68           O  
ATOM   1378  CG1 VAL C  23      15.371 -44.156  13.299  1.00 70.68           C  
ATOM   1379  CG2 VAL C  23      16.623 -44.851  11.235  1.00 70.68           C  
ATOM   1380  N   GLY C  24      12.860 -42.360  11.300  1.00 69.75           N  
ATOM   1381  CA  GLY C  24      11.765 -41.559  11.822  1.00 69.75           C  
ATOM   1382  C   GLY C  24      10.398 -42.102  11.451  1.00 69.75           C  
ATOM   1383  O   GLY C  24       9.491 -42.138  12.285  1.00 69.75           O  
ATOM   1384  N   GLN C  25      10.281 -42.582  10.275  1.00 64.68           N  
ATOM   1385  CA  GLN C  25       9.042 -43.158   9.762  1.00 64.68           C  
ATOM   1386  C   GLN C  25       8.700 -44.458  10.485  1.00 64.68           C  
ATOM   1387  CB  GLN C  25       9.148 -43.407   8.257  1.00 64.68           C  
ATOM   1388  O   GLN C  25       7.539 -44.700  10.822  1.00 64.68           O  
ATOM   1389  CG  GLN C  25       7.859 -43.128   7.496  1.00 64.68           C  
ATOM   1390  CD  GLN C  25       8.006 -43.326   5.999  1.00 64.68           C  
ATOM   1391  NE2 GLN C  25       6.881 -43.456   5.304  1.00 64.68           N  
ATOM   1392  OE1 GLN C  25       9.122 -43.362   5.471  1.00 64.68           O  
ATOM   1393  N   ASP C  26       9.726 -45.232  10.732  1.00 66.46           N  
ATOM   1394  CA  ASP C  26       9.554 -46.490  11.453  1.00 66.46           C  
ATOM   1395  C   ASP C  26       9.109 -46.241  12.892  1.00 66.46           C  
ATOM   1396  CB  ASP C  26      10.852 -47.299  11.437  1.00 66.46           C  
ATOM   1397  O   ASP C  26       8.245 -46.951  13.412  1.00 66.46           O  
ATOM   1398  CG  ASP C  26      10.616 -48.798  11.372  1.00 66.46           C  
ATOM   1399  OD1 ASP C  26       9.723 -49.242  10.619  1.00 66.46           O  
ATOM   1400  OD2 ASP C  26      11.327 -49.541  12.082  1.00 66.46           O  
ATOM   1401  N   ALA C  27       9.641 -45.140  13.493  1.00 67.10           N  
ATOM   1402  CA  ALA C  27       9.291 -44.768  14.861  1.00 67.10           C  
ATOM   1403  C   ALA C  27       7.834 -44.323  14.953  1.00 67.10           C  
ATOM   1404  CB  ALA C  27      10.214 -43.662  15.365  1.00 67.10           C  
ATOM   1405  O   ALA C  27       7.126 -44.684  15.896  1.00 67.10           O  
ATOM   1406  N   VAL C  28       7.321 -43.656  13.957  1.00 68.24           N  
ATOM   1407  CA  VAL C  28       5.947 -43.166  13.905  1.00 68.24           C  
ATOM   1408  C   VAL C  28       4.989 -44.335  13.690  1.00 68.24           C  
ATOM   1409  CB  VAL C  28       5.762 -42.113  12.789  1.00 68.24           C  
ATOM   1410  O   VAL C  28       3.941 -44.414  14.335  1.00 68.24           O  
ATOM   1411  CG1 VAL C  28       4.283 -41.776  12.604  1.00 68.24           C  
ATOM   1412  CG2 VAL C  28       6.565 -40.853  13.106  1.00 68.24           C  
ATOM   1413  N   ARG C  29       5.388 -45.269  12.889  1.00 60.84           N  
ATOM   1414  CA  ARG C  29       4.594 -46.460  12.607  1.00 60.84           C  
ATOM   1415  C   ARG C  29       4.422 -47.313  13.859  1.00 60.84           C  
ATOM   1416  CB  ARG C  29       5.242 -47.288  11.495  1.00 60.84           C  
ATOM   1417  O   ARG C  29       3.326 -47.804  14.136  1.00 60.84           O  
ATOM   1418  CG  ARG C  29       4.271 -48.192  10.754  1.00 60.84           C  
ATOM   1419  CD  ARG C  29       4.970 -49.007   9.674  1.00 60.84           C  
ATOM   1420  NE  ARG C  29       5.311 -48.186   8.516  1.00 60.84           N  
ATOM   1421  NH1 ARG C  29       7.338 -49.220   8.120  1.00 60.84           N  
ATOM   1422  NH2 ARG C  29       6.639 -47.506   6.769  1.00 60.84           N  
ATOM   1423  CZ  ARG C  29       6.429 -48.306   7.804  1.00 60.84           C  
ATOM   1424  N   ARG C  30       5.456 -47.447  14.623  1.00 69.38           N  
ATOM   1425  CA  ARG C  30       5.430 -48.238  15.849  1.00 69.38           C  
ATOM   1426  C   ARG C  30       4.551 -47.580  16.907  1.00 69.38           C  
ATOM   1427  CB  ARG C  30       6.847 -48.434  16.393  1.00 69.38           C  
ATOM   1428  O   ARG C  30       3.813 -48.262  17.621  1.00 69.38           O  
ATOM   1429  CG  ARG C  30       7.641 -49.509  15.668  1.00 69.38           C  
ATOM   1430  CD  ARG C  30       8.964 -49.798  16.364  1.00 69.38           C  
ATOM   1431  NE  ARG C  30      10.103 -49.387  15.548  1.00 69.38           N  
ATOM   1432  NH1 ARG C  30      10.952 -47.909  17.108  1.00 69.38           N  
ATOM   1433  NH2 ARG C  30      12.017 -48.199  15.099  1.00 69.38           N  
ATOM   1434  CZ  ARG C  30      11.021 -48.499  15.920  1.00 69.38           C  
ATOM   1435  N   SER C  31       4.572 -46.249  16.920  1.00 67.11           N  
ATOM   1436  CA  SER C  31       3.787 -45.493  17.890  1.00 67.11           C  
ATOM   1437  C   SER C  31       2.296 -45.582  17.586  1.00 67.11           C  
ATOM   1438  CB  SER C  31       4.225 -44.028  17.908  1.00 67.11           C  
ATOM   1439  O   SER C  31       1.477 -45.709  18.498  1.00 67.11           O  
ATOM   1440  OG  SER C  31       3.258 -43.222  18.559  1.00 67.11           O  
ATOM   1441  N   VAL C  32       1.912 -45.615  16.357  1.00 65.64           N  
ATOM   1442  CA  VAL C  32       0.530 -45.713  15.900  1.00 65.64           C  
ATOM   1443  C   VAL C  32      -0.009 -47.114  16.180  1.00 65.64           C  
ATOM   1444  CB  VAL C  32       0.405 -45.385  14.396  1.00 65.64           C  
ATOM   1445  O   VAL C  32      -1.147 -47.270  16.629  1.00 65.64           O  
ATOM   1446  CG1 VAL C  32      -1.007 -45.682  13.893  1.00 65.64           C  
ATOM   1447  CG2 VAL C  32       0.771 -43.924  14.137  1.00 65.64           C  
ATOM   1448  N   ALA C  33       0.869 -48.139  16.035  1.00 63.87           N  
ATOM   1449  CA  ALA C  33       0.506 -49.531  16.287  1.00 63.87           C  
ATOM   1450  C   ALA C  33       0.265 -49.774  17.775  1.00 63.87           C  
ATOM   1451  CB  ALA C  33       1.595 -50.467  15.768  1.00 63.87           C  
ATOM   1452  O   ALA C  33      -0.669 -50.487  18.150  1.00 63.87           O  
ATOM   1453  N   ARG C  34       0.989 -49.134  18.645  1.00 62.61           N  
ATOM   1454  CA  ARG C  34       0.860 -49.249  20.094  1.00 62.61           C  
ATOM   1455  C   ARG C  34      -0.421 -48.581  20.583  1.00 62.61           C  
ATOM   1456  CB  ARG C  34       2.073 -48.632  20.793  1.00 62.61           C  
ATOM   1457  O   ARG C  34      -1.111 -49.114  21.455  1.00 62.61           O  
ATOM   1458  CG  ARG C  34       2.273 -49.115  22.220  1.00 62.61           C  
ATOM   1459  CD  ARG C  34       3.546 -48.550  22.834  1.00 62.61           C  
ATOM   1460  NE  ARG C  34       4.531 -49.598  23.092  1.00 62.61           N  
ATOM   1461  NH1 ARG C  34       6.365 -48.278  22.611  1.00 62.61           N  
ATOM   1462  NH2 ARG C  34       6.652 -50.464  23.239  1.00 62.61           N  
ATOM   1463  CZ  ARG C  34       5.847 -49.444  22.980  1.00 62.61           C  
ATOM   1464  N   ALA C  35      -0.809 -47.501  20.029  1.00 59.51           N  
ATOM   1465  CA  ALA C  35      -2.002 -46.743  20.401  1.00 59.51           C  
ATOM   1466  C   ALA C  35      -3.271 -47.480  19.983  1.00 59.51           C  
ATOM   1467  CB  ALA C  35      -1.966 -45.353  19.771  1.00 59.51           C  
ATOM   1468  O   ALA C  35      -4.280 -47.441  20.692  1.00 59.51           O  
ATOM   1469  N   ALA C  36      -3.171 -48.240  18.919  1.00 58.10           N  
ATOM   1470  CA  ALA C  36      -4.297 -49.003  18.387  1.00 58.10           C  
ATOM   1471  C   ALA C  36      -4.568 -50.243  19.235  1.00 58.10           C  
ATOM   1472  CB  ALA C  36      -4.034 -49.401  16.937  1.00 58.10           C  
ATOM   1473  O   ALA C  36      -5.721 -50.643  19.411  1.00 58.10           O  
ATOM   1474  N   SER C  37      -3.604 -50.842  19.850  1.00 59.23           N  
ATOM   1475  CA  SER C  37      -3.715 -52.030  20.690  1.00 59.23           C  
ATOM   1476  C   SER C  37      -4.259 -51.682  22.072  1.00 59.23           C  
ATOM   1477  CB  SER C  37      -2.357 -52.720  20.827  1.00 59.23           C  
ATOM   1478  O   SER C  37      -4.951 -52.490  22.695  1.00 59.23           O  
ATOM   1479  OG  SER C  37      -1.321 -51.894  20.324  1.00 59.23           O  
ATOM   1480  N   GLU C  38      -3.918 -50.549  22.591  1.00 60.17           N  
ATOM   1481  CA  GLU C  38      -4.356 -50.126  23.917  1.00 60.17           C  
ATOM   1482  C   GLU C  38      -5.835 -49.749  23.916  1.00 60.17           C  
ATOM   1483  CB  GLU C  38      -3.513 -48.948  24.412  1.00 60.17           C  
ATOM   1484  O   GLU C  38      -6.522 -49.906  24.927  1.00 60.17           O  
ATOM   1485  CG  GLU C  38      -2.115 -49.340  24.867  1.00 60.17           C  
ATOM   1486  CD  GLU C  38      -1.287 -48.158  25.346  1.00 60.17           C  
ATOM   1487  OE1 GLU C  38      -0.125 -48.362  25.767  1.00 60.17           O  
ATOM   1488  OE2 GLU C  38      -1.804 -47.020  25.302  1.00 60.17           O  
ATOM   1489  N   SER C  39      -6.347 -49.356  22.831  1.00 51.15           N  
ATOM   1490  CA  SER C  39      -7.745 -48.952  22.721  1.00 51.15           C  
ATOM   1491  C   SER C  39      -8.671 -50.163  22.704  1.00 51.15           C  
ATOM   1492  CB  SER C  39      -7.964 -48.114  21.461  1.00 51.15           C  
ATOM   1493  O   SER C  39      -9.849 -50.056  23.052  1.00 51.15           O  
ATOM   1494  OG  SER C  39      -8.484 -48.912  20.411  1.00 51.15           O  
ATOM   1495  N   SER C  40      -8.106 -51.356  22.277  1.00 46.80           N  
ATOM   1496  CA  SER C  40      -8.940 -52.546  22.141  1.00 46.80           C  
ATOM   1497  C   SER C  40      -9.192 -53.202  23.494  1.00 46.80           C  
ATOM   1498  CB  SER C  40      -8.288 -53.551  21.191  1.00 46.80           C  
ATOM   1499  O   SER C  40     -10.030 -54.099  23.609  1.00 46.80           O  
ATOM   1500  OG  SER C  40      -7.615 -52.884  20.137  1.00 46.80           O  
ATOM   1501  N   LEU C  41      -8.307 -53.047  24.480  1.00 41.65           N  
ATOM   1502  CA  LEU C  41      -8.445 -53.870  25.676  1.00 41.65           C  
ATOM   1503  C   LEU C  41      -9.589 -53.369  26.551  1.00 41.65           C  
ATOM   1504  CB  LEU C  41      -7.140 -53.877  26.476  1.00 41.65           C  
ATOM   1505  O   LEU C  41      -9.986 -54.041  27.506  1.00 41.65           O  
ATOM   1506  CG  LEU C  41      -6.208 -55.066  26.242  1.00 41.65           C  
ATOM   1507  CD1 LEU C  41      -4.773 -54.586  26.053  1.00 41.65           C  
ATOM   1508  CD2 LEU C  41      -6.299 -56.053  27.401  1.00 41.65           C  
ATOM   1509  N   GLU C  42      -9.823 -52.083  26.357  1.00 40.77           N  
ATOM   1510  CA  GLU C  42     -10.650 -51.625  27.468  1.00 40.77           C  
ATOM   1511  C   GLU C  42     -12.061 -52.198  27.379  1.00 40.77           C  
ATOM   1512  CB  GLU C  42     -10.705 -50.095  27.503  1.00 40.77           C  
ATOM   1513  O   GLU C  42     -12.849 -52.071  28.319  1.00 40.77           O  
ATOM   1514  CG  GLU C  42      -9.802 -49.471  28.556  1.00 40.77           C  
ATOM   1515  CD  GLU C  42      -9.892 -47.954  28.601  1.00 40.77           C  
ATOM   1516  OE1 GLU C  42      -9.259 -47.334  29.486  1.00 40.77           O  
ATOM   1517  OE2 GLU C  42     -10.602 -47.380  27.745  1.00 40.77           O  
ATOM   1518  N   SER C  43     -12.289 -52.760  26.152  1.00 36.36           N  
ATOM   1519  CA  SER C  43     -13.741 -52.770  26.008  1.00 36.36           C  
ATOM   1520  C   SER C  43     -14.370 -53.892  26.827  1.00 36.36           C  
ATOM   1521  CB  SER C  43     -14.134 -52.919  24.538  1.00 36.36           C  
ATOM   1522  O   SER C  43     -15.590 -54.070  26.812  1.00 36.36           O  
ATOM   1523  OG  SER C  43     -13.116 -53.584  23.810  1.00 36.36           O  
ATOM   1524  N   SER C  44     -13.510 -54.779  27.326  1.00 36.18           N  
ATOM   1525  CA  SER C  44     -14.232 -56.031  27.527  1.00 36.18           C  
ATOM   1526  C   SER C  44     -15.174 -55.941  28.723  1.00 36.18           C  
ATOM   1527  CB  SER C  44     -13.252 -57.189  27.726  1.00 36.18           C  
ATOM   1528  O   SER C  44     -15.646 -56.962  29.226  1.00 36.18           O  
ATOM   1529  OG  SER C  44     -12.155 -56.787  28.527  1.00 36.18           O  
ATOM   1530  N   SER C  45     -15.370 -54.755  29.152  1.00 29.78           N  
ATOM   1531  CA  SER C  45     -15.977 -55.015  30.453  1.00 29.78           C  
ATOM   1532  C   SER C  45     -17.244 -55.852  30.314  1.00 29.78           C  
ATOM   1533  CB  SER C  45     -16.299 -53.702  31.167  1.00 29.78           C  
ATOM   1534  O   SER C  45     -17.661 -56.520  31.263  1.00 29.78           O  
ATOM   1535  OG  SER C  45     -17.695 -53.457  31.164  1.00 29.78           O  
ATOM   1536  N   SER C  46     -18.056 -55.406  29.392  1.00 28.10           N  
ATOM   1537  CA  SER C  46     -19.364 -55.236  30.016  1.00 28.10           C  
ATOM   1538  C   SER C  46     -20.074 -56.575  30.186  1.00 28.10           C  
ATOM   1539  CB  SER C  46     -20.235 -54.291  29.187  1.00 28.10           C  
ATOM   1540  O   SER C  46     -20.817 -56.771  31.150  1.00 28.10           O  
ATOM   1541  OG  SER C  46     -20.698 -54.933  28.012  1.00 28.10           O  
ATOM   1542  N   TYR C  47     -20.303 -57.311  29.144  1.00 25.79           N  
ATOM   1543  CA  TYR C  47     -21.701 -57.634  28.885  1.00 25.79           C  
ATOM   1544  C   TYR C  47     -22.118 -58.892  29.637  1.00 25.79           C  
ATOM   1545  CB  TYR C  47     -21.941 -57.820  27.383  1.00 25.79           C  
ATOM   1546  O   TYR C  47     -21.361 -59.864  29.702  1.00 25.79           O  
ATOM   1547  CG  TYR C  47     -22.788 -56.734  26.765  1.00 25.79           C  
ATOM   1548  CD1 TYR C  47     -24.174 -56.858  26.698  1.00 25.79           C  
ATOM   1549  CD2 TYR C  47     -22.204 -55.582  26.247  1.00 25.79           C  
ATOM   1550  CE1 TYR C  47     -24.958 -55.860  26.127  1.00 25.79           C  
ATOM   1551  CE2 TYR C  47     -22.979 -54.579  25.674  1.00 25.79           C  
ATOM   1552  OH  TYR C  47     -25.124 -53.736  25.054  1.00 25.79           O  
ATOM   1553  CZ  TYR C  47     -24.352 -54.726  25.620  1.00 25.79           C  
ATOM   1554  N   ASN C  48     -23.268 -58.694  30.344  1.00 29.20           N  
ATOM   1555  CA  ASN C  48     -23.972 -59.496  31.339  1.00 29.20           C  
ATOM   1556  C   ASN C  48     -24.380 -60.855  30.777  1.00 29.20           C  
ATOM   1557  CB  ASN C  48     -25.201 -58.748  31.860  1.00 29.20           C  
ATOM   1558  O   ASN C  48     -24.479 -61.834  31.518  1.00 29.20           O  
ATOM   1559  CG  ASN C  48     -24.895 -57.905  33.083  1.00 29.20           C  
ATOM   1560  ND2 ASN C  48     -25.818 -57.019  33.438  1.00 29.20           N  
ATOM   1561  OD1 ASN C  48     -23.839 -58.049  33.703  1.00 29.20           O  
ATOM   1562  N   SER C  49     -25.203 -60.721  29.635  1.00 26.17           N  
ATOM   1563  CA  SER C  49     -26.497 -61.378  29.787  1.00 26.17           C  
ATOM   1564  C   SER C  49     -26.359 -62.895  29.712  1.00 26.17           C  
ATOM   1565  CB  SER C  49     -27.473 -60.893  28.714  1.00 26.17           C  
ATOM   1566  O   SER C  49     -25.310 -63.410  29.319  1.00 26.17           O  
ATOM   1567  OG  SER C  49     -27.844 -61.957  27.854  1.00 26.17           O  
ATOM   1568  N   GLU C  50     -27.464 -63.495  29.305  1.00 30.36           N  
ATOM   1569  CA  GLU C  50     -28.366 -64.585  29.665  1.00 30.36           C  
ATOM   1570  C   GLU C  50     -27.988 -65.876  28.944  1.00 30.36           C  
ATOM   1571  CB  GLU C  50     -29.816 -64.211  29.346  1.00 30.36           C  
ATOM   1572  O   GLU C  50     -28.030 -66.958  29.533  1.00 30.36           O  
ATOM   1573  CG  GLU C  50     -30.644 -63.858  30.574  1.00 30.36           C  
ATOM   1574  CD  GLU C  50     -32.112 -63.620  30.259  1.00 30.36           C  
ATOM   1575  OE1 GLU C  50     -32.982 -64.109  31.014  1.00 30.36           O  
ATOM   1576  OE2 GLU C  50     -32.394 -62.938  29.248  1.00 30.36           O  
ATOM   1577  N   THR C  51     -27.890 -65.762  27.561  1.00 26.58           N  
ATOM   1578  CA  THR C  51     -28.902 -66.597  26.924  1.00 26.58           C  
ATOM   1579  C   THR C  51     -28.438 -68.049  26.851  1.00 26.58           C  
ATOM   1580  CB  THR C  51     -29.235 -66.090  25.509  1.00 26.58           C  
ATOM   1581  O   THR C  51     -27.252 -68.336  27.024  1.00 26.58           O  
ATOM   1582  CG2 THR C  51     -30.740 -65.927  25.322  1.00 26.58           C  
ATOM   1583  OG1 THR C  51     -28.599 -64.823  25.300  1.00 26.58           O  
ATOM   1584  N   PRO C  52     -28.707 -68.633  25.616  1.00 27.56           N  
ATOM   1585  CA  PRO C  52     -29.579 -69.756  25.266  1.00 27.56           C  
ATOM   1586  C   PRO C  52     -28.810 -71.059  25.063  1.00 27.56           C  
ATOM   1587  CB  PRO C  52     -30.234 -69.299  23.959  1.00 27.56           C  
ATOM   1588  O   PRO C  52     -29.218 -72.106  25.572  1.00 27.56           O  
ATOM   1589  CG  PRO C  52     -29.294 -68.284  23.395  1.00 27.56           C  
ATOM   1590  CD  PRO C  52     -28.188 -68.055  24.386  1.00 27.56           C  
ATOM   1591  N   SER C  53     -27.911 -71.071  24.068  1.00 23.49           N  
ATOM   1592  CA  SER C  53     -28.321 -71.860  22.911  1.00 23.49           C  
ATOM   1593  C   SER C  53     -27.902 -73.319  23.059  1.00 23.49           C  
ATOM   1594  CB  SER C  53     -27.727 -71.278  21.627  1.00 23.49           C  
ATOM   1595  O   SER C  53     -27.068 -73.648  23.905  1.00 23.49           O  
ATOM   1596  OG  SER C  53     -26.324 -71.120  21.749  1.00 23.49           O  
ATOM   1597  N   THR C  54     -28.304 -73.973  21.927  1.00 24.65           N  
ATOM   1598  CA  THR C  54     -28.727 -75.280  21.435  1.00 24.65           C  
ATOM   1599  C   THR C  54     -27.520 -76.177  21.177  1.00 24.65           C  
ATOM   1600  CB  THR C  54     -29.558 -75.149  20.145  1.00 24.65           C  
ATOM   1601  O   THR C  54     -26.500 -75.720  20.658  1.00 24.65           O  
ATOM   1602  CG2 THR C  54     -30.984 -74.705  20.452  1.00 24.65           C  
ATOM   1603  OG1 THR C  54     -28.943 -74.183  19.284  1.00 24.65           O  
ATOM   1604  N   PRO C  55     -27.576 -77.248  21.822  1.00 29.95           N  
ATOM   1605  CA  PRO C  55     -26.473 -78.209  21.892  1.00 29.95           C  
ATOM   1606  C   PRO C  55     -26.154 -78.842  20.539  1.00 29.95           C  
ATOM   1607  CB  PRO C  55     -26.986 -79.261  22.879  1.00 29.95           C  
ATOM   1608  O   PRO C  55     -25.435 -79.842  20.476  1.00 29.95           O  
ATOM   1609  CG  PRO C  55     -28.474 -79.126  22.844  1.00 29.95           C  
ATOM   1610  CD  PRO C  55     -28.823 -77.916  22.024  1.00 29.95           C  
ATOM   1611  N   GLU C  56     -26.668 -78.009  19.405  1.00 22.60           N  
ATOM   1612  CA  GLU C  56     -27.070 -78.925  18.342  1.00 22.60           C  
ATOM   1613  C   GLU C  56     -25.937 -79.879  17.977  1.00 22.60           C  
ATOM   1614  CB  GLU C  56     -27.523 -78.147  17.104  1.00 22.60           C  
ATOM   1615  O   GLU C  56     -26.128 -81.096  17.945  1.00 22.60           O  
ATOM   1616  CG  GLU C  56     -28.946 -77.616  17.197  1.00 22.60           C  
ATOM   1617  CD  GLU C  56     -29.807 -77.993  16.002  1.00 22.60           C  
ATOM   1618  OE1 GLU C  56     -30.986 -78.365  16.196  1.00 22.60           O  
ATOM   1619  OE2 GLU C  56     -29.297 -77.918  14.861  1.00 22.60           O  
ATOM   1620  N   THR C  57     -25.429 -79.538  16.781  1.00 21.85           N  
ATOM   1621  CA  THR C  57     -25.659 -80.210  15.507  1.00 21.85           C  
ATOM   1622  C   THR C  57     -24.588 -81.267  15.252  1.00 21.85           C  
ATOM   1623  CB  THR C  57     -25.681 -79.206  14.341  1.00 21.85           C  
ATOM   1624  O   THR C  57     -23.545 -81.272  15.909  1.00 21.85           O  
ATOM   1625  CG2 THR C  57     -27.034 -78.507  14.242  1.00 21.85           C  
ATOM   1626  OG1 THR C  57     -24.661 -78.220  14.547  1.00 21.85           O  
ATOM   1627  N   SER C  58     -24.217 -81.199  13.922  1.00 21.78           N  
ATOM   1628  CA  SER C  58     -24.357 -82.117  12.797  1.00 21.78           C  
ATOM   1629  C   SER C  58     -23.102 -82.964  12.616  1.00 21.78           C  
ATOM   1630  CB  SER C  58     -24.653 -81.347  11.510  1.00 21.78           C  
ATOM   1631  O   SER C  58     -23.175 -84.194  12.589  1.00 21.78           O  
ATOM   1632  OG  SER C  58     -23.746 -80.271  11.347  1.00 21.78           O  
ATOM   1633  N   SER C  59     -22.425 -82.549  11.477  1.00 20.78           N  
ATOM   1634  CA  SER C  59     -22.319 -83.218  10.184  1.00 20.78           C  
ATOM   1635  C   SER C  59     -21.117 -84.155  10.143  1.00 20.78           C  
ATOM   1636  CB  SER C  59     -22.212 -82.190   9.056  1.00 20.78           C  
ATOM   1637  O   SER C  59     -20.231 -84.076  10.997  1.00 20.78           O  
ATOM   1638  OG  SER C  59     -23.485 -81.645   8.751  1.00 20.78           O  
ATOM   1639  N   THR C  60     -20.674 -84.162   8.767  1.00 20.41           N  
ATOM   1640  CA  THR C  60     -20.436 -85.131   7.702  1.00 20.41           C  
ATOM   1641  C   THR C  60     -19.004 -85.655   7.758  1.00 20.41           C  
ATOM   1642  CB  THR C  60     -20.706 -84.516   6.317  1.00 20.41           C  
ATOM   1643  O   THR C  60     -18.165 -85.107   8.476  1.00 20.41           O  
ATOM   1644  CG2 THR C  60     -22.167 -84.688   5.914  1.00 20.41           C  
ATOM   1645  OG1 THR C  60     -20.394 -83.118   6.351  1.00 20.41           O  
ATOM   1646  N   SER C  61     -18.348 -85.361   6.490  1.00 21.17           N  
ATOM   1647  CA  SER C  61     -17.912 -86.245   5.414  1.00 21.17           C  
ATOM   1648  C   SER C  61     -16.469 -86.693   5.617  1.00 21.17           C  
ATOM   1649  CB  SER C  61     -18.054 -85.550   4.059  1.00 21.17           C  
ATOM   1650  O   SER C  61     -15.753 -86.138   6.453  1.00 21.17           O  
ATOM   1651  OG  SER C  61     -17.437 -84.274   4.081  1.00 21.17           O  
ATOM   1652  N   LEU C  62     -15.826 -86.718   4.286  1.00 20.65           N  
ATOM   1653  CA  LEU C  62     -15.224 -87.788   3.499  1.00 20.65           C  
ATOM   1654  C   LEU C  62     -13.737 -87.924   3.812  1.00 20.65           C  
ATOM   1655  CB  LEU C  62     -15.420 -87.529   2.003  1.00 20.65           C  
ATOM   1656  O   LEU C  62     -13.164 -87.078   4.502  1.00 20.65           O  
ATOM   1657  CG  LEU C  62     -16.513 -88.346   1.311  1.00 20.65           C  
ATOM   1658  CD1 LEU C  62     -17.613 -87.426   0.792  1.00 20.65           C  
ATOM   1659  CD2 LEU C  62     -15.923 -89.175   0.175  1.00 20.65           C  
ATOM   1660  N   SER C  63     -13.049 -87.676   2.533  1.00 20.20           N  
ATOM   1661  CA  SER C  63     -12.319 -88.637   1.711  1.00 20.20           C  
ATOM   1662  C   SER C  63     -10.839 -88.664   2.077  1.00 20.20           C  
ATOM   1663  CB  SER C  63     -12.481 -88.304   0.227  1.00 20.20           C  
ATOM   1664  O   SER C  63     -10.274 -89.732   2.323  1.00 20.20           O  
ATOM   1665  OG  SER C  63     -13.764 -88.687  -0.237  1.00 20.20           O  
ATOM   1666  N   THR C  64     -10.200 -87.767   1.189  1.00 20.10           N  
ATOM   1667  CA  THR C  64      -9.360 -88.236   0.093  1.00 20.10           C  
ATOM   1668  C   THR C  64      -7.960 -88.580   0.594  1.00 20.10           C  
ATOM   1669  CB  THR C  64      -9.264 -87.184  -1.027  1.00 20.10           C  
ATOM   1670  O   THR C  64      -7.556 -88.142   1.673  1.00 20.10           O  
ATOM   1671  CG2 THR C  64     -10.480 -87.245  -1.945  1.00 20.10           C  
ATOM   1672  OG1 THR C  64      -9.185 -85.878  -0.442  1.00 20.10           O  
ATOM   1673  N   SER C  65      -7.099 -88.442  -0.561  1.00 21.17           N  
ATOM   1674  CA  SER C  65      -6.156 -89.303  -1.267  1.00 21.17           C  
ATOM   1675  C   SER C  65      -4.776 -89.258  -0.620  1.00 21.17           C  
ATOM   1676  CB  SER C  65      -6.053 -88.893  -2.737  1.00 21.17           C  
ATOM   1677  O   SER C  65      -4.506 -88.398   0.221  1.00 21.17           O  
ATOM   1678  OG  SER C  65      -5.168 -87.797  -2.893  1.00 21.17           O  
ATOM   1679  N   CYS C  66      -3.885 -89.198  -1.762  1.00 20.52           N  
ATOM   1680  CA  CYS C  66      -2.828 -90.127  -2.145  1.00 20.52           C  
ATOM   1681  C   CYS C  66      -1.520 -89.786  -1.442  1.00 20.52           C  
ATOM   1682  CB  CYS C  66      -2.623 -90.110  -3.660  1.00 20.52           C  
ATOM   1683  O   CYS C  66      -1.504 -88.979  -0.510  1.00 20.52           O  
ATOM   1684  SG  CYS C  66      -3.448 -91.466  -4.522  1.00 20.52           S  
ATOM   1685  N   PRO C  67      -0.662 -89.362  -2.487  1.00 20.63           N  
ATOM   1686  CA  PRO C  67       0.490 -90.111  -2.995  1.00 20.63           C  
ATOM   1687  C   PRO C  67       1.784 -89.773  -2.258  1.00 20.63           C  
ATOM   1688  CB  PRO C  67       0.569 -89.683  -4.463  1.00 20.63           C  
ATOM   1689  O   PRO C  67       1.823 -88.820  -1.476  1.00 20.63           O  
ATOM   1690  CG  PRO C  67      -0.089 -88.342  -4.506  1.00 20.63           C  
ATOM   1691  CD  PRO C  67      -0.682 -88.058  -3.155  1.00 20.63           C  
ATOM   1692  N   ARG C  68       2.761 -89.720  -3.233  1.00 19.59           N  
ATOM   1693  CA  ARG C  68       3.955 -90.537  -3.425  1.00 19.59           C  
ATOM   1694  C   ARG C  68       5.166 -89.903  -2.750  1.00 19.59           C  
ATOM   1695  CB  ARG C  68       4.232 -90.742  -4.916  1.00 19.59           C  
ATOM   1696  O   ARG C  68       5.893 -90.571  -2.012  1.00 19.59           O  
ATOM   1697  CG  ARG C  68       4.066 -92.180  -5.381  1.00 19.59           C  
ATOM   1698  CD  ARG C  68       4.342 -92.326  -6.871  1.00 19.59           C  
ATOM   1699  NE  ARG C  68       4.672 -93.703  -7.226  1.00 19.59           N  
ATOM   1700  NH1 ARG C  68       4.684 -93.331  -9.506  1.00 19.59           N  
ATOM   1701  NH2 ARG C  68       5.126 -95.423  -8.679  1.00 19.59           N  
ATOM   1702  CZ  ARG C  68       4.827 -94.149  -8.470  1.00 19.59           C  
ATOM   1703  N   GLY C  69       5.854 -89.153  -3.695  1.00 19.68           N  
ATOM   1704  CA  GLY C  69       7.077 -89.632  -4.319  1.00 19.68           C  
ATOM   1705  C   GLY C  69       8.331 -89.202  -3.582  1.00 19.68           C  
ATOM   1706  O   GLY C  69       8.679 -89.779  -2.550  1.00 19.68           O  
ATOM   1707  N   ARG C  70       8.966 -88.293  -4.412  1.00 19.21           N  
ATOM   1708  CA  ARG C  70      10.170 -88.502  -5.209  1.00 19.21           C  
ATOM   1709  C   ARG C  70      11.426 -88.275  -4.374  1.00 19.21           C  
ATOM   1710  CB  ARG C  70      10.176 -87.575  -6.427  1.00 19.21           C  
ATOM   1711  O   ARG C  70      11.348 -87.773  -3.251  1.00 19.21           O  
ATOM   1712  CG  ARG C  70       9.639 -88.220  -7.694  1.00 19.21           C  
ATOM   1713  CD  ARG C  70       9.894 -87.354  -8.920  1.00 19.21           C  
ATOM   1714  NE  ARG C  70       8.820 -87.480  -9.902  1.00 19.21           N  
ATOM   1715  NH1 ARG C  70      10.225 -87.872 -11.693  1.00 19.21           N  
ATOM   1716  NH2 ARG C  70       7.954 -87.819 -12.002  1.00 19.21           N  
ATOM   1717  CZ  ARG C  70       9.002 -87.724 -11.197  1.00 19.21           C  
ATOM   1718  N   SER C  71      12.353 -87.596  -5.216  1.00 19.26           N  
ATOM   1719  CA  SER C  71      13.619 -87.909  -5.871  1.00 19.26           C  
ATOM   1720  C   SER C  71      14.802 -87.621  -4.953  1.00 19.26           C  
ATOM   1721  CB  SER C  71      13.763 -87.112  -7.168  1.00 19.26           C  
ATOM   1722  O   SER C  71      14.657 -86.932  -3.942  1.00 19.26           O  
ATOM   1723  OG  SER C  71      14.602 -85.986  -6.976  1.00 19.26           O  
ATOM   1724  N   SER C  72      15.956 -87.387  -5.807  1.00 19.35           N  
ATOM   1725  CA  SER C  72      17.255 -87.994  -6.079  1.00 19.35           C  
ATOM   1726  C   SER C  72      18.342 -87.390  -5.197  1.00 19.35           C  
ATOM   1727  CB  SER C  72      17.629 -87.824  -7.552  1.00 19.35           C  
ATOM   1728  O   SER C  72      19.137 -88.117  -4.597  1.00 19.35           O  
ATOM   1729  OG  SER C  72      17.943 -86.472  -7.838  1.00 19.35           O  
ATOM   1730  N   VAL C  73      18.908 -86.251  -5.851  1.00 17.45           N  
ATOM   1731  CA  VAL C  73      20.186 -86.199  -6.552  1.00 17.45           C  
ATOM   1732  C   VAL C  73      21.322 -86.037  -5.544  1.00 17.45           C  
ATOM   1733  CB  VAL C  73      20.221 -85.050  -7.584  1.00 17.45           C  
ATOM   1734  O   VAL C  73      21.129 -85.467  -4.468  1.00 17.45           O  
ATOM   1735  CG1 VAL C  73      21.566 -85.015  -8.309  1.00 17.45           C  
ATOM   1736  CG2 VAL C  73      19.075 -85.196  -8.583  1.00 17.45           C  
ATOM   1737  N   TRP C  74      22.582 -85.857  -6.298  1.00 19.40           N  
ATOM   1738  CA  TRP C  74      23.916 -86.442  -6.222  1.00 19.40           C  
ATOM   1739  C   TRP C  74      24.675 -85.911  -5.010  1.00 19.40           C  
ATOM   1740  CB  TRP C  74      24.706 -86.151  -7.501  1.00 19.40           C  
ATOM   1741  O   TRP C  74      25.184 -86.688  -4.199  1.00 19.40           O  
ATOM   1742  CG  TRP C  74      24.756 -87.302  -8.461  1.00 19.40           C  
ATOM   1743  CD1 TRP C  74      23.734 -87.770  -9.240  1.00 19.40           C  
ATOM   1744  CD2 TRP C  74      25.886 -88.133  -8.740  1.00 19.40           C  
ATOM   1745  CE2 TRP C  74      25.478 -89.086  -9.699  1.00 19.40           C  
ATOM   1746  CE3 TRP C  74      27.207 -88.164  -8.272  1.00 19.40           C  
ATOM   1747  NE1 TRP C  74      24.162 -88.843  -9.987  1.00 19.40           N  
ATOM   1748  CH2 TRP C  74      27.632 -90.068  -9.724  1.00 19.40           C  
ATOM   1749  CZ2 TRP C  74      26.345 -90.060 -10.199  1.00 19.40           C  
ATOM   1750  CZ3 TRP C  74      28.068 -89.134  -8.770  1.00 19.40           C  
ATOM   1751  N   GLY C  75      25.851 -85.208  -5.461  1.00 19.40           N  
ATOM   1752  CA  GLY C  75      27.228 -85.619  -5.685  1.00 19.40           C  
ATOM   1753  C   GLY C  75      28.150 -85.273  -4.532  1.00 19.40           C  
ATOM   1754  O   GLY C  75      27.714 -84.696  -3.533  1.00 19.40           O  
ATOM   1755  N   PRO C  76      29.418 -84.795  -5.166  1.00 22.14           N  
ATOM   1756  CA  PRO C  76      30.818 -85.224  -5.128  1.00 22.14           C  
ATOM   1757  C   PRO C  76      31.544 -84.758  -3.868  1.00 22.14           C  
ATOM   1758  CB  PRO C  76      31.420 -84.575  -6.376  1.00 22.14           C  
ATOM   1759  O   PRO C  76      30.987 -83.991  -3.078  1.00 22.14           O  
ATOM   1760  CG  PRO C  76      30.588 -83.356  -6.612  1.00 22.14           C  
ATOM   1761  CD  PRO C  76      29.443 -83.365  -5.640  1.00 22.14           C  
ATOM   1762  N   PRO C  77      32.832 -84.299  -4.273  1.00 20.67           N  
ATOM   1763  CA  PRO C  77      34.272 -84.554  -4.181  1.00 20.67           C  
ATOM   1764  C   PRO C  77      34.946 -83.742  -3.077  1.00 20.67           C  
ATOM   1765  CB  PRO C  77      34.792 -84.139  -5.559  1.00 20.67           C  
ATOM   1766  O   PRO C  77      35.406 -84.309  -2.082  1.00 20.67           O  
ATOM   1767  CG  PRO C  77      33.774 -83.176  -6.078  1.00 20.67           C  
ATOM   1768  CD  PRO C  77      32.629 -83.123  -5.107  1.00 20.67           C  
ATOM   1769  N   ASP C  78      35.979 -83.071  -3.757  1.00 22.88           N  
ATOM   1770  CA  ASP C  78      37.411 -83.235  -3.525  1.00 22.88           C  
ATOM   1771  C   ASP C  78      37.842 -82.541  -2.235  1.00 22.88           C  
ATOM   1772  CB  ASP C  78      38.212 -82.688  -4.709  1.00 22.88           C  
ATOM   1773  O   ASP C  78      37.040 -81.858  -1.594  1.00 22.88           O  
ATOM   1774  CG  ASP C  78      39.240 -83.674  -5.236  1.00 22.88           C  
ATOM   1775  OD1 ASP C  78      39.491 -84.705  -4.574  1.00 22.88           O  
ATOM   1776  OD2 ASP C  78      39.806 -83.417  -6.320  1.00 22.88           O  
ATOM   1777  N   ALA C  79      38.956 -81.734  -2.493  1.00 19.55           N  
ATOM   1778  CA  ALA C  79      40.397 -81.534  -2.356  1.00 19.55           C  
ATOM   1779  C   ALA C  79      40.706 -80.476  -1.301  1.00 19.55           C  
ATOM   1780  CB  ALA C  79      41.009 -81.137  -3.697  1.00 19.55           C  
ATOM   1781  O   ALA C  79      41.532 -80.699  -0.413  1.00 19.55           O  
ATOM   1782  N   CYS C  80      40.972 -79.247  -1.960  1.00 19.02           N  
ATOM   1783  CA  CYS C  80      42.265 -78.607  -2.181  1.00 19.02           C  
ATOM   1784  C   CYS C  80      42.634 -77.705  -1.009  1.00 19.02           C  
ATOM   1785  CB  CYS C  80      42.248 -77.796  -3.476  1.00 19.02           C  
ATOM   1786  O   CYS C  80      43.742 -77.794  -0.477  1.00 19.02           O  
ATOM   1787  SG  CYS C  80      42.501 -78.791  -4.962  1.00 19.02           S  
ATOM   1788  N   ARG C  81      42.356 -76.495  -1.426  1.00 18.14           N  
ATOM   1789  CA  ARG C  81      43.415 -75.553  -1.774  1.00 18.14           C  
ATOM   1790  C   ARG C  81      44.079 -74.989  -0.522  1.00 18.14           C  
ATOM   1791  CB  ARG C  81      42.861 -74.414  -2.632  1.00 18.14           C  
ATOM   1792  O   ARG C  81      43.526 -75.081   0.576  1.00 18.14           O  
ATOM   1793  CG  ARG C  81      43.708 -74.095  -3.854  1.00 18.14           C  
ATOM   1794  CD  ARG C  81      43.062 -73.026  -4.724  1.00 18.14           C  
ATOM   1795  NE  ARG C  81      43.761 -72.873  -5.997  1.00 18.14           N  
ATOM   1796  NH1 ARG C  81      42.954 -70.750  -6.421  1.00 18.14           N  
ATOM   1797  NH2 ARG C  81      44.370 -71.762  -7.913  1.00 18.14           N  
ATOM   1798  CZ  ARG C  81      43.693 -71.796  -6.774  1.00 18.14           C  
ATOM   1799  N   GLY C  82      44.127 -73.736  -0.572  1.00 17.81           N  
ATOM   1800  CA  GLY C  82      45.057 -72.681  -0.943  1.00 17.81           C  
ATOM   1801  C   GLY C  82      45.611 -71.926   0.251  1.00 17.81           C  
ATOM   1802  O   GLY C  82      46.824 -71.901   0.468  1.00 17.81           O  
ATOM   1803  N   ASP C  83      44.935 -70.931   0.527  1.00 18.99           N  
ATOM   1804  CA  ASP C  83      45.398 -69.618   0.089  1.00 18.99           C  
ATOM   1805  C   ASP C  83      46.290 -68.969   1.145  1.00 18.99           C  
ATOM   1806  CB  ASP C  83      44.209 -68.708  -0.228  1.00 18.99           C  
ATOM   1807  O   ASP C  83      46.203 -69.303   2.328  1.00 18.99           O  
ATOM   1808  CG  ASP C  83      43.869 -68.669  -1.707  1.00 18.99           C  
ATOM   1809  OD1 ASP C  83      44.758 -68.933  -2.545  1.00 18.99           O  
ATOM   1810  OD2 ASP C  83      42.701 -68.370  -2.038  1.00 18.99           O  
ATOM   1811  N   LEU C  84      46.349 -67.745   0.923  1.00 17.98           N  
ATOM   1812  CA  LEU C  84      47.198 -66.594   0.635  1.00 17.98           C  
ATOM   1813  C   LEU C  84      47.717 -65.965   1.923  1.00 17.98           C  
ATOM   1814  CB  LEU C  84      46.429 -65.551  -0.182  1.00 17.98           C  
ATOM   1815  O   LEU C  84      47.205 -66.250   3.008  1.00 17.98           O  
ATOM   1816  CG  LEU C  84      46.627 -65.596  -1.698  1.00 17.98           C  
ATOM   1817  CD1 LEU C  84      45.317 -65.286  -2.413  1.00 17.98           C  
ATOM   1818  CD2 LEU C  84      47.719 -64.621  -2.123  1.00 17.98           C  
ATOM   1819  N   ARG C  85      47.471 -64.829   1.872  1.00 20.08           N  
ATOM   1820  CA  ARG C  85      48.243 -63.633   1.548  1.00 20.08           C  
ATOM   1821  C   ARG C  85      48.849 -63.016   2.804  1.00 20.08           C  
ATOM   1822  CB  ARG C  85      47.367 -62.605   0.829  1.00 20.08           C  
ATOM   1823  O   ARG C  85      48.391 -63.284   3.917  1.00 20.08           O  
ATOM   1824  CG  ARG C  85      47.570 -62.569  -0.677  1.00 20.08           C  
ATOM   1825  CD  ARG C  85      46.703 -61.506  -1.338  1.00 20.08           C  
ATOM   1826  NE  ARG C  85      46.854 -61.513  -2.790  1.00 20.08           N  
ATOM   1827  NH1 ARG C  85      45.841 -59.462  -3.112  1.00 20.08           N  
ATOM   1828  NH2 ARG C  85      46.630 -60.651  -4.907  1.00 20.08           N  
ATOM   1829  CZ  ARG C  85      46.441 -60.542  -3.600  1.00 20.08           C  
ATOM   1830  N   ASP C  86      48.681 -61.715   2.907  1.00 17.86           N  
ATOM   1831  CA  ASP C  86      49.207 -60.362   2.758  1.00 17.86           C  
ATOM   1832  C   ASP C  86      49.353 -59.677   4.115  1.00 17.86           C  
ATOM   1833  CB  ASP C  86      48.302 -59.532   1.845  1.00 17.86           C  
ATOM   1834  O   ASP C  86      50.369 -59.033   4.384  1.00 17.86           O  
ATOM   1835  CG  ASP C  86      48.972 -59.144   0.538  1.00 17.86           C  
ATOM   1836  OD1 ASP C  86      50.220 -59.140   0.471  1.00 17.86           O  
ATOM   1837  OD2 ASP C  86      48.246 -58.837  -0.432  1.00 17.86           O  
ATOM   1838  N   VAL C  87      48.288 -59.016   4.529  1.00 19.15           N  
ATOM   1839  CA  VAL C  87      48.275 -57.563   4.396  1.00 19.15           C  
ATOM   1840  C   VAL C  87      48.797 -56.922   5.680  1.00 19.15           C  
ATOM   1841  CB  VAL C  87      46.859 -57.035   4.075  1.00 19.15           C  
ATOM   1842  O   VAL C  87      48.726 -57.522   6.755  1.00 19.15           O  
ATOM   1843  CG1 VAL C  87      46.853 -55.509   4.011  1.00 19.15           C  
ATOM   1844  CG2 VAL C  87      46.353 -57.630   2.762  1.00 19.15           C  
ATOM   1845  N   ALA C  88      48.256 -55.818   5.961  1.00 20.71           N  
ATOM   1846  CA  ALA C  88      48.498 -54.391   5.770  1.00 20.71           C  
ATOM   1847  C   ALA C  88      49.094 -53.762   7.027  1.00 20.71           C  
ATOM   1848  CB  ALA C  88      47.204 -53.678   5.385  1.00 20.71           C  
ATOM   1849  O   ALA C  88      49.070 -54.367   8.101  1.00 20.71           O  
ATOM   1850  N   ARG C  89      48.512 -52.631   7.560  1.00 20.30           N  
ATOM   1851  CA  ARG C  89      48.508 -51.172   7.524  1.00 20.30           C  
ATOM   1852  C   ARG C  89      48.920 -50.590   8.872  1.00 20.30           C  
ATOM   1853  CB  ARG C  89      47.126 -50.648   7.128  1.00 20.30           C  
ATOM   1854  O   ARG C  89      48.794 -51.251   9.904  1.00 20.30           O  
ATOM   1855  CG  ARG C  89      47.147 -49.676   5.959  1.00 20.30           C  
ATOM   1856  CD  ARG C  89      45.747 -49.204   5.592  1.00 20.30           C  
ATOM   1857  NE  ARG C  89      45.764 -48.318   4.431  1.00 20.30           N  
ATOM   1858  NH1 ARG C  89      43.712 -47.355   4.877  1.00 20.30           N  
ATOM   1859  NH2 ARG C  89      44.914 -46.702   3.038  1.00 20.30           N  
ATOM   1860  CZ  ARG C  89      44.797 -47.461   4.118  1.00 20.30           C  
ATOM   1861  N   SER C  90      48.417 -49.353   9.186  1.00 21.96           N  
ATOM   1862  CA  SER C  90      48.376 -47.896   9.250  1.00 21.96           C  
ATOM   1863  C   SER C  90      48.483 -47.402  10.688  1.00 21.96           C  
ATOM   1864  CB  SER C  90      47.089 -47.367   8.615  1.00 21.96           C  
ATOM   1865  O   SER C  90      49.206 -46.443  10.969  1.00 21.96           O  
ATOM   1866  OG  SER C  90      47.281 -46.060   8.103  1.00 21.96           O  
ATOM   1867  N   GLY C  91      47.547 -46.391  11.202  1.00 20.69           N  
ATOM   1868  CA  GLY C  91      47.107 -45.014  11.357  1.00 20.69           C  
ATOM   1869  C   GLY C  91      46.985 -44.586  12.807  1.00 20.69           C  
ATOM   1870  O   GLY C  91      47.711 -43.698  13.261  1.00 20.69           O  
ATOM   1871  N   VAL C  92      45.946 -43.833  13.048  1.00 23.36           N  
ATOM   1872  CA  VAL C  92      45.586 -42.419  13.097  1.00 23.36           C  
ATOM   1873  C   VAL C  92      45.684 -41.910  14.533  1.00 23.36           C  
ATOM   1874  CB  VAL C  92      44.165 -42.176  12.541  1.00 23.36           C  
ATOM   1875  O   VAL C  92      46.164 -40.800  14.773  1.00 23.36           O  
ATOM   1876  CG1 VAL C  92      44.155 -42.287  11.018  1.00 23.36           C  
ATOM   1877  CG2 VAL C  92      43.175 -43.161  13.159  1.00 23.36           C  
ATOM   1878  N   ALA C  93      44.851 -41.880  15.478  1.00 21.44           N  
ATOM   1879  CA  ALA C  93      43.622 -41.098  15.580  1.00 21.44           C  
ATOM   1880  C   ALA C  93      43.700 -40.101  16.733  1.00 21.44           C  
ATOM   1881  CB  ALA C  93      42.418 -42.019  15.758  1.00 21.44           C  
ATOM   1882  O   ALA C  93      44.512 -40.263  17.647  1.00 21.44           O  
ATOM   1883  N   SER C  94      42.695 -39.778  17.491  1.00 19.05           N  
ATOM   1884  CA  SER C  94      41.498 -38.944  17.521  1.00 19.05           C  
ATOM   1885  C   SER C  94      41.495 -38.024  18.736  1.00 19.05           C  
ATOM   1886  CB  SER C  94      40.239 -39.813  17.526  1.00 19.05           C  
ATOM   1887  O   SER C  94      41.052 -36.876  18.652  1.00 19.05           O  
ATOM   1888  OG  SER C  94      40.441 -40.985  18.297  1.00 19.05           O  
ATOM   1889  N   LEU C  95      41.328 -38.274  19.913  1.00 15.82           N  
ATOM   1890  CA  LEU C  95      39.909 -38.038  20.157  1.00 15.82           C  
ATOM   1891  C   LEU C  95      39.659 -36.584  20.543  1.00 15.82           C  
ATOM   1892  CB  LEU C  95      39.392 -38.967  21.259  1.00 15.82           C  
ATOM   1893  O   LEU C  95      40.562 -35.904  21.036  1.00 15.82           O  
ATOM   1894  CG  LEU C  95      38.815 -40.307  20.800  1.00 15.82           C  
ATOM   1895  CD1 LEU C  95      39.119 -41.393  21.826  1.00 15.82           C  
ATOM   1896  CD2 LEU C  95      37.313 -40.191  20.565  1.00 15.82           C  
ATOM   1897  N   PRO C  96      38.951 -36.149  21.480  1.00 16.82           N  
ATOM   1898  CA  PRO C  96      37.536 -35.784  21.585  1.00 16.82           C  
ATOM   1899  C   PRO C  96      37.330 -34.307  21.911  1.00 16.82           C  
ATOM   1900  CB  PRO C  96      37.026 -36.671  22.723  1.00 16.82           C  
ATOM   1901  O   PRO C  96      38.266 -33.631  22.347  1.00 16.82           O  
ATOM   1902  CG  PRO C  96      38.256 -37.085  23.465  1.00 16.82           C  
ATOM   1903  CD  PRO C  96      39.456 -36.564  22.727  1.00 16.82           C  
ATOM   1904  N   PRO C  97      36.150 -33.870  22.229  1.00 19.71           N  
ATOM   1905  CA  PRO C  97      34.895 -33.130  22.081  1.00 19.71           C  
ATOM   1906  C   PRO C  97      34.855 -31.860  22.929  1.00 19.71           C  
ATOM   1907  CB  PRO C  97      33.837 -34.132  22.549  1.00 19.71           C  
ATOM   1908  O   PRO C  97      34.899 -30.752  22.390  1.00 19.71           O  
ATOM   1909  CG  PRO C  97      34.571 -35.066  23.456  1.00 19.71           C  
ATOM   1910  CD  PRO C  97      36.022 -34.680  23.466  1.00 19.71           C  
ATOM   1911  N   ALA C  98      33.982 -31.808  23.770  1.00 20.62           N  
ATOM   1912  CA  ALA C  98      32.591 -31.361  23.801  1.00 20.62           C  
ATOM   1913  C   ALA C  98      32.447 -30.074  24.609  1.00 20.62           C  
ATOM   1914  CB  ALA C  98      31.694 -32.452  24.380  1.00 20.62           C  
ATOM   1915  O   ALA C  98      33.292 -29.765  25.453  1.00 20.62           O  
ATOM   1916  N   LYS C  99      31.361 -29.773  24.818  1.00 20.23           N  
ATOM   1917  CA  LYS C  99      30.125 -29.013  24.653  1.00 20.23           C  
ATOM   1918  C   LYS C  99      29.902 -28.065  25.829  1.00 20.23           C  
ATOM   1919  CB  LYS C  99      28.930 -29.956  24.506  1.00 20.23           C  
ATOM   1920  O   LYS C  99      30.496 -28.240  26.895  1.00 20.23           O  
ATOM   1921  CG  LYS C  99      28.705 -30.453  23.086  1.00 20.23           C  
ATOM   1922  CD  LYS C  99      27.407 -31.240  22.968  1.00 20.23           C  
ATOM   1923  CE  LYS C  99      27.143 -31.674  21.533  1.00 20.23           C  
ATOM   1924  NZ  LYS C  99      25.914 -32.517  21.425  1.00 20.23           N  
ATOM   1925  N   CYS C 100      28.713 -27.758  26.037  1.00 19.31           N  
ATOM   1926  CA  CYS C 100      27.595 -26.824  25.977  1.00 19.31           C  
ATOM   1927  C   CYS C 100      27.184 -26.375  27.374  1.00 19.31           C  
ATOM   1928  CB  CYS C 100      26.402 -27.459  25.264  1.00 19.31           C  
ATOM   1929  O   CYS C 100      27.658 -26.923  28.371  1.00 19.31           O  
ATOM   1930  SG  CYS C 100      26.721 -27.866  23.533  1.00 19.31           S  
ATOM   1931  N   GLN C 101      26.001 -26.917  27.761  1.00 19.16           N  
ATOM   1932  CA  GLN C 101      24.700 -26.259  27.707  1.00 19.16           C  
ATOM   1933  C   GLN C 101      24.335 -25.648  29.057  1.00 19.16           C  
ATOM   1934  CB  GLN C 101      23.616 -27.245  27.267  1.00 19.16           C  
ATOM   1935  O   GLN C 101      24.938 -25.983  30.079  1.00 19.16           O  
ATOM   1936  CG  GLN C 101      23.510 -27.409  25.757  1.00 19.16           C  
ATOM   1937  CD  GLN C 101      22.395 -28.352  25.346  1.00 19.16           C  
ATOM   1938  NE2 GLN C 101      22.536 -28.961  24.174  1.00 19.16           N  
ATOM   1939  OE1 GLN C 101      21.416 -28.532  26.077  1.00 19.16           O  
ATOM   1940  N   HIS C 102      23.079 -25.775  29.414  1.00 19.87           N  
ATOM   1941  CA  HIS C 102      21.879 -24.947  29.441  1.00 19.87           C  
ATOM   1942  C   HIS C 102      21.535 -24.520  30.865  1.00 19.87           C  
ATOM   1943  CB  HIS C 102      20.698 -25.693  28.818  1.00 19.87           C  
ATOM   1944  O   HIS C 102      22.001 -25.131  31.829  1.00 19.87           O  
ATOM   1945  CG  HIS C 102      20.183 -25.061  27.564  1.00 19.87           C  
ATOM   1946  CD2 HIS C 102      18.919 -24.792  27.158  1.00 19.87           C  
ATOM   1947  ND1 HIS C 102      21.014 -24.627  26.554  1.00 19.87           N  
ATOM   1948  CE1 HIS C 102      20.281 -24.117  25.578  1.00 19.87           C  
ATOM   1949  NE2 HIS C 102      19.007 -24.205  25.920  1.00 19.87           N  
ATOM   1950  N   GLN C 103      20.232 -24.715  31.303  1.00 19.74           N  
ATOM   1951  CA  GLN C 103      19.074 -23.835  31.419  1.00 19.74           C  
ATOM   1952  C   GLN C 103      18.715 -23.587  32.881  1.00 19.74           C  
ATOM   1953  CB  GLN C 103      17.874 -24.426  30.677  1.00 19.74           C  
ATOM   1954  O   GLN C 103      19.176 -24.307  33.770  1.00 19.74           O  
ATOM   1955  CG  GLN C 103      17.096 -23.406  29.856  1.00 19.74           C  
ATOM   1956  CD  GLN C 103      16.049 -24.047  28.963  1.00 19.74           C  
ATOM   1957  NE2 GLN C 103      15.157 -23.230  28.415  1.00 19.74           N  
ATOM   1958  OE1 GLN C 103      16.044 -25.267  28.768  1.00 19.74           O  
ATOM   1959  N   GLU C 104      17.502 -24.007  33.345  1.00 22.15           N  
ATOM   1960  CA  GLU C 104      16.260 -23.271  33.562  1.00 22.15           C  
ATOM   1961  C   GLU C 104      15.998 -23.058  35.050  1.00 22.15           C  
ATOM   1962  CB  GLU C 104      15.081 -24.005  32.919  1.00 22.15           C  
ATOM   1963  O   GLU C 104      16.604 -23.721  35.894  1.00 22.15           O  
ATOM   1964  CG  GLU C 104      14.918 -23.724  31.432  1.00 22.15           C  
ATOM   1965  CD  GLU C 104      13.469 -23.536  31.013  1.00 22.15           C  
ATOM   1966  OE1 GLU C 104      13.184 -22.618  30.210  1.00 22.15           O  
ATOM   1967  OE2 GLU C 104      12.611 -24.312  31.490  1.00 22.15           O  
ATOM   1968  N   SER C 105      14.661 -22.903  35.523  1.00 20.59           N  
ATOM   1969  CA  SER C 105      13.659 -22.000  36.079  1.00 20.59           C  
ATOM   1970  C   SER C 105      13.397 -22.303  37.550  1.00 20.59           C  
ATOM   1971  CB  SER C 105      12.353 -22.098  35.289  1.00 20.59           C  
ATOM   1972  O   SER C 105      13.912 -23.285  38.089  1.00 20.59           O  
ATOM   1973  OG  SER C 105      12.139 -23.423  34.834  1.00 20.59           O  
ATOM   1974  N   LEU C 106      12.246 -22.934  37.912  1.00 20.56           N  
ATOM   1975  CA  LEU C 106      11.045 -22.327  38.475  1.00 20.56           C  
ATOM   1976  C   LEU C 106      10.970 -22.564  39.979  1.00 20.56           C  
ATOM   1977  CB  LEU C 106       9.792 -22.887  37.795  1.00 20.56           C  
ATOM   1978  O   LEU C 106      11.728 -23.370  40.524  1.00 20.56           O  
ATOM   1979  CG  LEU C 106       9.522 -22.406  36.369  1.00 20.56           C  
ATOM   1980  CD1 LEU C 106       8.456 -23.275  35.709  1.00 20.56           C  
ATOM   1981  CD2 LEU C 106       9.100 -20.941  36.370  1.00 20.56           C  
ATOM   1982  N   GLY C 107       9.682 -22.505  40.660  1.00 19.48           N  
ATOM   1983  CA  GLY C 107       8.762 -21.947  41.637  1.00 19.48           C  
ATOM   1984  C   GLY C 107       8.603 -22.815  42.871  1.00 19.48           C  
ATOM   1985  O   GLY C 107       8.582 -22.309  43.995  1.00 19.48           O  
ATOM   1986  N   ARG C 108       8.108 -24.021  42.800  1.00 19.19           N  
ATOM   1987  CA  ARG C 108       6.770 -24.181  43.359  1.00 19.19           C  
ATOM   1988  C   ARG C 108       6.833 -24.726  44.782  1.00 19.19           C  
ATOM   1989  CB  ARG C 108       5.927 -25.107  42.480  1.00 19.19           C  
ATOM   1990  O   ARG C 108       6.144 -24.227  45.674  1.00 19.19           O  
ATOM   1991  CG  ARG C 108       4.917 -24.378  41.607  1.00 19.19           C  
ATOM   1992  CD  ARG C 108       4.084 -25.346  40.779  1.00 19.19           C  
ATOM   1993  NE  ARG C 108       3.153 -24.642  39.903  1.00 19.19           N  
ATOM   1994  NH1 ARG C 108       1.348 -26.002  40.385  1.00 19.19           N  
ATOM   1995  NH2 ARG C 108       1.115 -24.260  38.913  1.00 19.19           N  
ATOM   1996  CZ  ARG C 108       1.874 -24.969  39.736  1.00 19.19           C  
ATOM   1997  N   PRO C 109       6.884 -26.024  45.068  1.00 20.01           N  
ATOM   1998  CA  PRO C 109       5.618 -26.725  45.296  1.00 20.01           C  
ATOM   1999  C   PRO C 109       5.330 -26.957  46.777  1.00 20.01           C  
ATOM   2000  CB  PRO C 109       5.815 -28.055  44.563  1.00 20.01           C  
ATOM   2001  O   PRO C 109       4.184 -26.824  47.215  1.00 20.01           O  
ATOM   2002  CG  PRO C 109       7.287 -28.141  44.317  1.00 20.01           C  
ATOM   2003  CD  PRO C 109       7.938 -26.912  44.882  1.00 20.01           C  
ATOM   2004  N   ARG C 110       6.031 -27.679  47.473  1.00 21.42           N  
ATOM   2005  CA  ARG C 110       5.455 -28.920  47.981  1.00 21.42           C  
ATOM   2006  C   ARG C 110       4.768 -28.695  49.324  1.00 21.42           C  
ATOM   2007  CB  ARG C 110       6.534 -29.997  48.118  1.00 21.42           C  
ATOM   2008  O   ARG C 110       5.330 -28.055  50.215  1.00 21.42           O  
ATOM   2009  CG  ARG C 110       6.067 -31.389  47.725  1.00 21.42           C  
ATOM   2010  CD  ARG C 110       7.203 -32.401  47.776  1.00 21.42           C  
ATOM   2011  NE  ARG C 110       6.960 -33.530  46.884  1.00 21.42           N  
ATOM   2012  NH1 ARG C 110       8.592 -34.879  47.808  1.00 21.42           N  
ATOM   2013  NH2 ARG C 110       7.323 -35.643  46.059  1.00 21.42           N  
ATOM   2014  CZ  ARG C 110       7.626 -34.681  46.919  1.00 21.42           C  
ATOM   2015  N   PRO C 111       3.721 -29.479  49.578  1.00 20.00           N  
ATOM   2016  CA  PRO C 111       2.333 -29.438  50.045  1.00 20.00           C  
ATOM   2017  C   PRO C 111       2.217 -29.579  51.561  1.00 20.00           C  
ATOM   2018  CB  PRO C 111       1.687 -30.629  49.334  1.00 20.00           C  
ATOM   2019  O   PRO C 111       1.427 -28.872  52.192  1.00 20.00           O  
ATOM   2020  CG  PRO C 111       2.822 -31.550  49.023  1.00 20.00           C  
ATOM   2021  CD  PRO C 111       4.101 -30.895  49.458  1.00 20.00           C  
ATOM   2022  N   HIS C 112       2.699 -30.598  52.057  1.00 19.33           N  
ATOM   2023  CA  HIS C 112       1.668 -31.464  52.617  1.00 19.33           C  
ATOM   2024  C   HIS C 112       1.231 -30.980  53.996  1.00 19.33           C  
ATOM   2025  CB  HIS C 112       2.169 -32.907  52.702  1.00 19.33           C  
ATOM   2026  O   HIS C 112       1.930 -30.187  54.630  1.00 19.33           O  
ATOM   2027  CG  HIS C 112       2.029 -33.667  51.421  1.00 19.33           C  
ATOM   2028  CD2 HIS C 112       2.961 -34.113  50.546  1.00 19.33           C  
ATOM   2029  ND1 HIS C 112       0.807 -34.048  50.912  1.00 19.33           N  
ATOM   2030  CE1 HIS C 112       0.994 -34.699  49.775  1.00 19.33           C  
ATOM   2031  NE2 HIS C 112       2.292 -34.752  49.531  1.00 19.33           N  
ATOM   2032  N   SER C 113       0.826 -31.897  54.830  1.00 19.86           N  
ATOM   2033  CA  SER C 113      -0.535 -32.165  55.280  1.00 19.86           C  
ATOM   2034  C   SER C 113      -0.811 -31.507  56.628  1.00 19.86           C  
ATOM   2035  CB  SER C 113      -0.781 -33.672  55.380  1.00 19.86           C  
ATOM   2036  O   SER C 113      -1.776 -30.753  56.771  1.00 19.86           O  
ATOM   2037  OG  SER C 113      -0.683 -34.282  54.105  1.00 19.86           O  
ATOM   2038  N   ALA C 114      -0.747 -32.207  57.701  1.00 20.46           N  
ATOM   2039  CA  ALA C 114      -2.040 -32.550  58.287  1.00 20.46           C  
ATOM   2040  C   ALA C 114      -2.390 -31.607  59.434  1.00 20.46           C  
ATOM   2041  CB  ALA C 114      -2.035 -33.997  58.774  1.00 20.46           C  
ATOM   2042  O   ALA C 114      -1.538 -30.850  59.906  1.00 20.46           O  
ATOM   2043  N   PRO C 115      -2.908 -32.132  60.481  1.00 21.03           N  
ATOM   2044  CA  PRO C 115      -4.309 -31.879  60.829  1.00 21.03           C  
ATOM   2045  C   PRO C 115      -4.477 -30.688  61.769  1.00 21.03           C  
ATOM   2046  CB  PRO C 115      -4.742 -33.179  61.511  1.00 21.03           C  
ATOM   2047  O   PRO C 115      -3.495 -30.194  62.329  1.00 21.03           O  
ATOM   2048  CG  PRO C 115      -3.465 -33.864  61.876  1.00 21.03           C  
ATOM   2049  CD  PRO C 115      -2.319 -33.055  61.337  1.00 21.03           C  
ATOM   2050  N   SER C 116      -5.590 -30.743  62.511  1.00 18.45           N  
ATOM   2051  CA  SER C 116      -6.775 -29.997  62.921  1.00 18.45           C  
ATOM   2052  C   SER C 116      -6.577 -29.352  64.289  1.00 18.45           C  
ATOM   2053  CB  SER C 116      -8.001 -30.911  62.953  1.00 18.45           C  
ATOM   2054  O   SER C 116      -6.869 -28.168  64.471  1.00 18.45           O  
ATOM   2055  OG  SER C 116      -7.630 -32.237  63.288  1.00 18.45           O  
ATOM   2056  N   LEU C 117      -6.528 -30.171  65.331  1.00 19.30           N  
ATOM   2057  CA  LEU C 117      -7.710 -29.909  66.145  1.00 19.30           C  
ATOM   2058  C   LEU C 117      -7.499 -28.685  67.030  1.00 19.30           C  
ATOM   2059  CB  LEU C 117      -8.047 -31.126  67.009  1.00 19.30           C  
ATOM   2060  O   LEU C 117      -6.365 -28.243  67.226  1.00 19.30           O  
ATOM   2061  CG  LEU C 117      -8.661 -32.324  66.283  1.00 19.30           C  
ATOM   2062  CD1 LEU C 117      -8.737 -33.528  67.217  1.00 19.30           C  
ATOM   2063  CD2 LEU C 117     -10.043 -31.972  65.744  1.00 19.30           C  
ATOM   2064  N   GLY C 118      -8.497 -28.480  67.733  1.00 19.23           N  
ATOM   2065  CA  GLY C 118      -9.454 -27.692  68.493  1.00 19.23           C  
ATOM   2066  C   GLY C 118      -8.972 -27.353  69.891  1.00 19.23           C  
ATOM   2067  O   GLY C 118      -8.634 -26.202  70.174  1.00 19.23           O  
ATOM   2068  N   THR C 119      -9.186 -28.356  70.764  1.00 20.17           N  
ATOM   2069  CA  THR C 119     -10.325 -28.125  71.644  1.00 20.17           C  
ATOM   2070  C   THR C 119      -9.896 -27.363  72.895  1.00 20.17           C  
ATOM   2071  CB  THR C 119     -10.994 -29.450  72.052  1.00 20.17           C  
ATOM   2072  O   THR C 119      -8.706 -27.121  73.103  1.00 20.17           O  
ATOM   2073  CG2 THR C 119     -11.522 -30.198  70.832  1.00 20.17           C  
ATOM   2074  OG1 THR C 119     -10.036 -30.275  72.726  1.00 20.17           O  
ATOM   2075  N   SER C 120      -9.893 -28.133  73.959  1.00 20.18           N  
ATOM   2076  CA  SER C 120     -10.860 -27.919  75.031  1.00 20.18           C  
ATOM   2077  C   SER C 120     -10.238 -27.147  76.190  1.00 20.18           C  
ATOM   2078  CB  SER C 120     -11.409 -29.255  75.533  1.00 20.18           C  
ATOM   2079  O   SER C 120      -9.014 -27.110  76.333  1.00 20.18           O  
ATOM   2080  OG  SER C 120     -12.707 -29.093  76.077  1.00 20.18           O  
ATOM   2081  N   SER C 121     -10.985 -26.480  76.742  1.00 21.90           N  
ATOM   2082  CA  SER C 121     -11.262 -25.702  77.946  1.00 21.90           C  
ATOM   2083  C   SER C 121     -10.981 -26.514  79.206  1.00 21.90           C  
ATOM   2084  CB  SER C 121     -12.715 -25.223  77.952  1.00 21.90           C  
ATOM   2085  O   SER C 121     -11.289 -27.706  79.264  1.00 21.90           O  
ATOM   2086  OG  SER C 121     -13.094 -24.784  79.245  1.00 21.90           O  
ATOM   2087  N   LEU C 122     -10.103 -26.041  79.824  1.00 26.59           N  
ATOM   2088  CA  LEU C 122      -9.733 -26.535  81.146  1.00 26.59           C  
ATOM   2089  C   LEU C 122     -10.917 -26.462  82.104  1.00 26.59           C  
ATOM   2090  CB  LEU C 122      -8.556 -25.733  81.708  1.00 26.59           C  
ATOM   2091  O   LEU C 122     -11.615 -25.447  82.160  1.00 26.59           O  
ATOM   2092  CG  LEU C 122      -7.184 -26.404  81.638  1.00 26.59           C  
ATOM   2093  CD1 LEU C 122      -6.201 -25.522  80.877  1.00 26.59           C  
ATOM   2094  CD2 LEU C 122      -6.664 -26.707  83.040  1.00 26.59           C  
ATOM   2095  N   ARG C 123     -11.286 -27.423  83.174  1.00 26.13           N  
ATOM   2096  CA  ARG C 123     -12.157 -28.476  83.686  1.00 26.13           C  
ATOM   2097  C   ARG C 123     -12.769 -28.079  85.024  1.00 26.13           C  
ATOM   2098  CB  ARG C 123     -11.384 -29.789  83.832  1.00 26.13           C  
ATOM   2099  O   ARG C 123     -12.151 -28.263  86.075  1.00 26.13           O  
ATOM   2100  CG  ARG C 123     -11.470 -30.694  82.613  1.00 26.13           C  
ATOM   2101  CD  ARG C 123     -10.794 -32.035  82.857  1.00 26.13           C  
ATOM   2102  NE  ARG C 123     -10.925 -32.923  81.705  1.00 26.13           N  
ATOM   2103  NH1 ARG C 123     -10.344 -34.840  82.855  1.00 26.13           N  
ATOM   2104  NH2 ARG C 123     -10.857 -34.948  80.623  1.00 26.13           N  
ATOM   2105  CZ  ARG C 123     -10.708 -34.235  81.730  1.00 26.13           C  
ATOM   2106  N   ASP C 124     -13.417 -27.017  85.105  1.00 25.02           N  
ATOM   2107  CA  ASP C 124     -14.188 -26.904  86.339  1.00 25.02           C  
ATOM   2108  C   ASP C 124     -15.045 -28.147  86.567  1.00 25.02           C  
ATOM   2109  CB  ASP C 124     -15.070 -25.655  86.309  1.00 25.02           C  
ATOM   2110  O   ASP C 124     -15.140 -29.011  85.693  1.00 25.02           O  
ATOM   2111  CG  ASP C 124     -14.379 -24.427  86.874  1.00 25.02           C  
ATOM   2112  OD1 ASP C 124     -13.592 -24.558  87.836  1.00 25.02           O  
ATOM   2113  OD2 ASP C 124     -14.626 -23.317  86.355  1.00 25.02           O  
ATOM   2114  N   PRO C 125     -16.478 -27.843  86.782  1.00 24.01           N  
ATOM   2115  CA  PRO C 125     -17.344 -28.417  87.815  1.00 24.01           C  
ATOM   2116  C   PRO C 125     -17.988 -29.731  87.381  1.00 24.01           C  
ATOM   2117  CB  PRO C 125     -18.404 -27.333  88.029  1.00 24.01           C  
ATOM   2118  O   PRO C 125     -18.616 -30.414  88.195  1.00 24.01           O  
ATOM   2119  CG  PRO C 125     -18.330 -26.480  86.804  1.00 24.01           C  
ATOM   2120  CD  PRO C 125     -17.143 -26.913  85.992  1.00 24.01           C  
ATOM   2121  N   GLU C 126     -18.308 -29.879  86.109  1.00 22.89           N  
ATOM   2122  CA  GLU C 126     -19.702 -30.288  85.958  1.00 22.89           C  
ATOM   2123  C   GLU C 126     -19.935 -31.678  86.544  1.00 22.89           C  
ATOM   2124  CB  GLU C 126     -20.113 -30.263  84.484  1.00 22.89           C  
ATOM   2125  O   GLU C 126     -18.988 -32.441  86.741  1.00 22.89           O  
ATOM   2126  CG  GLU C 126     -20.489 -28.879  83.974  1.00 22.89           C  
ATOM   2127  CD  GLU C 126     -21.832 -28.392  84.493  1.00 22.89           C  
ATOM   2128  OE1 GLU C 126     -21.875 -27.349  85.184  1.00 22.89           O  
ATOM   2129  OE2 GLU C 126     -22.851 -29.060  84.208  1.00 22.89           O  
ATOM   2130  N   PRO C 127     -20.766 -32.389  85.722  1.00 20.56           N  
ATOM   2131  CA  PRO C 127     -21.946 -33.209  86.006  1.00 20.56           C  
ATOM   2132  C   PRO C 127     -21.590 -34.649  86.367  1.00 20.56           C  
ATOM   2133  CB  PRO C 127     -22.738 -33.154  84.697  1.00 20.56           C  
ATOM   2134  O   PRO C 127     -22.097 -35.186  87.355  1.00 20.56           O  
ATOM   2135  CG  PRO C 127     -21.742 -32.732  83.666  1.00 20.56           C  
ATOM   2136  CD  PRO C 127     -20.426 -32.486  84.346  1.00 20.56           C  
ATOM   2137  N   SER C 128     -21.436 -35.447  85.252  1.00 20.92           N  
ATOM   2138  CA  SER C 128     -22.587 -36.183  84.739  1.00 20.92           C  
ATOM   2139  C   SER C 128     -22.630 -37.602  85.298  1.00 20.92           C  
ATOM   2140  CB  SER C 128     -22.557 -36.229  83.211  1.00 20.92           C  
ATOM   2141  O   SER C 128     -21.633 -38.097  85.826  1.00 20.92           O  
ATOM   2142  OG  SER C 128     -22.976 -34.991  82.663  1.00 20.92           O  
ATOM   2143  N   GLY C 129     -22.978 -38.572  84.347  1.00 17.93           N  
ATOM   2144  CA  GLY C 129     -23.915 -39.683  84.296  1.00 17.93           C  
ATOM   2145  C   GLY C 129     -23.307 -40.998  84.745  1.00 17.93           C  
ATOM   2146  O   GLY C 129     -22.095 -41.088  84.954  1.00 17.93           O  
ATOM   2147  N   ARG C 130     -24.131 -42.189  84.274  1.00 19.50           N  
ATOM   2148  CA  ARG C 130     -24.826 -43.347  84.826  1.00 19.50           C  
ATOM   2149  C   ARG C 130     -24.036 -44.628  84.581  1.00 19.50           C  
ATOM   2150  CB  ARG C 130     -26.227 -43.472  84.224  1.00 19.50           C  
ATOM   2151  O   ARG C 130     -23.862 -45.440  85.492  1.00 19.50           O  
ATOM   2152  CG  ARG C 130     -27.337 -43.567  85.259  1.00 19.50           C  
ATOM   2153  CD  ARG C 130     -28.715 -43.532  84.613  1.00 19.50           C  
ATOM   2154  NE  ARG C 130     -29.779 -43.575  85.611  1.00 19.50           N  
ATOM   2155  NH1 ARG C 130     -31.236 -44.805  84.306  1.00 19.50           N  
ATOM   2156  NH2 ARG C 130     -31.849 -44.157  86.418  1.00 19.50           N  
ATOM   2157  CZ  ARG C 130     -30.952 -44.179  85.443  1.00 19.50           C  
ATOM   2158  N   LEU C 131     -24.200 -45.319  83.292  1.00 18.38           N  
ATOM   2159  CA  LEU C 131     -24.834 -46.631  83.241  1.00 18.38           C  
ATOM   2160  C   LEU C 131     -23.804 -47.741  83.420  1.00 18.38           C  
ATOM   2161  CB  LEU C 131     -25.575 -46.817  81.914  1.00 18.38           C  
ATOM   2162  O   LEU C 131     -22.598 -47.492  83.342  1.00 18.38           O  
ATOM   2163  CG  LEU C 131     -26.937 -46.130  81.795  1.00 18.38           C  
ATOM   2164  CD1 LEU C 131     -27.377 -46.075  80.337  1.00 18.38           C  
ATOM   2165  CD2 LEU C 131     -27.976 -46.851  82.647  1.00 18.38           C  
ATOM   2166  N   GLY C 132     -23.895 -48.754  82.315  1.00 19.87           N  
ATOM   2167  CA  GLY C 132     -24.149 -50.181  82.422  1.00 19.87           C  
ATOM   2168  C   GLY C 132     -22.883 -51.002  82.586  1.00 19.87           C  
ATOM   2169  O   GLY C 132     -21.776 -50.463  82.523  1.00 19.87           O  
ATOM   2170  N   ASP C 133     -22.928 -52.322  81.821  1.00 22.18           N  
ATOM   2171  CA  ASP C 133     -23.001 -53.711  82.264  1.00 22.18           C  
ATOM   2172  C   ASP C 133     -21.642 -54.397  82.147  1.00 22.18           C  
ATOM   2173  CB  ASP C 133     -24.049 -54.478  81.455  1.00 22.18           C  
ATOM   2174  O   ASP C 133     -20.698 -53.826  81.596  1.00 22.18           O  
ATOM   2175  CG  ASP C 133     -25.128 -55.102  82.323  1.00 22.18           C  
ATOM   2176  OD1 ASP C 133     -24.935 -55.208  83.553  1.00 22.18           O  
ATOM   2177  OD2 ASP C 133     -26.179 -55.493  81.770  1.00 22.18           O  
ATOM   2178  N   PRO C 134     -21.635 -55.651  81.307  1.00 22.37           N  
ATOM   2179  CA  PRO C 134     -21.391 -57.039  81.710  1.00 22.37           C  
ATOM   2180  C   PRO C 134     -19.957 -57.488  81.443  1.00 22.37           C  
ATOM   2181  CB  PRO C 134     -22.381 -57.833  80.853  1.00 22.37           C  
ATOM   2182  O   PRO C 134     -19.205 -57.759  82.383  1.00 22.37           O  
ATOM   2183  CG  PRO C 134     -22.629 -56.971  79.658  1.00 22.37           C  
ATOM   2184  CD  PRO C 134     -21.904 -55.670  79.849  1.00 22.37           C  
ATOM   2185  N   GLY C 135     -19.725 -58.346  80.287  1.00 20.53           N  
ATOM   2186  CA  GLY C 135     -19.517 -59.784  80.240  1.00 20.53           C  
ATOM   2187  C   GLY C 135     -18.076 -60.170  79.966  1.00 20.53           C  
ATOM   2188  O   GLY C 135     -17.231 -59.306  79.729  1.00 20.53           O  
ATOM   2189  N   PRO C 136     -17.896 -61.440  79.291  1.00 22.54           N  
ATOM   2190  CA  PRO C 136     -17.200 -62.701  79.559  1.00 22.54           C  
ATOM   2191  C   PRO C 136     -15.801 -62.743  78.950  1.00 22.54           C  
ATOM   2192  CB  PRO C 136     -18.109 -63.750  78.913  1.00 22.54           C  
ATOM   2193  O   PRO C 136     -14.832 -63.071  79.642  1.00 22.54           O  
ATOM   2194  CG  PRO C 136     -18.932 -62.986  77.926  1.00 22.54           C  
ATOM   2195  CD  PRO C 136     -18.592 -61.528  78.049  1.00 22.54           C  
ATOM   2196  N   GLN C 137     -15.712 -63.185  77.654  1.00 19.82           N  
ATOM   2197  CA  GLN C 137     -15.374 -64.554  77.279  1.00 19.82           C  
ATOM   2198  C   GLN C 137     -13.914 -64.662  76.849  1.00 19.82           C  
ATOM   2199  CB  GLN C 137     -16.290 -65.046  76.158  1.00 19.82           C  
ATOM   2200  O   GLN C 137     -13.269 -63.651  76.562  1.00 19.82           O  
ATOM   2201  CG  GLN C 137     -17.171 -66.223  76.555  1.00 19.82           C  
ATOM   2202  CD  GLN C 137     -18.242 -66.528  75.525  1.00 19.82           C  
ATOM   2203  NE2 GLN C 137     -18.755 -67.754  75.548  1.00 19.82           N  
ATOM   2204  OE1 GLN C 137     -18.607 -65.669  74.716  1.00 19.82           O  
ATOM   2205  N   GLU C 138     -13.683 -65.374  75.719  1.00 20.72           N  
ATOM   2206  CA  GLU C 138     -13.115 -66.668  75.354  1.00 20.72           C  
ATOM   2207  C   GLU C 138     -11.798 -66.500  74.601  1.00 20.72           C  
ATOM   2208  CB  GLU C 138     -14.106 -67.471  74.507  1.00 20.72           C  
ATOM   2209  O   GLU C 138     -11.692 -65.659  73.705  1.00 20.72           O  
ATOM   2210  CG  GLU C 138     -14.337 -68.889  75.010  1.00 20.72           C  
ATOM   2211  CD  GLU C 138     -15.424 -69.627  74.245  1.00 20.72           C  
ATOM   2212  OE1 GLU C 138     -15.660 -70.823  74.529  1.00 20.72           O  
ATOM   2213  OE2 GLU C 138     -16.044 -69.004  73.355  1.00 20.72           O  
ATOM   2214  N   ALA C 139     -10.698 -67.131  75.128  1.00 19.45           N  
ATOM   2215  CA  ALA C 139      -9.259 -67.291  74.936  1.00 19.45           C  
ATOM   2216  C   ALA C 139      -8.936 -67.653  73.489  1.00 19.45           C  
ATOM   2217  CB  ALA C 139      -8.711 -68.355  75.883  1.00 19.45           C  
ATOM   2218  O   ALA C 139      -7.797 -68.001  73.169  1.00 19.45           O  
ATOM   2219  N   GLN C 140     -10.124 -67.895  72.694  1.00 18.90           N  
ATOM   2220  CA  GLN C 140      -9.930 -69.139  71.956  1.00 18.90           C  
ATOM   2221  C   GLN C 140      -8.659 -69.085  71.113  1.00 18.90           C  
ATOM   2222  CB  GLN C 140     -11.139 -69.429  71.065  1.00 18.90           C  
ATOM   2223  O   GLN C 140      -8.125 -68.005  70.853  1.00 18.90           O  
ATOM   2224  CG  GLN C 140     -12.199 -70.296  71.731  1.00 18.90           C  
ATOM   2225  CD  GLN C 140     -13.359 -70.617  70.807  1.00 18.90           C  
ATOM   2226  NE2 GLN C 140     -14.223 -71.532  71.236  1.00 18.90           N  
ATOM   2227  OE1 GLN C 140     -13.479 -70.048  69.718  1.00 18.90           O  
ATOM   2228  N   THR C 141      -8.628 -69.849  69.981  1.00 19.88           N  
ATOM   2229  CA  THR C 141      -8.108 -71.099  69.438  1.00 19.88           C  
ATOM   2230  C   THR C 141      -7.034 -70.828  68.388  1.00 19.88           C  
ATOM   2231  CB  THR C 141      -9.232 -71.949  68.819  1.00 19.88           C  
ATOM   2232  O   THR C 141      -5.942 -71.395  68.448  1.00 19.88           O  
ATOM   2233  CG2 THR C 141      -9.227 -73.365  69.385  1.00 19.88           C  
ATOM   2234  OG1 THR C 141     -10.497 -71.338  69.102  1.00 19.88           O  
ATOM   2235  N   PRO C 142      -7.368 -70.940  67.088  1.00 20.40           N  
ATOM   2236  CA  PRO C 142      -7.107 -72.141  66.291  1.00 20.40           C  
ATOM   2237  C   PRO C 142      -5.918 -71.976  65.347  1.00 20.40           C  
ATOM   2238  CB  PRO C 142      -8.406 -72.333  65.505  1.00 20.40           C  
ATOM   2239  O   PRO C 142      -5.023 -72.825  65.321  1.00 20.40           O  
ATOM   2240  CG  PRO C 142      -9.012 -70.969  65.430  1.00 20.40           C  
ATOM   2241  CD  PRO C 142      -8.180 -70.031  66.257  1.00 20.40           C  
ATOM   2242  N   ARG C 143      -6.023 -71.258  64.156  1.00 18.95           N  
ATOM   2243  CA  ARG C 143      -6.280 -71.998  62.925  1.00 18.95           C  
ATOM   2244  C   ARG C 143      -5.012 -72.120  62.086  1.00 18.95           C  
ATOM   2245  CB  ARG C 143      -7.385 -71.322  62.111  1.00 18.95           C  
ATOM   2246  O   ARG C 143      -4.168 -71.222  62.093  1.00 18.95           O  
ATOM   2247  CG  ARG C 143      -8.789 -71.614  62.617  1.00 18.95           C  
ATOM   2248  CD  ARG C 143      -9.847 -71.252  61.584  1.00 18.95           C  
ATOM   2249  NE  ARG C 143     -11.134 -71.868  61.893  1.00 18.95           N  
ATOM   2250  NH1 ARG C 143     -12.330 -70.625  60.356  1.00 18.95           N  
ATOM   2251  NH2 ARG C 143     -13.398 -72.179  61.660  1.00 18.95           N  
ATOM   2252  CZ  ARG C 143     -12.284 -71.556  61.302  1.00 18.95           C  
ATOM   2253  N   SER C 144      -4.686 -73.356  61.322  1.00 19.15           N  
ATOM   2254  CA  SER C 144      -3.762 -74.279  60.671  1.00 19.15           C  
ATOM   2255  C   SER C 144      -3.236 -73.703  59.360  1.00 19.15           C  
ATOM   2256  CB  SER C 144      -4.441 -75.624  60.410  1.00 19.15           C  
ATOM   2257  O   SER C 144      -2.385 -74.309  58.707  1.00 19.15           O  
ATOM   2258  OG  SER C 144      -5.686 -75.697  61.083  1.00 19.15           O  
ATOM   2259  N   ILE C 145      -3.821 -72.526  58.705  1.00 19.18           N  
ATOM   2260  CA  ILE C 145      -4.475 -72.852  57.443  1.00 19.18           C  
ATOM   2261  C   ILE C 145      -3.422 -73.097  56.365  1.00 19.18           C  
ATOM   2262  CB  ILE C 145      -5.444 -71.732  57.002  1.00 19.18           C  
ATOM   2263  O   ILE C 145      -2.342 -72.503  56.396  1.00 19.18           O  
ATOM   2264  CG1 ILE C 145      -6.493 -71.475  58.089  1.00 19.18           C  
ATOM   2265  CG2 ILE C 145      -6.111 -72.089  55.670  1.00 19.18           C  
ATOM   2266  CD1 ILE C 145      -7.404 -70.289  57.803  1.00 19.18           C  
ATOM   2267  N   LEU C 146      -3.892 -73.381  54.898  1.00 18.99           N  
ATOM   2268  CA  LEU C 146      -3.979 -74.273  53.747  1.00 18.99           C  
ATOM   2269  C   LEU C 146      -2.924 -73.918  52.704  1.00 18.99           C  
ATOM   2270  CB  LEU C 146      -5.374 -74.207  53.121  1.00 18.99           C  
ATOM   2271  O   LEU C 146      -2.493 -72.766  52.617  1.00 18.99           O  
ATOM   2272  CG  LEU C 146      -6.351 -75.312  53.524  1.00 18.99           C  
ATOM   2273  CD1 LEU C 146      -7.732 -74.725  53.796  1.00 18.99           C  
ATOM   2274  CD2 LEU C 146      -6.424 -76.383  52.442  1.00 18.99           C  
ATOM   2275  N   ALA C 147      -2.320 -75.023  51.826  1.00 18.63           N  
ATOM   2276  CA  ALA C 147      -1.315 -75.580  50.924  1.00 18.63           C  
ATOM   2277  C   ALA C 147      -1.322 -74.856  49.581  1.00 18.63           C  
ATOM   2278  CB  ALA C 147      -1.553 -77.074  50.721  1.00 18.63           C  
ATOM   2279  O   ALA C 147      -0.530 -75.176  48.692  1.00 18.63           O  
ATOM   2280  N   GLN C 148      -2.436 -73.896  49.165  1.00 17.69           N  
ATOM   2281  CA  GLN C 148      -3.236 -74.298  48.013  1.00 17.69           C  
ATOM   2282  C   GLN C 148      -2.446 -74.149  46.716  1.00 17.69           C  
ATOM   2283  CB  GLN C 148      -4.524 -73.476  47.940  1.00 17.69           C  
ATOM   2284  O   GLN C 148      -1.484 -73.381  46.654  1.00 17.69           O  
ATOM   2285  CG  GLN C 148      -5.775 -74.314  47.712  1.00 17.69           C  
ATOM   2286  CD  GLN C 148      -7.055 -73.527  47.928  1.00 17.69           C  
ATOM   2287  NE2 GLN C 148      -8.173 -74.075  47.464  1.00 17.69           N  
ATOM   2288  OE1 GLN C 148      -7.039 -72.437  48.507  1.00 17.69           O  
ATOM   2289  N   GLN C 149      -3.205 -73.925  45.426  1.00 19.61           N  
ATOM   2290  CA  GLN C 149      -3.759 -74.527  44.217  1.00 19.61           C  
ATOM   2291  C   GLN C 149      -3.121 -73.934  42.965  1.00 19.61           C  
ATOM   2292  CB  GLN C 149      -5.276 -74.342  44.172  1.00 19.61           C  
ATOM   2293  O   GLN C 149      -2.683 -72.782  42.971  1.00 19.61           O  
ATOM   2294  CG  GLN C 149      -6.060 -75.601  44.517  1.00 19.61           C  
ATOM   2295  CD  GLN C 149      -7.561 -75.380  44.503  1.00 19.61           C  
ATOM   2296  NE2 GLN C 149      -8.321 -76.470  44.504  1.00 19.61           N  
ATOM   2297  OE1 GLN C 149      -8.034 -74.239  44.492  1.00 19.61           O  
ATOM   2298  N   SER C 150      -3.049 -74.733  41.679  1.00 19.34           N  
ATOM   2299  CA  SER C 150      -2.789 -75.117  40.295  1.00 19.34           C  
ATOM   2300  C   SER C 150      -3.478 -74.169  39.319  1.00 19.34           C  
ATOM   2301  CB  SER C 150      -3.255 -76.551  40.040  1.00 19.34           C  
ATOM   2302  O   SER C 150      -3.394 -74.352  38.103  1.00 19.34           O  
ATOM   2303  OG  SER C 150      -4.647 -76.589  39.778  1.00 19.34           O  
ATOM   2304  N   LYS C 151      -4.306 -73.248  39.844  1.00 18.84           N  
ATOM   2305  CA  LYS C 151      -5.539 -73.344  39.069  1.00 18.84           C  
ATOM   2306  C   LYS C 151      -5.331 -72.847  37.641  1.00 18.84           C  
ATOM   2307  CB  LYS C 151      -6.659 -72.549  39.742  1.00 18.84           C  
ATOM   2308  O   LYS C 151      -4.374 -72.121  37.364  1.00 18.84           O  
ATOM   2309  CG  LYS C 151      -7.452 -73.346  40.768  1.00 18.84           C  
ATOM   2310  CD  LYS C 151      -8.660 -72.565  41.270  1.00 18.84           C  
ATOM   2311  CE  LYS C 151      -9.447 -73.355  42.306  1.00 18.84           C  
ATOM   2312  NZ  LYS C 151     -10.615 -72.582  42.823  1.00 18.84           N  
ATOM   2313  N   LEU C 152      -6.305 -71.931  37.083  1.00 20.28           N  
ATOM   2314  CA  LEU C 152      -7.675 -72.077  36.604  1.00 20.28           C  
ATOM   2315  C   LEU C 152      -7.844 -71.432  35.232  1.00 20.28           C  
ATOM   2316  CB  LEU C 152      -8.660 -71.455  37.598  1.00 20.28           C  
ATOM   2317  O   LEU C 152      -7.200 -70.424  34.933  1.00 20.28           O  
ATOM   2318  CG  LEU C 152      -9.210 -72.386  38.679  1.00 20.28           C  
ATOM   2319  CD1 LEU C 152      -9.308 -71.651  40.012  1.00 20.28           C  
ATOM   2320  CD2 LEU C 152     -10.570 -72.940  38.268  1.00 20.28           C  
ATOM   2321  N   SER C 153      -8.959 -71.784  34.372  1.00 18.04           N  
ATOM   2322  CA  SER C 153      -9.484 -72.103  33.048  1.00 18.04           C  
ATOM   2323  C   SER C 153      -9.797 -70.837  32.258  1.00 18.04           C  
ATOM   2324  CB  SER C 153     -10.742 -72.966  33.164  1.00 18.04           C  
ATOM   2325  O   SER C 153      -9.552 -70.776  31.051  1.00 18.04           O  
ATOM   2326  OG  SER C 153     -11.480 -72.625  34.324  1.00 18.04           O  
ATOM   2327  N   LYS C 154     -10.685 -70.022  32.686  1.00 19.79           N  
ATOM   2328  CA  LYS C 154     -11.914 -70.046  31.897  1.00 19.79           C  
ATOM   2329  C   LYS C 154     -11.799 -69.144  30.672  1.00 19.79           C  
ATOM   2330  CB  LYS C 154     -13.108 -69.620  32.751  1.00 19.79           C  
ATOM   2331  O   LYS C 154     -10.948 -68.252  30.629  1.00 19.79           O  
ATOM   2332  CG  LYS C 154     -13.854 -70.780  33.395  1.00 19.79           C  
ATOM   2333  CD  LYS C 154     -15.058 -70.296  34.194  1.00 19.79           C  
ATOM   2334  CE  LYS C 154     -15.780 -71.452  34.873  1.00 19.79           C  
ATOM   2335  NZ  LYS C 154     -16.870 -70.971  35.774  1.00 19.79           N  
ATOM   2336  N   PRO C 155     -12.913 -68.795  29.955  1.00 20.29           N  
ATOM   2337  CA  PRO C 155     -13.839 -68.941  28.830  1.00 20.29           C  
ATOM   2338  C   PRO C 155     -13.917 -67.686  27.964  1.00 20.29           C  
ATOM   2339  CB  PRO C 155     -15.181 -69.218  29.513  1.00 20.29           C  
ATOM   2340  O   PRO C 155     -13.822 -67.772  26.737  1.00 20.29           O  
ATOM   2341  CG  PRO C 155     -14.972 -68.828  30.940  1.00 20.29           C  
ATOM   2342  CD  PRO C 155     -13.516 -68.521  31.142  1.00 20.29           C  
ATOM   2343  N   ARG C 156     -14.793 -66.571  28.316  1.00 19.83           N  
ATOM   2344  CA  ARG C 156     -16.155 -66.335  27.848  1.00 19.83           C  
ATOM   2345  C   ARG C 156     -16.207 -65.153  26.885  1.00 19.83           C  
ATOM   2346  CB  ARG C 156     -17.095 -66.089  29.030  1.00 19.83           C  
ATOM   2347  O   ARG C 156     -15.388 -64.236  26.976  1.00 19.83           O  
ATOM   2348  CG  ARG C 156     -18.471 -66.715  28.864  1.00 19.83           C  
ATOM   2349  CD  ARG C 156     -19.304 -66.590  30.132  1.00 19.83           C  
ATOM   2350  NE  ARG C 156     -20.649 -67.127  29.948  1.00 19.83           N  
ATOM   2351  NH1 ARG C 156     -21.272 -66.886  32.159  1.00 19.83           N  
ATOM   2352  NH2 ARG C 156     -22.748 -67.756  30.637  1.00 19.83           N  
ATOM   2353  CZ  ARG C 156     -21.553 -67.255  30.915  1.00 19.83           C  
ATOM   2354  N   VAL C 157     -17.398 -64.774  26.374  1.00 18.37           N  
ATOM   2355  CA  VAL C 157     -18.216 -64.551  25.187  1.00 18.37           C  
ATOM   2356  C   VAL C 157     -18.199 -63.069  24.819  1.00 18.37           C  
ATOM   2357  CB  VAL C 157     -19.669 -65.031  25.401  1.00 18.37           C  
ATOM   2358  O   VAL C 157     -18.063 -62.716  23.645  1.00 18.37           O  
ATOM   2359  CG1 VAL C 157     -20.493 -64.843  24.128  1.00 18.37           C  
ATOM   2360  CG2 VAL C 157     -19.688 -66.493  25.842  1.00 18.37           C  
ATOM   2361  N   THR C 158     -18.381 -62.066  25.682  1.00 19.77           N  
ATOM   2362  CA  THR C 158     -19.722 -61.541  25.447  1.00 19.77           C  
ATOM   2363  C   THR C 158     -19.683 -60.385  24.452  1.00 19.77           C  
ATOM   2364  CB  THR C 158     -20.375 -61.071  26.759  1.00 19.77           C  
ATOM   2365  O   THR C 158     -18.621 -59.813  24.198  1.00 19.77           O  
ATOM   2366  CG2 THR C 158     -21.096 -62.220  27.457  1.00 19.77           C  
ATOM   2367  OG1 THR C 158     -19.363 -60.556  27.633  1.00 19.77           O  
ATOM   2368  N   PHE C 159     -20.570 -59.377  24.494  1.00 18.47           N  
ATOM   2369  CA  PHE C 159     -21.623 -58.859  23.628  1.00 18.47           C  
ATOM   2370  C   PHE C 159     -21.247 -57.487  23.080  1.00 18.47           C  
ATOM   2371  CB  PHE C 159     -22.951 -58.775  24.387  1.00 18.47           C  
ATOM   2372  O   PHE C 159     -21.994 -56.900  22.295  1.00 18.47           O  
ATOM   2373  CG  PHE C 159     -23.825 -59.988  24.217  1.00 18.47           C  
ATOM   2374  CD1 PHE C 159     -24.715 -60.077  23.154  1.00 18.47           C  
ATOM   2375  CD2 PHE C 159     -23.756 -61.040  25.120  1.00 18.47           C  
ATOM   2376  CE1 PHE C 159     -25.525 -61.199  22.994  1.00 18.47           C  
ATOM   2377  CE2 PHE C 159     -24.562 -62.165  24.967  1.00 18.47           C  
ATOM   2378  CZ  PHE C 159     -25.447 -62.242  23.904  1.00 18.47           C  
ATOM   2379  N   SER C 160     -20.193 -56.774  23.361  1.00 17.22           N  
ATOM   2380  CA  SER C 160     -20.906 -55.532  23.641  1.00 17.22           C  
ATOM   2381  C   SER C 160     -21.415 -54.885  22.358  1.00 17.22           C  
ATOM   2382  CB  SER C 160     -20.003 -54.553  24.392  1.00 17.22           C  
ATOM   2383  O   SER C 160     -20.829 -55.069  21.289  1.00 17.22           O  
ATOM   2384  OG  SER C 160     -19.677 -55.053  25.678  1.00 17.22           O  
ATOM   2385  N   GLU C 161     -22.202 -53.874  22.393  1.00 19.48           N  
ATOM   2386  CA  GLU C 161     -23.372 -53.411  21.654  1.00 19.48           C  
ATOM   2387  C   GLU C 161     -22.969 -52.517  20.484  1.00 19.48           C  
ATOM   2388  CB  GLU C 161     -24.333 -52.661  22.581  1.00 19.48           C  
ATOM   2389  O   GLU C 161     -23.457 -52.692  19.366  1.00 19.48           O  
ATOM   2390  CG  GLU C 161     -25.705 -53.308  22.698  1.00 19.48           C  
ATOM   2391  CD  GLU C 161     -26.620 -52.601  23.686  1.00 19.48           C  
ATOM   2392  OE1 GLU C 161     -27.826 -52.930  23.738  1.00 19.48           O  
ATOM   2393  OE2 GLU C 161     -26.125 -51.710  24.412  1.00 19.48           O  
ATOM   2394  N   GLU C 162     -22.518 -51.186  20.572  1.00 16.53           N  
ATOM   2395  CA  GLU C 162     -23.425 -50.304  19.845  1.00 16.53           C  
ATOM   2396  C   GLU C 162     -22.937 -50.064  18.419  1.00 16.53           C  
ATOM   2397  CB  GLU C 162     -23.582 -48.970  20.579  1.00 16.53           C  
ATOM   2398  O   GLU C 162     -21.773 -50.323  18.104  1.00 16.53           O  
ATOM   2399  CG  GLU C 162     -24.930 -48.300  20.355  1.00 16.53           C  
ATOM   2400  CD  GLU C 162     -25.128 -47.052  21.202  1.00 16.53           C  
ATOM   2401  OE1 GLU C 162     -26.182 -46.390  21.070  1.00 16.53           O  
ATOM   2402  OE2 GLU C 162     -24.221 -46.734  22.003  1.00 16.53           O  
ATOM   2403  N   SER C 163     -22.467 -48.673  17.846  1.00 16.69           N  
ATOM   2404  CA  SER C 163     -23.452 -47.995  17.009  1.00 16.69           C  
ATOM   2405  C   SER C 163     -23.086 -48.097  15.532  1.00 16.69           C  
ATOM   2406  CB  SER C 163     -23.578 -46.526  17.412  1.00 16.69           C  
ATOM   2407  O   SER C 163     -21.945 -48.413  15.190  1.00 16.69           O  
ATOM   2408  OG  SER C 163     -24.896 -46.234  17.844  1.00 16.69           O  
ATOM   2409  N   ALA C 164     -23.105 -46.884  14.651  1.00 18.02           N  
ATOM   2410  CA  ALA C 164     -24.024 -46.561  13.563  1.00 18.02           C  
ATOM   2411  C   ALA C 164     -23.293 -46.512  12.224  1.00 18.02           C  
ATOM   2412  CB  ALA C 164     -24.723 -45.231  13.833  1.00 18.02           C  
ATOM   2413  O   ALA C 164     -23.719 -47.141  11.253  1.00 18.02           O  
ATOM   2414  N   VAL C 165     -22.615 -45.237  11.798  1.00 18.22           N  
ATOM   2415  CA  VAL C 165     -23.247 -44.745  10.578  1.00 18.22           C  
ATOM   2416  C   VAL C 165     -22.500 -45.278   9.357  1.00 18.22           C  
ATOM   2417  CB  VAL C 165     -23.291 -43.201  10.544  1.00 18.22           C  
ATOM   2418  O   VAL C 165     -21.341 -45.685   9.460  1.00 18.22           O  
ATOM   2419  CG1 VAL C 165     -24.039 -42.709   9.307  1.00 18.22           C  
ATOM   2420  CG2 VAL C 165     -23.939 -42.658  11.816  1.00 18.22           C  
ATOM   2421  N   PRO C 166     -22.376 -44.407   8.076  1.00 20.46           N  
ATOM   2422  CA  PRO C 166     -22.983 -44.522   6.748  1.00 20.46           C  
ATOM   2423  C   PRO C 166     -21.950 -44.731   5.643  1.00 20.46           C  
ATOM   2424  CB  PRO C 166     -23.706 -43.184   6.574  1.00 20.46           C  
ATOM   2425  O   PRO C 166     -20.756 -44.508   5.859  1.00 20.46           O  
ATOM   2426  CG  PRO C 166     -23.291 -42.369   7.757  1.00 20.46           C  
ATOM   2427  CD  PRO C 166     -22.312 -43.169   8.567  1.00 20.46           C  
ATOM   2428  N   LYS C 167     -22.218 -44.404   4.295  1.00 21.71           N  
ATOM   2429  CA  LYS C 167     -22.189 -44.873   2.913  1.00 21.71           C  
ATOM   2430  C   LYS C 167     -21.004 -44.279   2.156  1.00 21.71           C  
ATOM   2431  CB  LYS C 167     -23.495 -44.523   2.199  1.00 21.71           C  
ATOM   2432  O   LYS C 167     -20.280 -44.998   1.464  1.00 21.71           O  
ATOM   2433  CG  LYS C 167     -24.552 -45.615   2.271  1.00 21.71           C  
ATOM   2434  CD  LYS C 167     -25.785 -45.254   1.452  1.00 21.71           C  
ATOM   2435  CE  LYS C 167     -26.863 -46.324   1.563  1.00 21.71           C  
ATOM   2436  NZ  LYS C 167     -28.083 -45.964   0.780  1.00 21.71           N  
ATOM   2437  N   ARG C 168     -20.820 -42.910   1.698  1.00 21.68           N  
ATOM   2438  CA  ARG C 168     -20.916 -42.545   0.288  1.00 21.68           C  
ATOM   2439  C   ARG C 168     -19.540 -42.534  -0.369  1.00 21.68           C  
ATOM   2440  CB  ARG C 168     -21.583 -41.177   0.130  1.00 21.68           C  
ATOM   2441  O   ARG C 168     -18.517 -42.538   0.319  1.00 21.68           O  
ATOM   2442  CG  ARG C 168     -23.088 -41.197   0.345  1.00 21.68           C  
ATOM   2443  CD  ARG C 168     -23.708 -39.824   0.127  1.00 21.68           C  
ATOM   2444  NE  ARG C 168     -25.167 -39.881   0.149  1.00 21.68           N  
ATOM   2445  NH1 ARG C 168     -25.468 -37.651  -0.376  1.00 21.68           N  
ATOM   2446  NH2 ARG C 168     -27.283 -39.011  -0.044  1.00 21.68           N  
ATOM   2447  CZ  ARG C 168     -25.969 -38.848  -0.090  1.00 21.68           C  
ATOM   2448  N   SER C 169     -19.243 -41.731  -1.693  1.00 22.83           N  
ATOM   2449  CA  SER C 169     -18.870 -41.942  -3.088  1.00 22.83           C  
ATOM   2450  C   SER C 169     -17.491 -41.361  -3.385  1.00 22.83           C  
ATOM   2451  CB  SER C 169     -19.908 -41.317  -4.021  1.00 22.83           C  
ATOM   2452  O   SER C 169     -17.011 -41.437  -4.518  1.00 22.83           O  
ATOM   2453  OG  SER C 169     -19.844 -39.902  -3.969  1.00 22.83           O  
ATOM   2454  N   TRP C 170     -16.704 -40.519  -2.649  1.00 19.67           N  
ATOM   2455  CA  TRP C 170     -16.083 -39.337  -3.236  1.00 19.67           C  
ATOM   2456  C   TRP C 170     -14.894 -39.723  -4.109  1.00 19.67           C  
ATOM   2457  CB  TRP C 170     -15.634 -38.364  -2.142  1.00 19.67           C  
ATOM   2458  O   TRP C 170     -14.068 -40.549  -3.714  1.00 19.67           O  
ATOM   2459  CG  TRP C 170     -16.484 -38.404  -0.907  1.00 19.67           C  
ATOM   2460  CD1 TRP C 170     -17.789 -38.801  -0.817  1.00 19.67           C  
ATOM   2461  CD2 TRP C 170     -16.087 -38.025   0.415  1.00 19.67           C  
ATOM   2462  CE2 TRP C 170     -17.204 -38.220   1.258  1.00 19.67           C  
ATOM   2463  CE3 TRP C 170     -14.895 -37.541   0.969  1.00 19.67           C  
ATOM   2464  NE1 TRP C 170     -18.228 -38.694   0.483  1.00 19.67           N  
ATOM   2465  CH2 TRP C 170     -15.983 -37.474   3.144  1.00 19.67           C  
ATOM   2466  CZ2 TRP C 170     -17.162 -37.947   2.627  1.00 19.67           C  
ATOM   2467  CZ3 TRP C 170     -14.855 -37.270   2.332  1.00 19.67           C  
ATOM   2468  N   ARG C 171     -14.501 -39.088  -5.468  1.00 22.23           N  
ATOM   2469  CA  ARG C 171     -14.090 -39.086  -6.868  1.00 22.23           C  
ATOM   2470  C   ARG C 171     -12.608 -38.755  -7.004  1.00 22.23           C  
ATOM   2471  CB  ARG C 171     -14.926 -38.088  -7.673  1.00 22.23           C  
ATOM   2472  O   ARG C 171     -11.856 -39.498  -7.639  1.00 22.23           O  
ATOM   2473  CG  ARG C 171     -16.265 -38.639  -8.135  1.00 22.23           C  
ATOM   2474  CD  ARG C 171     -16.911 -37.744  -9.184  1.00 22.23           C  
ATOM   2475  NE  ARG C 171     -18.357 -37.932  -9.237  1.00 22.23           N  
ATOM   2476  NH1 ARG C 171     -18.658 -36.678 -11.154  1.00 22.23           N  
ATOM   2477  NH2 ARG C 171     -20.458 -37.656 -10.124  1.00 22.23           N  
ATOM   2478  CZ  ARG C 171     -19.155 -37.422 -10.172  1.00 22.23           C  
ATOM   2479  N   LEU C 172     -11.950 -37.356  -7.509  1.00 24.46           N  
ATOM   2480  CA  LEU C 172     -11.266 -36.781  -8.662  1.00 24.46           C  
ATOM   2481  C   LEU C 172      -9.802 -36.499  -8.340  1.00 24.46           C  
ATOM   2482  CB  LEU C 172     -11.960 -35.491  -9.107  1.00 24.46           C  
ATOM   2483  O   LEU C 172      -9.423 -35.349  -8.109  1.00 24.46           O  
ATOM   2484  CG  LEU C 172     -12.931 -35.615 -10.282  1.00 24.46           C  
ATOM   2485  CD1 LEU C 172     -14.211 -34.836  -9.996  1.00 24.46           C  
ATOM   2486  CD2 LEU C 172     -12.278 -35.125 -11.570  1.00 24.46           C  
ATOM   2487  N   ARG C 173      -8.828 -37.199  -7.899  1.00 24.73           N  
ATOM   2488  CA  ARG C 173      -7.675 -36.579  -7.253  1.00 24.73           C  
ATOM   2489  C   ARG C 173      -6.642 -36.137  -8.284  1.00 24.73           C  
ATOM   2490  CB  ARG C 173      -7.037 -37.543  -6.251  1.00 24.73           C  
ATOM   2491  O   ARG C 173      -6.183 -36.944  -9.096  1.00 24.73           O  
ATOM   2492  CG  ARG C 173      -7.627 -37.458  -4.853  1.00 24.73           C  
ATOM   2493  CD  ARG C 173      -6.895 -38.368  -3.875  1.00 24.73           C  
ATOM   2494  NE  ARG C 173      -6.365 -37.621  -2.738  1.00 24.73           N  
ATOM   2495  NH1 ARG C 173      -5.529 -39.476  -1.645  1.00 24.73           N  
ATOM   2496  NH2 ARG C 173      -5.287 -37.391  -0.723  1.00 24.73           N  
ATOM   2497  CZ  ARG C 173      -5.728 -38.164  -1.705  1.00 24.73           C  
ATOM   2498  N   PRO C 174      -6.183 -34.749  -8.590  1.00 27.54           N  
ATOM   2499  CA  PRO C 174      -5.544 -34.063  -9.715  1.00 27.54           C  
ATOM   2500  C   PRO C 174      -4.055 -34.383  -9.832  1.00 27.54           C  
ATOM   2501  CB  PRO C 174      -5.760 -32.582  -9.393  1.00 27.54           C  
ATOM   2502  O   PRO C 174      -3.356 -34.466  -8.819  1.00 27.54           O  
ATOM   2503  CG  PRO C 174      -6.416 -32.574  -8.050  1.00 27.54           C  
ATOM   2504  CD  PRO C 174      -6.602 -33.996  -7.602  1.00 27.54           C  
ATOM   2505  N   TYR C 175      -3.425 -35.067 -10.939  1.00 28.20           N  
ATOM   2506  CA  TYR C 175      -2.117 -35.642 -11.230  1.00 28.20           C  
ATOM   2507  C   TYR C 175      -1.096 -34.551 -11.528  1.00 28.20           C  
ATOM   2508  CB  TYR C 175      -2.206 -36.611 -12.413  1.00 28.20           C  
ATOM   2509  O   TYR C 175      -1.366 -33.636 -12.310  1.00 28.20           O  
ATOM   2510  CG  TYR C 175      -2.994 -37.863 -12.114  1.00 28.20           C  
ATOM   2511  CD1 TYR C 175      -2.440 -38.894 -11.358  1.00 28.20           C  
ATOM   2512  CD2 TYR C 175      -4.293 -38.019 -12.587  1.00 28.20           C  
ATOM   2513  CE1 TYR C 175      -3.162 -40.050 -11.081  1.00 28.20           C  
ATOM   2514  CE2 TYR C 175      -5.023 -39.171 -12.316  1.00 28.20           C  
ATOM   2515  OH  TYR C 175      -5.169 -41.322 -11.293  1.00 28.20           O  
ATOM   2516  CZ  TYR C 175      -4.450 -40.179 -11.563  1.00 28.20           C  
ATOM   2517  N   LEU C 176      -0.063 -34.086 -10.744  1.00 27.82           N  
ATOM   2518  CA  LEU C 176       0.898 -32.988 -10.755  1.00 27.82           C  
ATOM   2519  C   LEU C 176       1.861 -33.120 -11.929  1.00 27.82           C  
ATOM   2520  CB  LEU C 176       1.681 -32.948  -9.440  1.00 27.82           C  
ATOM   2521  O   LEU C 176       2.571 -34.122 -12.047  1.00 27.82           O  
ATOM   2522  CG  LEU C 176       1.012 -32.216  -8.275  1.00 27.82           C  
ATOM   2523  CD1 LEU C 176       1.404 -32.861  -6.949  1.00 27.82           C  
ATOM   2524  CD2 LEU C 176       1.384 -30.738  -8.286  1.00 27.82           C  
ATOM   2525  N   GLY C 177       1.901 -32.556 -13.413  1.00 26.37           N  
ATOM   2526  CA  GLY C 177       2.301 -32.713 -14.802  1.00 26.37           C  
ATOM   2527  C   GLY C 177       3.737 -32.300 -15.060  1.00 26.37           C  
ATOM   2528  O   GLY C 177       4.437 -31.863 -14.144  1.00 26.37           O  
ATOM   2529  N   TYR C 178       4.405 -32.023 -16.438  1.00 28.74           N  
ATOM   2530  CA  TYR C 178       5.522 -31.890 -17.366  1.00 28.74           C  
ATOM   2531  C   TYR C 178       6.261 -30.576 -17.145  1.00 28.74           C  
ATOM   2532  CB  TYR C 178       5.031 -31.975 -18.814  1.00 28.74           C  
ATOM   2533  O   TYR C 178       7.479 -30.504 -17.326  1.00 28.74           O  
ATOM   2534  CG  TYR C 178       6.100 -32.393 -19.794  1.00 28.74           C  
ATOM   2535  CD1 TYR C 178       6.823 -31.444 -20.513  1.00 28.74           C  
ATOM   2536  CD2 TYR C 178       6.389 -33.738 -20.004  1.00 28.74           C  
ATOM   2537  CE1 TYR C 178       7.808 -31.825 -21.419  1.00 28.74           C  
ATOM   2538  CE2 TYR C 178       7.372 -34.130 -20.907  1.00 28.74           C  
ATOM   2539  OH  TYR C 178       9.049 -33.550 -22.504  1.00 28.74           O  
ATOM   2540  CZ  TYR C 178       8.075 -33.167 -21.608  1.00 28.74           C  
ATOM   2541  N   ASP C 179       5.770 -29.509 -16.586  1.00 29.67           N  
ATOM   2542  CA  ASP C 179       6.178 -28.111 -16.688  1.00 29.67           C  
ATOM   2543  C   ASP C 179       7.468 -27.857 -15.911  1.00 29.67           C  
ATOM   2544  CB  ASP C 179       5.067 -27.189 -16.179  1.00 29.67           C  
ATOM   2545  O   ASP C 179       8.221 -26.936 -16.233  1.00 29.67           O  
ATOM   2546  CG  ASP C 179       3.991 -26.927 -17.218  1.00 29.67           C  
ATOM   2547  OD1 ASP C 179       4.289 -26.982 -18.431  1.00 29.67           O  
ATOM   2548  OD2 ASP C 179       2.837 -26.661 -16.820  1.00 29.67           O  
ATOM   2549  N   TRP C 180       7.948 -28.665 -15.024  1.00 29.85           N  
ATOM   2550  CA  TRP C 180       9.028 -28.369 -14.089  1.00 29.85           C  
ATOM   2551  C   TRP C 180      10.388 -28.548 -14.755  1.00 29.85           C  
ATOM   2552  CB  TRP C 180       8.930 -29.265 -12.852  1.00 29.85           C  
ATOM   2553  O   TRP C 180      11.284 -27.716 -14.585  1.00 29.85           O  
ATOM   2554  CG  TRP C 180       9.922 -28.933 -11.778  1.00 29.85           C  
ATOM   2555  CD1 TRP C 180       9.961 -27.800 -11.014  1.00 29.85           C  
ATOM   2556  CD2 TRP C 180      11.024 -29.741 -11.354  1.00 29.85           C  
ATOM   2557  CE2 TRP C 180      11.689 -29.035 -10.327  1.00 29.85           C  
ATOM   2558  CE3 TRP C 180      11.514 -30.995 -11.743  1.00 29.85           C  
ATOM   2559  NE1 TRP C 180      11.021 -27.855 -10.139  1.00 29.85           N  
ATOM   2560  CH2 TRP C 180      13.278 -30.772 -10.082  1.00 29.85           C  
ATOM   2561  CZ2 TRP C 180      12.820 -29.543  -9.683  1.00 29.85           C  
ATOM   2562  CZ3 TRP C 180      12.640 -31.499 -11.101  1.00 29.85           C  
ATOM   2563  N   ILE C 181      10.617 -29.475 -15.809  1.00 31.00           N  
ATOM   2564  CA  ILE C 181      11.899 -29.859 -16.389  1.00 31.00           C  
ATOM   2565  C   ILE C 181      12.406 -28.746 -17.303  1.00 31.00           C  
ATOM   2566  CB  ILE C 181      11.790 -31.187 -17.172  1.00 31.00           C  
ATOM   2567  O   ILE C 181      13.582 -28.379 -17.251  1.00 31.00           O  
ATOM   2568  CG1 ILE C 181      11.435 -32.338 -16.224  1.00 31.00           C  
ATOM   2569  CG2 ILE C 181      13.091 -31.479 -17.925  1.00 31.00           C  
ATOM   2570  CD1 ILE C 181      11.072 -33.636 -16.933  1.00 31.00           C  
ATOM   2571  N   ALA C 182      11.543 -28.084 -18.176  1.00 32.06           N  
ATOM   2572  CA  ALA C 182      11.945 -27.126 -19.202  1.00 32.06           C  
ATOM   2573  C   ALA C 182      12.569 -25.881 -18.577  1.00 32.06           C  
ATOM   2574  CB  ALA C 182      10.748 -26.739 -20.068  1.00 32.06           C  
ATOM   2575  O   ALA C 182      13.526 -25.321 -19.117  1.00 32.06           O  
ATOM   2576  N   GLY C 183      12.210 -25.440 -17.394  1.00 31.75           N  
ATOM   2577  CA  GLY C 183      12.641 -24.227 -16.717  1.00 31.75           C  
ATOM   2578  C   GLY C 183      14.093 -24.272 -16.281  1.00 31.75           C  
ATOM   2579  O   GLY C 183      14.779 -23.247 -16.281  1.00 31.75           O  
ATOM   2580  N   SER C 184      14.741 -25.402 -16.033  1.00 32.03           N  
ATOM   2581  CA  SER C 184      16.079 -25.525 -15.465  1.00 32.03           C  
ATOM   2582  C   SER C 184      17.153 -25.293 -16.523  1.00 32.03           C  
ATOM   2583  CB  SER C 184      16.267 -26.903 -14.829  1.00 32.03           C  
ATOM   2584  O   SER C 184      18.271 -24.888 -16.201  1.00 32.03           O  
ATOM   2585  OG  SER C 184      15.483 -27.027 -13.655  1.00 32.03           O  
ATOM   2586  N   LEU C 185      17.005 -25.722 -17.807  1.00 29.94           N  
ATOM   2587  CA  LEU C 185      18.053 -25.651 -18.820  1.00 29.94           C  
ATOM   2588  C   LEU C 185      18.315 -24.206 -19.229  1.00 29.94           C  
ATOM   2589  CB  LEU C 185      17.668 -26.480 -20.048  1.00 29.94           C  
ATOM   2590  O   LEU C 185      19.417 -23.872 -19.673  1.00 29.94           O  
ATOM   2591  CG  LEU C 185      17.811 -27.997 -19.914  1.00 29.94           C  
ATOM   2592  CD1 LEU C 185      17.024 -28.702 -21.014  1.00 29.94           C  
ATOM   2593  CD2 LEU C 185      19.280 -28.401 -19.957  1.00 29.94           C  
ATOM   2594  N   ASP C 186      17.398 -23.196 -19.282  1.00 31.62           N  
ATOM   2595  CA  ASP C 186      17.482 -21.889 -19.927  1.00 31.62           C  
ATOM   2596  C   ASP C 186      18.331 -20.923 -19.104  1.00 31.62           C  
ATOM   2597  CB  ASP C 186      16.083 -21.306 -20.142  1.00 31.62           C  
ATOM   2598  O   ASP C 186      18.560 -19.784 -19.515  1.00 31.62           O  
ATOM   2599  CG  ASP C 186      15.528 -21.593 -21.526  1.00 31.62           C  
ATOM   2600  OD1 ASP C 186      16.300 -21.999 -22.421  1.00 31.62           O  
ATOM   2601  OD2 ASP C 186      14.308 -21.409 -21.725  1.00 31.62           O  
ATOM   2602  N   THR C 187      18.659 -21.086 -17.898  1.00 31.55           N  
ATOM   2603  CA  THR C 187      18.958 -19.918 -17.075  1.00 31.55           C  
ATOM   2604  C   THR C 187      20.318 -19.332 -17.443  1.00 31.55           C  
ATOM   2605  CB  THR C 187      18.937 -20.271 -15.576  1.00 31.55           C  
ATOM   2606  O   THR C 187      20.449 -18.118 -17.619  1.00 31.55           O  
ATOM   2607  CG2 THR C 187      18.183 -19.216 -14.774  1.00 31.55           C  
ATOM   2608  OG1 THR C 187      18.295 -21.540 -15.399  1.00 31.55           O  
ATOM   2609  N   SER C 188      21.575 -19.834 -17.148  1.00 34.26           N  
ATOM   2610  CA  SER C 188      22.764 -19.044 -16.849  1.00 34.26           C  
ATOM   2611  C   SER C 188      23.518 -18.676 -18.123  1.00 34.26           C  
ATOM   2612  CB  SER C 188      23.691 -19.807 -15.901  1.00 34.26           C  
ATOM   2613  O   SER C 188      24.630 -18.147 -18.061  1.00 34.26           O  
ATOM   2614  OG  SER C 188      23.930 -21.119 -16.380  1.00 34.26           O  
ATOM   2615  N   SER C 189      23.314 -19.127 -19.362  1.00 38.76           N  
ATOM   2616  CA  SER C 189      24.411 -19.030 -20.319  1.00 38.76           C  
ATOM   2617  C   SER C 189      24.608 -17.593 -20.790  1.00 38.76           C  
ATOM   2618  CB  SER C 189      24.155 -19.939 -21.522  1.00 38.76           C  
ATOM   2619  O   SER C 189      23.641 -16.842 -20.931  1.00 38.76           O  
ATOM   2620  OG  SER C 189      23.068 -19.457 -22.295  1.00 38.76           O  
ATOM   2621  N   SER C 190      25.760 -16.895 -20.440  1.00 43.79           N  
ATOM   2622  CA  SER C 190      26.388 -15.633 -20.820  1.00 43.79           C  
ATOM   2623  C   SER C 190      26.159 -15.324 -22.296  1.00 43.79           C  
ATOM   2624  CB  SER C 190      27.888 -15.671 -20.525  1.00 43.79           C  
ATOM   2625  O   SER C 190      26.361 -14.190 -22.736  1.00 43.79           O  
ATOM   2626  OG  SER C 190      28.624 -15.968 -21.699  1.00 43.79           O  
ATOM   2627  N   ILE C 191      25.793 -16.257 -23.071  1.00 45.52           N  
ATOM   2628  CA  ILE C 191      25.755 -16.093 -24.520  1.00 45.52           C  
ATOM   2629  C   ILE C 191      24.538 -15.258 -24.913  1.00 45.52           C  
ATOM   2630  CB  ILE C 191      25.725 -17.458 -25.243  1.00 45.52           C  
ATOM   2631  O   ILE C 191      24.587 -14.494 -25.880  1.00 45.52           O  
ATOM   2632  CG1 ILE C 191      27.089 -17.758 -25.876  1.00 45.52           C  
ATOM   2633  CG2 ILE C 191      24.614 -17.487 -26.297  1.00 45.52           C  
ATOM   2634  CD1 ILE C 191      27.425 -19.241 -25.948  1.00 45.52           C  
ATOM   2635  N   THR C 192      23.555 -15.110 -24.015  1.00 45.28           N  
ATOM   2636  CA  THR C 192      22.316 -14.423 -24.363  1.00 45.28           C  
ATOM   2637  C   THR C 192      22.484 -12.911 -24.243  1.00 45.28           C  
ATOM   2638  CB  THR C 192      21.151 -14.886 -23.468  1.00 45.28           C  
ATOM   2639  O   THR C 192      21.795 -12.149 -24.925  1.00 45.28           O  
ATOM   2640  CG2 THR C 192      20.130 -15.690 -24.267  1.00 45.28           C  
ATOM   2641  OG1 THR C 192      21.665 -15.703 -22.409  1.00 45.28           O  
ATOM   2642  N   SER C 193      23.482 -12.515 -23.552  1.00 48.93           N  
ATOM   2643  CA  SER C 193      23.683 -11.092 -23.299  1.00 48.93           C  
ATOM   2644  C   SER C 193      24.597 -10.467 -24.348  1.00 48.93           C  
ATOM   2645  CB  SER C 193      24.269 -10.872 -21.904  1.00 48.93           C  
ATOM   2646  O   SER C 193      24.989  -9.305 -24.224  1.00 48.93           O  
ATOM   2647  OG  SER C 193      25.481 -11.590 -21.749  1.00 48.93           O  
ATOM   2648  N   GLN C 194      25.058 -11.116 -25.389  1.00 55.74           N  
ATOM   2649  CA  GLN C 194      26.016 -10.589 -26.355  1.00 55.74           C  
ATOM   2650  C   GLN C 194      25.345  -9.617 -27.322  1.00 55.74           C  
ATOM   2651  CB  GLN C 194      26.679 -11.728 -27.132  1.00 55.74           C  
ATOM   2652  O   GLN C 194      24.156  -9.752 -27.620  1.00 55.74           O  
ATOM   2653  CG  GLN C 194      27.653 -12.552 -26.302  1.00 55.74           C  
ATOM   2654  CD  GLN C 194      28.912 -11.786 -25.941  1.00 55.74           C  
ATOM   2655  NE2 GLN C 194      29.521 -12.142 -24.815  1.00 55.74           N  
ATOM   2656  OE1 GLN C 194      29.335 -10.882 -26.669  1.00 55.74           O  
ATOM   2657  N   PRO C 195      25.938  -8.524 -27.551  1.00 57.69           N  
ATOM   2658  CA  PRO C 195      25.375  -7.504 -28.439  1.00 57.69           C  
ATOM   2659  C   PRO C 195      25.009  -8.056 -29.815  1.00 57.69           C  
ATOM   2660  CB  PRO C 195      26.498  -6.470 -28.546  1.00 57.69           C  
ATOM   2661  O   PRO C 195      25.478  -9.132 -30.197  1.00 57.69           O  
ATOM   2662  CG  PRO C 195      27.704  -7.157 -27.990  1.00 57.69           C  
ATOM   2663  CD  PRO C 195      27.262  -8.425 -27.318  1.00 57.69           C  
ATOM   2664  N   GLU C 196      24.008  -7.446 -30.424  1.00 62.38           N  
ATOM   2665  CA  GLU C 196      23.535  -7.862 -31.741  1.00 62.38           C  
ATOM   2666  C   GLU C 196      24.680  -7.911 -32.748  1.00 62.38           C  
ATOM   2667  CB  GLU C 196      22.437  -6.919 -32.239  1.00 62.38           C  
ATOM   2668  O   GLU C 196      24.710  -8.783 -33.620  1.00 62.38           O  
ATOM   2669  CG  GLU C 196      21.433  -7.583 -33.171  1.00 62.38           C  
ATOM   2670  CD  GLU C 196      20.318  -8.308 -32.433  1.00 62.38           C  
ATOM   2671  OE1 GLU C 196      19.616  -9.136 -33.057  1.00 62.38           O  
ATOM   2672  OE2 GLU C 196      20.144  -8.044 -31.222  1.00 62.38           O  
ATOM   2673  N   ALA C 197      25.599  -6.990 -32.601  1.00 63.29           N  
ATOM   2674  CA  ALA C 197      26.782  -7.026 -33.458  1.00 63.29           C  
ATOM   2675  C   ALA C 197      27.541  -8.339 -33.291  1.00 63.29           C  
ATOM   2676  CB  ALA C 197      27.698  -5.843 -33.150  1.00 63.29           C  
ATOM   2677  O   ALA C 197      28.084  -8.877 -34.259  1.00 63.29           O  
ATOM   2678  N   PHE C 198      27.520  -8.906 -32.157  1.00 58.38           N  
ATOM   2679  CA  PHE C 198      28.121 -10.195 -31.835  1.00 58.38           C  
ATOM   2680  C   PHE C 198      27.441 -11.318 -32.610  1.00 58.38           C  
ATOM   2681  CB  PHE C 198      28.036 -10.470 -30.331  1.00 58.38           C  
ATOM   2682  O   PHE C 198      28.111 -12.136 -33.244  1.00 58.38           O  
ATOM   2683  CG  PHE C 198      28.492 -11.849 -29.938  1.00 58.38           C  
ATOM   2684  CD1 PHE C 198      27.572 -12.872 -29.746  1.00 58.38           C  
ATOM   2685  CD2 PHE C 198      29.842 -12.123 -29.762  1.00 58.38           C  
ATOM   2686  CE1 PHE C 198      27.991 -14.150 -29.382  1.00 58.38           C  
ATOM   2687  CE2 PHE C 198      30.269 -13.397 -29.399  1.00 58.38           C  
ATOM   2688  CZ  PHE C 198      29.342 -14.409 -29.209  1.00 58.38           C  
ATOM   2689  N   PHE C 199      26.163 -11.365 -32.595  1.00 57.79           N  
ATOM   2690  CA  PHE C 199      25.416 -12.423 -33.265  1.00 57.79           C  
ATOM   2691  C   PHE C 199      25.431 -12.223 -34.776  1.00 57.79           C  
ATOM   2692  CB  PHE C 199      23.973 -12.470 -32.756  1.00 57.79           C  
ATOM   2693  O   PHE C 199      25.470 -13.193 -35.535  1.00 57.79           O  
ATOM   2694  CG  PHE C 199      23.850 -12.897 -31.318  1.00 57.79           C  
ATOM   2695  CD1 PHE C 199      24.077 -14.217 -30.948  1.00 57.79           C  
ATOM   2696  CD2 PHE C 199      23.506 -11.978 -30.335  1.00 57.79           C  
ATOM   2697  CE1 PHE C 199      23.964 -14.615 -29.618  1.00 57.79           C  
ATOM   2698  CE2 PHE C 199      23.391 -12.368 -29.004  1.00 57.79           C  
ATOM   2699  CZ  PHE C 199      23.620 -13.687 -28.648  1.00 57.79           C  
ATOM   2700  N   SER C 200      25.442 -11.055 -35.095  1.00 62.48           N  
ATOM   2701  CA  SER C 200      25.587 -10.778 -36.520  1.00 62.48           C  
ATOM   2702  C   SER C 200      26.947 -11.234 -37.037  1.00 62.48           C  
ATOM   2703  CB  SER C 200      25.402  -9.285 -36.798  1.00 62.48           C  
ATOM   2704  O   SER C 200      27.042 -11.820 -38.118  1.00 62.48           O  
ATOM   2705  OG  SER C 200      24.073  -8.882 -36.515  1.00 62.48           O  
ATOM   2706  N   LYS C 201      28.004 -10.993 -36.328  1.00 65.69           N  
ATOM   2707  CA  LYS C 201      29.338 -11.486 -36.655  1.00 65.69           C  
ATOM   2708  C   LYS C 201      29.378 -13.012 -36.646  1.00 65.69           C  
ATOM   2709  CB  LYS C 201      30.372 -10.929 -35.675  1.00 65.69           C  
ATOM   2710  O   LYS C 201      30.017 -13.626 -37.503  1.00 65.69           O  
ATOM   2711  CG  LYS C 201      31.406 -10.016 -36.318  1.00 65.69           C  
ATOM   2712  CD  LYS C 201      32.371  -9.450 -35.285  1.00 65.69           C  
ATOM   2713  CE  LYS C 201      33.355  -8.473 -35.914  1.00 65.69           C  
ATOM   2714  NZ  LYS C 201      34.259  -7.862 -34.894  1.00 65.69           N  
ATOM   2715  N   LEU C 202      28.697 -13.591 -35.686  1.00 65.39           N  
ATOM   2716  CA  LEU C 202      28.583 -15.044 -35.629  1.00 65.39           C  
ATOM   2717  C   LEU C 202      27.845 -15.580 -36.851  1.00 65.39           C  
ATOM   2718  CB  LEU C 202      27.859 -15.476 -34.351  1.00 65.39           C  
ATOM   2719  O   LEU C 202      28.252 -16.587 -37.436  1.00 65.39           O  
ATOM   2720  CG  LEU C 202      28.127 -16.902 -33.869  1.00 65.39           C  
ATOM   2721  CD1 LEU C 202      29.393 -16.946 -33.020  1.00 65.39           C  
ATOM   2722  CD2 LEU C 202      26.933 -17.435 -33.084  1.00 65.39           C  
ATOM   2723  N   GLN C 203      26.789 -14.943 -37.189  1.00 57.73           N  
ATOM   2724  CA  GLN C 203      26.034 -15.322 -38.378  1.00 57.73           C  
ATOM   2725  C   GLN C 203      26.891 -15.201 -39.635  1.00 57.73           C  
ATOM   2726  CB  GLN C 203      24.777 -14.461 -38.514  1.00 57.73           C  
ATOM   2727  O   GLN C 203      26.892 -16.098 -40.481  1.00 57.73           O  
ATOM   2728  CG  GLN C 203      23.804 -14.957 -39.575  1.00 57.73           C  
ATOM   2729  CD  GLN C 203      22.530 -14.135 -39.633  1.00 57.73           C  
ATOM   2730  NE2 GLN C 203      21.686 -14.418 -40.619  1.00 57.73           N  
ATOM   2731  OE1 GLN C 203      22.306 -13.253 -38.797  1.00 57.73           O  
ATOM   2732  N   GLU C 204      27.544 -14.193 -39.738  1.00 67.66           N  
ATOM   2733  CA  GLU C 204      28.436 -13.991 -40.875  1.00 67.66           C  
ATOM   2734  C   GLU C 204      29.556 -15.028 -40.889  1.00 67.66           C  
ATOM   2735  CB  GLU C 204      29.027 -12.579 -40.851  1.00 67.66           C  
ATOM   2736  O   GLU C 204      29.897 -15.566 -41.945  1.00 67.66           O  
ATOM   2737  CG  GLU C 204      29.779 -12.206 -42.120  1.00 67.66           C  
ATOM   2738  CD  GLU C 204      30.377 -10.808 -42.074  1.00 67.66           C  
ATOM   2739  OE1 GLU C 204      31.013 -10.387 -43.067  1.00 67.66           O  
ATOM   2740  OE2 GLU C 204      30.208 -10.129 -41.036  1.00 67.66           O  
ATOM   2741  N   PHE C 205      30.086 -15.355 -39.741  1.00 60.78           N  
ATOM   2742  CA  PHE C 205      31.093 -16.402 -39.617  1.00 60.78           C  
ATOM   2743  C   PHE C 205      30.530 -17.750 -40.053  1.00 60.78           C  
ATOM   2744  CB  PHE C 205      31.605 -16.489 -38.175  1.00 60.78           C  
ATOM   2745  O   PHE C 205      31.167 -18.476 -40.818  1.00 60.78           O  
ATOM   2746  CG  PHE C 205      32.601 -17.594 -37.950  1.00 60.78           C  
ATOM   2747  CD1 PHE C 205      32.193 -18.825 -37.452  1.00 60.78           C  
ATOM   2748  CD2 PHE C 205      33.946 -17.401 -38.238  1.00 60.78           C  
ATOM   2749  CE1 PHE C 205      33.113 -19.850 -37.243  1.00 60.78           C  
ATOM   2750  CE2 PHE C 205      34.871 -18.421 -38.031  1.00 60.78           C  
ATOM   2751  CZ  PHE C 205      34.453 -19.644 -37.533  1.00 60.78           C  
ATOM   2752  N   ARG C 206      29.325 -18.075 -39.575  1.00 56.40           N  
ATOM   2753  CA  ARG C 206      28.687 -19.346 -39.904  1.00 56.40           C  
ATOM   2754  C   ARG C 206      28.400 -19.443 -41.399  1.00 56.40           C  
ATOM   2755  CB  ARG C 206      27.391 -19.519 -39.109  1.00 56.40           C  
ATOM   2756  O   ARG C 206      28.564 -20.507 -41.999  1.00 56.40           O  
ATOM   2757  CG  ARG C 206      27.607 -19.904 -37.655  1.00 56.40           C  
ATOM   2758  CD  ARG C 206      26.288 -20.121 -36.927  1.00 56.40           C  
ATOM   2759  NE  ARG C 206      26.347 -21.277 -36.037  1.00 56.40           N  
ATOM   2760  NH1 ARG C 206      24.385 -20.780 -34.922  1.00 56.40           N  
ATOM   2761  NH2 ARG C 206      25.593 -22.642 -34.350  1.00 56.40           N  
ATOM   2762  CZ  ARG C 206      25.442 -21.564 -35.105  1.00 56.40           C  
ATOM   2763  N   GLU C 207      27.971 -18.382 -41.911  1.00 59.84           N  
ATOM   2764  CA  GLU C 207      27.661 -18.360 -43.337  1.00 59.84           C  
ATOM   2765  C   GLU C 207      28.927 -18.491 -44.179  1.00 59.84           C  
ATOM   2766  CB  GLU C 207      26.914 -17.076 -43.706  1.00 59.84           C  
ATOM   2767  O   GLU C 207      28.942 -19.210 -45.180  1.00 59.84           O  
ATOM   2768  CG  GLU C 207      25.407 -17.164 -43.514  1.00 59.84           C  
ATOM   2769  CD  GLU C 207      24.690 -15.852 -43.787  1.00 59.84           C  
ATOM   2770  OE1 GLU C 207      23.442 -15.810 -43.688  1.00 59.84           O  
ATOM   2771  OE2 GLU C 207      25.380 -14.858 -44.104  1.00 59.84           O  
ATOM   2772  N   THR C 208      29.970 -17.883 -43.688  1.00 63.50           N  
ATOM   2773  CA  THR C 208      31.234 -17.892 -44.416  1.00 63.50           C  
ATOM   2774  C   THR C 208      31.966 -19.216 -44.213  1.00 63.50           C  
ATOM   2775  CB  THR C 208      32.141 -16.728 -43.975  1.00 63.50           C  
ATOM   2776  O   THR C 208      32.655 -19.695 -45.116  1.00 63.50           O  
ATOM   2777  CG2 THR C 208      33.391 -16.645 -44.844  1.00 63.50           C  
ATOM   2778  OG1 THR C 208      31.415 -15.497 -44.082  1.00 63.50           O  
ATOM   2779  N   ASN C 209      31.867 -19.818 -42.986  1.00 54.52           N  
ATOM   2780  CA  ASN C 209      32.557 -21.067 -42.680  1.00 54.52           C  
ATOM   2781  C   ASN C 209      31.580 -22.234 -42.568  1.00 54.52           C  
ATOM   2782  CB  ASN C 209      33.370 -20.929 -41.391  1.00 54.52           C  
ATOM   2783  O   ASN C 209      31.710 -23.074 -41.676  1.00 54.52           O  
ATOM   2784  CG  ASN C 209      34.493 -19.918 -41.515  1.00 54.52           C  
ATOM   2785  ND2 ASN C 209      34.276 -18.722 -40.983  1.00 54.52           N  
ATOM   2786  OD1 ASN C 209      35.548 -20.211 -42.085  1.00 54.52           O  
ATOM   2787  N   LYS C 210      30.553 -22.093 -43.393  1.00 53.10           N  
ATOM   2788  CA  LYS C 210      29.438 -23.036 -43.401  1.00 53.10           C  
ATOM   2789  C   LYS C 210      29.936 -24.478 -43.365  1.00 53.10           C  
ATOM   2790  CB  LYS C 210      28.558 -22.816 -44.633  1.00 53.10           C  
ATOM   2791  O   LYS C 210      29.409 -25.303 -42.617  1.00 53.10           O  
ATOM   2792  CG  LYS C 210      27.248 -23.589 -44.603  1.00 53.10           C  
ATOM   2793  CD  LYS C 210      26.385 -23.274 -45.819  1.00 53.10           C  
ATOM   2794  CE  LYS C 210      25.105 -24.099 -45.826  1.00 53.10           C  
ATOM   2795  NZ  LYS C 210      24.230 -23.754 -46.986  1.00 53.10           N  
ATOM   2796  N   GLU C 211      30.869 -24.778 -44.244  1.00 54.71           N  
ATOM   2797  CA  GLU C 211      31.369 -26.144 -44.364  1.00 54.71           C  
ATOM   2798  C   GLU C 211      32.019 -26.610 -43.065  1.00 54.71           C  
ATOM   2799  CB  GLU C 211      32.367 -26.252 -45.520  1.00 54.71           C  
ATOM   2800  O   GLU C 211      31.901 -27.779 -42.690  1.00 54.71           O  
ATOM   2801  CG  GLU C 211      31.729 -26.131 -46.896  1.00 54.71           C  
ATOM   2802  CD  GLU C 211      32.621 -26.640 -48.018  1.00 54.71           C  
ATOM   2803  OE1 GLU C 211      32.188 -26.625 -49.192  1.00 54.71           O  
ATOM   2804  OE2 GLU C 211      33.762 -27.059 -47.719  1.00 54.71           O  
ATOM   2805  N   GLU C 212      32.635 -25.725 -42.455  1.00 49.84           N  
ATOM   2806  CA  GLU C 212      33.365 -26.034 -41.230  1.00 49.84           C  
ATOM   2807  C   GLU C 212      32.432 -26.065 -40.023  1.00 49.84           C  
ATOM   2808  CB  GLU C 212      34.487 -25.018 -41.002  1.00 49.84           C  
ATOM   2809  O   GLU C 212      32.718 -26.732 -39.027  1.00 49.84           O  
ATOM   2810  CG  GLU C 212      35.695 -25.222 -41.904  1.00 49.84           C  
ATOM   2811  CD  GLU C 212      36.791 -24.192 -41.682  1.00 49.84           C  
ATOM   2812  OE1 GLU C 212      37.757 -24.152 -42.477  1.00 49.84           O  
ATOM   2813  OE2 GLU C 212      36.683 -23.419 -40.704  1.00 49.84           O  
ATOM   2814  N   CYS C 213      31.480 -25.271 -40.012  1.00 43.09           N  
ATOM   2815  CA  CYS C 213      30.504 -25.202 -38.930  1.00 43.09           C  
ATOM   2816  C   CYS C 213      29.518 -26.362 -39.009  1.00 43.09           C  
ATOM   2817  CB  CYS C 213      29.748 -23.874 -38.973  1.00 43.09           C  
ATOM   2818  O   CYS C 213      28.916 -26.740 -38.003  1.00 43.09           O  
ATOM   2819  SG  CYS C 213      30.775 -22.439 -38.589  1.00 43.09           S  
ATOM   2820  N   ILE C 214      29.094 -26.836 -40.193  1.00 35.38           N  
ATOM   2821  CA  ILE C 214      28.215 -27.983 -40.392  1.00 35.38           C  
ATOM   2822  C   ILE C 214      29.029 -29.274 -40.327  1.00 35.38           C  
ATOM   2823  CB  ILE C 214      27.461 -27.891 -41.737  1.00 35.38           C  
ATOM   2824  O   ILE C 214      30.064 -29.396 -40.986  1.00 35.38           O  
ATOM   2825  CG1 ILE C 214      26.648 -26.594 -41.806  1.00 35.38           C  
ATOM   2826  CG2 ILE C 214      26.561 -29.114 -41.936  1.00 35.38           C  
ATOM   2827  CD1 ILE C 214      26.080 -26.292 -43.186  1.00 35.38           C  
ATOM   2828  N   CYS C 215      29.011 -29.906 -39.173  1.00 30.87           N  
ATOM   2829  CA  CYS C 215      29.681 -31.202 -39.210  1.00 30.87           C  
ATOM   2830  C   CYS C 215      29.210 -32.025 -40.403  1.00 30.87           C  
ATOM   2831  CB  CYS C 215      29.427 -31.973 -37.915  1.00 30.87           C  
ATOM   2832  O   CYS C 215      28.008 -32.218 -40.594  1.00 30.87           O  
ATOM   2833  SG  CYS C 215      30.929 -32.345 -36.983  1.00 30.87           S  
ATOM   2834  N   SER C 216      29.863 -31.884 -41.380  1.00 30.45           N  
ATOM   2835  CA  SER C 216      29.556 -32.855 -42.425  1.00 30.45           C  
ATOM   2836  C   SER C 216      29.823 -34.280 -41.950  1.00 30.45           C  
ATOM   2837  CB  SER C 216      30.375 -32.566 -43.683  1.00 30.45           C  
ATOM   2838  O   SER C 216      30.978 -34.697 -41.840  1.00 30.45           O  
ATOM   2839  OG  SER C 216      30.473 -31.171 -43.910  1.00 30.45           O  
ATOM   2840  N   HIS C 217      29.408 -34.740 -40.780  1.00 29.52           N  
ATOM   2841  CA  HIS C 217      29.726 -36.162 -40.837  1.00 29.52           C  
ATOM   2842  C   HIS C 217      29.336 -36.761 -42.185  1.00 29.52           C  
ATOM   2843  CB  HIS C 217      29.024 -36.915 -39.706  1.00 29.52           C  
ATOM   2844  O   HIS C 217      28.447 -36.242 -42.865  1.00 29.52           O  
ATOM   2845  CG  HIS C 217      29.806 -36.947 -38.431  1.00 29.52           C  
ATOM   2846  CD2 HIS C 217      29.461 -37.355 -37.187  1.00 29.52           C  
ATOM   2847  ND1 HIS C 217      31.113 -36.517 -38.348  1.00 29.52           N  
ATOM   2848  CE1 HIS C 217      31.539 -36.661 -37.105  1.00 29.52           C  
ATOM   2849  NE2 HIS C 217      30.557 -37.168 -36.380  1.00 29.52           N  
ATOM   2850  N   PRO C 218      30.041 -37.655 -42.634  1.00 27.98           N  
ATOM   2851  CA  PRO C 218      29.684 -38.560 -43.729  1.00 27.98           C  
ATOM   2852  C   PRO C 218      28.241 -39.050 -43.644  1.00 27.98           C  
ATOM   2853  CB  PRO C 218      30.666 -39.722 -43.560  1.00 27.98           C  
ATOM   2854  O   PRO C 218      27.675 -39.125 -42.550  1.00 27.98           O  
ATOM   2855  CG  PRO C 218      31.286 -39.506 -42.218  1.00 27.98           C  
ATOM   2856  CD  PRO C 218      30.844 -38.168 -41.698  1.00 27.98           C  
ATOM   2857  N   GLU C 219      27.433 -38.856 -44.550  1.00 28.97           N  
ATOM   2858  CA  GLU C 219      26.221 -39.638 -44.777  1.00 28.97           C  
ATOM   2859  C   GLU C 219      26.488 -41.131 -44.607  1.00 28.97           C  
ATOM   2860  CB  GLU C 219      25.656 -39.361 -46.172  1.00 28.97           C  
ATOM   2861  O   GLU C 219      27.551 -41.624 -44.989  1.00 28.97           O  
ATOM   2862  CG  GLU C 219      24.657 -38.214 -46.214  1.00 28.97           C  
ATOM   2863  CD  GLU C 219      23.461 -38.492 -47.111  1.00 28.97           C  
ATOM   2864  OE1 GLU C 219      22.395 -37.866 -46.913  1.00 28.97           O  
ATOM   2865  OE2 GLU C 219      23.591 -39.344 -48.018  1.00 28.97           O  
ATOM   2866  N   PRO C 220      26.009 -41.926 -43.673  1.00 28.78           N  
ATOM   2867  CA  PRO C 220      26.170 -43.321 -44.091  1.00 28.78           C  
ATOM   2868  C   PRO C 220      25.934 -43.520 -45.587  1.00 28.78           C  
ATOM   2869  CB  PRO C 220      25.113 -44.060 -43.268  1.00 28.78           C  
ATOM   2870  O   PRO C 220      25.270 -42.699 -46.225  1.00 28.78           O  
ATOM   2871  CG  PRO C 220      24.340 -42.981 -42.581  1.00 28.78           C  
ATOM   2872  CD  PRO C 220      24.954 -41.657 -42.933  1.00 28.78           C  
ATOM   2873  N   GLN C 221      26.805 -44.096 -46.203  1.00 28.12           N  
ATOM   2874  CA  GLN C 221      26.698 -44.634 -47.555  1.00 28.12           C  
ATOM   2875  C   GLN C 221      25.346 -45.307 -47.774  1.00 28.12           C  
ATOM   2876  CB  GLN C 221      27.829 -45.626 -47.830  1.00 28.12           C  
ATOM   2877  O   GLN C 221      25.030 -46.304 -47.122  1.00 28.12           O  
ATOM   2878  CG  GLN C 221      29.165 -44.964 -48.139  1.00 28.12           C  
ATOM   2879  CD  GLN C 221      30.239 -45.964 -48.527  1.00 28.12           C  
ATOM   2880  NE2 GLN C 221      31.499 -45.571 -48.371  1.00 28.12           N  
ATOM   2881  OE1 GLN C 221      29.939 -47.080 -48.962  1.00 28.12           O  
ATOM   2882  N   LEU C 222      24.289 -44.684 -47.698  1.00 30.47           N  
ATOM   2883  CA  LEU C 222      23.216 -45.567 -48.145  1.00 30.47           C  
ATOM   2884  C   LEU C 222      23.577 -46.235 -49.467  1.00 30.47           C  
ATOM   2885  CB  LEU C 222      21.908 -44.787 -48.293  1.00 30.47           C  
ATOM   2886  O   LEU C 222      24.104 -45.584 -50.373  1.00 30.47           O  
ATOM   2887  CG  LEU C 222      21.229 -44.347 -46.995  1.00 30.47           C  
ATOM   2888  CD1 LEU C 222      20.171 -43.287 -47.283  1.00 30.47           C  
ATOM   2889  CD2 LEU C 222      20.614 -45.545 -46.280  1.00 30.47           C  
ATOM   2890  N   PRO C 223      23.803 -47.523 -49.366  1.00 26.91           N  
ATOM   2891  CA  PRO C 223      23.984 -48.276 -50.610  1.00 26.91           C  
ATOM   2892  C   PRO C 223      23.104 -47.758 -51.746  1.00 26.91           C  
ATOM   2893  CB  PRO C 223      23.589 -49.702 -50.220  1.00 26.91           C  
ATOM   2894  O   PRO C 223      22.151 -47.014 -51.503  1.00 26.91           O  
ATOM   2895  CG  PRO C 223      22.887 -49.559 -48.908  1.00 26.91           C  
ATOM   2896  CD  PRO C 223      22.949 -48.118 -48.489  1.00 26.91           C  
ATOM   2897  N   GLY C 224      23.621 -47.610 -52.929  1.00 30.19           N  
ATOM   2898  CA  GLY C 224      22.999 -47.595 -54.244  1.00 30.19           C  
ATOM   2899  C   GLY C 224      21.729 -48.421 -54.312  1.00 30.19           C  
ATOM   2900  O   GLY C 224      21.463 -49.237 -53.427  1.00 30.19           O  
ATOM   2901  N   LEU C 225      20.589 -47.795 -54.736  1.00 28.91           N  
ATOM   2902  CA  LEU C 225      19.377 -48.465 -55.196  1.00 28.91           C  
ATOM   2903  C   LEU C 225      19.717 -49.752 -55.941  1.00 28.91           C  
ATOM   2904  CB  LEU C 225      18.563 -47.537 -56.102  1.00 28.91           C  
ATOM   2905  O   LEU C 225      19.596 -49.815 -57.167  1.00 28.91           O  
ATOM   2906  CG  LEU C 225      17.411 -46.782 -55.439  1.00 28.91           C  
ATOM   2907  CD1 LEU C 225      17.512 -45.290 -55.741  1.00 28.91           C  
ATOM   2908  CD2 LEU C 225      16.069 -47.337 -55.903  1.00 28.91           C  
ATOM   2909  N   ARG C 226      20.788 -50.304 -55.539  1.00 26.98           N  
ATOM   2910  CA  ARG C 226      20.765 -51.515 -56.352  1.00 26.98           C  
ATOM   2911  C   ARG C 226      19.461 -52.281 -56.158  1.00 26.98           C  
ATOM   2912  CB  ARG C 226      21.957 -52.413 -56.013  1.00 26.98           C  
ATOM   2913  O   ARG C 226      18.852 -52.219 -55.088  1.00 26.98           O  
ATOM   2914  CG  ARG C 226      23.163 -52.204 -56.914  1.00 26.98           C  
ATOM   2915  CD  ARG C 226      24.279 -53.190 -56.600  1.00 26.98           C  
ATOM   2916  NE  ARG C 226      25.438 -52.985 -57.464  1.00 26.98           N  
ATOM   2917  NH1 ARG C 226      26.647 -54.760 -56.613  1.00 26.98           N  
ATOM   2918  NH2 ARG C 226      27.532 -53.460 -58.280  1.00 26.98           N  
ATOM   2919  CZ  ARG C 226      26.537 -53.735 -57.450  1.00 26.98           C  
ATOM   2920  N   GLU C 227      18.764 -52.558 -57.134  1.00 30.52           N  
ATOM   2921  CA  GLU C 227      17.759 -53.546 -57.515  1.00 30.52           C  
ATOM   2922  C   GLU C 227      17.983 -54.870 -56.790  1.00 30.52           C  
ATOM   2923  CB  GLU C 227      17.769 -53.767 -59.030  1.00 30.52           C  
ATOM   2924  O   GLU C 227      17.388 -55.889 -57.149  1.00 30.52           O  
ATOM   2925  CG  GLU C 227      16.926 -52.764 -59.803  1.00 30.52           C  
ATOM   2926  CD  GLU C 227      16.565 -53.236 -61.203  1.00 30.52           C  
ATOM   2927  OE1 GLU C 227      15.600 -52.700 -61.794  1.00 30.52           O  
ATOM   2928  OE2 GLU C 227      17.252 -54.150 -61.711  1.00 30.52           O  
ATOM   2929  N   SER C 228      18.904 -54.797 -55.779  1.00 27.93           N  
ATOM   2930  CA  SER C 228      19.008 -56.206 -55.414  1.00 27.93           C  
ATOM   2931  C   SER C 228      17.735 -56.694 -54.729  1.00 27.93           C  
ATOM   2932  CB  SER C 228      20.210 -56.436 -54.497  1.00 27.93           C  
ATOM   2933  O   SER C 228      17.035 -55.914 -54.081  1.00 27.93           O  
ATOM   2934  OG  SER C 228      20.041 -55.754 -53.266  1.00 27.93           O  
ATOM   2935  N   SER C 229      17.138 -57.751 -54.972  1.00 28.73           N  
ATOM   2936  CA  SER C 229      16.111 -58.759 -54.732  1.00 28.73           C  
ATOM   2937  C   SER C 229      16.110 -59.212 -53.276  1.00 28.73           C  
ATOM   2938  CB  SER C 229      16.318 -59.965 -55.650  1.00 28.73           C  
ATOM   2939  O   SER C 229      15.287 -60.040 -52.879  1.00 28.73           O  
ATOM   2940  OG  SER C 229      17.649 -60.445 -55.558  1.00 28.73           O  
ATOM   2941  N   GLY C 230      17.253 -59.138 -52.511  1.00 26.43           N  
ATOM   2942  CA  GLY C 230      17.174 -60.165 -51.484  1.00 26.43           C  
ATOM   2943  C   GLY C 230      16.265 -59.787 -50.330  1.00 26.43           C  
ATOM   2944  O   GLY C 230      15.823 -58.641 -50.232  1.00 26.43           O  
ATOM   2945  N   SER C 231      16.098 -60.540 -49.143  1.00 28.25           N  
ATOM   2946  CA  SER C 231      15.173 -60.950 -48.091  1.00 28.25           C  
ATOM   2947  C   SER C 231      15.013 -59.858 -47.039  1.00 28.25           C  
ATOM   2948  CB  SER C 231      15.654 -62.242 -47.428  1.00 28.25           C  
ATOM   2949  O   SER C 231      15.753 -58.872 -47.043  1.00 28.25           O  
ATOM   2950  OG  SER C 231      16.747 -61.987 -46.563  1.00 28.25           O  
ATOM   2951  N   GLY C 232      14.948 -60.166 -45.561  1.00 29.14           N  
ATOM   2952  CA  GLY C 232      14.206 -60.117 -44.312  1.00 29.14           C  
ATOM   2953  C   GLY C 232      14.625 -58.969 -43.413  1.00 29.14           C  
ATOM   2954  O   GLY C 232      14.288 -58.946 -42.228  1.00 29.14           O  
ATOM   2955  N   VAL C 233      15.554 -58.097 -43.485  1.00 34.34           N  
ATOM   2956  CA  VAL C 233      15.967 -57.496 -42.221  1.00 34.34           C  
ATOM   2957  C   VAL C 233      14.889 -56.531 -41.731  1.00 34.34           C  
ATOM   2958  CB  VAL C 233      17.319 -56.760 -42.357  1.00 34.34           C  
ATOM   2959  O   VAL C 233      14.533 -55.581 -42.432  1.00 34.34           O  
ATOM   2960  CG1 VAL C 233      18.208 -57.036 -41.147  1.00 34.34           C  
ATOM   2961  CG2 VAL C 233      18.023 -57.175 -43.648  1.00 34.34           C  
ATOM   2962  N   GLU C 234      13.789 -56.932 -40.886  1.00 37.31           N  
ATOM   2963  CA  GLU C 234      12.801 -56.203 -40.097  1.00 37.31           C  
ATOM   2964  C   GLU C 234      13.458 -55.103 -39.269  1.00 37.31           C  
ATOM   2965  CB  GLU C 234      12.030 -57.160 -39.183  1.00 37.31           C  
ATOM   2966  O   GLU C 234      14.293 -55.382 -38.406  1.00 37.31           O  
ATOM   2967  CG  GLU C 234      10.788 -57.758 -39.827  1.00 37.31           C  
ATOM   2968  CD  GLU C 234       9.963 -58.603 -38.869  1.00 37.31           C  
ATOM   2969  OE1 GLU C 234       8.859 -59.051 -39.251  1.00 37.31           O  
ATOM   2970  OE2 GLU C 234      10.426 -58.818 -37.726  1.00 37.31           O  
ATOM   2971  N   GLU C 235      13.688 -53.913 -39.583  1.00 39.68           N  
ATOM   2972  CA  GLU C 235      14.257 -52.739 -38.926  1.00 39.68           C  
ATOM   2973  C   GLU C 235      13.410 -52.310 -37.731  1.00 39.68           C  
ATOM   2974  CB  GLU C 235      14.393 -51.581 -39.917  1.00 39.68           C  
ATOM   2975  O   GLU C 235      12.182 -52.258 -37.822  1.00 39.68           O  
ATOM   2976  CG  GLU C 235      15.696 -51.595 -40.705  1.00 39.68           C  
ATOM   2977  CD  GLU C 235      15.776 -50.496 -41.752  1.00 39.68           C  
ATOM   2978  OE1 GLU C 235      16.802 -50.409 -42.464  1.00 39.68           O  
ATOM   2979  OE2 GLU C 235      14.805 -49.713 -41.860  1.00 39.68           O  
ATOM   2980  N   ASP C 236      13.725 -52.364 -36.317  1.00 49.76           N  
ATOM   2981  CA  ASP C 236      13.239 -52.039 -34.980  1.00 49.76           C  
ATOM   2982  C   ASP C 236      12.864 -50.563 -34.876  1.00 49.76           C  
ATOM   2983  CB  ASP C 236      14.290 -52.390 -33.926  1.00 49.76           C  
ATOM   2984  O   ASP C 236      13.713 -49.687 -35.055  1.00 49.76           O  
ATOM   2985  CG  ASP C 236      14.374 -53.881 -33.645  1.00 49.76           C  
ATOM   2986  OD1 ASP C 236      13.395 -54.609 -33.918  1.00 49.76           O  
ATOM   2987  OD2 ASP C 236      15.427 -54.330 -33.144  1.00 49.76           O  
ATOM   2988  N   HIS C 237      11.793 -49.944 -35.331  1.00 49.94           N  
ATOM   2989  CA  HIS C 237      11.372 -48.567 -35.098  1.00 49.94           C  
ATOM   2990  C   HIS C 237      10.657 -48.429 -33.758  1.00 49.94           C  
ATOM   2991  CB  HIS C 237      10.463 -48.086 -36.230  1.00 49.94           C  
ATOM   2992  O   HIS C 237      10.153 -49.414 -33.214  1.00 49.94           O  
ATOM   2993  CG  HIS C 237       9.054 -48.577 -36.118  1.00 49.94           C  
ATOM   2994  CD2 HIS C 237       7.908 -47.926 -35.811  1.00 49.94           C  
ATOM   2995  ND1 HIS C 237       8.705 -49.893 -36.333  1.00 49.94           N  
ATOM   2996  CE1 HIS C 237       7.401 -50.030 -36.163  1.00 49.94           C  
ATOM   2997  NE2 HIS C 237       6.893 -48.851 -35.846  1.00 49.94           N  
ATOM   2998  N   GLU C 238      10.898 -47.303 -33.004  1.00 58.92           N  
ATOM   2999  CA  GLU C 238      10.195 -47.007 -31.759  1.00 58.92           C  
ATOM   3000  C   GLU C 238       8.831 -46.380 -32.031  1.00 58.92           C  
ATOM   3001  CB  GLU C 238      11.033 -46.080 -30.875  1.00 58.92           C  
ATOM   3002  O   GLU C 238       8.730 -45.393 -32.763  1.00 58.92           O  
ATOM   3003  CG  GLU C 238      10.939 -46.396 -29.389  1.00 58.92           C  
ATOM   3004  CD  GLU C 238      11.834 -45.516 -28.531  1.00 58.92           C  
ATOM   3005  OE1 GLU C 238      11.818 -45.663 -27.288  1.00 58.92           O  
ATOM   3006  OE2 GLU C 238      12.556 -44.671 -29.107  1.00 58.92           O  
ATOM   3007  N   CYS C 239       7.791 -46.967 -31.620  1.00 64.36           N  
ATOM   3008  CA  CYS C 239       6.413 -46.550 -31.853  1.00 64.36           C  
ATOM   3009  C   CYS C 239       6.117 -45.230 -31.151  1.00 64.36           C  
ATOM   3010  CB  CYS C 239       5.439 -47.625 -31.370  1.00 64.36           C  
ATOM   3011  O   CYS C 239       6.534 -45.021 -30.011  1.00 64.36           O  
ATOM   3012  SG  CYS C 239       5.560 -49.179 -32.282  1.00 64.36           S  
ATOM   3013  N   VAL C 240       5.627 -44.181 -31.836  1.00 63.20           N  
ATOM   3014  CA  VAL C 240       5.219 -42.884 -31.306  1.00 63.20           C  
ATOM   3015  C   VAL C 240       3.697 -42.769 -31.336  1.00 63.20           C  
ATOM   3016  CB  VAL C 240       5.857 -41.721 -32.098  1.00 63.20           C  
ATOM   3017  O   VAL C 240       3.071 -43.003 -32.372  1.00 63.20           O  
ATOM   3018  CG1 VAL C 240       5.458 -40.375 -31.497  1.00 63.20           C  
ATOM   3019  CG2 VAL C 240       7.378 -41.867 -32.128  1.00 63.20           C  
ATOM   3020  N   TYR C 241       3.128 -42.533 -30.147  1.00 70.45           N  
ATOM   3021  CA  TYR C 241       1.682 -42.368 -30.048  1.00 70.45           C  
ATOM   3022  C   TYR C 241       1.322 -40.944 -29.642  1.00 70.45           C  
ATOM   3023  CB  TYR C 241       1.095 -43.362 -29.040  1.00 70.45           C  
ATOM   3024  O   TYR C 241       2.102 -40.268 -28.967  1.00 70.45           O  
ATOM   3025  CG  TYR C 241       1.355 -44.807 -29.391  1.00 70.45           C  
ATOM   3026  CD1 TYR C 241       0.543 -45.480 -30.301  1.00 70.45           C  
ATOM   3027  CD2 TYR C 241       2.412 -45.502 -28.813  1.00 70.45           C  
ATOM   3028  CE1 TYR C 241       0.777 -46.812 -30.626  1.00 70.45           C  
ATOM   3029  CE2 TYR C 241       2.656 -46.834 -29.131  1.00 70.45           C  
ATOM   3030  OH  TYR C 241       2.071 -48.798 -30.355  1.00 70.45           O  
ATOM   3031  CZ  TYR C 241       1.835 -47.479 -30.037  1.00 70.45           C  
ATOM   3032  N   CYS C 242       0.143 -40.472 -30.125  1.00 65.04           N  
ATOM   3033  CA  CYS C 242      -0.290 -39.095 -29.915  1.00 65.04           C  
ATOM   3034  C   CYS C 242      -1.237 -38.995 -28.725  1.00 65.04           C  
ATOM   3035  CB  CYS C 242      -0.973 -38.550 -31.169  1.00 65.04           C  
ATOM   3036  O   CYS C 242      -2.142 -39.818 -28.576  1.00 65.04           O  
ATOM   3037  SG  CYS C 242       0.136 -38.373 -32.583  1.00 65.04           S  
ATOM   3038  N   TYR C 243      -0.963 -37.998 -27.923  1.00 66.77           N  
ATOM   3039  CA  TYR C 243      -1.778 -37.761 -26.737  1.00 66.77           C  
ATOM   3040  C   TYR C 243      -2.329 -36.340 -26.728  1.00 66.77           C  
ATOM   3041  CB  TYR C 243      -0.963 -38.013 -25.465  1.00 66.77           C  
ATOM   3042  O   TYR C 243      -1.780 -35.451 -27.382  1.00 66.77           O  
ATOM   3043  CG  TYR C 243      -0.622 -39.466 -25.240  1.00 66.77           C  
ATOM   3044  CD1 TYR C 243      -1.344 -40.238 -24.332  1.00 66.77           C  
ATOM   3045  CD2 TYR C 243       0.421 -40.070 -25.932  1.00 66.77           C  
ATOM   3046  CE1 TYR C 243      -1.033 -41.577 -24.119  1.00 66.77           C  
ATOM   3047  CE2 TYR C 243       0.741 -41.408 -25.727  1.00 66.77           C  
ATOM   3048  OH  TYR C 243       0.321 -43.477 -24.614  1.00 66.77           O  
ATOM   3049  CZ  TYR C 243       0.009 -42.152 -24.821  1.00 66.77           C  
ATOM   3050  N   ARG C 244      -3.525 -36.246 -26.237  1.00 62.80           N  
ATOM   3051  CA  ARG C 244      -4.083 -34.939 -25.908  1.00 62.80           C  
ATOM   3052  C   ARG C 244      -4.203 -34.758 -24.399  1.00 62.80           C  
ATOM   3053  CB  ARG C 244      -5.452 -34.757 -26.568  1.00 62.80           C  
ATOM   3054  O   ARG C 244      -4.299 -35.738 -23.657  1.00 62.80           O  
ATOM   3055  CG  ARG C 244      -6.538 -35.649 -25.989  1.00 62.80           C  
ATOM   3056  CD  ARG C 244      -7.884 -35.406 -26.658  1.00 62.80           C  
ATOM   3057  NE  ARG C 244      -8.940 -36.211 -26.051  1.00 62.80           N  
ATOM   3058  NH1 ARG C 244     -10.673 -35.101 -27.101  1.00 62.80           N  
ATOM   3059  NH2 ARG C 244     -11.117 -36.836 -25.670  1.00 62.80           N  
ATOM   3060  CZ  ARG C 244     -10.241 -36.047 -26.275  1.00 62.80           C  
ATOM   3061  N   VAL C 245      -3.932 -33.568 -23.834  1.00 63.95           N  
ATOM   3062  CA  VAL C 245      -4.048 -33.293 -22.406  1.00 63.95           C  
ATOM   3063  C   VAL C 245      -5.491 -32.929 -22.065  1.00 63.95           C  
ATOM   3064  CB  VAL C 245      -3.095 -32.159 -21.967  1.00 63.95           C  
ATOM   3065  O   VAL C 245      -6.087 -32.061 -22.707  1.00 63.95           O  
ATOM   3066  CG1 VAL C 245      -3.193 -31.924 -20.461  1.00 63.95           C  
ATOM   3067  CG2 VAL C 245      -1.657 -32.487 -22.367  1.00 63.95           C  
ATOM   3068  N   ASN C 246      -6.072 -33.731 -21.237  1.00 52.92           N  
ATOM   3069  CA  ASN C 246      -7.458 -33.457 -20.870  1.00 52.92           C  
ATOM   3070  C   ASN C 246      -7.554 -32.326 -19.850  1.00 52.92           C  
ATOM   3071  CB  ASN C 246      -8.130 -34.720 -20.328  1.00 52.92           C  
ATOM   3072  O   ASN C 246      -6.558 -31.664 -19.555  1.00 52.92           O  
ATOM   3073  CG  ASN C 246      -7.545 -35.170 -19.004  1.00 52.92           C  
ATOM   3074  ND2 ASN C 246      -7.856 -36.398 -18.605  1.00 52.92           N  
ATOM   3075  OD1 ASN C 246      -6.822 -34.420 -18.344  1.00 52.92           O  
ATOM   3076  N   ARG C 247      -8.771 -31.961 -19.438  1.00 52.84           N  
ATOM   3077  CA  ARG C 247      -9.057 -30.803 -18.598  1.00 52.84           C  
ATOM   3078  C   ARG C 247      -8.359 -30.921 -17.247  1.00 52.84           C  
ATOM   3079  CB  ARG C 247     -10.565 -30.642 -18.397  1.00 52.84           C  
ATOM   3080  O   ARG C 247      -8.088 -29.913 -16.592  1.00 52.84           O  
ATOM   3081  CG  ARG C 247     -11.309 -30.197 -19.646  1.00 52.84           C  
ATOM   3082  CD  ARG C 247     -12.767 -29.873 -19.348  1.00 52.84           C  
ATOM   3083  NE  ARG C 247     -13.459 -29.371 -20.532  1.00 52.84           N  
ATOM   3084  NH1 ARG C 247     -15.565 -29.440 -19.582  1.00 52.84           N  
ATOM   3085  NH2 ARG C 247     -15.299 -28.717 -21.741  1.00 52.84           N  
ATOM   3086  CZ  ARG C 247     -14.773 -29.177 -20.616  1.00 52.84           C  
ATOM   3087  N   ARG C 248      -8.032 -32.136 -16.890  1.00 49.71           N  
ATOM   3088  CA  ARG C 248      -7.329 -32.372 -15.634  1.00 49.71           C  
ATOM   3089  C   ARG C 248      -5.820 -32.415 -15.851  1.00 49.71           C  
ATOM   3090  CB  ARG C 248      -7.802 -33.676 -14.989  1.00 49.71           C  
ATOM   3091  O   ARG C 248      -5.067 -32.776 -14.944  1.00 49.71           O  
ATOM   3092  CG  ARG C 248      -9.248 -33.642 -14.519  1.00 49.71           C  
ATOM   3093  CD  ARG C 248      -9.624 -34.904 -13.756  1.00 49.71           C  
ATOM   3094  NE  ARG C 248     -10.655 -34.642 -12.756  1.00 49.71           N  
ATOM   3095  NH1 ARG C 248     -10.664 -36.789 -11.903  1.00 49.71           N  
ATOM   3096  NH2 ARG C 248     -12.065 -35.199 -11.031  1.00 49.71           N  
ATOM   3097  CZ  ARG C 248     -11.126 -35.544 -11.899  1.00 49.71           C  
ATOM   3098  N   LEU C 249      -5.371 -32.086 -17.091  1.00 54.84           N  
ATOM   3099  CA  LEU C 249      -3.978 -31.948 -17.502  1.00 54.84           C  
ATOM   3100  C   LEU C 249      -3.283 -33.305 -17.533  1.00 54.84           C  
ATOM   3101  CB  LEU C 249      -3.232 -31.001 -16.558  1.00 54.84           C  
ATOM   3102  O   LEU C 249      -2.076 -33.395 -17.300  1.00 54.84           O  
ATOM   3103  CG  LEU C 249      -3.705 -29.547 -16.544  1.00 54.84           C  
ATOM   3104  CD1 LEU C 249      -2.945 -28.753 -15.487  1.00 54.84           C  
ATOM   3105  CD2 LEU C 249      -3.533 -28.915 -17.921  1.00 54.84           C  
ATOM   3106  N   PHE C 250      -4.081 -34.400 -17.758  1.00 59.48           N  
ATOM   3107  CA  PHE C 250      -3.533 -35.733 -17.976  1.00 59.48           C  
ATOM   3108  C   PHE C 250      -3.440 -36.043 -19.465  1.00 59.48           C  
ATOM   3109  CB  PHE C 250      -4.390 -36.790 -17.272  1.00 59.48           C  
ATOM   3110  O   PHE C 250      -4.306 -35.639 -20.244  1.00 59.48           O  
ATOM   3111  CG  PHE C 250      -4.325 -36.722 -15.770  1.00 59.48           C  
ATOM   3112  CD1 PHE C 250      -3.236 -37.243 -15.083  1.00 59.48           C  
ATOM   3113  CD2 PHE C 250      -5.355 -36.137 -15.045  1.00 59.48           C  
ATOM   3114  CE1 PHE C 250      -3.173 -37.181 -13.693  1.00 59.48           C  
ATOM   3115  CE2 PHE C 250      -5.300 -36.071 -13.656  1.00 59.48           C  
ATOM   3116  CZ  PHE C 250      -4.209 -36.595 -12.981  1.00 59.48           C  
ATOM   3117  N   PRO C 251      -2.408 -36.619 -19.841  1.00 65.03           N  
ATOM   3118  CA  PRO C 251      -2.335 -37.055 -21.237  1.00 65.03           C  
ATOM   3119  C   PRO C 251      -3.321 -38.175 -21.558  1.00 65.03           C  
ATOM   3120  CB  PRO C 251      -0.890 -37.543 -21.379  1.00 65.03           C  
ATOM   3121  O   PRO C 251      -3.438 -39.137 -20.795  1.00 65.03           O  
ATOM   3122  CG  PRO C 251      -0.337 -37.508 -19.991  1.00 65.03           C  
ATOM   3123  CD  PRO C 251      -1.363 -36.890 -19.084  1.00 65.03           C  
ATOM   3124  N   VAL C 252      -4.165 -37.949 -22.535  1.00 65.34           N  
ATOM   3125  CA  VAL C 252      -5.110 -38.939 -23.042  1.00 65.34           C  
ATOM   3126  C   VAL C 252      -4.809 -39.237 -24.509  1.00 65.34           C  
ATOM   3127  CB  VAL C 252      -6.571 -38.463 -22.883  1.00 65.34           C  
ATOM   3128  O   VAL C 252      -4.624 -38.318 -25.310  1.00 65.34           O  
ATOM   3129  CG1 VAL C 252      -7.541 -39.632 -23.048  1.00 65.34           C  
ATOM   3130  CG2 VAL C 252      -6.768 -37.790 -21.526  1.00 65.34           C  
ATOM   3131  N   PRO C 253      -4.644 -40.526 -24.848  1.00 69.49           N  
ATOM   3132  CA  PRO C 253      -4.385 -40.839 -26.256  1.00 69.49           C  
ATOM   3133  C   PRO C 253      -5.418 -40.224 -27.197  1.00 69.49           C  
ATOM   3134  CB  PRO C 253      -4.452 -42.368 -26.295  1.00 69.49           C  
ATOM   3135  O   PRO C 253      -6.614 -40.224 -26.892  1.00 69.49           O  
ATOM   3136  CG  PRO C 253      -4.581 -42.781 -24.864  1.00 69.49           C  
ATOM   3137  CD  PRO C 253      -4.844 -41.557 -24.036  1.00 69.49           C  
ATOM   3138  N   VAL C 254      -4.949 -39.502 -28.224  1.00 65.00           N  
ATOM   3139  CA  VAL C 254      -5.827 -38.894 -29.218  1.00 65.00           C  
ATOM   3140  C   VAL C 254      -6.664 -39.976 -29.897  1.00 65.00           C  
ATOM   3141  CB  VAL C 254      -5.025 -38.100 -30.274  1.00 65.00           C  
ATOM   3142  O   VAL C 254      -7.869 -39.803 -30.097  1.00 65.00           O  
ATOM   3143  CG1 VAL C 254      -5.959 -37.505 -31.326  1.00 65.00           C  
ATOM   3144  CG2 VAL C 254      -4.203 -37.001 -29.602  1.00 65.00           C  
ATOM   3145  N   ASP C 255      -6.126 -41.131 -30.190  1.00 65.87           N  
ATOM   3146  CA  ASP C 255      -6.797 -42.274 -30.800  1.00 65.87           C  
ATOM   3147  C   ASP C 255      -6.352 -43.583 -30.151  1.00 65.87           C  
ATOM   3148  CB  ASP C 255      -6.525 -42.315 -32.306  1.00 65.87           C  
ATOM   3149  O   ASP C 255      -5.395 -44.214 -30.605  1.00 65.87           O  
ATOM   3150  CG  ASP C 255      -7.478 -41.444 -33.104  1.00 65.87           C  
ATOM   3151  OD1 ASP C 255      -8.636 -41.255 -32.676  1.00 65.87           O  
ATOM   3152  OD2 ASP C 255      -7.067 -40.944 -34.174  1.00 65.87           O  
ATOM   3153  N   PRO C 256      -6.975 -43.954 -28.971  1.00 66.41           N  
ATOM   3154  CA  PRO C 256      -6.565 -45.119 -28.183  1.00 66.41           C  
ATOM   3155  C   PRO C 256      -6.495 -46.398 -29.013  1.00 66.41           C  
ATOM   3156  CB  PRO C 256      -7.656 -45.221 -27.113  1.00 66.41           C  
ATOM   3157  O   PRO C 256      -5.693 -47.288 -28.716  1.00 66.41           O  
ATOM   3158  CG  PRO C 256      -8.570 -44.071 -27.388  1.00 66.41           C  
ATOM   3159  CD  PRO C 256      -8.081 -43.356 -28.615  1.00 66.41           C  
ATOM   3160  N   GLY C 257      -7.068 -46.520 -30.173  1.00 70.07           N  
ATOM   3161  CA  GLY C 257      -7.113 -47.720 -30.993  1.00 70.07           C  
ATOM   3162  C   GLY C 257      -6.210 -47.644 -32.210  1.00 70.07           C  
ATOM   3163  O   GLY C 257      -6.080 -48.618 -32.955  1.00 70.07           O  
ATOM   3164  N   THR C 258      -5.535 -46.472 -32.355  1.00 67.80           N  
ATOM   3165  CA  THR C 258      -4.727 -46.312 -33.559  1.00 67.80           C  
ATOM   3166  C   THR C 258      -3.322 -46.869 -33.346  1.00 67.80           C  
ATOM   3167  CB  THR C 258      -4.638 -44.834 -33.979  1.00 67.80           C  
ATOM   3168  O   THR C 258      -2.647 -46.510 -32.379  1.00 67.80           O  
ATOM   3169  CG2 THR C 258      -4.555 -44.697 -35.496  1.00 67.80           C  
ATOM   3170  OG1 THR C 258      -5.801 -44.139 -33.511  1.00 67.80           O  
ATOM   3171  N   PRO C 259      -3.029 -47.911 -34.085  1.00 68.13           N  
ATOM   3172  CA  PRO C 259      -1.690 -48.498 -33.995  1.00 68.13           C  
ATOM   3173  C   PRO C 259      -0.594 -47.544 -34.462  1.00 68.13           C  
ATOM   3174  CB  PRO C 259      -1.779 -49.720 -34.913  1.00 68.13           C  
ATOM   3175  O   PRO C 259      -0.889 -46.437 -34.921  1.00 68.13           O  
ATOM   3176  CG  PRO C 259      -2.943 -49.442 -35.808  1.00 68.13           C  
ATOM   3177  CD  PRO C 259      -3.775 -48.358 -35.186  1.00 68.13           C  
ATOM   3178  N   CYS C 260       0.624 -47.884 -34.221  1.00 61.92           N  
ATOM   3179  CA  CYS C 260       1.782 -47.141 -34.705  1.00 61.92           C  
ATOM   3180  C   CYS C 260       1.693 -46.910 -36.209  1.00 61.92           C  
ATOM   3181  CB  CYS C 260       3.074 -47.885 -34.369  1.00 61.92           C  
ATOM   3182  O   CYS C 260       1.350 -47.823 -36.962  1.00 61.92           O  
ATOM   3183  SG  CYS C 260       4.566 -47.056 -34.961  1.00 61.92           S  
ATOM   3184  N   ARG C 261       1.851 -45.772 -36.621  1.00 60.23           N  
ATOM   3185  CA  ARG C 261       1.719 -45.418 -38.031  1.00 60.23           C  
ATOM   3186  C   ARG C 261       2.780 -46.118 -38.874  1.00 60.23           C  
ATOM   3187  CB  ARG C 261       1.819 -43.902 -38.216  1.00 60.23           C  
ATOM   3188  O   ARG C 261       2.626 -46.250 -40.090  1.00 60.23           O  
ATOM   3189  CG  ARG C 261       0.616 -43.136 -37.688  1.00 60.23           C  
ATOM   3190  CD  ARG C 261       0.501 -41.759 -38.326  1.00 60.23           C  
ATOM   3191  NE  ARG C 261       0.329 -40.713 -37.322  1.00 60.23           N  
ATOM   3192  NH1 ARG C 261      -1.610 -39.859 -38.243  1.00 60.23           N  
ATOM   3193  NH2 ARG C 261      -0.728 -38.924 -36.344  1.00 60.23           N  
ATOM   3194  CZ  ARG C 261      -0.669 -39.834 -37.305  1.00 60.23           C  
ATOM   3195  N   LEU C 262       3.816 -46.547 -38.161  1.00 58.45           N  
ATOM   3196  CA  LEU C 262       4.914 -47.153 -38.906  1.00 58.45           C  
ATOM   3197  C   LEU C 262       4.827 -48.675 -38.860  1.00 58.45           C  
ATOM   3198  CB  LEU C 262       6.262 -46.691 -38.346  1.00 58.45           C  
ATOM   3199  O   LEU C 262       4.780 -49.330 -39.903  1.00 58.45           O  
ATOM   3200  CG  LEU C 262       6.728 -45.296 -38.766  1.00 58.45           C  
ATOM   3201  CD1 LEU C 262       7.749 -44.755 -37.770  1.00 58.45           C  
ATOM   3202  CD2 LEU C 262       7.313 -45.330 -40.174  1.00 58.45           C  
ATOM   3203  N   CYS C 263       4.697 -49.258 -37.697  1.00 59.69           N  
ATOM   3204  CA  CYS C 263       4.753 -50.708 -37.550  1.00 59.69           C  
ATOM   3205  C   CYS C 263       3.372 -51.280 -37.258  1.00 59.69           C  
ATOM   3206  CB  CYS C 263       5.723 -51.096 -36.434  1.00 59.69           C  
ATOM   3207  O   CYS C 263       3.197 -52.499 -37.216  1.00 59.69           O  
ATOM   3208  SG  CYS C 263       5.196 -50.557 -34.792  1.00 59.69           S  
ATOM   3209  N   ARG C 264       2.352 -50.435 -37.247  1.00 67.17           N  
ATOM   3210  CA  ARG C 264       0.962 -50.813 -37.015  1.00 67.17           C  
ATOM   3211  C   ARG C 264       0.816 -51.587 -35.709  1.00 67.17           C  
ATOM   3212  CB  ARG C 264       0.430 -51.649 -38.181  1.00 67.17           C  
ATOM   3213  O   ARG C 264      -0.161 -52.314 -35.518  1.00 67.17           O  
ATOM   3214  CG  ARG C 264       0.198 -50.851 -39.455  1.00 67.17           C  
ATOM   3215  CD  ARG C 264      -0.679 -51.609 -40.443  1.00 67.17           C  
ATOM   3216  NE  ARG C 264      -0.726 -50.943 -41.741  1.00 67.17           N  
ATOM   3217  NH1 ARG C 264      -1.694 -52.724 -42.850  1.00 67.17           N  
ATOM   3218  NH2 ARG C 264      -1.203 -50.792 -43.983  1.00 67.17           N  
ATOM   3219  CZ  ARG C 264      -1.207 -51.488 -42.855  1.00 67.17           C  
ATOM   3220  N   THR C 265       1.896 -51.400 -34.862  1.00 69.29           N  
ATOM   3221  CA  THR C 265       1.811 -52.018 -33.544  1.00 69.29           C  
ATOM   3222  C   THR C 265       0.818 -51.270 -32.659  1.00 69.29           C  
ATOM   3223  CB  THR C 265       3.187 -52.058 -32.855  1.00 69.29           C  
ATOM   3224  O   THR C 265       0.913 -50.051 -32.502  1.00 69.29           O  
ATOM   3225  CG2 THR C 265       3.183 -53.021 -31.672  1.00 69.29           C  
ATOM   3226  OG1 THR C 265       4.176 -52.485 -33.800  1.00 69.29           O  
ATOM   3227  N   PRO C 266      -0.248 -52.052 -32.290  1.00 72.17           N  
ATOM   3228  CA  PRO C 266      -1.189 -51.405 -31.373  1.00 72.17           C  
ATOM   3229  C   PRO C 266      -0.518 -50.905 -30.096  1.00 72.17           C  
ATOM   3230  CB  PRO C 266      -2.196 -52.515 -31.061  1.00 72.17           C  
ATOM   3231  O   PRO C 266       0.488 -51.470 -29.660  1.00 72.17           O  
ATOM   3232  CG  PRO C 266      -1.826 -53.636 -31.978  1.00 72.17           C  
ATOM   3233  CD  PRO C 266      -0.501 -53.317 -32.610  1.00 72.17           C  
ATOM   3234  N   ARG C 267      -1.079 -49.847 -29.590  1.00 73.53           N  
ATOM   3235  CA  ARG C 267      -0.520 -49.185 -28.416  1.00 73.53           C  
ATOM   3236  C   ARG C 267      -0.395 -50.158 -27.247  1.00 73.53           C  
ATOM   3237  CB  ARG C 267      -1.383 -47.988 -28.011  1.00 73.53           C  
ATOM   3238  O   ARG C 267       0.586 -50.118 -26.502  1.00 73.53           O  
ATOM   3239  CG  ARG C 267      -0.811 -47.179 -26.858  1.00 73.53           C  
ATOM   3240  CD  ARG C 267      -1.712 -46.009 -26.488  1.00 73.53           C  
ATOM   3241  NE  ARG C 267      -1.330 -45.417 -25.209  1.00 73.53           N  
ATOM   3242  NH1 ARG C 267      -3.452 -45.503 -24.301  1.00 73.53           N  
ATOM   3243  NH2 ARG C 267      -1.711 -44.647 -23.079  1.00 73.53           N  
ATOM   3244  CZ  ARG C 267      -2.165 -45.190 -24.199  1.00 73.53           C  
ATOM   3245  N   ASP C 268      -1.367 -50.970 -27.136  1.00 63.91           N  
ATOM   3246  CA  ASP C 268      -1.445 -51.886 -26.003  1.00 63.91           C  
ATOM   3247  C   ASP C 268      -0.391 -52.986 -26.113  1.00 63.91           C  
ATOM   3248  CB  ASP C 268      -2.841 -52.503 -25.906  1.00 63.91           C  
ATOM   3249  O   ASP C 268      -0.105 -53.679 -25.134  1.00 63.91           O  
ATOM   3250  CG  ASP C 268      -3.881 -51.748 -26.715  1.00 63.91           C  
ATOM   3251  OD1 ASP C 268      -3.711 -50.530 -26.942  1.00 63.91           O  
ATOM   3252  OD2 ASP C 268      -4.881 -52.375 -27.126  1.00 63.91           O  
ATOM   3253  N   GLN C 269       0.084 -53.195 -27.313  1.00 57.79           N  
ATOM   3254  CA  GLN C 269       1.071 -54.249 -27.525  1.00 57.79           C  
ATOM   3255  C   GLN C 269       2.486 -53.739 -27.264  1.00 57.79           C  
ATOM   3256  CB  GLN C 269       0.968 -54.804 -28.947  1.00 57.79           C  
ATOM   3257  O   GLN C 269       3.441 -54.518 -27.255  1.00 57.79           O  
ATOM   3258  CG  GLN C 269      -0.116 -55.860 -29.117  1.00 57.79           C  
ATOM   3259  CD  GLN C 269      -0.169 -56.425 -30.524  1.00 57.79           C  
ATOM   3260  NE2 GLN C 269      -1.280 -57.070 -30.863  1.00 57.79           N  
ATOM   3261  OE1 GLN C 269       0.781 -56.283 -31.301  1.00 57.79           O  
ATOM   3262  N   GLN C 270       2.549 -52.382 -27.223  1.00 54.96           N  
ATOM   3263  CA  GLN C 270       3.856 -51.853 -26.846  1.00 54.96           C  
ATOM   3264  C   GLN C 270       4.117 -52.042 -25.354  1.00 54.96           C  
ATOM   3265  CB  GLN C 270       3.964 -50.372 -27.214  1.00 54.96           C  
ATOM   3266  O   GLN C 270       3.215 -51.861 -24.533  1.00 54.96           O  
ATOM   3267  CG  GLN C 270       5.291 -49.993 -27.857  1.00 54.96           C  
ATOM   3268  CD  GLN C 270       5.220 -48.685 -28.621  1.00 54.96           C  
ATOM   3269  NE2 GLN C 270       6.223 -48.430 -29.456  1.00 54.96           N  
ATOM   3270  OE1 GLN C 270       4.272 -47.909 -28.464  1.00 54.96           O  
ATOM   3271  N   GLY C 271       4.819 -52.930 -24.972  1.00 51.65           N  
ATOM   3272  CA  GLY C 271       5.181 -53.146 -23.580  1.00 51.65           C  
ATOM   3273  C   GLY C 271       5.370 -51.856 -22.805  1.00 51.65           C  
ATOM   3274  O   GLY C 271       5.462 -50.778 -23.397  1.00 51.65           O  
ATOM   3275  N   PRO C 272       4.779 -51.755 -21.582  1.00 47.77           N  
ATOM   3276  CA  PRO C 272       4.986 -50.546 -20.782  1.00 47.77           C  
ATOM   3277  C   PRO C 272       6.432 -50.058 -20.812  1.00 47.77           C  
ATOM   3278  CB  PRO C 272       4.587 -50.986 -19.370  1.00 47.77           C  
ATOM   3279  O   PRO C 272       7.353 -50.857 -21.004  1.00 47.77           O  
ATOM   3280  CG  PRO C 272       4.490 -52.475 -19.447  1.00 47.77           C  
ATOM   3281  CD  PRO C 272       4.608 -52.887 -20.887  1.00 47.77           C  
ATOM   3282  N   GLY C 273       6.612 -48.944 -21.406  1.00 51.32           N  
ATOM   3283  CA  GLY C 273       7.943 -48.386 -21.233  1.00 51.32           C  
ATOM   3284  C   GLY C 273       8.515 -48.626 -19.849  1.00 51.32           C  
ATOM   3285  O   GLY C 273       7.773 -48.891 -18.901  1.00 51.32           O  
ATOM   3286  N   THR C 274       9.562 -49.260 -19.741  1.00 48.05           N  
ATOM   3287  CA  THR C 274      10.277 -49.395 -18.476  1.00 48.05           C  
ATOM   3288  C   THR C 274      11.073 -48.130 -18.167  1.00 48.05           C  
ATOM   3289  CB  THR C 274      11.225 -50.609 -18.497  1.00 48.05           C  
ATOM   3290  O   THR C 274      11.302 -47.302 -19.052  1.00 48.05           O  
ATOM   3291  CG2 THR C 274      10.477 -51.896 -18.167  1.00 48.05           C  
ATOM   3292  OG1 THR C 274      11.808 -50.729 -19.801  1.00 48.05           O  
ATOM   3293  N   LEU C 275      11.215 -47.774 -16.866  1.00 50.89           N  
ATOM   3294  CA  LEU C 275      12.089 -46.671 -16.482  1.00 50.89           C  
ATOM   3295  C   LEU C 275      13.392 -46.710 -17.272  1.00 50.89           C  
ATOM   3296  CB  LEU C 275      12.386 -46.720 -14.981  1.00 50.89           C  
ATOM   3297  O   LEU C 275      13.951 -45.663 -17.607  1.00 50.89           O  
ATOM   3298  CG  LEU C 275      11.395 -45.996 -14.069  1.00 50.89           C  
ATOM   3299  CD1 LEU C 275      11.397 -46.623 -12.679  1.00 50.89           C  
ATOM   3300  CD2 LEU C 275      11.727 -44.509 -13.991  1.00 50.89           C  
ATOM   3301  N   ALA C 276      13.881 -47.868 -17.712  1.00 54.44           N  
ATOM   3302  CA  ALA C 276      15.129 -48.046 -18.450  1.00 54.44           C  
ATOM   3303  C   ALA C 276      14.935 -47.752 -19.935  1.00 54.44           C  
ATOM   3304  CB  ALA C 276      15.663 -49.464 -18.257  1.00 54.44           C  
ATOM   3305  O   ALA C 276      15.841 -47.238 -20.595  1.00 54.44           O  
ATOM   3306  N   GLN C 277      13.674 -47.972 -20.344  1.00 53.72           N  
ATOM   3307  CA  GLN C 277      13.337 -47.716 -21.741  1.00 53.72           C  
ATOM   3308  C   GLN C 277      12.002 -46.986 -21.859  1.00 53.72           C  
ATOM   3309  CB  GLN C 277      13.292 -49.024 -22.531  1.00 53.72           C  
ATOM   3310  O   GLN C 277      10.971 -47.606 -22.125  1.00 53.72           O  
ATOM   3311  CG  GLN C 277      14.247 -49.059 -23.717  1.00 53.72           C  
ATOM   3312  CD  GLN C 277      14.596 -50.471 -24.147  1.00 53.72           C  
ATOM   3313  NE2 GLN C 277      15.630 -50.601 -24.972  1.00 53.72           N  
ATOM   3314  OE1 GLN C 277      13.944 -51.438 -23.740  1.00 53.72           O  
ATOM   3315  N   PRO C 278      12.070 -45.725 -21.501  1.00 50.55           N  
ATOM   3316  CA  PRO C 278      10.814 -44.974 -21.444  1.00 50.55           C  
ATOM   3317  C   PRO C 278      10.147 -44.834 -22.811  1.00 50.55           C  
ATOM   3318  CB  PRO C 278      11.245 -43.607 -20.905  1.00 50.55           C  
ATOM   3319  O   PRO C 278      10.829 -44.850 -23.839  1.00 50.55           O  
ATOM   3320  CG  PRO C 278      12.737 -43.616 -20.989  1.00 50.55           C  
ATOM   3321  CD  PRO C 278      13.188 -45.012 -21.311  1.00 50.55           C  
ATOM   3322  N   ALA C 279       8.894 -44.931 -22.807  1.00 52.23           N  
ATOM   3323  CA  ALA C 279       8.104 -44.672 -24.008  1.00 52.23           C  
ATOM   3324  C   ALA C 279       7.986 -43.174 -24.275  1.00 52.23           C  
ATOM   3325  CB  ALA C 279       6.717 -45.297 -23.877  1.00 52.23           C  
ATOM   3326  O   ALA C 279       7.932 -42.373 -23.339  1.00 52.23           O  
ATOM   3327  N   HIS C 280       8.269 -42.629 -25.447  1.00 50.23           N  
ATOM   3328  CA  HIS C 280       8.156 -41.227 -25.831  1.00 50.23           C  
ATOM   3329  C   HIS C 280       6.745 -40.899 -26.310  1.00 50.23           C  
ATOM   3330  CB  HIS C 280       9.173 -40.886 -26.922  1.00 50.23           C  
ATOM   3331  O   HIS C 280       6.155 -41.659 -27.082  1.00 50.23           O  
ATOM   3332  CG  HIS C 280      10.594 -40.958 -26.461  1.00 50.23           C  
ATOM   3333  CD2 HIS C 280      11.447 -42.005 -26.370  1.00 50.23           C  
ATOM   3334  ND1 HIS C 280      11.290 -39.853 -26.021  1.00 50.23           N  
ATOM   3335  CE1 HIS C 280      12.514 -40.219 -25.679  1.00 50.23           C  
ATOM   3336  NE2 HIS C 280      12.635 -41.520 -25.881  1.00 50.23           N  
ATOM   3337  N   VAL C 281       6.203 -39.973 -25.555  1.00 54.87           N  
ATOM   3338  CA  VAL C 281       4.853 -39.586 -25.948  1.00 54.87           C  
ATOM   3339  C   VAL C 281       4.849 -38.135 -26.426  1.00 54.87           C  
ATOM   3340  CB  VAL C 281       3.849 -39.767 -24.787  1.00 54.87           C  
ATOM   3341  O   VAL C 281       5.636 -37.316 -25.946  1.00 54.87           O  
ATOM   3342  CG1 VAL C 281       2.423 -39.484 -25.257  1.00 54.87           C  
ATOM   3343  CG2 VAL C 281       3.955 -41.176 -24.207  1.00 54.87           C  
ATOM   3344  N   ARG C 282       4.122 -37.827 -27.442  1.00 49.27           N  
ATOM   3345  CA  ARG C 282       3.890 -36.463 -27.905  1.00 49.27           C  
ATOM   3346  C   ARG C 282       2.562 -35.926 -27.381  1.00 49.27           C  
ATOM   3347  CB  ARG C 282       3.913 -36.403 -29.434  1.00 49.27           C  
ATOM   3348  O   ARG C 282       1.525 -36.578 -27.518  1.00 49.27           O  
ATOM   3349  CG  ARG C 282       4.206 -35.019 -29.991  1.00 49.27           C  
ATOM   3350  CD  ARG C 282       4.307 -35.033 -31.510  1.00 49.27           C  
ATOM   3351  NE  ARG C 282       4.025 -33.719 -32.081  1.00 49.27           N  
ATOM   3352  NH1 ARG C 282       5.100 -34.129 -34.084  1.00 49.27           N  
ATOM   3353  NH2 ARG C 282       4.097 -32.102 -33.711  1.00 49.27           N  
ATOM   3354  CZ  ARG C 282       4.408 -33.320 -33.291  1.00 49.27           C  
ATOM   3355  N   VAL C 283       2.708 -34.771 -26.614  1.00 55.00           N  
ATOM   3356  CA  VAL C 283       1.503 -34.172 -26.050  1.00 55.00           C  
ATOM   3357  C   VAL C 283       1.248 -32.814 -26.701  1.00 55.00           C  
ATOM   3358  CB  VAL C 283       1.611 -34.015 -24.517  1.00 55.00           C  
ATOM   3359  O   VAL C 283       2.151 -31.979 -26.785  1.00 55.00           O  
ATOM   3360  CG1 VAL C 283       0.333 -33.405 -23.945  1.00 55.00           C  
ATOM   3361  CG2 VAL C 283       1.901 -35.365 -23.862  1.00 55.00           C  
ATOM   3362  N   SER C 284       0.085 -32.603 -27.289  1.00 50.09           N  
ATOM   3363  CA  SER C 284      -0.330 -31.326 -27.859  1.00 50.09           C  
ATOM   3364  C   SER C 284      -1.265 -30.577 -26.916  1.00 50.09           C  
ATOM   3365  CB  SER C 284      -1.017 -31.539 -29.209  1.00 50.09           C  
ATOM   3366  O   SER C 284      -2.213 -31.157 -26.383  1.00 50.09           O  
ATOM   3367  OG  SER C 284      -0.318 -32.498 -29.983  1.00 50.09           O  
ATOM   3368  N   ILE C 285      -0.896 -29.292 -26.508  1.00 54.89           N  
ATOM   3369  CA  ILE C 285      -1.695 -28.461 -25.614  1.00 54.89           C  
ATOM   3370  C   ILE C 285      -2.322 -27.312 -26.400  1.00 54.89           C  
ATOM   3371  CB  ILE C 285      -0.846 -27.911 -24.445  1.00 54.89           C  
ATOM   3372  O   ILE C 285      -1.612 -26.511 -27.012  1.00 54.89           O  
ATOM   3373  CG1 ILE C 285      -0.158 -29.059 -23.698  1.00 54.89           C  
ATOM   3374  CG2 ILE C 285      -1.712 -27.080 -23.494  1.00 54.89           C  
ATOM   3375  CD1 ILE C 285       0.912 -28.604 -22.715  1.00 54.89           C  
ATOM   3376  N   PRO C 286      -3.662 -27.197 -26.415  1.00 49.61           N  
ATOM   3377  CA  PRO C 286      -4.271 -26.055 -27.101  1.00 49.61           C  
ATOM   3378  C   PRO C 286      -3.920 -24.719 -26.449  1.00 49.61           C  
ATOM   3379  CB  PRO C 286      -5.771 -26.338 -26.995  1.00 49.61           C  
ATOM   3380  O   PRO C 286      -3.891 -24.618 -25.220  1.00 49.61           O  
ATOM   3381  CG  PRO C 286      -5.864 -27.633 -26.254  1.00 49.61           C  
ATOM   3382  CD  PRO C 286      -4.481 -28.046 -25.840  1.00 49.61           C  
ATOM   3383  N   LEU C 287      -3.555 -23.784 -27.246  1.00 48.89           N  
ATOM   3384  CA  LEU C 287      -3.161 -22.451 -26.803  1.00 48.89           C  
ATOM   3385  C   LEU C 287      -4.266 -21.805 -25.974  1.00 48.89           C  
ATOM   3386  CB  LEU C 287      -2.825 -21.565 -28.005  1.00 48.89           C  
ATOM   3387  O   LEU C 287      -3.988 -21.008 -25.075  1.00 48.89           O  
ATOM   3388  CG  LEU C 287      -1.411 -20.984 -28.045  1.00 48.89           C  
ATOM   3389  CD1 LEU C 287      -0.629 -21.574 -29.214  1.00 48.89           C  
ATOM   3390  CD2 LEU C 287      -1.459 -19.463 -28.141  1.00 48.89           C  
ATOM   3391  N   SER C 288      -5.490 -22.112 -26.430  1.00 50.11           N  
ATOM   3392  CA  SER C 288      -6.645 -21.501 -25.781  1.00 50.11           C  
ATOM   3393  C   SER C 288      -6.661 -21.800 -24.286  1.00 50.11           C  
ATOM   3394  CB  SER C 288      -7.944 -21.993 -26.422  1.00 50.11           C  
ATOM   3395  O   SER C 288      -7.276 -21.068 -23.507  1.00 50.11           O  
ATOM   3396  OG  SER C 288      -8.035 -23.406 -26.352  1.00 50.11           O  
ATOM   3397  N   ILE C 289      -5.942 -22.750 -23.938  1.00 46.49           N  
ATOM   3398  CA  ILE C 289      -5.930 -23.177 -22.543  1.00 46.49           C  
ATOM   3399  C   ILE C 289      -4.809 -22.461 -21.794  1.00 46.49           C  
ATOM   3400  CB  ILE C 289      -5.762 -24.709 -22.423  1.00 46.49           C  
ATOM   3401  O   ILE C 289      -4.828 -22.382 -20.563  1.00 46.49           O  
ATOM   3402  CG1 ILE C 289      -6.891 -25.430 -23.168  1.00 46.49           C  
ATOM   3403  CG2 ILE C 289      -5.717 -25.133 -20.952  1.00 46.49           C  
ATOM   3404  CD1 ILE C 289      -6.731 -26.943 -23.219  1.00 46.49           C  
ATOM   3405  N   LEU C 290      -3.895 -21.934 -22.517  1.00 43.36           N  
ATOM   3406  CA  LEU C 290      -2.758 -21.259 -21.899  1.00 43.36           C  
ATOM   3407  C   LEU C 290      -3.123 -19.831 -21.505  1.00 43.36           C  
ATOM   3408  CB  LEU C 290      -1.559 -21.248 -22.851  1.00 43.36           C  
ATOM   3409  O   LEU C 290      -3.808 -19.132 -22.254  1.00 43.36           O  
ATOM   3410  CG  LEU C 290      -0.942 -22.608 -23.181  1.00 43.36           C  
ATOM   3411  CD1 LEU C 290       0.002 -22.487 -24.372  1.00 43.36           C  
ATOM   3412  CD2 LEU C 290      -0.212 -23.172 -21.967  1.00 43.36           C  
ATOM   3413  N   GLU C 291      -3.119 -19.549 -20.226  1.00 48.39           N  
ATOM   3414  CA  GLU C 291      -3.366 -18.190 -19.754  1.00 48.39           C  
ATOM   3415  C   GLU C 291      -2.315 -17.221 -20.287  1.00 48.39           C  
ATOM   3416  CB  GLU C 291      -3.393 -18.148 -18.224  1.00 48.39           C  
ATOM   3417  O   GLU C 291      -1.181 -17.618 -20.565  1.00 48.39           O  
ATOM   3418  CG  GLU C 291      -4.761 -18.439 -17.625  1.00 48.39           C  
ATOM   3419  CD  GLU C 291      -4.802 -18.274 -16.114  1.00 48.39           C  
ATOM   3420  OE1 GLU C 291      -5.893 -18.418 -15.516  1.00 48.39           O  
ATOM   3421  OE2 GLU C 291      -3.734 -17.996 -15.523  1.00 48.39           O  
ATOM   3422  N   PRO C 292      -2.789 -15.996 -20.609  1.00 39.30           N  
ATOM   3423  CA  PRO C 292      -1.803 -15.008 -21.053  1.00 39.30           C  
ATOM   3424  C   PRO C 292      -0.645 -14.849 -20.071  1.00 39.30           C  
ATOM   3425  CB  PRO C 292      -2.618 -13.716 -21.150  1.00 39.30           C  
ATOM   3426  O   PRO C 292      -0.777 -15.192 -18.894  1.00 39.30           O  
ATOM   3427  CG  PRO C 292      -3.940 -14.051 -20.538  1.00 39.30           C  
ATOM   3428  CD  PRO C 292      -3.975 -15.526 -20.255  1.00 39.30           C  
ATOM   3429  N   PRO C 293       0.528 -14.606 -20.615  1.00 36.90           N  
ATOM   3430  CA  PRO C 293       1.671 -14.424 -19.718  1.00 36.90           C  
ATOM   3431  C   PRO C 293       1.407 -13.388 -18.628  1.00 36.90           C  
ATOM   3432  CB  PRO C 293       2.785 -13.956 -20.657  1.00 36.90           C  
ATOM   3433  O   PRO C 293       0.705 -12.402 -18.865  1.00 36.90           O  
ATOM   3434  CG  PRO C 293       2.120 -13.788 -21.985  1.00 36.90           C  
ATOM   3435  CD  PRO C 293       0.683 -14.204 -21.854  1.00 36.90           C  
ATOM   3436  N   HIS C 294       1.370 -13.847 -17.421  1.00 37.31           N  
ATOM   3437  CA  HIS C 294       1.242 -12.917 -16.305  1.00 37.31           C  
ATOM   3438  C   HIS C 294       2.299 -11.820 -16.376  1.00 37.31           C  
ATOM   3439  CB  HIS C 294       1.347 -13.661 -14.972  1.00 37.31           C  
ATOM   3440  O   HIS C 294       3.474 -12.100 -16.628  1.00 37.31           O  
ATOM   3441  CG  HIS C 294       1.073 -12.800 -13.781  1.00 37.31           C  
ATOM   3442  CD2 HIS C 294       1.834 -12.514 -12.698  1.00 37.31           C  
ATOM   3443  ND1 HIS C 294      -0.112 -12.118 -13.612  1.00 37.31           N  
ATOM   3444  CE1 HIS C 294      -0.068 -11.447 -12.473  1.00 37.31           C  
ATOM   3445  NE2 HIS C 294       1.102 -11.670 -11.899  1.00 37.31           N  
ATOM   3446  N   ARG C 295       1.899 -10.598 -16.626  1.00 32.76           N  
ATOM   3447  CA  ARG C 295       2.818  -9.465 -16.576  1.00 32.76           C  
ATOM   3448  C   ARG C 295       3.071  -9.029 -15.137  1.00 32.76           C  
ATOM   3449  CB  ARG C 295       2.269  -8.292 -17.391  1.00 32.76           C  
ATOM   3450  O   ARG C 295       2.138  -8.660 -14.421  1.00 32.76           O  
ATOM   3451  CG  ARG C 295       2.507  -8.416 -18.887  1.00 32.76           C  
ATOM   3452  CD  ARG C 295       2.088  -7.156 -19.631  1.00 32.76           C  
ATOM   3453  NE  ARG C 295       2.463  -7.213 -21.041  1.00 32.76           N  
ATOM   3454  NH1 ARG C 295       1.365  -5.266 -21.625  1.00 32.76           N  
ATOM   3455  NH2 ARG C 295       2.508  -6.463 -23.212  1.00 32.76           N  
ATOM   3456  CZ  ARG C 295       2.111  -6.314 -21.956  1.00 32.76           C  
ATOM   3457  N   TYR C 296       4.171  -9.547 -14.631  1.00 35.26           N  
ATOM   3458  CA  TYR C 296       4.536  -9.115 -13.286  1.00 35.26           C  
ATOM   3459  C   TYR C 296       4.819  -7.618 -13.252  1.00 35.26           C  
ATOM   3460  CB  TYR C 296       5.759  -9.889 -12.786  1.00 35.26           C  
ATOM   3461  O   TYR C 296       5.570  -7.103 -14.083  1.00 35.26           O  
ATOM   3462  CG  TYR C 296       5.877  -9.931 -11.282  1.00 35.26           C  
ATOM   3463  CD1 TYR C 296       6.658  -9.001 -10.599  1.00 35.26           C  
ATOM   3464  CD2 TYR C 296       5.210 -10.900 -10.540  1.00 35.26           C  
ATOM   3465  CE1 TYR C 296       6.772  -9.036  -9.213  1.00 35.26           C  
ATOM   3466  CE2 TYR C 296       5.317 -10.944  -9.154  1.00 35.26           C  
ATOM   3467  OH  TYR C 296       6.208 -10.049  -7.128  1.00 35.26           O  
ATOM   3468  CZ  TYR C 296       6.098 -10.010  -8.500  1.00 35.26           C  
ATOM   3469  N   HIS C 297       3.965  -6.857 -12.694  1.00 31.92           N  
ATOM   3470  CA  HIS C 297       4.281  -5.451 -12.465  1.00 31.92           C  
ATOM   3471  C   HIS C 297       5.228  -5.286 -11.281  1.00 31.92           C  
ATOM   3472  CB  HIS C 297       3.001  -4.646 -12.231  1.00 31.92           C  
ATOM   3473  O   HIS C 297       4.950  -5.778 -10.185  1.00 31.92           O  
ATOM   3474  CG  HIS C 297       2.616  -3.782 -13.389  1.00 31.92           C  
ATOM   3475  CD2 HIS C 297       1.725  -3.982 -14.389  1.00 31.92           C  
ATOM   3476  ND1 HIS C 297       3.177  -2.544 -13.613  1.00 31.92           N  
ATOM   3477  CE1 HIS C 297       2.646  -2.017 -14.704  1.00 31.92           C  
ATOM   3478  NE2 HIS C 297       1.763  -2.870 -15.194  1.00 31.92           N  
ATOM   3479  N   ILE C 298       6.530  -5.055 -11.580  1.00 36.69           N  
ATOM   3480  CA  ILE C 298       7.519  -4.846 -10.528  1.00 36.69           C  
ATOM   3481  C   ILE C 298       7.116  -3.649  -9.671  1.00 36.69           C  
ATOM   3482  CB  ILE C 298       8.932  -4.633 -11.116  1.00 36.69           C  
ATOM   3483  O   ILE C 298       6.941  -2.541 -10.184  1.00 36.69           O  
ATOM   3484  CG1 ILE C 298       9.320  -5.813 -12.015  1.00 36.69           C  
ATOM   3485  CG2 ILE C 298       9.959  -4.438  -9.996  1.00 36.69           C  
ATOM   3486  CD1 ILE C 298      10.543  -5.553 -12.883  1.00 36.69           C  
ATOM   3487  N   HIS C 299       6.379  -3.895  -8.738  1.00 31.95           N  
ATOM   3488  CA  HIS C 299       5.972  -2.738  -7.949  1.00 31.95           C  
ATOM   3489  C   HIS C 299       7.171  -2.083  -7.272  1.00 31.95           C  
ATOM   3490  CB  HIS C 299       4.935  -3.144  -6.900  1.00 31.95           C  
ATOM   3491  O   HIS C 299       7.277  -0.855  -7.240  1.00 31.95           O  
ATOM   3492  CG  HIS C 299       3.563  -3.347  -7.459  1.00 31.95           C  
ATOM   3493  CD2 HIS C 299       2.349  -3.349  -6.860  1.00 31.95           C  
ATOM   3494  ND1 HIS C 299       3.333  -3.585  -8.797  1.00 31.95           N  
ATOM   3495  CE1 HIS C 299       2.033  -3.725  -8.996  1.00 31.95           C  
ATOM   3496  NE2 HIS C 299       1.414  -3.586  -7.836  1.00 31.95           N  
ATOM   3497  N   ARG C 300       7.923  -2.769  -6.271  1.00 35.35           N  
ATOM   3498  CA  ARG C 300       9.028  -2.245  -5.476  1.00 35.35           C  
ATOM   3499  C   ARG C 300      10.371  -2.581  -6.116  1.00 35.35           C  
ATOM   3500  CB  ARG C 300       8.975  -2.797  -4.050  1.00 35.35           C  
ATOM   3501  O   ARG C 300      10.528  -3.645  -6.719  1.00 35.35           O  
ATOM   3502  CG  ARG C 300       8.464  -1.800  -3.022  1.00 35.35           C  
ATOM   3503  CD  ARG C 300       8.484  -2.380  -1.615  1.00 35.35           C  
ATOM   3504  NE  ARG C 300       7.773  -1.524  -0.669  1.00 35.35           N  
ATOM   3505  NH1 ARG C 300       8.085  -2.920   1.145  1.00 35.35           N  
ATOM   3506  NH2 ARG C 300       6.937  -0.951   1.392  1.00 35.35           N  
ATOM   3507  CZ  ARG C 300       7.600  -1.800   0.621  1.00 35.35           C  
ATOM   3508  N   ARG C 301      11.213  -1.455  -6.417  1.00 32.44           N  
ATOM   3509  CA  ARG C 301      12.533  -1.659  -7.006  1.00 32.44           C  
ATOM   3510  C   ARG C 301      13.268  -2.804  -6.317  1.00 32.44           C  
ATOM   3511  CB  ARG C 301      13.364  -0.377  -6.923  1.00 32.44           C  
ATOM   3512  O   ARG C 301      13.926  -3.612  -6.976  1.00 32.44           O  
ATOM   3513  CG  ARG C 301      13.996   0.034  -8.243  1.00 32.44           C  
ATOM   3514  CD  ARG C 301      14.759   1.345  -8.119  1.00 32.44           C  
ATOM   3515  NE  ARG C 301      15.101   1.896  -9.427  1.00 32.44           N  
ATOM   3516  NH1 ARG C 301      16.070   3.820  -8.595  1.00 32.44           N  
ATOM   3517  NH2 ARG C 301      15.979   3.464 -10.857  1.00 32.44           N  
ATOM   3518  CZ  ARG C 301      15.716   3.059  -9.623  1.00 32.44           C  
ATOM   3519  N   LYS C 302      13.277  -2.629  -4.958  1.00 37.87           N  
ATOM   3520  CA  LYS C 302      14.201  -3.464  -4.196  1.00 37.87           C  
ATOM   3521  C   LYS C 302      13.779  -4.930  -4.238  1.00 37.87           C  
ATOM   3522  CB  LYS C 302      14.287  -2.985  -2.746  1.00 37.87           C  
ATOM   3523  O   LYS C 302      14.440  -5.789  -3.651  1.00 37.87           O  
ATOM   3524  CG  LYS C 302      15.214  -1.796  -2.541  1.00 37.87           C  
ATOM   3525  CD  LYS C 302      15.357  -1.447  -1.065  1.00 37.87           C  
ATOM   3526  CE  LYS C 302      16.244  -0.226  -0.862  1.00 37.87           C  
ATOM   3527  NZ  LYS C 302      16.345   0.152   0.579  1.00 37.87           N  
ATOM   3528  N   SER C 303      12.486  -5.039  -4.555  1.00 38.08           N  
ATOM   3529  CA  SER C 303      12.106  -6.440  -4.405  1.00 38.08           C  
ATOM   3530  C   SER C 303      12.888  -7.330  -5.365  1.00 38.08           C  
ATOM   3531  CB  SER C 303      10.605  -6.617  -4.641  1.00 38.08           C  
ATOM   3532  O   SER C 303      12.769  -8.557  -5.319  1.00 38.08           O  
ATOM   3533  OG  SER C 303      10.250  -6.208  -5.951  1.00 38.08           O  
ATOM   3534  N   PHE C 304      13.449  -6.561  -6.391  1.00 33.91           N  
ATOM   3535  CA  PHE C 304      14.212  -7.340  -7.358  1.00 33.91           C  
ATOM   3536  C   PHE C 304      15.645  -7.542  -6.881  1.00 33.91           C  
ATOM   3537  CB  PHE C 304      14.206  -6.654  -8.728  1.00 33.91           C  
ATOM   3538  O   PHE C 304      16.390  -6.575  -6.709  1.00 33.91           O  
ATOM   3539  CG  PHE C 304      14.332  -7.608  -9.885  1.00 33.91           C  
ATOM   3540  CD1 PHE C 304      15.574  -7.889 -10.441  1.00 33.91           C  
ATOM   3541  CD2 PHE C 304      13.207  -8.225 -10.417  1.00 33.91           C  
ATOM   3542  CE1 PHE C 304      15.694  -8.771 -11.512  1.00 33.91           C  
ATOM   3543  CE2 PHE C 304      13.318  -9.108 -11.488  1.00 33.91           C  
ATOM   3544  CZ  PHE C 304      14.562  -9.379 -12.034  1.00 33.91           C  
ATOM   3545  N   ASP C 305      15.806  -8.148  -5.667  1.00 35.82           N  
ATOM   3546  CA  ASP C 305      17.203  -8.519  -5.468  1.00 35.82           C  
ATOM   3547  C   ASP C 305      17.680  -9.472  -6.561  1.00 35.82           C  
ATOM   3548  CB  ASP C 305      17.398  -9.157  -4.091  1.00 35.82           C  
ATOM   3549  O   ASP C 305      17.201 -10.604  -6.657  1.00 35.82           O  
ATOM   3550  CG  ASP C 305      18.847  -9.158  -3.638  1.00 35.82           C  
ATOM   3551  OD1 ASP C 305      19.735  -8.775  -4.430  1.00 35.82           O  
ATOM   3552  OD2 ASP C 305      19.105  -9.548  -2.478  1.00 35.82           O  
ATOM   3553  N   ALA C 306      18.394  -8.993  -7.555  1.00 34.37           N  
ATOM   3554  CA  ALA C 306      18.923  -9.757  -8.682  1.00 34.37           C  
ATOM   3555  C   ALA C 306      19.794 -10.914  -8.200  1.00 34.37           C  
ATOM   3556  CB  ALA C 306      19.721  -8.847  -9.613  1.00 34.37           C  
ATOM   3557  O   ALA C 306      20.159 -11.792  -8.985  1.00 34.37           O  
ATOM   3558  N   SER C 307      20.408 -10.782  -7.014  1.00 35.67           N  
ATOM   3559  CA  SER C 307      21.425 -11.779  -6.694  1.00 35.67           C  
ATOM   3560  C   SER C 307      20.800 -13.150  -6.459  1.00 35.67           C  
ATOM   3561  CB  SER C 307      22.223 -11.355  -5.460  1.00 35.67           C  
ATOM   3562  O   SER C 307      21.411 -14.176  -6.763  1.00 35.67           O  
ATOM   3563  OG  SER C 307      22.404  -9.949  -5.437  1.00 35.67           O  
ATOM   3564  N   ASP C 308      19.839 -13.263  -5.580  1.00 31.26           N  
ATOM   3565  CA  ASP C 308      19.429 -14.584  -5.113  1.00 31.26           C  
ATOM   3566  C   ASP C 308      18.385 -15.196  -6.044  1.00 31.26           C  
ATOM   3567  CB  ASP C 308      18.880 -14.502  -3.687  1.00 31.26           C  
ATOM   3568  O   ASP C 308      18.101 -16.393  -5.964  1.00 31.26           O  
ATOM   3569  CG  ASP C 308      19.943 -14.731  -2.628  1.00 31.26           C  
ATOM   3570  OD1 ASP C 308      21.061 -15.172  -2.971  1.00 31.26           O  
ATOM   3571  OD2 ASP C 308      19.659 -14.472  -1.438  1.00 31.26           O  
ATOM   3572  N   THR C 309      17.410 -14.293  -6.613  1.00 33.42           N  
ATOM   3573  CA  THR C 309      16.220 -14.923  -7.174  1.00 33.42           C  
ATOM   3574  C   THR C 309      16.456 -15.330  -8.626  1.00 33.42           C  
ATOM   3575  CB  THR C 309      15.000 -13.986  -7.092  1.00 33.42           C  
ATOM   3576  O   THR C 309      17.025 -14.563  -9.406  1.00 33.42           O  
ATOM   3577  CG2 THR C 309      14.198 -14.237  -5.819  1.00 33.42           C  
ATOM   3578  OG1 THR C 309      15.449 -12.625  -7.100  1.00 33.42           O  
ATOM   3579  N   LEU C 310      16.637 -16.644  -8.956  1.00 31.90           N  
ATOM   3580  CA  LEU C 310      16.553 -17.277 -10.268  1.00 31.90           C  
ATOM   3581  C   LEU C 310      15.296 -16.831 -11.008  1.00 31.90           C  
ATOM   3582  CB  LEU C 310      16.564 -18.802 -10.129  1.00 31.90           C  
ATOM   3583  O   LEU C 310      14.674 -17.625 -11.717  1.00 31.90           O  
ATOM   3584  CG  LEU C 310      17.929 -19.452  -9.901  1.00 31.90           C  
ATOM   3585  CD1 LEU C 310      17.762 -20.824  -9.256  1.00 31.90           C  
ATOM   3586  CD2 LEU C 310      18.695 -19.563 -11.215  1.00 31.90           C  
ATOM   3587  N   ALA C 311      14.710 -15.722 -10.647  1.00 34.32           N  
ATOM   3588  CA  ALA C 311      13.341 -15.454 -11.080  1.00 34.32           C  
ATOM   3589  C   ALA C 311      13.292 -15.114 -12.566  1.00 34.32           C  
ATOM   3590  CB  ALA C 311      12.735 -14.319 -10.257  1.00 34.32           C  
ATOM   3591  O   ALA C 311      14.178 -14.429 -13.082  1.00 34.32           O  
ATOM   3592  N   LEU C 312      12.387 -15.930 -13.371  1.00 31.90           N  
ATOM   3593  CA  LEU C 312      12.139 -16.023 -14.806  1.00 31.90           C  
ATOM   3594  C   LEU C 312      11.780 -14.659 -15.385  1.00 31.90           C  
ATOM   3595  CB  LEU C 312      11.015 -17.023 -15.092  1.00 31.90           C  
ATOM   3596  O   LEU C 312      12.128 -14.354 -16.528  1.00 31.90           O  
ATOM   3597  CG  LEU C 312      11.410 -18.285 -15.860  1.00 31.90           C  
ATOM   3598  CD1 LEU C 312      11.011 -19.530 -15.075  1.00 31.90           C  
ATOM   3599  CD2 LEU C 312      10.769 -18.291 -17.244  1.00 31.90           C  
ATOM   3600  N   PRO C 313      11.111 -13.781 -14.642  1.00 32.33           N  
ATOM   3601  CA  PRO C 313      10.543 -12.633 -15.353  1.00 32.33           C  
ATOM   3602  C   PRO C 313      11.611 -11.679 -15.882  1.00 32.33           C  
ATOM   3603  CB  PRO C 313       9.681 -11.951 -14.288  1.00 32.33           C  
ATOM   3604  O   PRO C 313      11.448 -11.100 -16.959  1.00 32.33           O  
ATOM   3605  CG  PRO C 313       9.503 -12.983 -13.221  1.00 32.33           C  
ATOM   3606  CD  PRO C 313      10.602 -13.998 -13.352  1.00 32.33           C  
ATOM   3607  N   ARG C 314      12.679 -11.499 -15.271  1.00 33.74           N  
ATOM   3608  CA  ARG C 314      13.679 -10.579 -15.803  1.00 33.74           C  
ATOM   3609  C   ARG C 314      14.227 -11.077 -17.137  1.00 33.74           C  
ATOM   3610  CB  ARG C 314      14.823 -10.392 -14.804  1.00 33.74           C  
ATOM   3611  O   ARG C 314      14.600 -10.278 -17.998  1.00 33.74           O  
ATOM   3612  CG  ARG C 314      15.310  -8.956 -14.688  1.00 33.74           C  
ATOM   3613  CD  ARG C 314      16.170  -8.751 -13.448  1.00 33.74           C  
ATOM   3614  NE  ARG C 314      16.968  -7.532 -13.542  1.00 33.74           N  
ATOM   3615  NH1 ARG C 314      16.842  -7.030 -11.290  1.00 33.74           N  
ATOM   3616  NH2 ARG C 314      18.002  -5.657 -12.712  1.00 33.74           N  
ATOM   3617  CZ  ARG C 314      17.269  -6.742 -12.514  1.00 33.74           C  
ATOM   3618  N   HIS C 315      14.294 -12.414 -17.329  1.00 30.79           N  
ATOM   3619  CA  HIS C 315      14.670 -12.960 -18.628  1.00 30.79           C  
ATOM   3620  C   HIS C 315      13.610 -12.657 -19.682  1.00 30.79           C  
ATOM   3621  CB  HIS C 315      14.895 -14.470 -18.530  1.00 30.79           C  
ATOM   3622  O   HIS C 315      13.939 -12.309 -20.818  1.00 30.79           O  
ATOM   3623  CG  HIS C 315      15.756 -15.021 -19.622  1.00 30.79           C  
ATOM   3624  CD2 HIS C 315      16.942 -15.673 -19.576  1.00 30.79           C  
ATOM   3625  ND1 HIS C 315      15.420 -14.923 -20.955  1.00 30.79           N  
ATOM   3626  CE1 HIS C 315      16.365 -15.493 -21.684  1.00 30.79           C  
ATOM   3627  NE2 HIS C 315      17.299 -15.956 -20.871  1.00 30.79           N  
ATOM   3628  N   CYS C 316      12.292 -12.672 -19.219  1.00 32.17           N  
ATOM   3629  CA  CYS C 316      11.221 -12.458 -20.186  1.00 32.17           C  
ATOM   3630  C   CYS C 316      11.069 -10.977 -20.513  1.00 32.17           C  
ATOM   3631  CB  CYS C 316       9.899 -13.010 -19.653  1.00 32.17           C  
ATOM   3632  O   CYS C 316      10.781 -10.616 -21.656  1.00 32.17           O  
ATOM   3633  SG  CYS C 316       9.850 -14.813 -19.555  1.00 32.17           S  
ATOM   3634  N   LEU C 317      11.197 -10.103 -19.535  1.00 28.68           N  
ATOM   3635  CA  LEU C 317      10.931  -8.694 -19.803  1.00 28.68           C  
ATOM   3636  C   LEU C 317      12.075  -8.065 -20.591  1.00 28.68           C  
ATOM   3637  CB  LEU C 317      10.717  -7.930 -18.493  1.00 28.68           C  
ATOM   3638  O   LEU C 317      11.952  -6.941 -21.083  1.00 28.68           O  
ATOM   3639  CG  LEU C 317       9.361  -8.119 -17.811  1.00 28.68           C  
ATOM   3640  CD1 LEU C 317       9.412  -7.603 -16.377  1.00 28.68           C  
ATOM   3641  CD2 LEU C 317       8.263  -7.415 -18.600  1.00 28.68           C  
ATOM   3642  N   LEU C 318      13.243  -8.622 -20.571  1.00 29.35           N  
ATOM   3643  CA  LEU C 318      14.275  -8.082 -21.449  1.00 29.35           C  
ATOM   3644  C   LEU C 318      13.877  -8.231 -22.913  1.00 29.35           C  
ATOM   3645  CB  LEU C 318      15.613  -8.782 -21.198  1.00 29.35           C  
ATOM   3646  O   LEU C 318      14.560  -7.718 -23.802  1.00 29.35           O  
ATOM   3647  CG  LEU C 318      16.417  -8.297 -19.990  1.00 29.35           C  
ATOM   3648  CD1 LEU C 318      17.492  -9.316 -19.625  1.00 29.35           C  
ATOM   3649  CD2 LEU C 318      17.038  -6.934 -20.273  1.00 29.35           C  
ATOM   3650  N   GLY C 319      12.917  -9.144 -23.237  1.00 28.00           N  
ATOM   3651  CA  GLY C 319      12.666  -9.364 -24.653  1.00 28.00           C  
ATOM   3652  C   GLY C 319      12.079  -8.151 -25.350  1.00 28.00           C  
ATOM   3653  O   GLY C 319      12.259  -7.975 -26.557  1.00 28.00           O  
ATOM   3654  N   TRP C 320      11.087  -7.506 -24.743  1.00 26.06           N  
ATOM   3655  CA  TRP C 320      10.085  -6.875 -25.597  1.00 26.06           C  
ATOM   3656  C   TRP C 320      10.637  -5.605 -26.237  1.00 26.06           C  
ATOM   3657  CB  TRP C 320       8.822  -6.551 -24.796  1.00 26.06           C  
ATOM   3658  O   TRP C 320       9.909  -4.879 -26.917  1.00 26.06           O  
ATOM   3659  CG  TRP C 320       7.952  -7.740 -24.522  1.00 26.06           C  
ATOM   3660  CD1 TRP C 320       8.344  -8.952 -24.024  1.00 26.06           C  
ATOM   3661  CD2 TRP C 320       6.540  -7.834 -24.737  1.00 26.06           C  
ATOM   3662  CE2 TRP C 320       6.143  -9.131 -24.346  1.00 26.06           C  
ATOM   3663  CE3 TRP C 320       5.572  -6.945 -25.222  1.00 26.06           C  
ATOM   3664  NE1 TRP C 320       7.261  -9.793 -23.916  1.00 26.06           N  
ATOM   3665  CH2 TRP C 320       3.889  -8.672 -24.904  1.00 26.06           C  
ATOM   3666  CZ2 TRP C 320       4.816  -9.562 -24.426  1.00 26.06           C  
ATOM   3667  CZ3 TRP C 320       4.252  -7.375 -25.301  1.00 26.06           C  
ATOM   3668  N   ASP C 321      11.679  -5.081 -25.878  1.00 26.19           N  
ATOM   3669  CA  ASP C 321      11.821  -3.740 -26.437  1.00 26.19           C  
ATOM   3670  C   ASP C 321      11.877  -3.784 -27.963  1.00 26.19           C  
ATOM   3671  CB  ASP C 321      13.075  -3.058 -25.884  1.00 26.19           C  
ATOM   3672  O   ASP C 321      12.645  -3.045 -28.582  1.00 26.19           O  
ATOM   3673  CG  ASP C 321      12.780  -2.133 -24.717  1.00 26.19           C  
ATOM   3674  OD1 ASP C 321      11.610  -1.732 -24.536  1.00 26.19           O  
ATOM   3675  OD2 ASP C 321      13.727  -1.800 -23.972  1.00 26.19           O  
ATOM   3676  N   ILE C 322      11.519  -4.859 -28.611  1.00 25.08           N  
ATOM   3677  CA  ILE C 322      11.778  -4.732 -30.041  1.00 25.08           C  
ATOM   3678  C   ILE C 322      10.832  -3.697 -30.647  1.00 25.08           C  
ATOM   3679  CB  ILE C 322      11.625  -6.087 -30.767  1.00 25.08           C  
ATOM   3680  O   ILE C 322       9.621  -3.919 -30.714  1.00 25.08           O  
ATOM   3681  CG1 ILE C 322      12.497  -7.154 -30.094  1.00 25.08           C  
ATOM   3682  CG2 ILE C 322      11.976  -5.949 -32.251  1.00 25.08           C  
ATOM   3683  CD1 ILE C 322      12.158  -8.580 -30.506  1.00 25.08           C  
ATOM   3684  N   PHE C 323      10.653  -2.475 -30.180  1.00 23.77           N  
ATOM   3685  CA  PHE C 323       9.655  -1.679 -30.883  1.00 23.77           C  
ATOM   3686  C   PHE C 323       9.933  -1.661 -32.381  1.00 23.77           C  
ATOM   3687  CB  PHE C 323       9.625  -0.248 -30.338  1.00 23.77           C  
ATOM   3688  O   PHE C 323      11.083  -1.519 -32.803  1.00 23.77           O  
ATOM   3689  CG  PHE C 323       8.603  -0.032 -29.255  1.00 23.77           C  
ATOM   3690  CD1 PHE C 323       7.283   0.263 -29.574  1.00 23.77           C  
ATOM   3691  CD2 PHE C 323       8.962  -0.124 -27.916  1.00 23.77           C  
ATOM   3692  CE1 PHE C 323       6.335   0.464 -28.573  1.00 23.77           C  
ATOM   3693  CE2 PHE C 323       8.020   0.075 -26.911  1.00 23.77           C  
ATOM   3694  CZ  PHE C 323       6.707   0.370 -27.242  1.00 23.77           C  
ATOM   3695  N   PRO C 324       8.979  -2.079 -33.221  1.00 24.66           N  
ATOM   3696  CA  PRO C 324       9.116  -2.069 -34.680  1.00 24.66           C  
ATOM   3697  C   PRO C 324       9.518  -0.701 -35.225  1.00 24.66           C  
ATOM   3698  CB  PRO C 324       7.719  -2.463 -35.168  1.00 24.66           C  
ATOM   3699  O   PRO C 324       9.212   0.326 -34.614  1.00 24.66           O  
ATOM   3700  CG  PRO C 324       6.849  -2.364 -33.956  1.00 24.66           C  
ATOM   3701  CD  PRO C 324       7.719  -2.071 -32.767  1.00 24.66           C  
ATOM   3702  N   PRO C 325      10.555  -0.530 -35.953  1.00 24.37           N  
ATOM   3703  CA  PRO C 325      10.920   0.769 -36.523  1.00 24.37           C  
ATOM   3704  C   PRO C 325       9.783   1.404 -37.321  1.00 24.37           C  
ATOM   3705  CB  PRO C 325      12.105   0.435 -37.432  1.00 24.37           C  
ATOM   3706  O   PRO C 325       8.907   0.697 -37.824  1.00 24.37           O  
ATOM   3707  CG  PRO C 325      12.092  -1.055 -37.543  1.00 24.37           C  
ATOM   3708  CD  PRO C 325      11.076  -1.597 -36.579  1.00 24.37           C  
ATOM   3709  N   LYS C 326       9.319   2.613 -37.132  1.00 23.47           N  
ATOM   3710  CA  LYS C 326       8.267   3.379 -37.795  1.00 23.47           C  
ATOM   3711  C   LYS C 326       8.458   3.381 -39.309  1.00 23.47           C  
ATOM   3712  CB  LYS C 326       8.236   4.815 -37.269  1.00 23.47           C  
ATOM   3713  O   LYS C 326       9.583   3.505 -39.797  1.00 23.47           O  
ATOM   3714  CG  LYS C 326       7.367   5.004 -36.035  1.00 23.47           C  
ATOM   3715  CD  LYS C 326       7.288   6.469 -35.625  1.00 23.47           C  
ATOM   3716  CE  LYS C 326       6.426   6.658 -34.384  1.00 23.47           C  
ATOM   3717  NZ  LYS C 326       6.523   8.049 -33.849  1.00 23.47           N  
ATOM   3718  N   SER C 327       7.501   2.894 -40.099  1.00 27.69           N  
ATOM   3719  CA  SER C 327       7.333   2.765 -41.543  1.00 27.69           C  
ATOM   3720  C   SER C 327       7.503   4.110 -42.242  1.00 27.69           C  
ATOM   3721  CB  SER C 327       5.960   2.179 -41.874  1.00 27.69           C  
ATOM   3722  O   SER C 327       6.852   5.091 -41.877  1.00 27.69           O  
ATOM   3723  OG  SER C 327       5.709   2.241 -43.267  1.00 27.69           O  
ATOM   3724  N   GLU C 328       8.638   4.499 -42.741  1.00 26.40           N  
ATOM   3725  CA  GLU C 328       8.851   5.670 -43.586  1.00 26.40           C  
ATOM   3726  C   GLU C 328       7.852   5.709 -44.738  1.00 26.40           C  
ATOM   3727  CB  GLU C 328      10.282   5.688 -44.129  1.00 26.40           C  
ATOM   3728  O   GLU C 328       7.494   4.668 -45.292  1.00 26.40           O  
ATOM   3729  CG  GLU C 328      11.273   6.414 -43.231  1.00 26.40           C  
ATOM   3730  CD  GLU C 328      12.591   6.726 -43.921  1.00 26.40           C  
ATOM   3731  OE1 GLU C 328      13.433   7.438 -43.327  1.00 26.40           O  
ATOM   3732  OE2 GLU C 328      12.784   6.256 -45.064  1.00 26.40           O  
ATOM   3733  N   LYS C 329       7.201   6.849 -45.078  1.00 22.06           N  
ATOM   3734  CA  LYS C 329       6.039   7.280 -45.850  1.00 22.06           C  
ATOM   3735  C   LYS C 329       6.109   6.762 -47.284  1.00 22.06           C  
ATOM   3736  CB  LYS C 329       5.929   8.805 -45.849  1.00 22.06           C  
ATOM   3737  O   LYS C 329       7.121   6.189 -47.694  1.00 22.06           O  
ATOM   3738  CG  LYS C 329       5.167   9.370 -44.659  1.00 22.06           C  
ATOM   3739  CD  LYS C 329       5.032  10.885 -44.750  1.00 22.06           C  
ATOM   3740  CE  LYS C 329       4.315  11.457 -43.534  1.00 22.06           C  
ATOM   3741  NZ  LYS C 329       4.252  12.948 -43.579  1.00 22.06           N  
ATOM   3742  N   SER C 330       5.807   7.653 -48.345  1.00 23.16           N  
ATOM   3743  CA  SER C 330       4.850   7.732 -49.444  1.00 23.16           C  
ATOM   3744  C   SER C 330       5.469   7.253 -50.753  1.00 23.16           C  
ATOM   3745  CB  SER C 330       4.337   9.164 -49.607  1.00 23.16           C  
ATOM   3746  O   SER C 330       4.764   7.060 -51.745  1.00 23.16           O  
ATOM   3747  OG  SER C 330       4.868   9.758 -50.779  1.00 23.16           O  
ATOM   3748  N   SER C 331       6.781   7.374 -50.963  1.00 21.97           N  
ATOM   3749  CA  SER C 331       7.054   7.859 -52.313  1.00 21.97           C  
ATOM   3750  C   SER C 331       6.521   6.892 -53.365  1.00 21.97           C  
ATOM   3751  CB  SER C 331       8.555   8.068 -52.514  1.00 21.97           C  
ATOM   3752  O   SER C 331       6.338   5.705 -53.089  1.00 21.97           O  
ATOM   3753  OG  SER C 331       9.219   6.826 -52.678  1.00 21.97           O  
ATOM   3754  N   ALA C 332       6.195   7.425 -54.595  1.00 24.53           N  
ATOM   3755  CA  ALA C 332       5.356   7.211 -55.772  1.00 24.53           C  
ATOM   3756  C   ALA C 332       5.929   6.111 -56.660  1.00 24.53           C  
ATOM   3757  CB  ALA C 332       5.210   8.508 -56.564  1.00 24.53           C  
ATOM   3758  O   ALA C 332       5.401   5.839 -57.741  1.00 24.53           O  
ATOM   3759  N   PRO C 333       6.854   5.318 -56.289  1.00 21.72           N  
ATOM   3760  CA  PRO C 333       7.586   5.038 -57.526  1.00 21.72           C  
ATOM   3761  C   PRO C 333       6.701   4.423 -58.608  1.00 21.72           C  
ATOM   3762  CB  PRO C 333       8.668   4.051 -57.080  1.00 21.72           C  
ATOM   3763  O   PRO C 333       5.644   3.864 -58.303  1.00 21.72           O  
ATOM   3764  CG  PRO C 333       8.255   3.627 -55.707  1.00 21.72           C  
ATOM   3765  CD  PRO C 333       7.013   4.381 -55.328  1.00 21.72           C  
ATOM   3766  N   ARG C 334       6.988   4.693 -59.934  1.00 22.76           N  
ATOM   3767  CA  ARG C 334       6.496   4.627 -61.306  1.00 22.76           C  
ATOM   3768  C   ARG C 334       6.380   3.181 -61.777  1.00 22.76           C  
ATOM   3769  CB  ARG C 334       7.415   5.412 -62.245  1.00 22.76           C  
ATOM   3770  O   ARG C 334       6.246   2.922 -62.975  1.00 22.76           O  
ATOM   3771  CG  ARG C 334       7.428   6.910 -61.985  1.00 22.76           C  
ATOM   3772  CD  ARG C 334       8.070   7.676 -63.132  1.00 22.76           C  
ATOM   3773  NE  ARG C 334       7.782   9.106 -63.054  1.00 22.76           N  
ATOM   3774  NH1 ARG C 334       9.105   9.682 -64.858  1.00 22.76           N  
ATOM   3775  NH2 ARG C 334       7.951  11.299 -63.714  1.00 22.76           N  
ATOM   3776  CZ  ARG C 334       8.280  10.025 -63.875  1.00 22.76           C  
ATOM   3777  N   ASN C 335       6.004   2.303 -60.895  1.00 17.97           N  
ATOM   3778  CA  ASN C 335       6.460   0.981 -61.311  1.00 17.97           C  
ATOM   3779  C   ASN C 335       5.941   0.621 -62.700  1.00 17.97           C  
ATOM   3780  CB  ASN C 335       6.034  -0.079 -60.293  1.00 17.97           C  
ATOM   3781  O   ASN C 335       4.899   1.121 -63.126  1.00 17.97           O  
ATOM   3782  CG  ASN C 335       7.026  -0.229 -59.156  1.00 17.97           C  
ATOM   3783  ND2 ASN C 335       6.589  -0.848 -58.066  1.00 17.97           N  
ATOM   3784  OD1 ASN C 335       8.175   0.208 -59.257  1.00 17.97           O  
ATOM   3785  N   LEU C 336       6.581  -0.333 -63.278  1.00 18.51           N  
ATOM   3786  CA  LEU C 336       6.792  -0.902 -64.605  1.00 18.51           C  
ATOM   3787  C   LEU C 336       5.562  -1.676 -65.066  1.00 18.51           C  
ATOM   3788  CB  LEU C 336       8.017  -1.821 -64.606  1.00 18.51           C  
ATOM   3789  O   LEU C 336       5.587  -2.322 -66.117  1.00 18.51           O  
ATOM   3790  CG  LEU C 336       9.338  -1.188 -65.047  1.00 18.51           C  
ATOM   3791  CD1 LEU C 336      10.468  -1.616 -64.117  1.00 18.51           C  
ATOM   3792  CD2 LEU C 336       9.655  -1.565 -66.491  1.00 18.51           C  
ATOM   3793  N   ASP C 337       4.466  -1.464 -64.460  1.00 17.89           N  
ATOM   3794  CA  ASP C 337       3.771  -2.738 -64.615  1.00 17.89           C  
ATOM   3795  C   ASP C 337       3.601  -3.095 -66.090  1.00 17.89           C  
ATOM   3796  CB  ASP C 337       2.407  -2.692 -63.924  1.00 17.89           C  
ATOM   3797  O   ASP C 337       3.076  -2.299 -66.870  1.00 17.89           O  
ATOM   3798  CG  ASP C 337       2.440  -3.243 -62.509  1.00 17.89           C  
ATOM   3799  OD1 ASP C 337       3.398  -3.964 -62.157  1.00 17.89           O  
ATOM   3800  OD2 ASP C 337       1.498  -2.955 -61.739  1.00 17.89           O  
ATOM   3801  N   LEU C 338       4.225  -4.207 -66.480  1.00 17.70           N  
ATOM   3802  CA  LEU C 338       4.307  -4.868 -67.778  1.00 17.70           C  
ATOM   3803  C   LEU C 338       2.918  -5.076 -68.370  1.00 17.70           C  
ATOM   3804  CB  LEU C 338       5.028  -6.212 -67.651  1.00 17.70           C  
ATOM   3805  O   LEU C 338       2.653  -4.666 -69.503  1.00 17.70           O  
ATOM   3806  CG  LEU C 338       6.517  -6.219 -68.003  1.00 17.70           C  
ATOM   3807  CD1 LEU C 338       7.286  -7.111 -67.034  1.00 17.70           C  
ATOM   3808  CD2 LEU C 338       6.724  -6.680 -69.442  1.00 17.70           C  
ATOM   3809  N   TRP C 339       2.644  -6.370 -68.549  1.00 17.69           N  
ATOM   3810  CA  TRP C 339       2.353  -7.052 -69.806  1.00 17.69           C  
ATOM   3811  C   TRP C 339       0.848  -7.149 -70.036  1.00 17.69           C  
ATOM   3812  CB  TRP C 339       2.974  -8.452 -69.815  1.00 17.69           C  
ATOM   3813  O   TRP C 339       0.377  -7.006 -71.167  1.00 17.69           O  
ATOM   3814  CG  TRP C 339       4.418  -8.474 -70.217  1.00 17.69           C  
ATOM   3815  CD1 TRP C 339       5.494  -8.137 -69.443  1.00 17.69           C  
ATOM   3816  CD2 TRP C 339       4.944  -8.850 -71.493  1.00 17.69           C  
ATOM   3817  CE2 TRP C 339       6.349  -8.717 -71.422  1.00 17.69           C  
ATOM   3818  CE3 TRP C 339       4.364  -9.287 -72.691  1.00 17.69           C  
ATOM   3819  NE1 TRP C 339       6.658  -8.281 -70.162  1.00 17.69           N  
ATOM   3820  CH2 TRP C 339       6.588  -9.432 -73.665  1.00 17.69           C  
ATOM   3821  CZ2 TRP C 339       7.182  -9.007 -72.505  1.00 17.69           C  
ATOM   3822  CZ3 TRP C 339       5.195  -9.574 -73.768  1.00 17.69           C  
ATOM   3823  N   SER C 340       0.098  -7.649 -68.957  1.00 16.94           N  
ATOM   3824  CA  SER C 340      -0.398  -8.955 -69.379  1.00 16.94           C  
ATOM   3825  C   SER C 340      -1.580  -8.816 -70.332  1.00 16.94           C  
ATOM   3826  CB  SER C 340      -0.807  -9.791 -68.166  1.00 16.94           C  
ATOM   3827  O   SER C 340      -1.607  -9.445 -71.393  1.00 16.94           O  
ATOM   3828  OG  SER C 340      -1.746  -9.093 -67.367  1.00 16.94           O  
ATOM   3829  N   SER C 341      -2.824  -8.757 -69.774  1.00 16.97           N  
ATOM   3830  CA  SER C 341      -3.617  -9.974 -69.907  1.00 16.97           C  
ATOM   3831  C   SER C 341      -4.368 -10.003 -71.234  1.00 16.97           C  
ATOM   3832  CB  SER C 341      -4.609 -10.097 -68.749  1.00 16.97           C  
ATOM   3833  O   SER C 341      -4.499  -8.974 -71.901  1.00 16.97           O  
ATOM   3834  OG  SER C 341      -5.527  -9.018 -68.756  1.00 16.97           O  
ATOM   3835  N   VAL C 342      -5.506 -10.730 -71.190  1.00 17.53           N  
ATOM   3836  CA  VAL C 342      -6.171 -11.826 -71.887  1.00 17.53           C  
ATOM   3837  C   VAL C 342      -7.135 -11.266 -72.930  1.00 17.53           C  
ATOM   3838  CB  VAL C 342      -6.927 -12.747 -70.903  1.00 17.53           C  
ATOM   3839  O   VAL C 342      -7.086 -11.653 -74.100  1.00 17.53           O  
ATOM   3840  CG1 VAL C 342      -7.607 -13.893 -71.650  1.00 17.53           C  
ATOM   3841  CG2 VAL C 342      -5.973 -13.290 -69.840  1.00 17.53           C  
ATOM   3842  N   SER C 343      -8.425 -11.539 -72.723  1.00 17.42           N  
ATOM   3843  CA  SER C 343      -9.233 -12.473 -73.501  1.00 17.42           C  
ATOM   3844  C   SER C 343     -10.039 -11.747 -74.573  1.00 17.42           C  
ATOM   3845  CB  SER C 343     -10.176 -13.256 -72.586  1.00 17.42           C  
ATOM   3846  O   SER C 343     -10.012 -12.132 -75.744  1.00 17.42           O  
ATOM   3847  OG  SER C 343      -9.489 -14.316 -71.945  1.00 17.42           O  
ATOM   3848  N   ALA C 344     -11.399 -11.764 -74.424  1.00 18.32           N  
ATOM   3849  CA  ALA C 344     -12.322 -12.667 -75.105  1.00 18.32           C  
ATOM   3850  C   ALA C 344     -13.080 -11.944 -76.215  1.00 18.32           C  
ATOM   3851  CB  ALA C 344     -13.303 -13.277 -74.107  1.00 18.32           C  
ATOM   3852  O   ALA C 344     -13.162 -12.437 -77.343  1.00 18.32           O  
ATOM   3853  N   GLU C 345     -14.298 -11.426 -75.917  1.00 18.28           N  
ATOM   3854  CA  GLU C 345     -15.533 -12.026 -76.415  1.00 18.28           C  
ATOM   3855  C   GLU C 345     -15.959 -11.394 -77.736  1.00 18.28           C  
ATOM   3856  CB  GLU C 345     -16.653 -11.888 -75.380  1.00 18.28           C  
ATOM   3857  O   GLU C 345     -15.596 -10.253 -78.031  1.00 18.28           O  
ATOM   3858  CG  GLU C 345     -17.256 -13.216 -74.947  1.00 18.28           C  
ATOM   3859  CD  GLU C 345     -18.065 -13.118 -73.663  1.00 18.28           C  
ATOM   3860  OE1 GLU C 345     -18.621 -14.146 -73.215  1.00 18.28           O  
ATOM   3861  OE2 GLU C 345     -18.143 -12.003 -73.101  1.00 18.28           O  
ATOM   3862  N   ALA C 346     -17.346 -11.469 -78.020  1.00 19.02           N  
ATOM   3863  CA  ALA C 346     -18.171 -12.003 -79.101  1.00 19.02           C  
ATOM   3864  C   ALA C 346     -18.488 -10.924 -80.133  1.00 19.02           C  
ATOM   3865  CB  ALA C 346     -19.462 -12.596 -78.542  1.00 19.02           C  
ATOM   3866  O   ALA C 346     -18.243  -9.739 -79.897  1.00 19.02           O  
ATOM   3867  N   GLN C 347     -19.894 -10.649 -80.345  1.00 18.71           N  
ATOM   3868  CA  GLN C 347     -20.712 -11.058 -81.482  1.00 18.71           C  
ATOM   3869  C   GLN C 347     -20.887  -9.911 -82.474  1.00 18.71           C  
ATOM   3870  CB  GLN C 347     -22.078 -11.556 -81.009  1.00 18.71           C  
ATOM   3871  O   GLN C 347     -20.677 -10.086 -83.676  1.00 18.71           O  
ATOM   3872  CG  GLN C 347     -22.165 -13.069 -80.864  1.00 18.71           C  
ATOM   3873  CD  GLN C 347     -23.446 -13.522 -80.189  1.00 18.71           C  
ATOM   3874  NE2 GLN C 347     -23.678 -14.831 -80.175  1.00 18.71           N  
ATOM   3875  OE1 GLN C 347     -24.221 -12.703 -79.685  1.00 18.71           O  
ATOM   3876  N   HIS C 348     -22.207  -9.404 -82.616  1.00 18.76           N  
ATOM   3877  CA  HIS C 348     -23.051  -9.572 -83.794  1.00 18.76           C  
ATOM   3878  C   HIS C 348     -22.984  -8.346 -84.698  1.00 18.76           C  
ATOM   3879  CB  HIS C 348     -24.499  -9.842 -83.382  1.00 18.76           C  
ATOM   3880  O   HIS C 348     -22.490  -7.293 -84.288  1.00 18.76           O  
ATOM   3881  CG  HIS C 348     -24.844 -11.296 -83.320  1.00 18.76           C  
ATOM   3882  CD2 HIS C 348     -25.100 -12.105 -82.265  1.00 18.76           C  
ATOM   3883  ND1 HIS C 348     -24.953 -12.083 -84.446  1.00 18.76           N  
ATOM   3884  CE1 HIS C 348     -25.264 -13.317 -84.085  1.00 18.76           C  
ATOM   3885  NE2 HIS C 348     -25.359 -13.357 -82.767  1.00 18.76           N  
ATOM   3886  N   GLN C 349     -24.256  -7.586 -84.888  1.00 18.54           N  
ATOM   3887  CA  GLN C 349     -25.066  -7.686 -86.097  1.00 18.54           C  
ATOM   3888  C   GLN C 349     -24.788  -6.522 -87.044  1.00 18.54           C  
ATOM   3889  CB  GLN C 349     -26.554  -7.733 -85.745  1.00 18.54           C  
ATOM   3890  O   GLN C 349     -24.187  -5.522 -86.647  1.00 18.54           O  
ATOM   3891  CG  GLN C 349     -27.184  -9.108 -85.917  1.00 18.54           C  
ATOM   3892  CD  GLN C 349     -28.630  -9.152 -85.460  1.00 18.54           C  
ATOM   3893  NE2 GLN C 349     -29.126 -10.352 -85.178  1.00 18.54           N  
ATOM   3894  OE1 GLN C 349     -29.296  -8.117 -85.361  1.00 18.54           O  
ATOM   3895  N   LYS C 350     -25.967  -5.861 -87.523  1.00 19.31           N  
ATOM   3896  CA  LYS C 350     -26.480  -5.764 -88.886  1.00 19.31           C  
ATOM   3897  C   LYS C 350     -26.158  -4.404 -89.499  1.00 19.31           C  
ATOM   3898  CB  LYS C 350     -27.990  -6.006 -88.910  1.00 19.31           C  
ATOM   3899  O   LYS C 350     -25.674  -4.326 -90.630  1.00 19.31           O  
ATOM   3900  CG  LYS C 350     -28.385  -7.412 -89.338  1.00 19.31           C  
ATOM   3901  CD  LYS C 350     -29.896  -7.555 -89.463  1.00 19.31           C  
ATOM   3902  CE  LYS C 350     -30.295  -8.973 -89.848  1.00 19.31           C  
ATOM   3903  NZ  LYS C 350     -31.776  -9.114 -89.983  1.00 19.31           N  
ATOM   3904  N   LEU C 351     -27.135  -3.357 -89.382  1.00 19.21           N  
ATOM   3905  CA  LEU C 351     -27.980  -3.126 -90.548  1.00 19.21           C  
ATOM   3906  C   LEU C 351     -27.367  -2.072 -91.464  1.00 19.21           C  
ATOM   3907  CB  LEU C 351     -29.382  -2.689 -90.116  1.00 19.21           C  
ATOM   3908  O   LEU C 351     -26.482  -1.321 -91.048  1.00 19.21           O  
ATOM   3909  CG  LEU C 351     -30.361  -3.808 -89.758  1.00 19.21           C  
ATOM   3910  CD1 LEU C 351     -31.404  -3.303 -88.766  1.00 19.21           C  
ATOM   3911  CD2 LEU C 351     -31.031  -4.355 -91.013  1.00 19.21           C  
ATOM   3912  N   SER C 352     -28.351  -1.253 -92.160  1.00 20.14           N  
ATOM   3913  CA  SER C 352     -28.615  -1.013 -93.575  1.00 20.14           C  
ATOM   3914  C   SER C 352     -28.028   0.319 -94.029  1.00 20.14           C  
ATOM   3915  CB  SER C 352     -30.118  -1.039 -93.852  1.00 20.14           C  
ATOM   3916  O   SER C 352     -27.534   1.097 -93.210  1.00 20.14           O  
ATOM   3917  OG  SER C 352     -30.849  -0.660 -92.699  1.00 20.14           O  
ATOM   3918  N   GLY C 353     -29.011   1.278 -94.385  1.00 20.81           N  
ATOM   3919  CA  GLY C 353     -29.301   1.749 -95.730  1.00 20.81           C  
ATOM   3920  C   GLY C 353     -28.585   3.041 -96.077  1.00 20.81           C  
ATOM   3921  O   GLY C 353     -27.873   3.605 -95.244  1.00 20.81           O  
ATOM   3922  N   THR C 354     -29.490   4.084 -96.498  1.00 19.99           N  
ATOM   3923  CA  THR C 354     -29.679   4.634 -97.835  1.00 19.99           C  
ATOM   3924  C   THR C 354     -28.944   5.963 -97.982  1.00 19.99           C  
ATOM   3925  CB  THR C 354     -31.173   4.834 -98.151  1.00 19.99           C  
ATOM   3926  O   THR C 354     -28.473   6.531 -96.994  1.00 19.99           O  
ATOM   3927  CG2 THR C 354     -31.913   3.500 -98.178  1.00 19.99           C  
ATOM   3928  OG1 THR C 354     -31.760   5.673 -97.149  1.00 19.99           O  
ATOM   3929  N   SER C 355     -29.787   7.116 -98.206  1.00 21.50           N  
ATOM   3930  CA  SER C 355     -30.004   7.825 -99.463  1.00 21.50           C  
ATOM   3931  C   SER C 355     -29.167   9.098 -99.530  1.00 21.50           C  
ATOM   3932  CB  SER C 355     -31.484   8.169 -99.636  1.00 21.50           C  
ATOM   3933  O   SER C 355     -28.662   9.571 -98.510  1.00 21.50           O  
ATOM   3934  OG  SER C 355     -32.115   8.327 -98.377  1.00 21.50           O  
ATOM   3935  N   SER C 356     -29.719  10.168-100.322  1.00 22.59           N  
ATOM   3936  CA  SER C 356     -29.306  10.830-101.555  1.00 22.59           C  
ATOM   3937  C   SER C 356     -28.802  12.243-101.282  1.00 22.59           C  
ATOM   3938  CB  SER C 356     -30.463  10.876-102.553  1.00 22.59           C  
ATOM   3939  O   SER C 356     -27.728  12.626-101.751  1.00 22.59           O  
ATOM   3940  OG  SER C 356     -29.979  10.993-103.880  1.00 22.59           O  
ATOM   3941  N   PRO C 357     -29.722  13.358-101.522  1.00 23.83           N  
ATOM   3942  CA  PRO C 357     -29.766  14.215-102.709  1.00 23.83           C  
ATOM   3943  C   PRO C 357     -29.076  15.560-102.491  1.00 23.83           C  
ATOM   3944  CB  PRO C 357     -31.265  14.404-102.953  1.00 23.83           C  
ATOM   3945  O   PRO C 357     -28.685  15.882-101.366  1.00 23.83           O  
ATOM   3946  CG  PRO C 357     -31.904  14.139-101.628  1.00 23.83           C  
ATOM   3947  CD  PRO C 357     -30.861  13.592-100.696  1.00 23.83           C  
ATOM   3948  N   PHE C 358     -29.856  16.763-102.866  1.00 22.57           N  
ATOM   3949  CA  PHE C 358     -29.824  17.733-103.954  1.00 22.57           C  
ATOM   3950  C   PHE C 358     -29.275  19.070-103.471  1.00 22.57           C  
ATOM   3951  CB  PHE C 358     -31.223  17.923-104.548  1.00 22.57           C  
ATOM   3952  O   PHE C 358     -29.030  19.251-102.276  1.00 22.57           O  
ATOM   3953  CG  PHE C 358     -31.550  16.957-105.654  1.00 22.57           C  
ATOM   3954  CD1 PHE C 358     -31.179  17.228-106.965  1.00 22.57           C  
ATOM   3955  CD2 PHE C 358     -32.229  15.776-105.382  1.00 22.57           C  
ATOM   3956  CE1 PHE C 358     -31.480  16.335-107.991  1.00 22.57           C  
ATOM   3957  CE2 PHE C 358     -32.533  14.879-106.402  1.00 22.57           C  
ATOM   3958  CZ  PHE C 358     -32.159  15.161-107.706  1.00 22.57           C  
ATOM   3959  N   HIS C 359     -30.187  20.252-103.517  1.00 21.94           N  
ATOM   3960  CA  HIS C 359     -30.292  21.361-104.458  1.00 21.94           C  
ATOM   3961  C   HIS C 359     -29.698  22.638-103.873  1.00 21.94           C  
ATOM   3962  CB  HIS C 359     -31.751  21.593-104.852  1.00 21.94           C  
ATOM   3963  O   HIS C 359     -29.389  22.694-102.681  1.00 21.94           O  
ATOM   3964  CG  HIS C 359     -32.276  20.590-105.829  1.00 21.94           C  
ATOM   3965  CD2 HIS C 359     -33.168  19.583-105.677  1.00 21.94           C  
ATOM   3966  ND1 HIS C 359     -31.876  20.556-107.148  1.00 21.94           N  
ATOM   3967  CE1 HIS C 359     -32.502  19.569-107.766  1.00 21.94           C  
ATOM   3968  NE2 HIS C 359     -33.291  18.963-106.896  1.00 21.94           N  
ATOM   3969  N   PRO C 360     -30.588  23.885-103.929  1.00 23.08           N  
ATOM   3970  CA  PRO C 360     -30.627  25.083-104.770  1.00 23.08           C  
ATOM   3971  C   PRO C 360     -30.135  26.332-104.042  1.00 23.08           C  
ATOM   3972  CB  PRO C 360     -32.108  25.211-105.133  1.00 23.08           C  
ATOM   3973  O   PRO C 360     -29.066  26.857-104.363  1.00 23.08           O  
ATOM   3974  CG  PRO C 360     -32.839  24.629-103.967  1.00 23.08           C  
ATOM   3975  CD  PRO C 360     -31.840  23.973-103.057  1.00 23.08           C  
ATOM   3976  N   ALA C 361     -31.105  27.333-103.685  1.00 22.98           N  
ATOM   3977  CA  ALA C 361     -31.514  28.574-104.338  1.00 22.98           C  
ATOM   3978  C   ALA C 361     -30.949  29.789-103.609  1.00 22.98           C  
ATOM   3979  CB  ALA C 361     -33.037  28.660-104.410  1.00 22.98           C  
ATOM   3980  O   ALA C 361     -30.307  30.645-104.222  1.00 22.98           O  
ATOM   3981  N   SER C 362     -31.851  30.693-102.984  1.00 21.36           N  
ATOM   3982  CA  SER C 362     -32.490  31.917-103.457  1.00 21.36           C  
ATOM   3983  C   SER C 362     -31.916  33.145-102.759  1.00 21.36           C  
ATOM   3984  CB  SER C 362     -34.002  31.853-103.234  1.00 21.36           C  
ATOM   3985  O   SER C 362     -31.555  34.125-103.413  1.00 21.36           O  
ATOM   3986  OG  SER C 362     -34.633  31.119-104.269  1.00 21.36           O  
ATOM   3987  N   PRO C 363     -32.547  33.764-101.721  1.00 19.70           N  
ATOM   3988  CA  PRO C 363     -33.345  34.992-101.735  1.00 19.70           C  
ATOM   3989  C   PRO C 363     -32.577  36.201-101.205  1.00 19.70           C  
ATOM   3990  CB  PRO C 363     -34.528  34.655-100.825  1.00 19.70           C  
ATOM   3991  O   PRO C 363     -31.613  36.043-100.451  1.00 19.70           O  
ATOM   3992  CG  PRO C 363     -34.072  33.477-100.026  1.00 19.70           C  
ATOM   3993  CD  PRO C 363     -32.695  33.093-100.487  1.00 19.70           C  
ATOM   3994  N   MET C 364     -32.999  37.501-101.730  1.00 23.29           N  
ATOM   3995  CA  MET C 364     -32.480  38.844-101.969  1.00 23.29           C  
ATOM   3996  C   MET C 364     -32.489  39.668-100.686  1.00 23.29           C  
ATOM   3997  CB  MET C 364     -33.298  39.553-103.051  1.00 23.29           C  
ATOM   3998  O   MET C 364     -32.051  40.819-100.679  1.00 23.29           O  
ATOM   3999  CG  MET C 364     -32.733  39.389-104.452  1.00 23.29           C  
ATOM   4000  SD  MET C 364     -33.686  40.327-105.709  1.00 23.29           S  
ATOM   4001  CE  MET C 364     -32.646  41.806-105.861  1.00 23.29           C  
ATOM   4002  N   GLN C 365     -33.011  39.261 -99.612  1.00 16.66           N  
ATOM   4003  CA  GLN C 365     -34.120  40.040 -99.072  1.00 16.66           C  
ATOM   4004  C   GLN C 365     -33.635  41.377 -98.519  1.00 16.66           C  
ATOM   4005  CB  GLN C 365     -34.849  39.254 -97.982  1.00 16.66           C  
ATOM   4006  O   GLN C 365     -32.430  41.594 -98.374  1.00 16.66           O  
ATOM   4007  CG  GLN C 365     -36.175  38.659 -98.435  1.00 16.66           C  
ATOM   4008  CD  GLN C 365     -36.782  37.724 -97.405  1.00 16.66           C  
ATOM   4009  NE2 GLN C 365     -37.781  36.953 -97.820  1.00 16.66           N  
ATOM   4010  OE1 GLN C 365     -36.355  37.695 -96.247  1.00 16.66           O  
ATOM   4011  N   MET C 366     -33.984  41.631 -97.218  1.00 17.12           N  
ATOM   4012  CA  MET C 366     -34.944  42.574 -96.652  1.00 17.12           C  
ATOM   4013  C   MET C 366     -34.247  43.850 -96.191  1.00 17.12           C  
ATOM   4014  CB  MET C 366     -35.699  41.938 -95.483  1.00 17.12           C  
ATOM   4015  O   MET C 366     -33.022  43.882 -96.067  1.00 17.12           O  
ATOM   4016  CG  MET C 366     -36.942  41.170 -95.901  1.00 17.12           C  
ATOM   4017  SD  MET C 366     -37.989  40.695 -94.470  1.00 17.12           S  
ATOM   4018  CE  MET C 366     -39.360  41.866 -94.676  1.00 17.12           C  
ATOM   4019  N   LEU C 367     -34.719  44.358 -95.021  1.00 18.23           N  
ATOM   4020  CA  LEU C 367     -35.442  45.596 -94.751  1.00 18.23           C  
ATOM   4021  C   LEU C 367     -34.521  46.638 -94.125  1.00 18.23           C  
ATOM   4022  CB  LEU C 367     -36.634  45.330 -93.828  1.00 18.23           C  
ATOM   4023  O   LEU C 367     -34.564  47.813 -94.496  1.00 18.23           O  
ATOM   4024  CG  LEU C 367     -37.938  44.909 -94.508  1.00 18.23           C  
ATOM   4025  CD1 LEU C 367     -38.854  44.208 -93.510  1.00 18.23           C  
ATOM   4026  CD2 LEU C 367     -38.634  46.117 -95.125  1.00 18.23           C  
ATOM   4027  N   PRO C 368     -33.974  46.424 -92.948  1.00 17.58           N  
ATOM   4028  CA  PRO C 368     -34.633  47.166 -91.870  1.00 17.58           C  
ATOM   4029  C   PRO C 368     -34.008  48.539 -91.631  1.00 17.58           C  
ATOM   4030  CB  PRO C 368     -34.444  46.260 -90.651  1.00 17.58           C  
ATOM   4031  O   PRO C 368     -32.926  48.827 -92.148  1.00 17.58           O  
ATOM   4032  CG  PRO C 368     -33.307  45.361 -91.016  1.00 17.58           C  
ATOM   4033  CD  PRO C 368     -32.979  45.572 -92.466  1.00 17.58           C  
ATOM   4034  N   PRO C 369     -33.660  48.696 -90.383  1.00 18.03           N  
ATOM   4035  CA  PRO C 369     -34.090  49.719 -89.428  1.00 18.03           C  
ATOM   4036  C   PRO C 369     -33.149  50.921 -89.387  1.00 18.03           C  
ATOM   4037  CB  PRO C 369     -34.085  48.976 -88.089  1.00 18.03           C  
ATOM   4038  O   PRO C 369     -31.961  50.790 -89.692  1.00 18.03           O  
ATOM   4039  CG  PRO C 369     -33.162  47.819 -88.298  1.00 18.03           C  
ATOM   4040  CD  PRO C 369     -32.909  47.670 -89.771  1.00 18.03           C  
ATOM   4041  N   THR C 370     -33.834  51.995 -89.166  1.00 21.08           N  
ATOM   4042  CA  THR C 370     -33.569  53.407 -89.417  1.00 21.08           C  
ATOM   4043  C   THR C 370     -32.427  53.908 -88.537  1.00 21.08           C  
ATOM   4044  CB  THR C 370     -34.825  54.264 -89.170  1.00 21.08           C  
ATOM   4045  O   THR C 370     -31.617  53.116 -88.053  1.00 21.08           O  
ATOM   4046  CG2 THR C 370     -35.878  54.018 -90.245  1.00 21.08           C  
ATOM   4047  OG1 THR C 370     -35.378  53.933 -87.891  1.00 21.08           O  
ATOM   4048  N   PRO C 371     -32.825  54.895 -87.597  1.00 20.65           N  
ATOM   4049  CA  PRO C 371     -32.348  56.273 -87.732  1.00 20.65           C  
ATOM   4050  C   PRO C 371     -31.232  56.611 -86.747  1.00 20.65           C  
ATOM   4051  CB  PRO C 371     -33.599  57.108 -87.447  1.00 20.65           C  
ATOM   4052  O   PRO C 371     -30.471  57.557 -86.970  1.00 20.65           O  
ATOM   4053  CG  PRO C 371     -34.567  56.148 -86.834  1.00 20.65           C  
ATOM   4054  CD  PRO C 371     -33.931  54.788 -86.795  1.00 20.65           C  
ATOM   4055  N   THR C 372     -31.168  55.865 -85.609  1.00 18.73           N  
ATOM   4056  CA  THR C 372     -31.283  56.860 -84.549  1.00 18.73           C  
ATOM   4057  C   THR C 372     -30.031  57.730 -84.485  1.00 18.73           C  
ATOM   4058  CB  THR C 372     -31.519  56.193 -83.181  1.00 18.73           C  
ATOM   4059  O   THR C 372     -28.948  57.298 -84.886  1.00 18.73           O  
ATOM   4060  CG2 THR C 372     -32.995  56.229 -82.798  1.00 18.73           C  
ATOM   4061  OG1 THR C 372     -31.085  54.829 -83.239  1.00 18.73           O  
ATOM   4062  N   TRP C 373     -29.961  58.506 -83.327  1.00 18.35           N  
ATOM   4063  CA  TRP C 373     -29.696  59.935 -83.193  1.00 18.35           C  
ATOM   4064  C   TRP C 373     -28.204  60.199 -83.022  1.00 18.35           C  
ATOM   4065  CB  TRP C 373     -30.470  60.516 -82.007  1.00 18.35           C  
ATOM   4066  O   TRP C 373     -27.623  61.009 -83.747  1.00 18.35           O  
ATOM   4067  CG  TRP C 373     -31.902  60.838 -82.312  1.00 18.35           C  
ATOM   4068  CD1 TRP C 373     -32.926  59.949 -82.488  1.00 18.35           C  
ATOM   4069  CD2 TRP C 373     -32.467  62.141 -82.483  1.00 18.35           C  
ATOM   4070  CE2 TRP C 373     -33.841  61.968 -82.760  1.00 18.35           C  
ATOM   4071  CE3 TRP C 373     -31.945  63.440 -82.427  1.00 18.35           C  
ATOM   4072  NE1 TRP C 373     -34.096  60.623 -82.757  1.00 18.35           N  
ATOM   4073  CH2 TRP C 373     -34.164  64.307 -82.921  1.00 18.35           C  
ATOM   4074  CZ2 TRP C 373     -34.701  63.047 -82.981  1.00 18.35           C  
ATOM   4075  CZ3 TRP C 373     -32.801  64.513 -82.648  1.00 18.35           C  
ATOM   4076  N   SER C 374     -27.822  60.477 -81.745  1.00 19.04           N  
ATOM   4077  CA  SER C 374     -27.436  61.832 -81.367  1.00 19.04           C  
ATOM   4078  C   SER C 374     -25.924  62.019 -81.442  1.00 19.04           C  
ATOM   4079  CB  SER C 374     -27.928  62.156 -79.956  1.00 19.04           C  
ATOM   4080  O   SER C 374     -25.181  61.047 -81.589  1.00 19.04           O  
ATOM   4081  OG  SER C 374     -27.821  61.021 -79.113  1.00 19.04           O  
ATOM   4082  N   VAL C 375     -25.344  62.382 -80.229  1.00 19.85           N  
ATOM   4083  CA  VAL C 375     -24.773  63.701 -79.980  1.00 19.85           C  
ATOM   4084  C   VAL C 375     -23.257  63.649 -80.153  1.00 19.85           C  
ATOM   4085  CB  VAL C 375     -25.131  64.217 -78.568  1.00 19.85           C  
ATOM   4086  O   VAL C 375     -22.663  62.568 -80.158  1.00 19.85           O  
ATOM   4087  CG1 VAL C 375     -24.669  65.662 -78.388  1.00 19.85           C  
ATOM   4088  CG2 VAL C 375     -26.634  64.099 -78.323  1.00 19.85           C  
ATOM   4089  N   PRO C 376     -22.549  64.211 -79.096  1.00 21.72           N  
ATOM   4090  CA  PRO C 376     -21.754  65.441 -79.137  1.00 21.72           C  
ATOM   4091  C   PRO C 376     -20.260  65.174 -79.306  1.00 21.72           C  
ATOM   4092  CB  PRO C 376     -22.042  66.092 -77.781  1.00 21.72           C  
ATOM   4093  O   PRO C 376     -19.820  64.026 -79.203  1.00 21.72           O  
ATOM   4094  CG  PRO C 376     -22.791  65.054 -77.010  1.00 21.72           C  
ATOM   4095  CD  PRO C 376     -22.882  63.811 -77.848  1.00 21.72           C  
ATOM   4096  N   GLN C 377     -19.453  66.047 -78.539  1.00 22.01           N  
ATOM   4097  CA  GLN C 377     -18.511  67.079 -78.962  1.00 22.01           C  
ATOM   4098  C   GLN C 377     -17.069  66.621 -78.765  1.00 22.01           C  
ATOM   4099  CB  GLN C 377     -18.759  68.379 -78.195  1.00 22.01           C  
ATOM   4100  O   GLN C 377     -16.232  66.789 -79.655  1.00 22.01           O  
ATOM   4101  CG  GLN C 377     -19.550  69.415 -78.981  1.00 22.01           C  
ATOM   4102  CD  GLN C 377     -19.555  70.779 -78.316  1.00 22.01           C  
ATOM   4103  NE2 GLN C 377     -19.289  71.821 -79.096  1.00 22.01           N  
ATOM   4104  OE1 GLN C 377     -19.796  70.895 -77.110  1.00 22.01           O  
ATOM   4105  N   VAL C 378     -16.629  66.476 -77.486  1.00 21.87           N  
ATOM   4106  CA  VAL C 378     -15.731  67.565 -77.115  1.00 21.87           C  
ATOM   4107  C   VAL C 378     -14.317  67.258 -77.603  1.00 21.87           C  
ATOM   4108  CB  VAL C 378     -15.728  67.803 -75.588  1.00 21.87           C  
ATOM   4109  O   VAL C 378     -14.012  66.118 -77.963  1.00 21.87           O  
ATOM   4110  CG1 VAL C 378     -15.348  69.248 -75.268  1.00 21.87           C  
ATOM   4111  CG2 VAL C 378     -17.093  67.462 -74.993  1.00 21.87           C  
ATOM   4112  N   PRO C 379     -13.307  67.401 -76.663  1.00 26.12           N  
ATOM   4113  CA  PRO C 379     -12.297  68.462 -76.636  1.00 26.12           C  
ATOM   4114  C   PRO C 379     -10.910  67.966 -77.038  1.00 26.12           C  
ATOM   4115  CB  PRO C 379     -12.310  68.923 -75.176  1.00 26.12           C  
ATOM   4116  O   PRO C 379      -9.975  68.762 -77.152  1.00 26.12           O  
ATOM   4117  CG  PRO C 379     -12.918  67.786 -74.421  1.00 26.12           C  
ATOM   4118  CD  PRO C 379     -13.311  66.718 -75.402  1.00 26.12           C  
ATOM   4119  N   ARG C 380     -10.686  66.832 -77.255  1.00 23.35           N  
ATOM   4120  CA  ARG C 380      -9.460  66.568 -76.508  1.00 23.35           C  
ATOM   4121  C   ARG C 380      -8.258  67.227 -77.178  1.00 23.35           C  
ATOM   4122  CB  ARG C 380      -9.225  65.062 -76.375  1.00 23.35           C  
ATOM   4123  O   ARG C 380      -8.036  67.050 -78.378  1.00 23.35           O  
ATOM   4124  CG  ARG C 380     -10.303  64.339 -75.583  1.00 23.35           C  
ATOM   4125  CD  ARG C 380      -9.877  62.924 -75.213  1.00 23.35           C  
ATOM   4126  NE  ARG C 380     -10.851  62.280 -74.336  1.00 23.35           N  
ATOM   4127  NH1 ARG C 380      -9.589  60.377 -73.989  1.00 23.35           N  
ATOM   4128  NH2 ARG C 380     -11.642  60.594 -72.993  1.00 23.35           N  
ATOM   4129  CZ  ARG C 380     -10.692  61.085 -73.775  1.00 23.35           C  
ATOM   4130  N   PRO C 381      -7.768  68.156 -76.450  1.00 24.27           N  
ATOM   4131  CA  PRO C 381      -6.736  69.047 -76.984  1.00 24.27           C  
ATOM   4132  C   PRO C 381      -5.491  68.295 -77.450  1.00 24.27           C  
ATOM   4133  CB  PRO C 381      -6.411  69.961 -75.800  1.00 24.27           C  
ATOM   4134  O   PRO C 381      -5.317  67.119 -77.122  1.00 24.27           O  
ATOM   4135  CG  PRO C 381      -7.065  69.310 -74.624  1.00 24.27           C  
ATOM   4136  CD  PRO C 381      -7.778  68.076 -75.098  1.00 24.27           C  
ATOM   4137  N   HIS C 382      -4.463  69.140 -77.661  1.00 25.74           N  
ATOM   4138  CA  HIS C 382      -3.465  69.324 -78.710  1.00 25.74           C  
ATOM   4139  C   HIS C 382      -2.203  68.519 -78.417  1.00 25.74           C  
ATOM   4140  CB  HIS C 382      -3.119  70.805 -78.865  1.00 25.74           C  
ATOM   4141  O   HIS C 382      -1.729  67.767 -79.272  1.00 25.74           O  
ATOM   4142  CG  HIS C 382      -3.605  71.404 -80.147  1.00 25.74           C  
ATOM   4143  CD2 HIS C 382      -4.713  72.130 -80.425  1.00 25.74           C  
ATOM   4144  ND1 HIS C 382      -2.917  71.278 -81.334  1.00 25.74           N  
ATOM   4145  CE1 HIS C 382      -3.583  71.904 -82.290  1.00 25.74           C  
ATOM   4146  NE2 HIS C 382      -4.677  72.429 -81.764  1.00 25.74           N  
ATOM   4147  N   VAL C 383      -1.193  69.216 -77.661  1.00 29.14           N  
ATOM   4148  CA  VAL C 383      -0.058  69.829 -78.342  1.00 29.14           C  
ATOM   4149  C   VAL C 383       1.158  68.910 -78.252  1.00 29.14           C  
ATOM   4150  CB  VAL C 383       0.277  71.216 -77.749  1.00 29.14           C  
ATOM   4151  O   VAL C 383       1.773  68.583 -79.270  1.00 29.14           O  
ATOM   4152  CG1 VAL C 383       1.483  71.830 -78.459  1.00 29.14           C  
ATOM   4153  CG2 VAL C 383      -0.932  72.144 -77.845  1.00 29.14           C  
ATOM   4154  N   PRO C 384       2.291  69.503 -77.473  1.00 31.52           N  
ATOM   4155  CA  PRO C 384       3.595  69.989 -77.930  1.00 31.52           C  
ATOM   4156  C   PRO C 384       4.707  68.958 -77.743  1.00 31.52           C  
ATOM   4157  CB  PRO C 384       3.839  71.220 -77.054  1.00 31.52           C  
ATOM   4158  O   PRO C 384       5.441  68.659 -78.688  1.00 31.52           O  
ATOM   4159  CG  PRO C 384       2.826  71.118 -75.960  1.00 31.52           C  
ATOM   4160  CD  PRO C 384       2.057  69.840 -76.140  1.00 31.52           C  
ATOM   4161  N   ARG C 385       5.567  69.169 -76.584  1.00 27.64           N  
ATOM   4162  CA  ARG C 385       6.890  69.772 -76.449  1.00 27.64           C  
ATOM   4163  C   ARG C 385       7.973  68.701 -76.371  1.00 27.64           C  
ATOM   4164  CB  ARG C 385       6.949  70.669 -75.211  1.00 27.64           C  
ATOM   4165  O   ARG C 385       8.899  68.687 -77.185  1.00 27.64           O  
ATOM   4166  CG  ARG C 385       6.771  72.148 -75.513  1.00 27.64           C  
ATOM   4167  CD  ARG C 385       6.916  73.001 -74.260  1.00 27.64           C  
ATOM   4168  NE  ARG C 385       7.389  74.346 -74.575  1.00 27.64           N  
ATOM   4169  NH1 ARG C 385       7.615  75.006 -72.373  1.00 27.64           N  
ATOM   4170  NH2 ARG C 385       8.129  76.460 -74.069  1.00 27.64           N  
ATOM   4171  CZ  ARG C 385       7.710  75.268 -73.671  1.00 27.64           C  
ATOM   4172  N   GLN C 386       8.707  68.706 -75.129  1.00 28.35           N  
ATOM   4173  CA  GLN C 386      10.034  69.103 -74.669  1.00 28.35           C  
ATOM   4174  C   GLN C 386      10.992  67.916 -74.664  1.00 28.35           C  
ATOM   4175  CB  GLN C 386       9.956  69.721 -73.272  1.00 28.35           C  
ATOM   4176  O   GLN C 386      10.564  66.765 -74.772  1.00 28.35           O  
ATOM   4177  CG  GLN C 386       9.845  71.240 -73.277  1.00 28.35           C  
ATOM   4178  CD  GLN C 386       9.909  71.837 -71.884  1.00 28.35           C  
ATOM   4179  NE2 GLN C 386      10.150  73.142 -71.808  1.00 28.35           N  
ATOM   4180  OE1 GLN C 386       9.742  71.132 -70.883  1.00 28.35           O  
ATOM   4181  N   LYS C 387      11.939  68.037 -73.631  1.00 35.59           N  
ATOM   4182  CA  LYS C 387      13.329  67.977 -73.188  1.00 35.59           C  
ATOM   4183  C   LYS C 387      13.669  66.598 -72.630  1.00 35.59           C  
ATOM   4184  CB  LYS C 387      13.603  69.051 -72.134  1.00 35.59           C  
ATOM   4185  O   LYS C 387      14.742  66.058 -72.908  1.00 35.59           O  
ATOM   4186  CG  LYS C 387      14.870  69.855 -72.384  1.00 35.59           C  
ATOM   4187  CD  LYS C 387      15.028  70.979 -71.368  1.00 35.59           C  
ATOM   4188  CE  LYS C 387      16.306  71.773 -71.607  1.00 35.59           C  
ATOM   4189  NZ  LYS C 387      16.421  72.931 -70.670  1.00 35.59           N  
ATOM   4190  N   PRO C 388      13.025  66.321 -71.452  1.00 29.38           N  
ATOM   4191  CA  PRO C 388      13.997  65.719 -70.536  1.00 29.38           C  
ATOM   4192  C   PRO C 388      14.348  64.281 -70.911  1.00 29.38           C  
ATOM   4193  CB  PRO C 388      13.284  65.771 -69.182  1.00 29.38           C  
ATOM   4194  O   PRO C 388      13.554  63.597 -71.561  1.00 29.38           O  
ATOM   4195  CG  PRO C 388      11.880  66.168 -69.504  1.00 29.38           C  
ATOM   4196  CD  PRO C 388      11.778  66.403 -70.984  1.00 29.38           C  
TER    4197      PRO C 388                                                      
ENDMDL                                                                          
END                                                                             
