# Supplementary material for: AI-guided pipeline for protein–protein interaction drug discovery identifies a SARS-CoV-2 inhibitor
Source: Mol Syst Biol. 2024 Mar 11;20(4):428–57. doi: 10.1038/s44320-024-00019-8 (PMC10987651; doi:10.1038/s44320-024-00019-8)
Supplement: Supplementary file 12 — Source Data Fig. 2 [file 44320_2024_19_MOESM12_ESM.zip › Source Data Figure EV3-EV4/ColabFold/GCDH_ZCCHC9_unrelaxed_rank_3_model_2.pdb]

MODEL     1                                                                     
ATOM      1  N   MET B   1     -20.127  71.679 -39.344  1.00 19.98           N  
ATOM      2  CA  MET B   1     -20.916  72.194 -40.460  1.00 19.98           C  
ATOM      3  C   MET B   1     -20.301  71.786 -41.795  1.00 19.98           C  
ATOM      4  CB  MET B   1     -21.031  73.717 -40.381  1.00 19.98           C  
ATOM      5  O   MET B   1     -19.135  71.391 -41.851  1.00 19.98           O  
ATOM      6  CG  MET B   1     -22.279  74.201 -39.661  1.00 19.98           C  
ATOM      7  SD  MET B   1     -22.598  75.987 -39.931  1.00 19.98           S  
ATOM      8  CE  MET B   1     -24.125  76.188 -38.971  1.00 19.98           C  
ATOM      9  N   ALA B   2     -20.517  72.671 -42.777  1.00 21.63           N  
ATOM     10  CA  ALA B   2     -20.875  72.494 -44.183  1.00 21.63           C  
ATOM     11  C   ALA B   2     -19.636  72.235 -45.035  1.00 21.63           C  
ATOM     12  CB  ALA B   2     -21.626  73.719 -44.699  1.00 21.63           C  
ATOM     13  O   ALA B   2     -19.616  71.306 -45.846  1.00 21.63           O  
ATOM     14  N   LEU B   3     -19.008  73.329 -45.420  1.00 20.19           N  
ATOM     15  CA  LEU B   3     -19.050  73.852 -46.782  1.00 20.19           C  
ATOM     16  C   LEU B   3     -17.882  73.319 -47.605  1.00 20.19           C  
ATOM     17  CB  LEU B   3     -19.024  75.382 -46.770  1.00 20.19           C  
ATOM     18  O   LEU B   3     -16.901  72.819 -47.048  1.00 20.19           O  
ATOM     19  CG  LEU B   3     -20.379  76.084 -46.877  1.00 20.19           C  
ATOM     20  CD1 LEU B   3     -20.399  77.334 -46.004  1.00 20.19           C  
ATOM     21  CD2 LEU B   3     -20.687  76.434 -48.329  1.00 20.19           C  
ATOM     22  N   ARG B   4     -17.211  74.238 -48.332  1.00 20.55           N  
ATOM     23  CA  ARG B   4     -17.217  74.482 -49.771  1.00 20.55           C  
ATOM     24  C   ARG B   4     -15.938  73.964 -50.420  1.00 20.55           C  
ATOM     25  CB  ARG B   4     -17.384  75.975 -50.063  1.00 20.55           C  
ATOM     26  O   ARG B   4     -15.990  73.258 -51.429  1.00 20.55           O  
ATOM     27  CG  ARG B   4     -18.817  76.389 -50.355  1.00 20.55           C  
ATOM     28  CD  ARG B   4     -18.910  77.854 -50.760  1.00 20.55           C  
ATOM     29  NE  ARG B   4     -20.283  78.241 -51.071  1.00 20.55           N  
ATOM     30  NH1 ARG B   4     -19.744  80.384 -51.747  1.00 20.55           N  
ATOM     31  NH2 ARG B   4     -21.926  79.680 -51.783  1.00 20.55           N  
ATOM     32  CZ  ARG B   4     -20.648  79.434 -51.533  1.00 20.55           C  
ATOM     33  N   GLY B   5     -14.930  74.884 -50.662  1.00 20.86           N  
ATOM     34  CA  GLY B   5     -14.738  75.384 -52.015  1.00 20.86           C  
ATOM     35  C   GLY B   5     -13.664  74.634 -52.781  1.00 20.86           C  
ATOM     36  O   GLY B   5     -13.015  73.739 -52.235  1.00 20.86           O  
ATOM     37  N   VAL B   6     -12.629  75.379 -53.250  1.00 20.25           N  
ATOM     38  CA  VAL B   6     -12.365  75.793 -54.624  1.00 20.25           C  
ATOM     39  C   VAL B   6     -11.236  74.948 -55.210  1.00 20.25           C  
ATOM     40  CB  VAL B   6     -12.006  77.293 -54.706  1.00 20.25           C  
ATOM     41  O   VAL B   6     -11.374  74.385 -56.299  1.00 20.25           O  
ATOM     42  CG1 VAL B   6     -11.914  77.748 -56.161  1.00 20.25           C  
ATOM     43  CG2 VAL B   6     -13.034  78.129 -53.946  1.00 20.25           C  
ATOM     44  N   SER B   7     -10.016  75.592 -55.495  1.00 19.67           N  
ATOM     45  CA  SER B   7      -9.615  75.984 -56.842  1.00 19.67           C  
ATOM     46  C   SER B   7      -8.602  75.003 -57.424  1.00 19.67           C  
ATOM     47  CB  SER B   7      -9.025  77.395 -56.837  1.00 19.67           C  
ATOM     48  O   SER B   7      -8.065  74.158 -56.706  1.00 19.67           O  
ATOM     49  OG  SER B   7      -9.640  78.193 -55.840  1.00 19.67           O  
ATOM     50  N   VAL B   8      -7.353  75.541 -57.752  1.00 19.74           N  
ATOM     51  CA  VAL B   8      -6.920  75.842 -59.112  1.00 19.74           C  
ATOM     52  C   VAL B   8      -5.979  74.747 -59.610  1.00 19.74           C  
ATOM     53  CB  VAL B   8      -6.225  77.220 -59.195  1.00 19.74           C  
ATOM     54  O   VAL B   8      -6.169  74.205 -60.701  1.00 19.74           O  
ATOM     55  CG1 VAL B   8      -5.747  77.499 -60.619  1.00 19.74           C  
ATOM     56  CG2 VAL B   8      -7.169  78.323 -58.719  1.00 19.74           C  
ATOM     57  N   ARG B   9      -4.621  75.119 -59.798  1.00 19.21           N  
ATOM     58  CA  ARG B   9      -4.021  75.381 -61.102  1.00 19.21           C  
ATOM     59  C   ARG B   9      -3.211  74.182 -61.583  1.00 19.21           C  
ATOM     60  CB  ARG B   9      -3.133  76.626 -61.044  1.00 19.21           C  
ATOM     61  O   ARG B   9      -2.957  73.250 -60.817  1.00 19.21           O  
ATOM     62  CG  ARG B   9      -3.775  77.869 -61.638  1.00 19.21           C  
ATOM     63  CD  ARG B   9      -2.812  79.048 -61.655  1.00 19.21           C  
ATOM     64  NE  ARG B   9      -3.468  80.273 -62.103  1.00 19.21           N  
ATOM     65  NH1 ARG B   9      -1.544  81.552 -62.093  1.00 19.21           N  
ATOM     66  NH2 ARG B   9      -3.544  82.487 -62.709  1.00 19.21           N  
ATOM     67  CZ  ARG B   9      -2.851  81.435 -62.301  1.00 19.21           C  
ATOM     68  N   LEU B  10      -1.820  74.408 -61.808  1.00 19.39           N  
ATOM     69  CA  LEU B  10      -1.242  74.536 -63.141  1.00 19.39           C  
ATOM     70  C   LEU B  10      -0.547  73.245 -63.559  1.00 19.39           C  
ATOM     71  CB  LEU B  10      -0.249  75.701 -63.184  1.00 19.39           C  
ATOM     72  O   LEU B  10      -0.765  72.749 -64.667  1.00 19.39           O  
ATOM     73  CG  LEU B  10      -0.673  76.924 -63.999  1.00 19.39           C  
ATOM     74  CD1 LEU B  10      -0.589  78.185 -63.146  1.00 19.39           C  
ATOM     75  CD2 LEU B  10       0.191  77.059 -65.249  1.00 19.39           C  
ATOM     76  N   LEU B  11       0.871  73.251 -63.466  1.00 19.94           N  
ATOM     77  CA  LEU B  11       1.693  73.366 -64.665  1.00 19.94           C  
ATOM     78  C   LEU B  11       2.115  71.990 -65.169  1.00 19.94           C  
ATOM     79  CB  LEU B  11       2.932  74.221 -64.386  1.00 19.94           C  
ATOM     80  O   LEU B  11       2.055  71.007 -64.427  1.00 19.94           O  
ATOM     81  CG  LEU B  11       2.742  75.737 -64.466  1.00 19.94           C  
ATOM     82  CD1 LEU B  11       3.819  76.450 -63.655  1.00 19.94           C  
ATOM     83  CD2 LEU B  11       2.762  76.203 -65.918  1.00 19.94           C  
ATOM     84  N   SER B  12       3.340  71.962 -65.878  1.00 20.45           N  
ATOM     85  CA  SER B  12       3.630  71.633 -67.270  1.00 20.45           C  
ATOM     86  C   SER B  12       4.179  70.217 -67.401  1.00 20.45           C  
ATOM     87  CB  SER B  12       4.626  72.632 -67.860  1.00 20.45           C  
ATOM     88  O   SER B  12       3.721  69.443 -68.245  1.00 20.45           O  
ATOM     89  OG  SER B  12       5.890  72.514 -67.230  1.00 20.45           O  
ATOM     90  N   ARG B  13       5.561  70.060 -67.225  1.00 20.01           N  
ATOM     91  CA  ARG B  13       6.397  69.880 -68.407  1.00 20.01           C  
ATOM     92  C   ARG B  13       6.554  68.402 -68.747  1.00 20.01           C  
ATOM     93  CB  ARG B  13       7.772  70.517 -68.195  1.00 20.01           C  
ATOM     94  O   ARG B  13       6.303  67.536 -67.906  1.00 20.01           O  
ATOM     95  CG  ARG B  13       7.836  71.987 -68.578  1.00 20.01           C  
ATOM     96  CD  ARG B  13       9.243  72.548 -68.430  1.00 20.01           C  
ATOM     97  NE  ARG B  13       9.377  73.847 -69.083  1.00 20.01           N  
ATOM     98  NH1 ARG B  13      11.496  74.271 -68.266  1.00 20.01           N  
ATOM     99  NH2 ARG B  13      10.460  75.798 -69.626  1.00 20.01           N  
ATOM    100  CZ  ARG B  13      10.444  74.636 -68.990  1.00 20.01           C  
ATOM    101  N   GLY B  14       7.741  68.075 -69.473  1.00 20.25           N  
ATOM    102  CA  GLY B  14       7.899  67.463 -70.783  1.00 20.25           C  
ATOM    103  C   GLY B  14       8.169  65.972 -70.715  1.00 20.25           C  
ATOM    104  O   GLY B  14       7.240  65.164 -70.774  1.00 20.25           O  
ATOM    105  N   PRO B  15       9.475  65.637 -71.081  1.00 21.41           N  
ATOM    106  CA  PRO B  15       9.693  64.960 -72.361  1.00 21.41           C  
ATOM    107  C   PRO B  15       9.810  63.445 -72.216  1.00 21.41           C  
ATOM    108  CB  PRO B  15      11.008  65.564 -72.860  1.00 21.41           C  
ATOM    109  O   PRO B  15       9.212  62.698 -72.994  1.00 21.41           O  
ATOM    110  CG  PRO B  15      11.633  66.173 -71.646  1.00 21.41           C  
ATOM    111  CD  PRO B  15      10.676  66.035 -70.497  1.00 21.41           C  
ATOM    112  N   GLY B  16      10.987  62.992 -71.673  1.00 21.84           N  
ATOM    113  CA  GLY B  16      11.927  62.352 -72.579  1.00 21.84           C  
ATOM    114  C   GLY B  16      11.654  60.873 -72.775  1.00 21.84           C  
ATOM    115  O   GLY B  16      10.992  60.244 -71.947  1.00 21.84           O  
ATOM    116  N   LEU B  17      12.356  60.245 -73.754  1.00 20.40           N  
ATOM    117  CA  LEU B  17      12.053  59.317 -74.838  1.00 20.40           C  
ATOM    118  C   LEU B  17      12.238  57.873 -74.385  1.00 20.40           C  
ATOM    119  CB  LEU B  17      12.942  59.601 -76.051  1.00 20.40           C  
ATOM    120  O   LEU B  17      11.441  57.001 -74.737  1.00 20.40           O  
ATOM    121  CG  LEU B  17      12.221  59.967 -77.350  1.00 20.40           C  
ATOM    122  CD1 LEU B  17      12.480  61.427 -77.707  1.00 20.40           C  
ATOM    123  CD2 LEU B  17      12.662  59.047 -78.483  1.00 20.40           C  
ATOM    124  N   HIS B  18      13.507  57.438 -74.040  1.00 20.74           N  
ATOM    125  CA  HIS B  18      14.146  56.604 -75.052  1.00 20.74           C  
ATOM    126  C   HIS B  18      13.681  55.156 -74.946  1.00 20.74           C  
ATOM    127  CB  HIS B  18      15.668  56.678 -74.924  1.00 20.74           C  
ATOM    128  O   HIS B  18      13.160  54.741 -73.908  1.00 20.74           O  
ATOM    129  CG  HIS B  18      16.290  57.745 -75.768  1.00 20.74           C  
ATOM    130  CD2 HIS B  18      16.884  58.914 -75.429  1.00 20.74           C  
ATOM    131  ND1 HIS B  18      16.343  57.670 -77.143  1.00 20.74           N  
ATOM    132  CE1 HIS B  18      16.944  58.750 -77.614  1.00 20.74           C  
ATOM    133  NE2 HIS B  18      17.282  59.520 -76.594  1.00 20.74           N  
ATOM    134  N   VAL B  19      14.567  54.186 -75.455  1.00 19.97           N  
ATOM    135  CA  VAL B  19      14.404  53.248 -76.560  1.00 19.97           C  
ATOM    136  C   VAL B  19      14.078  51.859 -76.015  1.00 19.97           C  
ATOM    137  CB  VAL B  19      15.668  53.190 -77.447  1.00 19.97           C  
ATOM    138  O   VAL B  19      13.131  51.213 -76.470  1.00 19.97           O  
ATOM    139  CG1 VAL B  19      15.514  52.133 -78.539  1.00 19.97           C  
ATOM    140  CG2 VAL B  19      15.952  54.559 -78.061  1.00 19.97           C  
ATOM    141  N   LEU B  20      15.131  51.038 -75.626  1.00 20.95           N  
ATOM    142  CA  LEU B  20      15.506  49.929 -76.496  1.00 20.95           C  
ATOM    143  C   LEU B  20      14.803  48.643 -76.072  1.00 20.95           C  
ATOM    144  CB  LEU B  20      17.023  49.723 -76.480  1.00 20.95           C  
ATOM    145  O   LEU B  20      14.689  48.358 -74.878  1.00 20.95           O  
ATOM    146  CG  LEU B  20      17.803  50.343 -77.641  1.00 20.95           C  
ATOM    147  CD1 LEU B  20      19.071  51.016 -77.128  1.00 20.95           C  
ATOM    148  CD2 LEU B  20      18.139  49.284 -78.686  1.00 20.95           C  
ATOM    149  N   ARG B  21      14.574  47.736 -77.032  1.00 20.56           N  
ATOM    150  CA  ARG B  21      13.545  46.744 -77.328  1.00 20.56           C  
ATOM    151  C   ARG B  21      13.823  45.432 -76.603  1.00 20.56           C  
ATOM    152  CB  ARG B  21      13.451  46.499 -78.836  1.00 20.56           C  
ATOM    153  O   ARG B  21      12.910  44.817 -76.049  1.00 20.56           O  
ATOM    154  CG  ARG B  21      12.342  47.282 -79.520  1.00 20.56           C  
ATOM    155  CD  ARG B  21      12.202  46.899 -80.987  1.00 20.56           C  
ATOM    156  NE  ARG B  21      11.118  47.632 -81.634  1.00 20.56           N  
ATOM    157  NH1 ARG B  21      11.242  46.465 -83.625  1.00 20.56           N  
ATOM    158  NH2 ARG B  21       9.692  48.134 -83.363  1.00 20.56           N  
ATOM    159  CZ  ARG B  21      10.686  47.409 -82.873  1.00 20.56           C  
ATOM    160  N   THR B  22      14.999  44.729 -76.942  1.00 20.79           N  
ATOM    161  CA  THR B  22      14.713  43.600 -77.820  1.00 20.79           C  
ATOM    162  C   THR B  22      14.340  42.364 -77.008  1.00 20.79           C  
ATOM    163  CB  THR B  22      15.916  43.278 -78.726  1.00 20.79           C  
ATOM    164  O   THR B  22      13.345  41.698 -77.302  1.00 20.79           O  
ATOM    165  CG2 THR B  22      15.930  44.175 -79.960  1.00 20.79           C  
ATOM    166  OG1 THR B  22      17.128  43.478 -77.990  1.00 20.79           O  
ATOM    167  N   TRP B  23      15.374  41.374 -76.779  1.00 21.68           N  
ATOM    168  CA  TRP B  23      15.407  40.101 -77.491  1.00 21.68           C  
ATOM    169  C   TRP B  23      14.771  38.993 -76.658  1.00 21.68           C  
ATOM    170  CB  TRP B  23      16.847  39.723 -77.851  1.00 21.68           C  
ATOM    171  O   TRP B  23      14.804  39.037 -75.426  1.00 21.68           O  
ATOM    172  CG  TRP B  23      17.425  40.526 -78.977  1.00 21.68           C  
ATOM    173  CD1 TRP B  23      17.631  41.878 -79.004  1.00 21.68           C  
ATOM    174  CD2 TRP B  23      17.866  40.027 -80.243  1.00 21.68           C  
ATOM    175  CE2 TRP B  23      18.329  41.133 -80.990  1.00 21.68           C  
ATOM    176  CE3 TRP B  23      17.916  38.751 -80.819  1.00 21.68           C  
ATOM    177  NE1 TRP B  23      18.175  42.249 -80.212  1.00 21.68           N  
ATOM    178  CH2 TRP B  23      18.873  39.741 -82.825  1.00 21.68           C  
ATOM    179  CZ2 TRP B  23      18.836  41.000 -82.285  1.00 21.68           C  
ATOM    180  CZ3 TRP B  23      18.421  38.621 -82.108  1.00 21.68           C  
ATOM    181  N   VAL B  24      14.457  37.817 -77.307  1.00 21.75           N  
ATOM    182  CA  VAL B  24      13.381  36.833 -77.356  1.00 21.75           C  
ATOM    183  C   VAL B  24      13.721  35.648 -76.455  1.00 21.75           C  
ATOM    184  CB  VAL B  24      13.121  36.347 -78.800  1.00 21.75           C  
ATOM    185  O   VAL B  24      12.826  34.984 -75.927  1.00 21.75           O  
ATOM    186  CG1 VAL B  24      11.920  35.405 -78.844  1.00 21.75           C  
ATOM    187  CG2 VAL B  24      12.905  37.538 -79.732  1.00 21.75           C  
ATOM    188  N   SER B  25      14.988  35.246 -76.288  1.00 23.38           N  
ATOM    189  CA  SER B  25      15.163  33.918 -76.867  1.00 23.38           C  
ATOM    190  C   SER B  25      14.480  32.850 -76.019  1.00 23.38           C  
ATOM    191  CB  SER B  25      16.649  33.589 -77.015  1.00 23.38           C  
ATOM    192  O   SER B  25      14.144  33.093 -74.858  1.00 23.38           O  
ATOM    193  OG  SER B  25      17.206  34.267 -78.128  1.00 23.38           O  
ATOM    194  N   SER B  26      15.144  31.593 -75.886  1.00 21.97           N  
ATOM    195  CA  SER B  26      14.802  30.273 -76.406  1.00 21.97           C  
ATOM    196  C   SER B  26      14.199  29.389 -75.319  1.00 21.97           C  
ATOM    197  CB  SER B  26      16.038  29.594 -76.999  1.00 21.97           C  
ATOM    198  O   SER B  26      13.103  28.850 -75.487  1.00 21.97           O  
ATOM    199  OG  SER B  26      15.724  28.289 -77.455  1.00 21.97           O  
ATOM    200  N   ALA B  27      14.963  28.300 -74.804  1.00 22.26           N  
ATOM    201  CA  ALA B  27      14.754  26.897 -75.151  1.00 22.26           C  
ATOM    202  C   ALA B  27      13.937  26.182 -74.078  1.00 22.26           C  
ATOM    203  CB  ALA B  27      16.093  26.192 -75.352  1.00 22.26           C  
ATOM    204  O   ALA B  27      13.828  26.664 -72.948  1.00 22.26           O  
ATOM    205  N   ALA B  28      13.925  24.738 -74.098  1.00 22.88           N  
ATOM    206  CA  ALA B  28      12.937  23.668 -74.212  1.00 22.88           C  
ATOM    207  C   ALA B  28      12.663  23.028 -72.854  1.00 22.88           C  
ATOM    208  CB  ALA B  28      13.408  22.613 -75.210  1.00 22.88           C  
ATOM    209  O   ALA B  28      11.508  22.896 -72.445  1.00 22.88           O  
ATOM    210  N   GLN B  29      13.379  21.851 -72.533  1.00 22.50           N  
ATOM    211  CA  GLN B  29      12.767  20.529 -72.599  1.00 22.50           C  
ATOM    212  C   GLN B  29      12.193  20.121 -71.245  1.00 22.50           C  
ATOM    213  CB  GLN B  29      13.783  19.489 -73.073  1.00 22.50           C  
ATOM    214  O   GLN B  29      11.028  19.728 -71.151  1.00 22.50           O  
ATOM    215  CG  GLN B  29      13.645  19.121 -74.544  1.00 22.50           C  
ATOM    216  CD  GLN B  29      14.692  18.122 -75.000  1.00 22.50           C  
ATOM    217  NE2 GLN B  29      14.500  17.563 -76.190  1.00 22.50           N  
ATOM    218  OE1 GLN B  29      15.667  17.857 -74.290  1.00 22.50           O  
ATOM    219  N   THR B  30      12.703  18.891 -70.612  1.00 25.41           N  
ATOM    220  CA  THR B  30      12.188  17.531 -70.491  1.00 25.41           C  
ATOM    221  C   THR B  30      11.715  17.256 -69.067  1.00 25.41           C  
ATOM    222  CB  THR B  30      13.254  16.494 -70.891  1.00 25.41           C  
ATOM    223  O   THR B  30      12.315  17.739 -68.104  1.00 25.41           O  
ATOM    224  CG2 THR B  30      12.926  15.858 -72.238  1.00 25.41           C  
ATOM    225  OG1 THR B  30      14.531  17.138 -70.977  1.00 25.41           O  
ATOM    226  N   GLU B  31      10.638  16.477 -68.921  1.00 25.44           N  
ATOM    227  CA  GLU B  31       9.571  16.136 -67.985  1.00 25.44           C  
ATOM    228  C   GLU B  31      10.039  15.099 -66.968  1.00 25.44           C  
ATOM    229  CB  GLU B  31       8.341  15.618 -68.736  1.00 25.44           C  
ATOM    230  O   GLU B  31       9.268  14.226 -66.563  1.00 25.44           O  
ATOM    231  CG  GLU B  31       7.301  16.690 -69.027  1.00 25.44           C  
ATOM    232  CD  GLU B  31       6.001  16.131 -69.582  1.00 25.44           C  
ATOM    233  OE1 GLU B  31       5.003  16.881 -69.663  1.00 25.44           O  
ATOM    234  OE2 GLU B  31       5.981  14.931 -69.938  1.00 25.44           O  
ATOM    235  N   LYS B  32      11.231  15.044 -66.503  1.00 27.54           N  
ATOM    236  CA  LYS B  32      11.575  13.754 -65.911  1.00 27.54           C  
ATOM    237  C   LYS B  32      10.591  13.377 -64.807  1.00 27.54           C  
ATOM    238  CB  LYS B  32      13.000  13.780 -65.357  1.00 27.54           C  
ATOM    239  O   LYS B  32      10.221  14.217 -63.984  1.00 27.54           O  
ATOM    240  CG  LYS B  32      14.052  13.268 -66.330  1.00 27.54           C  
ATOM    241  CD  LYS B  32      15.428  13.201 -65.681  1.00 27.54           C  
ATOM    242  CE  LYS B  32      16.489  12.725 -66.664  1.00 27.54           C  
ATOM    243  NZ  LYS B  32      17.852  12.727 -66.054  1.00 27.54           N  
ATOM    244  N   GLY B  33       9.884  12.199 -64.951  1.00 26.95           N  
ATOM    245  CA  GLY B  33       8.804  11.442 -64.336  1.00 26.95           C  
ATOM    246  C   GLY B  33       9.101  11.032 -62.906  1.00 26.95           C  
ATOM    247  O   GLY B  33      10.211  10.592 -62.599  1.00 26.95           O  
ATOM    248  N   GLY B  34       8.741  11.768 -61.933  1.00 27.39           N  
ATOM    249  CA  GLY B  34       8.885  11.591 -60.497  1.00 27.39           C  
ATOM    250  C   GLY B  34       8.275  10.298 -59.991  1.00 27.39           C  
ATOM    251  O   GLY B  34       7.093  10.032 -60.221  1.00 27.39           O  
ATOM    252  N   ARG B  35       8.885   9.071 -60.164  1.00 29.09           N  
ATOM    253  CA  ARG B  35       8.398   7.763 -59.738  1.00 29.09           C  
ATOM    254  C   ARG B  35       8.041   7.768 -58.256  1.00 29.09           C  
ATOM    255  CB  ARG B  35       9.443   6.682 -60.022  1.00 29.09           C  
ATOM    256  O   ARG B  35       8.842   8.191 -57.420  1.00 29.09           O  
ATOM    257  CG  ARG B  35       9.279   6.006 -61.374  1.00 29.09           C  
ATOM    258  CD  ARG B  35      10.293   4.889 -61.573  1.00 29.09           C  
ATOM    259  NE  ARG B  35      10.218   4.326 -62.918  1.00 29.09           N  
ATOM    260  NH1 ARG B  35      12.013   2.897 -62.644  1.00 29.09           N  
ATOM    261  NH2 ARG B  35      10.878   2.951 -64.635  1.00 29.09           N  
ATOM    262  CZ  ARG B  35      11.037   3.392 -63.396  1.00 29.09           C  
ATOM    263  N   THR B  36       6.805   7.898 -57.903  1.00 30.90           N  
ATOM    264  CA  THR B  36       6.095   7.886 -56.629  1.00 30.90           C  
ATOM    265  C   THR B  36       6.313   6.563 -55.901  1.00 30.90           C  
ATOM    266  CB  THR B  36       4.586   8.123 -56.827  1.00 30.90           C  
ATOM    267  O   THR B  36       5.977   5.498 -56.423  1.00 30.90           O  
ATOM    268  CG2 THR B  36       4.068   9.198 -55.878  1.00 30.90           C  
ATOM    269  OG1 THR B  36       4.347   8.538 -58.178  1.00 30.90           O  
ATOM    270  N   GLN B  37       7.482   6.246 -55.352  1.00 31.21           N  
ATOM    271  CA  GLN B  37       7.731   5.052 -54.551  1.00 31.21           C  
ATOM    272  C   GLN B  37       6.657   4.874 -53.482  1.00 31.21           C  
ATOM    273  CB  GLN B  37       9.113   5.120 -53.900  1.00 31.21           C  
ATOM    274  O   GLN B  37       6.381   5.796 -52.711  1.00 31.21           O  
ATOM    275  CG  GLN B  37      10.175   4.306 -54.627  1.00 31.21           C  
ATOM    276  CD  GLN B  37      11.528   4.362 -53.942  1.00 31.21           C  
ATOM    277  NE2 GLN B  37      12.528   3.735 -54.553  1.00 31.21           N  
ATOM    278  OE1 GLN B  37      11.673   4.964 -52.874  1.00 31.21           O  
ATOM    279  N   SER B  38       5.570   4.152 -53.751  1.00 36.18           N  
ATOM    280  CA  SER B  38       4.473   3.680 -52.911  1.00 36.18           C  
ATOM    281  C   SER B  38       4.995   3.027 -51.636  1.00 36.18           C  
ATOM    282  CB  SER B  38       3.597   2.690 -53.680  1.00 36.18           C  
ATOM    283  O   SER B  38       5.794   2.089 -51.695  1.00 36.18           O  
ATOM    284  OG  SER B  38       3.501   1.459 -52.985  1.00 36.18           O  
ATOM    285  N   GLN B  39       5.372   3.719 -50.598  1.00 36.65           N  
ATOM    286  CA  GLN B  39       5.687   3.219 -49.263  1.00 36.65           C  
ATOM    287  C   GLN B  39       4.621   2.242 -48.777  1.00 36.65           C  
ATOM    288  CB  GLN B  39       5.827   4.378 -48.275  1.00 36.65           C  
ATOM    289  O   GLN B  39       3.426   2.541 -48.830  1.00 36.65           O  
ATOM    290  CG  GLN B  39       7.245   4.923 -48.164  1.00 36.65           C  
ATOM    291  CD  GLN B  39       7.461   5.744 -46.907  1.00 36.65           C  
ATOM    292  NE2 GLN B  39       8.713   6.100 -46.639  1.00 36.65           N  
ATOM    293  OE1 GLN B  39       6.511   6.058 -46.183  1.00 36.65           O  
ATOM    294  N   LEU B  40       4.663   0.959 -49.079  1.00 38.86           N  
ATOM    295  CA  LEU B  40       3.887  -0.120 -48.476  1.00 38.86           C  
ATOM    296  C   LEU B  40       3.622   0.159 -47.001  1.00 38.86           C  
ATOM    297  CB  LEU B  40       4.618  -1.456 -48.631  1.00 38.86           C  
ATOM    298  O   LEU B  40       4.556   0.386 -46.230  1.00 38.86           O  
ATOM    299  CG  LEU B  40       4.218  -2.313 -49.834  1.00 38.86           C  
ATOM    300  CD1 LEU B  40       5.448  -2.971 -50.449  1.00 38.86           C  
ATOM    301  CD2 LEU B  40       3.192  -3.364 -49.424  1.00 38.86           C  
ATOM    302  N   ALA B  41       2.561   0.864 -46.636  1.00 45.46           N  
ATOM    303  CA  ALA B  41       1.987   0.993 -45.299  1.00 45.46           C  
ATOM    304  C   ALA B  41       1.975  -0.350 -44.575  1.00 45.46           C  
ATOM    305  CB  ALA B  41       0.573   1.563 -45.380  1.00 45.46           C  
ATOM    306  O   ALA B  41       1.423  -1.330 -45.081  1.00 45.46           O  
ATOM    307  N   LYS B  42       3.078  -0.878 -44.167  1.00 46.10           N  
ATOM    308  CA  LYS B  42       3.086  -1.996 -43.227  1.00 46.10           C  
ATOM    309  C   LYS B  42       1.954  -1.868 -42.212  1.00 46.10           C  
ATOM    310  CB  LYS B  42       4.431  -2.081 -42.505  1.00 46.10           C  
ATOM    311  O   LYS B  42       1.845  -0.852 -41.521  1.00 46.10           O  
ATOM    312  CG  LYS B  42       5.329  -3.205 -43.000  1.00 46.10           C  
ATOM    313  CD  LYS B  42       6.630  -3.270 -42.210  1.00 46.10           C  
ATOM    314  CE  LYS B  42       7.546  -4.371 -42.728  1.00 46.10           C  
ATOM    315  NZ  LYS B  42       8.849  -4.396 -42.000  1.00 46.10           N  
ATOM    316  N   SER B  43       0.683  -2.124 -42.564  1.00 52.97           N  
ATOM    317  CA  SER B  43      -0.368  -2.306 -41.568  1.00 52.97           C  
ATOM    318  C   SER B  43       0.147  -3.075 -40.356  1.00 52.97           C  
ATOM    319  CB  SER B  43      -1.564  -3.039 -42.177  1.00 52.97           C  
ATOM    320  O   SER B  43       0.451  -4.266 -40.453  1.00 52.97           O  
ATOM    321  OG  SER B  43      -1.593  -4.392 -41.754  1.00 52.97           O  
ATOM    322  N   SER B  44       1.157  -2.653 -39.626  1.00 58.94           N  
ATOM    323  CA  SER B  44       1.753  -3.462 -38.567  1.00 58.94           C  
ATOM    324  C   SER B  44       0.734  -3.788 -37.481  1.00 58.94           C  
ATOM    325  CB  SER B  44       2.953  -2.741 -37.952  1.00 58.94           C  
ATOM    326  O   SER B  44       0.036  -2.899 -36.990  1.00 58.94           O  
ATOM    327  OG  SER B  44       2.530  -1.633 -37.175  1.00 58.94           O  
ATOM    328  N   ARG B  45      -0.035  -4.903 -37.524  1.00 80.17           N  
ATOM    329  CA  ARG B  45      -0.874  -5.416 -36.446  1.00 80.17           C  
ATOM    330  C   ARG B  45      -0.284  -5.071 -35.083  1.00 80.17           C  
ATOM    331  CB  ARG B  45      -1.048  -6.931 -36.574  1.00 80.17           C  
ATOM    332  O   ARG B  45       0.928  -5.168 -34.882  1.00 80.17           O  
ATOM    333  CG  ARG B  45      -2.381  -7.349 -37.173  1.00 80.17           C  
ATOM    334  CD  ARG B  45      -2.511  -8.864 -37.258  1.00 80.17           C  
ATOM    335  NE  ARG B  45      -3.762  -9.263 -37.895  1.00 80.17           N  
ATOM    336  NH1 ARG B  45      -3.183 -11.489 -38.111  1.00 80.17           N  
ATOM    337  NH2 ARG B  45      -5.222 -10.753 -38.855  1.00 80.17           N  
ATOM    338  CZ  ARG B  45      -4.053 -10.501 -38.286  1.00 80.17           C  
ATOM    339  N   PRO B  46      -1.154  -4.572 -34.158  1.00 83.84           N  
ATOM    340  CA  PRO B  46      -0.643  -4.230 -32.829  1.00 83.84           C  
ATOM    341  C   PRO B  46      -0.102  -5.443 -32.075  1.00 83.84           C  
ATOM    342  CB  PRO B  46      -1.867  -3.647 -32.119  1.00 83.84           C  
ATOM    343  O   PRO B  46      -0.641  -6.545 -32.204  1.00 83.84           O  
ATOM    344  CG  PRO B  46      -3.028  -4.045 -32.972  1.00 83.84           C  
ATOM    345  CD  PRO B  46      -2.510  -4.464 -34.318  1.00 83.84           C  
ATOM    346  N   GLU B  47       1.019  -5.288 -31.491  1.00 91.22           N  
ATOM    347  CA  GLU B  47       1.654  -6.322 -30.678  1.00 91.22           C  
ATOM    348  C   GLU B  47       1.274  -6.178 -29.207  1.00 91.22           C  
ATOM    349  CB  GLU B  47       3.175  -6.271 -30.836  1.00 91.22           C  
ATOM    350  O   GLU B  47       1.215  -5.064 -28.682  1.00 91.22           O  
ATOM    351  CG  GLU B  47       3.891  -7.504 -30.302  1.00 91.22           C  
ATOM    352  CD  GLU B  47       5.398  -7.453 -30.494  1.00 91.22           C  
ATOM    353  OE1 GLU B  47       6.100  -8.380 -30.031  1.00 91.22           O  
ATOM    354  OE2 GLU B  47       5.881  -6.478 -31.113  1.00 91.22           O  
ATOM    355  N   PHE B  48       0.904  -7.340 -28.562  1.00 94.05           N  
ATOM    356  CA  PHE B  48       0.583  -7.366 -27.140  1.00 94.05           C  
ATOM    357  C   PHE B  48       1.833  -7.141 -26.298  1.00 94.05           C  
ATOM    358  CB  PHE B  48      -0.073  -8.698 -26.760  1.00 94.05           C  
ATOM    359  O   PHE B  48       2.814  -7.876 -26.426  1.00 94.05           O  
ATOM    360  CG  PHE B  48      -0.426  -8.806 -25.301  1.00 94.05           C  
ATOM    361  CD1 PHE B  48       0.326  -9.603 -24.447  1.00 94.05           C  
ATOM    362  CD2 PHE B  48      -1.511  -8.110 -24.784  1.00 94.05           C  
ATOM    363  CE1 PHE B  48       0.002  -9.705 -23.096  1.00 94.05           C  
ATOM    364  CE2 PHE B  48      -1.841  -8.207 -23.435  1.00 94.05           C  
ATOM    365  CZ  PHE B  48      -1.084  -9.006 -22.593  1.00 94.05           C  
ATOM    366  N   ASP B  49       1.816  -6.123 -25.513  1.00 95.47           N  
ATOM    367  CA  ASP B  49       2.891  -5.830 -24.570  1.00 95.47           C  
ATOM    368  C   ASP B  49       2.476  -6.170 -23.140  1.00 95.47           C  
ATOM    369  CB  ASP B  49       3.300  -4.358 -24.662  1.00 95.47           C  
ATOM    370  O   ASP B  49       1.713  -5.430 -22.517  1.00 95.47           O  
ATOM    371  CG  ASP B  49       4.451  -4.003 -23.737  1.00 95.47           C  
ATOM    372  OD1 ASP B  49       5.012  -4.910 -23.085  1.00 95.47           O  
ATOM    373  OD2 ASP B  49       4.798  -2.805 -23.657  1.00 95.47           O  
ATOM    374  N   TRP B  50       3.006  -7.224 -22.617  1.00 96.26           N  
ATOM    375  CA  TRP B  50       2.577  -7.701 -21.306  1.00 96.26           C  
ATOM    376  C   TRP B  50       2.939  -6.697 -20.216  1.00 96.26           C  
ATOM    377  CB  TRP B  50       3.208  -9.061 -20.995  1.00 96.26           C  
ATOM    378  O   TRP B  50       2.378  -6.734 -19.119  1.00 96.26           O  
ATOM    379  CG  TRP B  50       4.693  -9.012 -20.795  1.00 96.26           C  
ATOM    380  CD1 TRP B  50       5.658  -9.151 -21.753  1.00 96.26           C  
ATOM    381  CD2 TRP B  50       5.382  -8.815 -19.557  1.00 96.26           C  
ATOM    382  CE2 TRP B  50       6.766  -8.845 -19.839  1.00 96.26           C  
ATOM    383  CE3 TRP B  50       4.963  -8.615 -18.235  1.00 96.26           C  
ATOM    384  NE1 TRP B  50       6.907  -9.051 -21.185  1.00 96.26           N  
ATOM    385  CH2 TRP B  50       7.297  -8.488 -17.561  1.00 96.26           C  
ATOM    386  CZ2 TRP B  50       7.734  -8.682 -18.846  1.00 96.26           C  
ATOM    387  CZ3 TRP B  50       5.929  -8.453 -17.247  1.00 96.26           C  
ATOM    388  N   GLN B  51       3.905  -5.855 -20.462  1.00 95.71           N  
ATOM    389  CA  GLN B  51       4.297  -4.847 -19.482  1.00 95.71           C  
ATOM    390  C   GLN B  51       3.294  -3.697 -19.446  1.00 95.71           C  
ATOM    391  CB  GLN B  51       5.697  -4.314 -19.789  1.00 95.71           C  
ATOM    392  O   GLN B  51       3.284  -2.905 -18.502  1.00 95.71           O  
ATOM    393  CG  GLN B  51       6.804  -5.339 -19.582  1.00 95.71           C  
ATOM    394  CD  GLN B  51       8.182  -4.784 -19.888  1.00 95.71           C  
ATOM    395  NE2 GLN B  51       9.176  -5.664 -19.948  1.00 95.71           N  
ATOM    396  OE1 GLN B  51       8.353  -3.574 -20.069  1.00 95.71           O  
ATOM    397  N   ASP B  52       2.476  -3.590 -20.476  1.00 96.66           N  
ATOM    398  CA  ASP B  52       1.418  -2.592 -20.601  1.00 96.66           C  
ATOM    399  C   ASP B  52       0.280  -3.105 -21.480  1.00 96.66           C  
ATOM    400  CB  ASP B  52       1.977  -1.286 -21.172  1.00 96.66           C  
ATOM    401  O   ASP B  52      -0.002  -2.533 -22.535  1.00 96.66           O  
ATOM    402  CG  ASP B  52       1.008  -0.123 -21.050  1.00 96.66           C  
ATOM    403  OD1 ASP B  52       0.043  -0.213 -20.261  1.00 96.66           O  
ATOM    404  OD2 ASP B  52       1.209   0.891 -21.752  1.00 96.66           O  
ATOM    405  N   PRO B  53      -0.501  -4.023 -20.938  1.00 97.06           N  
ATOM    406  CA  PRO B  53      -1.432  -4.833 -21.726  1.00 97.06           C  
ATOM    407  C   PRO B  53      -2.562  -4.007 -22.336  1.00 97.06           C  
ATOM    408  CB  PRO B  53      -1.978  -5.835 -20.706  1.00 97.06           C  
ATOM    409  O   PRO B  53      -3.027  -4.309 -23.439  1.00 97.06           O  
ATOM    410  CG  PRO B  53      -0.917  -5.930 -19.658  1.00 97.06           C  
ATOM    411  CD  PRO B  53      -0.252  -4.590 -19.530  1.00 97.06           C  
ATOM    412  N   LEU B  54      -3.003  -3.032 -21.656  1.00 97.73           N  
ATOM    413  CA  LEU B  54      -4.109  -2.233 -22.174  1.00 97.73           C  
ATOM    414  C   LEU B  54      -3.644  -0.823 -22.522  1.00 97.73           C  
ATOM    415  CB  LEU B  54      -5.249  -2.171 -21.155  1.00 97.73           C  
ATOM    416  O   LEU B  54      -4.449   0.111 -22.551  1.00 97.73           O  
ATOM    417  CG  LEU B  54      -6.007  -3.475 -20.904  1.00 97.73           C  
ATOM    418  CD1 LEU B  54      -7.124  -3.253 -19.890  1.00 97.73           C  
ATOM    419  CD2 LEU B  54      -6.566  -4.029 -22.210  1.00 97.73           C  
ATOM    420  N   VAL B  55      -2.352  -0.681 -22.668  1.00 97.10           N  
ATOM    421  CA  VAL B  55      -1.697   0.533 -23.143  1.00 97.10           C  
ATOM    422  C   VAL B  55      -2.075   1.710 -22.247  1.00 97.10           C  
ATOM    423  CB  VAL B  55      -2.068   0.840 -24.612  1.00 97.10           C  
ATOM    424  O   VAL B  55      -2.510   2.756 -22.735  1.00 97.10           O  
ATOM    425  CG1 VAL B  55      -1.068   1.816 -25.228  1.00 97.10           C  
ATOM    426  CG2 VAL B  55      -2.133  -0.450 -25.426  1.00 97.10           C  
ATOM    427  N   LEU B  56      -1.911   1.545 -20.961  1.00 98.04           N  
ATOM    428  CA  LEU B  56      -2.162   2.589 -19.973  1.00 98.04           C  
ATOM    429  C   LEU B  56      -1.386   3.857 -20.313  1.00 98.04           C  
ATOM    430  CB  LEU B  56      -1.782   2.104 -18.571  1.00 98.04           C  
ATOM    431  O   LEU B  56      -1.875   4.967 -20.090  1.00 98.04           O  
ATOM    432  CG  LEU B  56      -2.073   3.066 -17.419  1.00 98.04           C  
ATOM    433  CD1 LEU B  56      -3.574   3.149 -17.163  1.00 98.04           C  
ATOM    434  CD2 LEU B  56      -1.334   2.630 -16.158  1.00 98.04           C  
ATOM    435  N   GLU B  57      -0.241   3.674 -20.907  1.00 96.87           N  
ATOM    436  CA  GLU B  57       0.672   4.761 -21.245  1.00 96.87           C  
ATOM    437  C   GLU B  57      -0.026   5.829 -22.083  1.00 96.87           C  
ATOM    438  CB  GLU B  57       1.895   4.224 -21.993  1.00 96.87           C  
ATOM    439  O   GLU B  57       0.179   7.026 -21.869  1.00 96.87           O  
ATOM    440  CG  GLU B  57       2.967   5.272 -22.253  1.00 96.87           C  
ATOM    441  CD  GLU B  57       3.847   5.543 -21.043  1.00 96.87           C  
ATOM    442  OE1 GLU B  57       4.660   6.495 -21.085  1.00 96.87           O  
ATOM    443  OE2 GLU B  57       3.723   4.798 -20.046  1.00 96.87           O  
ATOM    444  N   GLU B  58      -0.840   5.419 -22.884  1.00 96.65           N  
ATOM    445  CA  GLU B  58      -1.493   6.330 -23.819  1.00 96.65           C  
ATOM    446  C   GLU B  58      -2.563   7.164 -23.121  1.00 96.65           C  
ATOM    447  CB  GLU B  58      -2.110   5.553 -24.985  1.00 96.65           C  
ATOM    448  O   GLU B  58      -3.031   8.166 -23.667  1.00 96.65           O  
ATOM    449  CG  GLU B  58      -1.092   5.066 -26.006  1.00 96.65           C  
ATOM    450  CD  GLU B  58      -1.729   4.413 -27.223  1.00 96.65           C  
ATOM    451  OE1 GLU B  58      -0.989   3.916 -28.102  1.00 96.65           O  
ATOM    452  OE2 GLU B  58      -2.978   4.399 -27.299  1.00 96.65           O  
ATOM    453  N   GLN B  59      -2.945   6.737 -21.919  1.00 98.14           N  
ATOM    454  CA  GLN B  59      -3.975   7.467 -21.189  1.00 98.14           C  
ATOM    455  C   GLN B  59      -3.358   8.509 -20.260  1.00 98.14           C  
ATOM    456  CB  GLN B  59      -4.851   6.503 -20.387  1.00 98.14           C  
ATOM    457  O   GLN B  59      -4.064   9.362 -19.718  1.00 98.14           O  
ATOM    458  CG  GLN B  59      -5.608   5.500 -21.247  1.00 98.14           C  
ATOM    459  CD  GLN B  59      -6.649   6.155 -22.135  1.00 98.14           C  
ATOM    460  NE2 GLN B  59      -6.758   5.679 -23.371  1.00 98.14           N  
ATOM    461  OE1 GLN B  59      -7.350   7.079 -21.713  1.00 98.14           O  
ATOM    462  N   LEU B  60      -2.073   8.530 -20.143  1.00 97.64           N  
ATOM    463  CA  LEU B  60      -1.381   9.460 -19.257  1.00 97.64           C  
ATOM    464  C   LEU B  60      -0.977  10.726 -20.006  1.00 97.64           C  
ATOM    465  CB  LEU B  60      -0.143   8.798 -18.645  1.00 97.64           C  
ATOM    466  O   LEU B  60      -0.643  10.671 -21.191  1.00 97.64           O  
ATOM    467  CG  LEU B  60      -0.389   7.535 -17.818  1.00 97.64           C  
ATOM    468  CD1 LEU B  60       0.936   6.946 -17.345  1.00 97.64           C  
ATOM    469  CD2 LEU B  60      -1.298   7.840 -16.633  1.00 97.64           C  
ATOM    470  N   THR B  61      -1.003  11.849 -19.277  1.00 95.14           N  
ATOM    471  CA  THR B  61      -0.512  13.097 -19.853  1.00 95.14           C  
ATOM    472  C   THR B  61       1.012  13.102 -19.914  1.00 95.14           C  
ATOM    473  CB  THR B  61      -1.001  14.314 -19.046  1.00 95.14           C  
ATOM    474  O   THR B  61       1.669  12.313 -19.231  1.00 95.14           O  
ATOM    475  CG2 THR B  61      -2.516  14.287 -18.873  1.00 95.14           C  
ATOM    476  OG1 THR B  61      -0.382  14.302 -17.754  1.00 95.14           O  
ATOM    477  N   THR B  62       1.533  13.958 -20.735  1.00 92.29           N  
ATOM    478  CA  THR B  62       2.981  14.081 -20.863  1.00 92.29           C  
ATOM    479  C   THR B  62       3.614  14.433 -19.519  1.00 92.29           C  
ATOM    480  CB  THR B  62       3.360  15.147 -21.907  1.00 92.29           C  
ATOM    481  O   THR B  62       4.660  13.889 -19.159  1.00 92.29           O  
ATOM    482  CG2 THR B  62       4.871  15.205 -22.110  1.00 92.29           C  
ATOM    483  OG1 THR B  62       2.733  14.829 -23.156  1.00 92.29           O  
ATOM    484  N   ASP B  63       2.956  15.325 -18.784  1.00 91.21           N  
ATOM    485  CA  ASP B  63       3.451  15.718 -17.468  1.00 91.21           C  
ATOM    486  C   ASP B  63       3.459  14.531 -16.507  1.00 91.21           C  
ATOM    487  CB  ASP B  63       2.602  16.854 -16.893  1.00 91.21           C  
ATOM    488  O   ASP B  63       4.423  14.333 -15.765  1.00 91.21           O  
ATOM    489  CG  ASP B  63       2.878  18.193 -17.554  1.00 91.21           C  
ATOM    490  OD1 ASP B  63       3.882  18.316 -18.288  1.00 91.21           O  
ATOM    491  OD2 ASP B  63       2.085  19.135 -17.336  1.00 91.21           O  
ATOM    492  N   GLU B  64       2.429  13.726 -16.546  1.00 95.20           N  
ATOM    493  CA  GLU B  64       2.334  12.542 -15.697  1.00 95.20           C  
ATOM    494  C   GLU B  64       3.440  11.542 -16.018  1.00 95.20           C  
ATOM    495  CB  GLU B  64       0.963  11.878 -15.852  1.00 95.20           C  
ATOM    496  O   GLU B  64       4.064  10.986 -15.112  1.00 95.20           O  
ATOM    497  CG  GLU B  64      -0.174  12.658 -15.208  1.00 95.20           C  
ATOM    498  CD  GLU B  64      -1.550  12.183 -15.647  1.00 95.20           C  
ATOM    499  OE1 GLU B  64      -2.555  12.552 -14.997  1.00 95.20           O  
ATOM    500  OE2 GLU B  64      -1.625  11.436 -16.647  1.00 95.20           O  
ATOM    501  N   ILE B  65       3.754  11.382 -17.268  1.00 95.73           N  
ATOM    502  CA  ILE B  65       4.794  10.458 -17.708  1.00 95.73           C  
ATOM    503  C   ILE B  65       6.160  10.962 -17.249  1.00 95.73           C  
ATOM    504  CB  ILE B  65       4.776  10.276 -19.242  1.00 95.73           C  
ATOM    505  O   ILE B  65       6.969  10.192 -16.726  1.00 95.73           O  
ATOM    506  CG1 ILE B  65       3.510   9.529 -19.677  1.00 95.73           C  
ATOM    507  CG2 ILE B  65       6.035   9.542 -19.713  1.00 95.73           C  
ATOM    508  CD1 ILE B  65       3.294   9.503 -21.184  1.00 95.73           C  
ATOM    509  N   LEU B  66       6.377  12.206 -17.401  1.00 93.09           N  
ATOM    510  CA  LEU B  66       7.657  12.797 -17.029  1.00 93.09           C  
ATOM    511  C   LEU B  66       7.890  12.689 -15.526  1.00 93.09           C  
ATOM    512  CB  LEU B  66       7.716  14.264 -17.462  1.00 93.09           C  
ATOM    513  O   LEU B  66       8.978  12.308 -15.088  1.00 93.09           O  
ATOM    514  CG  LEU B  66       9.026  15.002 -17.183  1.00 93.09           C  
ATOM    515  CD1 LEU B  66      10.161  14.396 -18.003  1.00 93.09           C  
ATOM    516  CD2 LEU B  66       8.878  16.490 -17.483  1.00 93.09           C  
ATOM    517  N   ILE B  67       6.872  12.970 -14.749  1.00 93.96           N  
ATOM    518  CA  ILE B  67       6.966  12.894 -13.295  1.00 93.96           C  
ATOM    519  C   ILE B  67       7.225  11.450 -12.869  1.00 93.96           C  
ATOM    520  CB  ILE B  67       5.685  13.431 -12.618  1.00 93.96           C  
ATOM    521  O   ILE B  67       8.105  11.188 -12.046  1.00 93.96           O  
ATOM    522  CG1 ILE B  67       5.618  14.958 -12.737  1.00 93.96           C  
ATOM    523  CG2 ILE B  67       5.626  12.993 -11.151  1.00 93.96           C  
ATOM    524  CD1 ILE B  67       4.274  15.551 -12.338  1.00 93.96           C  
ATOM    525  N   ARG B  68       6.509  10.550 -13.427  1.00 95.93           N  
ATOM    526  CA  ARG B  68       6.673   9.133 -13.117  1.00 95.93           C  
ATOM    527  C   ARG B  68       8.086   8.661 -13.441  1.00 95.93           C  
ATOM    528  CB  ARG B  68       5.650   8.293 -13.884  1.00 95.93           C  
ATOM    529  O   ARG B  68       8.743   8.032 -12.609  1.00 95.93           O  
ATOM    530  CG  ARG B  68       5.769   6.798 -13.634  1.00 95.93           C  
ATOM    531  CD  ARG B  68       5.114   5.986 -14.743  1.00 95.93           C  
ATOM    532  NE  ARG B  68       5.783   6.187 -16.025  1.00 95.93           N  
ATOM    533  NH1 ARG B  68       4.063   5.311 -17.295  1.00 95.93           N  
ATOM    534  NH2 ARG B  68       5.965   6.089 -18.312  1.00 95.93           N  
ATOM    535  CZ  ARG B  68       5.269   5.862 -17.208  1.00 95.93           C  
ATOM    536  N   ASP B  69       8.605   9.004 -14.620  1.00 94.78           N  
ATOM    537  CA  ASP B  69       9.887   8.492 -15.094  1.00 94.78           C  
ATOM    538  C   ASP B  69      11.043   9.067 -14.280  1.00 94.78           C  
ATOM    539  CB  ASP B  69      10.078   8.812 -16.578  1.00 94.78           C  
ATOM    540  O   ASP B  69      11.997   8.356 -13.958  1.00 94.78           O  
ATOM    541  CG  ASP B  69       9.178   7.988 -17.483  1.00 94.78           C  
ATOM    542  OD1 ASP B  69       8.484   7.076 -16.986  1.00 94.78           O  
ATOM    543  OD2 ASP B  69       9.166   8.252 -18.705  1.00 94.78           O  
ATOM    544  N   THR B  70      10.936  10.318 -13.962  1.00 93.17           N  
ATOM    545  CA  THR B  70      11.963  10.949 -13.139  1.00 93.17           C  
ATOM    546  C   THR B  70      12.016  10.308 -11.755  1.00 93.17           C  
ATOM    547  CB  THR B  70      11.715  12.462 -12.998  1.00 93.17           C  
ATOM    548  O   THR B  70      13.096   9.980 -11.258  1.00 93.17           O  
ATOM    549  CG2 THR B  70      12.798  13.120 -12.150  1.00 93.17           C  
ATOM    550  OG1 THR B  70      11.712  13.063 -14.299  1.00 93.17           O  
ATOM    551  N   PHE B  71      10.888  10.081 -11.250  1.00 96.56           N  
ATOM    552  CA  PHE B  71      10.824   9.502  -9.913  1.00 96.56           C  
ATOM    553  C   PHE B  71      11.238   8.036  -9.937  1.00 96.56           C  
ATOM    554  CB  PHE B  71       9.412   9.639  -9.334  1.00 96.56           C  
ATOM    555  O   PHE B  71      11.849   7.542  -8.987  1.00 96.56           O  
ATOM    556  CG  PHE B  71       9.341   9.412  -7.848  1.00 96.56           C  
ATOM    557  CD1 PHE B  71       8.442   8.497  -7.313  1.00 96.56           C  
ATOM    558  CD2 PHE B  71      10.174  10.114  -6.986  1.00 96.56           C  
ATOM    559  CE1 PHE B  71       8.374   8.285  -5.938  1.00 96.56           C  
ATOM    560  CE2 PHE B  71      10.111   9.907  -5.611  1.00 96.56           C  
ATOM    561  CZ  PHE B  71       9.210   8.993  -5.089  1.00 96.56           C  
ATOM    562  N   ARG B  72      10.867   7.348 -10.985  1.00 96.55           N  
ATOM    563  CA  ARG B  72      11.293   5.961 -11.141  1.00 96.55           C  
ATOM    564  C   ARG B  72      12.814   5.849 -11.114  1.00 96.55           C  
ATOM    565  CB  ARG B  72      10.748   5.374 -12.445  1.00 96.55           C  
ATOM    566  O   ARG B  72      13.364   4.946 -10.480  1.00 96.55           O  
ATOM    567  CG  ARG B  72      11.190   3.943 -12.709  1.00 96.55           C  
ATOM    568  CD  ARG B  72      10.697   3.441 -14.059  1.00 96.55           C  
ATOM    569  NE  ARG B  72       9.249   3.252 -14.067  1.00 96.55           N  
ATOM    570  NH1 ARG B  72       9.113   2.800 -16.329  1.00 96.55           N  
ATOM    571  NH2 ARG B  72       7.217   2.803 -15.039  1.00 96.55           N  
ATOM    572  CZ  ARG B  72       8.529   2.952 -15.145  1.00 96.55           C  
ATOM    573  N   THR B  73      13.480   6.690 -11.786  1.00 94.73           N  
ATOM    574  CA  THR B  73      14.938   6.688 -11.797  1.00 94.73           C  
ATOM    575  C   THR B  73      15.490   6.866 -10.385  1.00 94.73           C  
ATOM    576  CB  THR B  73      15.491   7.797 -12.711  1.00 94.73           C  
ATOM    577  O   THR B  73      16.378   6.123  -9.962  1.00 94.73           O  
ATOM    578  CG2 THR B  73      17.016   7.815 -12.693  1.00 94.73           C  
ATOM    579  OG1 THR B  73      15.043   7.570 -14.053  1.00 94.73           O  
ATOM    580  N   TYR B  74      14.973   7.779  -9.652  1.00 95.72           N  
ATOM    581  CA  TYR B  74      15.390   7.992  -8.271  1.00 95.72           C  
ATOM    582  C   TYR B  74      15.148   6.744  -7.430  1.00 95.72           C  
ATOM    583  CB  TYR B  74      14.646   9.184  -7.662  1.00 95.72           C  
ATOM    584  O   TYR B  74      16.038   6.295  -6.704  1.00 95.72           O  
ATOM    585  CG  TYR B  74      14.772   9.276  -6.161  1.00 95.72           C  
ATOM    586  CD1 TYR B  74      13.707   8.934  -5.330  1.00 95.72           C  
ATOM    587  CD2 TYR B  74      15.956   9.704  -5.569  1.00 95.72           C  
ATOM    588  CE1 TYR B  74      13.818   9.019  -3.946  1.00 95.72           C  
ATOM    589  CE2 TYR B  74      16.078   9.792  -4.186  1.00 95.72           C  
ATOM    590  OH  TYR B  74      15.121   9.533  -2.015  1.00 95.72           O  
ATOM    591  CZ  TYR B  74      15.006   9.448  -3.385  1.00 95.72           C  
ATOM    592  N   CYS B  75      13.952   6.161  -7.559  1.00 98.12           N  
ATOM    593  CA  CYS B  75      13.587   4.989  -6.772  1.00 98.12           C  
ATOM    594  C   CYS B  75      14.535   3.828  -7.052  1.00 98.12           C  
ATOM    595  CB  CYS B  75      12.149   4.568  -7.072  1.00 98.12           C  
ATOM    596  O   CYS B  75      15.030   3.188  -6.123  1.00 98.12           O  
ATOM    597  SG  CYS B  75      10.907   5.716  -6.436  1.00 98.12           S  
ATOM    598  N   GLN B  76      14.856   3.656  -8.316  1.00 94.42           N  
ATOM    599  CA  GLN B  76      15.662   2.505  -8.710  1.00 94.42           C  
ATOM    600  C   GLN B  76      17.140   2.742  -8.416  1.00 94.42           C  
ATOM    601  CB  GLN B  76      15.465   2.194 -10.194  1.00 94.42           C  
ATOM    602  O   GLN B  76      17.845   1.832  -7.974  1.00 94.42           O  
ATOM    603  CG  GLN B  76      14.059   1.723 -10.542  1.00 94.42           C  
ATOM    604  CD  GLN B  76      13.620   0.527  -9.719  1.00 94.42           C  
ATOM    605  NE2 GLN B  76      12.401   0.585  -9.192  1.00 94.42           N  
ATOM    606  OE1 GLN B  76      14.369  -0.442  -9.558  1.00 94.42           O  
ATOM    607  N   GLU B  77      17.612   3.952  -8.489  1.00 91.87           N  
ATOM    608  CA  GLU B  77      19.042   4.225  -8.377  1.00 91.87           C  
ATOM    609  C   GLU B  77      19.430   4.558  -6.939  1.00 91.87           C  
ATOM    610  CB  GLU B  77      19.445   5.371  -9.309  1.00 91.87           C  
ATOM    611  O   GLU B  77      20.537   4.241  -6.500  1.00 91.87           O  
ATOM    612  CG  GLU B  77      19.375   5.016 -10.787  1.00 91.87           C  
ATOM    613  CD  GLU B  77      19.897   6.118 -11.695  1.00 91.87           C  
ATOM    614  OE1 GLU B  77      19.927   5.923 -12.931  1.00 91.87           O  
ATOM    615  OE2 GLU B  77      20.279   7.185 -11.165  1.00 91.87           O  
ATOM    616  N   ARG B  78      18.496   5.100  -6.223  1.00 94.68           N  
ATOM    617  CA  ARG B  78      18.890   5.582  -4.903  1.00 94.68           C  
ATOM    618  C   ARG B  78      18.228   4.764  -3.800  1.00 94.68           C  
ATOM    619  CB  ARG B  78      18.536   7.062  -4.742  1.00 94.68           C  
ATOM    620  O   ARG B  78      18.849   4.476  -2.775  1.00 94.68           O  
ATOM    621  CG  ARG B  78      19.256   7.978  -5.719  1.00 94.68           C  
ATOM    622  CD  ARG B  78      20.729   8.132  -5.367  1.00 94.68           C  
ATOM    623  NE  ARG B  78      20.918   9.004  -4.211  1.00 94.68           N  
ATOM    624  NH1 ARG B  78      23.200   9.226  -4.493  1.00 94.68           N  
ATOM    625  NH2 ARG B  78      22.146  10.287  -2.756  1.00 94.68           N  
ATOM    626  CZ  ARG B  78      22.088   9.504  -3.823  1.00 94.68           C  
ATOM    627  N   LEU B  79      17.035   4.320  -3.974  1.00 98.15           N  
ATOM    628  CA  LEU B  79      16.301   3.666  -2.896  1.00 98.15           C  
ATOM    629  C   LEU B  79      16.490   2.153  -2.949  1.00 98.15           C  
ATOM    630  CB  LEU B  79      14.811   4.008  -2.977  1.00 98.15           C  
ATOM    631  O   LEU B  79      16.673   1.509  -1.914  1.00 98.15           O  
ATOM    632  CG  LEU B  79      14.442   5.479  -2.779  1.00 98.15           C  
ATOM    633  CD1 LEU B  79      12.926   5.648  -2.766  1.00 98.15           C  
ATOM    634  CD2 LEU B  79      15.057   6.017  -1.491  1.00 98.15           C  
ATOM    635  N   MET B  80      16.441   1.564  -4.121  1.00 96.23           N  
ATOM    636  CA  MET B  80      16.511   0.114  -4.273  1.00 96.23           C  
ATOM    637  C   MET B  80      17.793  -0.437  -3.658  1.00 96.23           C  
ATOM    638  CB  MET B  80      16.430  -0.276  -5.750  1.00 96.23           C  
ATOM    639  O   MET B  80      17.763  -1.445  -2.949  1.00 96.23           O  
ATOM    640  CG  MET B  80      16.255  -1.769  -5.981  1.00 96.23           C  
ATOM    641  SD  MET B  80      14.707  -2.418  -5.242  1.00 96.23           S  
ATOM    642  CE  MET B  80      15.144  -4.171  -5.071  1.00 96.23           C  
ATOM    643  N   PRO B  81      18.975   0.208  -3.802  1.00 94.13           N  
ATOM    644  CA  PRO B  81      20.220  -0.320  -3.240  1.00 94.13           C  
ATOM    645  C   PRO B  81      20.251  -0.258  -1.714  1.00 94.13           C  
ATOM    646  CB  PRO B  81      21.294   0.587  -3.846  1.00 94.13           C  
ATOM    647  O   PRO B  81      21.034  -0.970  -1.080  1.00 94.13           O  
ATOM    648  CG  PRO B  81      20.693   1.093  -5.117  1.00 94.13           C  
ATOM    649  CD  PRO B  81      19.215   1.263  -4.912  1.00 94.13           C  
ATOM    650  N   ARG B  82      19.343   0.579  -1.115  1.00 94.57           N  
ATOM    651  CA  ARG B  82      19.364   0.803   0.327  1.00 94.57           C  
ATOM    652  C   ARG B  82      18.422  -0.159   1.044  1.00 94.57           C  
ATOM    653  CB  ARG B  82      18.984   2.249   0.652  1.00 94.57           C  
ATOM    654  O   ARG B  82      18.598  -0.437   2.232  1.00 94.57           O  
ATOM    655  CG  ARG B  82      19.967   3.279   0.120  1.00 94.57           C  
ATOM    656  CD  ARG B  82      19.507   4.701   0.410  1.00 94.57           C  
ATOM    657  NE  ARG B  82      20.223   5.676  -0.408  1.00 94.57           N  
ATOM    658  NH1 ARG B  82      19.041   7.503   0.369  1.00 94.57           N  
ATOM    659  NH2 ARG B  82      20.696   7.782  -1.192  1.00 94.57           N  
ATOM    660  CZ  ARG B  82      19.985   6.985  -0.408  1.00 94.57           C  
ATOM    661  N   ILE B  83      17.487  -0.711   0.369  1.00 97.52           N  
ATOM    662  CA  ILE B  83      16.300  -1.269   1.007  1.00 97.52           C  
ATOM    663  C   ILE B  83      16.644  -2.610   1.653  1.00 97.52           C  
ATOM    664  CB  ILE B  83      15.143  -1.441  -0.002  1.00 97.52           C  
ATOM    665  O   ILE B  83      16.103  -2.956   2.705  1.00 97.52           O  
ATOM    666  CG1 ILE B  83      13.866  -1.884   0.721  1.00 97.52           C  
ATOM    667  CG2 ILE B  83      15.527  -2.440  -1.098  1.00 97.52           C  
ATOM    668  CD1 ILE B  83      13.381  -0.903   1.779  1.00 97.52           C  
ATOM    669  N   LEU B  84      17.569  -3.338   1.041  1.00 93.70           N  
ATOM    670  CA  LEU B  84      17.893  -4.648   1.594  1.00 93.70           C  
ATOM    671  C   LEU B  84      18.389  -4.524   3.031  1.00 93.70           C  
ATOM    672  CB  LEU B  84      18.951  -5.346   0.735  1.00 93.70           C  
ATOM    673  O   LEU B  84      17.814  -5.122   3.944  1.00 93.70           O  
ATOM    674  CG  LEU B  84      19.341  -6.763   1.158  1.00 93.70           C  
ATOM    675  CD1 LEU B  84      18.184  -7.726   0.916  1.00 93.70           C  
ATOM    676  CD2 LEU B  84      20.590  -7.220   0.411  1.00 93.70           C  
ATOM    677  N   LEU B  85      19.399  -3.708   3.262  1.00 95.16           N  
ATOM    678  CA  LEU B  85      19.991  -3.576   4.589  1.00 95.16           C  
ATOM    679  C   LEU B  85      19.068  -2.797   5.521  1.00 95.16           C  
ATOM    680  CB  LEU B  85      21.352  -2.881   4.502  1.00 95.16           C  
ATOM    681  O   LEU B  85      19.005  -3.081   6.719  1.00 95.16           O  
ATOM    682  CG  LEU B  85      22.495  -3.700   3.900  1.00 95.16           C  
ATOM    683  CD1 LEU B  85      23.762  -2.857   3.811  1.00 95.16           C  
ATOM    684  CD2 LEU B  85      22.741  -4.960   4.723  1.00 95.16           C  
ATOM    685  N   ALA B  86      18.367  -1.824   4.981  1.00 96.33           N  
ATOM    686  CA  ALA B  86      17.422  -1.075   5.806  1.00 96.33           C  
ATOM    687  C   ALA B  86      16.347  -1.993   6.380  1.00 96.33           C  
ATOM    688  CB  ALA B  86      16.780   0.047   4.993  1.00 96.33           C  
ATOM    689  O   ALA B  86      15.984  -1.877   7.553  1.00 96.33           O  
ATOM    690  N   ASN B  87      15.850  -2.901   5.513  1.00 96.82           N  
ATOM    691  CA  ASN B  87      14.849  -3.863   5.964  1.00 96.82           C  
ATOM    692  C   ASN B  87      15.432  -4.844   6.977  1.00 96.82           C  
ATOM    693  CB  ASN B  87      14.256  -4.619   4.773  1.00 96.82           C  
ATOM    694  O   ASN B  87      14.821  -5.107   8.014  1.00 96.82           O  
ATOM    695  CG  ASN B  87      13.098  -5.513   5.168  1.00 96.82           C  
ATOM    696  ND2 ASN B  87      13.306  -6.822   5.092  1.00 96.82           N  
ATOM    697  OD1 ASN B  87      12.024  -5.032   5.538  1.00 96.82           O  
ATOM    698  N   ARG B  88      16.629  -5.359   6.744  1.00 92.39           N  
ATOM    699  CA  ARG B  88      17.281  -6.323   7.625  1.00 92.39           C  
ATOM    700  C   ARG B  88      17.523  -5.725   9.007  1.00 92.39           C  
ATOM    701  CB  ARG B  88      18.604  -6.796   7.020  1.00 92.39           C  
ATOM    702  O   ARG B  88      17.343  -6.401  10.022  1.00 92.39           O  
ATOM    703  CG  ARG B  88      18.461  -7.979   6.075  1.00 92.39           C  
ATOM    704  CD  ARG B  88      19.812  -8.457   5.561  1.00 92.39           C  
ATOM    705  NE  ARG B  88      19.665  -9.494   4.544  1.00 92.39           N  
ATOM    706  NH1 ARG B  88      21.857  -9.386   3.822  1.00 92.39           N  
ATOM    707  NH2 ARG B  88      20.397 -10.862   2.851  1.00 92.39           N  
ATOM    708  CZ  ARG B  88      20.640  -9.912   3.741  1.00 92.39           C  
ATOM    709  N   ASN B  89      17.830  -4.435   8.973  1.00 94.80           N  
ATOM    710  CA  ASN B  89      18.289  -3.823  10.215  1.00 94.80           C  
ATOM    711  C   ASN B  89      17.241  -2.879  10.796  1.00 94.80           C  
ATOM    712  CB  ASN B  89      19.608  -3.079   9.992  1.00 94.80           C  
ATOM    713  O   ASN B  89      17.496  -2.197  11.791  1.00 94.80           O  
ATOM    714  CG  ASN B  89      20.736  -4.002   9.575  1.00 94.80           C  
ATOM    715  ND2 ASN B  89      21.564  -3.544   8.644  1.00 94.80           N  
ATOM    716  OD1 ASN B  89      20.862  -5.118  10.086  1.00 94.80           O  
ATOM    717  N   GLU B  90      16.115  -2.859  10.172  1.00 95.07           N  
ATOM    718  CA  GLU B  90      15.001  -2.031  10.622  1.00 95.07           C  
ATOM    719  C   GLU B  90      15.425  -0.574  10.782  1.00 95.07           C  
ATOM    720  CB  GLU B  90      14.435  -2.562  11.942  1.00 95.07           C  
ATOM    721  O   GLU B  90      15.202   0.031  11.833  1.00 95.07           O  
ATOM    722  CG  GLU B  90      13.057  -2.013  12.285  1.00 95.07           C  
ATOM    723  CD  GLU B  90      12.487  -2.586  13.573  1.00 95.07           C  
ATOM    724  OE1 GLU B  90      11.394  -2.150  14.000  1.00 95.07           O  
ATOM    725  OE2 GLU B  90      13.139  -3.479  14.160  1.00 95.07           O  
ATOM    726  N   VAL B  91      15.954  -0.042   9.653  1.00 94.20           N  
ATOM    727  CA  VAL B  91      16.451   1.329   9.705  1.00 94.20           C  
ATOM    728  C   VAL B  91      15.674   2.198   8.719  1.00 94.20           C  
ATOM    729  CB  VAL B  91      17.964   1.396   9.398  1.00 94.20           C  
ATOM    730  O   VAL B  91      15.420   1.786   7.585  1.00 94.20           O  
ATOM    731  CG1 VAL B  91      18.417   2.845   9.229  1.00 94.20           C  
ATOM    732  CG2 VAL B  91      18.763   0.710  10.504  1.00 94.20           C  
ATOM    733  N   PHE B  92      15.251   3.307   9.183  1.00 94.06           N  
ATOM    734  CA  PHE B  92      14.681   4.360   8.351  1.00 94.06           C  
ATOM    735  C   PHE B  92      15.696   5.471   8.114  1.00 94.06           C  
ATOM    736  CB  PHE B  92      13.417   4.933   8.999  1.00 94.06           C  
ATOM    737  O   PHE B  92      16.141   6.126   9.059  1.00 94.06           O  
ATOM    738  CG  PHE B  92      12.818   6.089   8.244  1.00 94.06           C  
ATOM    739  CD1 PHE B  92      12.773   7.358   8.809  1.00 94.06           C  
ATOM    740  CD2 PHE B  92      12.301   5.907   6.968  1.00 94.06           C  
ATOM    741  CE1 PHE B  92      12.220   8.430   8.112  1.00 94.06           C  
ATOM    742  CE2 PHE B  92      11.747   6.973   6.265  1.00 94.06           C  
ATOM    743  CZ  PHE B  92      11.706   8.234   6.840  1.00 94.06           C  
ATOM    744  N   HIS B  93      16.048   5.738   6.897  1.00 95.14           N  
ATOM    745  CA  HIS B  93      16.973   6.813   6.558  1.00 95.14           C  
ATOM    746  C   HIS B  93      16.239   8.138   6.385  1.00 95.14           C  
ATOM    747  CB  HIS B  93      17.747   6.472   5.283  1.00 95.14           C  
ATOM    748  O   HIS B  93      15.676   8.407   5.321  1.00 95.14           O  
ATOM    749  CG  HIS B  93      18.556   5.219   5.390  1.00 95.14           C  
ATOM    750  CD2 HIS B  93      19.748   4.978   5.985  1.00 95.14           C  
ATOM    751  ND1 HIS B  93      18.153   4.023   4.835  1.00 95.14           N  
ATOM    752  CE1 HIS B  93      19.065   3.099   5.087  1.00 95.14           C  
ATOM    753  NE2 HIS B  93      20.043   3.653   5.783  1.00 95.14           N  
ATOM    754  N   ARG B  94      16.366   8.981   7.300  1.00 95.88           N  
ATOM    755  CA  ARG B  94      15.673  10.265   7.337  1.00 95.88           C  
ATOM    756  C   ARG B  94      15.998  11.097   6.101  1.00 95.88           C  
ATOM    757  CB  ARG B  94      16.044  11.041   8.603  1.00 95.88           C  
ATOM    758  O   ARG B  94      15.163  11.876   5.634  1.00 95.88           O  
ATOM    759  CG  ARG B  94      15.442  12.435   8.669  1.00 95.88           C  
ATOM    760  CD  ARG B  94      13.923  12.390   8.758  1.00 95.88           C  
ATOM    761  NE  ARG B  94      13.350  13.727   8.887  1.00 95.88           N  
ATOM    762  NH1 ARG B  94      13.456  14.215   6.632  1.00 95.88           N  
ATOM    763  NH2 ARG B  94      12.615  15.757   8.105  1.00 95.88           N  
ATOM    764  CZ  ARG B  94      13.142  14.564   7.875  1.00 95.88           C  
ATOM    765  N   GLU B  95      17.168  10.983   5.525  1.00 95.96           N  
ATOM    766  CA  GLU B  95      17.631  11.756   4.377  1.00 95.96           C  
ATOM    767  C   GLU B  95      16.748  11.514   3.156  1.00 95.96           C  
ATOM    768  CB  GLU B  95      19.087  11.413   4.050  1.00 95.96           C  
ATOM    769  O   GLU B  95      16.727  12.325   2.228  1.00 95.96           O  
ATOM    770  CG  GLU B  95      19.344   9.923   3.876  1.00 95.96           C  
ATOM    771  CD  GLU B  95      19.742   9.228   5.168  1.00 95.96           C  
ATOM    772  OE1 GLU B  95      20.399   8.164   5.107  1.00 95.96           O  
ATOM    773  OE2 GLU B  95      19.393   9.751   6.250  1.00 95.96           O  
ATOM    774  N   ILE B  96      16.084  10.379   3.129  1.00 97.76           N  
ATOM    775  CA  ILE B  96      15.201  10.050   2.016  1.00 97.76           C  
ATOM    776  C   ILE B  96      14.101  11.104   1.900  1.00 97.76           C  
ATOM    777  CB  ILE B  96      14.581   8.645   2.182  1.00 97.76           C  
ATOM    778  O   ILE B  96      13.697  11.469   0.793  1.00 97.76           O  
ATOM    779  CG1 ILE B  96      15.649   7.563   1.981  1.00 97.76           C  
ATOM    780  CG2 ILE B  96      13.414   8.450   1.209  1.00 97.76           C  
ATOM    781  CD1 ILE B  96      15.179   6.157   2.330  1.00 97.76           C  
ATOM    782  N   ILE B  97      13.674  11.631   3.043  1.00 98.20           N  
ATOM    783  CA  ILE B  97      12.621  12.641   3.038  1.00 98.20           C  
ATOM    784  C   ILE B  97      13.151  13.935   2.424  1.00 98.20           C  
ATOM    785  CB  ILE B  97      12.084  12.905   4.462  1.00 98.20           C  
ATOM    786  O   ILE B  97      12.464  14.577   1.625  1.00 98.20           O  
ATOM    787  CG1 ILE B  97      11.457  11.631   5.041  1.00 98.20           C  
ATOM    788  CG2 ILE B  97      11.074  14.056   4.454  1.00 98.20           C  
ATOM    789  CD1 ILE B  97      10.316  11.068   4.206  1.00 98.20           C  
ATOM    790  N   SER B  98      14.343  14.319   2.769  1.00 97.54           N  
ATOM    791  CA  SER B  98      14.953  15.506   2.178  1.00 97.54           C  
ATOM    792  C   SER B  98      15.184  15.321   0.682  1.00 97.54           C  
ATOM    793  CB  SER B  98      16.278  15.829   2.871  1.00 97.54           C  
ATOM    794  O   SER B  98      14.980  16.251  -0.102  1.00 97.54           O  
ATOM    795  OG  SER B  98      16.078  16.064   4.254  1.00 97.54           O  
ATOM    796  N   GLU B  99      15.585  14.109   0.321  1.00 95.54           N  
ATOM    797  CA  GLU B  99      15.761  13.802  -1.095  1.00 95.54           C  
ATOM    798  C   GLU B  99      14.445  13.934  -1.857  1.00 95.54           C  
ATOM    799  CB  GLU B  99      16.333  12.394  -1.274  1.00 95.54           C  
ATOM    800  O   GLU B  99      14.402  14.534  -2.933  1.00 95.54           O  
ATOM    801  CG  GLU B  99      17.750  12.233  -0.742  1.00 95.54           C  
ATOM    802  CD  GLU B  99      18.235  10.793  -0.751  1.00 95.54           C  
ATOM    803  OE1 GLU B  99      19.231  10.483  -0.059  1.00 95.54           O  
ATOM    804  OE2 GLU B  99      17.615   9.967  -1.457  1.00 95.54           O  
ATOM    805  N   MET B 100      13.401  13.458  -1.300  1.00 98.11           N  
ATOM    806  CA  MET B 100      12.086  13.549  -1.928  1.00 98.11           C  
ATOM    807  C   MET B 100      11.616  14.999  -1.997  1.00 98.11           C  
ATOM    808  CB  MET B 100      11.065  12.704  -1.165  1.00 98.11           C  
ATOM    809  O   MET B 100      10.943  15.392  -2.952  1.00 98.11           O  
ATOM    810  CG  MET B 100      11.247  11.207  -1.351  1.00 98.11           C  
ATOM    811  SD  MET B 100       9.992  10.227  -0.438  1.00 98.11           S  
ATOM    812  CE  MET B 100      10.539   8.546  -0.847  1.00 98.11           C  
ATOM    813  N   GLY B 101      11.955  15.735  -0.927  1.00 97.39           N  
ATOM    814  CA  GLY B 101      11.665  17.159  -0.962  1.00 97.39           C  
ATOM    815  C   GLY B 101      12.339  17.878  -2.115  1.00 97.39           C  
ATOM    816  O   GLY B 101      11.717  18.703  -2.788  1.00 97.39           O  
ATOM    817  N   GLU B 102      13.586  17.537  -2.420  1.00 93.71           N  
ATOM    818  CA  GLU B 102      14.342  18.142  -3.513  1.00 93.71           C  
ATOM    819  C   GLU B 102      13.726  17.800  -4.866  1.00 93.71           C  
ATOM    820  CB  GLU B 102      15.804  17.688  -3.470  1.00 93.71           C  
ATOM    821  O   GLU B 102      13.759  18.613  -5.792  1.00 93.71           O  
ATOM    822  CG  GLU B 102      16.615  18.331  -2.355  1.00 93.71           C  
ATOM    823  CD  GLU B 102      18.005  17.733  -2.202  1.00 93.71           C  
ATOM    824  OE1 GLU B 102      18.706  18.070  -1.221  1.00 93.71           O  
ATOM    825  OE2 GLU B 102      18.395  16.922  -3.071  1.00 93.71           O  
ATOM    826  N   LEU B 103      13.088  16.642  -4.883  1.00 94.27           N  
ATOM    827  CA  LEU B 103      12.483  16.194  -6.133  1.00 94.27           C  
ATOM    828  C   LEU B 103      11.082  16.774  -6.297  1.00 94.27           C  
ATOM    829  CB  LEU B 103      12.424  14.665  -6.182  1.00 94.27           C  
ATOM    830  O   LEU B 103      10.488  16.677  -7.373  1.00 94.27           O  
ATOM    831  CG  LEU B 103      13.755  13.941  -6.394  1.00 94.27           C  
ATOM    832  CD1 LEU B 103      13.587  12.443  -6.161  1.00 94.27           C  
ATOM    833  CD2 LEU B 103      14.294  14.213  -7.794  1.00 94.27           C  
ATOM    834  N   GLY B 104      10.542  17.345  -5.231  1.00 95.81           N  
ATOM    835  CA  GLY B 104       9.224  17.959  -5.283  1.00 95.81           C  
ATOM    836  C   GLY B 104       8.093  16.949  -5.241  1.00 95.81           C  
ATOM    837  O   GLY B 104       7.019  17.189  -5.796  1.00 95.81           O  
ATOM    838  N   VAL B 105       8.357  15.821  -4.574  1.00 97.74           N  
ATOM    839  CA  VAL B 105       7.350  14.766  -4.617  1.00 97.74           C  
ATOM    840  C   VAL B 105       6.606  14.706  -3.284  1.00 97.74           C  
ATOM    841  CB  VAL B 105       7.981  13.392  -4.936  1.00 97.74           C  
ATOM    842  O   VAL B 105       5.766  13.828  -3.074  1.00 97.74           O  
ATOM    843  CG1 VAL B 105       8.590  13.390  -6.337  1.00 97.74           C  
ATOM    844  CG2 VAL B 105       9.036  13.034  -3.891  1.00 97.74           C  
ATOM    845  N   LEU B 106       6.933  15.643  -2.366  1.00 98.72           N  
ATOM    846  CA  LEU B 106       6.191  15.737  -1.114  1.00 98.72           C  
ATOM    847  C   LEU B 106       5.049  16.740  -1.233  1.00 98.72           C  
ATOM    848  CB  LEU B 106       7.122  16.140   0.033  1.00 98.72           C  
ATOM    849  O   LEU B 106       5.270  17.899  -1.592  1.00 98.72           O  
ATOM    850  CG  LEU B 106       8.292  15.197   0.319  1.00 98.72           C  
ATOM    851  CD1 LEU B 106       9.182  15.774   1.415  1.00 98.72           C  
ATOM    852  CD2 LEU B 106       7.781  13.815   0.711  1.00 98.72           C  
ATOM    853  N   GLY B 107       3.799  16.320  -0.897  1.00 98.15           N  
ATOM    854  CA  GLY B 107       2.619  17.149  -1.086  1.00 98.15           C  
ATOM    855  C   GLY B 107       2.440  17.614  -2.519  1.00 98.15           C  
ATOM    856  O   GLY B 107       2.120  18.779  -2.764  1.00 98.15           O  
ATOM    857  N   PRO B 108       2.622  16.712  -3.413  1.00 95.98           N  
ATOM    858  CA  PRO B 108       2.703  17.111  -4.820  1.00 95.98           C  
ATOM    859  C   PRO B 108       1.378  17.644  -5.359  1.00 95.98           C  
ATOM    860  CB  PRO B 108       3.101  15.815  -5.531  1.00 95.98           C  
ATOM    861  O   PRO B 108       1.358  18.349  -6.371  1.00 95.98           O  
ATOM    862  CG  PRO B 108       2.630  14.723  -4.627  1.00 95.98           C  
ATOM    863  CD  PRO B 108       2.769  15.187  -3.205  1.00 95.98           C  
ATOM    864  N   THR B 109       0.264  17.371  -4.739  1.00 96.98           N  
ATOM    865  CA  THR B 109      -1.028  17.812  -5.255  1.00 96.98           C  
ATOM    866  C   THR B 109      -1.400  19.178  -4.683  1.00 96.98           C  
ATOM    867  CB  THR B 109      -2.137  16.796  -4.927  1.00 96.98           C  
ATOM    868  O   THR B 109      -2.363  19.803  -5.132  1.00 96.98           O  
ATOM    869  CG2 THR B 109      -1.840  15.437  -5.552  1.00 96.98           C  
ATOM    870  OG1 THR B 109      -2.233  16.645  -3.505  1.00 96.98           O  
ATOM    871  N   ILE B 110      -0.726  19.665  -3.709  1.00 97.27           N  
ATOM    872  CA  ILE B 110      -0.991  20.951  -3.074  1.00 97.27           C  
ATOM    873  C   ILE B 110      -0.525  22.083  -3.988  1.00 97.27           C  
ATOM    874  CB  ILE B 110      -0.298  21.056  -1.697  1.00 97.27           C  
ATOM    875  O   ILE B 110       0.569  22.021  -4.554  1.00 97.27           O  
ATOM    876  CG1 ILE B 110      -0.934  20.075  -0.704  1.00 97.27           C  
ATOM    877  CG2 ILE B 110      -0.364  22.491  -1.167  1.00 97.27           C  
ATOM    878  CD1 ILE B 110      -0.192  19.968   0.621  1.00 97.27           C  
ATOM    879  N   LYS B 111      -1.429  23.041  -4.103  1.00 95.86           N  
ATOM    880  CA  LYS B 111      -1.099  24.211  -4.911  1.00 95.86           C  
ATOM    881  C   LYS B 111      -0.503  25.323  -4.051  1.00 95.86           C  
ATOM    882  CB  LYS B 111      -2.338  24.724  -5.645  1.00 95.86           C  
ATOM    883  O   LYS B 111      -1.107  25.739  -3.061  1.00 95.86           O  
ATOM    884  CG  LYS B 111      -2.917  23.735  -6.647  1.00 95.86           C  
ATOM    885  CD  LYS B 111      -4.134  24.310  -7.360  1.00 95.86           C  
ATOM    886  CE  LYS B 111      -4.749  23.301  -8.320  1.00 95.86           C  
ATOM    887  NZ  LYS B 111      -5.977  23.839  -8.978  1.00 95.86           N  
ATOM    888  N   GLY B 112       0.660  25.739  -4.428  1.00 94.73           N  
ATOM    889  CA  GLY B 112       1.316  26.789  -3.665  1.00 94.73           C  
ATOM    890  C   GLY B 112       2.196  26.256  -2.551  1.00 94.73           C  
ATOM    891  O   GLY B 112       2.428  25.049  -2.459  1.00 94.73           O  
ATOM    892  N   TYR B 113       2.974  27.110  -1.847  1.00 96.22           N  
ATOM    893  CA  TYR B 113       3.761  26.819  -0.655  1.00 96.22           C  
ATOM    894  C   TYR B 113       4.970  25.956  -0.996  1.00 96.22           C  
ATOM    895  CB  TYR B 113       2.900  26.117   0.400  1.00 96.22           C  
ATOM    896  O   TYR B 113       5.404  25.135  -0.184  1.00 96.22           O  
ATOM    897  CG  TYR B 113       1.657  26.886   0.778  1.00 96.22           C  
ATOM    898  CD1 TYR B 113       1.718  27.947   1.679  1.00 96.22           C  
ATOM    899  CD2 TYR B 113       0.421  26.552   0.237  1.00 96.22           C  
ATOM    900  CE1 TYR B 113       0.575  28.657   2.032  1.00 96.22           C  
ATOM    901  CE2 TYR B 113      -0.729  27.255   0.582  1.00 96.22           C  
ATOM    902  OH  TYR B 113      -1.777  29.004   1.824  1.00 96.22           O  
ATOM    903  CZ  TYR B 113      -0.642  28.304   1.479  1.00 96.22           C  
ATOM    904  N   GLY B 114       5.379  25.979  -2.209  1.00 94.42           N  
ATOM    905  CA  GLY B 114       6.559  25.242  -2.632  1.00 94.42           C  
ATOM    906  C   GLY B 114       6.240  23.855  -3.156  1.00 94.42           C  
ATOM    907  O   GLY B 114       7.147  23.082  -3.473  1.00 94.42           O  
ATOM    908  N   CYS B 115       4.956  23.543  -3.298  1.00 95.25           N  
ATOM    909  CA  CYS B 115       4.548  22.225  -3.772  1.00 95.25           C  
ATOM    910  C   CYS B 115       4.285  22.243  -5.273  1.00 95.25           C  
ATOM    911  CB  CYS B 115       3.297  21.752  -3.032  1.00 95.25           C  
ATOM    912  O   CYS B 115       4.004  23.297  -5.846  1.00 95.25           O  
ATOM    913  SG  CYS B 115       3.532  21.567  -1.250  1.00 95.25           S  
ATOM    914  N   ALA B 116       4.235  21.144  -5.932  1.00 90.89           N  
ATOM    915  CA  ALA B 116       4.243  21.006  -7.386  1.00 90.89           C  
ATOM    916  C   ALA B 116       2.849  21.229  -7.966  1.00 90.89           C  
ATOM    917  CB  ALA B 116       4.770  19.630  -7.787  1.00 90.89           C  
ATOM    918  O   ALA B 116       2.709  21.691  -9.100  1.00 90.89           O  
ATOM    919  N   GLY B 117       1.851  20.947  -7.159  1.00 95.41           N  
ATOM    920  CA  GLY B 117       0.486  21.114  -7.632  1.00 95.41           C  
ATOM    921  C   GLY B 117       0.144  20.210  -8.801  1.00 95.41           C  
ATOM    922  O   GLY B 117      -0.525  20.634  -9.745  1.00 95.41           O  
ATOM    923  N   VAL B 118       0.548  18.966  -8.769  1.00 93.88           N  
ATOM    924  CA  VAL B 118       0.327  18.029  -9.866  1.00 93.88           C  
ATOM    925  C   VAL B 118      -1.015  17.324  -9.681  1.00 93.88           C  
ATOM    926  CB  VAL B 118       1.466  16.990  -9.963  1.00 93.88           C  
ATOM    927  O   VAL B 118      -1.683  17.506  -8.660  1.00 93.88           O  
ATOM    928  CG1 VAL B 118       2.800  17.675 -10.256  1.00 93.88           C  
ATOM    929  CG2 VAL B 118       1.553  16.173  -8.675  1.00 93.88           C  
ATOM    930  N   SER B 119      -1.405  16.479 -10.646  1.00 96.54           N  
ATOM    931  CA  SER B 119      -2.689  15.786 -10.643  1.00 96.54           C  
ATOM    932  C   SER B 119      -2.692  14.630  -9.648  1.00 96.54           C  
ATOM    933  CB  SER B 119      -3.022  15.266 -12.042  1.00 96.54           C  
ATOM    934  O   SER B 119      -1.631  14.167  -9.224  1.00 96.54           O  
ATOM    935  OG  SER B 119      -2.155  14.205 -12.404  1.00 96.54           O  
ATOM    936  N   SER B 120      -3.921  14.190  -9.350  1.00 98.15           N  
ATOM    937  CA  SER B 120      -4.059  13.024  -8.482  1.00 98.15           C  
ATOM    938  C   SER B 120      -3.431  11.787  -9.115  1.00 98.15           C  
ATOM    939  CB  SER B 120      -5.532  12.757  -8.172  1.00 98.15           C  
ATOM    940  O   SER B 120      -2.849  10.954  -8.418  1.00 98.15           O  
ATOM    941  OG  SER B 120      -6.094  13.830  -7.437  1.00 98.15           O  
ATOM    942  N   VAL B 121      -3.553  11.698 -10.396  1.00 98.82           N  
ATOM    943  CA  VAL B 121      -2.963  10.573 -11.114  1.00 98.82           C  
ATOM    944  C   VAL B 121      -1.442  10.624 -10.997  1.00 98.82           C  
ATOM    945  CB  VAL B 121      -3.383  10.566 -12.601  1.00 98.82           C  
ATOM    946  O   VAL B 121      -0.795   9.597 -10.780  1.00 98.82           O  
ATOM    947  CG1 VAL B 121      -2.620   9.490 -13.373  1.00 98.82           C  
ATOM    948  CG2 VAL B 121      -4.890  10.352 -12.729  1.00 98.82           C  
ATOM    949  N   ALA B 122      -0.838  11.793 -11.130  1.00 98.36           N  
ATOM    950  CA  ALA B 122       0.603  11.934 -10.944  1.00 98.36           C  
ATOM    951  C   ALA B 122       1.026  11.460  -9.557  1.00 98.36           C  
ATOM    952  CB  ALA B 122       1.028  13.384 -11.160  1.00 98.36           C  
ATOM    953  O   ALA B 122       2.032  10.762  -9.412  1.00 98.36           O  
ATOM    954  N   TYR B 123       0.260  11.883  -8.564  1.00 98.71           N  
ATOM    955  CA  TYR B 123       0.529  11.414  -7.209  1.00 98.71           C  
ATOM    956  C   TYR B 123       0.469   9.893  -7.137  1.00 98.71           C  
ATOM    957  CB  TYR B 123      -0.469  12.023  -6.220  1.00 98.71           C  
ATOM    958  O   TYR B 123       1.341   9.259  -6.538  1.00 98.71           O  
ATOM    959  CG  TYR B 123      -0.385  11.435  -4.833  1.00 98.71           C  
ATOM    960  CD1 TYR B 123      -1.438  10.692  -4.305  1.00 98.71           C  
ATOM    961  CD2 TYR B 123       0.747  11.622  -4.047  1.00 98.71           C  
ATOM    962  CE1 TYR B 123      -1.366  10.149  -3.026  1.00 98.71           C  
ATOM    963  CE2 TYR B 123       0.830  11.084  -2.767  1.00 98.71           C  
ATOM    964  OH  TYR B 123      -0.152   9.816  -0.999  1.00 98.71           O  
ATOM    965  CZ  TYR B 123      -0.229  10.350  -2.266  1.00 98.71           C  
ATOM    966  N   GLY B 124      -0.575   9.323  -7.730  1.00 98.82           N  
ATOM    967  CA  GLY B 124      -0.701   7.875  -7.770  1.00 98.82           C  
ATOM    968  C   GLY B 124       0.480   7.192  -8.434  1.00 98.82           C  
ATOM    969  O   GLY B 124       0.950   6.156  -7.961  1.00 98.82           O  
ATOM    970  N   LEU B 125       0.975   7.746  -9.486  1.00 98.90           N  
ATOM    971  CA  LEU B 125       2.117   7.195 -10.208  1.00 98.90           C  
ATOM    972  C   LEU B 125       3.376   7.242  -9.350  1.00 98.90           C  
ATOM    973  CB  LEU B 125       2.345   7.960 -11.514  1.00 98.90           C  
ATOM    974  O   LEU B 125       4.204   6.329  -9.404  1.00 98.90           O  
ATOM    975  CG  LEU B 125       1.306   7.747 -12.616  1.00 98.90           C  
ATOM    976  CD1 LEU B 125       1.468   8.799 -13.708  1.00 98.90           C  
ATOM    977  CD2 LEU B 125       1.425   6.342 -13.199  1.00 98.90           C  
ATOM    978  N   LEU B 126       3.536   8.312  -8.571  1.00 98.84           N  
ATOM    979  CA  LEU B 126       4.649   8.402  -7.632  1.00 98.84           C  
ATOM    980  C   LEU B 126       4.576   7.287  -6.595  1.00 98.84           C  
ATOM    981  CB  LEU B 126       4.654   9.765  -6.935  1.00 98.84           C  
ATOM    982  O   LEU B 126       5.576   6.618  -6.325  1.00 98.84           O  
ATOM    983  CG  LEU B 126       4.923  10.980  -7.823  1.00 98.84           C  
ATOM    984  CD1 LEU B 126       4.720  12.269  -7.033  1.00 98.84           C  
ATOM    985  CD2 LEU B 126       6.333  10.918  -8.401  1.00 98.84           C  
ATOM    986  N   ALA B 127       3.371   7.096  -6.042  1.00 98.89           N  
ATOM    987  CA  ALA B 127       3.158   6.045  -5.050  1.00 98.89           C  
ATOM    988  C   ALA B 127       3.466   4.670  -5.633  1.00 98.89           C  
ATOM    989  CB  ALA B 127       1.725   6.089  -4.527  1.00 98.89           C  
ATOM    990  O   ALA B 127       4.061   3.823  -4.963  1.00 98.89           O  
ATOM    991  N   ARG B 128       3.086   4.470  -6.873  1.00 98.91           N  
ATOM    992  CA  ARG B 128       3.314   3.210  -7.573  1.00 98.91           C  
ATOM    993  C   ARG B 128       4.805   2.919  -7.705  1.00 98.91           C  
ATOM    994  CB  ARG B 128       2.661   3.238  -8.957  1.00 98.91           C  
ATOM    995  O   ARG B 128       5.257   1.813  -7.401  1.00 98.91           O  
ATOM    996  CG  ARG B 128       2.864   1.962  -9.759  1.00 98.91           C  
ATOM    997  CD  ARG B 128       2.197   2.043 -11.125  1.00 98.91           C  
ATOM    998  NE  ARG B 128       2.528   0.889 -11.956  1.00 98.91           N  
ATOM    999  NH1 ARG B 128       1.607   1.755 -13.889  1.00 98.91           N  
ATOM   1000  NH2 ARG B 128       2.589  -0.316 -13.910  1.00 98.91           N  
ATOM   1001  CZ  ARG B 128       2.241   0.778 -13.250  1.00 98.91           C  
ATOM   1002  N   GLU B 129       5.584   3.942  -8.118  1.00 98.86           N  
ATOM   1003  CA  GLU B 129       7.022   3.777  -8.304  1.00 98.86           C  
ATOM   1004  C   GLU B 129       7.728   3.544  -6.971  1.00 98.86           C  
ATOM   1005  CB  GLU B 129       7.617   4.999  -9.008  1.00 98.86           C  
ATOM   1006  O   GLU B 129       8.643   2.722  -6.883  1.00 98.86           O  
ATOM   1007  CG  GLU B 129       7.140   5.175 -10.442  1.00 98.86           C  
ATOM   1008  CD  GLU B 129       7.377   3.948 -11.308  1.00 98.86           C  
ATOM   1009  OE1 GLU B 129       6.562   3.684 -12.221  1.00 98.86           O  
ATOM   1010  OE2 GLU B 129       8.385   3.246 -11.072  1.00 98.86           O  
ATOM   1011  N   LEU B 130       7.301   4.235  -6.024  1.00 98.84           N  
ATOM   1012  CA  LEU B 130       7.939   4.143  -4.715  1.00 98.84           C  
ATOM   1013  C   LEU B 130       7.666   2.788  -4.072  1.00 98.84           C  
ATOM   1014  CB  LEU B 130       7.445   5.265  -3.798  1.00 98.84           C  
ATOM   1015  O   LEU B 130       8.576   2.162  -3.522  1.00 98.84           O  
ATOM   1016  CG  LEU B 130       8.217   5.463  -2.493  1.00 98.84           C  
ATOM   1017  CD1 LEU B 130       9.707   5.625  -2.777  1.00 98.84           C  
ATOM   1018  CD2 LEU B 130       7.679   6.669  -1.731  1.00 98.84           C  
ATOM   1019  N   GLU B 131       6.388   2.317  -4.138  1.00 98.69           N  
ATOM   1020  CA  GLU B 131       6.035   1.052  -3.500  1.00 98.69           C  
ATOM   1021  C   GLU B 131       6.614  -0.133  -4.267  1.00 98.69           C  
ATOM   1022  CB  GLU B 131       4.515   0.913  -3.385  1.00 98.69           C  
ATOM   1023  O   GLU B 131       6.710  -1.239  -3.730  1.00 98.69           O  
ATOM   1024  CG  GLU B 131       4.068  -0.127  -2.368  1.00 98.69           C  
ATOM   1025  CD  GLU B 131       2.663   0.117  -1.839  1.00 98.69           C  
ATOM   1026  OE1 GLU B 131       2.102  -0.781  -1.171  1.00 98.69           O  
ATOM   1027  OE2 GLU B 131       2.120   1.214  -2.095  1.00 98.69           O  
ATOM   1028  N   ARG B 132       6.924   0.127  -5.531  1.00 98.77           N  
ATOM   1029  CA  ARG B 132       7.652  -0.896  -6.275  1.00 98.77           C  
ATOM   1030  C   ARG B 132       8.960  -1.253  -5.577  1.00 98.77           C  
ATOM   1031  CB  ARG B 132       7.931  -0.426  -7.704  1.00 98.77           C  
ATOM   1032  O   ARG B 132       9.474  -2.361  -5.740  1.00 98.77           O  
ATOM   1033  CG  ARG B 132       8.480  -1.513  -8.614  1.00 98.77           C  
ATOM   1034  CD  ARG B 132       8.720  -0.999 -10.026  1.00 98.77           C  
ATOM   1035  NE  ARG B 132       7.466  -0.684 -10.705  1.00 98.77           N  
ATOM   1036  NH1 ARG B 132       7.163  -2.804 -11.571  1.00 98.77           N  
ATOM   1037  NH2 ARG B 132       5.628  -1.157 -11.999  1.00 98.77           N  
ATOM   1038  CZ  ARG B 132       6.755  -1.549 -11.424  1.00 98.77           C  
ATOM   1039  N   VAL B 133       9.530  -0.272  -4.841  1.00 98.76           N  
ATOM   1040  CA  VAL B 133      10.742  -0.516  -4.067  1.00 98.76           C  
ATOM   1041  C   VAL B 133      10.374  -1.041  -2.682  1.00 98.76           C  
ATOM   1042  CB  VAL B 133      11.602   0.761  -3.942  1.00 98.76           C  
ATOM   1043  O   VAL B 133      10.777  -2.143  -2.301  1.00 98.76           O  
ATOM   1044  CG1 VAL B 133      12.836   0.500  -3.080  1.00 98.76           C  
ATOM   1045  CG2 VAL B 133      12.010   1.267  -5.325  1.00 98.76           C  
ATOM   1046  N   ASP B 134       9.516  -0.258  -1.983  1.00 98.82           N  
ATOM   1047  CA  ASP B 134       9.178  -0.700  -0.634  1.00 98.82           C  
ATOM   1048  C   ASP B 134       7.976   0.068  -0.089  1.00 98.82           C  
ATOM   1049  CB  ASP B 134      10.377  -0.532   0.302  1.00 98.82           C  
ATOM   1050  O   ASP B 134       7.897   1.290  -0.232  1.00 98.82           O  
ATOM   1051  CG  ASP B 134      10.149  -1.143   1.673  1.00 98.82           C  
ATOM   1052  OD1 ASP B 134       9.823  -0.401   2.625  1.00 98.82           O  
ATOM   1053  OD2 ASP B 134      10.299  -2.377   1.804  1.00 98.82           O  
ATOM   1054  N   SER B 135       7.065  -0.665   0.603  1.00 98.72           N  
ATOM   1055  CA  SER B 135       5.861  -0.080   1.184  1.00 98.72           C  
ATOM   1056  C   SER B 135       6.204   0.872   2.325  1.00 98.72           C  
ATOM   1057  CB  SER B 135       4.922  -1.176   1.688  1.00 98.72           C  
ATOM   1058  O   SER B 135       5.470   1.828   2.584  1.00 98.72           O  
ATOM   1059  OG  SER B 135       4.451  -1.969   0.612  1.00 98.72           O  
ATOM   1060  N   GLY B 136       7.307   0.599   3.055  1.00 98.25           N  
ATOM   1061  CA  GLY B 136       7.742   1.500   4.111  1.00 98.25           C  
ATOM   1062  C   GLY B 136       8.089   2.888   3.606  1.00 98.25           C  
ATOM   1063  O   GLY B 136       7.727   3.889   4.227  1.00 98.25           O  
ATOM   1064  N   TYR B 137       8.801   2.948   2.474  1.00 98.59           N  
ATOM   1065  CA  TYR B 137       9.126   4.225   1.849  1.00 98.59           C  
ATOM   1066  C   TYR B 137       7.863   4.947   1.396  1.00 98.59           C  
ATOM   1067  CB  TYR B 137      10.065   4.018   0.657  1.00 98.59           C  
ATOM   1068  O   TYR B 137       7.720   6.154   1.609  1.00 98.59           O  
ATOM   1069  CG  TYR B 137      11.437   3.521   1.044  1.00 98.59           C  
ATOM   1070  CD1 TYR B 137      11.957   3.770   2.313  1.00 98.59           C  
ATOM   1071  CD2 TYR B 137      12.216   2.804   0.143  1.00 98.59           C  
ATOM   1072  CE1 TYR B 137      13.221   3.316   2.673  1.00 98.59           C  
ATOM   1073  CE2 TYR B 137      13.482   2.345   0.493  1.00 98.59           C  
ATOM   1074  OH  TYR B 137      15.227   2.154   2.110  1.00 98.59           O  
ATOM   1075  CZ  TYR B 137      13.975   2.605   1.758  1.00 98.59           C  
ATOM   1076  N   ARG B 138       6.974   4.187   0.727  1.00 98.56           N  
ATOM   1077  CA  ARG B 138       5.728   4.774   0.245  1.00 98.56           C  
ATOM   1078  C   ARG B 138       4.907   5.339   1.399  1.00 98.56           C  
ATOM   1079  CB  ARG B 138       4.907   3.737  -0.524  1.00 98.56           C  
ATOM   1080  O   ARG B 138       4.306   6.409   1.275  1.00 98.56           O  
ATOM   1081  CG  ARG B 138       3.677   4.311  -1.209  1.00 98.56           C  
ATOM   1082  CD  ARG B 138       2.442   4.218  -0.323  1.00 98.56           C  
ATOM   1083  NE  ARG B 138       2.307   2.892   0.275  1.00 98.56           N  
ATOM   1084  NH1 ARG B 138       1.745   3.671   2.376  1.00 98.56           N  
ATOM   1085  NH2 ARG B 138       1.884   1.417   1.983  1.00 98.56           N  
ATOM   1086  CZ  ARG B 138       1.979   2.663   1.543  1.00 98.56           C  
ATOM   1087  N   SER B 139       4.835   4.608   2.509  1.00 98.27           N  
ATOM   1088  CA  SER B 139       4.074   5.044   3.676  1.00 98.27           C  
ATOM   1089  C   SER B 139       4.620   6.354   4.234  1.00 98.27           C  
ATOM   1090  CB  SER B 139       4.097   3.969   4.763  1.00 98.27           C  
ATOM   1091  O   SER B 139       3.854   7.265   4.555  1.00 98.27           O  
ATOM   1092  OG  SER B 139       3.370   4.392   5.904  1.00 98.27           O  
ATOM   1093  N   ALA B 140       5.923   6.449   4.343  1.00 98.26           N  
ATOM   1094  CA  ALA B 140       6.548   7.669   4.849  1.00 98.26           C  
ATOM   1095  C   ALA B 140       6.179   8.872   3.986  1.00 98.26           C  
ATOM   1096  CB  ALA B 140       8.065   7.505   4.907  1.00 98.26           C  
ATOM   1097  O   ALA B 140       5.813   9.929   4.506  1.00 98.26           O  
ATOM   1098  N   MET B 141       6.247   8.704   2.709  1.00 98.49           N  
ATOM   1099  CA  MET B 141       5.897   9.777   1.783  1.00 98.49           C  
ATOM   1100  C   MET B 141       4.415  10.123   1.886  1.00 98.49           C  
ATOM   1101  CB  MET B 141       6.243   9.383   0.346  1.00 98.49           C  
ATOM   1102  O   MET B 141       4.047  11.299   1.892  1.00 98.49           O  
ATOM   1103  CG  MET B 141       5.918  10.457  -0.680  1.00 98.49           C  
ATOM   1104  SD  MET B 141       5.938   9.816  -2.399  1.00 98.49           S  
ATOM   1105  CE  MET B 141       4.350   8.938  -2.432  1.00 98.49           C  
ATOM   1106  N   SER B 142       3.597   9.085   1.942  1.00 98.40           N  
ATOM   1107  CA  SER B 142       2.152   9.273   2.002  1.00 98.40           C  
ATOM   1108  C   SER B 142       1.741  10.000   3.278  1.00 98.40           C  
ATOM   1109  CB  SER B 142       1.431   7.927   1.918  1.00 98.40           C  
ATOM   1110  O   SER B 142       0.916  10.916   3.240  1.00 98.40           O  
ATOM   1111  OG  SER B 142       0.025   8.107   1.940  1.00 98.40           O  
ATOM   1112  N   VAL B 143       2.350   9.582   4.408  1.00 98.70           N  
ATOM   1113  CA  VAL B 143       2.053  10.258   5.666  1.00 98.70           C  
ATOM   1114  C   VAL B 143       2.435  11.733   5.563  1.00 98.70           C  
ATOM   1115  CB  VAL B 143       2.789   9.598   6.853  1.00 98.70           C  
ATOM   1116  O   VAL B 143       1.641  12.612   5.906  1.00 98.70           O  
ATOM   1117  CG1 VAL B 143       2.754  10.506   8.082  1.00 98.70           C  
ATOM   1118  CG2 VAL B 143       2.174   8.237   7.172  1.00 98.70           C  
ATOM   1119  N   GLN B 144       3.580  12.008   5.101  1.00 98.64           N  
ATOM   1120  CA  GLN B 144       4.041  13.384   4.952  1.00 98.64           C  
ATOM   1121  C   GLN B 144       3.092  14.190   4.070  1.00 98.64           C  
ATOM   1122  CB  GLN B 144       5.455  13.417   4.370  1.00 98.64           C  
ATOM   1123  O   GLN B 144       2.676  15.290   4.440  1.00 98.64           O  
ATOM   1124  CG  GLN B 144       6.047  14.816   4.270  1.00 98.64           C  
ATOM   1125  CD  GLN B 144       6.643  15.296   5.580  1.00 98.64           C  
ATOM   1126  NE2 GLN B 144       7.271  16.467   5.552  1.00 98.64           N  
ATOM   1127  OE1 GLN B 144       6.538  14.621   6.609  1.00 98.64           O  
ATOM   1128  N   SER B 145       2.633  13.614   3.007  1.00 98.63           N  
ATOM   1129  CA  SER B 145       1.891  14.334   1.978  1.00 98.63           C  
ATOM   1130  C   SER B 145       0.401  14.382   2.303  1.00 98.63           C  
ATOM   1131  CB  SER B 145       2.101  13.683   0.610  1.00 98.63           C  
ATOM   1132  O   SER B 145      -0.188  15.463   2.378  1.00 98.63           O  
ATOM   1133  OG  SER B 145       3.459  13.776   0.213  1.00 98.63           O  
ATOM   1134  N   SER B 146      -0.165  13.242   2.621  1.00 98.16           N  
ATOM   1135  CA  SER B 146      -1.619  13.124   2.677  1.00 98.16           C  
ATOM   1136  C   SER B 146      -2.131  13.267   4.106  1.00 98.16           C  
ATOM   1137  CB  SER B 146      -2.071  11.784   2.096  1.00 98.16           C  
ATOM   1138  O   SER B 146      -3.270  13.683   4.324  1.00 98.16           O  
ATOM   1139  OG  SER B 146      -1.670  11.661   0.742  1.00 98.16           O  
ATOM   1140  N   LEU B 147      -1.287  12.972   5.063  1.00 98.72           N  
ATOM   1141  CA  LEU B 147      -1.800  12.895   6.426  1.00 98.72           C  
ATOM   1142  C   LEU B 147      -1.249  14.033   7.279  1.00 98.72           C  
ATOM   1143  CB  LEU B 147      -1.443  11.548   7.059  1.00 98.72           C  
ATOM   1144  O   LEU B 147      -1.769  14.310   8.363  1.00 98.72           O  
ATOM   1145  CG  LEU B 147      -2.074  10.310   6.419  1.00 98.72           C  
ATOM   1146  CD1 LEU B 147      -1.610   9.047   7.139  1.00 98.72           C  
ATOM   1147  CD2 LEU B 147      -3.595  10.414   6.438  1.00 98.72           C  
ATOM   1148  N   VAL B 148      -0.237  14.740   6.741  1.00 98.88           N  
ATOM   1149  CA  VAL B 148       0.318  15.871   7.478  1.00 98.88           C  
ATOM   1150  C   VAL B 148       0.123  17.156   6.676  1.00 98.88           C  
ATOM   1151  CB  VAL B 148       1.816  15.663   7.794  1.00 98.88           C  
ATOM   1152  O   VAL B 148      -0.618  18.049   7.094  1.00 98.88           O  
ATOM   1153  CG1 VAL B 148       2.396  16.891   8.494  1.00 98.88           C  
ATOM   1154  CG2 VAL B 148       2.011  14.413   8.651  1.00 98.88           C  
ATOM   1155  N   MET B 149       0.637  17.161   5.536  1.00 98.90           N  
ATOM   1156  CA  MET B 149       0.581  18.376   4.728  1.00 98.90           C  
ATOM   1157  C   MET B 149      -0.849  18.676   4.293  1.00 98.90           C  
ATOM   1158  CB  MET B 149       1.485  18.247   3.500  1.00 98.90           C  
ATOM   1159  O   MET B 149      -1.272  19.833   4.292  1.00 98.90           O  
ATOM   1160  CG  MET B 149       2.966  18.175   3.834  1.00 98.90           C  
ATOM   1161  SD  MET B 149       4.013  17.959   2.342  1.00 98.90           S  
ATOM   1162  CE  MET B 149       3.861  19.609   1.603  1.00 98.90           C  
ATOM   1163  N   HIS B 150      -1.619  17.663   3.955  1.00 98.44           N  
ATOM   1164  CA  HIS B 150      -2.980  17.873   3.475  1.00 98.44           C  
ATOM   1165  C   HIS B 150      -3.854  18.503   4.555  1.00 98.44           C  
ATOM   1166  CB  HIS B 150      -3.594  16.552   3.008  1.00 98.44           C  
ATOM   1167  O   HIS B 150      -4.528  19.506   4.307  1.00 98.44           O  
ATOM   1168  CG  HIS B 150      -5.018  16.675   2.567  1.00 98.44           C  
ATOM   1169  CD2 HIS B 150      -6.169  16.270   3.155  1.00 98.44           C  
ATOM   1170  ND1 HIS B 150      -5.381  17.275   1.381  1.00 98.44           N  
ATOM   1171  CE1 HIS B 150      -6.697  17.235   1.259  1.00 98.44           C  
ATOM   1172  NE2 HIS B 150      -7.199  16.630   2.322  1.00 98.44           N  
ATOM   1173  N   PRO B 151      -3.920  18.001   5.745  1.00 98.49           N  
ATOM   1174  CA  PRO B 151      -4.783  18.642   6.740  1.00 98.49           C  
ATOM   1175  C   PRO B 151      -4.386  20.089   7.020  1.00 98.49           C  
ATOM   1176  CB  PRO B 151      -4.591  17.772   7.986  1.00 98.49           C  
ATOM   1177  O   PRO B 151      -5.249  20.927   7.297  1.00 98.49           O  
ATOM   1178  CG  PRO B 151      -3.312  17.037   7.745  1.00 98.49           C  
ATOM   1179  CD  PRO B 151      -3.171  16.797   6.269  1.00 98.49           C  
ATOM   1180  N   ILE B 152      -3.117  20.399   6.984  1.00 98.79           N  
ATOM   1181  CA  ILE B 152      -2.685  21.780   7.166  1.00 98.79           C  
ATOM   1182  C   ILE B 152      -3.181  22.634   6.001  1.00 98.79           C  
ATOM   1183  CB  ILE B 152      -1.148  21.880   7.287  1.00 98.79           C  
ATOM   1184  O   ILE B 152      -3.674  23.746   6.205  1.00 98.79           O  
ATOM   1185  CG1 ILE B 152      -0.661  21.138   8.537  1.00 98.79           C  
ATOM   1186  CG2 ILE B 152      -0.702  23.345   7.312  1.00 98.79           C  
ATOM   1187  CD1 ILE B 152       0.851  20.973   8.610  1.00 98.79           C  
ATOM   1188  N   TYR B 153      -3.102  22.065   4.854  1.00 98.58           N  
ATOM   1189  CA  TYR B 153      -3.551  22.754   3.650  1.00 98.58           C  
ATOM   1190  C   TYR B 153      -5.066  22.918   3.648  1.00 98.58           C  
ATOM   1191  CB  TYR B 153      -3.107  21.993   2.397  1.00 98.58           C  
ATOM   1192  O   TYR B 153      -5.579  24.009   3.389  1.00 98.58           O  
ATOM   1193  CG  TYR B 153      -3.614  22.595   1.109  1.00 98.58           C  
ATOM   1194  CD1 TYR B 153      -4.626  21.976   0.379  1.00 98.58           C  
ATOM   1195  CD2 TYR B 153      -3.082  23.784   0.620  1.00 98.58           C  
ATOM   1196  CE1 TYR B 153      -5.095  22.527  -0.810  1.00 98.58           C  
ATOM   1197  CE2 TYR B 153      -3.543  24.343  -0.567  1.00 98.58           C  
ATOM   1198  OH  TYR B 153      -5.009  24.258  -2.449  1.00 98.58           O  
ATOM   1199  CZ  TYR B 153      -4.549  23.709  -1.273  1.00 98.58           C  
ATOM   1200  N   ALA B 154      -5.816  21.859   3.976  1.00 96.00           N  
ATOM   1201  CA  ALA B 154      -7.269  21.818   3.834  1.00 96.00           C  
ATOM   1202  C   ALA B 154      -7.955  22.475   5.029  1.00 96.00           C  
ATOM   1203  CB  ALA B 154      -7.747  20.377   3.676  1.00 96.00           C  
ATOM   1204  O   ALA B 154      -8.989  23.129   4.876  1.00 96.00           O  
ATOM   1205  N   TYR B 155      -7.334  22.349   6.184  1.00 97.51           N  
ATOM   1206  CA  TYR B 155      -8.090  22.725   7.373  1.00 97.51           C  
ATOM   1207  C   TYR B 155      -7.337  23.767   8.192  1.00 97.51           C  
ATOM   1208  CB  TYR B 155      -8.381  21.494   8.236  1.00 97.51           C  
ATOM   1209  O   TYR B 155      -7.871  24.305   9.165  1.00 97.51           O  
ATOM   1210  CG  TYR B 155      -8.996  20.347   7.471  1.00 97.51           C  
ATOM   1211  CD1 TYR B 155     -10.167  20.522   6.737  1.00 97.51           C  
ATOM   1212  CD2 TYR B 155      -8.407  19.087   7.480  1.00 97.51           C  
ATOM   1213  CE1 TYR B 155     -10.738  19.468   6.032  1.00 97.51           C  
ATOM   1214  CE2 TYR B 155      -8.969  18.026   6.778  1.00 97.51           C  
ATOM   1215  OH  TYR B 155     -10.693  17.178   5.361  1.00 97.51           O  
ATOM   1216  CZ  TYR B 155     -10.132  18.226   6.058  1.00 97.51           C  
ATOM   1217  N   GLY B 156      -6.085  24.084   7.801  1.00 98.49           N  
ATOM   1218  CA  GLY B 156      -5.277  25.014   8.573  1.00 98.49           C  
ATOM   1219  C   GLY B 156      -5.545  26.467   8.228  1.00 98.49           C  
ATOM   1220  O   GLY B 156      -6.180  26.762   7.214  1.00 98.49           O  
ATOM   1221  N   SER B 157      -5.093  27.386   9.119  1.00 98.14           N  
ATOM   1222  CA  SER B 157      -5.116  28.817   8.834  1.00 98.14           C  
ATOM   1223  C   SER B 157      -4.026  29.200   7.839  1.00 98.14           C  
ATOM   1224  CB  SER B 157      -4.949  29.624  10.122  1.00 98.14           C  
ATOM   1225  O   SER B 157      -3.088  28.433   7.611  1.00 98.14           O  
ATOM   1226  OG  SER B 157      -3.643  29.466  10.649  1.00 98.14           O  
ATOM   1227  N   GLU B 158      -4.182  30.338   7.254  1.00 98.01           N  
ATOM   1228  CA  GLU B 158      -3.143  30.813   6.345  1.00 98.01           C  
ATOM   1229  C   GLU B 158      -1.793  30.908   7.050  1.00 98.01           C  
ATOM   1230  CB  GLU B 158      -3.525  32.173   5.755  1.00 98.01           C  
ATOM   1231  O   GLU B 158      -0.755  30.602   6.460  1.00 98.01           O  
ATOM   1232  CG  GLU B 158      -2.532  32.699   4.729  1.00 98.01           C  
ATOM   1233  CD  GLU B 158      -2.368  31.782   3.527  1.00 98.01           C  
ATOM   1234  OE1 GLU B 158      -1.339  31.884   2.822  1.00 98.01           O  
ATOM   1235  OE2 GLU B 158      -3.277  30.956   3.288  1.00 98.01           O  
ATOM   1236  N   GLU B 159      -1.780  31.330   8.295  1.00 98.16           N  
ATOM   1237  CA  GLU B 159      -0.557  31.409   9.089  1.00 98.16           C  
ATOM   1238  C   GLU B 159       0.079  30.033   9.261  1.00 98.16           C  
ATOM   1239  CB  GLU B 159      -0.843  32.032  10.457  1.00 98.16           C  
ATOM   1240  O   GLU B 159       1.299  29.888   9.153  1.00 98.16           O  
ATOM   1241  CG  GLU B 159      -1.213  33.507  10.397  1.00 98.16           C  
ATOM   1242  CD  GLU B 159      -2.668  33.745  10.025  1.00 98.16           C  
ATOM   1243  OE1 GLU B 159      -3.016  34.883   9.635  1.00 98.16           O  
ATOM   1244  OE2 GLU B 159      -3.467  32.787  10.127  1.00 98.16           O  
ATOM   1245  N   GLN B 160      -0.703  29.032   9.524  1.00 98.53           N  
ATOM   1246  CA  GLN B 160      -0.219  27.663   9.661  1.00 98.53           C  
ATOM   1247  C   GLN B 160       0.346  27.145   8.342  1.00 98.53           C  
ATOM   1248  CB  GLN B 160      -1.339  26.743  10.150  1.00 98.53           C  
ATOM   1249  O   GLN B 160       1.403  26.511   8.319  1.00 98.53           O  
ATOM   1250  CG  GLN B 160      -1.757  26.995  11.592  1.00 98.53           C  
ATOM   1251  CD  GLN B 160      -2.983  26.199  11.996  1.00 98.53           C  
ATOM   1252  NE2 GLN B 160      -3.093  25.893  13.284  1.00 98.53           N  
ATOM   1253  OE1 GLN B 160      -3.825  25.862  11.157  1.00 98.53           O  
ATOM   1254  N   ARG B 161      -0.303  27.428   7.263  1.00 98.72           N  
ATOM   1255  CA  ARG B 161       0.162  27.010   5.945  1.00 98.72           C  
ATOM   1256  C   ARG B 161       1.529  27.610   5.631  1.00 98.72           C  
ATOM   1257  CB  ARG B 161      -0.846  27.411   4.866  1.00 98.72           C  
ATOM   1258  O   ARG B 161       2.439  26.902   5.195  1.00 98.72           O  
ATOM   1259  CG  ARG B 161      -2.152  26.635   4.926  1.00 98.72           C  
ATOM   1260  CD  ARG B 161      -3.148  27.126   3.884  1.00 98.72           C  
ATOM   1261  NE  ARG B 161      -4.523  26.813   4.263  1.00 98.72           N  
ATOM   1262  NH1 ARG B 161      -5.473  28.504   3.008  1.00 98.72           N  
ATOM   1263  NH2 ARG B 161      -6.801  27.104   4.247  1.00 98.72           N  
ATOM   1264  CZ  ARG B 161      -5.596  27.474   3.839  1.00 98.72           C  
ATOM   1265  N   GLN B 162       1.651  28.872   5.905  1.00 98.54           N  
ATOM   1266  CA  GLN B 162       2.894  29.580   5.614  1.00 98.54           C  
ATOM   1267  C   GLN B 162       4.029  29.089   6.508  1.00 98.54           C  
ATOM   1268  CB  GLN B 162       2.705  31.088   5.786  1.00 98.54           C  
ATOM   1269  O   GLN B 162       5.188  29.061   6.090  1.00 98.54           O  
ATOM   1270  CG  GLN B 162       1.875  31.734   4.684  1.00 98.54           C  
ATOM   1271  CD  GLN B 162       2.535  31.641   3.321  1.00 98.54           C  
ATOM   1272  NE2 GLN B 162       1.812  32.048   2.283  1.00 98.54           N  
ATOM   1273  OE1 GLN B 162       3.686  31.208   3.202  1.00 98.54           O  
ATOM   1274  N   LYS B 163       3.639  28.673   7.607  1.00 98.35           N  
ATOM   1275  CA  LYS B 163       4.640  28.277   8.593  1.00 98.35           C  
ATOM   1276  C   LYS B 163       5.157  26.868   8.316  1.00 98.35           C  
ATOM   1277  CB  LYS B 163       4.062  28.355  10.006  1.00 98.35           C  
ATOM   1278  O   LYS B 163       6.364  26.623   8.370  1.00 98.35           O  
ATOM   1279  CG  LYS B 163       5.041  27.953  11.099  1.00 98.35           C  
ATOM   1280  CD  LYS B 163       4.426  28.104  12.484  1.00 98.35           C  
ATOM   1281  CE  LYS B 163       5.390  27.660  13.576  1.00 98.35           C  
ATOM   1282  NZ  LYS B 163       4.810  27.852  14.939  1.00 98.35           N  
ATOM   1283  N   TYR B 164       4.308  25.935   7.985  1.00 98.82           N  
ATOM   1284  CA  TYR B 164       4.688  24.528   8.034  1.00 98.82           C  
ATOM   1285  C   TYR B 164       4.876  23.964   6.631  1.00 98.82           C  
ATOM   1286  CB  TYR B 164       3.632  23.711   8.787  1.00 98.82           C  
ATOM   1287  O   TYR B 164       5.814  23.202   6.382  1.00 98.82           O  
ATOM   1288  CG  TYR B 164       3.577  24.007  10.266  1.00 98.82           C  
ATOM   1289  CD1 TYR B 164       4.643  23.680  11.102  1.00 98.82           C  
ATOM   1290  CD2 TYR B 164       2.460  24.613  10.831  1.00 98.82           C  
ATOM   1291  CE1 TYR B 164       4.596  23.949  12.466  1.00 98.82           C  
ATOM   1292  CE2 TYR B 164       2.402  24.886  12.194  1.00 98.82           C  
ATOM   1293  OH  TYR B 164       3.421  24.820  14.351  1.00 98.82           O  
ATOM   1294  CZ  TYR B 164       3.473  24.552  13.001  1.00 98.82           C  
ATOM   1295  N   LEU B 165       4.095  24.302   5.662  1.00 98.87           N  
ATOM   1296  CA  LEU B 165       4.021  23.604   4.383  1.00 98.87           C  
ATOM   1297  C   LEU B 165       5.330  23.742   3.613  1.00 98.87           C  
ATOM   1298  CB  LEU B 165       2.862  24.147   3.543  1.00 98.87           C  
ATOM   1299  O   LEU B 165       5.840  22.761   3.065  1.00 98.87           O  
ATOM   1300  CG  LEU B 165       1.456  23.738   3.985  1.00 98.87           C  
ATOM   1301  CD1 LEU B 165       0.413  24.309   3.029  1.00 98.87           C  
ATOM   1302  CD2 LEU B 165       1.340  22.220   4.065  1.00 98.87           C  
ATOM   1303  N   PRO B 166       5.949  24.976   3.581  1.00 98.75           N  
ATOM   1304  CA  PRO B 166       7.208  25.083   2.841  1.00 98.75           C  
ATOM   1305  C   PRO B 166       8.301  24.176   3.402  1.00 98.75           C  
ATOM   1306  CB  PRO B 166       7.588  26.558   3.002  1.00 98.75           C  
ATOM   1307  O   PRO B 166       9.007  23.511   2.639  1.00 98.75           O  
ATOM   1308  CG  PRO B 166       6.283  27.277   3.124  1.00 98.75           C  
ATOM   1309  CD  PRO B 166       5.344  26.428   3.931  1.00 98.75           C  
ATOM   1310  N   GLN B 167       8.411  24.055   4.685  1.00 98.75           N  
ATOM   1311  CA  GLN B 167       9.431  23.223   5.317  1.00 98.75           C  
ATOM   1312  C   GLN B 167       9.105  21.740   5.161  1.00 98.75           C  
ATOM   1313  CB  GLN B 167       9.571  23.577   6.798  1.00 98.75           C  
ATOM   1314  O   GLN B 167      10.006  20.914   5.005  1.00 98.75           O  
ATOM   1315  CG  GLN B 167      10.090  24.987   7.047  1.00 98.75           C  
ATOM   1316  CD  GLN B 167      10.234  25.307   8.523  1.00 98.75           C  
ATOM   1317  NE2 GLN B 167       9.426  26.243   9.008  1.00 98.75           N  
ATOM   1318  OE1 GLN B 167      11.065  24.718   9.222  1.00 98.75           O  
ATOM   1319  N   LEU B 168       7.857  21.425   5.206  1.00 98.90           N  
ATOM   1320  CA  LEU B 168       7.430  20.046   4.989  1.00 98.90           C  
ATOM   1321  C   LEU B 168       7.668  19.624   3.543  1.00 98.90           C  
ATOM   1322  CB  LEU B 168       5.950  19.881   5.345  1.00 98.90           C  
ATOM   1323  O   LEU B 168       8.108  18.502   3.284  1.00 98.90           O  
ATOM   1324  CG  LEU B 168       5.603  19.908   6.834  1.00 98.90           C  
ATOM   1325  CD1 LEU B 168       4.106  20.125   7.026  1.00 98.90           C  
ATOM   1326  CD2 LEU B 168       6.053  18.618   7.511  1.00 98.90           C  
ATOM   1327  N   ALA B 169       7.449  20.567   2.619  1.00 98.58           N  
ATOM   1328  CA  ALA B 169       7.621  20.298   1.194  1.00 98.58           C  
ATOM   1329  C   ALA B 169       9.087  20.046   0.856  1.00 98.58           C  
ATOM   1330  CB  ALA B 169       7.079  21.459   0.364  1.00 98.58           C  
ATOM   1331  O   ALA B 169       9.398  19.259  -0.042  1.00 98.58           O  
ATOM   1332  N   LYS B 170       9.993  20.630   1.600  1.00 97.76           N  
ATOM   1333  CA  LYS B 170      11.428  20.504   1.360  1.00 97.76           C  
ATOM   1334  C   LYS B 170      12.006  19.305   2.106  1.00 97.76           C  
ATOM   1335  CB  LYS B 170      12.156  21.782   1.778  1.00 97.76           C  
ATOM   1336  O   LYS B 170      13.160  18.930   1.888  1.00 97.76           O  
ATOM   1337  CG  LYS B 170      11.899  22.969   0.862  1.00 97.76           C  
ATOM   1338  CD  LYS B 170      12.629  24.216   1.345  1.00 97.76           C  
ATOM   1339  CE  LYS B 170      12.309  25.424   0.475  1.00 97.76           C  
ATOM   1340  NZ  LYS B 170      12.964  26.665   0.987  1.00 97.76           N  
ATOM   1341  N   GLY B 171      11.194  18.754   2.961  1.00 98.32           N  
ATOM   1342  CA  GLY B 171      11.660  17.624   3.749  1.00 98.32           C  
ATOM   1343  C   GLY B 171      12.516  18.036   4.932  1.00 98.32           C  
ATOM   1344  O   GLY B 171      13.224  17.208   5.510  1.00 98.32           O  
ATOM   1345  N   GLU B 172      12.434  19.323   5.282  1.00 98.39           N  
ATOM   1346  CA  GLU B 172      13.143  19.819   6.458  1.00 98.39           C  
ATOM   1347  C   GLU B 172      12.411  19.443   7.743  1.00 98.39           C  
ATOM   1348  CB  GLU B 172      13.321  21.337   6.379  1.00 98.39           C  
ATOM   1349  O   GLU B 172      13.041  19.194   8.773  1.00 98.39           O  
ATOM   1350  CG  GLU B 172      14.256  21.789   5.267  1.00 98.39           C  
ATOM   1351  CD  GLU B 172      14.293  23.299   5.090  1.00 98.39           C  
ATOM   1352  OE1 GLU B 172      15.054  23.791   4.227  1.00 98.39           O  
ATOM   1353  OE2 GLU B 172      13.554  23.996   5.822  1.00 98.39           O  
ATOM   1354  N   LEU B 173      11.102  19.482   7.641  1.00 98.70           N  
ATOM   1355  CA  LEU B 173      10.260  18.970   8.716  1.00 98.70           C  
ATOM   1356  C   LEU B 173       9.647  17.626   8.334  1.00 98.70           C  
ATOM   1357  CB  LEU B 173       9.152  19.971   9.053  1.00 98.70           C  
ATOM   1358  O   LEU B 173       9.312  17.401   7.169  1.00 98.70           O  
ATOM   1359  CG  LEU B 173       9.599  21.289   9.687  1.00 98.70           C  
ATOM   1360  CD1 LEU B 173       8.392  22.174   9.978  1.00 98.70           C  
ATOM   1361  CD2 LEU B 173      10.395  21.027  10.961  1.00 98.70           C  
ATOM   1362  N   LEU B 174       9.629  16.755   9.273  1.00 98.82           N  
ATOM   1363  CA  LEU B 174       8.934  15.480   9.133  1.00 98.82           C  
ATOM   1364  C   LEU B 174       7.733  15.410  10.071  1.00 98.82           C  
ATOM   1365  CB  LEU B 174       9.887  14.316   9.416  1.00 98.82           C  
ATOM   1366  O   LEU B 174       7.855  15.698  11.264  1.00 98.82           O  
ATOM   1367  CG  LEU B 174       9.295  12.911   9.297  1.00 98.82           C  
ATOM   1368  CD1 LEU B 174       8.898  12.624   7.853  1.00 98.82           C  
ATOM   1369  CD2 LEU B 174      10.286  11.868   9.802  1.00 98.82           C  
ATOM   1370  N   GLY B 175       6.595  15.021   9.489  1.00 98.88           N  
ATOM   1371  CA  GLY B 175       5.389  14.984  10.302  1.00 98.88           C  
ATOM   1372  C   GLY B 175       4.841  13.582  10.491  1.00 98.88           C  
ATOM   1373  O   GLY B 175       5.250  12.651   9.795  1.00 98.88           O  
ATOM   1374  N   CYS B 176       4.019  13.459  11.454  1.00 98.86           N  
ATOM   1375  CA  CYS B 176       3.269  12.230  11.688  1.00 98.86           C  
ATOM   1376  C   CYS B 176       1.806  12.532  11.990  1.00 98.86           C  
ATOM   1377  CB  CYS B 176       3.884  11.439  12.842  1.00 98.86           C  
ATOM   1378  O   CYS B 176       1.435  13.691  12.187  1.00 98.86           O  
ATOM   1379  SG  CYS B 176       3.696  12.236  14.453  1.00 98.86           S  
ATOM   1380  N   PHE B 177       0.964  11.500  11.911  1.00 98.79           N  
ATOM   1381  CA  PHE B 177      -0.486  11.600  12.022  1.00 98.79           C  
ATOM   1382  C   PHE B 177      -1.009  10.690  13.127  1.00 98.79           C  
ATOM   1383  CB  PHE B 177      -1.155  11.246  10.690  1.00 98.79           C  
ATOM   1384  O   PHE B 177      -1.005   9.466  12.984  1.00 98.79           O  
ATOM   1385  CG  PHE B 177      -2.655  11.369  10.713  1.00 98.79           C  
ATOM   1386  CD1 PHE B 177      -3.455  10.248  10.898  1.00 98.79           C  
ATOM   1387  CD2 PHE B 177      -3.265  12.605  10.548  1.00 98.79           C  
ATOM   1388  CE1 PHE B 177      -4.844  10.358  10.919  1.00 98.79           C  
ATOM   1389  CE2 PHE B 177      -4.652  12.724  10.568  1.00 98.79           C  
ATOM   1390  CZ  PHE B 177      -5.439  11.599  10.753  1.00 98.79           C  
ATOM   1391  N   GLY B 178      -1.505  11.343  14.209  1.00 98.51           N  
ATOM   1392  CA  GLY B 178      -1.937  10.585  15.372  1.00 98.51           C  
ATOM   1393  C   GLY B 178      -3.443  10.416  15.448  1.00 98.51           C  
ATOM   1394  O   GLY B 178      -4.156  11.334  15.857  1.00 98.51           O  
ATOM   1395  N   LEU B 179      -3.902   9.199  15.152  1.00 97.75           N  
ATOM   1396  CA  LEU B 179      -5.327   8.892  15.216  1.00 97.75           C  
ATOM   1397  C   LEU B 179      -5.570   7.598  15.986  1.00 97.75           C  
ATOM   1398  CB  LEU B 179      -5.914   8.779  13.807  1.00 97.75           C  
ATOM   1399  O   LEU B 179      -6.249   7.601  17.015  1.00 97.75           O  
ATOM   1400  CG  LEU B 179      -7.420   8.529  13.718  1.00 97.75           C  
ATOM   1401  CD1 LEU B 179      -8.188   9.686  14.350  1.00 97.75           C  
ATOM   1402  CD2 LEU B 179      -7.845   8.329  12.267  1.00 97.75           C  
ATOM   1403  N   THR B 180      -4.881   6.549  15.683  1.00 96.08           N  
ATOM   1404  CA  THR B 180      -5.090   5.222  16.251  1.00 96.08           C  
ATOM   1405  C   THR B 180      -4.651   5.183  17.712  1.00 96.08           C  
ATOM   1406  CB  THR B 180      -4.328   4.146  15.454  1.00 96.08           C  
ATOM   1407  O   THR B 180      -3.574   5.675  18.055  1.00 96.08           O  
ATOM   1408  CG2 THR B 180      -4.565   2.758  16.039  1.00 96.08           C  
ATOM   1409  OG1 THR B 180      -4.774   4.163  14.093  1.00 96.08           O  
ATOM   1410  N   GLU B 181      -5.570   4.634  18.468  1.00 93.41           N  
ATOM   1411  CA  GLU B 181      -5.285   4.481  19.891  1.00 93.41           C  
ATOM   1412  C   GLU B 181      -5.241   3.009  20.290  1.00 93.41           C  
ATOM   1413  CB  GLU B 181      -6.327   5.224  20.732  1.00 93.41           C  
ATOM   1414  O   GLU B 181      -5.753   2.150  19.569  1.00 93.41           O  
ATOM   1415  CG  GLU B 181      -6.316   6.732  20.533  1.00 93.41           C  
ATOM   1416  CD  GLU B 181      -7.262   7.468  21.469  1.00 93.41           C  
ATOM   1417  OE1 GLU B 181      -7.358   8.713  21.380  1.00 93.41           O  
ATOM   1418  OE2 GLU B 181      -7.912   6.793  22.298  1.00 93.41           O  
ATOM   1419  N   PRO B 182      -4.606   2.704  21.337  1.00 92.66           N  
ATOM   1420  CA  PRO B 182      -4.470   1.313  21.776  1.00 92.66           C  
ATOM   1421  C   PRO B 182      -5.815   0.601  21.905  1.00 92.66           C  
ATOM   1422  CB  PRO B 182      -3.786   1.439  23.139  1.00 92.66           C  
ATOM   1423  O   PRO B 182      -5.930  -0.576  21.555  1.00 92.66           O  
ATOM   1424  CG  PRO B 182      -3.001   2.709  23.057  1.00 92.66           C  
ATOM   1425  CD  PRO B 182      -3.773   3.693  22.226  1.00 92.66           C  
ATOM   1426  N   ASN B 183      -6.863   1.374  22.226  1.00 89.54           N  
ATOM   1427  CA  ASN B 183      -8.136   0.719  22.510  1.00 89.54           C  
ATOM   1428  C   ASN B 183      -9.196   1.079  21.474  1.00 89.54           C  
ATOM   1429  CB  ASN B 183      -8.622   1.079  23.916  1.00 89.54           C  
ATOM   1430  O   ASN B 183     -10.363   0.710  21.619  1.00 89.54           O  
ATOM   1431  CG  ASN B 183      -7.716   0.539  25.004  1.00 89.54           C  
ATOM   1432  ND2 ASN B 183      -7.493   1.338  26.041  1.00 89.54           N  
ATOM   1433  OD1 ASN B 183      -7.219  -0.587  24.913  1.00 89.54           O  
ATOM   1434  N   SER B 184      -8.871   1.814  20.435  1.00 82.96           N  
ATOM   1435  CA  SER B 184      -9.912   2.268  19.519  1.00 82.96           C  
ATOM   1436  C   SER B 184      -9.516   2.024  18.066  1.00 82.96           C  
ATOM   1437  CB  SER B 184     -10.203   3.754  19.733  1.00 82.96           C  
ATOM   1438  O   SER B 184     -10.160   2.534  17.147  1.00 82.96           O  
ATOM   1439  OG  SER B 184     -10.600   4.001  21.071  1.00 82.96           O  
ATOM   1440  N   GLY B 185      -8.702   1.191  17.661  1.00 84.27           N  
ATOM   1441  CA  GLY B 185      -8.312   0.870  16.298  1.00 84.27           C  
ATOM   1442  C   GLY B 185      -9.253   1.446  15.256  1.00 84.27           C  
ATOM   1443  O   GLY B 185      -9.243   2.652  15.003  1.00 84.27           O  
ATOM   1444  N   SER B 186     -10.287   0.713  14.729  1.00 80.76           N  
ATOM   1445  CA  SER B 186     -11.224   1.060  13.665  1.00 80.76           C  
ATOM   1446  C   SER B 186     -12.377   1.903  14.198  1.00 80.76           C  
ATOM   1447  CB  SER B 186     -11.770  -0.204  12.999  1.00 80.76           C  
ATOM   1448  O   SER B 186     -13.276   2.281  13.444  1.00 80.76           O  
ATOM   1449  OG  SER B 186     -10.725  -0.945  12.392  1.00 80.76           O  
ATOM   1450  N   ASP B 187     -12.326   2.238  15.460  1.00 84.69           N  
ATOM   1451  CA  ASP B 187     -13.383   3.033  16.078  1.00 84.69           C  
ATOM   1452  C   ASP B 187     -12.835   4.355  16.610  1.00 84.69           C  
ATOM   1453  CB  ASP B 187     -14.052   2.249  17.209  1.00 84.69           C  
ATOM   1454  O   ASP B 187     -12.880   4.613  17.814  1.00 84.69           O  
ATOM   1455  CG  ASP B 187     -15.239   2.978  17.815  1.00 84.69           C  
ATOM   1456  OD1 ASP B 187     -15.733   3.951  17.205  1.00 84.69           O  
ATOM   1457  OD2 ASP B 187     -15.682   2.578  18.913  1.00 84.69           O  
ATOM   1458  N   PRO B 188     -12.431   5.228  15.753  1.00 87.83           N  
ATOM   1459  CA  PRO B 188     -11.853   6.499  16.194  1.00 87.83           C  
ATOM   1460  C   PRO B 188     -12.854   7.372  16.947  1.00 87.83           C  
ATOM   1461  CB  PRO B 188     -11.425   7.166  14.884  1.00 87.83           C  
ATOM   1462  O   PRO B 188     -12.457   8.252  17.715  1.00 87.83           O  
ATOM   1463  CG  PRO B 188     -12.158   6.418  13.818  1.00 87.83           C  
ATOM   1464  CD  PRO B 188     -12.496   5.051  14.340  1.00 87.83           C  
ATOM   1465  N   SER B 189     -14.118   7.137  16.772  1.00 85.17           N  
ATOM   1466  CA  SER B 189     -15.134   7.917  17.471  1.00 85.17           C  
ATOM   1467  C   SER B 189     -15.069   7.686  18.977  1.00 85.17           C  
ATOM   1468  CB  SER B 189     -16.529   7.568  16.953  1.00 85.17           C  
ATOM   1469  O   SER B 189     -15.553   8.508  19.758  1.00 85.17           O  
ATOM   1470  OG  SER B 189     -16.870   6.233  17.285  1.00 85.17           O  
ATOM   1471  N   SER B 190     -14.531   6.572  19.369  1.00 84.31           N  
ATOM   1472  CA  SER B 190     -14.442   6.225  20.784  1.00 84.31           C  
ATOM   1473  C   SER B 190     -13.073   6.577  21.355  1.00 84.31           C  
ATOM   1474  CB  SER B 190     -14.722   4.736  20.989  1.00 84.31           C  
ATOM   1475  O   SER B 190     -12.669   6.040  22.388  1.00 84.31           O  
ATOM   1476  OG  SER B 190     -16.045   4.414  20.598  1.00 84.31           O  
ATOM   1477  N   MET B 191     -12.375   7.474  20.698  1.00 92.81           N  
ATOM   1478  CA  MET B 191     -11.028   7.827  21.135  1.00 92.81           C  
ATOM   1479  C   MET B 191     -11.040   8.354  22.566  1.00 92.81           C  
ATOM   1480  CB  MET B 191     -10.414   8.869  20.199  1.00 92.81           C  
ATOM   1481  O   MET B 191     -11.997   9.010  22.982  1.00 92.81           O  
ATOM   1482  CG  MET B 191     -11.098  10.225  20.259  1.00 92.81           C  
ATOM   1483  SD  MET B 191     -10.376  11.430  19.078  1.00 92.81           S  
ATOM   1484  CE  MET B 191     -10.834  10.650  17.505  1.00 92.81           C  
ATOM   1485  N   GLU B 192      -9.924   8.168  23.298  1.00 93.19           N  
ATOM   1486  CA  GLU B 192      -9.798   8.530  24.707  1.00 93.19           C  
ATOM   1487  C   GLU B 192      -8.939   9.779  24.881  1.00 93.19           C  
ATOM   1488  CB  GLU B 192      -9.206   7.368  25.509  1.00 93.19           C  
ATOM   1489  O   GLU B 192      -8.972  10.419  25.934  1.00 93.19           O  
ATOM   1490  CG  GLU B 192     -10.109   6.145  25.578  1.00 93.19           C  
ATOM   1491  CD  GLU B 192      -9.472   4.969  26.300  1.00 93.19           C  
ATOM   1492  OE1 GLU B 192     -10.113   3.898  26.400  1.00 93.19           O  
ATOM   1493  OE2 GLU B 192      -8.322   5.119  26.771  1.00 93.19           O  
ATOM   1494  N   THR B 193      -8.223  10.107  23.902  1.00 95.84           N  
ATOM   1495  CA  THR B 193      -7.418  11.321  23.971  1.00 95.84           C  
ATOM   1496  C   THR B 193      -8.307  12.552  24.126  1.00 95.84           C  
ATOM   1497  CB  THR B 193      -6.534  11.478  22.719  1.00 95.84           C  
ATOM   1498  O   THR B 193      -9.252  12.742  23.357  1.00 95.84           O  
ATOM   1499  CG2 THR B 193      -5.685  12.742  22.801  1.00 95.84           C  
ATOM   1500  OG1 THR B 193      -5.669  10.341  22.607  1.00 95.84           O  
ATOM   1501  N   ARG B 194      -7.960  13.400  25.122  1.00 98.18           N  
ATOM   1502  CA  ARG B 194      -8.791  14.551  25.461  1.00 98.18           C  
ATOM   1503  C   ARG B 194      -8.000  15.850  25.349  1.00 98.18           C  
ATOM   1504  CB  ARG B 194      -9.362  14.406  26.873  1.00 98.18           C  
ATOM   1505  O   ARG B 194      -6.793  15.871  25.599  1.00 98.18           O  
ATOM   1506  CG  ARG B 194     -10.274  13.202  27.048  1.00 98.18           C  
ATOM   1507  CD  ARG B 194     -11.595  13.383  26.314  1.00 98.18           C  
ATOM   1508  NE  ARG B 194     -12.529  12.300  26.608  1.00 98.18           N  
ATOM   1509  NH1 ARG B 194     -11.859  10.966  24.844  1.00 98.18           N  
ATOM   1510  NH2 ARG B 194     -13.516  10.256  26.259  1.00 98.18           N  
ATOM   1511  CZ  ARG B 194     -12.632  11.176  25.903  1.00 98.18           C  
ATOM   1512  N   ALA B 195      -8.696  16.822  24.979  1.00 97.98           N  
ATOM   1513  CA  ALA B 195      -8.166  18.182  24.971  1.00 97.98           C  
ATOM   1514  C   ALA B 195      -9.042  19.117  25.801  1.00 97.98           C  
ATOM   1515  CB  ALA B 195      -8.047  18.700  23.540  1.00 97.98           C  
ATOM   1516  O   ALA B 195     -10.248  19.218  25.567  1.00 97.98           O  
ATOM   1517  N   HIS B 196      -8.461  19.755  26.784  1.00 97.59           N  
ATOM   1518  CA  HIS B 196      -9.154  20.694  27.659  1.00 97.59           C  
ATOM   1519  C   HIS B 196      -8.709  22.127  27.391  1.00 97.59           C  
ATOM   1520  CB  HIS B 196      -8.915  20.335  29.127  1.00 97.59           C  
ATOM   1521  O   HIS B 196      -7.513  22.426  27.421  1.00 97.59           O  
ATOM   1522  CG  HIS B 196      -9.549  19.045  29.540  1.00 97.59           C  
ATOM   1523  CD2 HIS B 196      -9.009  17.826  29.780  1.00 97.59           C  
ATOM   1524  ND1 HIS B 196     -10.905  18.914  29.748  1.00 97.59           N  
ATOM   1525  CE1 HIS B 196     -11.172  17.668  30.101  1.00 97.59           C  
ATOM   1526  NE2 HIS B 196     -10.039  16.987  30.127  1.00 97.59           N  
ATOM   1527  N   TYR B 197      -9.684  22.991  27.105  1.00 97.11           N  
ATOM   1528  CA  TYR B 197      -9.376  24.384  26.800  1.00 97.11           C  
ATOM   1529  C   TYR B 197      -9.124  25.178  28.076  1.00 97.11           C  
ATOM   1530  CB  TYR B 197     -10.516  25.025  26.002  1.00 97.11           C  
ATOM   1531  O   TYR B 197      -9.892  25.082  29.036  1.00 97.11           O  
ATOM   1532  CG  TYR B 197     -10.215  26.429  25.536  1.00 97.11           C  
ATOM   1533  CD1 TYR B 197     -10.941  27.515  26.020  1.00 97.11           C  
ATOM   1534  CD2 TYR B 197      -9.207  26.672  24.610  1.00 97.11           C  
ATOM   1535  CE1 TYR B 197     -10.670  28.810  25.592  1.00 97.11           C  
ATOM   1536  CE2 TYR B 197      -8.926  27.963  24.175  1.00 97.11           C  
ATOM   1537  OH  TYR B 197      -9.388  30.304  24.243  1.00 97.11           O  
ATOM   1538  CZ  TYR B 197      -9.662  29.024  24.671  1.00 97.11           C  
ATOM   1539  N   ASN B 198      -7.990  25.854  28.091  1.00 96.08           N  
ATOM   1540  CA  ASN B 198      -7.644  26.779  29.165  1.00 96.08           C  
ATOM   1541  C   ASN B 198      -7.796  28.232  28.725  1.00 96.08           C  
ATOM   1542  CB  ASN B 198      -6.219  26.520  29.659  1.00 96.08           C  
ATOM   1543  O   ASN B 198      -6.953  28.755  27.993  1.00 96.08           O  
ATOM   1544  CG  ASN B 198      -6.011  25.091  30.119  1.00 96.08           C  
ATOM   1545  ND2 ASN B 198      -4.995  24.434  29.571  1.00 96.08           N  
ATOM   1546  OD1 ASN B 198      -6.758  24.581  30.958  1.00 96.08           O  
ATOM   1547  N   SER B 199      -8.752  28.908  29.254  1.00 93.47           N  
ATOM   1548  CA  SER B 199      -9.078  30.270  28.845  1.00 93.47           C  
ATOM   1549  C   SER B 199      -8.017  31.258  29.319  1.00 93.47           C  
ATOM   1550  CB  SER B 199     -10.447  30.680  29.388  1.00 93.47           C  
ATOM   1551  O   SER B 199      -7.736  32.248  28.640  1.00 93.47           O  
ATOM   1552  OG  SER B 199     -10.501  30.515  30.794  1.00 93.47           O  
ATOM   1553  N   SER B 200      -7.439  30.999  30.458  1.00 93.86           N  
ATOM   1554  CA  SER B 200      -6.466  31.906  31.058  1.00 93.86           C  
ATOM   1555  C   SER B 200      -5.238  32.068  30.167  1.00 93.86           C  
ATOM   1556  CB  SER B 200      -6.041  31.401  32.437  1.00 93.86           C  
ATOM   1557  O   SER B 200      -4.731  33.178  29.996  1.00 93.86           O  
ATOM   1558  OG  SER B 200      -5.571  30.066  32.362  1.00 93.86           O  
ATOM   1559  N   ASN B 201      -4.855  30.997  29.537  1.00 92.62           N  
ATOM   1560  CA  ASN B 201      -3.647  31.067  28.722  1.00 92.62           C  
ATOM   1561  C   ASN B 201      -3.952  30.837  27.245  1.00 92.62           C  
ATOM   1562  CB  ASN B 201      -2.609  30.056  29.213  1.00 92.62           C  
ATOM   1563  O   ASN B 201      -3.038  30.748  26.424  1.00 92.62           O  
ATOM   1564  CG  ASN B 201      -3.114  28.628  29.161  1.00 92.62           C  
ATOM   1565  ND2 ASN B 201      -2.301  27.693  29.637  1.00 92.62           N  
ATOM   1566  OD1 ASN B 201      -4.227  28.367  28.696  1.00 92.62           O  
ATOM   1567  N   LYS B 202      -5.210  30.776  26.825  1.00 96.52           N  
ATOM   1568  CA  LYS B 202      -5.629  30.553  25.444  1.00 96.52           C  
ATOM   1569  C   LYS B 202      -4.900  29.358  24.835  1.00 96.52           C  
ATOM   1570  CB  LYS B 202      -5.382  31.804  24.599  1.00 96.52           C  
ATOM   1571  O   LYS B 202      -4.314  29.466  23.756  1.00 96.52           O  
ATOM   1572  CG  LYS B 202      -6.217  33.006  25.015  1.00 96.52           C  
ATOM   1573  CD  LYS B 202      -6.054  34.164  24.038  1.00 96.52           C  
ATOM   1574  CE  LYS B 202      -6.908  35.359  24.439  1.00 96.52           C  
ATOM   1575  NZ  LYS B 202      -6.763  36.492  23.477  1.00 96.52           N  
ATOM   1576  N   SER B 203      -4.990  28.334  25.594  1.00 97.69           N  
ATOM   1577  CA  SER B 203      -4.319  27.106  25.180  1.00 97.69           C  
ATOM   1578  C   SER B 203      -5.157  25.878  25.519  1.00 97.69           C  
ATOM   1579  CB  SER B 203      -2.946  26.995  25.843  1.00 97.69           C  
ATOM   1580  O   SER B 203      -6.193  25.989  26.178  1.00 97.69           O  
ATOM   1581  OG  SER B 203      -3.076  26.839  27.246  1.00 97.69           O  
ATOM   1582  N   TYR B 204      -4.791  24.731  24.929  1.00 98.00           N  
ATOM   1583  CA  TYR B 204      -5.367  23.430  25.248  1.00 98.00           C  
ATOM   1584  C   TYR B 204      -4.358  22.551  25.979  1.00 98.00           C  
ATOM   1585  CB  TYR B 204      -5.845  22.726  23.974  1.00 98.00           C  
ATOM   1586  O   TYR B 204      -3.154  22.641  25.731  1.00 98.00           O  
ATOM   1587  CG  TYR B 204      -7.064  23.362  23.351  1.00 98.00           C  
ATOM   1588  CD1 TYR B 204      -8.338  22.849  23.584  1.00 98.00           C  
ATOM   1589  CD2 TYR B 204      -6.944  24.477  22.527  1.00 98.00           C  
ATOM   1590  CE1 TYR B 204      -9.464  23.431  23.010  1.00 98.00           C  
ATOM   1591  CE2 TYR B 204      -8.063  25.066  21.948  1.00 98.00           C  
ATOM   1592  OH  TYR B 204     -10.428  25.117  21.625  1.00 98.00           O  
ATOM   1593  CZ  TYR B 204      -9.317  24.537  22.195  1.00 98.00           C  
ATOM   1594  N   THR B 205      -4.854  21.807  26.902  1.00 98.34           N  
ATOM   1595  CA  THR B 205      -4.061  20.743  27.509  1.00 98.34           C  
ATOM   1596  C   THR B 205      -4.495  19.378  26.983  1.00 98.34           C  
ATOM   1597  CB  THR B 205      -4.178  20.766  29.044  1.00 98.34           C  
ATOM   1598  O   THR B 205      -5.649  18.979  27.153  1.00 98.34           O  
ATOM   1599  CG2 THR B 205      -3.278  19.711  29.680  1.00 98.34           C  
ATOM   1600  OG1 THR B 205      -3.795  22.059  29.527  1.00 98.34           O  
ATOM   1601  N   LEU B 206      -3.540  18.646  26.397  1.00 98.37           N  
ATOM   1602  CA  LEU B 206      -3.846  17.356  25.789  1.00 98.37           C  
ATOM   1603  C   LEU B 206      -3.310  16.212  26.644  1.00 98.37           C  
ATOM   1604  CB  LEU B 206      -3.255  17.274  24.379  1.00 98.37           C  
ATOM   1605  O   LEU B 206      -2.189  16.283  27.153  1.00 98.37           O  
ATOM   1606  CG  LEU B 206      -4.100  17.876  23.255  1.00 98.37           C  
ATOM   1607  CD1 LEU B 206      -4.085  19.399  23.338  1.00 98.37           C  
ATOM   1608  CD2 LEU B 206      -3.596  17.405  21.895  1.00 98.37           C  
ATOM   1609  N   ASN B 207      -4.123  15.163  26.764  1.00 98.18           N  
ATOM   1610  CA  ASN B 207      -3.778  13.911  27.429  1.00 98.18           C  
ATOM   1611  C   ASN B 207      -4.266  12.702  26.636  1.00 98.18           C  
ATOM   1612  CB  ASN B 207      -4.351  13.881  28.848  1.00 98.18           C  
ATOM   1613  O   ASN B 207      -5.432  12.641  26.243  1.00 98.18           O  
ATOM   1614  CG  ASN B 207      -3.700  14.901  29.762  1.00 98.18           C  
ATOM   1615  ND2 ASN B 207      -4.425  15.969  30.070  1.00 98.18           N  
ATOM   1616  OD1 ASN B 207      -2.554  14.730  30.187  1.00 98.18           O  
ATOM   1617  N   GLY B 208      -3.348  11.757  26.383  1.00 96.15           N  
ATOM   1618  CA  GLY B 208      -3.719  10.542  25.673  1.00 96.15           C  
ATOM   1619  C   GLY B 208      -2.542   9.858  25.006  1.00 96.15           C  
ATOM   1620  O   GLY B 208      -1.397  10.288  25.162  1.00 96.15           O  
ATOM   1621  N   THR B 209      -2.912   8.743  24.337  1.00 95.76           N  
ATOM   1622  CA  THR B 209      -1.875   7.944  23.694  1.00 95.76           C  
ATOM   1623  C   THR B 209      -2.333   7.469  22.318  1.00 95.76           C  
ATOM   1624  CB  THR B 209      -1.491   6.728  24.558  1.00 95.76           C  
ATOM   1625  O   THR B 209      -3.479   7.048  22.151  1.00 95.76           O  
ATOM   1626  CG2 THR B 209      -0.353   5.937  23.920  1.00 95.76           C  
ATOM   1627  OG1 THR B 209      -1.077   7.180  25.853  1.00 95.76           O  
ATOM   1628  N   LYS B 210      -1.486   7.734  21.380  1.00 97.89           N  
ATOM   1629  CA  LYS B 210      -1.642   7.173  20.041  1.00 97.89           C  
ATOM   1630  C   LYS B 210      -0.632   6.057  19.791  1.00 97.89           C  
ATOM   1631  CB  LYS B 210      -1.491   8.265  18.981  1.00 97.89           C  
ATOM   1632  O   LYS B 210       0.454   6.054  20.374  1.00 97.89           O  
ATOM   1633  CG  LYS B 210      -2.331   9.506  19.245  1.00 97.89           C  
ATOM   1634  CD  LYS B 210      -3.821   9.194  19.191  1.00 97.89           C  
ATOM   1635  CE  LYS B 210      -4.662  10.451  19.364  1.00 97.89           C  
ATOM   1636  NZ  LYS B 210      -6.123  10.141  19.386  1.00 97.89           N  
ATOM   1637  N   THR B 211      -1.032   5.076  18.928  1.00 96.50           N  
ATOM   1638  CA  THR B 211      -0.140   3.943  18.706  1.00 96.50           C  
ATOM   1639  C   THR B 211      -0.125   3.547  17.233  1.00 96.50           C  
ATOM   1640  CB  THR B 211      -0.552   2.731  19.562  1.00 96.50           C  
ATOM   1641  O   THR B 211      -1.062   3.853  16.492  1.00 96.50           O  
ATOM   1642  CG2 THR B 211      -1.824   2.085  19.024  1.00 96.50           C  
ATOM   1643  OG1 THR B 211       0.504   1.764  19.550  1.00 96.50           O  
ATOM   1644  N   TRP B 212       1.025   2.911  16.801  1.00 97.38           N  
ATOM   1645  CA  TRP B 212       1.230   2.476  15.423  1.00 97.38           C  
ATOM   1646  C   TRP B 212       1.240   3.668  14.472  1.00 97.38           C  
ATOM   1647  CB  TRP B 212       0.143   1.482  15.005  1.00 97.38           C  
ATOM   1648  O   TRP B 212       0.593   3.638  13.422  1.00 97.38           O  
ATOM   1649  CG  TRP B 212       0.101   0.238  15.841  1.00 97.38           C  
ATOM   1650  CD1 TRP B 212      -0.892  -0.144  16.700  1.00 97.38           C  
ATOM   1651  CD2 TRP B 212       1.099  -0.785  15.900  1.00 97.38           C  
ATOM   1652  CE2 TRP B 212       0.645  -1.760  16.816  1.00 97.38           C  
ATOM   1653  CE3 TRP B 212       2.335  -0.974  15.266  1.00 97.38           C  
ATOM   1654  NE1 TRP B 212      -0.571  -1.345  17.289  1.00 97.38           N  
ATOM   1655  CH2 TRP B 212       2.590  -3.066  16.480  1.00 97.38           C  
ATOM   1656  CZ2 TRP B 212       1.385  -2.907  17.114  1.00 97.38           C  
ATOM   1657  CZ3 TRP B 212       3.069  -2.116  15.563  1.00 97.38           C  
ATOM   1658  N   ILE B 213       1.988   4.678  14.858  1.00 98.39           N  
ATOM   1659  CA  ILE B 213       2.003   5.922  14.096  1.00 98.39           C  
ATOM   1660  C   ILE B 213       3.291   6.012  13.281  1.00 98.39           C  
ATOM   1661  CB  ILE B 213       1.867   7.152  15.021  1.00 98.39           C  
ATOM   1662  O   ILE B 213       4.374   6.208  13.838  1.00 98.39           O  
ATOM   1663  CG1 ILE B 213       0.643   7.003  15.932  1.00 98.39           C  
ATOM   1664  CG2 ILE B 213       1.783   8.441  14.197  1.00 98.39           C  
ATOM   1665  CD1 ILE B 213      -0.672   6.847  15.181  1.00 98.39           C  
ATOM   1666  N   THR B 214       3.135   5.949  11.959  1.00 98.17           N  
ATOM   1667  CA  THR B 214       4.267   6.058  11.045  1.00 98.17           C  
ATOM   1668  C   THR B 214       4.961   7.408  11.203  1.00 98.17           C  
ATOM   1669  CB  THR B 214       3.823   5.874   9.582  1.00 98.17           C  
ATOM   1670  O   THR B 214       4.300   8.442  11.318  1.00 98.17           O  
ATOM   1671  CG2 THR B 214       5.006   6.006   8.628  1.00 98.17           C  
ATOM   1672  OG1 THR B 214       3.240   4.574   9.425  1.00 98.17           O  
ATOM   1673  N   ASN B 215       6.318   7.457  11.292  1.00 98.41           N  
ATOM   1674  CA  ASN B 215       7.181   8.632  11.341  1.00 98.41           C  
ATOM   1675  C   ASN B 215       7.285   9.194  12.756  1.00 98.41           C  
ATOM   1676  CB  ASN B 215       6.676   9.709  10.378  1.00 98.41           C  
ATOM   1677  O   ASN B 215       8.131  10.047  13.029  1.00 98.41           O  
ATOM   1678  CG  ASN B 215       6.863   9.326   8.923  1.00 98.41           C  
ATOM   1679  ND2 ASN B 215       6.212  10.060   8.029  1.00 98.41           N  
ATOM   1680  OD1 ASN B 215       7.585   8.377   8.606  1.00 98.41           O  
ATOM   1681  N   SER B 216       6.482   8.781  13.738  1.00 98.45           N  
ATOM   1682  CA  SER B 216       6.344   9.435  15.035  1.00 98.45           C  
ATOM   1683  C   SER B 216       7.682   9.510  15.762  1.00 98.45           C  
ATOM   1684  CB  SER B 216       5.324   8.697  15.903  1.00 98.45           C  
ATOM   1685  O   SER B 216       8.044  10.558  16.301  1.00 98.45           O  
ATOM   1686  OG  SER B 216       5.816   7.424  16.286  1.00 98.45           O  
ATOM   1687  N   PRO B 217       8.491   8.475  15.730  1.00 97.51           N  
ATOM   1688  CA  PRO B 217       9.737   8.532  16.497  1.00 97.51           C  
ATOM   1689  C   PRO B 217      10.698   9.602  15.983  1.00 97.51           C  
ATOM   1690  CB  PRO B 217      10.329   7.133  16.313  1.00 97.51           C  
ATOM   1691  O   PRO B 217      11.577  10.053  16.721  1.00 97.51           O  
ATOM   1692  CG  PRO B 217       9.151   6.251  16.051  1.00 97.51           C  
ATOM   1693  CD  PRO B 217       8.153   7.018  15.232  1.00 97.51           C  
ATOM   1694  N   MET B 218      10.498  10.015  14.740  1.00 97.25           N  
ATOM   1695  CA  MET B 218      11.424  10.968  14.134  1.00 97.25           C  
ATOM   1696  C   MET B 218      10.706  12.260  13.759  1.00 97.25           C  
ATOM   1697  CB  MET B 218      12.089  10.361  12.898  1.00 97.25           C  
ATOM   1698  O   MET B 218      11.295  13.144  13.134  1.00 97.25           O  
ATOM   1699  CG  MET B 218      12.887   9.101  13.187  1.00 97.25           C  
ATOM   1700  SD  MET B 218      13.861   8.537  11.738  1.00 97.25           S  
ATOM   1701  CE  MET B 218      15.141   9.822  11.693  1.00 97.25           C  
ATOM   1702  N   ALA B 219       9.496  12.359  14.139  1.00 98.66           N  
ATOM   1703  CA  ALA B 219       8.651  13.454  13.672  1.00 98.66           C  
ATOM   1704  C   ALA B 219       9.022  14.765  14.361  1.00 98.66           C  
ATOM   1705  CB  ALA B 219       7.178  13.129  13.911  1.00 98.66           C  
ATOM   1706  O   ALA B 219       9.361  14.776  15.546  1.00 98.66           O  
ATOM   1707  N   ASP B 220       9.001  15.823  13.595  1.00 98.78           N  
ATOM   1708  CA  ASP B 220       9.144  17.182  14.108  1.00 98.78           C  
ATOM   1709  C   ASP B 220       7.781  17.808  14.392  1.00 98.78           C  
ATOM   1710  CB  ASP B 220       9.925  18.050  13.118  1.00 98.78           C  
ATOM   1711  O   ASP B 220       7.669  18.715  15.220  1.00 98.78           O  
ATOM   1712  CG  ASP B 220      11.295  17.485  12.786  1.00 98.78           C  
ATOM   1713  OD1 ASP B 220      12.141  17.361  13.698  1.00 98.78           O  
ATOM   1714  OD2 ASP B 220      11.531  17.162  11.602  1.00 98.78           O  
ATOM   1715  N   LEU B 221       6.879  17.369  13.671  1.00 98.93           N  
ATOM   1716  CA  LEU B 221       5.518  17.887  13.756  1.00 98.93           C  
ATOM   1717  C   LEU B 221       4.509  16.749  13.869  1.00 98.93           C  
ATOM   1718  CB  LEU B 221       5.195  18.751  12.534  1.00 98.93           C  
ATOM   1719  O   LEU B 221       4.577  15.777  13.113  1.00 98.93           O  
ATOM   1720  CG  LEU B 221       3.821  19.423  12.522  1.00 98.93           C  
ATOM   1721  CD1 LEU B 221       3.754  20.508  13.592  1.00 98.93           C  
ATOM   1722  CD2 LEU B 221       3.521  20.004  11.144  1.00 98.93           C  
ATOM   1723  N   PHE B 222       3.579  16.921  14.794  1.00 98.92           N  
ATOM   1724  CA  PHE B 222       2.563  15.908  15.052  1.00 98.92           C  
ATOM   1725  C   PHE B 222       1.168  16.458  14.783  1.00 98.92           C  
ATOM   1726  CB  PHE B 222       2.659  15.404  16.496  1.00 98.92           C  
ATOM   1727  O   PHE B 222       0.752  17.440  15.402  1.00 98.92           O  
ATOM   1728  CG  PHE B 222       4.006  14.836  16.852  1.00 98.92           C  
ATOM   1729  CD1 PHE B 222       4.165  13.474  17.076  1.00 98.92           C  
ATOM   1730  CD2 PHE B 222       5.115  15.665  16.963  1.00 98.92           C  
ATOM   1731  CE1 PHE B 222       5.411  12.946  17.406  1.00 98.92           C  
ATOM   1732  CE2 PHE B 222       6.363  15.144  17.293  1.00 98.92           C  
ATOM   1733  CZ  PHE B 222       6.509  13.785  17.514  1.00 98.92           C  
ATOM   1734  N   VAL B 223       0.460  15.877  13.863  1.00 98.89           N  
ATOM   1735  CA  VAL B 223      -0.972  16.123  13.728  1.00 98.89           C  
ATOM   1736  C   VAL B 223      -1.751  15.118  14.574  1.00 98.89           C  
ATOM   1737  CB  VAL B 223      -1.426  16.044  12.254  1.00 98.89           C  
ATOM   1738  O   VAL B 223      -1.784  13.926  14.260  1.00 98.89           O  
ATOM   1739  CG1 VAL B 223      -2.917  16.350  12.130  1.00 98.89           C  
ATOM   1740  CG2 VAL B 223      -0.607  17.002  11.391  1.00 98.89           C  
ATOM   1741  N   VAL B 224      -2.395  15.653  15.585  1.00 98.76           N  
ATOM   1742  CA  VAL B 224      -3.061  14.768  16.536  1.00 98.76           C  
ATOM   1743  C   VAL B 224      -4.539  15.137  16.638  1.00 98.76           C  
ATOM   1744  CB  VAL B 224      -2.398  14.832  17.930  1.00 98.76           C  
ATOM   1745  O   VAL B 224      -4.890  16.319  16.665  1.00 98.76           O  
ATOM   1746  CG1 VAL B 224      -3.217  14.047  18.954  1.00 98.76           C  
ATOM   1747  CG2 VAL B 224      -0.967  14.300  17.865  1.00 98.76           C  
ATOM   1748  N   TRP B 225      -5.398  14.148  16.707  1.00 98.02           N  
ATOM   1749  CA  TRP B 225      -6.836  14.339  16.862  1.00 98.02           C  
ATOM   1750  C   TRP B 225      -7.285  13.966  18.271  1.00 98.02           C  
ATOM   1751  CB  TRP B 225      -7.603  13.506  15.831  1.00 98.02           C  
ATOM   1752  O   TRP B 225      -6.898  12.920  18.797  1.00 98.02           O  
ATOM   1753  CG  TRP B 225      -7.243  13.815  14.409  1.00 98.02           C  
ATOM   1754  CD1 TRP B 225      -6.239  13.249  13.672  1.00 98.02           C  
ATOM   1755  CD2 TRP B 225      -7.881  14.767  13.553  1.00 98.02           C  
ATOM   1756  CE2 TRP B 225      -7.213  14.726  12.310  1.00 98.02           C  
ATOM   1757  CE3 TRP B 225      -8.956  15.652  13.717  1.00 98.02           C  
ATOM   1758  NE1 TRP B 225      -6.216  13.793  12.409  1.00 98.02           N  
ATOM   1759  CH2 TRP B 225      -8.639  16.393  11.422  1.00 98.02           C  
ATOM   1760  CZ2 TRP B 225      -7.584  15.537  11.235  1.00 98.02           C  
ATOM   1761  CZ3 TRP B 225      -9.324  16.458  12.646  1.00 98.02           C  
ATOM   1762  N   ALA B 226      -8.042  14.865  18.880  1.00 98.07           N  
ATOM   1763  CA  ALA B 226      -8.464  14.670  20.265  1.00 98.07           C  
ATOM   1764  C   ALA B 226      -9.888  15.175  20.480  1.00 98.07           C  
ATOM   1765  CB  ALA B 226      -7.502  15.375  21.218  1.00 98.07           C  
ATOM   1766  O   ALA B 226     -10.335  16.101  19.798  1.00 98.07           O  
ATOM   1767  N   ARG B 227     -10.539  14.531  21.397  1.00 96.73           N  
ATOM   1768  CA  ARG B 227     -11.893  14.933  21.764  1.00 96.73           C  
ATOM   1769  C   ARG B 227     -11.870  16.078  22.772  1.00 96.73           C  
ATOM   1770  CB  ARG B 227     -12.670  13.746  22.337  1.00 96.73           C  
ATOM   1771  O   ARG B 227     -11.165  16.010  23.780  1.00 96.73           O  
ATOM   1772  CG  ARG B 227     -14.135  14.045  22.616  1.00 96.73           C  
ATOM   1773  CD  ARG B 227     -14.880  12.810  23.102  1.00 96.73           C  
ATOM   1774  NE  ARG B 227     -14.853  11.739  22.110  1.00 96.73           N  
ATOM   1775  NH1 ARG B 227     -16.761  12.433  21.007  1.00 96.73           N  
ATOM   1776  NH2 ARG B 227     -15.628  10.574  20.288  1.00 96.73           N  
ATOM   1777  CZ  ARG B 227     -15.747  11.585  21.137  1.00 96.73           C  
ATOM   1778  N   CYS B 228     -12.597  17.105  22.479  1.00 96.26           N  
ATOM   1779  CA  CYS B 228     -12.696  18.264  23.359  1.00 96.26           C  
ATOM   1780  C   CYS B 228     -13.893  18.137  24.295  1.00 96.26           C  
ATOM   1781  CB  CYS B 228     -12.811  19.550  22.542  1.00 96.26           C  
ATOM   1782  O   CYS B 228     -14.699  17.215  24.158  1.00 96.26           O  
ATOM   1783  SG  CYS B 228     -11.377  19.875  21.492  1.00 96.26           S  
ATOM   1784  N   GLU B 229     -13.987  19.047  25.224  1.00 93.34           N  
ATOM   1785  CA  GLU B 229     -15.024  19.015  26.252  1.00 93.34           C  
ATOM   1786  C   GLU B 229     -16.413  19.169  25.639  1.00 93.34           C  
ATOM   1787  CB  GLU B 229     -14.784  20.111  27.293  1.00 93.34           C  
ATOM   1788  O   GLU B 229     -17.391  18.631  26.162  1.00 93.34           O  
ATOM   1789  CG  GLU B 229     -13.592  19.846  28.201  1.00 93.34           C  
ATOM   1790  CD  GLU B 229     -13.402  20.912  29.268  1.00 93.34           C  
ATOM   1791  OE1 GLU B 229     -12.916  20.584  30.374  1.00 93.34           O  
ATOM   1792  OE2 GLU B 229     -13.742  22.085  28.996  1.00 93.34           O  
ATOM   1793  N   ASP B 230     -16.517  19.868  24.505  1.00 91.56           N  
ATOM   1794  CA  ASP B 230     -17.802  20.051  23.837  1.00 91.56           C  
ATOM   1795  C   ASP B 230     -18.186  18.809  23.035  1.00 91.56           C  
ATOM   1796  CB  ASP B 230     -17.761  21.277  22.922  1.00 91.56           C  
ATOM   1797  O   ASP B 230     -19.221  18.792  22.366  1.00 91.56           O  
ATOM   1798  CG  ASP B 230     -16.693  21.178  21.846  1.00 91.56           C  
ATOM   1799  OD1 ASP B 230     -15.996  20.143  21.771  1.00 91.56           O  
ATOM   1800  OD2 ASP B 230     -16.546  22.146  21.068  1.00 91.56           O  
ATOM   1801  N   GLY B 231     -17.393  17.771  23.088  1.00 90.53           N  
ATOM   1802  CA  GLY B 231     -17.678  16.513  22.416  1.00 90.53           C  
ATOM   1803  C   GLY B 231     -17.168  16.471  20.988  1.00 90.53           C  
ATOM   1804  O   GLY B 231     -17.148  15.410  20.361  1.00 90.53           O  
ATOM   1805  N   CYS B 232     -16.625  17.559  20.520  1.00 92.99           N  
ATOM   1806  CA  CYS B 232     -16.135  17.637  19.148  1.00 92.99           C  
ATOM   1807  C   CYS B 232     -14.686  17.173  19.059  1.00 92.99           C  
ATOM   1808  CB  CYS B 232     -16.257  19.065  18.617  1.00 92.99           C  
ATOM   1809  O   CYS B 232     -13.887  17.441  19.959  1.00 92.99           O  
ATOM   1810  SG  CYS B 232     -17.961  19.597  18.342  1.00 92.99           S  
ATOM   1811  N   ILE B 233     -14.457  16.477  18.030  1.00 93.66           N  
ATOM   1812  CA  ILE B 233     -13.087  16.070  17.741  1.00 93.66           C  
ATOM   1813  C   ILE B 233     -12.393  17.147  16.909  1.00 93.66           C  
ATOM   1814  CB  ILE B 233     -13.045  14.713  17.002  1.00 93.66           C  
ATOM   1815  O   ILE B 233     -12.921  17.586  15.885  1.00 93.66           O  
ATOM   1816  CG1 ILE B 233     -13.601  13.600  17.898  1.00 93.66           C  
ATOM   1817  CG2 ILE B 233     -11.618  14.389  16.549  1.00 93.66           C  
ATOM   1818  CD1 ILE B 233     -13.813  12.275  17.179  1.00 93.66           C  
ATOM   1819  N   ARG B 234     -11.205  17.600  17.339  1.00 97.13           N  
ATOM   1820  CA  ARG B 234     -10.441  18.630  16.642  1.00 97.13           C  
ATOM   1821  C   ARG B 234      -9.019  18.159  16.358  1.00 97.13           C  
ATOM   1822  CB  ARG B 234     -10.411  19.923  17.460  1.00 97.13           C  
ATOM   1823  O   ARG B 234      -8.528  17.228  17.000  1.00 97.13           O  
ATOM   1824  CG  ARG B 234     -11.768  20.595  17.600  1.00 97.13           C  
ATOM   1825  CD  ARG B 234     -11.672  21.907  18.366  1.00 97.13           C  
ATOM   1826  NE  ARG B 234     -12.977  22.547  18.505  1.00 97.13           N  
ATOM   1827  NH1 ARG B 234     -13.469  21.569  20.539  1.00 97.13           N  
ATOM   1828  NH2 ARG B 234     -14.965  23.003  19.560  1.00 97.13           N  
ATOM   1829  CZ  ARG B 234     -13.801  22.371  19.534  1.00 97.13           C  
ATOM   1830  N   GLY B 235      -8.408  18.789  15.361  1.00 98.31           N  
ATOM   1831  CA  GLY B 235      -7.021  18.517  15.019  1.00 98.31           C  
ATOM   1832  C   GLY B 235      -6.051  19.511  15.630  1.00 98.31           C  
ATOM   1833  O   GLY B 235      -6.304  20.717  15.625  1.00 98.31           O  
ATOM   1834  N   PHE B 236      -4.944  18.989  16.181  1.00 98.68           N  
ATOM   1835  CA  PHE B 236      -3.933  19.805  16.843  1.00 98.68           C  
ATOM   1836  C   PHE B 236      -2.565  19.592  16.206  1.00 98.68           C  
ATOM   1837  CB  PHE B 236      -3.872  19.480  18.339  1.00 98.68           C  
ATOM   1838  O   PHE B 236      -2.213  18.469  15.839  1.00 98.68           O  
ATOM   1839  CG  PHE B 236      -5.162  19.742  19.069  1.00 98.68           C  
ATOM   1840  CD1 PHE B 236      -5.371  20.948  19.727  1.00 98.68           C  
ATOM   1841  CD2 PHE B 236      -6.165  18.782  19.098  1.00 98.68           C  
ATOM   1842  CE1 PHE B 236      -6.563  21.194  20.404  1.00 98.68           C  
ATOM   1843  CE2 PHE B 236      -7.359  19.020  19.773  1.00 98.68           C  
ATOM   1844  CZ  PHE B 236      -7.556  20.226  20.426  1.00 98.68           C  
ATOM   1845  N   LEU B 237      -1.835  20.692  16.056  1.00 98.87           N  
ATOM   1846  CA  LEU B 237      -0.445  20.630  15.617  1.00 98.87           C  
ATOM   1847  C   LEU B 237       0.506  20.734  16.805  1.00 98.87           C  
ATOM   1848  CB  LEU B 237      -0.150  21.748  14.613  1.00 98.87           C  
ATOM   1849  O   LEU B 237       0.564  21.770  17.470  1.00 98.87           O  
ATOM   1850  CG  LEU B 237      -1.041  21.797  13.371  1.00 98.87           C  
ATOM   1851  CD1 LEU B 237      -0.728  23.038  12.542  1.00 98.87           C  
ATOM   1852  CD2 LEU B 237      -0.865  20.532  12.537  1.00 98.87           C  
ATOM   1853  N   LEU B 238       1.210  19.658  17.066  1.00 98.86           N  
ATOM   1854  CA  LEU B 238       2.196  19.626  18.141  1.00 98.86           C  
ATOM   1855  C   LEU B 238       3.613  19.615  17.578  1.00 98.86           C  
ATOM   1856  CB  LEU B 238       1.979  18.401  19.032  1.00 98.86           C  
ATOM   1857  O   LEU B 238       3.873  18.983  16.551  1.00 98.86           O  
ATOM   1858  CG  LEU B 238       0.735  18.421  19.922  1.00 98.86           C  
ATOM   1859  CD1 LEU B 238      -0.528  18.386  19.068  1.00 98.86           C  
ATOM   1860  CD2 LEU B 238       0.758  17.252  20.900  1.00 98.86           C  
ATOM   1861  N   GLU B 239       4.537  20.258  18.260  1.00 98.67           N  
ATOM   1862  CA  GLU B 239       5.928  20.324  17.821  1.00 98.67           C  
ATOM   1863  C   GLU B 239       6.840  19.536  18.756  1.00 98.67           C  
ATOM   1864  CB  GLU B 239       6.395  21.778  17.732  1.00 98.67           C  
ATOM   1865  O   GLU B 239       6.613  19.499  19.968  1.00 98.67           O  
ATOM   1866  CG  GLU B 239       5.644  22.604  16.697  1.00 98.67           C  
ATOM   1867  CD  GLU B 239       6.110  24.050  16.630  1.00 98.67           C  
ATOM   1868  OE1 GLU B 239       5.417  24.882  16.002  1.00 98.67           O  
ATOM   1869  OE2 GLU B 239       7.177  24.352  17.209  1.00 98.67           O  
ATOM   1870  N   LYS B 240       7.787  18.947  18.107  1.00 98.28           N  
ATOM   1871  CA  LYS B 240       8.775  18.203  18.883  1.00 98.28           C  
ATOM   1872  C   LYS B 240       9.359  19.063  20.000  1.00 98.28           C  
ATOM   1873  CB  LYS B 240       9.895  17.692  17.975  1.00 98.28           C  
ATOM   1874  O   LYS B 240       9.664  20.239  19.790  1.00 98.28           O  
ATOM   1875  CG  LYS B 240      10.879  16.761  18.669  1.00 98.28           C  
ATOM   1876  CD  LYS B 240      11.917  16.218  17.696  1.00 98.28           C  
ATOM   1877  CE  LYS B 240      12.846  15.217  18.370  1.00 98.28           C  
ATOM   1878  NZ  LYS B 240      13.838  14.649  17.409  1.00 98.28           N  
ATOM   1879  N   GLY B 241       9.449  18.493  21.226  1.00 97.24           N  
ATOM   1880  CA  GLY B 241      10.055  19.205  22.339  1.00 97.24           C  
ATOM   1881  C   GLY B 241       9.036  19.776  23.307  1.00 97.24           C  
ATOM   1882  O   GLY B 241       9.389  20.200  24.410  1.00 97.24           O  
ATOM   1883  N   MET B 242       7.790  19.836  22.883  1.00 97.89           N  
ATOM   1884  CA  MET B 242       6.764  20.286  23.819  1.00 97.89           C  
ATOM   1885  C   MET B 242       6.760  19.426  25.078  1.00 97.89           C  
ATOM   1886  CB  MET B 242       5.384  20.254  23.160  1.00 97.89           C  
ATOM   1887  O   MET B 242       6.929  18.208  25.004  1.00 97.89           O  
ATOM   1888  CG  MET B 242       5.188  21.320  22.095  1.00 97.89           C  
ATOM   1889  SD  MET B 242       3.498  21.297  21.379  1.00 97.89           S  
ATOM   1890  CE  MET B 242       3.570  22.784  20.342  1.00 97.89           C  
ATOM   1891  N   ARG B 243       6.698  20.143  26.201  1.00 97.79           N  
ATOM   1892  CA  ARG B 243       6.719  19.448  27.484  1.00 97.79           C  
ATOM   1893  C   ARG B 243       5.568  18.453  27.587  1.00 97.79           C  
ATOM   1894  CB  ARG B 243       6.651  20.449  28.639  1.00 97.79           C  
ATOM   1895  O   ARG B 243       4.418  18.795  27.305  1.00 97.79           O  
ATOM   1896  CG  ARG B 243       6.842  19.822  30.011  1.00 97.79           C  
ATOM   1897  CD  ARG B 243       6.783  20.862  31.120  1.00 97.79           C  
ATOM   1898  NE  ARG B 243       6.753  20.240  32.441  1.00 97.79           N  
ATOM   1899  NH1 ARG B 243       7.002  22.219  33.607  1.00 97.79           N  
ATOM   1900  NH2 ARG B 243       6.818  20.233  34.737  1.00 97.79           N  
ATOM   1901  CZ  ARG B 243       6.858  20.899  33.592  1.00 97.79           C  
ATOM   1902  N   GLY B 244       5.879  17.195  27.993  1.00 97.63           N  
ATOM   1903  CA  GLY B 244       4.870  16.163  28.170  1.00 97.63           C  
ATOM   1904  C   GLY B 244       4.636  15.337  26.919  1.00 97.63           C  
ATOM   1905  O   GLY B 244       3.853  14.384  26.936  1.00 97.63           O  
ATOM   1906  N   LEU B 245       5.370  15.694  25.838  1.00 98.36           N  
ATOM   1907  CA  LEU B 245       5.227  14.989  24.569  1.00 98.36           C  
ATOM   1908  C   LEU B 245       6.382  14.015  24.355  1.00 98.36           C  
ATOM   1909  CB  LEU B 245       5.161  15.983  23.407  1.00 98.36           C  
ATOM   1910  O   LEU B 245       7.549  14.409  24.407  1.00 98.36           O  
ATOM   1911  CG  LEU B 245       5.044  15.382  22.006  1.00 98.36           C  
ATOM   1912  CD1 LEU B 245       3.715  14.650  21.852  1.00 98.36           C  
ATOM   1913  CD2 LEU B 245       5.189  16.467  20.944  1.00 98.36           C  
ATOM   1914  N   SER B 246       6.055  12.776  24.137  1.00 97.16           N  
ATOM   1915  CA  SER B 246       7.061  11.771  23.808  1.00 97.16           C  
ATOM   1916  C   SER B 246       6.587  10.866  22.676  1.00 97.16           C  
ATOM   1917  CB  SER B 246       7.400  10.929  25.038  1.00 97.16           C  
ATOM   1918  O   SER B 246       5.383  10.696  22.471  1.00 97.16           O  
ATOM   1919  OG  SER B 246       6.272  10.187  25.467  1.00 97.16           O  
ATOM   1920  N   ALA B 247       7.497  10.305  21.924  1.00 97.47           N  
ATOM   1921  CA  ALA B 247       7.192   9.485  20.754  1.00 97.47           C  
ATOM   1922  C   ALA B 247       8.113   8.270  20.680  1.00 97.47           C  
ATOM   1923  CB  ALA B 247       7.306  10.314  19.478  1.00 97.47           C  
ATOM   1924  O   ALA B 247       8.932   8.160  19.764  1.00 97.47           O  
ATOM   1925  N   PRO B 248       7.882   7.319  21.570  1.00 97.13           N  
ATOM   1926  CA  PRO B 248       8.742   6.134  21.581  1.00 97.13           C  
ATOM   1927  C   PRO B 248       8.545   5.250  20.352  1.00 97.13           C  
ATOM   1928  CB  PRO B 248       8.315   5.400  22.855  1.00 97.13           C  
ATOM   1929  O   PRO B 248       7.424   5.122  19.852  1.00 97.13           O  
ATOM   1930  CG  PRO B 248       6.906   5.839  23.094  1.00 97.13           C  
ATOM   1931  CD  PRO B 248       6.749   7.241  22.579  1.00 97.13           C  
ATOM   1932  N   ARG B 249       9.600   4.640  19.969  1.00 95.87           N  
ATOM   1933  CA  ARG B 249       9.599   3.754  18.809  1.00 95.87           C  
ATOM   1934  C   ARG B 249       9.037   2.382  19.169  1.00 95.87           C  
ATOM   1935  CB  ARG B 249      11.012   3.609  18.241  1.00 95.87           C  
ATOM   1936  O   ARG B 249       9.294   1.867  20.259  1.00 95.87           O  
ATOM   1937  CG  ARG B 249      11.092   2.731  17.003  1.00 95.87           C  
ATOM   1938  CD  ARG B 249      12.499   2.700  16.423  1.00 95.87           C  
ATOM   1939  NE  ARG B 249      12.558   1.913  15.194  1.00 95.87           N  
ATOM   1940  NH1 ARG B 249      14.770   2.403  14.743  1.00 95.87           N  
ATOM   1941  NH2 ARG B 249      13.579   1.049  13.328  1.00 95.87           N  
ATOM   1942  CZ  ARG B 249      13.636   1.790  14.424  1.00 95.87           C  
ATOM   1943  N   ILE B 250       8.190   1.802  18.274  1.00 92.96           N  
ATOM   1944  CA  ILE B 250       7.787   0.403  18.367  1.00 92.96           C  
ATOM   1945  C   ILE B 250       8.800  -0.476  17.637  1.00 92.96           C  
ATOM   1946  CB  ILE B 250       6.371   0.183  17.787  1.00 92.96           C  
ATOM   1947  O   ILE B 250       8.970  -0.360  16.421  1.00 92.96           O  
ATOM   1948  CG1 ILE B 250       5.330   0.940  18.619  1.00 92.96           C  
ATOM   1949  CG2 ILE B 250       6.040  -1.311  17.723  1.00 92.96           C  
ATOM   1950  CD1 ILE B 250       3.936   0.947  18.008  1.00 92.96           C  
ATOM   1951  N   GLN B 251       9.429  -1.385  18.334  1.00 90.06           N  
ATOM   1952  CA  GLN B 251      10.471  -2.240  17.775  1.00 90.06           C  
ATOM   1953  C   GLN B 251       9.930  -3.631  17.459  1.00 90.06           C  
ATOM   1954  CB  GLN B 251      11.655  -2.344  18.739  1.00 90.06           C  
ATOM   1955  O   GLN B 251       8.844  -3.999  17.913  1.00 90.06           O  
ATOM   1956  CG  GLN B 251      12.331  -1.011  19.028  1.00 90.06           C  
ATOM   1957  CD  GLN B 251      13.630  -1.166  19.797  1.00 90.06           C  
ATOM   1958  NE2 GLN B 251      14.428  -0.105  19.834  1.00 90.06           N  
ATOM   1959  OE1 GLN B 251      13.913  -2.231  20.354  1.00 90.06           O  
ATOM   1960  N   GLY B 252      10.531  -4.330  16.581  1.00 90.85           N  
ATOM   1961  CA  GLY B 252      10.268  -5.741  16.348  1.00 90.85           C  
ATOM   1962  C   GLY B 252       9.131  -5.983  15.373  1.00 90.85           C  
ATOM   1963  O   GLY B 252       8.465  -7.019  15.433  1.00 90.85           O  
ATOM   1964  N   LYS B 253       8.897  -4.987  14.523  1.00 92.71           N  
ATOM   1965  CA  LYS B 253       7.889  -5.188  13.486  1.00 92.71           C  
ATOM   1966  C   LYS B 253       8.396  -6.138  12.404  1.00 92.71           C  
ATOM   1967  CB  LYS B 253       7.486  -3.851  12.863  1.00 92.71           C  
ATOM   1968  O   LYS B 253       9.590  -6.158  12.098  1.00 92.71           O  
ATOM   1969  CG  LYS B 253       6.883  -2.864  13.851  1.00 92.71           C  
ATOM   1970  CD  LYS B 253       6.445  -1.579  13.161  1.00 92.71           C  
ATOM   1971  CE  LYS B 253       7.634  -0.811  12.600  1.00 92.71           C  
ATOM   1972  NZ  LYS B 253       7.340  -0.241  11.251  1.00 92.71           N  
ATOM   1973  N   PHE B 254       7.440  -6.905  11.841  1.00 94.06           N  
ATOM   1974  CA  PHE B 254       7.816  -7.824  10.772  1.00 94.06           C  
ATOM   1975  C   PHE B 254       7.427  -7.260   9.411  1.00 94.06           C  
ATOM   1976  CB  PHE B 254       7.159  -9.192  10.982  1.00 94.06           C  
ATOM   1977  O   PHE B 254       7.668  -7.891   8.380  1.00 94.06           O  
ATOM   1978  CG  PHE B 254       7.905 -10.083  11.938  1.00 94.06           C  
ATOM   1979  CD1 PHE B 254       8.878 -10.961  11.477  1.00 94.06           C  
ATOM   1980  CD2 PHE B 254       7.631 -10.043  13.299  1.00 94.06           C  
ATOM   1981  CE1 PHE B 254       9.569 -11.788  12.360  1.00 94.06           C  
ATOM   1982  CE2 PHE B 254       8.318 -10.866  14.188  1.00 94.06           C  
ATOM   1983  CZ  PHE B 254       9.286 -11.738  13.716  1.00 94.06           C  
ATOM   1984  N   SER B 255       6.824  -6.126   9.430  1.00 96.91           N  
ATOM   1985  CA  SER B 255       6.451  -5.431   8.203  1.00 96.91           C  
ATOM   1986  C   SER B 255       6.823  -3.953   8.269  1.00 96.91           C  
ATOM   1987  CB  SER B 255       4.952  -5.576   7.938  1.00 96.91           C  
ATOM   1988  O   SER B 255       7.031  -3.409   9.356  1.00 96.91           O  
ATOM   1989  OG  SER B 255       4.198  -4.909   8.937  1.00 96.91           O  
ATOM   1990  N   LEU B 256       7.057  -3.338   7.140  1.00 97.84           N  
ATOM   1991  CA  LEU B 256       7.407  -1.925   7.043  1.00 97.84           C  
ATOM   1992  C   LEU B 256       8.625  -1.606   7.904  1.00 97.84           C  
ATOM   1993  CB  LEU B 256       6.225  -1.050   7.468  1.00 97.84           C  
ATOM   1994  O   LEU B 256       8.632  -0.612   8.633  1.00 97.84           O  
ATOM   1995  CG  LEU B 256       4.908  -1.283   6.726  1.00 97.84           C  
ATOM   1996  CD1 LEU B 256       3.797  -0.438   7.340  1.00 97.84           C  
ATOM   1997  CD2 LEU B 256       5.067  -0.971   5.242  1.00 97.84           C  
ATOM   1998  N   ARG B 257       9.583  -2.390   7.797  1.00 97.27           N  
ATOM   1999  CA  ARG B 257      10.745  -2.335   8.678  1.00 97.27           C  
ATOM   2000  C   ARG B 257      11.646  -1.157   8.323  1.00 97.27           C  
ATOM   2001  CB  ARG B 257      11.538  -3.642   8.605  1.00 97.27           C  
ATOM   2002  O   ARG B 257      12.461  -0.724   9.140  1.00 97.27           O  
ATOM   2003  CG  ARG B 257      10.801  -4.842   9.178  1.00 97.27           C  
ATOM   2004  CD  ARG B 257      11.672  -6.091   9.181  1.00 97.27           C  
ATOM   2005  NE  ARG B 257      12.859  -5.918  10.013  1.00 97.27           N  
ATOM   2006  NH1 ARG B 257      12.103  -7.263  11.732  1.00 97.27           N  
ATOM   2007  NH2 ARG B 257      14.156  -6.254  11.878  1.00 97.27           N  
ATOM   2008  CZ  ARG B 257      13.037  -6.479  11.206  1.00 97.27           C  
ATOM   2009  N   ALA B 258      11.512  -0.643   7.085  1.00 97.20           N  
ATOM   2010  CA  ALA B 258      12.303   0.510   6.662  1.00 97.20           C  
ATOM   2011  C   ALA B 258      11.560   1.815   6.934  1.00 97.20           C  
ATOM   2012  CB  ALA B 258      12.655   0.400   5.181  1.00 97.20           C  
ATOM   2013  O   ALA B 258      11.861   2.845   6.327  1.00 97.20           O  
ATOM   2014  N   SER B 259      10.564   1.748   7.653  1.00 96.16           N  
ATOM   2015  CA  SER B 259       9.800   2.902   8.115  1.00 96.16           C  
ATOM   2016  C   SER B 259       9.750   2.958   9.638  1.00 96.16           C  
ATOM   2017  CB  SER B 259       8.380   2.867   7.550  1.00 96.16           C  
ATOM   2018  O   SER B 259       9.575   1.930  10.296  1.00 96.16           O  
ATOM   2019  OG  SER B 259       7.592   3.906   8.106  1.00 96.16           O  
ATOM   2020  N   ALA B 260       9.936   4.173  10.183  1.00 96.00           N  
ATOM   2021  CA  ALA B 260       9.852   4.350  11.630  1.00 96.00           C  
ATOM   2022  C   ALA B 260       8.400   4.471  12.085  1.00 96.00           C  
ATOM   2023  CB  ALA B 260      10.647   5.579  12.064  1.00 96.00           C  
ATOM   2024  O   ALA B 260       7.657   5.322  11.589  1.00 96.00           O  
ATOM   2025  N   THR B 261       8.001   3.561  12.942  1.00 97.59           N  
ATOM   2026  CA  THR B 261       6.656   3.547  13.508  1.00 97.59           C  
ATOM   2027  C   THR B 261       6.711   3.561  15.033  1.00 97.59           C  
ATOM   2028  CB  THR B 261       5.863   2.316  13.031  1.00 97.59           C  
ATOM   2029  O   THR B 261       7.571   2.914  15.634  1.00 97.59           O  
ATOM   2030  CG2 THR B 261       4.424   2.361  13.536  1.00 97.59           C  
ATOM   2031  OG1 THR B 261       5.854   2.286  11.599  1.00 97.59           O  
ATOM   2032  N   GLY B 262       5.859   4.416  15.649  1.00 97.68           N  
ATOM   2033  CA  GLY B 262       5.886   4.496  17.101  1.00 97.68           C  
ATOM   2034  C   GLY B 262       4.567   4.951  17.698  1.00 97.68           C  
ATOM   2035  O   GLY B 262       3.502   4.695  17.132  1.00 97.68           O  
ATOM   2036  N   MET B 263       4.723   5.432  18.897  1.00 97.83           N  
ATOM   2037  CA  MET B 263       3.596   5.968  19.654  1.00 97.83           C  
ATOM   2038  C   MET B 263       3.701   7.484  19.787  1.00 97.83           C  
ATOM   2039  CB  MET B 263       3.525   5.326  21.041  1.00 97.83           C  
ATOM   2040  O   MET B 263       4.738   8.069  19.469  1.00 97.83           O  
ATOM   2041  CG  MET B 263       3.423   3.809  21.009  1.00 97.83           C  
ATOM   2042  SD  MET B 263       3.333   3.076  22.688  1.00 97.83           S  
ATOM   2043  CE  MET B 263       1.635   3.527  23.144  1.00 97.83           C  
ATOM   2044  N   ILE B 264       2.610   8.081  20.164  1.00 98.37           N  
ATOM   2045  CA  ILE B 264       2.556   9.459  20.640  1.00 98.37           C  
ATOM   2046  C   ILE B 264       1.957   9.497  22.044  1.00 98.37           C  
ATOM   2047  CB  ILE B 264       1.737  10.355  19.684  1.00 98.37           C  
ATOM   2048  O   ILE B 264       0.786   9.161  22.236  1.00 98.37           O  
ATOM   2049  CG1 ILE B 264       2.281  10.248  18.255  1.00 98.37           C  
ATOM   2050  CG2 ILE B 264       1.746  11.809  20.166  1.00 98.37           C  
ATOM   2051  CD1 ILE B 264       1.425  10.952  17.212  1.00 98.37           C  
ATOM   2052  N   ILE B 265       2.749   9.919  22.936  1.00 98.32           N  
ATOM   2053  CA  ILE B 265       2.291   9.991  24.320  1.00 98.32           C  
ATOM   2054  C   ILE B 265       2.199  11.451  24.758  1.00 98.32           C  
ATOM   2055  CB  ILE B 265       3.226   9.205  25.266  1.00 98.32           C  
ATOM   2056  O   ILE B 265       3.188  12.186  24.700  1.00 98.32           O  
ATOM   2057  CG1 ILE B 265       3.321   7.739  24.827  1.00 98.32           C  
ATOM   2058  CG2 ILE B 265       2.742   9.313  26.715  1.00 98.32           C  
ATOM   2059  CD1 ILE B 265       4.378   6.937  25.574  1.00 98.32           C  
ATOM   2060  N   MET B 266       1.063  11.779  25.173  1.00 98.35           N  
ATOM   2061  CA  MET B 266       0.804  13.142  25.630  1.00 98.35           C  
ATOM   2062  C   MET B 266       0.376  13.152  27.093  1.00 98.35           C  
ATOM   2063  CB  MET B 266      -0.271  13.804  24.765  1.00 98.35           C  
ATOM   2064  O   MET B 266      -0.669  12.600  27.443  1.00 98.35           O  
ATOM   2065  CG  MET B 266       0.125  13.958  23.306  1.00 98.35           C  
ATOM   2066  SD  MET B 266      -1.328  14.079  22.192  1.00 98.35           S  
ATOM   2067  CE  MET B 266      -1.890  12.354  22.211  1.00 98.35           C  
ATOM   2068  N   ASP B 267       1.155  13.751  27.900  1.00 97.59           N  
ATOM   2069  CA  ASP B 267       0.890  13.918  29.325  1.00 97.59           C  
ATOM   2070  C   ASP B 267       0.839  15.396  29.705  1.00 97.59           C  
ATOM   2071  CB  ASP B 267       1.954  13.198  30.157  1.00 97.59           C  
ATOM   2072  O   ASP B 267       1.863  15.990  30.049  1.00 97.59           O  
ATOM   2073  CG  ASP B 267       1.624  13.160  31.638  1.00 97.59           C  
ATOM   2074  OD1 ASP B 267       0.481  13.496  32.017  1.00 97.59           O  
ATOM   2075  OD2 ASP B 267       2.515  12.793  32.434  1.00 97.59           O  
ATOM   2076  N   GLY B 268      -0.311  16.007  29.633  1.00 97.64           N  
ATOM   2077  CA  GLY B 268      -0.496  17.420  29.924  1.00 97.64           C  
ATOM   2078  C   GLY B 268       0.253  18.329  28.968  1.00 97.64           C  
ATOM   2079  O   GLY B 268       0.876  19.305  29.390  1.00 97.64           O  
ATOM   2080  N   VAL B 269       0.209  18.014  27.697  1.00 98.19           N  
ATOM   2081  CA  VAL B 269       0.878  18.830  26.690  1.00 98.19           C  
ATOM   2082  C   VAL B 269       0.085  20.113  26.454  1.00 98.19           C  
ATOM   2083  CB  VAL B 269       1.056  18.062  25.362  1.00 98.19           C  
ATOM   2084  O   VAL B 269      -1.104  20.065  26.131  1.00 98.19           O  
ATOM   2085  CG1 VAL B 269       1.687  18.959  24.299  1.00 98.19           C  
ATOM   2086  CG2 VAL B 269       1.903  16.809  25.580  1.00 98.19           C  
ATOM   2087  N   GLU B 270       0.709  21.204  26.659  1.00 98.35           N  
ATOM   2088  CA  GLU B 270       0.077  22.502  26.442  1.00 98.35           C  
ATOM   2089  C   GLU B 270       0.201  22.940  24.986  1.00 98.35           C  
ATOM   2090  CB  GLU B 270       0.690  23.560  27.363  1.00 98.35           C  
ATOM   2091  O   GLU B 270       1.310  23.116  24.477  1.00 98.35           O  
ATOM   2092  CG  GLU B 270      -0.148  24.824  27.492  1.00 98.35           C  
ATOM   2093  CD  GLU B 270       0.434  25.832  28.469  1.00 98.35           C  
ATOM   2094  OE1 GLU B 270      -0.098  26.962  28.565  1.00 98.35           O  
ATOM   2095  OE2 GLU B 270       1.431  25.492  29.144  1.00 98.35           O  
ATOM   2096  N   VAL B 271      -0.911  23.113  24.349  1.00 98.18           N  
ATOM   2097  CA  VAL B 271      -0.954  23.485  22.939  1.00 98.18           C  
ATOM   2098  C   VAL B 271      -1.656  24.832  22.781  1.00 98.18           C  
ATOM   2099  CB  VAL B 271      -1.667  22.409  22.090  1.00 98.18           C  
ATOM   2100  O   VAL B 271      -2.841  24.962  23.097  1.00 98.18           O  
ATOM   2101  CG1 VAL B 271      -1.625  22.776  20.607  1.00 98.18           C  
ATOM   2102  CG2 VAL B 271      -1.032  21.039  22.322  1.00 98.18           C  
ATOM   2103  N   PRO B 272      -0.970  25.820  22.252  1.00 97.81           N  
ATOM   2104  CA  PRO B 272      -1.620  27.113  22.029  1.00 97.81           C  
ATOM   2105  C   PRO B 272      -2.811  27.019  21.078  1.00 97.81           C  
ATOM   2106  CB  PRO B 272      -0.504  27.969  21.424  1.00 97.81           C  
ATOM   2107  O   PRO B 272      -2.796  26.217  20.141  1.00 97.81           O  
ATOM   2108  CG  PRO B 272       0.761  27.266  21.796  1.00 97.81           C  
ATOM   2109  CD  PRO B 272       0.469  25.798  21.929  1.00 97.81           C  
ATOM   2110  N   GLU B 273      -3.753  27.827  21.245  1.00 96.32           N  
ATOM   2111  CA  GLU B 273      -4.976  27.824  20.448  1.00 96.32           C  
ATOM   2112  C   GLU B 273      -4.670  28.017  18.966  1.00 96.32           C  
ATOM   2113  CB  GLU B 273      -5.937  28.913  20.933  1.00 96.32           C  
ATOM   2114  O   GLU B 273      -5.401  27.521  18.106  1.00 96.32           O  
ATOM   2115  CG  GLU B 273      -7.284  28.904  20.226  1.00 96.32           C  
ATOM   2116  CD  GLU B 273      -8.253  29.943  20.768  1.00 96.32           C  
ATOM   2117  OE1 GLU B 273      -9.465  29.860  20.464  1.00 96.32           O  
ATOM   2118  OE2 GLU B 273      -7.797  30.848  21.502  1.00 96.32           O  
ATOM   2119  N   GLU B 274      -3.590  28.687  18.615  1.00 96.66           N  
ATOM   2120  CA  GLU B 274      -3.200  28.938  17.231  1.00 96.66           C  
ATOM   2121  C   GLU B 274      -2.774  27.648  16.535  1.00 96.66           C  
ATOM   2122  CB  GLU B 274      -2.069  29.968  17.169  1.00 96.66           C  
ATOM   2123  O   GLU B 274      -2.639  27.613  15.310  1.00 96.66           O  
ATOM   2124  CG  GLU B 274      -0.812  29.546  17.915  1.00 96.66           C  
ATOM   2125  CD  GLU B 274       0.027  30.722  18.389  1.00 96.66           C  
ATOM   2126  OE1 GLU B 274       1.261  30.567  18.536  1.00 96.66           O  
ATOM   2127  OE2 GLU B 274      -0.554  31.806  18.616  1.00 96.66           O  
ATOM   2128  N   ASN B 275      -2.562  26.580  17.373  1.00 97.77           N  
ATOM   2129  CA  ASN B 275      -2.116  25.308  16.816  1.00 97.77           C  
ATOM   2130  C   ASN B 275      -3.284  24.352  16.595  1.00 97.77           C  
ATOM   2131  CB  ASN B 275      -1.066  24.662  17.723  1.00 97.77           C  
ATOM   2132  O   ASN B 275      -3.082  23.188  16.243  1.00 97.77           O  
ATOM   2133  CG  ASN B 275       0.311  25.272  17.549  1.00 97.77           C  
ATOM   2134  ND2 ASN B 275       1.341  24.535  17.948  1.00 97.77           N  
ATOM   2135  OD1 ASN B 275       0.448  26.396  17.060  1.00 97.77           O  
ATOM   2136  N   VAL B 276      -4.439  24.818  16.743  1.00 97.98           N  
ATOM   2137  CA  VAL B 276      -5.635  24.051  16.411  1.00 97.98           C  
ATOM   2138  C   VAL B 276      -5.960  24.216  14.928  1.00 97.98           C  
ATOM   2139  CB  VAL B 276      -6.843  24.483  17.272  1.00 97.98           C  
ATOM   2140  O   VAL B 276      -5.827  25.311  14.375  1.00 97.98           O  
ATOM   2141  CG1 VAL B 276      -8.093  23.694  16.885  1.00 97.98           C  
ATOM   2142  CG2 VAL B 276      -6.531  24.302  18.756  1.00 97.98           C  
ATOM   2143  N   LEU B 277      -6.388  23.175  14.248  1.00 98.07           N  
ATOM   2144  CA  LEU B 277      -6.856  23.263  12.869  1.00 98.07           C  
ATOM   2145  C   LEU B 277      -8.285  23.791  12.812  1.00 98.07           C  
ATOM   2146  CB  LEU B 277      -6.778  21.894  12.188  1.00 98.07           C  
ATOM   2147  O   LEU B 277      -9.237  23.047  13.058  1.00 98.07           O  
ATOM   2148  CG  LEU B 277      -5.379  21.298  12.022  1.00 98.07           C  
ATOM   2149  CD1 LEU B 277      -5.472  19.856  11.533  1.00 98.07           C  
ATOM   2150  CD2 LEU B 277      -4.549  22.142  11.061  1.00 98.07           C  
ATOM   2151  N   PRO B 278      -8.482  24.958  12.385  1.00 96.32           N  
ATOM   2152  CA  PRO B 278      -9.780  25.626  12.509  1.00 96.32           C  
ATOM   2153  C   PRO B 278     -10.811  25.103  11.511  1.00 96.32           C  
ATOM   2154  CB  PRO B 278      -9.448  27.095  12.231  1.00 96.32           C  
ATOM   2155  O   PRO B 278     -12.016  25.197  11.756  1.00 96.32           O  
ATOM   2156  CG  PRO B 278      -8.196  27.057  11.417  1.00 96.32           C  
ATOM   2157  CD  PRO B 278      -7.378  25.876  11.854  1.00 96.32           C  
ATOM   2158  N   GLY B 279     -10.317  24.496  10.429  1.00 93.66           N  
ATOM   2159  CA  GLY B 279     -11.219  24.139   9.346  1.00 93.66           C  
ATOM   2160  C   GLY B 279     -11.676  22.694   9.401  1.00 93.66           C  
ATOM   2161  O   GLY B 279     -12.423  22.240   8.532  1.00 93.66           O  
ATOM   2162  N   ALA B 280     -11.265  21.996  10.459  1.00 87.63           N  
ATOM   2163  CA  ALA B 280     -11.655  20.592  10.556  1.00 87.63           C  
ATOM   2164  C   ALA B 280     -12.943  20.434  11.359  1.00 87.63           C  
ATOM   2165  CB  ALA B 280     -10.533  19.771  11.188  1.00 87.63           C  
ATOM   2166  O   ALA B 280     -13.159  21.146  12.343  1.00 87.63           O  
ATOM   2167  N   SER B 281     -13.810  19.605  10.864  1.00 80.93           N  
ATOM   2168  CA  SER B 281     -15.086  19.341  11.521  1.00 80.93           C  
ATOM   2169  C   SER B 281     -15.138  17.922  12.077  1.00 80.93           C  
ATOM   2170  CB  SER B 281     -16.245  19.560  10.547  1.00 80.93           C  
ATOM   2171  O   SER B 281     -15.291  16.960  11.322  1.00 80.93           O  
ATOM   2172  OG  SER B 281     -16.126  18.704   9.424  1.00 80.93           O  
ATOM   2173  N   SER B 282     -15.040  17.700  13.265  1.00 89.12           N  
ATOM   2174  CA  SER B 282     -15.149  16.410  13.938  1.00 89.12           C  
ATOM   2175  C   SER B 282     -14.428  15.316  13.156  1.00 89.12           C  
ATOM   2176  CB  SER B 282     -16.617  16.027  14.130  1.00 89.12           C  
ATOM   2177  O   SER B 282     -13.285  15.500  12.732  1.00 89.12           O  
ATOM   2178  OG  SER B 282     -16.734  14.882  14.957  1.00 89.12           O  
ATOM   2179  N   LEU B 283     -15.068  14.157  12.865  1.00 88.84           N  
ATOM   2180  CA  LEU B 283     -14.397  13.025  12.236  1.00 88.84           C  
ATOM   2181  C   LEU B 283     -14.253  13.245  10.734  1.00 88.84           C  
ATOM   2182  CB  LEU B 283     -15.169  11.729  12.501  1.00 88.84           C  
ATOM   2183  O   LEU B 283     -13.504  12.529  10.066  1.00 88.84           O  
ATOM   2184  CG  LEU B 283     -14.957  11.083  13.871  1.00 88.84           C  
ATOM   2185  CD1 LEU B 283     -15.925   9.920  14.063  1.00 88.84           C  
ATOM   2186  CD2 LEU B 283     -13.514  10.614  14.024  1.00 88.84           C  
ATOM   2187  N   GLY B 284     -14.956  14.278  10.250  1.00 87.39           N  
ATOM   2188  CA  GLY B 284     -14.775  14.634   8.852  1.00 87.39           C  
ATOM   2189  C   GLY B 284     -13.350  15.036   8.519  1.00 87.39           C  
ATOM   2190  O   GLY B 284     -12.880  14.805   7.403  1.00 87.39           O  
ATOM   2191  N   GLY B 285     -12.637  15.589   9.431  1.00 91.65           N  
ATOM   2192  CA  GLY B 285     -11.253  15.992   9.241  1.00 91.65           C  
ATOM   2193  C   GLY B 285     -10.321  14.821   8.987  1.00 91.65           C  
ATOM   2194  O   GLY B 285      -9.887  14.600   7.855  1.00 91.65           O  
ATOM   2195  N   PRO B 286     -10.165  13.896  10.003  1.00 93.16           N  
ATOM   2196  CA  PRO B 286      -9.265  12.755   9.820  1.00 93.16           C  
ATOM   2197  C   PRO B 286      -9.708  11.829   8.690  1.00 93.16           C  
ATOM   2198  CB  PRO B 286      -9.326  12.037  11.170  1.00 93.16           C  
ATOM   2199  O   PRO B 286      -8.870  11.288   7.965  1.00 93.16           O  
ATOM   2200  CG  PRO B 286     -10.566  12.556  11.823  1.00 93.16           C  
ATOM   2201  CD  PRO B 286     -10.798  13.964  11.355  1.00 93.16           C  
ATOM   2202  N   PHE B 287     -10.946  11.659   8.467  1.00 92.19           N  
ATOM   2203  CA  PHE B 287     -11.415  10.782   7.400  1.00 92.19           C  
ATOM   2204  C   PHE B 287     -11.113  11.383   6.033  1.00 92.19           C  
ATOM   2205  CB  PHE B 287     -12.918  10.522   7.539  1.00 92.19           C  
ATOM   2206  O   PHE B 287     -10.823  10.656   5.080  1.00 92.19           O  
ATOM   2207  CG  PHE B 287     -13.268   9.551   8.634  1.00 92.19           C  
ATOM   2208  CD1 PHE B 287     -12.315   8.674   9.135  1.00 92.19           C  
ATOM   2209  CD2 PHE B 287     -14.552   9.516   9.163  1.00 92.19           C  
ATOM   2210  CE1 PHE B 287     -12.636   7.774  10.149  1.00 92.19           C  
ATOM   2211  CE2 PHE B 287     -14.881   8.620  10.176  1.00 92.19           C  
ATOM   2212  CZ  PHE B 287     -13.921   7.749  10.667  1.00 92.19           C  
ATOM   2213  N   GLY B 288     -11.306  12.693   5.980  1.00 90.44           N  
ATOM   2214  CA  GLY B 288     -10.894  13.353   4.752  1.00 90.44           C  
ATOM   2215  C   GLY B 288      -9.425  13.153   4.430  1.00 90.44           C  
ATOM   2216  O   GLY B 288      -9.059  12.964   3.268  1.00 90.44           O  
ATOM   2217  N   CYS B 289      -8.577  13.152   5.399  1.00 94.46           N  
ATOM   2218  CA  CYS B 289      -7.149  12.903   5.234  1.00 94.46           C  
ATOM   2219  C   CYS B 289      -6.893  11.469   4.788  1.00 94.46           C  
ATOM   2220  CB  CYS B 289      -6.402  13.182   6.538  1.00 94.46           C  
ATOM   2221  O   CYS B 289      -6.123  11.232   3.856  1.00 94.46           O  
ATOM   2222  SG  CYS B 289      -6.589  14.876   7.137  1.00 94.46           S  
ATOM   2223  N   LEU B 290      -7.573  10.536   5.392  1.00 96.30           N  
ATOM   2224  CA  LEU B 290      -7.394   9.118   5.097  1.00 96.30           C  
ATOM   2225  C   LEU B 290      -7.821   8.802   3.667  1.00 96.30           C  
ATOM   2226  CB  LEU B 290      -8.194   8.261   6.082  1.00 96.30           C  
ATOM   2227  O   LEU B 290      -7.206   7.966   3.002  1.00 96.30           O  
ATOM   2228  CG  LEU B 290      -7.665   8.204   7.516  1.00 96.30           C  
ATOM   2229  CD1 LEU B 290      -8.628   7.427   8.406  1.00 96.30           C  
ATOM   2230  CD2 LEU B 290      -6.275   7.578   7.549  1.00 96.30           C  
ATOM   2231  N   ASN B 291      -8.848   9.472   3.228  1.00 94.17           N  
ATOM   2232  CA  ASN B 291      -9.282   9.250   1.853  1.00 94.17           C  
ATOM   2233  C   ASN B 291      -8.181   9.597   0.855  1.00 94.17           C  
ATOM   2234  CB  ASN B 291     -10.546  10.058   1.552  1.00 94.17           C  
ATOM   2235  O   ASN B 291      -7.977   8.879  -0.126  1.00 94.17           O  
ATOM   2236  CG  ASN B 291     -11.788   9.452   2.174  1.00 94.17           C  
ATOM   2237  ND2 ASN B 291     -12.820  10.269   2.354  1.00 94.17           N  
ATOM   2238  OD1 ASN B 291     -11.821   8.261   2.492  1.00 94.17           O  
ATOM   2239  N   ASN B 292      -7.488  10.627   1.139  1.00 94.37           N  
ATOM   2240  CA  ASN B 292      -6.374  11.009   0.278  1.00 94.37           C  
ATOM   2241  C   ASN B 292      -5.243   9.986   0.339  1.00 94.37           C  
ATOM   2242  CB  ASN B 292      -5.854  12.398   0.655  1.00 94.37           C  
ATOM   2243  O   ASN B 292      -4.703   9.589  -0.695  1.00 94.37           O  
ATOM   2244  CG  ASN B 292      -6.696  13.514   0.069  1.00 94.37           C  
ATOM   2245  ND2 ASN B 292      -6.790  14.626   0.788  1.00 94.37           N  
ATOM   2246  OD1 ASN B 292      -7.257  13.379  -1.022  1.00 94.37           O  
ATOM   2247  N   ALA B 293      -4.915   9.607   1.480  1.00 97.86           N  
ATOM   2248  CA  ALA B 293      -3.840   8.638   1.679  1.00 97.86           C  
ATOM   2249  C   ALA B 293      -4.197   7.289   1.064  1.00 97.86           C  
ATOM   2250  CB  ALA B 293      -3.537   8.478   3.167  1.00 97.86           C  
ATOM   2251  O   ALA B 293      -3.357   6.648   0.427  1.00 97.86           O  
ATOM   2252  N   ARG B 294      -5.422   6.861   1.186  1.00 98.50           N  
ATOM   2253  CA  ARG B 294      -5.882   5.556   0.720  1.00 98.50           C  
ATOM   2254  C   ARG B 294      -5.857   5.480  -0.803  1.00 98.50           C  
ATOM   2255  CB  ARG B 294      -7.293   5.267   1.236  1.00 98.50           C  
ATOM   2256  O   ARG B 294      -5.610   4.415  -1.373  1.00 98.50           O  
ATOM   2257  CG  ARG B 294      -7.357   4.983   2.728  1.00 98.50           C  
ATOM   2258  CD  ARG B 294      -8.788   5.007   3.246  1.00 98.50           C  
ATOM   2259  NE  ARG B 294      -8.845   4.754   4.683  1.00 98.50           N  
ATOM   2260  NH1 ARG B 294     -10.994   5.559   4.948  1.00 98.50           N  
ATOM   2261  NH2 ARG B 294      -9.837   4.751   6.755  1.00 98.50           N  
ATOM   2262  CZ  ARG B 294      -9.892   5.022   5.459  1.00 98.50           C  
ATOM   2263  N   TYR B 295      -6.143   6.600  -1.421  1.00 98.67           N  
ATOM   2264  CA  TYR B 295      -6.000   6.632  -2.872  1.00 98.67           C  
ATOM   2265  C   TYR B 295      -4.576   6.278  -3.287  1.00 98.67           C  
ATOM   2266  CB  TYR B 295      -6.375   8.012  -3.419  1.00 98.67           C  
ATOM   2267  O   TYR B 295      -4.371   5.486  -4.210  1.00 98.67           O  
ATOM   2268  CG  TYR B 295      -6.084   8.181  -4.891  1.00 98.67           C  
ATOM   2269  CD1 TYR B 295      -5.079   9.042  -5.328  1.00 98.67           C  
ATOM   2270  CD2 TYR B 295      -6.813   7.482  -5.847  1.00 98.67           C  
ATOM   2271  CE1 TYR B 295      -4.809   9.202  -6.682  1.00 98.67           C  
ATOM   2272  CE2 TYR B 295      -6.551   7.635  -7.204  1.00 98.67           C  
ATOM   2273  OH  TYR B 295      -5.285   8.651  -8.954  1.00 98.67           O  
ATOM   2274  CZ  TYR B 295      -5.548   8.495  -7.612  1.00 98.67           C  
ATOM   2275  N   GLY B 296      -3.568   6.867  -2.638  1.00 98.47           N  
ATOM   2276  CA  GLY B 296      -2.175   6.540  -2.897  1.00 98.47           C  
ATOM   2277  C   GLY B 296      -1.849   5.079  -2.652  1.00 98.47           C  
ATOM   2278  O   GLY B 296      -1.069   4.478  -3.394  1.00 98.47           O  
ATOM   2279  N   ILE B 297      -2.463   4.487  -1.627  1.00 98.85           N  
ATOM   2280  CA  ILE B 297      -2.251   3.083  -1.294  1.00 98.85           C  
ATOM   2281  C   ILE B 297      -2.755   2.200  -2.433  1.00 98.85           C  
ATOM   2282  CB  ILE B 297      -2.952   2.703   0.029  1.00 98.85           C  
ATOM   2283  O   ILE B 297      -2.086   1.241  -2.827  1.00 98.85           O  
ATOM   2284  CG1 ILE B 297      -2.247   3.367   1.217  1.00 98.85           C  
ATOM   2285  CG2 ILE B 297      -2.998   1.182   0.199  1.00 98.85           C  
ATOM   2286  CD1 ILE B 297      -2.996   3.232   2.536  1.00 98.85           C  
ATOM   2287  N   ALA B 298      -3.917   2.571  -2.974  1.00 98.84           N  
ATOM   2288  CA  ALA B 298      -4.503   1.798  -4.066  1.00 98.84           C  
ATOM   2289  C   ALA B 298      -3.562   1.742  -5.266  1.00 98.84           C  
ATOM   2290  CB  ALA B 298      -5.848   2.392  -4.476  1.00 98.84           C  
ATOM   2291  O   ALA B 298      -3.454   0.709  -5.931  1.00 98.84           O  
ATOM   2292  N   TRP B 299      -2.887   2.809  -5.530  1.00 98.84           N  
ATOM   2293  CA  TRP B 299      -1.883   2.851  -6.587  1.00 98.84           C  
ATOM   2294  C   TRP B 299      -0.625   2.096  -6.174  1.00 98.84           C  
ATOM   2295  CB  TRP B 299      -1.532   4.299  -6.939  1.00 98.84           C  
ATOM   2296  O   TRP B 299      -0.109   1.272  -6.933  1.00 98.84           O  
ATOM   2297  CG  TRP B 299      -2.372   4.880  -8.037  1.00 98.84           C  
ATOM   2298  CD1 TRP B 299      -3.500   5.639  -7.898  1.00 98.84           C  
ATOM   2299  CD2 TRP B 299      -2.151   4.743  -9.444  1.00 98.84           C  
ATOM   2300  CE2 TRP B 299      -3.185   5.447 -10.100  1.00 98.84           C  
ATOM   2301  CE3 TRP B 299      -1.177   4.094 -10.215  1.00 98.84           C  
ATOM   2302  NE1 TRP B 299      -3.994   5.984  -9.135  1.00 98.84           N  
ATOM   2303  CH2 TRP B 299      -2.307   4.876 -12.222  1.00 98.84           C  
ATOM   2304  CZ2 TRP B 299      -3.272   5.520 -11.492  1.00 98.84           C  
ATOM   2305  CZ3 TRP B 299      -1.266   4.168 -11.600  1.00 98.84           C  
ATOM   2306  N   GLY B 300      -0.137   2.421  -5.007  1.00 98.83           N  
ATOM   2307  CA  GLY B 300       1.139   1.931  -4.511  1.00 98.83           C  
ATOM   2308  C   GLY B 300       1.239   0.417  -4.514  1.00 98.83           C  
ATOM   2309  O   GLY B 300       2.229  -0.143  -4.990  1.00 98.83           O  
ATOM   2310  N   VAL B 301       0.203  -0.262  -4.091  1.00 98.91           N  
ATOM   2311  CA  VAL B 301       0.242  -1.711  -3.924  1.00 98.91           C  
ATOM   2312  C   VAL B 301       0.399  -2.384  -5.285  1.00 98.91           C  
ATOM   2313  CB  VAL B 301      -1.027  -2.234  -3.214  1.00 98.91           C  
ATOM   2314  O   VAL B 301       0.928  -3.494  -5.378  1.00 98.91           O  
ATOM   2315  CG1 VAL B 301      -1.092  -1.722  -1.776  1.00 98.91           C  
ATOM   2316  CG2 VAL B 301      -2.279  -1.823  -3.988  1.00 98.91           C  
ATOM   2317  N   LEU B 302      -0.074  -1.694  -6.350  1.00 98.93           N  
ATOM   2318  CA  LEU B 302       0.090  -2.255  -7.687  1.00 98.93           C  
ATOM   2319  C   LEU B 302       1.544  -2.165  -8.139  1.00 98.93           C  
ATOM   2320  CB  LEU B 302      -0.814  -1.531  -8.687  1.00 98.93           C  
ATOM   2321  O   LEU B 302       1.995  -2.970  -8.957  1.00 98.93           O  
ATOM   2322  CG  LEU B 302      -2.321  -1.680  -8.470  1.00 98.93           C  
ATOM   2323  CD1 LEU B 302      -3.086  -0.775  -9.430  1.00 98.93           C  
ATOM   2324  CD2 LEU B 302      -2.746  -3.134  -8.645  1.00 98.93           C  
ATOM   2325  N   GLY B 303       2.320  -1.184  -7.578  1.00 98.88           N  
ATOM   2326  CA  GLY B 303       3.761  -1.196  -7.776  1.00 98.88           C  
ATOM   2327  C   GLY B 303       4.437  -2.406  -7.159  1.00 98.88           C  
ATOM   2328  O   GLY B 303       5.316  -3.013  -7.775  1.00 98.88           O  
ATOM   2329  N   ALA B 304       4.079  -2.756  -5.966  1.00 98.92           N  
ATOM   2330  CA  ALA B 304       4.594  -3.957  -5.312  1.00 98.92           C  
ATOM   2331  C   ALA B 304       4.236  -5.210  -6.106  1.00 98.92           C  
ATOM   2332  CB  ALA B 304       4.053  -4.060  -3.888  1.00 98.92           C  
ATOM   2333  O   ALA B 304       5.062  -6.113  -6.259  1.00 98.92           O  
ATOM   2334  N   SER B 305       3.011  -5.256  -6.610  1.00 98.89           N  
ATOM   2335  CA  SER B 305       2.536  -6.382  -7.407  1.00 98.89           C  
ATOM   2336  C   SER B 305       3.356  -6.542  -8.682  1.00 98.89           C  
ATOM   2337  CB  SER B 305       1.059  -6.203  -7.760  1.00 98.89           C  
ATOM   2338  O   SER B 305       3.738  -7.657  -9.045  1.00 98.89           O  
ATOM   2339  OG  SER B 305       0.264  -6.146  -6.588  1.00 98.89           O  
ATOM   2340  N   GLU B 306       3.616  -5.434  -9.280  1.00 98.88           N  
ATOM   2341  CA  GLU B 306       4.411  -5.465 -10.503  1.00 98.88           C  
ATOM   2342  C   GLU B 306       5.821  -5.981 -10.232  1.00 98.88           C  
ATOM   2343  CB  GLU B 306       4.473  -4.074 -11.140  1.00 98.88           C  
ATOM   2344  O   GLU B 306       6.363  -6.763 -11.016  1.00 98.88           O  
ATOM   2345  CG  GLU B 306       3.189  -3.662 -11.844  1.00 98.88           C  
ATOM   2346  CD  GLU B 306       3.237  -2.247 -12.400  1.00 98.88           C  
ATOM   2347  OE1 GLU B 306       2.606  -1.986 -13.449  1.00 98.88           O  
ATOM   2348  OE2 GLU B 306       3.911  -1.394 -11.781  1.00 98.88           O  
ATOM   2349  N   PHE B 307       6.393  -5.504  -9.132  1.00 98.88           N  
ATOM   2350  CA  PHE B 307       7.706  -6.023  -8.766  1.00 98.88           C  
ATOM   2351  C   PHE B 307       7.670  -7.540  -8.629  1.00 98.88           C  
ATOM   2352  CB  PHE B 307       8.191  -5.389  -7.459  1.00 98.88           C  
ATOM   2353  O   PHE B 307       8.526  -8.239  -9.177  1.00 98.88           O  
ATOM   2354  CG  PHE B 307       9.550  -5.864  -7.021  1.00 98.88           C  
ATOM   2355  CD1 PHE B 307       9.689  -7.035  -6.286  1.00 98.88           C  
ATOM   2356  CD2 PHE B 307      10.689  -5.139  -7.344  1.00 98.88           C  
ATOM   2357  CE1 PHE B 307      10.946  -7.477  -5.879  1.00 98.88           C  
ATOM   2358  CE2 PHE B 307      11.948  -5.574  -6.941  1.00 98.88           C  
ATOM   2359  CZ  PHE B 307      12.074  -6.743  -6.208  1.00 98.88           C  
ATOM   2360  N   CYS B 308       6.694  -8.036  -7.903  1.00 98.91           N  
ATOM   2361  CA  CYS B 308       6.576  -9.467  -7.648  1.00 98.91           C  
ATOM   2362  C   CYS B 308       6.358 -10.237  -8.945  1.00 98.91           C  
ATOM   2363  CB  CYS B 308       5.427  -9.746  -6.680  1.00 98.91           C  
ATOM   2364  O   CYS B 308       6.951 -11.297  -9.150  1.00 98.91           O  
ATOM   2365  SG  CYS B 308       5.751  -9.201  -4.989  1.00 98.91           S  
ATOM   2366  N   LEU B 309       5.500  -9.717  -9.833  1.00 98.91           N  
ATOM   2367  CA  LEU B 309       5.276 -10.337 -11.134  1.00 98.91           C  
ATOM   2368  C   LEU B 309       6.573 -10.406 -11.934  1.00 98.91           C  
ATOM   2369  CB  LEU B 309       4.217  -9.561 -11.923  1.00 98.91           C  
ATOM   2370  O   LEU B 309       6.938 -11.469 -12.441  1.00 98.91           O  
ATOM   2371  CG  LEU B 309       4.052  -9.945 -13.394  1.00 98.91           C  
ATOM   2372  CD1 LEU B 309       3.589 -11.393 -13.515  1.00 98.91           C  
ATOM   2373  CD2 LEU B 309       3.069  -9.005 -14.085  1.00 98.91           C  
ATOM   2374  N   HIS B 310       7.277  -9.315 -12.006  1.00 98.58           N  
ATOM   2375  CA  HIS B 310       8.504  -9.251 -12.792  1.00 98.58           C  
ATOM   2376  C   HIS B 310       9.567 -10.191 -12.232  1.00 98.58           C  
ATOM   2377  CB  HIS B 310       9.039  -7.819 -12.835  1.00 98.58           C  
ATOM   2378  O   HIS B 310      10.227 -10.909 -12.986  1.00 98.58           O  
ATOM   2379  CG  HIS B 310       8.267  -6.916 -13.743  1.00 98.58           C  
ATOM   2380  CD2 HIS B 310       7.290  -6.017 -13.483  1.00 98.58           C  
ATOM   2381  ND1 HIS B 310       8.469  -6.883 -15.106  1.00 98.58           N  
ATOM   2382  CE1 HIS B 310       7.648  -5.998 -15.645  1.00 98.58           C  
ATOM   2383  NE2 HIS B 310       6.921  -5.458 -14.682  1.00 98.58           N  
ATOM   2384  N   THR B 311       9.721 -10.207 -10.956  1.00 98.29           N  
ATOM   2385  CA  THR B 311      10.716 -11.057 -10.312  1.00 98.29           C  
ATOM   2386  C   THR B 311      10.384 -12.532 -10.521  1.00 98.29           C  
ATOM   2387  CB  THR B 311      10.813 -10.759  -8.804  1.00 98.29           C  
ATOM   2388  O   THR B 311      11.257 -13.325 -10.881  1.00 98.29           O  
ATOM   2389  CG2 THR B 311      11.838 -11.664  -8.130  1.00 98.29           C  
ATOM   2390  OG1 THR B 311      11.201  -9.393  -8.617  1.00 98.29           O  
ATOM   2391  N   ALA B 312       9.117 -12.869 -10.326  1.00 98.69           N  
ATOM   2392  CA  ALA B 312       8.683 -14.254 -10.493  1.00 98.69           C  
ATOM   2393  C   ALA B 312       8.846 -14.709 -11.940  1.00 98.69           C  
ATOM   2394  CB  ALA B 312       7.231 -14.413 -10.049  1.00 98.69           C  
ATOM   2395  O   ALA B 312       9.275 -15.837 -12.198  1.00 98.69           O  
ATOM   2396  N   ARG B 313       8.460 -13.829 -12.811  1.00 98.62           N  
ATOM   2397  CA  ARG B 313       8.599 -14.146 -14.229  1.00 98.62           C  
ATOM   2398  C   ARG B 313      10.055 -14.425 -14.587  1.00 98.62           C  
ATOM   2399  CB  ARG B 313       8.057 -13.003 -15.091  1.00 98.62           C  
ATOM   2400  O   ARG B 313      10.364 -15.454 -15.192  1.00 98.62           O  
ATOM   2401  CG  ARG B 313       8.203 -13.238 -16.586  1.00 98.62           C  
ATOM   2402  CD  ARG B 313       7.704 -12.048 -17.394  1.00 98.62           C  
ATOM   2403  NE  ARG B 313       7.922 -12.240 -18.825  1.00 98.62           N  
ATOM   2404  NH1 ARG B 313      10.110 -11.499 -18.803  1.00 98.62           N  
ATOM   2405  NH2 ARG B 313       9.148 -12.186 -20.767  1.00 98.62           N  
ATOM   2406  CZ  ARG B 313       9.059 -11.974 -19.462  1.00 98.62           C  
ATOM   2407  N   GLN B 314      10.959 -13.454 -14.230  1.00 97.20           N  
ATOM   2408  CA  GLN B 314      12.370 -13.607 -14.570  1.00 97.20           C  
ATOM   2409  C   GLN B 314      12.960 -14.854 -13.918  1.00 97.20           C  
ATOM   2410  CB  GLN B 314      13.162 -12.369 -14.148  1.00 97.20           C  
ATOM   2411  O   GLN B 314      13.729 -15.585 -14.546  1.00 97.20           O  
ATOM   2412  CG  GLN B 314      14.583 -12.332 -14.694  1.00 97.20           C  
ATOM   2413  CD  GLN B 314      14.630 -12.363 -16.210  1.00 97.20           C  
ATOM   2414  NE2 GLN B 314      15.390 -13.304 -16.761  1.00 97.20           N  
ATOM   2415  OE1 GLN B 314      13.989 -11.547 -16.881  1.00 97.20           O  
ATOM   2416  N   TYR B 315      12.602 -15.060 -12.693  1.00 97.25           N  
ATOM   2417  CA  TYR B 315      13.072 -16.250 -11.992  1.00 97.25           C  
ATOM   2418  C   TYR B 315      12.655 -17.518 -12.728  1.00 97.25           C  
ATOM   2419  CB  TYR B 315      12.532 -16.277 -10.558  1.00 97.25           C  
ATOM   2420  O   TYR B 315      13.474 -18.414 -12.945  1.00 97.25           O  
ATOM   2421  CG  TYR B 315      13.020 -17.454  -9.749  1.00 97.25           C  
ATOM   2422  CD1 TYR B 315      12.297 -18.644  -9.708  1.00 97.25           C  
ATOM   2423  CD2 TYR B 315      14.203 -17.378  -9.022  1.00 97.25           C  
ATOM   2424  CE1 TYR B 315      12.742 -19.731  -8.962  1.00 97.25           C  
ATOM   2425  CE2 TYR B 315      14.657 -18.458  -8.272  1.00 97.25           C  
ATOM   2426  OH  TYR B 315      14.366 -20.701  -7.508  1.00 97.25           O  
ATOM   2427  CZ  TYR B 315      13.921 -19.628  -8.248  1.00 97.25           C  
ATOM   2428  N   ALA B 316      11.409 -17.637 -13.149  1.00 96.94           N  
ATOM   2429  CA  ALA B 316      10.855 -18.821 -13.800  1.00 96.94           C  
ATOM   2430  C   ALA B 316      11.483 -19.038 -15.173  1.00 96.94           C  
ATOM   2431  CB  ALA B 316       9.338 -18.699 -13.925  1.00 96.94           C  
ATOM   2432  O   ALA B 316      11.629 -20.176 -15.624  1.00 96.94           O  
ATOM   2433  N   LEU B 317      11.882 -17.890 -15.821  1.00 96.02           N  
ATOM   2434  CA  LEU B 317      12.556 -17.988 -17.111  1.00 96.02           C  
ATOM   2435  C   LEU B 317      13.984 -18.496 -16.941  1.00 96.02           C  
ATOM   2436  CB  LEU B 317      12.567 -16.628 -17.815  1.00 96.02           C  
ATOM   2437  O   LEU B 317      14.486 -19.244 -17.783  1.00 96.02           O  
ATOM   2438  CG  LEU B 317      11.241 -16.170 -18.425  1.00 96.02           C  
ATOM   2439  CD1 LEU B 317      11.327 -14.706 -18.841  1.00 96.02           C  
ATOM   2440  CD2 LEU B 317      10.867 -17.049 -19.614  1.00 96.02           C  
ATOM   2441  N   ASP B 318      14.640 -18.173 -15.865  1.00 94.67           N  
ATOM   2442  CA  ASP B 318      16.049 -18.479 -15.640  1.00 94.67           C  
ATOM   2443  C   ASP B 318      16.217 -19.862 -15.013  1.00 94.67           C  
ATOM   2444  CB  ASP B 318      16.694 -17.416 -14.748  1.00 94.67           C  
ATOM   2445  O   ASP B 318      17.192 -20.563 -15.295  1.00 94.67           O  
ATOM   2446  CG  ASP B 318      16.818 -16.065 -15.432  1.00 94.67           C  
ATOM   2447  OD1 ASP B 318      16.703 -15.998 -16.675  1.00 94.67           O  
ATOM   2448  OD2 ASP B 318      17.035 -15.060 -14.721  1.00 94.67           O  
ATOM   2449  N   ARG B 319      15.287 -20.181 -14.188  1.00 93.37           N  
ATOM   2450  CA  ARG B 319      15.409 -21.427 -13.439  1.00 93.37           C  
ATOM   2451  C   ARG B 319      15.030 -22.625 -14.304  1.00 93.37           C  
ATOM   2452  CB  ARG B 319      14.535 -21.389 -12.184  1.00 93.37           C  
ATOM   2453  O   ARG B 319      13.904 -22.709 -14.798  1.00 93.37           O  
ATOM   2454  CG  ARG B 319      14.611 -22.652 -11.341  1.00 93.37           C  
ATOM   2455  CD  ARG B 319      15.975 -22.809 -10.683  1.00 93.37           C  
ATOM   2456  NE  ARG B 319      15.995 -23.926  -9.743  1.00 93.37           N  
ATOM   2457  NH1 ARG B 319      17.376 -25.255 -11.033  1.00 93.37           N  
ATOM   2458  NH2 ARG B 319      16.609 -26.014  -9.011  1.00 93.37           N  
ATOM   2459  CZ  ARG B 319      16.660 -25.063  -9.931  1.00 93.37           C  
ATOM   2460  N   MET B 320      16.029 -23.588 -14.421  1.00 90.61           N  
ATOM   2461  CA  MET B 320      15.822 -24.784 -15.233  1.00 90.61           C  
ATOM   2462  C   MET B 320      15.459 -25.980 -14.359  1.00 90.61           C  
ATOM   2463  CB  MET B 320      17.073 -25.099 -16.056  1.00 90.61           C  
ATOM   2464  O   MET B 320      16.111 -26.234 -13.345  1.00 90.61           O  
ATOM   2465  CG  MET B 320      17.485 -23.979 -16.998  1.00 90.61           C  
ATOM   2466  SD  MET B 320      16.239 -23.670 -18.309  1.00 90.61           S  
ATOM   2467  CE  MET B 320      16.517 -25.119 -19.364  1.00 90.61           C  
ATOM   2468  N   GLN B 321      14.236 -26.574 -14.615  1.00 85.28           N  
ATOM   2469  CA  GLN B 321      13.801 -27.832 -14.018  1.00 85.28           C  
ATOM   2470  C   GLN B 321      13.357 -28.825 -15.088  1.00 85.28           C  
ATOM   2471  CB  GLN B 321      12.664 -27.589 -13.024  1.00 85.28           C  
ATOM   2472  O   GLN B 321      12.619 -28.466 -16.008  1.00 85.28           O  
ATOM   2473  CG  GLN B 321      13.130 -27.061 -11.674  1.00 85.28           C  
ATOM   2474  CD  GLN B 321      12.539 -27.830 -10.507  1.00 85.28           C  
ATOM   2475  NE2 GLN B 321      13.393 -28.521  -9.760  1.00 85.28           N  
ATOM   2476  OE1 GLN B 321      11.326 -27.803 -10.278  1.00 85.28           O  
ATOM   2477  N   PHE B 322      13.888 -30.033 -14.905  1.00 89.68           N  
ATOM   2478  CA  PHE B 322      13.572 -31.086 -15.864  1.00 89.68           C  
ATOM   2479  C   PHE B 322      13.962 -30.666 -17.276  1.00 89.68           C  
ATOM   2480  CB  PHE B 322      12.081 -31.433 -15.811  1.00 89.68           C  
ATOM   2481  O   PHE B 322      13.218 -30.911 -18.229  1.00 89.68           O  
ATOM   2482  CG  PHE B 322      11.592 -31.806 -14.438  1.00 89.68           C  
ATOM   2483  CD1 PHE B 322      11.966 -33.011 -13.855  1.00 89.68           C  
ATOM   2484  CD2 PHE B 322      10.759 -30.951 -13.729  1.00 89.68           C  
ATOM   2485  CE1 PHE B 322      11.515 -33.358 -12.583  1.00 89.68           C  
ATOM   2486  CE2 PHE B 322      10.304 -31.291 -12.458  1.00 89.68           C  
ATOM   2487  CZ  PHE B 322      10.683 -32.496 -11.887  1.00 89.68           C  
ATOM   2488  N   GLY B 323      15.087 -29.872 -17.330  1.00 90.55           N  
ATOM   2489  CA  GLY B 323      15.711 -29.534 -18.599  1.00 90.55           C  
ATOM   2490  C   GLY B 323      15.045 -28.365 -19.299  1.00 90.55           C  
ATOM   2491  O   GLY B 323      15.453 -27.978 -20.397  1.00 90.55           O  
ATOM   2492  N   VAL B 324      14.013 -27.821 -18.722  1.00 90.64           N  
ATOM   2493  CA  VAL B 324      13.318 -26.688 -19.324  1.00 90.64           C  
ATOM   2494  C   VAL B 324      13.108 -25.595 -18.278  1.00 90.64           C  
ATOM   2495  CB  VAL B 324      11.963 -27.111 -19.932  1.00 90.64           C  
ATOM   2496  O   VAL B 324      13.136 -25.865 -17.075  1.00 90.64           O  
ATOM   2497  CG1 VAL B 324      12.170 -28.104 -21.075  1.00 90.64           C  
ATOM   2498  CG2 VAL B 324      11.059 -27.711 -18.856  1.00 90.64           C  
ATOM   2499  N   PRO B 325      12.907 -24.379 -18.803  1.00 95.34           N  
ATOM   2500  CA  PRO B 325      12.595 -23.320 -17.841  1.00 95.34           C  
ATOM   2501  C   PRO B 325      11.307 -23.588 -17.066  1.00 95.34           C  
ATOM   2502  CB  PRO B 325      12.454 -22.075 -18.721  1.00 95.34           C  
ATOM   2503  O   PRO B 325      10.343 -24.116 -17.626  1.00 95.34           O  
ATOM   2504  CG  PRO B 325      13.245 -22.385 -19.951  1.00 95.34           C  
ATOM   2505  CD  PRO B 325      13.156 -23.860 -20.216  1.00 95.34           C  
ATOM   2506  N   LEU B 326      11.360 -23.219 -15.799  1.00 95.74           N  
ATOM   2507  CA  LEU B 326      10.163 -23.357 -14.976  1.00 95.74           C  
ATOM   2508  C   LEU B 326       8.970 -22.672 -15.633  1.00 95.74           C  
ATOM   2509  CB  LEU B 326      10.401 -22.770 -13.582  1.00 95.74           C  
ATOM   2510  O   LEU B 326       7.831 -23.119 -15.480  1.00 95.74           O  
ATOM   2511  CG  LEU B 326      11.133 -23.668 -12.583  1.00 95.74           C  
ATOM   2512  CD1 LEU B 326      11.556 -22.863 -11.359  1.00 95.74           C  
ATOM   2513  CD2 LEU B 326      10.253 -24.845 -12.178  1.00 95.74           C  
ATOM   2514  N   ALA B 327       9.248 -21.609 -16.402  1.00 96.67           N  
ATOM   2515  CA  ALA B 327       8.237 -20.771 -17.041  1.00 96.67           C  
ATOM   2516  C   ALA B 327       7.424 -21.570 -18.056  1.00 96.67           C  
ATOM   2517  CB  ALA B 327       8.891 -19.569 -17.716  1.00 96.67           C  
ATOM   2518  O   ALA B 327       6.343 -21.144 -18.469  1.00 96.67           O  
ATOM   2519  N   ARG B 328       7.957 -22.698 -18.506  1.00 94.85           N  
ATOM   2520  CA  ARG B 328       7.283 -23.526 -19.501  1.00 94.85           C  
ATOM   2521  C   ARG B 328       6.114 -24.284 -18.882  1.00 94.85           C  
ATOM   2522  CB  ARG B 328       8.267 -24.510 -20.137  1.00 94.85           C  
ATOM   2523  O   ARG B 328       5.175 -24.668 -19.583  1.00 94.85           O  
ATOM   2524  CG  ARG B 328       7.653 -25.382 -21.221  1.00 94.85           C  
ATOM   2525  CD  ARG B 328       8.653 -26.390 -21.769  1.00 94.85           C  
ATOM   2526  NE  ARG B 328       8.039 -27.281 -22.749  1.00 94.85           N  
ATOM   2527  NH1 ARG B 328       9.928 -28.573 -23.066  1.00 94.85           N  
ATOM   2528  NH2 ARG B 328       8.004 -29.045 -24.219  1.00 94.85           N  
ATOM   2529  CZ  ARG B 328       8.658 -28.297 -23.342  1.00 94.85           C  
ATOM   2530  N   ASN B 329       6.121 -24.492 -17.546  1.00 93.49           N  
ATOM   2531  CA  ASN B 329       5.084 -25.242 -16.846  1.00 93.49           C  
ATOM   2532  C   ASN B 329       3.750 -24.501 -16.858  1.00 93.49           C  
ATOM   2533  CB  ASN B 329       5.514 -25.539 -15.408  1.00 93.49           C  
ATOM   2534  O   ASN B 329       3.708 -23.287 -16.649  1.00 93.49           O  
ATOM   2535  CG  ASN B 329       6.700 -26.480 -15.335  1.00 93.49           C  
ATOM   2536  ND2 ASN B 329       7.520 -26.321 -14.303  1.00 93.49           N  
ATOM   2537  OD1 ASN B 329       6.879 -27.341 -16.200  1.00 93.49           O  
ATOM   2538  N   GLN B 330       2.654 -25.244 -17.061  1.00 94.23           N  
ATOM   2539  CA  GLN B 330       1.315 -24.688 -17.225  1.00 94.23           C  
ATOM   2540  C   GLN B 330       0.901 -23.877 -16.001  1.00 94.23           C  
ATOM   2541  CB  GLN B 330       0.299 -25.802 -17.484  1.00 94.23           C  
ATOM   2542  O   GLN B 330       0.343 -22.786 -16.132  1.00 94.23           O  
ATOM   2543  CG  GLN B 330       0.509 -26.531 -18.805  1.00 94.23           C  
ATOM   2544  CD  GLN B 330      -0.382 -27.751 -18.950  1.00 94.23           C  
ATOM   2545  NE2 GLN B 330      -0.264 -28.440 -20.080  1.00 94.23           N  
ATOM   2546  OE1 GLN B 330      -1.169 -28.072 -18.054  1.00 94.23           O  
ATOM   2547  N   LEU B 331       1.150 -24.352 -14.807  1.00 95.64           N  
ATOM   2548  CA  LEU B 331       0.703 -23.682 -13.591  1.00 95.64           C  
ATOM   2549  C   LEU B 331       1.457 -22.373 -13.383  1.00 95.64           C  
ATOM   2550  CB  LEU B 331       0.893 -24.593 -12.375  1.00 95.64           C  
ATOM   2551  O   LEU B 331       0.893 -21.401 -12.875  1.00 95.64           O  
ATOM   2552  CG  LEU B 331      -0.033 -25.807 -12.286  1.00 95.64           C  
ATOM   2553  CD1 LEU B 331       0.319 -26.654 -11.067  1.00 95.64           C  
ATOM   2554  CD2 LEU B 331      -1.491 -25.365 -12.233  1.00 95.64           C  
ATOM   2555  N   ILE B 332       2.690 -22.332 -13.778  1.00 97.70           N  
ATOM   2556  CA  ILE B 332       3.470 -21.103 -13.690  1.00 97.70           C  
ATOM   2557  C   ILE B 332       2.892 -20.056 -14.640  1.00 97.70           C  
ATOM   2558  CB  ILE B 332       4.960 -21.354 -14.013  1.00 97.70           C  
ATOM   2559  O   ILE B 332       2.678 -18.906 -14.250  1.00 97.70           O  
ATOM   2560  CG1 ILE B 332       5.603 -22.221 -12.924  1.00 97.70           C  
ATOM   2561  CG2 ILE B 332       5.710 -20.028 -14.171  1.00 97.70           C  
ATOM   2562  CD1 ILE B 332       5.614 -21.576 -11.545  1.00 97.70           C  
ATOM   2563  N   GLN B 333       2.575 -20.465 -15.872  1.00 97.34           N  
ATOM   2564  CA  GLN B 333       2.019 -19.536 -16.850  1.00 97.34           C  
ATOM   2565  C   GLN B 333       0.640 -19.045 -16.420  1.00 97.34           C  
ATOM   2566  CB  GLN B 333       1.935 -20.194 -18.228  1.00 97.34           C  
ATOM   2567  O   GLN B 333       0.302 -17.876 -16.616  1.00 97.34           O  
ATOM   2568  CG  GLN B 333       3.290 -20.419 -18.886  1.00 97.34           C  
ATOM   2569  CD  GLN B 333       3.175 -20.904 -20.318  1.00 97.34           C  
ATOM   2570  NE2 GLN B 333       4.302 -21.286 -20.908  1.00 97.34           N  
ATOM   2571  OE1 GLN B 333       2.080 -20.936 -20.890  1.00 97.34           O  
ATOM   2572  N   LYS B 334      -0.171 -19.954 -15.838  1.00 98.06           N  
ATOM   2573  CA  LYS B 334      -1.476 -19.551 -15.320  1.00 98.06           C  
ATOM   2574  C   LYS B 334      -1.331 -18.496 -14.227  1.00 98.06           C  
ATOM   2575  CB  LYS B 334      -2.237 -20.763 -14.781  1.00 98.06           C  
ATOM   2576  O   LYS B 334      -2.055 -17.498 -14.221  1.00 98.06           O  
ATOM   2577  CG  LYS B 334      -3.608 -20.430 -14.211  1.00 98.06           C  
ATOM   2578  CD  LYS B 334      -4.225 -21.628 -13.501  1.00 98.06           C  
ATOM   2579  CE  LYS B 334      -5.576 -21.282 -12.891  1.00 98.06           C  
ATOM   2580  NZ  LYS B 334      -5.429 -20.527 -11.611  1.00 98.06           N  
ATOM   2581  N   LYS B 335      -0.405 -18.663 -13.330  1.00 98.56           N  
ATOM   2582  CA  LYS B 335      -0.175 -17.720 -12.239  1.00 98.56           C  
ATOM   2583  C   LYS B 335       0.262 -16.359 -12.773  1.00 98.56           C  
ATOM   2584  CB  LYS B 335       0.875 -18.265 -11.270  1.00 98.56           C  
ATOM   2585  O   LYS B 335      -0.216 -15.322 -12.309  1.00 98.56           O  
ATOM   2586  CG  LYS B 335       0.396 -19.446 -10.438  1.00 98.56           C  
ATOM   2587  CD  LYS B 335       1.482 -19.939  -9.490  1.00 98.56           C  
ATOM   2588  CE  LYS B 335       1.048 -21.194  -8.747  1.00 98.56           C  
ATOM   2589  NZ  LYS B 335       0.236 -20.869  -7.536  1.00 98.56           N  
ATOM   2590  N   LEU B 336       1.122 -16.330 -13.729  1.00 98.82           N  
ATOM   2591  CA  LEU B 336       1.573 -15.082 -14.335  1.00 98.82           C  
ATOM   2592  C   LEU B 336       0.419 -14.369 -15.032  1.00 98.82           C  
ATOM   2593  CB  LEU B 336       2.702 -15.349 -15.334  1.00 98.82           C  
ATOM   2594  O   LEU B 336       0.292 -13.146 -14.937  1.00 98.82           O  
ATOM   2595  CG  LEU B 336       4.039 -15.797 -14.743  1.00 98.82           C  
ATOM   2596  CD1 LEU B 336       4.990 -16.234 -15.852  1.00 98.82           C  
ATOM   2597  CD2 LEU B 336       4.658 -14.679 -13.910  1.00 98.82           C  
ATOM   2598  N   ALA B 337      -0.429 -15.161 -15.726  1.00 98.56           N  
ATOM   2599  CA  ALA B 337      -1.589 -14.584 -16.402  1.00 98.56           C  
ATOM   2600  C   ALA B 337      -2.553 -13.959 -15.398  1.00 98.56           C  
ATOM   2601  CB  ALA B 337      -2.305 -15.648 -17.231  1.00 98.56           C  
ATOM   2602  O   ALA B 337      -3.072 -12.864 -15.626  1.00 98.56           O  
ATOM   2603  N   ASP B 338      -2.759 -14.643 -14.297  1.00 98.66           N  
ATOM   2604  CA  ASP B 338      -3.635 -14.126 -13.250  1.00 98.66           C  
ATOM   2605  C   ASP B 338      -3.080 -12.832 -12.658  1.00 98.66           C  
ATOM   2606  CB  ASP B 338      -3.828 -15.168 -12.147  1.00 98.66           C  
ATOM   2607  O   ASP B 338      -3.817 -11.862 -12.470  1.00 98.66           O  
ATOM   2608  CG  ASP B 338      -4.697 -16.336 -12.580  1.00 98.66           C  
ATOM   2609  OD1 ASP B 338      -5.370 -16.240 -13.630  1.00 98.66           O  
ATOM   2610  OD2 ASP B 338      -4.712 -17.360 -11.864  1.00 98.66           O  
ATOM   2611  N   MET B 339      -1.780 -12.804 -12.390  1.00 98.83           N  
ATOM   2612  CA  MET B 339      -1.134 -11.616 -11.839  1.00 98.83           C  
ATOM   2613  C   MET B 339      -1.281 -10.428 -12.785  1.00 98.83           C  
ATOM   2614  CB  MET B 339       0.347 -11.886 -11.566  1.00 98.83           C  
ATOM   2615  O   MET B 339      -1.697  -9.346 -12.369  1.00 98.83           O  
ATOM   2616  CG  MET B 339       0.590 -12.945 -10.503  1.00 98.83           C  
ATOM   2617  SD  MET B 339       2.371 -13.340 -10.299  1.00 98.83           S  
ATOM   2618  CE  MET B 339       2.258 -14.742  -9.153  1.00 98.83           C  
ATOM   2619  N   LEU B 340      -0.999 -10.678 -14.025  1.00 98.84           N  
ATOM   2620  CA  LEU B 340      -1.044  -9.626 -15.034  1.00 98.84           C  
ATOM   2621  C   LEU B 340      -2.449  -9.043 -15.149  1.00 98.84           C  
ATOM   2622  CB  LEU B 340      -0.591 -10.167 -16.393  1.00 98.84           C  
ATOM   2623  O   LEU B 340      -2.615  -7.824 -15.226  1.00 98.84           O  
ATOM   2624  CG  LEU B 340      -0.613  -9.176 -17.558  1.00 98.84           C  
ATOM   2625  CD1 LEU B 340       0.446  -8.097 -17.357  1.00 98.84           C  
ATOM   2626  CD2 LEU B 340      -0.398  -9.903 -18.882  1.00 98.84           C  
ATOM   2627  N   THR B 341      -3.436  -9.912 -15.152  1.00 98.80           N  
ATOM   2628  CA  THR B 341      -4.824  -9.488 -15.298  1.00 98.80           C  
ATOM   2629  C   THR B 341      -5.236  -8.580 -14.142  1.00 98.80           C  
ATOM   2630  CB  THR B 341      -5.774 -10.698 -15.368  1.00 98.80           C  
ATOM   2631  O   THR B 341      -5.745  -7.479 -14.361  1.00 98.80           O  
ATOM   2632  CG2 THR B 341      -7.227 -10.250 -15.485  1.00 98.80           C  
ATOM   2633  OG1 THR B 341      -5.438 -11.496 -16.509  1.00 98.80           O  
ATOM   2634  N   GLU B 342      -4.920  -8.971 -12.940  1.00 98.83           N  
ATOM   2635  CA  GLU B 342      -5.345  -8.222 -11.761  1.00 98.83           C  
ATOM   2636  C   GLU B 342      -4.610  -6.888 -11.661  1.00 98.83           C  
ATOM   2637  CB  GLU B 342      -5.117  -9.045 -10.491  1.00 98.83           C  
ATOM   2638  O   GLU B 342      -5.211  -5.867 -11.319  1.00 98.83           O  
ATOM   2639  CG  GLU B 342      -5.982 -10.294 -10.403  1.00 98.83           C  
ATOM   2640  CD  GLU B 342      -7.472  -9.993 -10.417  1.00 98.83           C  
ATOM   2641  OE1 GLU B 342      -8.265 -10.872 -10.826  1.00 98.83           O  
ATOM   2642  OE2 GLU B 342      -7.850  -8.870 -10.015  1.00 98.83           O  
ATOM   2643  N   ILE B 343      -3.358  -6.844 -12.002  1.00 98.92           N  
ATOM   2644  CA  ILE B 343      -2.572  -5.615 -11.973  1.00 98.92           C  
ATOM   2645  C   ILE B 343      -3.121  -4.627 -12.999  1.00 98.92           C  
ATOM   2646  CB  ILE B 343      -1.077  -5.894 -12.243  1.00 98.92           C  
ATOM   2647  O   ILE B 343      -3.349  -3.457 -12.684  1.00 98.92           O  
ATOM   2648  CG1 ILE B 343      -0.458  -6.670 -11.075  1.00 98.92           C  
ATOM   2649  CG2 ILE B 343      -0.320  -4.586 -12.494  1.00 98.92           C  
ATOM   2650  CD1 ILE B 343       0.906  -7.270 -11.384  1.00 98.92           C  
ATOM   2651  N   THR B 344      -3.398  -5.173 -14.174  1.00 98.86           N  
ATOM   2652  CA  THR B 344      -3.855  -4.338 -15.279  1.00 98.86           C  
ATOM   2653  C   THR B 344      -5.215  -3.722 -14.964  1.00 98.86           C  
ATOM   2654  CB  THR B 344      -3.945  -5.144 -16.588  1.00 98.86           C  
ATOM   2655  O   THR B 344      -5.406  -2.514 -15.119  1.00 98.86           O  
ATOM   2656  CG2 THR B 344      -4.434  -4.270 -17.739  1.00 98.86           C  
ATOM   2657  OG1 THR B 344      -2.649  -5.661 -16.913  1.00 98.86           O  
ATOM   2658  N   LEU B 345      -6.134  -4.517 -14.473  1.00 98.81           N  
ATOM   2659  CA  LEU B 345      -7.458  -4.015 -14.123  1.00 98.81           C  
ATOM   2660  C   LEU B 345      -7.372  -2.997 -12.991  1.00 98.81           C  
ATOM   2661  CB  LEU B 345      -8.380  -5.169 -13.718  1.00 98.81           C  
ATOM   2662  O   LEU B 345      -8.058  -1.973 -13.017  1.00 98.81           O  
ATOM   2663  CG  LEU B 345      -8.726  -6.177 -14.815  1.00 98.81           C  
ATOM   2664  CD1 LEU B 345      -9.584  -7.303 -14.248  1.00 98.81           C  
ATOM   2665  CD2 LEU B 345      -9.439  -5.484 -15.972  1.00 98.81           C  
ATOM   2666  N   GLY B 346      -6.524  -3.238 -11.967  1.00 98.85           N  
ATOM   2667  CA  GLY B 346      -6.332  -2.323 -10.854  1.00 98.85           C  
ATOM   2668  C   GLY B 346      -5.774  -0.977 -11.278  1.00 98.85           C  
ATOM   2669  O   GLY B 346      -6.244   0.067 -10.820  1.00 98.85           O  
ATOM   2670  N   LEU B 347      -4.831  -0.969 -12.196  1.00 98.88           N  
ATOM   2671  CA  LEU B 347      -4.210   0.268 -12.658  1.00 98.88           C  
ATOM   2672  C   LEU B 347      -5.216   1.134 -13.409  1.00 98.88           C  
ATOM   2673  CB  LEU B 347      -3.011  -0.040 -13.559  1.00 98.88           C  
ATOM   2674  O   LEU B 347      -5.275   2.347 -13.198  1.00 98.88           O  
ATOM   2675  CG  LEU B 347      -1.749  -0.546 -12.859  1.00 98.88           C  
ATOM   2676  CD1 LEU B 347      -0.732  -1.034 -13.886  1.00 98.88           C  
ATOM   2677  CD2 LEU B 347      -1.148   0.547 -11.982  1.00 98.88           C  
ATOM   2678  N   HIS B 348      -5.984   0.525 -14.274  1.00 98.85           N  
ATOM   2679  CA  HIS B 348      -6.959   1.291 -15.041  1.00 98.85           C  
ATOM   2680  C   HIS B 348      -8.070   1.825 -14.142  1.00 98.85           C  
ATOM   2681  CB  HIS B 348      -7.555   0.434 -16.159  1.00 98.85           C  
ATOM   2682  O   HIS B 348      -8.598   2.913 -14.381  1.00 98.85           O  
ATOM   2683  CG  HIS B 348      -6.704   0.374 -17.388  1.00 98.85           C  
ATOM   2684  CD2 HIS B 348      -5.636  -0.400 -17.693  1.00 98.85           C  
ATOM   2685  ND1 HIS B 348      -6.918   1.186 -18.481  1.00 98.85           N  
ATOM   2686  CE1 HIS B 348      -6.016   0.912 -19.408  1.00 98.85           C  
ATOM   2687  NE2 HIS B 348      -5.226  -0.046 -18.955  1.00 98.85           N  
ATOM   2688  N   ALA B 349      -8.429   1.079 -13.074  1.00 98.86           N  
ATOM   2689  CA  ALA B 349      -9.400   1.567 -12.099  1.00 98.86           C  
ATOM   2690  C   ALA B 349      -8.845   2.755 -11.318  1.00 98.86           C  
ATOM   2691  CB  ALA B 349      -9.804   0.447 -11.143  1.00 98.86           C  
ATOM   2692  O   ALA B 349      -9.550   3.741 -11.090  1.00 98.86           O  
ATOM   2693  N   CYS B 350      -7.584   2.712 -10.969  1.00 98.88           N  
ATOM   2694  CA  CYS B 350      -6.940   3.812 -10.260  1.00 98.88           C  
ATOM   2695  C   CYS B 350      -6.898   5.067 -11.123  1.00 98.88           C  
ATOM   2696  CB  CYS B 350      -5.523   3.422  -9.841  1.00 98.88           C  
ATOM   2697  O   CYS B 350      -7.121   6.174 -10.628  1.00 98.88           O  
ATOM   2698  SG  CYS B 350      -5.463   2.326  -8.407  1.00 98.88           S  
ATOM   2699  N   LEU B 351      -6.569   4.843 -12.379  1.00 98.90           N  
ATOM   2700  CA  LEU B 351      -6.556   5.971 -13.304  1.00 98.90           C  
ATOM   2701  C   LEU B 351      -7.915   6.662 -13.339  1.00 98.90           C  
ATOM   2702  CB  LEU B 351      -6.170   5.506 -14.711  1.00 98.90           C  
ATOM   2703  O   LEU B 351      -7.996   7.888 -13.233  1.00 98.90           O  
ATOM   2704  CG  LEU B 351      -6.164   6.579 -15.802  1.00 98.90           C  
ATOM   2705  CD1 LEU B 351      -5.079   7.614 -15.521  1.00 98.90           C  
ATOM   2706  CD2 LEU B 351      -5.963   5.945 -17.174  1.00 98.90           C  
ATOM   2707  N   GLN B 352      -8.985   5.866 -13.480  1.00 98.79           N  
ATOM   2708  CA  GLN B 352     -10.336   6.416 -13.529  1.00 98.79           C  
ATOM   2709  C   GLN B 352     -10.663   7.185 -12.252  1.00 98.79           C  
ATOM   2710  CB  GLN B 352     -11.361   5.303 -13.748  1.00 98.79           C  
ATOM   2711  O   GLN B 352     -11.184   8.301 -12.309  1.00 98.79           O  
ATOM   2712  CG  GLN B 352     -12.807   5.780 -13.700  1.00 98.79           C  
ATOM   2713  CD  GLN B 352     -13.129   6.786 -14.789  1.00 98.79           C  
ATOM   2714  NE2 GLN B 352     -14.297   7.412 -14.691  1.00 98.79           N  
ATOM   2715  OE1 GLN B 352     -12.334   7.000 -15.710  1.00 98.79           O  
ATOM   2716  N   LEU B 353     -10.344   6.623 -11.126  1.00 98.79           N  
ATOM   2717  CA  LEU B 353     -10.629   7.290  -9.860  1.00 98.79           C  
ATOM   2718  C   LEU B 353      -9.832   8.584  -9.737  1.00 98.79           C  
ATOM   2719  CB  LEU B 353     -10.308   6.365  -8.683  1.00 98.79           C  
ATOM   2720  O   LEU B 353     -10.340   9.584  -9.225  1.00 98.79           O  
ATOM   2721  CG  LEU B 353     -10.555   6.936  -7.286  1.00 98.79           C  
ATOM   2722  CD1 LEU B 353     -11.979   7.471  -7.176  1.00 98.79           C  
ATOM   2723  CD2 LEU B 353     -10.293   5.876  -6.221  1.00 98.79           C  
ATOM   2724  N   GLY B 354      -8.568   8.556 -10.197  1.00 98.70           N  
ATOM   2725  CA  GLY B 354      -7.775   9.775 -10.194  1.00 98.70           C  
ATOM   2726  C   GLY B 354      -8.391  10.889 -11.018  1.00 98.70           C  
ATOM   2727  O   GLY B 354      -8.397  12.049 -10.599  1.00 98.70           O  
ATOM   2728  N   ARG B 355      -8.910  10.527 -12.199  1.00 98.61           N  
ATOM   2729  CA  ARG B 355      -9.572  11.515 -13.045  1.00 98.61           C  
ATOM   2730  C   ARG B 355     -10.821  12.068 -12.367  1.00 98.61           C  
ATOM   2731  CB  ARG B 355      -9.938  10.903 -14.399  1.00 98.61           C  
ATOM   2732  O   ARG B 355     -11.066  13.276 -12.397  1.00 98.61           O  
ATOM   2733  CG  ARG B 355      -8.738  10.462 -15.221  1.00 98.61           C  
ATOM   2734  CD  ARG B 355      -7.793  11.622 -15.507  1.00 98.61           C  
ATOM   2735  NE  ARG B 355      -6.644  11.198 -16.302  1.00 98.61           N  
ATOM   2736  NH1 ARG B 355      -5.086  11.612 -14.647  1.00 98.61           N  
ATOM   2737  NH2 ARG B 355      -4.415  10.795 -16.682  1.00 98.61           N  
ATOM   2738  CZ  ARG B 355      -5.384  11.203 -15.875  1.00 98.61           C  
ATOM   2739  N   LEU B 356     -11.594  11.234 -11.747  1.00 98.53           N  
ATOM   2740  CA  LEU B 356     -12.797  11.657 -11.040  1.00 98.53           C  
ATOM   2741  C   LEU B 356     -12.447  12.568  -9.868  1.00 98.53           C  
ATOM   2742  CB  LEU B 356     -13.580  10.440 -10.539  1.00 98.53           C  
ATOM   2743  O   LEU B 356     -13.147  13.550  -9.608  1.00 98.53           O  
ATOM   2744  CG  LEU B 356     -14.254   9.580 -11.610  1.00 98.53           C  
ATOM   2745  CD1 LEU B 356     -14.813   8.304 -10.990  1.00 98.53           C  
ATOM   2746  CD2 LEU B 356     -15.355  10.367 -12.313  1.00 98.53           C  
ATOM   2747  N   LYS B 357     -11.410  12.280  -9.209  1.00 97.53           N  
ATOM   2748  CA  LYS B 357     -10.955  13.110  -8.097  1.00 97.53           C  
ATOM   2749  C   LYS B 357     -10.592  14.514  -8.572  1.00 97.53           C  
ATOM   2750  CB  LYS B 357      -9.755  12.466  -7.402  1.00 97.53           C  
ATOM   2751  O   LYS B 357     -11.011  15.506  -7.972  1.00 97.53           O  
ATOM   2752  CG  LYS B 357      -9.347  13.152  -6.107  1.00 97.53           C  
ATOM   2753  CD  LYS B 357      -8.240  12.387  -5.393  1.00 97.53           C  
ATOM   2754  CE  LYS B 357      -7.692  13.171  -4.208  1.00 97.53           C  
ATOM   2755  NZ  LYS B 357      -7.399  14.590  -4.571  1.00 97.53           N  
ATOM   2756  N   ASP B 358      -9.881  14.576  -9.648  1.00 96.44           N  
ATOM   2757  CA  ASP B 358      -9.459  15.864 -10.192  1.00 96.44           C  
ATOM   2758  C   ASP B 358     -10.660  16.678 -10.669  1.00 96.44           C  
ATOM   2759  CB  ASP B 358      -8.470  15.663 -11.342  1.00 96.44           C  
ATOM   2760  O   ASP B 358     -10.599  17.908 -10.727  1.00 96.44           O  
ATOM   2761  CG  ASP B 358      -7.112  15.168 -10.876  1.00 96.44           C  
ATOM   2762  OD1 ASP B 358      -6.772  15.348  -9.686  1.00 96.44           O  
ATOM   2763  OD2 ASP B 358      -6.373  14.596 -11.706  1.00 96.44           O  
ATOM   2764  N   GLN B 359     -11.757  15.925 -10.937  1.00 96.64           N  
ATOM   2765  CA  GLN B 359     -12.993  16.579 -11.354  1.00 96.64           C  
ATOM   2766  C   GLN B 359     -13.934  16.782 -10.170  1.00 96.64           C  
ATOM   2767  CB  GLN B 359     -13.690  15.764 -12.445  1.00 96.64           C  
ATOM   2768  O   GLN B 359     -15.106  17.116 -10.353  1.00 96.64           O  
ATOM   2769  CG  GLN B 359     -12.911  15.692 -13.751  1.00 96.64           C  
ATOM   2770  CD  GLN B 359     -13.443  14.629 -14.694  1.00 96.64           C  
ATOM   2771  NE2 GLN B 359     -12.681  14.329 -15.740  1.00 96.64           N  
ATOM   2772  OE1 GLN B 359     -14.530  14.080 -14.483  1.00 96.64           O  
ATOM   2773  N   ASP B 360     -13.488  16.474  -8.995  1.00 94.69           N  
ATOM   2774  CA  ASP B 360     -14.272  16.596  -7.770  1.00 94.69           C  
ATOM   2775  C   ASP B 360     -15.512  15.706  -7.820  1.00 94.69           C  
ATOM   2776  CB  ASP B 360     -14.681  18.053  -7.537  1.00 94.69           C  
ATOM   2777  O   ASP B 360     -16.585  16.099  -7.359  1.00 94.69           O  
ATOM   2778  CG  ASP B 360     -13.529  18.923  -7.066  1.00 94.69           C  
ATOM   2779  OD1 ASP B 360     -12.698  18.452  -6.259  1.00 94.69           O  
ATOM   2780  OD2 ASP B 360     -13.453  20.092  -7.503  1.00 94.69           O  
ATOM   2781  N   LYS B 361     -15.386  14.509  -8.401  1.00 96.35           N  
ATOM   2782  CA  LYS B 361     -16.489  13.561  -8.537  1.00 96.35           C  
ATOM   2783  C   LYS B 361     -16.207  12.276  -7.764  1.00 96.35           C  
ATOM   2784  CB  LYS B 361     -16.744  13.242 -10.010  1.00 96.35           C  
ATOM   2785  O   LYS B 361     -16.984  11.321  -7.832  1.00 96.35           O  
ATOM   2786  CG  LYS B 361     -17.317  14.406 -10.806  1.00 96.35           C  
ATOM   2787  CD  LYS B 361     -17.565  14.021 -12.259  1.00 96.35           C  
ATOM   2788  CE  LYS B 361     -18.182  15.170 -13.044  1.00 96.35           C  
ATOM   2789  NZ  LYS B 361     -18.382  14.815 -14.481  1.00 96.35           N  
ATOM   2790  N   ALA B 362     -15.143  12.324  -7.041  1.00 94.98           N  
ATOM   2791  CA  ALA B 362     -14.776  11.123  -6.295  1.00 94.98           C  
ATOM   2792  C   ALA B 362     -15.561  11.028  -4.990  1.00 94.98           C  
ATOM   2793  CB  ALA B 362     -13.276  11.111  -6.011  1.00 94.98           C  
ATOM   2794  O   ALA B 362     -15.683  12.013  -4.257  1.00 94.98           O  
ATOM   2795  N   ALA B 363     -16.123   9.852  -4.750  1.00 94.29           N  
ATOM   2796  CA  ALA B 363     -16.771   9.545  -3.477  1.00 94.29           C  
ATOM   2797  C   ALA B 363     -15.878   8.667  -2.605  1.00 94.29           C  
ATOM   2798  CB  ALA B 363     -18.114   8.860  -3.716  1.00 94.29           C  
ATOM   2799  O   ALA B 363     -15.087   7.871  -3.117  1.00 94.29           O  
ATOM   2800  N   PRO B 364     -15.995   8.777  -1.329  1.00 94.02           N  
ATOM   2801  CA  PRO B 364     -15.182   7.970  -0.416  1.00 94.02           C  
ATOM   2802  C   PRO B 364     -15.327   6.471  -0.666  1.00 94.02           C  
ATOM   2803  CB  PRO B 364     -15.722   8.348   0.965  1.00 94.02           C  
ATOM   2804  O   PRO B 364     -14.359   5.720  -0.519  1.00 94.02           O  
ATOM   2805  CG  PRO B 364     -16.253   9.736   0.801  1.00 94.02           C  
ATOM   2806  CD  PRO B 364     -16.818   9.869  -0.584  1.00 94.02           C  
ATOM   2807  N   GLU B 365     -16.520   6.035  -1.065  1.00 95.35           N  
ATOM   2808  CA  GLU B 365     -16.764   4.620  -1.329  1.00 95.35           C  
ATOM   2809  C   GLU B 365     -15.928   4.127  -2.507  1.00 95.35           C  
ATOM   2810  CB  GLU B 365     -18.250   4.372  -1.598  1.00 95.35           C  
ATOM   2811  O   GLU B 365     -15.522   2.964  -2.543  1.00 95.35           O  
ATOM   2812  CG  GLU B 365     -19.136   4.562  -0.375  1.00 95.35           C  
ATOM   2813  CD  GLU B 365     -19.515   6.013  -0.129  1.00 95.35           C  
ATOM   2814  OE1 GLU B 365     -20.302   6.285   0.807  1.00 95.35           O  
ATOM   2815  OE2 GLU B 365     -19.022   6.886  -0.877  1.00 95.35           O  
ATOM   2816  N   MET B 366     -15.712   5.041  -3.487  1.00 98.35           N  
ATOM   2817  CA  MET B 366     -14.874   4.684  -4.628  1.00 98.35           C  
ATOM   2818  C   MET B 366     -13.445   4.393  -4.183  1.00 98.35           C  
ATOM   2819  CB  MET B 366     -14.879   5.804  -5.671  1.00 98.35           C  
ATOM   2820  O   MET B 366     -12.812   3.461  -4.682  1.00 98.35           O  
ATOM   2821  CG  MET B 366     -16.238   6.038  -6.312  1.00 98.35           C  
ATOM   2822  SD  MET B 366     -16.247   7.495  -7.427  1.00 98.35           S  
ATOM   2823  CE  MET B 366     -18.003   7.538  -7.882  1.00 98.35           C  
ATOM   2824  N   VAL B 367     -12.938   5.166  -3.233  1.00 97.93           N  
ATOM   2825  CA  VAL B 367     -11.607   4.956  -2.674  1.00 97.93           C  
ATOM   2826  C   VAL B 367     -11.572   3.638  -1.903  1.00 97.93           C  
ATOM   2827  CB  VAL B 367     -11.186   6.123  -1.753  1.00 97.93           C  
ATOM   2828  O   VAL B 367     -10.641   2.845  -2.058  1.00 97.93           O  
ATOM   2829  CG1 VAL B 367      -9.845   5.828  -1.085  1.00 97.93           C  
ATOM   2830  CG2 VAL B 367     -11.117   7.428  -2.545  1.00 97.93           C  
ATOM   2831  N   SER B 368     -12.643   3.378  -1.111  1.00 97.30           N  
ATOM   2832  CA  SER B 368     -12.750   2.130  -0.363  1.00 97.30           C  
ATOM   2833  C   SER B 368     -12.773   0.925  -1.297  1.00 97.30           C  
ATOM   2834  CB  SER B 368     -14.006   2.133   0.509  1.00 97.30           C  
ATOM   2835  O   SER B 368     -12.140  -0.096  -1.018  1.00 97.30           O  
ATOM   2836  OG  SER B 368     -13.851   3.009   1.612  1.00 97.30           O  
ATOM   2837  N   LEU B 369     -13.474   1.069  -2.404  1.00 98.60           N  
ATOM   2838  CA  LEU B 369     -13.572   0.006  -3.399  1.00 98.60           C  
ATOM   2839  C   LEU B 369     -12.191  -0.391  -3.909  1.00 98.60           C  
ATOM   2840  CB  LEU B 369     -14.454   0.448  -4.570  1.00 98.60           C  
ATOM   2841  O   LEU B 369     -11.832  -1.570  -3.886  1.00 98.60           O  
ATOM   2842  CG  LEU B 369     -14.586  -0.540  -5.730  1.00 98.60           C  
ATOM   2843  CD1 LEU B 369     -15.382  -1.766  -5.293  1.00 98.60           C  
ATOM   2844  CD2 LEU B 369     -15.243   0.130  -6.931  1.00 98.60           C  
ATOM   2845  N   LEU B 370     -11.445   0.574  -4.270  1.00 98.78           N  
ATOM   2846  CA  LEU B 370     -10.155   0.300  -4.892  1.00 98.78           C  
ATOM   2847  C   LEU B 370      -9.118  -0.094  -3.845  1.00 98.78           C  
ATOM   2848  CB  LEU B 370      -9.667   1.521  -5.676  1.00 98.78           C  
ATOM   2849  O   LEU B 370      -8.324  -1.012  -4.066  1.00 98.78           O  
ATOM   2850  CG  LEU B 370     -10.458   1.880  -6.935  1.00 98.78           C  
ATOM   2851  CD1 LEU B 370      -9.748   2.985  -7.710  1.00 98.78           C  
ATOM   2852  CD2 LEU B 370     -10.657   0.648  -7.810  1.00 98.78           C  
ATOM   2853  N   LYS B 371      -9.024   0.623  -2.740  1.00 98.43           N  
ATOM   2854  CA  LYS B 371      -8.071   0.279  -1.690  1.00 98.43           C  
ATOM   2855  C   LYS B 371      -8.243  -1.170  -1.243  1.00 98.43           C  
ATOM   2856  CB  LYS B 371      -8.229   1.218  -0.493  1.00 98.43           C  
ATOM   2857  O   LYS B 371      -7.267  -1.919  -1.158  1.00 98.43           O  
ATOM   2858  CG  LYS B 371      -7.216   0.981   0.618  1.00 98.43           C  
ATOM   2859  CD  LYS B 371      -7.758   0.025   1.673  1.00 98.43           C  
ATOM   2860  CE  LYS B 371      -6.763  -0.178   2.808  1.00 98.43           C  
ATOM   2861  NZ  LYS B 371      -7.233  -1.211   3.779  1.00 98.43           N  
ATOM   2862  N   ARG B 372      -9.490  -1.558  -0.978  1.00 98.02           N  
ATOM   2863  CA  ARG B 372      -9.769  -2.919  -0.532  1.00 98.02           C  
ATOM   2864  C   ARG B 372      -9.368  -3.937  -1.594  1.00 98.02           C  
ATOM   2865  CB  ARG B 372     -11.252  -3.078  -0.187  1.00 98.02           C  
ATOM   2866  O   ARG B 372      -8.655  -4.899  -1.301  1.00 98.02           O  
ATOM   2867  CG  ARG B 372     -11.665  -4.510   0.111  1.00 98.02           C  
ATOM   2868  CD  ARG B 372     -13.168  -4.631   0.323  1.00 98.02           C  
ATOM   2869  NE  ARG B 372     -13.558  -6.001   0.646  1.00 98.02           N  
ATOM   2870  NH1 ARG B 372     -13.990  -6.612  -1.540  1.00 98.02           N  
ATOM   2871  NH2 ARG B 372     -14.273  -8.128   0.157  1.00 98.02           N  
ATOM   2872  CZ  ARG B 372     -13.940  -6.911  -0.246  1.00 98.02           C  
ATOM   2873  N   ASN B 373      -9.788  -3.728  -2.817  1.00 98.69           N  
ATOM   2874  CA  ASN B 373      -9.525  -4.679  -3.891  1.00 98.69           C  
ATOM   2875  C   ASN B 373      -8.033  -4.782  -4.196  1.00 98.69           C  
ATOM   2876  CB  ASN B 373     -10.299  -4.291  -5.153  1.00 98.69           C  
ATOM   2877  O   ASN B 373      -7.473  -5.879  -4.214  1.00 98.69           O  
ATOM   2878  CG  ASN B 373     -10.132  -5.298  -6.274  1.00 98.69           C  
ATOM   2879  ND2 ASN B 373      -9.389  -4.918  -7.307  1.00 98.69           N  
ATOM   2880  OD1 ASN B 373     -10.667  -6.408  -6.212  1.00 98.69           O  
ATOM   2881  N   ASN B 374      -7.439  -3.717  -4.418  1.00 98.85           N  
ATOM   2882  CA  ASN B 374      -6.053  -3.712  -4.876  1.00 98.85           C  
ATOM   2883  C   ASN B 374      -5.108  -4.258  -3.810  1.00 98.85           C  
ATOM   2884  CB  ASN B 374      -5.629  -2.301  -5.288  1.00 98.85           C  
ATOM   2885  O   ASN B 374      -4.155  -4.972  -4.126  1.00 98.85           O  
ATOM   2886  CG  ASN B 374      -6.291  -1.844  -6.573  1.00 98.85           C  
ATOM   2887  ND2 ASN B 374      -5.918  -0.660  -7.045  1.00 98.85           N  
ATOM   2888  OD1 ASN B 374      -7.132  -2.549  -7.138  1.00 98.85           O  
ATOM   2889  N   CYS B 375      -5.330  -3.900  -2.571  1.00 98.77           N  
ATOM   2890  CA  CYS B 375      -4.497  -4.432  -1.499  1.00 98.77           C  
ATOM   2891  C   CYS B 375      -4.631  -5.948  -1.406  1.00 98.77           C  
ATOM   2892  CB  CYS B 375      -4.874  -3.795  -0.161  1.00 98.77           C  
ATOM   2893  O   CYS B 375      -3.630  -6.657  -1.292  1.00 98.77           O  
ATOM   2894  SG  CYS B 375      -4.378  -2.065  -0.014  1.00 98.77           S  
ATOM   2895  N   GLY B 376      -5.866  -6.445  -1.448  1.00 98.48           N  
ATOM   2896  CA  GLY B 376      -6.086  -7.882  -1.411  1.00 98.48           C  
ATOM   2897  C   GLY B 376      -5.433  -8.616  -2.567  1.00 98.48           C  
ATOM   2898  O   GLY B 376      -4.777  -9.640  -2.367  1.00 98.48           O  
ATOM   2899  N   LYS B 377      -5.611  -8.061  -3.782  1.00 98.81           N  
ATOM   2900  CA  LYS B 377      -5.024  -8.678  -4.968  1.00 98.81           C  
ATOM   2901  C   LYS B 377      -3.499  -8.629  -4.915  1.00 98.81           C  
ATOM   2902  CB  LYS B 377      -5.527  -7.988  -6.237  1.00 98.81           C  
ATOM   2903  O   LYS B 377      -2.829  -9.592  -5.292  1.00 98.81           O  
ATOM   2904  CG  LYS B 377      -7.010  -8.195  -6.507  1.00 98.81           C  
ATOM   2905  CD  LYS B 377      -7.345  -9.670  -6.686  1.00 98.81           C  
ATOM   2906  CE  LYS B 377      -8.825  -9.876  -6.979  1.00 98.81           C  
ATOM   2907  NZ  LYS B 377      -9.181 -11.325  -7.042  1.00 98.81           N  
ATOM   2908  N   ALA B 378      -2.955  -7.544  -4.467  1.00 98.91           N  
ATOM   2909  CA  ALA B 378      -1.504  -7.401  -4.368  1.00 98.91           C  
ATOM   2910  C   ALA B 378      -0.917  -8.427  -3.403  1.00 98.91           C  
ATOM   2911  CB  ALA B 378      -1.138  -5.987  -3.924  1.00 98.91           C  
ATOM   2912  O   ALA B 378       0.137  -9.008  -3.671  1.00 98.91           O  
ATOM   2913  N   LEU B 379      -1.578  -8.587  -2.274  1.00 98.81           N  
ATOM   2914  CA  LEU B 379      -1.123  -9.578  -1.305  1.00 98.81           C  
ATOM   2915  C   LEU B 379      -1.161 -10.981  -1.902  1.00 98.81           C  
ATOM   2916  CB  LEU B 379      -1.985  -9.526  -0.040  1.00 98.81           C  
ATOM   2917  O   LEU B 379      -0.205 -11.747  -1.760  1.00 98.81           O  
ATOM   2918  CG  LEU B 379      -1.592 -10.481   1.088  1.00 98.81           C  
ATOM   2919  CD1 LEU B 379      -0.122 -10.298   1.450  1.00 98.81           C  
ATOM   2920  CD2 LEU B 379      -2.480 -10.262   2.308  1.00 98.81           C  
ATOM   2921  N   ASP B 380      -2.223 -11.340  -2.592  1.00 98.77           N  
ATOM   2922  CA  ASP B 380      -2.332 -12.641  -3.245  1.00 98.77           C  
ATOM   2923  C   ASP B 380      -1.233 -12.826  -4.289  1.00 98.77           C  
ATOM   2924  CB  ASP B 380      -3.708 -12.801  -3.895  1.00 98.77           C  
ATOM   2925  O   ASP B 380      -0.610 -13.887  -4.361  1.00 98.77           O  
ATOM   2926  CG  ASP B 380      -3.936 -14.189  -4.466  1.00 98.77           C  
ATOM   2927  OD1 ASP B 380      -3.853 -15.181  -3.709  1.00 98.77           O  
ATOM   2928  OD2 ASP B 380      -4.199 -14.293  -5.683  1.00 98.77           O  
ATOM   2929  N   ILE B 381      -0.970 -11.840  -5.028  1.00 98.91           N  
ATOM   2930  CA  ILE B 381       0.053 -11.878  -6.067  1.00 98.91           C  
ATOM   2931  C   ILE B 381       1.423 -12.110  -5.434  1.00 98.91           C  
ATOM   2932  CB  ILE B 381       0.062 -10.577  -6.900  1.00 98.91           C  
ATOM   2933  O   ILE B 381       2.197 -12.948  -5.903  1.00 98.91           O  
ATOM   2934  CG1 ILE B 381      -1.131 -10.551  -7.863  1.00 98.91           C  
ATOM   2935  CG2 ILE B 381       1.383 -10.431  -7.660  1.00 98.91           C  
ATOM   2936  CD1 ILE B 381      -1.395  -9.187  -8.485  1.00 98.91           C  
ATOM   2937  N   ALA B 382       1.728 -11.390  -4.405  1.00 98.89           N  
ATOM   2938  CA  ALA B 382       3.011 -11.547  -3.726  1.00 98.89           C  
ATOM   2939  C   ALA B 382       3.173 -12.961  -3.177  1.00 98.89           C  
ATOM   2940  CB  ALA B 382       3.146 -10.524  -2.601  1.00 98.89           C  
ATOM   2941  O   ALA B 382       4.253 -13.549  -3.265  1.00 98.89           O  
ATOM   2942  N   ARG B 383       2.129 -13.550  -2.646  1.00 98.63           N  
ATOM   2943  CA  ARG B 383       2.169 -14.901  -2.096  1.00 98.63           C  
ATOM   2944  C   ARG B 383       2.376 -15.935  -3.199  1.00 98.63           C  
ATOM   2945  CB  ARG B 383       0.882 -15.207  -1.327  1.00 98.63           C  
ATOM   2946  O   ARG B 383       3.136 -16.890  -3.026  1.00 98.63           O  
ATOM   2947  CG  ARG B 383       0.802 -14.532   0.033  1.00 98.63           C  
ATOM   2948  CD  ARG B 383      -0.549 -14.757   0.696  1.00 98.63           C  
ATOM   2949  NE  ARG B 383      -0.562 -14.271   2.073  1.00 98.63           N  
ATOM   2950  NH1 ARG B 383      -2.864 -14.253   2.264  1.00 98.63           N  
ATOM   2951  NH2 ARG B 383      -1.558 -13.600   4.031  1.00 98.63           N  
ATOM   2952  CZ  ARG B 383      -1.661 -14.043   2.786  1.00 98.63           C  
ATOM   2953  N   GLN B 384       1.682 -15.688  -4.345  1.00 98.67           N  
ATOM   2954  CA  GLN B 384       1.863 -16.582  -5.484  1.00 98.67           C  
ATOM   2955  C   GLN B 384       3.281 -16.485  -6.039  1.00 98.67           C  
ATOM   2956  CB  GLN B 384       0.847 -16.267  -6.582  1.00 98.67           C  
ATOM   2957  O   GLN B 384       3.882 -17.499  -6.403  1.00 98.67           O  
ATOM   2958  CG  GLN B 384      -0.596 -16.548  -6.184  1.00 98.67           C  
ATOM   2959  CD  GLN B 384      -0.858 -18.020  -5.928  1.00 98.67           C  
ATOM   2960  NE2 GLN B 384      -1.643 -18.643  -6.799  1.00 98.67           N  
ATOM   2961  OE1 GLN B 384      -0.358 -18.592  -4.954  1.00 98.67           O  
ATOM   2962  N   ALA B 385       3.773 -15.279  -6.065  1.00 98.81           N  
ATOM   2963  CA  ALA B 385       5.149 -15.090  -6.518  1.00 98.81           C  
ATOM   2964  C   ALA B 385       6.134 -15.792  -5.587  1.00 98.81           C  
ATOM   2965  CB  ALA B 385       5.478 -13.602  -6.612  1.00 98.81           C  
ATOM   2966  O   ALA B 385       7.084 -16.430  -6.046  1.00 98.81           O  
ATOM   2967  N   ARG B 386       5.897 -15.598  -4.338  1.00 98.49           N  
ATOM   2968  CA  ARG B 386       6.726 -16.293  -3.358  1.00 98.49           C  
ATOM   2969  C   ARG B 386       6.716 -17.798  -3.603  1.00 98.49           C  
ATOM   2970  CB  ARG B 386       6.246 -15.991  -1.937  1.00 98.49           C  
ATOM   2971  O   ARG B 386       7.765 -18.445  -3.566  1.00 98.49           O  
ATOM   2972  CG  ARG B 386       7.087 -16.644  -0.851  1.00 98.49           C  
ATOM   2973  CD  ARG B 386       6.550 -18.018  -0.473  1.00 98.49           C  
ATOM   2974  NE  ARG B 386       5.500 -17.927   0.537  1.00 98.49           N  
ATOM   2975  NH1 ARG B 386       6.236 -19.743   1.762  1.00 98.49           N  
ATOM   2976  NH2 ARG B 386       4.381 -18.576   2.435  1.00 98.49           N  
ATOM   2977  CZ  ARG B 386       5.375 -18.749   1.576  1.00 98.49           C  
ATOM   2978  N   ASP B 387       5.568 -18.420  -3.901  1.00 97.79           N  
ATOM   2979  CA  ASP B 387       5.422 -19.847  -4.173  1.00 97.79           C  
ATOM   2980  C   ASP B 387       6.204 -20.251  -5.421  1.00 97.79           C  
ATOM   2981  CB  ASP B 387       3.946 -20.215  -4.334  1.00 97.79           C  
ATOM   2982  O   ASP B 387       6.851 -21.300  -5.442  1.00 97.79           O  
ATOM   2983  CG  ASP B 387       3.194 -20.244  -3.015  1.00 97.79           C  
ATOM   2984  OD1 ASP B 387       3.838 -20.183  -1.945  1.00 97.79           O  
ATOM   2985  OD2 ASP B 387       1.948 -20.333  -3.046  1.00 97.79           O  
ATOM   2986  N   MET B 388       6.160 -19.402  -6.394  1.00 97.67           N  
ATOM   2987  CA  MET B 388       6.838 -19.693  -7.654  1.00 97.67           C  
ATOM   2988  C   MET B 388       8.347 -19.780  -7.452  1.00 97.67           C  
ATOM   2989  CB  MET B 388       6.511 -18.626  -8.700  1.00 97.67           C  
ATOM   2990  O   MET B 388       9.028 -20.535  -8.148  1.00 97.67           O  
ATOM   2991  CG  MET B 388       5.073 -18.670  -9.192  1.00 97.67           C  
ATOM   2992  SD  MET B 388       4.662 -17.259 -10.290  1.00 97.67           S  
ATOM   2993  CE  MET B 388       5.701 -17.657 -11.724  1.00 97.67           C  
ATOM   2994  N   LEU B 389       8.857 -19.058  -6.503  1.00 97.32           N  
ATOM   2995  CA  LEU B 389      10.294 -19.037  -6.252  1.00 97.32           C  
ATOM   2996  C   LEU B 389      10.694 -20.151  -5.291  1.00 97.32           C  
ATOM   2997  CB  LEU B 389      10.720 -17.680  -5.684  1.00 97.32           C  
ATOM   2998  O   LEU B 389      11.884 -20.377  -5.056  1.00 97.32           O  
ATOM   2999  CG  LEU B 389      10.975 -16.569  -6.703  1.00 97.32           C  
ATOM   3000  CD1 LEU B 389       9.666 -16.137  -7.357  1.00 97.32           C  
ATOM   3001  CD2 LEU B 389      11.664 -15.381  -6.039  1.00 97.32           C  
ATOM   3002  N   GLY B 390       9.731 -20.826  -4.655  1.00 95.04           N  
ATOM   3003  CA  GLY B 390      10.046 -21.866  -3.689  1.00 95.04           C  
ATOM   3004  C   GLY B 390      10.849 -21.359  -2.506  1.00 95.04           C  
ATOM   3005  O   GLY B 390      10.490 -20.352  -1.891  1.00 95.04           O  
ATOM   3006  N   GLY B 391      11.858 -22.122  -2.120  1.00 94.78           N  
ATOM   3007  CA  GLY B 391      12.700 -21.727  -1.001  1.00 94.78           C  
ATOM   3008  C   GLY B 391      13.312 -20.350  -1.172  1.00 94.78           C  
ATOM   3009  O   GLY B 391      13.475 -19.612  -0.199  1.00 94.78           O  
ATOM   3010  N   ASN B 392      13.558 -19.932  -2.358  1.00 95.66           N  
ATOM   3011  CA  ASN B 392      14.139 -18.624  -2.638  1.00 95.66           C  
ATOM   3012  C   ASN B 392      13.128 -17.503  -2.417  1.00 95.66           C  
ATOM   3013  CB  ASN B 392      14.684 -18.573  -4.067  1.00 95.66           C  
ATOM   3014  O   ASN B 392      13.505 -16.336  -2.295  1.00 95.66           O  
ATOM   3015  CG  ASN B 392      15.994 -19.321  -4.219  1.00 95.66           C  
ATOM   3016  ND2 ASN B 392      16.173 -19.977  -5.360  1.00 95.66           N  
ATOM   3017  OD1 ASN B 392      16.837 -19.309  -3.319  1.00 95.66           O  
ATOM   3018  N   GLY B 393      11.852 -17.884  -2.359  1.00 96.91           N  
ATOM   3019  CA  GLY B 393      10.787 -16.917  -2.147  1.00 96.91           C  
ATOM   3020  C   GLY B 393      10.782 -16.332  -0.747  1.00 96.91           C  
ATOM   3021  O   GLY B 393      10.161 -15.294  -0.505  1.00 96.91           O  
ATOM   3022  N   ILE B 394      11.546 -16.990   0.161  1.00 96.38           N  
ATOM   3023  CA  ILE B 394      11.583 -16.490   1.530  1.00 96.38           C  
ATOM   3024  C   ILE B 394      12.946 -15.866   1.815  1.00 96.38           C  
ATOM   3025  CB  ILE B 394      11.284 -17.612   2.550  1.00 96.38           C  
ATOM   3026  O   ILE B 394      13.253 -15.525   2.960  1.00 96.38           O  
ATOM   3027  CG1 ILE B 394      12.327 -18.730   2.436  1.00 96.38           C  
ATOM   3028  CG2 ILE B 394       9.868 -18.162   2.348  1.00 96.38           C  
ATOM   3029  CD1 ILE B 394      12.407 -19.629   3.661  1.00 96.38           C  
ATOM   3030  N   SER B 395      13.696 -15.780   0.839  1.00 93.82           N  
ATOM   3031  CA  SER B 395      14.990 -15.115   0.946  1.00 93.82           C  
ATOM   3032  C   SER B 395      14.883 -13.635   0.593  1.00 93.82           C  
ATOM   3033  CB  SER B 395      16.017 -15.791   0.036  1.00 93.82           C  
ATOM   3034  O   SER B 395      14.245 -13.273  -0.397  1.00 93.82           O  
ATOM   3035  OG  SER B 395      17.233 -15.063   0.021  1.00 93.82           O  
ATOM   3036  N   ASP B 396      15.482 -12.779   1.360  1.00 91.46           N  
ATOM   3037  CA  ASP B 396      15.410 -11.345   1.098  1.00 91.46           C  
ATOM   3038  C   ASP B 396      16.246 -10.968  -0.123  1.00 91.46           C  
ATOM   3039  CB  ASP B 396      15.876 -10.551   2.320  1.00 91.46           C  
ATOM   3040  O   ASP B 396      16.218  -9.819  -0.570  1.00 91.46           O  
ATOM   3041  CG  ASP B 396      17.299 -10.881   2.734  1.00 91.46           C  
ATOM   3042  OD1 ASP B 396      17.953 -11.709   2.064  1.00 91.46           O  
ATOM   3043  OD2 ASP B 396      17.770 -10.309   3.741  1.00 91.46           O  
ATOM   3044  N   GLU B 397      16.927 -11.972  -0.688  1.00 91.00           N  
ATOM   3045  CA  GLU B 397      17.693 -11.750  -1.911  1.00 91.00           C  
ATOM   3046  C   GLU B 397      16.780 -11.382  -3.076  1.00 91.00           C  
ATOM   3047  CB  GLU B 397      18.519 -12.991  -2.261  1.00 91.00           C  
ATOM   3048  O   GLU B 397      17.177 -10.632  -3.970  1.00 91.00           O  
ATOM   3049  CG  GLU B 397      19.618 -12.731  -3.280  1.00 91.00           C  
ATOM   3050  CD  GLU B 397      20.408 -13.978  -3.643  1.00 91.00           C  
ATOM   3051  OE1 GLU B 397      21.246 -13.918  -4.571  1.00 91.00           O  
ATOM   3052  OE2 GLU B 397      20.186 -15.025  -2.994  1.00 91.00           O  
ATOM   3053  N   TYR B 398      15.563 -11.888  -3.037  1.00 95.43           N  
ATOM   3054  CA  TYR B 398      14.672 -11.687  -4.174  1.00 95.43           C  
ATOM   3055  C   TYR B 398      13.597 -10.657  -3.848  1.00 95.43           C  
ATOM   3056  CB  TYR B 398      14.019 -13.009  -4.586  1.00 95.43           C  
ATOM   3057  O   TYR B 398      12.796 -10.291  -4.712  1.00 95.43           O  
ATOM   3058  CG  TYR B 398      14.972 -13.977  -5.245  1.00 95.43           C  
ATOM   3059  CD1 TYR B 398      15.187 -13.945  -6.621  1.00 95.43           C  
ATOM   3060  CD2 TYR B 398      15.658 -14.925  -4.494  1.00 95.43           C  
ATOM   3061  CE1 TYR B 398      16.062 -14.836  -7.233  1.00 95.43           C  
ATOM   3062  CE2 TYR B 398      16.536 -15.821  -5.095  1.00 95.43           C  
ATOM   3063  OH  TYR B 398      17.599 -16.653  -7.063  1.00 95.43           O  
ATOM   3064  CZ  TYR B 398      16.731 -15.769  -6.463  1.00 95.43           C  
ATOM   3065  N   HIS B 399      13.524 -10.201  -2.625  1.00 97.79           N  
ATOM   3066  CA  HIS B 399      12.705  -9.092  -2.150  1.00 97.79           C  
ATOM   3067  C   HIS B 399      11.224  -9.457  -2.158  1.00 97.79           C  
ATOM   3068  CB  HIS B 399      12.943  -7.846  -3.005  1.00 97.79           C  
ATOM   3069  O   HIS B 399      10.389  -8.691  -1.672  1.00 97.79           O  
ATOM   3070  CG  HIS B 399      14.308  -7.257  -2.840  1.00 97.79           C  
ATOM   3071  CD2 HIS B 399      15.387  -7.272  -3.657  1.00 97.79           C  
ATOM   3072  ND1 HIS B 399      14.684  -6.553  -1.717  1.00 97.79           N  
ATOM   3073  CE1 HIS B 399      15.939  -6.158  -1.852  1.00 97.79           C  
ATOM   3074  NE2 HIS B 399      16.389  -6.582  -3.020  1.00 97.79           N  
ATOM   3075  N   VAL B 400      10.824 -10.623  -2.735  1.00 98.67           N  
ATOM   3076  CA  VAL B 400       9.413 -10.980  -2.841  1.00 98.67           C  
ATOM   3077  C   VAL B 400       8.812 -11.131  -1.446  1.00 98.67           C  
ATOM   3078  CB  VAL B 400       9.215 -12.281  -3.650  1.00 98.67           C  
ATOM   3079  O   VAL B 400       7.708 -10.647  -1.182  1.00 98.67           O  
ATOM   3080  CG1 VAL B 400       7.786 -12.799  -3.501  1.00 98.67           C  
ATOM   3081  CG2 VAL B 400       9.552 -12.050  -5.122  1.00 98.67           C  
ATOM   3082  N   ILE B 401       9.569 -11.816  -0.562  1.00 98.44           N  
ATOM   3083  CA  ILE B 401       9.046 -12.055   0.779  1.00 98.44           C  
ATOM   3084  C   ILE B 401       8.921 -10.730   1.528  1.00 98.44           C  
ATOM   3085  CB  ILE B 401       9.943 -13.035   1.569  1.00 98.44           C  
ATOM   3086  O   ILE B 401       8.004 -10.548   2.331  1.00 98.44           O  
ATOM   3087  CG1 ILE B 401       9.226 -13.509   2.838  1.00 98.44           C  
ATOM   3088  CG2 ILE B 401      11.286 -12.383   1.910  1.00 98.44           C  
ATOM   3089  CD1 ILE B 401       7.946 -14.289   2.571  1.00 98.44           C  
ATOM   3090  N   ARG B 402       9.819  -9.787   1.297  1.00 98.20           N  
ATOM   3091  CA  ARG B 402       9.710  -8.459   1.893  1.00 98.20           C  
ATOM   3092  C   ARG B 402       8.417  -7.772   1.467  1.00 98.20           C  
ATOM   3093  CB  ARG B 402      10.914  -7.596   1.509  1.00 98.20           C  
ATOM   3094  O   ARG B 402       7.706  -7.205   2.300  1.00 98.20           O  
ATOM   3095  CG  ARG B 402      10.877  -6.193   2.091  1.00 98.20           C  
ATOM   3096  CD  ARG B 402      12.172  -5.438   1.827  1.00 98.20           C  
ATOM   3097  NE  ARG B 402      12.502  -5.414   0.405  1.00 98.20           N  
ATOM   3098  NH1 ARG B 402      11.148  -3.609  -0.090  1.00 98.20           N  
ATOM   3099  NH2 ARG B 402      12.376  -4.614  -1.744  1.00 98.20           N  
ATOM   3100  CZ  ARG B 402      12.008  -4.546  -0.473  1.00 98.20           C  
ATOM   3101  N   HIS B 403       8.088  -7.829   0.178  1.00 98.80           N  
ATOM   3102  CA  HIS B 403       6.838  -7.253  -0.306  1.00 98.80           C  
ATOM   3103  C   HIS B 403       5.633  -7.942   0.325  1.00 98.80           C  
ATOM   3104  CB  HIS B 403       6.759  -7.350  -1.831  1.00 98.80           C  
ATOM   3105  O   HIS B 403       4.676  -7.279   0.732  1.00 98.80           O  
ATOM   3106  CG  HIS B 403       7.550  -6.297  -2.541  1.00 98.80           C  
ATOM   3107  CD2 HIS B 403       8.670  -6.385  -3.295  1.00 98.80           C  
ATOM   3108  ND1 HIS B 403       7.207  -4.963  -2.513  1.00 98.80           N  
ATOM   3109  CE1 HIS B 403       8.085  -4.274  -3.223  1.00 98.80           C  
ATOM   3110  NE2 HIS B 403       8.983  -5.114  -3.708  1.00 98.80           N  
ATOM   3111  N   ALA B 404       5.662  -9.244   0.347  1.00 98.70           N  
ATOM   3112  CA  ALA B 404       4.554  -9.999   0.925  1.00 98.70           C  
ATOM   3113  C   ALA B 404       4.307  -9.589   2.374  1.00 98.70           C  
ATOM   3114  CB  ALA B 404       4.829 -11.498   0.839  1.00 98.70           C  
ATOM   3115  O   ALA B 404       3.163  -9.361   2.775  1.00 98.70           O  
ATOM   3116  N   MET B 405       5.404  -9.509   3.152  1.00 98.26           N  
ATOM   3117  CA  MET B 405       5.281  -9.128   4.556  1.00 98.26           C  
ATOM   3118  C   MET B 405       4.738  -7.709   4.690  1.00 98.26           C  
ATOM   3119  CB  MET B 405       6.631  -9.241   5.265  1.00 98.26           C  
ATOM   3120  O   MET B 405       3.865  -7.450   5.519  1.00 98.26           O  
ATOM   3121  CG  MET B 405       7.132 -10.670   5.406  1.00 98.26           C  
ATOM   3122  SD  MET B 405       6.067 -11.683   6.504  1.00 98.26           S  
ATOM   3123  CE  MET B 405       4.739 -12.120   5.347  1.00 98.26           C  
ATOM   3124  N   ASN B 406       5.225  -6.788   3.892  1.00 98.67           N  
ATOM   3125  CA  ASN B 406       4.742  -5.412   3.914  1.00 98.67           C  
ATOM   3126  C   ASN B 406       3.264  -5.330   3.545  1.00 98.67           C  
ATOM   3127  CB  ASN B 406       5.573  -4.536   2.974  1.00 98.67           C  
ATOM   3128  O   ASN B 406       2.498  -4.608   4.187  1.00 98.67           O  
ATOM   3129  CG  ASN B 406       6.952  -4.231   3.526  1.00 98.67           C  
ATOM   3130  ND2 ASN B 406       7.850  -3.777   2.661  1.00 98.67           N  
ATOM   3131  OD1 ASN B 406       7.208  -4.404   4.721  1.00 98.67           O  
ATOM   3132  N   LEU B 407       2.857  -6.109   2.545  1.00 98.74           N  
ATOM   3133  CA  LEU B 407       1.487  -6.044   2.047  1.00 98.74           C  
ATOM   3134  C   LEU B 407       0.507  -6.589   3.081  1.00 98.74           C  
ATOM   3135  CB  LEU B 407       1.355  -6.828   0.739  1.00 98.74           C  
ATOM   3136  O   LEU B 407      -0.677  -6.245   3.060  1.00 98.74           O  
ATOM   3137  CG  LEU B 407       1.933  -6.163  -0.511  1.00 98.74           C  
ATOM   3138  CD1 LEU B 407       2.024  -7.169  -1.653  1.00 98.74           C  
ATOM   3139  CD2 LEU B 407       1.087  -4.961  -0.917  1.00 98.74           C  
ATOM   3140  N   GLU B 408       1.003  -7.394   4.017  1.00 98.05           N  
ATOM   3141  CA  GLU B 408       0.155  -7.815   5.128  1.00 98.05           C  
ATOM   3142  C   GLU B 408      -0.301  -6.618   5.959  1.00 98.05           C  
ATOM   3143  CB  GLU B 408       0.891  -8.822   6.015  1.00 98.05           C  
ATOM   3144  O   GLU B 408      -1.471  -6.526   6.334  1.00 98.05           O  
ATOM   3145  CG  GLU B 408       1.107 -10.177   5.358  1.00 98.05           C  
ATOM   3146  CD  GLU B 408      -0.164 -11.005   5.257  1.00 98.05           C  
ATOM   3147  OE1 GLU B 408      -0.118 -12.122   4.693  1.00 98.05           O  
ATOM   3148  OE2 GLU B 408      -1.215 -10.533   5.745  1.00 98.05           O  
ATOM   3149  N   ALA B 409       0.613  -5.748   6.211  1.00 97.41           N  
ATOM   3150  CA  ALA B 409       0.289  -4.549   6.981  1.00 97.41           C  
ATOM   3151  C   ALA B 409      -0.525  -3.565   6.146  1.00 97.41           C  
ATOM   3152  CB  ALA B 409       1.564  -3.882   7.490  1.00 97.41           C  
ATOM   3153  O   ALA B 409      -1.485  -2.968   6.639  1.00 97.41           O  
ATOM   3154  N   VAL B 410      -0.161  -3.407   4.862  1.00 98.15           N  
ATOM   3155  CA  VAL B 410      -0.829  -2.452   3.984  1.00 98.15           C  
ATOM   3156  C   VAL B 410      -2.306  -2.816   3.852  1.00 98.15           C  
ATOM   3157  CB  VAL B 410      -0.166  -2.402   2.589  1.00 98.15           C  
ATOM   3158  O   VAL B 410      -3.162  -1.934   3.741  1.00 98.15           O  
ATOM   3159  CG1 VAL B 410      -0.931  -1.460   1.661  1.00 98.15           C  
ATOM   3160  CG2 VAL B 410       1.294  -1.971   2.709  1.00 98.15           C  
ATOM   3161  N   ASN B 411      -2.591  -4.086   3.853  1.00 97.41           N  
ATOM   3162  CA  ASN B 411      -3.961  -4.582   3.764  1.00 97.41           C  
ATOM   3163  C   ASN B 411      -4.777  -4.195   4.994  1.00 97.41           C  
ATOM   3164  CB  ASN B 411      -3.971  -6.100   3.575  1.00 97.41           C  
ATOM   3165  O   ASN B 411      -6.009  -4.225   4.962  1.00 97.41           O  
ATOM   3166  CG  ASN B 411      -5.305  -6.616   3.071  1.00 97.41           C  
ATOM   3167  ND2 ASN B 411      -5.817  -7.661   3.711  1.00 97.41           N  
ATOM   3168  OD1 ASN B 411      -5.869  -6.081   2.113  1.00 97.41           O  
ATOM   3169  N   THR B 412      -4.134  -3.713   6.095  1.00 95.01           N  
ATOM   3170  CA  THR B 412      -4.780  -3.491   7.385  1.00 95.01           C  
ATOM   3171  C   THR B 412      -4.890  -1.999   7.685  1.00 95.01           C  
ATOM   3172  CB  THR B 412      -4.012  -4.191   8.521  1.00 95.01           C  
ATOM   3173  O   THR B 412      -5.961  -1.511   8.051  1.00 95.01           O  
ATOM   3174  CG2 THR B 412      -4.702  -3.976   9.865  1.00 95.01           C  
ATOM   3175  OG1 THR B 412      -3.947  -5.597   8.251  1.00 95.01           O  
ATOM   3176  N   TYR B 413      -3.784  -1.260   7.541  1.00 95.44           N  
ATOM   3177  CA  TYR B 413      -3.798   0.111   8.040  1.00 95.44           C  
ATOM   3178  C   TYR B 413      -4.645   1.008   7.145  1.00 95.44           C  
ATOM   3179  CB  TYR B 413      -2.373   0.664   8.133  1.00 95.44           C  
ATOM   3180  O   TYR B 413      -4.931   0.659   5.997  1.00 95.44           O  
ATOM   3181  CG  TYR B 413      -1.704   0.849   6.793  1.00 95.44           C  
ATOM   3182  CD1 TYR B 413      -0.584   0.098   6.442  1.00 95.44           C  
ATOM   3183  CD2 TYR B 413      -2.189   1.774   5.875  1.00 95.44           C  
ATOM   3184  CE1 TYR B 413       0.037   0.266   5.208  1.00 95.44           C  
ATOM   3185  CE2 TYR B 413      -1.577   1.951   4.639  1.00 95.44           C  
ATOM   3186  OH  TYR B 413       0.144   1.364   3.093  1.00 95.44           O  
ATOM   3187  CZ  TYR B 413      -0.466   1.193   4.315  1.00 95.44           C  
ATOM   3188  N   GLU B 414      -5.146   2.094   7.805  1.00 94.42           N  
ATOM   3189  CA  GLU B 414      -6.037   3.079   7.199  1.00 94.42           C  
ATOM   3190  C   GLU B 414      -7.356   2.441   6.772  1.00 94.42           C  
ATOM   3191  CB  GLU B 414      -5.363   3.747   5.998  1.00 94.42           C  
ATOM   3192  O   GLU B 414      -7.928   2.813   5.745  1.00 94.42           O  
ATOM   3193  CG  GLU B 414      -4.141   4.577   6.363  1.00 94.42           C  
ATOM   3194  CD  GLU B 414      -3.687   5.501   5.243  1.00 94.42           C  
ATOM   3195  OE1 GLU B 414      -2.484   5.842   5.188  1.00 94.42           O  
ATOM   3196  OE2 GLU B 414      -4.542   5.887   4.415  1.00 94.42           O  
ATOM   3197  N   GLY B 415      -7.768   1.480   7.577  1.00 93.27           N  
ATOM   3198  CA  GLY B 415      -8.972   0.695   7.356  1.00 93.27           C  
ATOM   3199  C   GLY B 415      -8.688  -0.690   6.804  1.00 93.27           C  
ATOM   3200  O   GLY B 415      -8.145  -0.827   5.706  1.00 93.27           O  
ATOM   3201  N   THR B 416      -9.098  -1.636   7.613  1.00 93.23           N  
ATOM   3202  CA  THR B 416      -8.874  -3.014   7.191  1.00 93.23           C  
ATOM   3203  C   THR B 416      -9.705  -3.343   5.954  1.00 93.23           C  
ATOM   3204  CB  THR B 416      -9.215  -4.005   8.319  1.00 93.23           C  
ATOM   3205  O   THR B 416     -10.630  -2.605   5.607  1.00 93.23           O  
ATOM   3206  CG2 THR B 416      -8.495  -3.636   9.612  1.00 93.23           C  
ATOM   3207  OG1 THR B 416     -10.629  -3.989   8.552  1.00 93.23           O  
ATOM   3208  N   HIS B 417      -9.246  -4.488   5.350  1.00 94.20           N  
ATOM   3209  CA  HIS B 417     -10.003  -5.024   4.224  1.00 94.20           C  
ATOM   3210  C   HIS B 417     -11.479  -5.177   4.574  1.00 94.20           C  
ATOM   3211  CB  HIS B 417      -9.426  -6.371   3.783  1.00 94.20           C  
ATOM   3212  O   HIS B 417     -12.350  -4.748   3.814  1.00 94.20           O  
ATOM   3213  CG  HIS B 417     -10.067  -6.924   2.550  1.00 94.20           C  
ATOM   3214  CD2 HIS B 417      -9.682  -6.884   1.253  1.00 94.20           C  
ATOM   3215  ND1 HIS B 417     -11.259  -7.614   2.578  1.00 94.20           N  
ATOM   3216  CE1 HIS B 417     -11.579  -7.977   1.347  1.00 94.20           C  
ATOM   3217  NE2 HIS B 417     -10.638  -7.546   0.524  1.00 94.20           N  
ATOM   3218  N   ASP B 418     -11.794  -5.614   5.743  1.00 93.09           N  
ATOM   3219  CA  ASP B 418     -13.157  -5.896   6.182  1.00 93.09           C  
ATOM   3220  C   ASP B 418     -13.908  -4.605   6.503  1.00 93.09           C  
ATOM   3221  CB  ASP B 418     -13.148  -6.817   7.404  1.00 93.09           C  
ATOM   3222  O   ASP B 418     -15.111  -4.503   6.255  1.00 93.09           O  
ATOM   3223  CG  ASP B 418     -12.735  -8.239   7.071  1.00 93.09           C  
ATOM   3224  OD1 ASP B 418     -12.892  -8.664   5.906  1.00 93.09           O  
ATOM   3225  OD2 ASP B 418     -12.250  -8.944   7.983  1.00 93.09           O  
ATOM   3226  N   ILE B 419     -13.265  -3.622   7.033  1.00 91.97           N  
ATOM   3227  CA  ILE B 419     -13.899  -2.338   7.312  1.00 91.97           C  
ATOM   3228  C   ILE B 419     -14.326  -1.679   6.003  1.00 91.97           C  
ATOM   3229  CB  ILE B 419     -12.956  -1.401   8.100  1.00 91.97           C  
ATOM   3230  O   ILE B 419     -15.431  -1.140   5.904  1.00 91.97           O  
ATOM   3231  CG1 ILE B 419     -12.821  -1.877   9.551  1.00 91.97           C  
ATOM   3232  CG2 ILE B 419     -13.458   0.044   8.043  1.00 91.97           C  
ATOM   3233  CD1 ILE B 419     -14.124  -1.847  10.337  1.00 91.97           C  
ATOM   3234  N   HIS B 420     -13.515  -1.757   5.016  1.00 95.81           N  
ATOM   3235  CA  HIS B 420     -13.891  -1.201   3.721  1.00 95.81           C  
ATOM   3236  C   HIS B 420     -15.077  -1.950   3.123  1.00 95.81           C  
ATOM   3237  CB  HIS B 420     -12.704  -1.243   2.756  1.00 95.81           C  
ATOM   3238  O   HIS B 420     -15.925  -1.349   2.458  1.00 95.81           O  
ATOM   3239  CG  HIS B 420     -11.686  -0.177   3.011  1.00 95.81           C  
ATOM   3240  CD2 HIS B 420     -10.404  -0.257   3.439  1.00 95.81           C  
ATOM   3241  ND1 HIS B 420     -11.949   1.163   2.828  1.00 95.81           N  
ATOM   3242  CE1 HIS B 420     -10.869   1.863   3.132  1.00 95.81           C  
ATOM   3243  NE2 HIS B 420      -9.917   1.025   3.506  1.00 95.81           N  
ATOM   3244  N   ALA B 421     -15.112  -3.252   3.370  1.00 94.67           N  
ATOM   3245  CA  ALA B 421     -16.273  -4.025   2.935  1.00 94.67           C  
ATOM   3246  C   ALA B 421     -17.551  -3.511   3.591  1.00 94.67           C  
ATOM   3247  CB  ALA B 421     -16.075  -5.506   3.251  1.00 94.67           C  
ATOM   3248  O   ALA B 421     -18.588  -3.391   2.935  1.00 94.67           O  
ATOM   3249  N   LEU B 422     -17.450  -3.185   4.822  1.00 92.45           N  
ATOM   3250  CA  LEU B 422     -18.616  -2.703   5.555  1.00 92.45           C  
ATOM   3251  C   LEU B 422     -19.028  -1.317   5.070  1.00 92.45           C  
ATOM   3252  CB  LEU B 422     -18.327  -2.666   7.058  1.00 92.45           C  
ATOM   3253  O   LEU B 422     -20.218  -1.001   5.020  1.00 92.45           O  
ATOM   3254  CG  LEU B 422     -18.061  -4.013   7.731  1.00 92.45           C  
ATOM   3255  CD1 LEU B 422     -17.802  -3.820   9.221  1.00 92.45           C  
ATOM   3256  CD2 LEU B 422     -19.231  -4.965   7.505  1.00 92.45           C  
ATOM   3257  N   ILE B 423     -18.058  -0.479   4.741  1.00 92.52           N  
ATOM   3258  CA  ILE B 423     -18.355   0.825   4.158  1.00 92.52           C  
ATOM   3259  C   ILE B 423     -19.137   0.644   2.860  1.00 92.52           C  
ATOM   3260  CB  ILE B 423     -17.065   1.635   3.899  1.00 92.52           C  
ATOM   3261  O   ILE B 423     -20.164   1.295   2.650  1.00 92.52           O  
ATOM   3262  CG1 ILE B 423     -16.429   2.068   5.225  1.00 92.52           C  
ATOM   3263  CG2 ILE B 423     -17.358   2.848   3.011  1.00 92.52           C  
ATOM   3264  CD1 ILE B 423     -15.032   2.654   5.080  1.00 92.52           C  
ATOM   3265  N   LEU B 424     -18.723  -0.287   2.097  1.00 95.70           N  
ATOM   3266  CA  LEU B 424     -19.402  -0.551   0.833  1.00 95.70           C  
ATOM   3267  C   LEU B 424     -20.766  -1.190   1.072  1.00 95.70           C  
ATOM   3268  CB  LEU B 424     -18.549  -1.460  -0.055  1.00 95.70           C  
ATOM   3269  O   LEU B 424     -21.736  -0.868   0.382  1.00 95.70           O  
ATOM   3270  CG  LEU B 424     -17.246  -0.860  -0.585  1.00 95.70           C  
ATOM   3271  CD1 LEU B 424     -16.436  -1.920  -1.325  1.00 95.70           C  
ATOM   3272  CD2 LEU B 424     -17.536   0.330  -1.494  1.00 95.70           C  
ATOM   3273  N   GLY B 425     -20.776  -2.075   2.030  1.00 94.99           N  
ATOM   3274  CA  GLY B 425     -22.054  -2.665   2.396  1.00 94.99           C  
ATOM   3275  C   GLY B 425     -23.102  -1.634   2.769  1.00 94.99           C  
ATOM   3276  O   GLY B 425     -24.249  -1.719   2.326  1.00 94.99           O  
ATOM   3277  N   ARG B 426     -22.729  -0.649   3.548  1.00 91.71           N  
ATOM   3278  CA  ARG B 426     -23.641   0.427   3.922  1.00 91.71           C  
ATOM   3279  C   ARG B 426     -24.088   1.217   2.696  1.00 91.71           C  
ATOM   3280  CB  ARG B 426     -22.981   1.364   4.936  1.00 91.71           C  
ATOM   3281  O   ARG B 426     -25.266   1.558   2.567  1.00 91.71           O  
ATOM   3282  CG  ARG B 426     -23.859   2.530   5.360  1.00 91.71           C  
ATOM   3283  CD  ARG B 426     -23.114   3.494   6.273  1.00 91.71           C  
ATOM   3284  NE  ARG B 426     -23.895   4.700   6.535  1.00 91.71           N  
ATOM   3285  NH1 ARG B 426     -22.119   5.916   7.377  1.00 91.71           N  
ATOM   3286  NH2 ARG B 426     -24.204   6.861   7.250  1.00 91.71           N  
ATOM   3287  CZ  ARG B 426     -23.404   5.823   7.053  1.00 91.71           C  
ATOM   3288  N   ALA B 427     -23.169   1.466   1.818  1.00 92.44           N  
ATOM   3289  CA  ALA B 427     -23.485   2.212   0.603  1.00 92.44           C  
ATOM   3290  C   ALA B 427     -24.501   1.462  -0.253  1.00 92.44           C  
ATOM   3291  CB  ALA B 427     -22.215   2.484  -0.200  1.00 92.44           C  
ATOM   3292  O   ALA B 427     -25.367   2.076  -0.881  1.00 92.44           O  
ATOM   3293  N   ILE B 428     -24.424   0.152  -0.249  1.00 94.84           N  
ATOM   3294  CA  ILE B 428     -25.273  -0.695  -1.080  1.00 94.84           C  
ATOM   3295  C   ILE B 428     -26.649  -0.840  -0.433  1.00 94.84           C  
ATOM   3296  CB  ILE B 428     -24.637  -2.085  -1.305  1.00 94.84           C  
ATOM   3297  O   ILE B 428     -27.674  -0.747  -1.111  1.00 94.84           O  
ATOM   3298  CG1 ILE B 428     -23.364  -1.960  -2.150  1.00 94.84           C  
ATOM   3299  CG2 ILE B 428     -25.640  -3.037  -1.963  1.00 94.84           C  
ATOM   3300  CD1 ILE B 428     -22.494  -3.209  -2.147  1.00 94.84           C  
ATOM   3301  N   THR B 429     -26.653  -0.893   0.922  1.00 92.09           N  
ATOM   3302  CA  THR B 429     -27.891  -1.288   1.584  1.00 92.09           C  
ATOM   3303  C   THR B 429     -28.535  -0.094   2.283  1.00 92.09           C  
ATOM   3304  CB  THR B 429     -27.644  -2.413   2.605  1.00 92.09           C  
ATOM   3305  O   THR B 429     -29.724  -0.126   2.609  1.00 92.09           O  
ATOM   3306  CG2 THR B 429     -27.008  -3.630   1.940  1.00 92.09           C  
ATOM   3307  OG1 THR B 429     -26.771  -1.933   3.634  1.00 92.09           O  
ATOM   3308  N   GLY B 430     -27.700   0.919   2.601  1.00 90.49           N  
ATOM   3309  CA  GLY B 430     -28.174   2.043   3.393  1.00 90.49           C  
ATOM   3310  C   GLY B 430     -28.229   1.744   4.880  1.00 90.49           C  
ATOM   3311  O   GLY B 430     -28.759   2.538   5.659  1.00 90.49           O  
ATOM   3312  N   ILE B 431     -27.673   0.579   5.234  1.00 85.43           N  
ATOM   3313  CA  ILE B 431     -27.751   0.152   6.627  1.00 85.43           C  
ATOM   3314  C   ILE B 431     -26.351   0.109   7.233  1.00 85.43           C  
ATOM   3315  CB  ILE B 431     -28.435  -1.228   6.757  1.00 85.43           C  
ATOM   3316  O   ILE B 431     -25.454  -0.545   6.694  1.00 85.43           O  
ATOM   3317  CG1 ILE B 431     -29.836  -1.190   6.137  1.00 85.43           C  
ATOM   3318  CG2 ILE B 431     -28.496  -1.664   8.224  1.00 85.43           C  
ATOM   3319  CD1 ILE B 431     -30.485  -2.560   5.990  1.00 85.43           C  
ATOM   3320  N   GLN B 432     -26.168   0.759   8.439  1.00 81.28           N  
ATOM   3321  CA  GLN B 432     -24.896   0.759   9.153  1.00 81.28           C  
ATOM   3322  C   GLN B 432     -24.672  -0.564   9.880  1.00 81.28           C  
ATOM   3323  CB  GLN B 432     -24.838   1.920  10.147  1.00 81.28           C  
ATOM   3324  O   GLN B 432     -25.537  -1.020  10.630  1.00 81.28           O  
ATOM   3325  CG  GLN B 432     -23.462   2.136  10.762  1.00 81.28           C  
ATOM   3326  CD  GLN B 432     -22.488   2.795   9.804  1.00 81.28           C  
ATOM   3327  NE2 GLN B 432     -21.483   3.471  10.352  1.00 81.28           N  
ATOM   3328  OE1 GLN B 432     -22.636   2.698   8.582  1.00 81.28           O  
ATOM   3329  N   ALA B 433     -23.549  -1.174   9.674  1.00 76.79           N  
ATOM   3330  CA  ALA B 433     -23.250  -2.469  10.280  1.00 76.79           C  
ATOM   3331  C   ALA B 433     -22.804  -2.306  11.731  1.00 76.79           C  
ATOM   3332  CB  ALA B 433     -22.177  -3.198   9.476  1.00 76.79           C  
ATOM   3333  O   ALA B 433     -22.949  -3.226  12.539  1.00 76.79           O  
ATOM   3334  N   PHE B 434     -22.204  -1.227  12.159  1.00 72.16           N  
ATOM   3335  CA  PHE B 434     -21.527  -1.053  13.439  1.00 72.16           C  
ATOM   3336  C   PHE B 434     -22.516  -0.640  14.523  1.00 72.16           C  
ATOM   3337  CB  PHE B 434     -20.412  -0.009  13.321  1.00 72.16           C  
ATOM   3338  O   PHE B 434     -22.222  -0.755  15.715  1.00 72.16           O  
ATOM   3339  CG  PHE B 434     -19.392  -0.327  12.261  1.00 72.16           C  
ATOM   3340  CD1 PHE B 434     -18.353  -1.213  12.520  1.00 72.16           C  
ATOM   3341  CD2 PHE B 434     -19.472   0.261  11.005  1.00 72.16           C  
ATOM   3342  CE1 PHE B 434     -17.408  -1.509  11.541  1.00 72.16           C  
ATOM   3343  CE2 PHE B 434     -18.531  -0.031  10.022  1.00 72.16           C  
ATOM   3344  CZ  PHE B 434     -17.499  -0.915  10.292  1.00 72.16           C  
ATOM   3345  N   THR B 435     -23.523   0.206  14.294  1.00 59.67           N  
ATOM   3346  CA  THR B 435     -24.389   0.726  15.346  1.00 59.67           C  
ATOM   3347  C   THR B 435     -25.820   0.229  15.163  1.00 59.67           C  
ATOM   3348  CB  THR B 435     -24.376   2.266  15.370  1.00 59.67           C  
ATOM   3349  O   THR B 435     -26.307   0.125  14.035  1.00 59.67           O  
ATOM   3350  CG2 THR B 435     -23.212   2.793  16.203  1.00 59.67           C  
ATOM   3351  OG1 THR B 435     -24.251   2.758  14.030  1.00 59.67           O  
ATOM   3352  N   ALA B 436     -26.145  -0.754  16.166  1.00 48.88           N  
ATOM   3353  CA  ALA B 436     -27.571  -1.070  16.148  1.00 48.88           C  
ATOM   3354  C   ALA B 436     -28.415   0.190  16.314  1.00 48.88           C  
ATOM   3355  CB  ALA B 436     -27.906  -2.079  17.244  1.00 48.88           C  
ATOM   3356  O   ALA B 436     -28.035   1.107  17.046  1.00 48.88           O  
ATOM   3357  N   SER B 437     -28.954   0.669  15.181  1.00 43.96           N  
ATOM   3358  CA  SER B 437     -29.737   1.883  15.388  1.00 43.96           C  
ATOM   3359  C   SER B 437     -30.397   1.888  16.763  1.00 43.96           C  
ATOM   3360  CB  SER B 437     -30.804   2.025  14.301  1.00 43.96           C  
ATOM   3361  O   SER B 437     -30.910   0.862  17.215  1.00 43.96           O  
ATOM   3362  OG  SER B 437     -31.592   0.850  14.214  1.00 43.96           O  
ATOM   3363  N   LYS B 438     -29.908   2.769  17.703  1.00 39.31           N  
ATOM   3364  CA  LYS B 438     -30.748   2.919  18.888  1.00 39.31           C  
ATOM   3365  C   LYS B 438     -32.219   3.059  18.505  1.00 39.31           C  
ATOM   3366  CB  LYS B 438     -30.304   4.129  19.711  1.00 39.31           C  
ATOM   3367  O   LYS B 438     -32.554   3.770  17.556  1.00 39.31           O  
ATOM   3368  CG  LYS B 438     -29.180   3.830  20.692  1.00 39.31           C  
ATOM   3369  CD  LYS B 438     -28.885   5.029  21.585  1.00 39.31           C  
ATOM   3370  CE  LYS B 438     -27.727   4.748  22.534  1.00 39.31           C  
ATOM   3371  NZ  LYS B 438     -27.387   5.944  23.361  1.00 39.31           N  
TER    3372      LYS B 438                                                      
ATOM   3373  N   MET C   1      68.211 -88.993  35.001  1.00 20.35           N  
ATOM   3374  CA  MET C   1      67.646 -90.232  35.529  1.00 20.35           C  
ATOM   3375  C   MET C   1      67.863 -90.330  37.036  1.00 20.35           C  
ATOM   3376  CB  MET C   1      68.263 -91.445  34.832  1.00 20.35           C  
ATOM   3377  O   MET C   1      67.529 -91.344  37.651  1.00 20.35           O  
ATOM   3378  CG  MET C   1      67.388 -92.035  33.738  1.00 20.35           C  
ATOM   3379  SD  MET C   1      68.052 -93.615  33.082  1.00 20.35           S  
ATOM   3380  CE  MET C   1      66.801 -93.988  31.822  1.00 20.35           C  
ATOM   3381  N   THR C   2      68.473 -89.240  37.625  1.00 17.75           N  
ATOM   3382  CA  THR C   2      69.641 -89.042  38.477  1.00 17.75           C  
ATOM   3383  C   THR C   2      69.247 -89.077  39.951  1.00 17.75           C  
ATOM   3384  CB  THR C   2      70.343 -87.709  38.162  1.00 17.75           C  
ATOM   3385  O   THR C   2      68.060 -89.028  40.283  1.00 17.75           O  
ATOM   3386  CG2 THR C   2      71.491 -87.911  37.178  1.00 17.75           C  
ATOM   3387  OG1 THR C   2      69.395 -86.799  37.592  1.00 17.75           O  
ATOM   3388  N   ARG C   3      69.490 -87.948  40.804  1.00 18.71           N  
ATOM   3389  CA  ARG C   3      70.596 -87.382  41.570  1.00 18.71           C  
ATOM   3390  C   ARG C   3      70.146 -86.993  42.974  1.00 18.71           C  
ATOM   3391  CB  ARG C   3      71.181 -86.165  40.851  1.00 18.71           C  
ATOM   3392  O   ARG C   3      68.947 -86.871  43.236  1.00 18.71           O  
ATOM   3393  CG  ARG C   3      72.555 -86.407  40.247  1.00 18.71           C  
ATOM   3394  CD  ARG C   3      73.117 -85.148  39.602  1.00 18.71           C  
ATOM   3395  NE  ARG C   3      74.408 -85.399  38.968  1.00 18.71           N  
ATOM   3396  NH1 ARG C   3      74.720 -83.219  38.268  1.00 18.71           N  
ATOM   3397  NH2 ARG C   3      76.301 -84.814  37.806  1.00 18.71           N  
ATOM   3398  CZ  ARG C   3      75.140 -84.477  38.349  1.00 18.71           C  
ATOM   3399  N   TRP C   4      70.947 -86.255  43.761  1.00 20.07           N  
ATOM   3400  CA  TRP C   4      71.602 -86.266  45.065  1.00 20.07           C  
ATOM   3401  C   TRP C   4      70.790 -85.478  46.087  1.00 20.07           C  
ATOM   3402  CB  TRP C   4      73.016 -85.687  44.962  1.00 20.07           C  
ATOM   3403  O   TRP C   4      71.236 -85.272  47.219  1.00 20.07           O  
ATOM   3404  CG  TRP C   4      74.019 -86.634  44.375  1.00 20.07           C  
ATOM   3405  CD1 TRP C   4      74.360 -86.761  43.057  1.00 20.07           C  
ATOM   3406  CD2 TRP C   4      74.810 -87.590  45.088  1.00 20.07           C  
ATOM   3407  CE2 TRP C   4      75.609 -88.263  44.137  1.00 20.07           C  
ATOM   3408  CE3 TRP C   4      74.921 -87.943  46.439  1.00 20.07           C  
ATOM   3409  NE1 TRP C   4      75.315 -87.738  42.907  1.00 20.07           N  
ATOM   3410  CH2 TRP C   4      76.598 -89.595  45.825  1.00 20.07           C  
ATOM   3411  CZ2 TRP C   4      76.509 -89.269  44.496  1.00 20.07           C  
ATOM   3412  CZ3 TRP C   4      75.817 -88.945  46.794  1.00 20.07           C  
ATOM   3413  N   ALA C   5      69.564 -84.911  45.626  1.00 23.28           N  
ATOM   3414  CA  ALA C   5      69.380 -83.472  45.802  1.00 23.28           C  
ATOM   3415  C   ALA C   5      69.089 -83.131  47.261  1.00 23.28           C  
ATOM   3416  CB  ALA C   5      68.254 -82.966  44.905  1.00 23.28           C  
ATOM   3417  O   ALA C   5      68.017 -83.454  47.778  1.00 23.28           O  
ATOM   3418  N   ARG C   6      70.294 -82.812  48.077  1.00 21.85           N  
ATOM   3419  CA  ARG C   6      70.479 -83.038  49.507  1.00 21.85           C  
ATOM   3420  C   ARG C   6      69.897 -81.889  50.323  1.00 21.85           C  
ATOM   3421  CB  ARG C   6      71.963 -83.215  49.835  1.00 21.85           C  
ATOM   3422  O   ARG C   6      70.108 -81.813  51.535  1.00 21.85           O  
ATOM   3423  CG  ARG C   6      72.421 -84.664  49.856  1.00 21.85           C  
ATOM   3424  CD  ARG C   6      73.865 -84.793  50.322  1.00 21.85           C  
ATOM   3425  NE  ARG C   6      74.407 -86.118  50.037  1.00 21.85           N  
ATOM   3426  NH1 ARG C   6      76.363 -85.801  51.224  1.00 21.85           N  
ATOM   3427  NH2 ARG C   6      75.977 -87.790  50.152  1.00 21.85           N  
ATOM   3428  CZ  ARG C   6      75.581 -86.567  50.472  1.00 21.85           C  
ATOM   3429  N   VAL C   7      69.205 -80.910  49.574  1.00 22.92           N  
ATOM   3430  CA  VAL C   7      69.617 -79.546  49.891  1.00 22.92           C  
ATOM   3431  C   VAL C   7      69.361 -79.259  51.369  1.00 22.92           C  
ATOM   3432  CB  VAL C   7      68.881 -78.511  49.011  1.00 22.92           C  
ATOM   3433  O   VAL C   7      68.548 -79.932  52.007  1.00 22.92           O  
ATOM   3434  CG1 VAL C   7      69.337 -77.093  49.349  1.00 22.92           C  
ATOM   3435  CG2 VAL C   7      69.109 -78.811  47.531  1.00 22.92           C  
ATOM   3436  N   SER C   8      69.323 -77.985  51.710  1.00 22.81           N  
ATOM   3437  CA  SER C   8      69.957 -77.008  52.588  1.00 22.81           C  
ATOM   3438  C   SER C   8      69.223 -76.903  53.921  1.00 22.81           C  
ATOM   3439  CB  SER C   8      70.009 -75.635  51.916  1.00 22.81           C  
ATOM   3440  O   SER C   8      68.093 -77.377  54.052  1.00 22.81           O  
ATOM   3441  OG  SER C   8      68.782 -74.945  52.087  1.00 22.81           O  
ATOM   3442  N   THR C   9      69.428 -75.909  54.630  1.00 23.41           N  
ATOM   3443  CA  THR C   9      69.895 -75.612  55.980  1.00 23.41           C  
ATOM   3444  C   THR C   9      68.718 -75.462  56.939  1.00 23.41           C  
ATOM   3445  CB  THR C   9      70.748 -74.330  56.006  1.00 23.41           C  
ATOM   3446  O   THR C   9      67.563 -75.416  56.510  1.00 23.41           O  
ATOM   3447  CG2 THR C   9      72.236 -74.658  55.935  1.00 23.41           C  
ATOM   3448  OG1 THR C   9      70.398 -73.507  54.886  1.00 23.41           O  
ATOM   3449  N   THR C  10      68.569 -74.329  57.590  1.00 23.68           N  
ATOM   3450  CA  THR C  10      68.880 -74.181  59.008  1.00 23.68           C  
ATOM   3451  C   THR C  10      67.602 -74.086  59.835  1.00 23.68           C  
ATOM   3452  CB  THR C  10      69.752 -72.937  59.261  1.00 23.68           C  
ATOM   3453  O   THR C  10      67.509 -74.676  60.914  1.00 23.68           O  
ATOM   3454  CG2 THR C  10      71.235 -73.271  59.137  1.00 23.68           C  
ATOM   3455  OG1 THR C  10      69.420 -71.925  58.303  1.00 23.68           O  
ATOM   3456  N   TYR C  11      66.744 -72.998  59.619  1.00 25.75           N  
ATOM   3457  CA  TYR C  11      66.542 -71.952  60.616  1.00 25.75           C  
ATOM   3458  C   TYR C  11      65.377 -72.294  61.537  1.00 25.75           C  
ATOM   3459  CB  TYR C  11      66.291 -70.603  59.936  1.00 25.75           C  
ATOM   3460  O   TYR C  11      64.512 -73.098  61.182  1.00 25.75           O  
ATOM   3461  CG  TYR C  11      67.500 -69.700  59.915  1.00 25.75           C  
ATOM   3462  CD1 TYR C  11      67.761 -68.826  60.968  1.00 25.75           C  
ATOM   3463  CD2 TYR C  11      68.384 -69.717  58.841  1.00 25.75           C  
ATOM   3464  CE1 TYR C  11      68.873 -67.991  60.952  1.00 25.75           C  
ATOM   3465  CE2 TYR C  11      69.500 -68.886  58.814  1.00 25.75           C  
ATOM   3466  OH  TYR C  11      70.837 -67.203  59.851  1.00 25.75           O  
ATOM   3467  CZ  TYR C  11      69.735 -68.028  59.873  1.00 25.75           C  
ATOM   3468  N   ASN C  12      64.926 -71.594  62.644  1.00 26.81           N  
ATOM   3469  CA  ASN C  12      64.808 -72.227  63.953  1.00 26.81           C  
ATOM   3470  C   ASN C  12      63.689 -73.265  63.975  1.00 26.81           C  
ATOM   3471  CB  ASN C  12      64.578 -71.174  65.039  1.00 26.81           C  
ATOM   3472  O   ASN C  12      62.605 -73.004  64.500  1.00 26.81           O  
ATOM   3473  CG  ASN C  12      65.866 -70.728  65.703  1.00 26.81           C  
ATOM   3474  ND2 ASN C  12      65.813 -69.601  66.402  1.00 26.81           N  
ATOM   3475  OD1 ASN C  12      66.900 -71.391  65.587  1.00 26.81           O  
ATOM   3476  N   LYS C  13      63.341 -73.855  62.687  1.00 26.73           N  
ATOM   3477  CA  LYS C  13      62.378 -73.483  61.654  1.00 26.73           C  
ATOM   3478  C   LYS C  13      61.003 -74.079  61.944  1.00 26.73           C  
ATOM   3479  CB  LYS C  13      62.866 -73.936  60.277  1.00 26.73           C  
ATOM   3480  O   LYS C  13      60.181 -74.227  61.037  1.00 26.73           O  
ATOM   3481  CG  LYS C  13      63.707 -72.900  59.547  1.00 26.73           C  
ATOM   3482  CD  LYS C  13      64.040 -73.348  58.130  1.00 26.73           C  
ATOM   3483  CE  LYS C  13      64.886 -72.314  57.399  1.00 26.73           C  
ATOM   3484  NZ  LYS C  13      65.231 -72.758  56.015  1.00 26.73           N  
ATOM   3485  N   ARG C  14      60.093 -73.988  63.114  1.00 23.80           N  
ATOM   3486  CA  ARG C  14      60.129 -74.843  64.296  1.00 23.80           C  
ATOM   3487  C   ARG C  14      58.934 -75.790  64.323  1.00 23.80           C  
ATOM   3488  CB  ARG C  14      60.158 -73.998  65.571  1.00 23.80           C  
ATOM   3489  O   ARG C  14      57.784 -75.347  64.316  1.00 23.80           O  
ATOM   3490  CG  ARG C  14      61.538 -73.871  66.195  1.00 23.80           C  
ATOM   3491  CD  ARG C  14      61.501 -73.060  67.484  1.00 23.80           C  
ATOM   3492  NE  ARG C  14      62.825 -72.956  68.092  1.00 23.80           N  
ATOM   3493  NH1 ARG C  14      62.108 -71.772  69.942  1.00 23.80           N  
ATOM   3494  NH2 ARG C  14      64.324 -72.310  69.708  1.00 23.80           N  
ATOM   3495  CZ  ARG C  14      63.082 -72.346  69.246  1.00 23.80           C  
ATOM   3496  N   PRO C  15      58.902 -77.060  63.649  1.00 26.47           N  
ATOM   3497  CA  PRO C  15      58.164 -77.738  62.580  1.00 26.47           C  
ATOM   3498  C   PRO C  15      56.836 -78.320  63.058  1.00 26.47           C  
ATOM   3499  CB  PRO C  15      59.121 -78.849  62.140  1.00 26.47           C  
ATOM   3500  O   PRO C  15      55.826 -78.218  62.357  1.00 26.47           O  
ATOM   3501  CG  PRO C  15      60.220 -78.830  63.154  1.00 26.47           C  
ATOM   3502  CD  PRO C  15      59.939 -77.734  64.141  1.00 26.47           C  
ATOM   3503  N   LEU C  16      56.855 -79.215  64.204  1.00 24.09           N  
ATOM   3504  CA  LEU C  16      56.314 -80.570  64.179  1.00 24.09           C  
ATOM   3505  C   LEU C  16      54.911 -80.606  64.776  1.00 24.09           C  
ATOM   3506  CB  LEU C  16      57.231 -81.528  64.944  1.00 24.09           C  
ATOM   3507  O   LEU C  16      54.205 -81.609  64.654  1.00 24.09           O  
ATOM   3508  CG  LEU C  16      58.481 -82.005  64.203  1.00 24.09           C  
ATOM   3509  CD1 LEU C  16      59.545 -82.459  65.197  1.00 24.09           C  
ATOM   3510  CD2 LEU C  16      58.133 -83.130  63.234  1.00 24.09           C  
ATOM   3511  N   PRO C  17      54.371 -79.756  65.679  1.00 20.43           N  
ATOM   3512  CA  PRO C  17      54.286 -80.327  67.025  1.00 20.43           C  
ATOM   3513  C   PRO C  17      53.127 -81.310  67.178  1.00 20.43           C  
ATOM   3514  CB  PRO C  17      54.083 -79.100  67.917  1.00 20.43           C  
ATOM   3515  O   PRO C  17      52.261 -81.388  66.304  1.00 20.43           O  
ATOM   3516  CG  PRO C  17      53.744 -77.993  66.971  1.00 20.43           C  
ATOM   3517  CD  PRO C  17      53.865 -78.511  65.567  1.00 20.43           C  
ATOM   3518  N   ALA C  18      52.630 -81.363  68.458  1.00 21.09           N  
ATOM   3519  CA  ALA C  18      52.225 -82.424  69.377  1.00 21.09           C  
ATOM   3520  C   ALA C  18      50.752 -82.776  69.193  1.00 21.09           C  
ATOM   3521  CB  ALA C  18      52.494 -82.008  70.821  1.00 21.09           C  
ATOM   3522  O   ALA C  18      49.903 -81.888  69.093  1.00 21.09           O  
ATOM   3523  N   THR C  19      50.554 -83.757  68.575  1.00 23.27           N  
ATOM   3524  CA  THR C  19      49.224 -84.231  68.210  1.00 23.27           C  
ATOM   3525  C   THR C  19      48.319 -84.300  69.437  1.00 23.27           C  
ATOM   3526  CB  THR C  19      49.289 -85.616  67.540  1.00 23.27           C  
ATOM   3527  O   THR C  19      48.490 -85.169  70.294  1.00 23.27           O  
ATOM   3528  CG2 THR C  19      49.149 -85.501  66.026  1.00 23.27           C  
ATOM   3529  OG1 THR C  19      50.547 -86.231  67.847  1.00 23.27           O  
ATOM   3530  N   SER C  20      48.091 -83.155  69.971  1.00 20.32           N  
ATOM   3531  CA  SER C  20      47.757 -83.471  71.356  1.00 20.32           C  
ATOM   3532  C   SER C  20      46.617 -84.482  71.432  1.00 20.32           C  
ATOM   3533  CB  SER C  20      47.375 -82.201  72.118  1.00 20.32           C  
ATOM   3534  O   SER C  20      45.938 -84.736  70.436  1.00 20.32           O  
ATOM   3535  OG  SER C  20      45.972 -82.128  72.303  1.00 20.32           O  
ATOM   3536  N   TRP C  21      45.812 -84.140  72.299  1.00 18.92           N  
ATOM   3537  CA  TRP C  21      45.340 -84.956  73.413  1.00 18.92           C  
ATOM   3538  C   TRP C  21      44.211 -85.880  72.971  1.00 18.92           C  
ATOM   3539  CB  TRP C  21      44.867 -84.068  74.567  1.00 18.92           C  
ATOM   3540  O   TRP C  21      44.240 -87.082  73.246  1.00 18.92           O  
ATOM   3541  CG  TRP C  21      45.288 -84.555  75.922  1.00 18.92           C  
ATOM   3542  CD1 TRP C  21      46.255 -84.020  76.726  1.00 18.92           C  
ATOM   3543  CD2 TRP C  21      44.756 -85.681  76.627  1.00 18.92           C  
ATOM   3544  CE2 TRP C  21      45.448 -85.769  77.856  1.00 18.92           C  
ATOM   3545  CE3 TRP C  21      43.760 -86.623  76.340  1.00 18.92           C  
ATOM   3546  NE1 TRP C  21      46.356 -84.745  77.891  1.00 18.92           N  
ATOM   3547  CH2 TRP C  21      44.195 -87.674  78.491  1.00 18.92           C  
ATOM   3548  CZ2 TRP C  21      45.174 -86.764  78.797  1.00 18.92           C  
ATOM   3549  CZ3 TRP C  21      43.489 -87.613  77.279  1.00 18.92           C  
ATOM   3550  N   GLU C  22      43.068 -85.175  73.019  1.00 19.13           N  
ATOM   3551  CA  GLU C  22      42.209 -85.672  74.090  1.00 19.13           C  
ATOM   3552  C   GLU C  22      41.280 -86.772  73.586  1.00 19.13           C  
ATOM   3553  CB  GLU C  22      41.391 -84.530  74.698  1.00 19.13           C  
ATOM   3554  O   GLU C  22      41.134 -87.813  74.230  1.00 19.13           O  
ATOM   3555  CG  GLU C  22      42.097 -83.806  75.835  1.00 19.13           C  
ATOM   3556  CD  GLU C  22      41.281 -82.662  76.415  1.00 19.13           C  
ATOM   3557  OE1 GLU C  22      41.692 -82.086  77.449  1.00 19.13           O  
ATOM   3558  OE2 GLU C  22      40.222 -82.338  75.833  1.00 19.13           O  
ATOM   3559  N   ASP C  23      40.255 -86.158  72.907  1.00 19.84           N  
ATOM   3560  CA  ASP C  23      39.089 -86.591  73.671  1.00 19.84           C  
ATOM   3561  C   ASP C  23      38.790 -88.068  73.428  1.00 19.84           C  
ATOM   3562  CB  ASP C  23      37.867 -85.741  73.313  1.00 19.84           C  
ATOM   3563  O   ASP C  23      39.257 -88.648  72.445  1.00 19.84           O  
ATOM   3564  CG  ASP C  23      37.789 -84.451  74.109  1.00 19.84           C  
ATOM   3565  OD1 ASP C  23      38.445 -84.346  75.168  1.00 19.84           O  
ATOM   3566  OD2 ASP C  23      37.062 -83.531  73.675  1.00 19.84           O  
ATOM   3567  N   MET C  24      37.660 -88.349  73.316  1.00 17.59           N  
ATOM   3568  CA  MET C  24      36.804 -89.224  74.112  1.00 17.59           C  
ATOM   3569  C   MET C  24      36.615 -90.572  73.426  1.00 17.59           C  
ATOM   3570  CB  MET C  24      35.445 -88.567  74.359  1.00 17.59           C  
ATOM   3571  O   MET C  24      37.286 -91.548  73.768  1.00 17.59           O  
ATOM   3572  CG  MET C  24      35.315 -87.922  75.729  1.00 17.59           C  
ATOM   3573  SD  MET C  24      33.662 -87.171  75.999  1.00 17.59           S  
ATOM   3574  CE  MET C  24      32.693 -88.658  76.378  1.00 17.59           C  
ATOM   3575  N   LYS C  25      35.362 -90.849  72.941  1.00 17.13           N  
ATOM   3576  CA  LYS C  25      34.477 -91.729  73.698  1.00 17.13           C  
ATOM   3577  C   LYS C  25      34.454 -93.133  73.100  1.00 17.13           C  
ATOM   3578  CB  LYS C  25      33.060 -91.156  73.744  1.00 17.13           C  
ATOM   3579  O   LYS C  25      34.750 -93.314  71.917  1.00 17.13           O  
ATOM   3580  CG  LYS C  25      32.646 -90.635  75.113  1.00 17.13           C  
ATOM   3581  CD  LYS C  25      31.204 -90.145  75.112  1.00 17.13           C  
ATOM   3582  CE  LYS C  25      30.805 -89.578  76.468  1.00 17.13           C  
ATOM   3583  NZ  LYS C  25      29.405 -89.056  76.460  1.00 17.13           N  
ATOM   3584  N   LYS C  26      33.850 -94.051  73.758  1.00 20.86           N  
ATOM   3585  CA  LYS C  26      33.826 -95.481  74.050  1.00 20.86           C  
ATOM   3586  C   LYS C  26      33.117 -96.257  72.943  1.00 20.86           C  
ATOM   3587  CB  LYS C  26      33.142 -95.743  75.393  1.00 20.86           C  
ATOM   3588  O   LYS C  26      33.315 -97.465  72.800  1.00 20.86           O  
ATOM   3589  CG  LYS C  26      34.108 -95.914  76.557  1.00 20.86           C  
ATOM   3590  CD  LYS C  26      33.372 -96.228  77.853  1.00 20.86           C  
ATOM   3591  CE  LYS C  26      34.330 -96.315  79.033  1.00 20.86           C  
ATOM   3592  NZ  LYS C  26      33.606 -96.559  80.317  1.00 20.86           N  
ATOM   3593  N   GLY C  27      31.894 -95.661  72.375  1.00 19.15           N  
ATOM   3594  CA  GLY C  27      30.828 -96.554  72.800  1.00 19.15           C  
ATOM   3595  C   GLY C  27      30.866 -97.901  72.104  1.00 19.15           C  
ATOM   3596  O   GLY C  27      31.699 -98.129  71.225  1.00 19.15           O  
ATOM   3597  N   SER C  28      29.645 -98.440  71.783  1.00 19.05           N  
ATOM   3598  CA  SER C  28      28.931 -99.603  72.300  1.00 19.05           C  
ATOM   3599  C   SER C  28      28.949-100.752  71.297  1.00 19.05           C  
ATOM   3600  CB  SER C  28      27.487 -99.238  72.643  1.00 19.05           C  
ATOM   3601  O   SER C  28      29.259-101.890  71.655  1.00 19.05           O  
ATOM   3602  OG  SER C  28      27.228 -97.876  72.347  1.00 19.05           O  
ATOM   3603  N   PHE C  29      28.012-100.663  70.266  1.00 18.27           N  
ATOM   3604  CA  PHE C  29      26.787-101.434  70.443  1.00 18.27           C  
ATOM   3605  C   PHE C  29      26.885-102.777  69.730  1.00 18.27           C  
ATOM   3606  CB  PHE C  29      25.578-100.650  69.924  1.00 18.27           C  
ATOM   3607  O   PHE C  29      27.748-102.969  68.871  1.00 18.27           O  
ATOM   3608  CG  PHE C  29      24.694-100.105  71.013  1.00 18.27           C  
ATOM   3609  CD1 PHE C  29      23.637-100.856  71.511  1.00 18.27           C  
ATOM   3610  CD2 PHE C  29      24.921 -98.839  71.539  1.00 18.27           C  
ATOM   3611  CE1 PHE C  29      22.818-100.354  72.519  1.00 18.27           C  
ATOM   3612  CE2 PHE C  29      24.106 -98.331  72.546  1.00 18.27           C  
ATOM   3613  CZ  PHE C  29      23.055 -99.089  73.034  1.00 18.27           C  
ATOM   3614  N   GLU C  30      25.695-103.225  69.157  1.00 18.43           N  
ATOM   3615  CA  GLU C  30      24.840-104.388  69.374  1.00 18.43           C  
ATOM   3616  C   GLU C  30      25.114-105.475  68.340  1.00 18.43           C  
ATOM   3617  CB  GLU C  30      23.364-103.984  69.335  1.00 18.43           C  
ATOM   3618  O   GLU C  30      25.345-106.633  68.695  1.00 18.43           O  
ATOM   3619  CG  GLU C  30      22.694-103.969  70.702  1.00 18.43           C  
ATOM   3620  CD  GLU C  30      21.219-103.602  70.643  1.00 18.43           C  
ATOM   3621  OE1 GLU C  30      20.494-103.844  71.634  1.00 18.43           O  
ATOM   3622  OE2 GLU C  30      20.786-103.070  69.597  1.00 18.43           O  
ATOM   3623  N   GLY C  31      24.034-105.801  67.505  1.00 19.24           N  
ATOM   3624  CA  GLY C  31      23.181-106.973  67.617  1.00 19.24           C  
ATOM   3625  C   GLY C  31      23.522-108.057  66.612  1.00 19.24           C  
ATOM   3626  O   GLY C  31      24.428-107.890  65.794  1.00 19.24           O  
ATOM   3627  N   THR C  32      22.454-108.564  65.825  1.00 19.26           N  
ATOM   3628  CA  THR C  32      21.746-109.836  65.923  1.00 19.26           C  
ATOM   3629  C   THR C  32      22.148-110.769  64.785  1.00 19.26           C  
ATOM   3630  CB  THR C  32      20.220-109.628  65.906  1.00 19.26           C  
ATOM   3631  O   THR C  32      22.534-111.916  65.022  1.00 19.26           O  
ATOM   3632  CG2 THR C  32      19.548-110.395  67.040  1.00 19.26           C  
ATOM   3633  OG1 THR C  32      19.932-108.232  66.051  1.00 19.26           O  
ATOM   3634  N   SER C  33      21.136-111.138  63.865  1.00 19.41           N  
ATOM   3635  CA  SER C  33      20.485-112.440  63.756  1.00 19.41           C  
ATOM   3636  C   SER C  33      21.015-113.224  62.560  1.00 19.41           C  
ATOM   3637  CB  SER C  33      18.970-112.274  63.637  1.00 19.41           C  
ATOM   3638  O   SER C  33      21.562-112.641  61.622  1.00 19.41           O  
ATOM   3639  OG  SER C  33      18.302-113.021  64.639  1.00 19.41           O  
ATOM   3640  N   GLN C  34      20.366-114.431  62.217  1.00 19.94           N  
ATOM   3641  CA  GLN C  34      20.835-115.803  62.057  1.00 19.94           C  
ATOM   3642  C   GLN C  34      21.021-116.153  60.583  1.00 19.94           C  
ATOM   3643  CB  GLN C  34      19.859-116.784  62.710  1.00 19.94           C  
ATOM   3644  O   GLN C  34      22.015-116.779  60.209  1.00 19.94           O  
ATOM   3645  CG  GLN C  34      20.118-117.012  64.193  1.00 19.94           C  
ATOM   3646  CD  GLN C  34      19.350-118.199  64.746  1.00 19.94           C  
ATOM   3647  NE2 GLN C  34      19.585-118.517  66.014  1.00 19.94           N  
ATOM   3648  OE1 GLN C  34      18.552-118.823  64.040  1.00 19.94           O  
ATOM   3649  N   ASN C  35      19.874-116.146  59.741  1.00 19.14           N  
ATOM   3650  CA  ASN C  35      19.370-117.447  59.315  1.00 19.14           C  
ATOM   3651  C   ASN C  35      19.958-117.863  57.970  1.00 19.14           C  
ATOM   3652  CB  ASN C  35      17.842-117.434  59.245  1.00 19.14           C  
ATOM   3653  O   ASN C  35      20.515-117.034  57.248  1.00 19.14           O  
ATOM   3654  CG  ASN C  35      17.195-117.975  60.505  1.00 19.14           C  
ATOM   3655  ND2 ASN C  35      15.936-117.616  60.726  1.00 19.14           N  
ATOM   3656  OD1 ASN C  35      17.821-118.708  61.274  1.00 19.14           O  
ATOM   3657  N   LEU C  36      19.020-118.425  56.988  1.00 19.58           N  
ATOM   3658  CA  LEU C  36      18.910-119.801  56.514  1.00 19.58           C  
ATOM   3659  C   LEU C  36      19.485-119.939  55.109  1.00 19.58           C  
ATOM   3660  CB  LEU C  36      17.449-120.257  56.528  1.00 19.58           C  
ATOM   3661  O   LEU C  36      19.679-118.940  54.412  1.00 19.58           O  
ATOM   3662  CG  LEU C  36      17.151-121.555  57.281  1.00 19.58           C  
ATOM   3663  CD1 LEU C  36      16.959-121.273  58.767  1.00 19.58           C  
ATOM   3664  CD2 LEU C  36      15.920-122.241  56.698  1.00 19.58           C  
ATOM   3665  N   PRO C  37      18.698-120.710  54.136  1.00 21.39           N  
ATOM   3666  CA  PRO C  37      19.097-122.011  53.593  1.00 21.39           C  
ATOM   3667  C   PRO C  37      19.627-121.917  52.164  1.00 21.39           C  
ATOM   3668  CB  PRO C  37      17.801-122.825  53.642  1.00 21.39           C  
ATOM   3669  O   PRO C  37      20.737-122.374  51.883  1.00 21.39           O  
ATOM   3670  CG  PRO C  37      16.723-121.815  53.870  1.00 21.39           C  
ATOM   3671  CD  PRO C  37      17.358-120.460  53.993  1.00 21.39           C  
ATOM   3672  N   LYS C  38      18.736-122.413  51.139  1.00 20.55           N  
ATOM   3673  CA  LYS C  38      18.956-123.617  50.343  1.00 20.55           C  
ATOM   3674  C   LYS C  38      19.412-123.266  48.930  1.00 20.55           C  
ATOM   3675  CB  LYS C  38      17.683-124.463  50.288  1.00 20.55           C  
ATOM   3676  O   LYS C  38      20.432-123.771  48.458  1.00 20.55           O  
ATOM   3677  CG  LYS C  38      17.648-125.595  51.304  1.00 20.55           C  
ATOM   3678  CD  LYS C  38      16.389-126.440  51.156  1.00 20.55           C  
ATOM   3679  CE  LYS C  38      16.335-127.550  52.197  1.00 20.55           C  
ATOM   3680  NZ  LYS C  38      15.084-128.358  52.081  1.00 20.55           N  
ATOM   3681  N   ARG C  39      18.453-123.543  47.832  1.00 20.11           N  
ATOM   3682  CA  ARG C  39      18.537-124.602  46.832  1.00 20.11           C  
ATOM   3683  C   ARG C  39      18.967-124.044  45.479  1.00 20.11           C  
ATOM   3684  CB  ARG C  39      17.194-125.323  46.698  1.00 20.11           C  
ATOM   3685  O   ARG C  39      19.920-124.539  44.873  1.00 20.11           O  
ATOM   3686  CG  ARG C  39      17.179-126.715  47.310  1.00 20.11           C  
ATOM   3687  CD  ARG C  39      15.827-127.393  47.135  1.00 20.11           C  
ATOM   3688  NE  ARG C  39      15.923-128.839  47.311  1.00 20.11           N  
ATOM   3689  NH1 ARG C  39      13.665-129.232  47.024  1.00 20.11           N  
ATOM   3690  NH2 ARG C  39      15.094-130.978  47.429  1.00 20.11           N  
ATOM   3691  CZ  ARG C  39      14.893-129.680  47.254  1.00 20.11           C  
ATOM   3692  N   LYS C  40      17.943-124.110  44.396  1.00 20.06           N  
ATOM   3693  CA  LYS C  40      17.927-125.028  43.261  1.00 20.06           C  
ATOM   3694  C   LYS C  40      18.386-124.331  41.984  1.00 20.06           C  
ATOM   3695  CB  LYS C  40      16.528-125.614  43.065  1.00 20.06           C  
ATOM   3696  O   LYS C  40      18.453-123.102  41.931  1.00 20.06           O  
ATOM   3697  CG  LYS C  40      16.343-126.994  43.679  1.00 20.06           C  
ATOM   3698  CD  LYS C  40      14.976-127.577  43.344  1.00 20.06           C  
ATOM   3699  CE  LYS C  40      14.785-128.952  43.969  1.00 20.06           C  
ATOM   3700  NZ  LYS C  40      13.425-129.503  43.691  1.00 20.06           N  
ATOM   3701  N   GLN C  41      17.546-124.559  40.798  1.00 20.45           N  
ATOM   3702  CA  GLN C  41      17.836-125.350  39.606  1.00 20.45           C  
ATOM   3703  C   GLN C  41      18.121-124.452  38.406  1.00 20.45           C  
ATOM   3704  CB  GLN C  41      16.675-126.294  39.292  1.00 20.45           C  
ATOM   3705  O   GLN C  41      19.126-124.631  37.714  1.00 20.45           O  
ATOM   3706  CG  GLN C  41      17.048-127.769  39.351  1.00 20.45           C  
ATOM   3707  CD  GLN C  41      15.838-128.683  39.305  1.00 20.45           C  
ATOM   3708  NE2 GLN C  41      16.080-129.989  39.342  1.00 20.45           N  
ATOM   3709  OE1 GLN C  41      14.695-128.219  39.237  1.00 20.45           O  
ATOM   3710  N   LEU C  42      17.079-124.402  37.366  1.00 19.46           N  
ATOM   3711  CA  LEU C  42      17.189-125.088  36.083  1.00 19.46           C  
ATOM   3712  C   LEU C  42      17.538-124.107  34.970  1.00 19.46           C  
ATOM   3713  CB  LEU C  42      15.882-125.814  35.750  1.00 19.46           C  
ATOM   3714  O   LEU C  42      17.677-122.907  35.215  1.00 19.46           O  
ATOM   3715  CG  LEU C  42      15.855-127.319  36.017  1.00 19.46           C  
ATOM   3716  CD1 LEU C  42      14.573-127.706  36.745  1.00 19.46           C  
ATOM   3717  CD2 LEU C  42      15.990-128.097  34.711  1.00 19.46           C  
ATOM   3718  N   GLU C  43      16.518-123.962  33.938  1.00 20.18           N  
ATOM   3719  CA  GLU C  43      16.594-124.543  32.600  1.00 20.18           C  
ATOM   3720  C   GLU C  43      16.953-123.486  31.559  1.00 20.18           C  
ATOM   3721  CB  GLU C  43      15.269-125.216  32.231  1.00 20.18           C  
ATOM   3722  O   GLU C  43      16.870-122.286  31.831  1.00 20.18           O  
ATOM   3723  CG  GLU C  43      15.285-126.730  32.385  1.00 20.18           C  
ATOM   3724  CD  GLU C  43      13.971-127.387  31.994  1.00 20.18           C  
ATOM   3725  OE1 GLU C  43      13.937-128.628  31.832  1.00 20.18           O  
ATOM   3726  OE2 GLU C  43      12.967-126.654  31.847  1.00 20.18           O  
ATOM   3727  N   ALA C  44      16.020-123.324  30.499  1.00 20.36           N  
ATOM   3728  CA  ALA C  44      16.235-123.779  29.128  1.00 20.36           C  
ATOM   3729  C   ALA C  44      16.595-122.612  28.213  1.00 20.36           C  
ATOM   3730  CB  ALA C  44      14.993-124.497  28.604  1.00 20.36           C  
ATOM   3731  O   ALA C  44      16.511-121.449  28.617  1.00 20.36           O  
ATOM   3732  N   ASN C  45      15.659-122.363  27.126  1.00 19.89           N  
ATOM   3733  CA  ASN C  45      15.912-122.714  25.733  1.00 19.89           C  
ATOM   3734  C   ASN C  45      16.289-121.489  24.906  1.00 19.89           C  
ATOM   3735  CB  ASN C  45      14.694-123.412  25.125  1.00 19.89           C  
ATOM   3736  O   ASN C  45      16.216-120.359  25.393  1.00 19.89           O  
ATOM   3737  CG  ASN C  45      14.793-124.923  25.191  1.00 19.89           C  
ATOM   3738  ND2 ASN C  45      13.666-125.600  25.004  1.00 19.89           N  
ATOM   3739  OD1 ASN C  45      15.873-125.478  25.410  1.00 19.89           O  
ATOM   3740  N   ARG C  46      15.376-121.145  23.823  1.00 19.92           N  
ATOM   3741  CA  ARG C  46      15.632-121.415  22.412  1.00 19.92           C  
ATOM   3742  C   ARG C  46      16.061-120.148  21.681  1.00 19.92           C  
ATOM   3743  CB  ARG C  46      14.391-122.011  21.744  1.00 19.92           C  
ATOM   3744  O   ARG C  46      17.098-120.129  21.015  1.00 19.92           O  
ATOM   3745  CG  ARG C  46      14.517-123.491  21.419  1.00 19.92           C  
ATOM   3746  CD  ARG C  46      13.289-124.014  20.687  1.00 19.92           C  
ATOM   3747  NE  ARG C  46      13.453-125.409  20.289  1.00 19.92           N  
ATOM   3748  NH1 ARG C  46      11.348-125.605  19.356  1.00 19.92           N  
ATOM   3749  NH2 ARG C  46      12.781-127.395  19.350  1.00 19.92           N  
ATOM   3750  CZ  ARG C  46      12.527-126.133  19.666  1.00 19.92           C  
ATOM   3751  N   LEU C  47      15.114-119.643  20.680  1.00 19.87           N  
ATOM   3752  CA  LEU C  47      15.370-119.788  19.251  1.00 19.87           C  
ATOM   3753  C   LEU C  47      15.917-118.492  18.662  1.00 19.87           C  
ATOM   3754  CB  LEU C  47      14.091-120.196  18.516  1.00 19.87           C  
ATOM   3755  O   LEU C  47      15.865-117.442  19.306  1.00 19.87           O  
ATOM   3756  CG  LEU C  47      13.905-121.692  18.257  1.00 19.87           C  
ATOM   3757  CD1 LEU C  47      12.468-122.107  18.553  1.00 19.87           C  
ATOM   3758  CD2 LEU C  47      14.282-122.038  16.820  1.00 19.87           C  
ATOM   3759  N   SER C  48      15.159-117.974  17.561  1.00 20.35           N  
ATOM   3760  CA  SER C  48      15.600-118.039  16.171  1.00 20.35           C  
ATOM   3761  C   SER C  48      16.147-116.695  15.702  1.00 20.35           C  
ATOM   3762  CB  SER C  48      14.450-118.475  15.263  1.00 20.35           C  
ATOM   3763  O   SER C  48      17.289-116.609  15.245  1.00 20.35           O  
ATOM   3764  OG  SER C  48      14.814-118.356  13.898  1.00 20.35           O  
ATOM   3765  N   LEU C  49      15.361-116.050  14.682  1.00 20.30           N  
ATOM   3766  CA  LEU C  49      15.782-115.907  13.293  1.00 20.30           C  
ATOM   3767  C   LEU C  49      16.382-114.527  13.046  1.00 20.30           C  
ATOM   3768  CB  LEU C  49      14.600-116.139  12.348  1.00 20.30           C  
ATOM   3769  O   LEU C  49      16.140-113.594  13.814  1.00 20.30           O  
ATOM   3770  CG  LEU C  49      14.561-117.488  11.629  1.00 20.30           C  
ATOM   3771  CD1 LEU C  49      13.227-118.185  11.880  1.00 20.30           C  
ATOM   3772  CD2 LEU C  49      14.801-117.305  10.134  1.00 20.30           C  
ATOM   3773  N   LYS C  50      16.236-114.097  11.711  1.00 19.80           N  
ATOM   3774  CA  LYS C  50      17.280-113.711  10.766  1.00 19.80           C  
ATOM   3775  C   LYS C  50      17.445-112.195  10.719  1.00 19.80           C  
ATOM   3776  CB  LYS C  50      16.965-114.248   9.369  1.00 19.80           C  
ATOM   3777  O   LYS C  50      16.603-111.457  11.233  1.00 19.80           O  
ATOM   3778  CG  LYS C  50      17.611-115.591   9.062  1.00 19.80           C  
ATOM   3779  CD  LYS C  50      17.354-116.019   7.623  1.00 19.80           C  
ATOM   3780  CE  LYS C  50      17.991-117.368   7.318  1.00 19.80           C  
ATOM   3781  NZ  LYS C  50      17.650-117.843   5.943  1.00 19.80           N  
ATOM   3782  N   ASN C  51      17.422-111.670   9.406  1.00 19.89           N  
ATOM   3783  CA  ASN C  51      18.534-110.994   8.748  1.00 19.89           C  
ATOM   3784  C   ASN C  51      18.355-109.478   8.761  1.00 19.89           C  
ATOM   3785  CB  ASN C  51      18.694-111.497   7.311  1.00 19.89           C  
ATOM   3786  O   ASN C  51      17.293-108.977   9.135  1.00 19.89           O  
ATOM   3787  CG  ASN C  51      19.703-112.622   7.196  1.00 19.89           C  
ATOM   3788  ND2 ASN C  51      19.636-113.368   6.099  1.00 19.89           N  
ATOM   3789  OD1 ASN C  51      20.534-112.821   8.086  1.00 19.89           O  
ATOM   3790  N   ASP C  52      18.358-108.836   7.470  1.00 19.45           N  
ATOM   3791  CA  ASP C  52      19.460-108.019   6.972  1.00 19.45           C  
ATOM   3792  C   ASP C  52      19.094-106.536   6.982  1.00 19.45           C  
ATOM   3793  CB  ASP C  52      19.854-108.453   5.559  1.00 19.45           C  
ATOM   3794  O   ASP C  52      19.848-105.709   7.498  1.00 19.45           O  
ATOM   3795  CG  ASP C  52      20.913-109.542   5.547  1.00 19.45           C  
ATOM   3796  OD1 ASP C  52      21.753-109.586   6.471  1.00 19.45           O  
ATOM   3797  OD2 ASP C  52      20.909-110.361   4.602  1.00 19.45           O  
ATOM   3798  N   ALA C  53      18.671-105.943   5.745  1.00 20.71           N  
ATOM   3799  CA  ALA C  53      19.619-105.085   5.038  1.00 20.71           C  
ATOM   3800  C   ALA C  53      19.284-103.611   5.244  1.00 20.71           C  
ATOM   3801  CB  ALA C  53      19.632-105.421   3.549  1.00 20.71           C  
ATOM   3802  O   ALA C  53      18.631-103.247   6.225  1.00 20.71           O  
ATOM   3803  N   PRO C  54      19.010-102.832   4.081  1.00 21.27           N  
ATOM   3804  CA  PRO C  54      19.929-101.819   3.558  1.00 21.27           C  
ATOM   3805  C   PRO C  54      19.487-100.395   3.884  1.00 21.27           C  
ATOM   3806  CB  PRO C  54      19.903-102.066   2.047  1.00 21.27           C  
ATOM   3807  O   PRO C  54      20.287 -99.593   4.373  1.00 21.27           O  
ATOM   3808  CG  PRO C  54      18.735-102.973   1.829  1.00 21.27           C  
ATOM   3809  CD  PRO C  54      18.124-103.293   3.163  1.00 21.27           C  
ATOM   3810  N   GLN C  55      18.604 -99.752   3.005  1.00 21.45           N  
ATOM   3811  CA  GLN C  55      19.110 -98.773   2.049  1.00 21.45           C  
ATOM   3812  C   GLN C  55      18.881 -97.349   2.547  1.00 21.45           C  
ATOM   3813  CB  GLN C  55      18.448 -98.965   0.683  1.00 21.45           C  
ATOM   3814  O   GLN C  55      18.136 -97.133   3.505  1.00 21.45           O  
ATOM   3815  CG  GLN C  55      19.287 -99.769  -0.300  1.00 21.45           C  
ATOM   3816  CD  GLN C  55      18.625 -99.913  -1.657  1.00 21.45           C  
ATOM   3817  NE2 GLN C  55      19.344-100.496  -2.609  1.00 21.45           N  
ATOM   3818  OE1 GLN C  55      17.475 -99.504  -1.848  1.00 21.45           O  
ATOM   3819  N   ALA C  56      18.117 -96.432   1.723  1.00 22.15           N  
ATOM   3820  CA  ALA C  56      18.569 -95.250   0.994  1.00 22.15           C  
ATOM   3821  C   ALA C  56      18.216 -93.972   1.748  1.00 22.15           C  
ATOM   3822  CB  ALA C  56      17.960 -95.224  -0.406  1.00 22.15           C  
ATOM   3823  O   ALA C  56      17.328 -93.974   2.604  1.00 22.15           O  
ATOM   3824  N   LYS C  57      18.814 -92.776   1.358  1.00 21.11           N  
ATOM   3825  CA  LYS C  57      19.389 -91.529   1.852  1.00 21.11           C  
ATOM   3826  C   LYS C  57      18.337 -90.426   1.918  1.00 21.11           C  
ATOM   3827  CB  LYS C  57      20.556 -91.088   0.967  1.00 21.11           C  
ATOM   3828  O   LYS C  57      18.638 -89.296   2.309  1.00 21.11           O  
ATOM   3829  CG  LYS C  57      21.903 -91.654   1.391  1.00 21.11           C  
ATOM   3830  CD  LYS C  57      23.038 -91.087   0.549  1.00 21.11           C  
ATOM   3831  CE  LYS C  57      24.380 -91.697   0.933  1.00 21.11           C  
ATOM   3832  NZ  LYS C  57      25.495 -91.148   0.105  1.00 21.11           N  
ATOM   3833  N   HIS C  58      17.134 -90.627   1.294  1.00 23.69           N  
ATOM   3834  CA  HIS C  58      16.762 -89.505   0.439  1.00 23.69           C  
ATOM   3835  C   HIS C  58      16.595 -88.225   1.250  1.00 23.69           C  
ATOM   3836  CB  HIS C  58      15.472 -89.817  -0.322  1.00 23.69           C  
ATOM   3837  O   HIS C  58      16.262 -88.276   2.436  1.00 23.69           O  
ATOM   3838  CG  HIS C  58      15.699 -90.274  -1.727  1.00 23.69           C  
ATOM   3839  CD2 HIS C  58      15.624 -91.506  -2.284  1.00 23.69           C  
ATOM   3840  ND1 HIS C  58      16.054 -89.412  -2.742  1.00 23.69           N  
ATOM   3841  CE1 HIS C  58      16.187 -90.096  -3.866  1.00 23.69           C  
ATOM   3842  NE2 HIS C  58      15.932 -91.369  -3.616  1.00 23.69           N  
ATOM   3843  N   LYS C  59      16.561 -87.015   0.511  1.00 22.42           N  
ATOM   3844  CA  LYS C  59      16.995 -85.622   0.476  1.00 22.42           C  
ATOM   3845  C   LYS C  59      16.016 -84.722   1.226  1.00 22.42           C  
ATOM   3846  CB  LYS C  59      17.146 -85.142  -0.968  1.00 22.42           C  
ATOM   3847  O   LYS C  59      14.803 -84.933   1.169  1.00 22.42           O  
ATOM   3848  CG  LYS C  59      18.567 -85.233  -1.505  1.00 22.42           C  
ATOM   3849  CD  LYS C  59      18.675 -84.639  -2.903  1.00 22.42           C  
ATOM   3850  CE  LYS C  59      20.086 -84.771  -3.460  1.00 22.42           C  
ATOM   3851  NZ  LYS C  59      20.185 -84.236  -4.851  1.00 22.42           N  
ATOM   3852  N   LYS C  60      16.505 -83.878   2.052  1.00 24.17           N  
ATOM   3853  CA  LYS C  60      16.073 -82.988   3.127  1.00 24.17           C  
ATOM   3854  C   LYS C  60      15.257 -81.821   2.579  1.00 24.17           C  
ATOM   3855  CB  LYS C  60      17.279 -82.464   3.908  1.00 24.17           C  
ATOM   3856  O   LYS C  60      15.820 -80.819   2.133  1.00 24.17           O  
ATOM   3857  CG  LYS C  60      17.618 -83.283   5.145  1.00 24.17           C  
ATOM   3858  CD  LYS C  60      18.768 -82.663   5.927  1.00 24.17           C  
ATOM   3859  CE  LYS C  60      19.134 -83.502   7.144  1.00 24.17           C  
ATOM   3860  NZ  LYS C  60      20.313 -82.941   7.870  1.00 24.17           N  
ATOM   3861  N   ASN C  61      14.431 -82.041   1.469  1.00 23.55           N  
ATOM   3862  CA  ASN C  61      14.044 -80.844   0.729  1.00 23.55           C  
ATOM   3863  C   ASN C  61      13.440 -79.788   1.650  1.00 23.55           C  
ATOM   3864  CB  ASN C  61      13.061 -81.199  -0.388  1.00 23.55           C  
ATOM   3865  O   ASN C  61      12.606 -80.102   2.501  1.00 23.55           O  
ATOM   3866  CG  ASN C  61      13.739 -81.351  -1.736  1.00 23.55           C  
ATOM   3867  ND2 ASN C  61      13.043 -81.967  -2.684  1.00 23.55           N  
ATOM   3868  OD1 ASN C  61      14.879 -80.919  -1.923  1.00 23.55           O  
ATOM   3869  N   LYS C  62      14.023 -78.599   1.591  1.00 24.38           N  
ATOM   3870  CA  LYS C  62      14.029 -77.355   2.355  1.00 24.38           C  
ATOM   3871  C   LYS C  62      12.663 -76.676   2.312  1.00 24.38           C  
ATOM   3872  CB  LYS C  62      15.103 -76.404   1.824  1.00 24.38           C  
ATOM   3873  O   LYS C  62      12.122 -76.427   1.232  1.00 24.38           O  
ATOM   3874  CG  LYS C  62      16.463 -76.575   2.486  1.00 24.38           C  
ATOM   3875  CD  LYS C  62      17.454 -75.522   2.008  1.00 24.38           C  
ATOM   3876  CE  LYS C  62      18.823 -75.710   2.647  1.00 24.38           C  
ATOM   3877  NZ  LYS C  62      19.820 -74.732   2.119  1.00 24.38           N  
ATOM   3878  N   LYS C  63      11.773 -77.052   3.181  1.00 27.27           N  
ATOM   3879  CA  LYS C  63      10.402 -76.566   3.313  1.00 27.27           C  
ATOM   3880  C   LYS C  63      10.351 -75.042   3.260  1.00 27.27           C  
ATOM   3881  CB  LYS C  63       9.778 -77.066   4.617  1.00 27.27           C  
ATOM   3882  O   LYS C  63      11.056 -74.365   4.012  1.00 27.27           O  
ATOM   3883  CG  LYS C  63       8.995 -78.363   4.471  1.00 27.27           C  
ATOM   3884  CD  LYS C  63       8.347 -78.775   5.786  1.00 27.27           C  
ATOM   3885  CE  LYS C  63       7.632 -80.114   5.663  1.00 27.27           C  
ATOM   3886  NZ  LYS C  63       7.050 -80.553   6.966  1.00 27.27           N  
ATOM   3887  N   LYS C  64      10.179 -74.489   1.968  1.00 26.17           N  
ATOM   3888  CA  LYS C  64      10.054 -73.082   1.602  1.00 26.17           C  
ATOM   3889  C   LYS C  64       9.168 -72.332   2.592  1.00 26.17           C  
ATOM   3890  CB  LYS C  64       9.492 -72.943   0.186  1.00 26.17           C  
ATOM   3891  O   LYS C  64       8.108 -72.827   2.982  1.00 26.17           O  
ATOM   3892  CG  LYS C  64      10.514 -72.483  -0.843  1.00 26.17           C  
ATOM   3893  CD  LYS C  64       9.901 -72.389  -2.235  1.00 26.17           C  
ATOM   3894  CE  LYS C  64      10.939 -71.996  -3.278  1.00 26.17           C  
ATOM   3895  NZ  LYS C  64      10.364 -71.991  -4.656  1.00 26.17           N  
ATOM   3896  N   LYS C  65       9.802 -71.500   3.343  1.00 28.14           N  
ATOM   3897  CA  LYS C  65       9.346 -70.624   4.418  1.00 28.14           C  
ATOM   3898  C   LYS C  65       8.189 -69.742   3.955  1.00 28.14           C  
ATOM   3899  CB  LYS C  65      10.496 -69.754   4.927  1.00 28.14           C  
ATOM   3900  O   LYS C  65       8.307 -69.027   2.958  1.00 28.14           O  
ATOM   3901  CG  LYS C  65      11.091 -70.224   6.246  1.00 28.14           C  
ATOM   3902  CD  LYS C  65      12.207 -69.300   6.716  1.00 28.14           C  
ATOM   3903  CE  LYS C  65      12.838 -69.798   8.010  1.00 28.14           C  
ATOM   3904  NZ  LYS C  65      13.964 -68.921   8.450  1.00 28.14           N  
ATOM   3905  N   GLU C  66       6.927 -70.254   3.952  1.00 28.52           N  
ATOM   3906  CA  GLU C  66       5.668 -69.599   3.609  1.00 28.52           C  
ATOM   3907  C   GLU C  66       5.588 -68.203   4.218  1.00 28.52           C  
ATOM   3908  CB  GLU C  66       4.478 -70.444   4.071  1.00 28.52           C  
ATOM   3909  O   GLU C  66       5.741 -68.039   5.430  1.00 28.52           O  
ATOM   3910  CG  GLU C  66       3.709 -71.099   2.933  1.00 28.52           C  
ATOM   3911  CD  GLU C  66       2.580 -71.998   3.411  1.00 28.52           C  
ATOM   3912  OE1 GLU C  66       1.872 -72.587   2.563  1.00 28.52           O  
ATOM   3913  OE2 GLU C  66       2.400 -72.113   4.644  1.00 28.52           O  
ATOM   3914  N   TYR C  67       6.174 -67.188   3.477  1.00 31.96           N  
ATOM   3915  CA  TYR C  67       6.244 -65.784   3.864  1.00 31.96           C  
ATOM   3916  C   TYR C  67       4.863 -65.246   4.217  1.00 31.96           C  
ATOM   3917  CB  TYR C  67       6.860 -64.946   2.739  1.00 31.96           C  
ATOM   3918  O   TYR C  67       3.989 -65.149   3.353  1.00 31.96           O  
ATOM   3919  CG  TYR C  67       8.363 -64.839   2.814  1.00 31.96           C  
ATOM   3920  CD1 TYR C  67       8.973 -63.862   3.598  1.00 31.96           C  
ATOM   3921  CD2 TYR C  67       9.177 -65.714   2.102  1.00 31.96           C  
ATOM   3922  CE1 TYR C  67      10.359 -63.759   3.669  1.00 31.96           C  
ATOM   3923  CE2 TYR C  67      10.563 -65.619   2.165  1.00 31.96           C  
ATOM   3924  OH  TYR C  67      12.516 -64.543   3.017  1.00 31.96           O  
ATOM   3925  CZ  TYR C  67      11.144 -64.641   2.950  1.00 31.96           C  
ATOM   3926  N   LEU C  68       4.174 -65.743   5.221  1.00 28.66           N  
ATOM   3927  CA  LEU C  68       2.800 -65.383   5.552  1.00 28.66           C  
ATOM   3928  C   LEU C  68       2.679 -63.887   5.822  1.00 28.66           C  
ATOM   3929  CB  LEU C  68       2.317 -66.174   6.771  1.00 28.66           C  
ATOM   3930  O   LEU C  68       1.595 -63.395   6.143  1.00 28.66           O  
ATOM   3931  CG  LEU C  68       1.440 -67.394   6.484  1.00 28.66           C  
ATOM   3932  CD1 LEU C  68       1.898 -68.585   7.320  1.00 28.66           C  
ATOM   3933  CD2 LEU C  68      -0.026 -67.075   6.755  1.00 28.66           C  
ATOM   3934  N   ASN C  69       3.845 -63.138   5.908  1.00 33.75           N  
ATOM   3935  CA  ASN C  69       3.664 -61.949   6.734  1.00 33.75           C  
ATOM   3936  C   ASN C  69       2.887 -60.865   5.992  1.00 33.75           C  
ATOM   3937  CB  ASN C  69       5.018 -61.407   7.199  1.00 33.75           C  
ATOM   3938  O   ASN C  69       3.377 -60.305   5.010  1.00 33.75           O  
ATOM   3939  CG  ASN C  69       4.922 -60.637   8.501  1.00 33.75           C  
ATOM   3940  ND2 ASN C  69       6.069 -60.344   9.102  1.00 33.75           N  
ATOM   3941  OD1 ASN C  69       3.827 -60.308   8.963  1.00 33.75           O  
ATOM   3942  N   GLU C  70       1.546 -60.881   5.916  1.00 33.04           N  
ATOM   3943  CA  GLU C  70       0.608 -60.096   5.119  1.00 33.04           C  
ATOM   3944  C   GLU C  70       0.799 -58.601   5.357  1.00 33.04           C  
ATOM   3945  CB  GLU C  70      -0.834 -60.500   5.434  1.00 33.04           C  
ATOM   3946  O   GLU C  70       0.708 -57.802   4.423  1.00 33.04           O  
ATOM   3947  CG  GLU C  70      -1.408 -61.531   4.474  1.00 33.04           C  
ATOM   3948  CD  GLU C  70      -2.820 -61.966   4.834  1.00 33.04           C  
ATOM   3949  OE1 GLU C  70      -3.436 -62.732   4.058  1.00 33.04           O  
ATOM   3950  OE2 GLU C  70      -3.315 -61.537   5.900  1.00 33.04           O  
ATOM   3951  N   ASP C  71       0.782 -58.114   6.597  1.00 37.86           N  
ATOM   3952  CA  ASP C  71       0.560 -56.700   6.885  1.00 37.86           C  
ATOM   3953  C   ASP C  71       1.846 -55.896   6.712  1.00 37.86           C  
ATOM   3954  CB  ASP C  71       0.014 -56.520   8.303  1.00 37.86           C  
ATOM   3955  O   ASP C  71       2.624 -55.749   7.656  1.00 37.86           O  
ATOM   3956  CG  ASP C  71      -0.471 -55.107   8.577  1.00 37.86           C  
ATOM   3957  OD1 ASP C  71      -0.668 -54.333   7.616  1.00 37.86           O  
ATOM   3958  OD2 ASP C  71      -0.654 -54.764   9.765  1.00 37.86           O  
ATOM   3959  N   VAL C  72       2.442 -56.026   5.574  1.00 37.36           N  
ATOM   3960  CA  VAL C  72       3.843 -55.661   5.387  1.00 37.36           C  
ATOM   3961  C   VAL C  72       4.072 -54.228   5.860  1.00 37.36           C  
ATOM   3962  CB  VAL C  72       4.276 -55.811   3.911  1.00 37.36           C  
ATOM   3963  O   VAL C  72       5.026 -53.954   6.592  1.00 37.36           O  
ATOM   3964  CG1 VAL C  72       5.797 -55.760   3.787  1.00 37.36           C  
ATOM   3965  CG2 VAL C  72       3.732 -57.112   3.325  1.00 37.36           C  
ATOM   3966  N   ASN C  73       3.663 -53.248   5.043  1.00 36.43           N  
ATOM   3967  CA  ASN C  73       4.187 -51.887   5.097  1.00 36.43           C  
ATOM   3968  C   ASN C  73       3.566 -51.092   6.242  1.00 36.43           C  
ATOM   3969  CB  ASN C  73       3.956 -51.170   3.766  1.00 36.43           C  
ATOM   3970  O   ASN C  73       3.728 -49.873   6.316  1.00 36.43           O  
ATOM   3971  CG  ASN C  73       4.872 -51.671   2.666  1.00 36.43           C  
ATOM   3972  ND2 ASN C  73       4.508 -51.393   1.420  1.00 36.43           N  
ATOM   3973  OD1 ASN C  73       5.896 -52.304   2.934  1.00 36.43           O  
ATOM   3974  N   GLY C  74       3.271 -51.621   7.349  1.00 42.26           N  
ATOM   3975  CA  GLY C  74       2.799 -51.015   8.584  1.00 42.26           C  
ATOM   3976  C   GLY C  74       1.715 -49.978   8.363  1.00 42.26           C  
ATOM   3977  O   GLY C  74       1.565 -49.049   9.161  1.00 42.26           O  
ATOM   3978  N   PHE C  75       1.222 -49.762   7.126  1.00 43.06           N  
ATOM   3979  CA  PHE C  75       0.247 -48.748   6.742  1.00 43.06           C  
ATOM   3980  C   PHE C  75      -0.971 -48.795   7.657  1.00 43.06           C  
ATOM   3981  CB  PHE C  75      -0.184 -48.939   5.285  1.00 43.06           C  
ATOM   3982  O   PHE C  75      -1.486 -47.753   8.068  1.00 43.06           O  
ATOM   3983  CG  PHE C  75      -1.097 -47.858   4.775  1.00 43.06           C  
ATOM   3984  CD1 PHE C  75      -2.439 -48.120   4.528  1.00 43.06           C  
ATOM   3985  CD2 PHE C  75      -0.613 -46.577   4.542  1.00 43.06           C  
ATOM   3986  CE1 PHE C  75      -3.287 -47.121   4.056  1.00 43.06           C  
ATOM   3987  CE2 PHE C  75      -1.454 -45.573   4.070  1.00 43.06           C  
ATOM   3988  CZ  PHE C  75      -2.790 -45.847   3.827  1.00 43.06           C  
ATOM   3989  N   MET C  76      -1.328 -49.936   8.103  1.00 43.09           N  
ATOM   3990  CA  MET C  76      -2.480 -50.032   8.995  1.00 43.09           C  
ATOM   3991  C   MET C  76      -2.225 -49.278  10.295  1.00 43.09           C  
ATOM   3992  CB  MET C  76      -2.809 -51.495   9.295  1.00 43.09           C  
ATOM   3993  O   MET C  76      -3.117 -48.599  10.809  1.00 43.09           O  
ATOM   3994  CG  MET C  76      -3.485 -52.220   8.142  1.00 43.09           C  
ATOM   3995  SD  MET C  76      -5.125 -51.508   7.729  1.00 43.09           S  
ATOM   3996  CE  MET C  76      -6.113 -52.163   9.103  1.00 43.09           C  
ATOM   3997  N   GLU C  77      -0.997 -49.460  10.760  1.00 45.46           N  
ATOM   3998  CA  GLU C  77      -0.633 -48.799  12.009  1.00 45.46           C  
ATOM   3999  C   GLU C  77      -0.708 -47.281  11.872  1.00 45.46           C  
ATOM   4000  CB  GLU C  77       0.771 -49.219  12.450  1.00 45.46           C  
ATOM   4001  O   GLU C  77      -1.149 -46.591  12.794  1.00 45.46           O  
ATOM   4002  CG  GLU C  77       0.945 -49.294  13.960  1.00 45.46           C  
ATOM   4003  CD  GLU C  77       2.068 -50.225  14.390  1.00 45.46           C  
ATOM   4004  OE1 GLU C  77       2.249 -50.435  15.611  1.00 45.46           O  
ATOM   4005  OE2 GLU C  77       2.772 -50.749  13.498  1.00 45.46           O  
ATOM   4006  N   TYR C  78      -0.223 -46.679  10.792  1.00 41.37           N  
ATOM   4007  CA  TYR C  78      -0.187 -45.236  10.581  1.00 41.37           C  
ATOM   4008  C   TYR C  78      -1.594 -44.650  10.573  1.00 41.37           C  
ATOM   4009  CB  TYR C  78       0.524 -44.902   9.266  1.00 41.37           C  
ATOM   4010  O   TYR C  78      -1.839 -43.598  11.168  1.00 41.37           O  
ATOM   4011  CG  TYR C  78       0.506 -43.433   8.922  1.00 41.37           C  
ATOM   4012  CD1 TYR C  78      -0.418 -42.922   8.013  1.00 41.37           C  
ATOM   4013  CD2 TYR C  78       1.412 -42.553   9.503  1.00 41.37           C  
ATOM   4014  CE1 TYR C  78      -0.438 -41.569   7.691  1.00 41.37           C  
ATOM   4015  CE2 TYR C  78       1.402 -41.198   9.189  1.00 41.37           C  
ATOM   4016  OH  TYR C  78       0.460 -39.375   7.969  1.00 41.37           O  
ATOM   4017  CZ  TYR C  78       0.475 -40.716   8.283  1.00 41.37           C  
ATOM   4018  N   LEU C  79      -2.582 -45.266   9.871  1.00 42.05           N  
ATOM   4019  CA  LEU C  79      -3.946 -44.749   9.832  1.00 42.05           C  
ATOM   4020  C   LEU C  79      -4.529 -44.648  11.237  1.00 42.05           C  
ATOM   4021  CB  LEU C  79      -4.833 -45.643   8.962  1.00 42.05           C  
ATOM   4022  O   LEU C  79      -5.285 -43.720  11.535  1.00 42.05           O  
ATOM   4023  CG  LEU C  79      -4.734 -45.431   7.450  1.00 42.05           C  
ATOM   4024  CD1 LEU C  79      -5.487 -46.531   6.710  1.00 42.05           C  
ATOM   4025  CD2 LEU C  79      -5.271 -44.057   7.067  1.00 42.05           C  
ATOM   4026  N   ARG C  80      -4.162 -45.595  12.020  1.00 41.68           N  
ATOM   4027  CA  ARG C  80      -4.690 -45.604  13.380  1.00 41.68           C  
ATOM   4028  C   ARG C  80      -4.244 -44.364  14.149  1.00 41.68           C  
ATOM   4029  CB  ARG C  80      -4.247 -46.867  14.121  1.00 41.68           C  
ATOM   4030  O   ARG C  80      -5.022 -43.785  14.909  1.00 41.68           O  
ATOM   4031  CG  ARG C  80      -5.276 -47.986  14.100  1.00 41.68           C  
ATOM   4032  CD  ARG C  80      -4.818 -49.189  14.914  1.00 41.68           C  
ATOM   4033  NE  ARG C  80      -5.479 -50.416  14.480  1.00 41.68           N  
ATOM   4034  NH1 ARG C  80      -4.382 -51.784  15.985  1.00 41.68           N  
ATOM   4035  NH2 ARG C  80      -5.913 -52.671  14.528  1.00 41.68           N  
ATOM   4036  CZ  ARG C  80      -5.257 -51.621  14.999  1.00 41.68           C  
ATOM   4037  N   GLN C  81      -2.952 -44.091  14.046  1.00 41.16           N  
ATOM   4038  CA  GLN C  81      -2.386 -43.061  14.910  1.00 41.16           C  
ATOM   4039  C   GLN C  81      -2.973 -41.689  14.589  1.00 41.16           C  
ATOM   4040  CB  GLN C  81      -0.863 -43.024  14.777  1.00 41.16           C  
ATOM   4041  O   GLN C  81      -3.181 -40.871  15.488  1.00 41.16           O  
ATOM   4042  CG  GLN C  81      -0.134 -43.880  15.804  1.00 41.16           C  
ATOM   4043  CD  GLN C  81       1.369 -43.895  15.596  1.00 41.16           C  
ATOM   4044  NE2 GLN C  81       2.070 -44.690  16.396  1.00 41.16           N  
ATOM   4045  OE1 GLN C  81       1.895 -43.198  14.722  1.00 41.16           O  
ATOM   4046  N   ASN C  82      -2.918 -41.311  13.291  1.00 38.12           N  
ATOM   4047  CA  ASN C  82      -3.185 -39.922  12.933  1.00 38.12           C  
ATOM   4048  C   ASN C  82      -4.642 -39.548  13.188  1.00 38.12           C  
ATOM   4049  CB  ASN C  82      -2.818 -39.665  11.470  1.00 38.12           C  
ATOM   4050  O   ASN C  82      -5.038 -38.400  12.977  1.00 38.12           O  
ATOM   4051  CG  ASN C  82      -1.412 -39.123  11.307  1.00 38.12           C  
ATOM   4052  ND2 ASN C  82      -0.916 -39.121  10.075  1.00 38.12           N  
ATOM   4053  OD1 ASN C  82      -0.776 -38.710  12.280  1.00 38.12           O  
ATOM   4054  N   SER C  83      -5.521 -40.513  13.244  1.00 38.26           N  
ATOM   4055  CA  SER C  83      -6.922 -40.179  13.475  1.00 38.26           C  
ATOM   4056  C   SER C  83      -7.109 -39.471  14.812  1.00 38.26           C  
ATOM   4057  CB  SER C  83      -7.788 -41.439  13.431  1.00 38.26           C  
ATOM   4058  O   SER C  83      -8.180 -38.926  15.088  1.00 38.26           O  
ATOM   4059  OG  SER C  83      -6.995 -42.601  13.603  1.00 38.26           O  
ATOM   4060  N   GLN C  84      -6.110 -39.600  15.665  1.00 36.62           N  
ATOM   4061  CA  GLN C  84      -6.436 -39.152  17.015  1.00 36.62           C  
ATOM   4062  C   GLN C  84      -6.457 -37.628  17.098  1.00 36.62           C  
ATOM   4063  CB  GLN C  84      -5.438 -39.720  18.025  1.00 36.62           C  
ATOM   4064  O   GLN C  84      -7.003 -37.061  18.047  1.00 36.62           O  
ATOM   4065  CG  GLN C  84      -5.900 -41.011  18.687  1.00 36.62           C  
ATOM   4066  CD  GLN C  84      -4.858 -41.596  19.623  1.00 36.62           C  
ATOM   4067  NE2 GLN C  84      -5.159 -42.758  20.193  1.00 36.62           N  
ATOM   4068  OE1 GLN C  84      -3.792 -41.008  19.831  1.00 36.62           O  
ATOM   4069  N   MET C  85      -5.590 -36.941  16.354  1.00 34.12           N  
ATOM   4070  CA  MET C  85      -5.307 -35.598  16.851  1.00 34.12           C  
ATOM   4071  C   MET C  85      -6.477 -34.659  16.576  1.00 34.12           C  
ATOM   4072  CB  MET C  85      -4.031 -35.045  16.213  1.00 34.12           C  
ATOM   4073  O   MET C  85      -6.346 -33.441  16.713  1.00 34.12           O  
ATOM   4074  CG  MET C  85      -2.773 -35.322  17.020  1.00 34.12           C  
ATOM   4075  SD  MET C  85      -1.388 -34.206  16.567  1.00 34.12           S  
ATOM   4076  CE  MET C  85      -0.762 -33.788  18.218  1.00 34.12           C  
ATOM   4077  N   VAL C  86      -7.597 -35.070  16.013  1.00 32.73           N  
ATOM   4078  CA  VAL C  86      -8.472 -33.920  15.813  1.00 32.73           C  
ATOM   4079  C   VAL C  86      -8.754 -33.245  17.153  1.00 32.73           C  
ATOM   4080  CB  VAL C  86      -9.797 -34.327  15.131  1.00 32.73           C  
ATOM   4081  O   VAL C  86      -8.868 -33.917  18.181  1.00 32.73           O  
ATOM   4082  CG1 VAL C  86     -10.667 -33.100  14.865  1.00 32.73           C  
ATOM   4083  CG2 VAL C  86      -9.519 -35.080  13.831  1.00 32.73           C  
ATOM   4084  N   HIS C  87      -8.574 -31.911  17.291  1.00 30.92           N  
ATOM   4085  CA  HIS C  87      -8.607 -30.967  18.402  1.00 30.92           C  
ATOM   4086  C   HIS C  87      -9.825 -31.201  19.288  1.00 30.92           C  
ATOM   4087  CB  HIS C  87      -8.604 -29.528  17.882  1.00 30.92           C  
ATOM   4088  O   HIS C  87      -9.718 -31.181  20.516  1.00 30.92           O  
ATOM   4089  CG  HIS C  87      -7.252 -28.888  17.895  1.00 30.92           C  
ATOM   4090  CD2 HIS C  87      -6.442 -28.502  16.882  1.00 30.92           C  
ATOM   4091  ND1 HIS C  87      -6.586 -28.580  19.061  1.00 30.92           N  
ATOM   4092  CE1 HIS C  87      -5.421 -28.029  18.764  1.00 30.92           C  
ATOM   4093  NE2 HIS C  87      -5.309 -27.970  17.448  1.00 30.92           N  
ATOM   4094  N   ASN C  88     -10.926 -30.636  18.792  1.00 30.85           N  
ATOM   4095  CA  ASN C  88     -11.977 -30.144  19.676  1.00 30.85           C  
ATOM   4096  C   ASN C  88     -12.614 -31.278  20.474  1.00 30.85           C  
ATOM   4097  CB  ASN C  88     -13.044 -29.393  18.876  1.00 30.85           C  
ATOM   4098  O   ASN C  88     -12.524 -32.444  20.084  1.00 30.85           O  
ATOM   4099  CG  ASN C  88     -12.761 -27.907  18.777  1.00 30.85           C  
ATOM   4100  ND2 ASN C  88     -13.568 -27.201  17.993  1.00 30.85           N  
ATOM   4101  OD1 ASN C  88     -11.825 -27.398  19.399  1.00 30.85           O  
ATOM   4102  N   GLY C  89     -13.112 -31.002  21.771  1.00 34.77           N  
ATOM   4103  CA  GLY C  89     -13.772 -31.797  22.794  1.00 34.77           C  
ATOM   4104  C   GLY C  89     -14.702 -32.851  22.223  1.00 34.77           C  
ATOM   4105  O   GLY C  89     -15.169 -33.732  22.948  1.00 34.77           O  
ATOM   4106  N   GLN C  90     -15.599 -32.430  21.295  1.00 33.63           N  
ATOM   4107  CA  GLN C  90     -16.716 -33.361  21.178  1.00 33.63           C  
ATOM   4108  C   GLN C  90     -16.292 -34.641  20.463  1.00 33.63           C  
ATOM   4109  CB  GLN C  90     -17.885 -32.709  20.437  1.00 33.63           C  
ATOM   4110  O   GLN C  90     -15.579 -34.591  19.459  1.00 33.63           O  
ATOM   4111  CG  GLN C  90     -19.113 -32.481  21.308  1.00 33.63           C  
ATOM   4112  CD  GLN C  90     -20.115 -31.534  20.673  1.00 33.63           C  
ATOM   4113  NE2 GLN C  90     -21.143 -31.164  21.429  1.00 33.63           N  
ATOM   4114  OE1 GLN C  90     -19.965 -31.137  19.513  1.00 33.63           O  
ATOM   4115  N   ILE C  91     -16.089 -35.755  21.254  1.00 34.40           N  
ATOM   4116  CA  ILE C  91     -15.773 -37.143  20.935  1.00 34.40           C  
ATOM   4117  C   ILE C  91     -16.501 -37.557  19.658  1.00 34.40           C  
ATOM   4118  CB  ILE C  91     -16.148 -38.089  22.097  1.00 34.40           C  
ATOM   4119  O   ILE C  91     -17.730 -37.659  19.642  1.00 34.40           O  
ATOM   4120  CG1 ILE C  91     -15.436 -37.661  23.386  1.00 34.40           C  
ATOM   4121  CG2 ILE C  91     -15.811 -39.540  21.742  1.00 34.40           C  
ATOM   4122  CD1 ILE C  91     -15.872 -38.437  24.621  1.00 34.40           C  
ATOM   4123  N   ILE C  92     -16.269 -36.831  18.588  1.00 35.28           N  
ATOM   4124  CA  ILE C  92     -17.087 -37.350  17.497  1.00 35.28           C  
ATOM   4125  C   ILE C  92     -16.761 -38.824  17.263  1.00 35.28           C  
ATOM   4126  CB  ILE C  92     -16.875 -36.542  16.197  1.00 35.28           C  
ATOM   4127  O   ILE C  92     -15.589 -39.207  17.220  1.00 35.28           O  
ATOM   4128  CG1 ILE C  92     -17.204 -35.063  16.428  1.00 35.28           C  
ATOM   4129  CG2 ILE C  92     -17.720 -37.120  15.058  1.00 35.28           C  
ATOM   4130  CD1 ILE C  92     -16.831 -34.156  15.264  1.00 35.28           C  
ATOM   4131  N   ALA C  93     -17.682 -39.738  17.560  1.00 37.06           N  
ATOM   4132  CA  ALA C  93     -17.820 -41.188  17.461  1.00 37.06           C  
ATOM   4133  C   ALA C  93     -17.297 -41.700  16.122  1.00 37.06           C  
ATOM   4134  CB  ALA C  93     -19.279 -41.597  17.650  1.00 37.06           C  
ATOM   4135  O   ALA C  93     -17.747 -41.258  15.063  1.00 37.06           O  
ATOM   4136  N   THR C  94     -15.968 -41.662  15.846  1.00 41.72           N  
ATOM   4137  CA  THR C  94     -15.184 -42.228  14.753  1.00 41.72           C  
ATOM   4138  C   THR C  94     -15.876 -43.458  14.173  1.00 41.72           C  
ATOM   4139  CB  THR C  94     -13.767 -42.607  15.220  1.00 41.72           C  
ATOM   4140  O   THR C  94     -15.430 -44.010  13.165  1.00 41.72           O  
ATOM   4141  CG2 THR C  94     -12.732 -41.616  14.696  1.00 41.72           C  
ATOM   4142  OG1 THR C  94     -13.726 -42.609  16.653  1.00 41.72           O  
ATOM   4143  N   ASP C  95     -16.640 -44.217  15.001  1.00 40.98           N  
ATOM   4144  CA  ASP C  95     -17.279 -45.484  14.658  1.00 40.98           C  
ATOM   4145  C   ASP C  95     -18.295 -45.300  13.532  1.00 40.98           C  
ATOM   4146  CB  ASP C  95     -17.959 -46.092  15.886  1.00 40.98           C  
ATOM   4147  O   ASP C  95     -19.330 -45.969  13.508  1.00 40.98           O  
ATOM   4148  CG  ASP C  95     -17.271 -47.351  16.382  1.00 40.98           C  
ATOM   4149  OD1 ASP C  95     -16.400 -47.893  15.668  1.00 40.98           O  
ATOM   4150  OD2 ASP C  95     -17.604 -47.808  17.498  1.00 40.98           O  
ATOM   4151  N   SER C  96     -18.190 -44.263  12.817  1.00 48.38           N  
ATOM   4152  CA  SER C  96     -19.368 -44.170  11.961  1.00 48.38           C  
ATOM   4153  C   SER C  96     -19.385 -45.287  10.922  1.00 48.38           C  
ATOM   4154  CB  SER C  96     -19.418 -42.811  11.262  1.00 48.38           C  
ATOM   4155  O   SER C  96     -18.332 -45.794  10.531  1.00 48.38           O  
ATOM   4156  OG  SER C  96     -18.642 -42.827  10.075  1.00 48.38           O  
ATOM   4157  N   GLU C  97     -20.433 -46.135  10.834  1.00 54.51           N  
ATOM   4158  CA  GLU C  97     -20.859 -47.240   9.981  1.00 54.51           C  
ATOM   4159  C   GLU C  97     -20.542 -46.959   8.514  1.00 54.51           C  
ATOM   4160  CB  GLU C  97     -22.356 -47.507  10.154  1.00 54.51           C  
ATOM   4161  O   GLU C  97     -20.155 -47.864   7.773  1.00 54.51           O  
ATOM   4162  CG  GLU C  97     -22.698 -48.973  10.376  1.00 54.51           C  
ATOM   4163  CD  GLU C  97     -24.071 -49.182  10.995  1.00 54.51           C  
ATOM   4164  OE1 GLU C  97     -24.497 -50.349  11.147  1.00 54.51           O  
ATOM   4165  OE2 GLU C  97     -24.726 -48.170  11.330  1.00 54.51           O  
ATOM   4166  N   GLU C  98     -20.488 -45.659   8.154  1.00 57.52           N  
ATOM   4167  CA  GLU C  98     -20.362 -45.350   6.733  1.00 57.52           C  
ATOM   4168  C   GLU C  98     -18.912 -45.463   6.270  1.00 57.52           C  
ATOM   4169  CB  GLU C  98     -20.902 -43.948   6.437  1.00 57.52           C  
ATOM   4170  O   GLU C  98     -18.641 -45.970   5.180  1.00 57.52           O  
ATOM   4171  CG  GLU C  98     -22.233 -43.945   5.700  1.00 57.52           C  
ATOM   4172  CD  GLU C  98     -22.823 -42.553   5.533  1.00 57.52           C  
ATOM   4173  OE1 GLU C  98     -23.918 -42.425   4.939  1.00 57.52           O  
ATOM   4174  OE2 GLU C  98     -22.184 -41.583   5.998  1.00 57.52           O  
ATOM   4175  N   VAL C  99     -17.991 -44.878   7.002  1.00 55.65           N  
ATOM   4176  CA  VAL C  99     -16.589 -44.956   6.606  1.00 55.65           C  
ATOM   4177  C   VAL C  99     -16.114 -46.406   6.667  1.00 55.65           C  
ATOM   4178  CB  VAL C  99     -15.697 -44.065   7.500  1.00 55.65           C  
ATOM   4179  O   VAL C  99     -15.342 -46.849   5.812  1.00 55.65           O  
ATOM   4180  CG1 VAL C  99     -14.224 -44.236   7.134  1.00 55.65           C  
ATOM   4181  CG2 VAL C  99     -16.115 -42.601   7.379  1.00 55.65           C  
ATOM   4182  N   ARG C 100     -16.528 -47.153   7.675  1.00 57.13           N  
ATOM   4183  CA  ARG C 100     -16.210 -48.575   7.754  1.00 57.13           C  
ATOM   4184  C   ARG C 100     -16.732 -49.322   6.531  1.00 57.13           C  
ATOM   4185  CB  ARG C 100     -16.794 -49.187   9.029  1.00 57.13           C  
ATOM   4186  O   ARG C 100     -16.074 -50.234   6.026  1.00 57.13           O  
ATOM   4187  CG  ARG C 100     -15.823 -49.217  10.199  1.00 57.13           C  
ATOM   4188  CD  ARG C 100     -16.416 -49.931  11.406  1.00 57.13           C  
ATOM   4189  NE  ARG C 100     -15.526 -49.865  12.562  1.00 57.13           N  
ATOM   4190  NH1 ARG C 100     -17.013 -50.859  14.024  1.00 57.13           N  
ATOM   4191  NH2 ARG C 100     -14.945 -50.197  14.758  1.00 57.13           N  
ATOM   4192  CZ  ARG C 100     -15.830 -50.307  13.779  1.00 57.13           C  
ATOM   4193  N   GLU C 101     -17.858 -48.850   6.007  1.00 62.13           N  
ATOM   4194  CA  GLU C 101     -18.471 -49.484   4.844  1.00 62.13           C  
ATOM   4195  C   GLU C 101     -17.678 -49.191   3.573  1.00 62.13           C  
ATOM   4196  CB  GLU C 101     -19.920 -49.019   4.679  1.00 62.13           C  
ATOM   4197  O   GLU C 101     -17.519 -50.065   2.719  1.00 62.13           O  
ATOM   4198  CG  GLU C 101     -20.900 -50.149   4.397  1.00 62.13           C  
ATOM   4199  CD  GLU C 101     -22.349 -49.691   4.361  1.00 62.13           C  
ATOM   4200  OE1 GLU C 101     -23.242 -50.524   4.084  1.00 62.13           O  
ATOM   4201  OE2 GLU C 101     -22.593 -48.490   4.611  1.00 62.13           O  
ATOM   4202  N   GLU C 102     -17.152 -47.952   3.469  1.00 62.19           N  
ATOM   4203  CA  GLU C 102     -16.395 -47.587   2.275  1.00 62.19           C  
ATOM   4204  C   GLU C 102     -15.050 -48.306   2.232  1.00 62.19           C  
ATOM   4205  CB  GLU C 102     -16.184 -46.072   2.215  1.00 62.19           C  
ATOM   4206  O   GLU C 102     -14.601 -48.730   1.165  1.00 62.19           O  
ATOM   4207  CG  GLU C 102     -16.866 -45.402   1.031  1.00 62.19           C  
ATOM   4208  CD  GLU C 102     -16.718 -43.888   1.031  1.00 62.19           C  
ATOM   4209  OE1 GLU C 102     -17.280 -43.224   0.131  1.00 62.19           O  
ATOM   4210  OE2 GLU C 102     -16.033 -43.364   1.937  1.00 62.19           O  
ATOM   4211  N   ILE C 103     -14.380 -48.376   3.339  1.00 59.43           N  
ATOM   4212  CA  ILE C 103     -13.110 -49.091   3.402  1.00 59.43           C  
ATOM   4213  C   ILE C 103     -13.340 -50.576   3.127  1.00 59.43           C  
ATOM   4214  CB  ILE C 103     -12.421 -48.900   4.772  1.00 59.43           C  
ATOM   4215  O   ILE C 103     -12.559 -51.210   2.415  1.00 59.43           O  
ATOM   4216  CG1 ILE C 103     -12.000 -47.438   4.959  1.00 59.43           C  
ATOM   4217  CG2 ILE C 103     -11.218 -49.839   4.907  1.00 59.43           C  
ATOM   4218  CD1 ILE C 103     -11.436 -47.128   6.339  1.00 59.43           C  
ATOM   4219  N   ALA C 104     -14.421 -51.077   3.645  1.00 66.91           N  
ATOM   4220  CA  ALA C 104     -14.771 -52.476   3.414  1.00 66.91           C  
ATOM   4221  C   ALA C 104     -15.014 -52.743   1.931  1.00 66.91           C  
ATOM   4222  CB  ALA C 104     -16.005 -52.857   4.228  1.00 66.91           C  
ATOM   4223  O   ALA C 104     -14.589 -53.773   1.402  1.00 66.91           O  
ATOM   4224  N   VAL C 105     -15.643 -51.789   1.254  1.00 68.61           N  
ATOM   4225  CA  VAL C 105     -15.923 -51.935  -0.170  1.00 68.61           C  
ATOM   4226  C   VAL C 105     -14.621 -51.865  -0.964  1.00 68.61           C  
ATOM   4227  CB  VAL C 105     -16.910 -50.855  -0.668  1.00 68.61           C  
ATOM   4228  O   VAL C 105     -14.415 -52.639  -1.901  1.00 68.61           O  
ATOM   4229  CG1 VAL C 105     -17.055 -50.915  -2.188  1.00 68.61           C  
ATOM   4230  CG2 VAL C 105     -18.269 -51.023   0.009  1.00 68.61           C  
ATOM   4231  N   ALA C 106     -13.696 -50.941  -0.587  1.00 64.95           N  
ATOM   4232  CA  ALA C 106     -12.423 -50.802  -1.289  1.00 64.95           C  
ATOM   4233  C   ALA C 106     -11.560 -52.047  -1.111  1.00 64.95           C  
ATOM   4234  CB  ALA C 106     -11.676 -49.565  -0.797  1.00 64.95           C  
ATOM   4235  O   ALA C 106     -10.903 -52.495  -2.054  1.00 64.95           O  
ATOM   4236  N   LEU C 107     -11.534 -52.547   0.081  1.00 65.76           N  
ATOM   4237  CA  LEU C 107     -10.763 -53.759   0.340  1.00 65.76           C  
ATOM   4238  C   LEU C 107     -11.337 -54.943  -0.431  1.00 65.76           C  
ATOM   4239  CB  LEU C 107     -10.744 -54.072   1.838  1.00 65.76           C  
ATOM   4240  O   LEU C 107     -10.588 -55.793  -0.919  1.00 65.76           O  
ATOM   4241  CG  LEU C 107      -9.636 -53.406   2.656  1.00 65.76           C  
ATOM   4242  CD1 LEU C 107     -10.033 -53.334   4.127  1.00 65.76           C  
ATOM   4243  CD2 LEU C 107      -8.321 -54.159   2.488  1.00 65.76           C  
ATOM   4244  N   LYS C 108     -12.632 -55.033  -0.594  1.00 71.74           N  
ATOM   4245  CA  LYS C 108     -13.291 -56.086  -1.362  1.00 71.74           C  
ATOM   4246  C   LYS C 108     -12.942 -55.986  -2.844  1.00 71.74           C  
ATOM   4247  CB  LYS C 108     -14.807 -56.018  -1.175  1.00 71.74           C  
ATOM   4248  O   LYS C 108     -12.718 -57.002  -3.504  1.00 71.74           O  
ATOM   4249  CG  LYS C 108     -15.487 -57.378  -1.135  1.00 71.74           C  
ATOM   4250  CD  LYS C 108     -16.975 -57.251  -0.835  1.00 71.74           C  
ATOM   4251  CE  LYS C 108     -17.664 -58.609  -0.828  1.00 71.74           C  
ATOM   4252  NZ  LYS C 108     -19.120 -58.490  -0.520  1.00 71.74           N  
ATOM   4253  N   LYS C 109     -12.863 -54.743  -3.375  1.00 68.43           N  
ATOM   4254  CA  LYS C 109     -12.512 -54.530  -4.776  1.00 68.43           C  
ATOM   4255  C   LYS C 109     -11.066 -54.935  -5.049  1.00 68.43           C  
ATOM   4256  CB  LYS C 109     -12.729 -53.067  -5.168  1.00 68.43           C  
ATOM   4257  O   LYS C 109     -10.770 -55.544  -6.079  1.00 68.43           O  
ATOM   4258  CG  LYS C 109     -14.088 -52.789  -5.791  1.00 68.43           C  
ATOM   4259  CD  LYS C 109     -14.221 -51.332  -6.215  1.00 68.43           C  
ATOM   4260  CE  LYS C 109     -15.601 -51.038  -6.787  1.00 68.43           C  
ATOM   4261  NZ  LYS C 109     -15.753 -49.599  -7.157  1.00 68.43           N  
ATOM   4262  N   ASP C 110     -10.169 -54.557  -4.171  1.00 63.81           N  
ATOM   4263  CA  ASP C 110      -8.762 -54.918  -4.313  1.00 63.81           C  
ATOM   4264  C   ASP C 110      -8.573 -56.431  -4.246  1.00 63.81           C  
ATOM   4265  CB  ASP C 110      -7.920 -54.234  -3.233  1.00 63.81           C  
ATOM   4266  O   ASP C 110      -7.770 -56.996  -4.991  1.00 63.81           O  
ATOM   4267  CG  ASP C 110      -6.689 -53.542  -3.790  1.00 63.81           C  
ATOM   4268  OD1 ASP C 110      -6.666 -53.216  -4.997  1.00 63.81           O  
ATOM   4269  OD2 ASP C 110      -5.732 -53.322  -3.016  1.00 63.81           O  
ATOM   4270  N   SER C 111      -9.283 -57.059  -3.376  1.00 71.55           N  
ATOM   4271  CA  SER C 111      -9.230 -58.512  -3.254  1.00 71.55           C  
ATOM   4272  C   SER C 111      -9.731 -59.192  -4.524  1.00 71.55           C  
ATOM   4273  CB  SER C 111     -10.055 -58.980  -2.055  1.00 71.55           C  
ATOM   4274  O   SER C 111      -9.158 -60.190  -4.968  1.00 71.55           O  
ATOM   4275  OG  SER C 111      -9.927 -60.380  -1.872  1.00 71.55           O  
ATOM   4276  N   ARG C 112     -10.769 -58.666  -5.113  1.00 71.77           N  
ATOM   4277  CA  ARG C 112     -11.305 -59.207  -6.358  1.00 71.77           C  
ATOM   4278  C   ARG C 112     -10.311 -59.038  -7.502  1.00 71.77           C  
ATOM   4279  CB  ARG C 112     -12.631 -58.531  -6.712  1.00 71.77           C  
ATOM   4280  O   ARG C 112     -10.148 -59.938  -8.328  1.00 71.77           O  
ATOM   4281  CG  ARG C 112     -13.855 -59.262  -6.185  1.00 71.77           C  
ATOM   4282  CD  ARG C 112     -15.147 -58.574  -6.605  1.00 71.77           C  
ATOM   4283  NE  ARG C 112     -16.322 -59.296  -6.126  1.00 71.77           N  
ATOM   4284  NH1 ARG C 112     -17.847 -57.741  -6.895  1.00 71.77           N  
ATOM   4285  NH2 ARG C 112     -18.573 -59.620  -5.800  1.00 71.77           N  
ATOM   4286  CZ  ARG C 112     -17.578 -58.884  -6.275  1.00 71.77           C  
ATOM   4287  N   ARG C 113      -9.650 -57.878  -7.582  1.00 69.04           N  
ATOM   4288  CA  ARG C 113      -8.642 -57.598  -8.599  1.00 69.04           C  
ATOM   4289  C   ARG C 113      -7.463 -58.558  -8.480  1.00 69.04           C  
ATOM   4290  CB  ARG C 113      -8.154 -56.152  -8.490  1.00 69.04           C  
ATOM   4291  O   ARG C 113      -6.968 -59.070  -9.486  1.00 69.04           O  
ATOM   4292  CG  ARG C 113      -7.775 -55.528  -9.823  1.00 69.04           C  
ATOM   4293  CD  ARG C 113      -7.274 -54.100  -9.655  1.00 69.04           C  
ATOM   4294  NE  ARG C 113      -7.848 -53.206 -10.656  1.00 69.04           N  
ATOM   4295  NH1 ARG C 113      -6.458 -51.427 -10.165  1.00 69.04           N  
ATOM   4296  NH2 ARG C 113      -8.040 -51.231 -11.812  1.00 69.04           N  
ATOM   4297  CZ  ARG C 113      -7.447 -51.956 -10.876  1.00 69.04           C  
ATOM   4298  N   GLU C 114      -6.991 -58.701  -7.247  1.00 66.87           N  
ATOM   4299  CA  GLU C 114      -5.893 -59.631  -6.998  1.00 66.87           C  
ATOM   4300  C   GLU C 114      -6.300 -61.064  -7.328  1.00 66.87           C  
ATOM   4301  CB  GLU C 114      -5.428 -59.538  -5.543  1.00 66.87           C  
ATOM   4302  O   GLU C 114      -5.497 -61.838  -7.854  1.00 66.87           O  
ATOM   4303  CG  GLU C 114      -3.943 -59.810  -5.353  1.00 66.87           C  
ATOM   4304  CD  GLU C 114      -3.060 -58.653  -5.792  1.00 66.87           C  
ATOM   4305  OE1 GLU C 114      -1.816 -58.779  -5.726  1.00 66.87           O  
ATOM   4306  OE2 GLU C 114      -3.617 -57.611  -6.205  1.00 66.87           O  
ATOM   4307  N   GLY C 115      -7.531 -61.417  -7.058  1.00 73.58           N  
ATOM   4308  CA  GLY C 115      -8.054 -62.728  -7.408  1.00 73.58           C  
ATOM   4309  C   GLY C 115      -8.047 -62.995  -8.901  1.00 73.58           C  
ATOM   4310  O   GLY C 115      -7.676 -64.085  -9.341  1.00 73.58           O  
ATOM   4311  N   ARG C 116      -8.423 -62.049  -9.696  1.00 73.15           N  
ATOM   4312  CA  ARG C 116      -8.431 -62.174 -11.150  1.00 73.15           C  
ATOM   4313  C   ARG C 116      -7.014 -62.317 -11.695  1.00 73.15           C  
ATOM   4314  CB  ARG C 116      -9.119 -60.967 -11.790  1.00 73.15           C  
ATOM   4315  O   ARG C 116      -6.776 -63.089 -12.626  1.00 73.15           O  
ATOM   4316  CG  ARG C 116     -10.633 -61.088 -11.862  1.00 73.15           C  
ATOM   4317  CD  ARG C 116     -11.258 -59.915 -12.604  1.00 73.15           C  
ATOM   4318  NE  ARG C 116     -12.206 -59.188 -11.764  1.00 73.15           N  
ATOM   4319  NH1 ARG C 116     -12.782 -57.649 -13.387  1.00 73.15           N  
ATOM   4320  NH2 ARG C 116     -13.743 -57.544 -11.309  1.00 73.15           N  
ATOM   4321  CZ  ARG C 116     -12.908 -58.129 -12.155  1.00 73.15           C  
ATOM   4322  N   ARG C 117      -6.058 -61.613 -11.168  1.00 69.33           N  
ATOM   4323  CA  ARG C 117      -4.658 -61.690 -11.574  1.00 69.33           C  
ATOM   4324  C   ARG C 117      -4.099 -63.091 -11.352  1.00 69.33           C  
ATOM   4325  CB  ARG C 117      -3.819 -60.664 -10.808  1.00 69.33           C  
ATOM   4326  O   ARG C 117      -3.429 -63.643 -12.227  1.00 69.33           O  
ATOM   4327  CG  ARG C 117      -2.417 -60.475 -11.365  1.00 69.33           C  
ATOM   4328  CD  ARG C 117      -1.600 -59.507 -10.520  1.00 69.33           C  
ATOM   4329  NE  ARG C 117      -0.500 -60.183  -9.839  1.00 69.33           N  
ATOM   4330  NH1 ARG C 117       0.960 -58.399  -9.987  1.00 69.33           N  
ATOM   4331  NH2 ARG C 117       1.621 -60.346  -8.974  1.00 69.33           N  
ATOM   4332  CZ  ARG C 117       0.692 -59.641  -9.602  1.00 69.33           C  
ATOM   4333  N   LEU C 118      -4.400 -63.591 -10.150  1.00 72.26           N  
ATOM   4334  CA  LEU C 118      -3.903 -64.920  -9.813  1.00 72.26           C  
ATOM   4335  C   LEU C 118      -4.524 -65.978 -10.719  1.00 72.26           C  
ATOM   4336  CB  LEU C 118      -4.200 -65.248  -8.348  1.00 72.26           C  
ATOM   4337  O   LEU C 118      -3.853 -66.934 -11.115  1.00 72.26           O  
ATOM   4338  CG  LEU C 118      -3.279 -64.604  -7.309  1.00 72.26           C  
ATOM   4339  CD1 LEU C 118      -3.893 -64.712  -5.918  1.00 72.26           C  
ATOM   4340  CD2 LEU C 118      -1.899 -65.252  -7.343  1.00 72.26           C  
ATOM   4341  N   LYS C 119      -5.756 -65.838 -11.085  1.00 76.36           N  
ATOM   4342  CA  LYS C 119      -6.441 -66.762 -11.985  1.00 76.36           C  
ATOM   4343  C   LYS C 119      -5.836 -66.715 -13.385  1.00 76.36           C  
ATOM   4344  CB  LYS C 119      -7.935 -66.441 -12.048  1.00 76.36           C  
ATOM   4345  O   LYS C 119      -5.687 -67.750 -14.038  1.00 76.36           O  
ATOM   4346  CG  LYS C 119      -8.787 -67.274 -11.102  1.00 76.36           C  
ATOM   4347  CD  LYS C 119     -10.268 -66.953 -11.255  1.00 76.36           C  
ATOM   4348  CE  LYS C 119     -11.112 -67.699 -10.230  1.00 76.36           C  
ATOM   4349  NZ  LYS C 119     -12.559 -67.346 -10.340  1.00 76.36           N  
ATOM   4350  N   ARG C 120      -5.471 -65.567 -13.806  1.00 69.73           N  
ATOM   4351  CA  ARG C 120      -4.865 -65.419 -15.125  1.00 69.73           C  
ATOM   4352  C   ARG C 120      -3.488 -66.073 -15.172  1.00 69.73           C  
ATOM   4353  CB  ARG C 120      -4.755 -63.940 -15.503  1.00 69.73           C  
ATOM   4354  O   ARG C 120      -3.134 -66.716 -16.162  1.00 69.73           O  
ATOM   4355  CG  ARG C 120      -6.003 -63.379 -16.165  1.00 69.73           C  
ATOM   4356  CD  ARG C 120      -5.834 -61.912 -16.536  1.00 69.73           C  
ATOM   4357  NE  ARG C 120      -7.122 -61.236 -16.663  1.00 69.73           N  
ATOM   4358  NH1 ARG C 120      -6.221 -59.158 -17.118  1.00 69.73           N  
ATOM   4359  NH2 ARG C 120      -8.495 -59.432 -17.028  1.00 69.73           N  
ATOM   4360  CZ  ARG C 120      -7.277 -59.944 -16.936  1.00 69.73           C  
ATOM   4361  N   GLN C 121      -2.793 -65.840 -14.077  1.00 67.77           N  
ATOM   4362  CA  GLN C 121      -1.466 -66.441 -13.999  1.00 67.77           C  
ATOM   4363  C   GLN C 121      -1.551 -67.965 -14.006  1.00 67.77           C  
ATOM   4364  CB  GLN C 121      -0.732 -65.963 -12.745  1.00 67.77           C  
ATOM   4365  O   GLN C 121      -0.744 -68.634 -14.655  1.00 67.77           O  
ATOM   4366  CG  GLN C 121       0.014 -64.649 -12.933  1.00 67.77           C  
ATOM   4367  CD  GLN C 121       0.736 -64.199 -11.677  1.00 67.77           C  
ATOM   4368  NE2 GLN C 121       1.418 -63.062 -11.760  1.00 67.77           N  
ATOM   4369  OE1 GLN C 121       0.682 -64.868 -10.640  1.00 67.77           O  
ATOM   4370  N   ALA C 122      -2.489 -68.463 -13.299  1.00 75.58           N  
ATOM   4371  CA  ALA C 122      -2.708 -69.906 -13.256  1.00 75.58           C  
ATOM   4372  C   ALA C 122      -3.135 -70.437 -14.621  1.00 75.58           C  
ATOM   4373  CB  ALA C 122      -3.755 -70.254 -12.201  1.00 75.58           C  
ATOM   4374  O   ALA C 122      -2.697 -71.510 -15.043  1.00 75.58           O  
ATOM   4375  N   ALA C 123      -3.990 -69.716 -15.306  1.00 73.79           N  
ATOM   4376  CA  ALA C 123      -4.440 -70.110 -16.639  1.00 73.79           C  
ATOM   4377  C   ALA C 123      -3.277 -70.126 -17.628  1.00 73.79           C  
ATOM   4378  CB  ALA C 123      -5.539 -69.171 -17.129  1.00 73.79           C  
ATOM   4379  O   ALA C 123      -3.176 -71.028 -18.462  1.00 73.79           O  
ATOM   4380  N   LYS C 124      -2.378 -69.179 -17.509  1.00 69.51           N  
ATOM   4381  CA  LYS C 124      -1.208 -69.101 -18.379  1.00 69.51           C  
ATOM   4382  C   LYS C 124      -0.256 -70.265 -18.125  1.00 69.51           C  
ATOM   4383  CB  LYS C 124      -0.477 -67.772 -18.178  1.00 69.51           C  
ATOM   4384  O   LYS C 124       0.286 -70.848 -19.067  1.00 69.51           O  
ATOM   4385  CG  LYS C 124      -0.673 -66.780 -19.315  1.00 69.51           C  
ATOM   4386  CD  LYS C 124       0.093 -65.487 -19.066  1.00 69.51           C  
ATOM   4387  CE  LYS C 124      -0.167 -64.462 -20.163  1.00 69.51           C  
ATOM   4388  NZ  LYS C 124       0.551 -63.179 -19.903  1.00 69.51           N  
ATOM   4389  N   LYS C 125      -0.034 -70.569 -16.905  1.00 69.00           N  
ATOM   4390  CA  LYS C 125       0.841 -71.674 -16.527  1.00 69.00           C  
ATOM   4391  C   LYS C 125       0.276 -73.010 -17.001  1.00 69.00           C  
ATOM   4392  CB  LYS C 125       1.049 -71.701 -15.012  1.00 69.00           C  
ATOM   4393  O   LYS C 125       1.018 -73.867 -17.487  1.00 69.00           O  
ATOM   4394  CG  LYS C 125       2.509 -71.762 -14.588  1.00 69.00           C  
ATOM   4395  CD  LYS C 125       2.649 -71.800 -13.071  1.00 69.00           C  
ATOM   4396  CE  LYS C 125       4.107 -71.918 -12.647  1.00 69.00           C  
ATOM   4397  NZ  LYS C 125       4.250 -71.948 -11.161  1.00 69.00           N  
ATOM   4398  N   ASN C 126      -1.047 -73.104 -16.875  1.00 74.34           N  
ATOM   4399  CA  ASN C 126      -1.704 -74.345 -17.271  1.00 74.34           C  
ATOM   4400  C   ASN C 126      -1.711 -74.517 -18.787  1.00 74.34           C  
ATOM   4401  CB  ASN C 126      -3.133 -74.394 -16.724  1.00 74.34           C  
ATOM   4402  O   ASN C 126      -1.745 -75.642 -19.288  1.00 74.34           O  
ATOM   4403  CG  ASN C 126      -3.189 -74.835 -15.275  1.00 74.34           C  
ATOM   4404  ND2 ASN C 126      -4.307 -74.560 -14.614  1.00 74.34           N  
ATOM   4405  OD1 ASN C 126      -2.235 -75.418 -14.753  1.00 74.34           O  
ATOM   4406  N   ALA C 127      -1.628 -73.397 -19.455  1.00 71.13           N  
ATOM   4407  CA  ALA C 127      -1.675 -73.439 -20.914  1.00 71.13           C  
ATOM   4408  C   ALA C 127      -0.279 -73.623 -21.503  1.00 71.13           C  
ATOM   4409  CB  ALA C 127      -2.317 -72.168 -21.463  1.00 71.13           C  
ATOM   4410  O   ALA C 127      -0.133 -73.909 -22.694  1.00 71.13           O  
ATOM   4411  N   MET C 128       0.770 -73.541 -20.682  1.00 69.57           N  
ATOM   4412  CA  MET C 128       2.146 -73.672 -21.152  1.00 69.57           C  
ATOM   4413  C   MET C 128       2.479 -75.128 -21.462  1.00 69.57           C  
ATOM   4414  CB  MET C 128       3.124 -73.122 -20.112  1.00 69.57           C  
ATOM   4415  O   MET C 128       2.095 -76.030 -20.715  1.00 69.57           O  
ATOM   4416  CG  MET C 128       4.363 -72.479 -20.716  1.00 69.57           C  
ATOM   4417  SD  MET C 128       5.542 -71.891 -19.439  1.00 69.57           S  
ATOM   4418  CE  MET C 128       6.447 -70.639 -20.392  1.00 69.57           C  
ATOM   4419  N   VAL C 129       3.021 -75.505 -22.680  1.00 69.10           N  
ATOM   4420  CA  VAL C 129       3.416 -76.845 -23.102  1.00 69.10           C  
ATOM   4421  C   VAL C 129       4.937 -76.972 -23.062  1.00 69.10           C  
ATOM   4422  CB  VAL C 129       2.892 -77.171 -24.519  1.00 69.10           C  
ATOM   4423  O   VAL C 129       5.654 -76.092 -23.544  1.00 69.10           O  
ATOM   4424  CG1 VAL C 129       3.295 -78.585 -24.932  1.00 69.10           C  
ATOM   4425  CG2 VAL C 129       1.374 -77.007 -24.576  1.00 69.10           C  
ATOM   4426  N   CYS C 130       5.393 -77.984 -22.387  1.00 68.12           N  
ATOM   4427  CA  CYS C 130       6.820 -78.260 -22.255  1.00 68.12           C  
ATOM   4428  C   CYS C 130       7.436 -78.599 -23.607  1.00 68.12           C  
ATOM   4429  CB  CYS C 130       7.055 -79.409 -21.275  1.00 68.12           C  
ATOM   4430  O   CYS C 130       6.884 -79.402 -24.362  1.00 68.12           O  
ATOM   4431  SG  CYS C 130       8.781 -79.928 -21.162  1.00 68.12           S  
ATOM   4432  N   PHE C 131       8.530 -77.946 -23.961  1.00 63.23           N  
ATOM   4433  CA  PHE C 131       9.209 -78.157 -25.234  1.00 63.23           C  
ATOM   4434  C   PHE C 131       9.927 -79.501 -25.249  1.00 63.23           C  
ATOM   4435  CB  PHE C 131      10.205 -77.026 -25.507  1.00 63.23           C  
ATOM   4436  O   PHE C 131      10.242 -80.030 -26.317  1.00 63.23           O  
ATOM   4437  CG  PHE C 131       9.575 -75.788 -26.087  1.00 63.23           C  
ATOM   4438  CD1 PHE C 131       9.196 -75.746 -27.423  1.00 63.23           C  
ATOM   4439  CD2 PHE C 131       9.362 -74.667 -25.296  1.00 63.23           C  
ATOM   4440  CE1 PHE C 131       8.613 -74.602 -27.964  1.00 63.23           C  
ATOM   4441  CE2 PHE C 131       8.779 -73.520 -25.829  1.00 63.23           C  
ATOM   4442  CZ  PHE C 131       8.407 -73.490 -27.163  1.00 63.23           C  
ATOM   4443  N   HIS C 132      10.055 -80.076 -24.068  1.00 65.33           N  
ATOM   4444  CA  HIS C 132      10.728 -81.367 -23.987  1.00 65.33           C  
ATOM   4445  C   HIS C 132       9.724 -82.515 -24.005  1.00 65.33           C  
ATOM   4446  CB  HIS C 132      11.590 -81.444 -22.725  1.00 65.33           C  
ATOM   4447  O   HIS C 132       9.751 -83.355 -24.908  1.00 65.33           O  
ATOM   4448  CG  HIS C 132      12.371 -82.713 -22.607  1.00 65.33           C  
ATOM   4449  CD2 HIS C 132      13.615 -83.035 -23.035  1.00 65.33           C  
ATOM   4450  ND1 HIS C 132      11.874 -83.839 -21.986  1.00 65.33           N  
ATOM   4451  CE1 HIS C 132      12.781 -84.800 -22.037  1.00 65.33           C  
ATOM   4452  NE2 HIS C 132      13.847 -84.337 -22.669  1.00 65.33           N  
ATOM   4453  N   CYS C 133       8.870 -82.572 -23.036  1.00 67.94           N  
ATOM   4454  CA  CYS C 133       7.963 -83.704 -22.887  1.00 67.94           C  
ATOM   4455  C   CYS C 133       6.631 -83.430 -23.575  1.00 67.94           C  
ATOM   4456  CB  CYS C 133       7.730 -84.015 -21.409  1.00 67.94           C  
ATOM   4457  O   CYS C 133       5.835 -84.348 -23.785  1.00 67.94           O  
ATOM   4458  SG  CYS C 133       6.753 -82.763 -20.547  1.00 67.94           S  
ATOM   4459  N   ARG C 134       6.436 -82.194 -24.031  1.00 69.39           N  
ATOM   4460  CA  ARG C 134       5.239 -81.759 -24.743  1.00 69.39           C  
ATOM   4461  C   ARG C 134       3.999 -81.903 -23.867  1.00 69.39           C  
ATOM   4462  CB  ARG C 134       5.062 -82.557 -26.037  1.00 69.39           C  
ATOM   4463  O   ARG C 134       2.882 -82.019 -24.377  1.00 69.39           O  
ATOM   4464  CG  ARG C 134       6.207 -82.393 -27.023  1.00 69.39           C  
ATOM   4465  CD  ARG C 134       5.897 -81.341 -28.079  1.00 69.39           C  
ATOM   4466  NE  ARG C 134       6.887 -81.347 -29.152  1.00 69.39           N  
ATOM   4467  NH1 ARG C 134       6.011 -79.512 -30.249  1.00 69.39           N  
ATOM   4468  NH2 ARG C 134       7.863 -80.575 -31.082  1.00 69.39           N  
ATOM   4469  CZ  ARG C 134       6.918 -80.478 -30.159  1.00 69.39           C  
ATOM   4470  N   LYS C 135       4.112 -81.915 -22.548  1.00 74.41           N  
ATOM   4471  CA  LYS C 135       2.994 -81.937 -21.609  1.00 74.41           C  
ATOM   4472  C   LYS C 135       2.735 -80.549 -21.030  1.00 74.41           C  
ATOM   4473  CB  LYS C 135       3.262 -82.934 -20.480  1.00 74.41           C  
ATOM   4474  O   LYS C 135       3.658 -79.742 -20.902  1.00 74.41           O  
ATOM   4475  CG  LYS C 135       3.266 -84.388 -20.926  1.00 74.41           C  
ATOM   4476  CD  LYS C 135       3.459 -85.334 -19.748  1.00 74.41           C  
ATOM   4477  CE  LYS C 135       3.551 -86.784 -20.203  1.00 74.41           C  
ATOM   4478  NZ  LYS C 135       3.800 -87.710 -19.058  1.00 74.41           N  
ATOM   4479  N   PRO C 136       1.497 -80.201 -20.849  1.00 75.35           N  
ATOM   4480  CA  PRO C 136       1.132 -78.884 -20.322  1.00 75.35           C  
ATOM   4481  C   PRO C 136       1.449 -78.734 -18.836  1.00 75.35           C  
ATOM   4482  CB  PRO C 136      -0.378 -78.811 -20.568  1.00 75.35           C  
ATOM   4483  O   PRO C 136       1.560 -79.734 -18.121  1.00 75.35           O  
ATOM   4484  CG  PRO C 136      -0.796 -80.229 -20.792  1.00 75.35           C  
ATOM   4485  CD  PRO C 136       0.425 -81.043 -21.109  1.00 75.35           C  
ATOM   4486  N   GLY C 137       1.780 -77.503 -18.438  1.00 74.47           N  
ATOM   4487  CA  GLY C 137       1.818 -77.252 -17.006  1.00 74.47           C  
ATOM   4488  C   GLY C 137       3.202 -76.890 -16.500  1.00 74.47           C  
ATOM   4489  O   GLY C 137       3.363 -76.505 -15.340  1.00 74.47           O  
ATOM   4490  N   HIS C 138       4.213 -77.140 -17.390  1.00 69.06           N  
ATOM   4491  CA  HIS C 138       5.561 -76.819 -16.936  1.00 69.06           C  
ATOM   4492  C   HIS C 138       6.457 -76.426 -18.106  1.00 69.06           C  
ATOM   4493  CB  HIS C 138       6.170 -78.005 -16.185  1.00 69.06           C  
ATOM   4494  O   HIS C 138       6.132 -76.704 -19.263  1.00 69.06           O  
ATOM   4495  CG  HIS C 138       6.362 -79.220 -17.036  1.00 69.06           C  
ATOM   4496  CD2 HIS C 138       7.420 -79.629 -17.776  1.00 69.06           C  
ATOM   4497  ND1 HIS C 138       5.385 -80.178 -17.195  1.00 69.06           N  
ATOM   4498  CE1 HIS C 138       5.835 -81.128 -17.999  1.00 69.06           C  
ATOM   4499  NE2 HIS C 138       7.067 -80.818 -18.365  1.00 69.06           N  
ATOM   4500  N   GLY C 139       7.414 -75.628 -17.844  1.00 66.39           N  
ATOM   4501  CA  GLY C 139       8.453 -75.332 -18.817  1.00 66.39           C  
ATOM   4502  C   GLY C 139       9.596 -76.329 -18.791  1.00 66.39           C  
ATOM   4503  O   GLY C 139       9.626 -77.225 -17.945  1.00 66.39           O  
ATOM   4504  N   ILE C 140      10.464 -76.267 -19.788  1.00 65.60           N  
ATOM   4505  CA  ILE C 140      11.589 -77.183 -19.942  1.00 65.60           C  
ATOM   4506  C   ILE C 140      12.433 -77.182 -18.670  1.00 65.60           C  
ATOM   4507  CB  ILE C 140      12.459 -76.807 -21.163  1.00 65.60           C  
ATOM   4508  O   ILE C 140      13.003 -78.210 -18.295  1.00 65.60           O  
ATOM   4509  CG1 ILE C 140      13.273 -78.019 -21.631  1.00 65.60           C  
ATOM   4510  CG2 ILE C 140      13.377 -75.627 -20.829  1.00 65.60           C  
ATOM   4511  CD1 ILE C 140      13.780 -77.908 -23.063  1.00 65.60           C  
ATOM   4512  N   ALA C 141      12.543 -76.014 -17.966  1.00 65.98           N  
ATOM   4513  CA  ALA C 141      13.363 -75.893 -16.764  1.00 65.98           C  
ATOM   4514  C   ALA C 141      12.791 -76.728 -15.622  1.00 65.98           C  
ATOM   4515  CB  ALA C 141      13.478 -74.430 -16.343  1.00 65.98           C  
ATOM   4516  O   ALA C 141      13.537 -77.232 -14.779  1.00 65.98           O  
ATOM   4517  N   ASP C 142      11.474 -77.030 -15.653  1.00 67.56           N  
ATOM   4518  CA  ASP C 142      10.806 -77.750 -14.574  1.00 67.56           C  
ATOM   4519  C   ASP C 142      10.302 -79.110 -15.051  1.00 67.56           C  
ATOM   4520  CB  ASP C 142       9.644 -76.924 -14.017  1.00 67.56           C  
ATOM   4521  O   ASP C 142       9.479 -79.741 -14.385  1.00 67.56           O  
ATOM   4522  CG  ASP C 142      10.098 -75.645 -13.336  1.00 67.56           C  
ATOM   4523  OD1 ASP C 142      11.155 -75.652 -12.669  1.00 67.56           O  
ATOM   4524  OD2 ASP C 142       9.390 -74.623 -13.465  1.00 67.56           O  
ATOM   4525  N   CYS C 143      10.782 -79.538 -16.247  1.00 69.50           N  
ATOM   4526  CA  CYS C 143      10.322 -80.804 -16.807  1.00 69.50           C  
ATOM   4527  C   CYS C 143      10.928 -81.984 -16.058  1.00 69.50           C  
ATOM   4528  CB  CYS C 143      10.676 -80.893 -18.291  1.00 69.50           C  
ATOM   4529  O   CYS C 143      12.151 -82.108 -15.972  1.00 69.50           O  
ATOM   4530  SG  CYS C 143      10.078 -82.397 -19.092  1.00 69.50           S  
ATOM   4531  N   PRO C 144      10.155 -82.752 -15.348  1.00 71.74           N  
ATOM   4532  CA  PRO C 144      10.648 -83.943 -14.654  1.00 71.74           C  
ATOM   4533  C   PRO C 144      11.402 -84.895 -15.579  1.00 71.74           C  
ATOM   4534  CB  PRO C 144       9.369 -84.596 -14.123  1.00 71.74           C  
ATOM   4535  O   PRO C 144      12.358 -85.548 -15.152  1.00 71.74           O  
ATOM   4536  CG  PRO C 144       8.262 -83.716 -14.604  1.00 71.74           C  
ATOM   4537  CD  PRO C 144       8.861 -82.577 -15.379  1.00 71.74           C  
ATOM   4538  N   ALA C 145      10.971 -85.054 -16.877  1.00 69.77           N  
ATOM   4539  CA  ALA C 145      11.602 -85.942 -17.850  1.00 69.77           C  
ATOM   4540  C   ALA C 145      12.978 -85.422 -18.255  1.00 69.77           C  
ATOM   4541  CB  ALA C 145      10.713 -86.101 -19.081  1.00 69.77           C  
ATOM   4542  O   ALA C 145      13.881 -86.206 -18.555  1.00 69.77           O  
ATOM   4543  N   ALA C 146      13.118 -84.119 -18.283  1.00 63.92           N  
ATOM   4544  CA  ALA C 146      14.389 -83.500 -18.647  1.00 63.92           C  
ATOM   4545  C   ALA C 146      15.397 -83.604 -17.506  1.00 63.92           C  
ATOM   4546  CB  ALA C 146      14.178 -82.038 -19.034  1.00 63.92           C  
ATOM   4547  O   ALA C 146      16.603 -83.712 -17.742  1.00 63.92           O  
ATOM   4548  N   LEU C 147      14.917 -83.523 -16.278  1.00 61.25           N  
ATOM   4549  CA  LEU C 147      15.785 -83.588 -15.107  1.00 61.25           C  
ATOM   4550  C   LEU C 147      16.414 -84.971 -14.973  1.00 61.25           C  
ATOM   4551  CB  LEU C 147      14.999 -83.248 -13.838  1.00 61.25           C  
ATOM   4552  O   LEU C 147      17.518 -85.106 -14.442  1.00 61.25           O  
ATOM   4553  CG  LEU C 147      14.742 -81.762 -13.578  1.00 61.25           C  
ATOM   4554  CD1 LEU C 147      13.552 -81.587 -12.641  1.00 61.25           C  
ATOM   4555  CD2 LEU C 147      15.986 -81.097 -13.001  1.00 61.25           C  
ATOM   4556  N   GLU C 148      15.798 -85.962 -15.525  1.00 59.29           N  
ATOM   4557  CA  GLU C 148      16.312 -87.328 -15.474  1.00 59.29           C  
ATOM   4558  C   GLU C 148      17.376 -87.558 -16.544  1.00 59.29           C  
ATOM   4559  CB  GLU C 148      15.173 -88.337 -15.639  1.00 59.29           C  
ATOM   4560  O   GLU C 148      18.169 -88.496 -16.446  1.00 59.29           O  
ATOM   4561  CG  GLU C 148      14.416 -88.626 -14.350  1.00 59.29           C  
ATOM   4562  CD  GLU C 148      13.276 -89.615 -14.533  1.00 59.29           C  
ATOM   4563  OE1 GLU C 148      12.593 -89.944 -13.537  1.00 59.29           O  
ATOM   4564  OE2 GLU C 148      13.065 -90.065 -15.681  1.00 59.29           O  
ATOM   4565  N   ASN C 149      17.322 -86.724 -17.585  1.00 53.12           N  
ATOM   4566  CA  ASN C 149      18.313 -86.840 -18.649  1.00 53.12           C  
ATOM   4567  C   ASN C 149      19.576 -86.045 -18.328  1.00 53.12           C  
ATOM   4568  CB  ASN C 149      17.723 -86.383 -19.985  1.00 53.12           C  
ATOM   4569  O   ASN C 149      19.532 -84.818 -18.224  1.00 53.12           O  
ATOM   4570  CG  ASN C 149      17.254 -87.542 -20.843  1.00 53.12           C  
ATOM   4571  ND2 ASN C 149      16.395 -87.252 -21.813  1.00 53.12           N  
ATOM   4572  OD1 ASN C 149      17.659 -88.688 -20.634  1.00 53.12           O  
ATOM   4573  N   GLN C 150      20.496 -86.625 -17.492  1.00 48.17           N  
ATOM   4574  CA  GLN C 150      21.753 -86.045 -17.029  1.00 48.17           C  
ATOM   4575  C   GLN C 150      22.498 -85.362 -18.172  1.00 48.17           C  
ATOM   4576  CB  GLN C 150      22.637 -87.119 -16.393  1.00 48.17           C  
ATOM   4577  O   GLN C 150      23.331 -84.483 -17.940  1.00 48.17           O  
ATOM   4578  CG  GLN C 150      22.430 -87.277 -14.893  1.00 48.17           C  
ATOM   4579  CD  GLN C 150      23.386 -88.277 -14.270  1.00 48.17           C  
ATOM   4580  NE2 GLN C 150      23.287 -88.454 -12.957  1.00 48.17           N  
ATOM   4581  OE1 GLN C 150      24.207 -88.885 -14.964  1.00 48.17           O  
ATOM   4582  N   ASP C 151      22.286 -85.790 -19.455  1.00 49.18           N  
ATOM   4583  CA  ASP C 151      23.063 -85.283 -20.582  1.00 49.18           C  
ATOM   4584  C   ASP C 151      22.508 -83.950 -21.077  1.00 49.18           C  
ATOM   4585  CB  ASP C 151      23.079 -86.302 -21.724  1.00 49.18           C  
ATOM   4586  O   ASP C 151      23.085 -83.323 -21.967  1.00 49.18           O  
ATOM   4587  CG  ASP C 151      24.028 -87.460 -21.471  1.00 49.18           C  
ATOM   4588  OD1 ASP C 151      24.955 -87.320 -20.645  1.00 49.18           O  
ATOM   4589  OD2 ASP C 151      23.849 -88.522 -22.107  1.00 49.18           O  
ATOM   4590  N   MET C 152      21.332 -83.569 -20.604  1.00 49.56           N  
ATOM   4591  CA  MET C 152      20.712 -82.348 -21.108  1.00 49.56           C  
ATOM   4592  C   MET C 152      21.174 -81.133 -20.310  1.00 49.56           C  
ATOM   4593  CB  MET C 152      19.187 -82.458 -21.057  1.00 49.56           C  
ATOM   4594  O   MET C 152      21.108 -81.133 -19.079  1.00 49.56           O  
ATOM   4595  CG  MET C 152      18.579 -83.122 -22.282  1.00 49.56           C  
ATOM   4596  SD  MET C 152      17.266 -82.100 -23.057  1.00 49.56           S  
ATOM   4597  CE  MET C 152      15.796 -82.823 -22.276  1.00 49.56           C  
ATOM   4598  N   GLY C 153      22.391 -80.607 -20.415  1.00 49.25           N  
ATOM   4599  CA  GLY C 153      23.050 -79.410 -19.917  1.00 49.25           C  
ATOM   4600  C   GLY C 153      22.077 -78.335 -19.473  1.00 49.25           C  
ATOM   4601  O   GLY C 153      21.862 -77.352 -20.186  1.00 49.25           O  
ATOM   4602  N   THR C 154      21.103 -78.741 -18.654  1.00 56.33           N  
ATOM   4603  CA  THR C 154      20.291 -77.639 -18.149  1.00 56.33           C  
ATOM   4604  C   THR C 154      21.094 -76.775 -17.181  1.00 56.33           C  
ATOM   4605  CB  THR C 154      19.021 -78.156 -17.448  1.00 56.33           C  
ATOM   4606  O   THR C 154      21.946 -77.282 -16.448  1.00 56.33           O  
ATOM   4607  CG2 THR C 154      17.920 -78.459 -18.458  1.00 56.33           C  
ATOM   4608  OG1 THR C 154      19.335 -79.354 -16.726  1.00 56.33           O  
ATOM   4609  N   GLY C 155      21.321 -75.456 -17.362  1.00 60.36           N  
ATOM   4610  CA  GLY C 155      22.009 -74.464 -16.551  1.00 60.36           C  
ATOM   4611  C   GLY C 155      23.360 -74.065 -17.114  1.00 60.36           C  
ATOM   4612  O   GLY C 155      24.193 -73.501 -16.402  1.00 60.36           O  
ATOM   4613  N   ILE C 156      23.623 -74.517 -18.300  1.00 64.73           N  
ATOM   4614  CA  ILE C 156      24.893 -74.157 -18.921  1.00 64.73           C  
ATOM   4615  C   ILE C 156      24.638 -73.287 -20.149  1.00 64.73           C  
ATOM   4616  CB  ILE C 156      25.706 -75.412 -19.313  1.00 64.73           C  
ATOM   4617  O   ILE C 156      23.549 -73.321 -20.727  1.00 64.73           O  
ATOM   4618  CG1 ILE C 156      24.823 -76.402 -20.081  1.00 64.73           C  
ATOM   4619  CG2 ILE C 156      26.315 -76.070 -18.071  1.00 64.73           C  
ATOM   4620  CD1 ILE C 156      25.599 -77.510 -20.780  1.00 64.73           C  
ATOM   4621  N   CYS C 157      25.569 -72.444 -20.446  1.00 72.56           N  
ATOM   4622  CA  CYS C 157      25.501 -71.684 -21.689  1.00 72.56           C  
ATOM   4623  C   CYS C 157      25.704 -72.593 -22.896  1.00 72.56           C  
ATOM   4624  CB  CYS C 157      26.550 -70.572 -21.696  1.00 72.56           C  
ATOM   4625  O   CYS C 157      26.705 -73.306 -22.980  1.00 72.56           O  
ATOM   4626  SG  CYS C 157      26.625 -69.652 -23.248  1.00 72.56           S  
ATOM   4627  N   TYR C 158      24.690 -72.679 -23.745  1.00 75.37           N  
ATOM   4628  CA  TYR C 158      24.718 -73.555 -24.911  1.00 75.37           C  
ATOM   4629  C   TYR C 158      25.799 -73.121 -25.893  1.00 75.37           C  
ATOM   4630  CB  TYR C 158      23.354 -73.567 -25.607  1.00 75.37           C  
ATOM   4631  O   TYR C 158      26.232 -73.909 -26.737  1.00 75.37           O  
ATOM   4632  CG  TYR C 158      22.273 -74.259 -24.813  1.00 75.37           C  
ATOM   4633  CD1 TYR C 158      22.513 -75.482 -24.191  1.00 75.37           C  
ATOM   4634  CD2 TYR C 158      21.009 -73.692 -24.684  1.00 75.37           C  
ATOM   4635  CE1 TYR C 158      21.519 -76.124 -23.459  1.00 75.37           C  
ATOM   4636  CE2 TYR C 158      20.008 -74.325 -23.955  1.00 75.37           C  
ATOM   4637  OH  TYR C 158      19.285 -76.170 -22.624  1.00 75.37           O  
ATOM   4638  CZ  TYR C 158      20.272 -75.539 -23.347  1.00 75.37           C  
ATOM   4639  N   ARG C 159      26.190 -71.907 -25.687  1.00 77.71           N  
ATOM   4640  CA  ARG C 159      27.219 -71.384 -26.580  1.00 77.71           C  
ATOM   4641  C   ARG C 159      28.615 -71.704 -26.056  1.00 77.71           C  
ATOM   4642  CB  ARG C 159      27.060 -69.872 -26.757  1.00 77.71           C  
ATOM   4643  O   ARG C 159      29.444 -72.257 -26.781  1.00 77.71           O  
ATOM   4644  CG  ARG C 159      27.716 -69.327 -28.016  1.00 77.71           C  
ATOM   4645  CD  ARG C 159      27.464 -67.835 -28.182  1.00 77.71           C  
ATOM   4646  NE  ARG C 159      26.183 -67.574 -28.833  1.00 77.71           N  
ATOM   4647  NH1 ARG C 159      26.402 -65.274 -28.804  1.00 77.71           N  
ATOM   4648  NH2 ARG C 159      24.530 -66.241 -29.707  1.00 77.71           N  
ATOM   4649  CZ  ARG C 159      25.708 -66.363 -29.113  1.00 77.71           C  
ATOM   4650  N   CYS C 160      28.945 -71.390 -24.848  1.00 73.73           N  
ATOM   4651  CA  CYS C 160      30.293 -71.534 -24.311  1.00 73.73           C  
ATOM   4652  C   CYS C 160      30.350 -72.644 -23.268  1.00 73.73           C  
ATOM   4653  CB  CYS C 160      30.767 -70.218 -23.694  1.00 73.73           C  
ATOM   4654  O   CYS C 160      31.435 -73.082 -22.881  1.00 73.73           O  
ATOM   4655  SG  CYS C 160      29.960 -69.815 -22.130  1.00 73.73           S  
ATOM   4656  N   GLY C 161      29.321 -73.162 -22.783  1.00 70.65           N  
ATOM   4657  CA  GLY C 161      29.287 -74.249 -21.818  1.00 70.65           C  
ATOM   4658  C   GLY C 161      29.431 -73.778 -20.383  1.00 70.65           C  
ATOM   4659  O   GLY C 161      29.439 -74.590 -19.456  1.00 70.65           O  
ATOM   4660  N   SER C 162      29.508 -72.492 -20.098  1.00 65.64           N  
ATOM   4661  CA  SER C 162      29.697 -71.974 -18.747  1.00 65.64           C  
ATOM   4662  C   SER C 162      28.399 -72.026 -17.948  1.00 65.64           C  
ATOM   4663  CB  SER C 162      30.220 -70.537 -18.791  1.00 65.64           C  
ATOM   4664  O   SER C 162      27.309 -72.029 -18.524  1.00 65.64           O  
ATOM   4665  OG  SER C 162      29.612 -69.749 -17.783  1.00 65.64           O  
ATOM   4666  N   THR C 163      28.479 -72.213 -16.667  1.00 59.34           N  
ATOM   4667  CA  THR C 163      27.337 -72.151 -15.762  1.00 59.34           C  
ATOM   4668  C   THR C 163      27.170 -70.743 -15.196  1.00 59.34           C  
ATOM   4669  CB  THR C 163      27.485 -73.157 -14.605  1.00 59.34           C  
ATOM   4670  O   THR C 163      26.304 -70.506 -14.352  1.00 59.34           O  
ATOM   4671  CG2 THR C 163      27.436 -74.593 -15.116  1.00 59.34           C  
ATOM   4672  OG1 THR C 163      28.739 -72.938 -13.947  1.00 59.34           O  
ATOM   4673  N   GLU C 164      27.887 -69.813 -15.639  1.00 63.93           N  
ATOM   4674  CA  GLU C 164      27.956 -68.505 -14.995  1.00 63.93           C  
ATOM   4675  C   GLU C 164      27.013 -67.510 -15.665  1.00 63.93           C  
ATOM   4676  CB  GLU C 164      29.389 -67.968 -15.018  1.00 63.93           C  
ATOM   4677  O   GLU C 164      26.705 -66.459 -15.097  1.00 63.93           O  
ATOM   4678  CG  GLU C 164      30.347 -68.733 -14.116  1.00 63.93           C  
ATOM   4679  CD  GLU C 164      31.756 -68.160 -14.114  1.00 63.93           C  
ATOM   4680  OE1 GLU C 164      32.625 -68.691 -13.386  1.00 63.93           O  
ATOM   4681  OE2 GLU C 164      31.991 -67.171 -14.844  1.00 63.93           O  
ATOM   4682  N   HIS C 165      26.609 -67.829 -17.001  1.00 69.10           N  
ATOM   4683  CA  HIS C 165      25.766 -66.885 -17.726  1.00 69.10           C  
ATOM   4684  C   HIS C 165      24.757 -67.612 -18.608  1.00 69.10           C  
ATOM   4685  CB  HIS C 165      26.623 -65.943 -18.574  1.00 69.10           C  
ATOM   4686  O   HIS C 165      24.870 -68.822 -18.821  1.00 69.10           O  
ATOM   4687  CG  HIS C 165      27.464 -66.649 -19.590  1.00 69.10           C  
ATOM   4688  CD2 HIS C 165      27.179 -67.066 -20.846  1.00 69.10           C  
ATOM   4689  ND1 HIS C 165      28.774 -67.005 -19.353  1.00 69.10           N  
ATOM   4690  CE1 HIS C 165      29.259 -67.611 -20.423  1.00 69.10           C  
ATOM   4691  NE2 HIS C 165      28.311 -67.662 -21.343  1.00 69.10           N  
ATOM   4692  N   GLU C 166      23.714 -66.830 -18.936  1.00 71.48           N  
ATOM   4693  CA  GLU C 166      22.735 -67.331 -19.896  1.00 71.48           C  
ATOM   4694  C   GLU C 166      23.172 -67.043 -21.330  1.00 71.48           C  
ATOM   4695  CB  GLU C 166      21.359 -66.715 -19.632  1.00 71.48           C  
ATOM   4696  O   GLU C 166      24.040 -66.199 -21.562  1.00 71.48           O  
ATOM   4697  CG  GLU C 166      20.679 -67.244 -18.378  1.00 71.48           C  
ATOM   4698  CD  GLU C 166      19.291 -66.663 -18.157  1.00 71.48           C  
ATOM   4699  OE1 GLU C 166      18.628 -67.036 -17.162  1.00 71.48           O  
ATOM   4700  OE2 GLU C 166      18.863 -65.828 -18.985  1.00 71.48           O  
ATOM   4701  N   ILE C 167      22.602 -67.701 -22.243  1.00 71.73           N  
ATOM   4702  CA  ILE C 167      22.994 -67.639 -23.646  1.00 71.73           C  
ATOM   4703  C   ILE C 167      22.860 -66.207 -24.157  1.00 71.73           C  
ATOM   4704  CB  ILE C 167      22.148 -68.599 -24.513  1.00 71.73           C  
ATOM   4705  O   ILE C 167      23.658 -65.759 -24.985  1.00 71.73           O  
ATOM   4706  CG1 ILE C 167      22.772 -68.752 -25.905  1.00 71.73           C  
ATOM   4707  CG2 ILE C 167      20.702 -68.103 -24.612  1.00 71.73           C  
ATOM   4708  CD1 ILE C 167      22.298 -69.985 -26.663  1.00 71.73           C  
ATOM   4709  N   THR C 168      21.961 -65.431 -23.647  1.00 71.18           N  
ATOM   4710  CA  THR C 168      21.700 -64.081 -24.132  1.00 71.18           C  
ATOM   4711  C   THR C 168      22.814 -63.128 -23.708  1.00 71.18           C  
ATOM   4712  CB  THR C 168      20.347 -63.555 -23.618  1.00 71.18           C  
ATOM   4713  O   THR C 168      23.060 -62.119 -24.371  1.00 71.18           O  
ATOM   4714  CG2 THR C 168      19.184 -64.257 -24.312  1.00 71.18           C  
ATOM   4715  OG1 THR C 168      20.257 -63.785 -22.207  1.00 71.18           O  
ATOM   4716  N   LYS C 169      23.613 -63.509 -22.727  1.00 73.75           N  
ATOM   4717  CA  LYS C 169      24.679 -62.661 -22.203  1.00 73.75           C  
ATOM   4718  C   LYS C 169      26.051 -63.178 -22.625  1.00 73.75           C  
ATOM   4719  CB  LYS C 169      24.597 -62.576 -20.678  1.00 73.75           C  
ATOM   4720  O   LYS C 169      27.077 -62.597 -22.264  1.00 73.75           O  
ATOM   4721  CG  LYS C 169      23.369 -61.839 -20.164  1.00 73.75           C  
ATOM   4722  CD  LYS C 169      23.397 -61.696 -18.648  1.00 73.75           C  
ATOM   4723  CE  LYS C 169      22.144 -61.005 -18.127  1.00 73.75           C  
ATOM   4724  NZ  LYS C 169      22.128 -60.936 -16.635  1.00 73.75           N  
ATOM   4725  N   CYS C 170      26.114 -64.199 -23.406  1.00 74.54           N  
ATOM   4726  CA  CYS C 170      27.382 -64.814 -23.781  1.00 74.54           C  
ATOM   4727  C   CYS C 170      28.030 -64.066 -24.939  1.00 74.54           C  
ATOM   4728  CB  CYS C 170      27.174 -66.280 -24.161  1.00 74.54           C  
ATOM   4729  O   CYS C 170      27.386 -63.812 -25.958  1.00 74.54           O  
ATOM   4730  SG  CYS C 170      28.711 -67.171 -24.490  1.00 74.54           S  
ATOM   4731  N   LYS C 171      29.229 -63.642 -24.777  1.00 76.64           N  
ATOM   4732  CA  LYS C 171      29.995 -62.952 -25.812  1.00 76.64           C  
ATOM   4733  C   LYS C 171      31.067 -63.863 -26.401  1.00 76.64           C  
ATOM   4734  CB  LYS C 171      30.637 -61.683 -25.248  1.00 76.64           C  
ATOM   4735  O   LYS C 171      31.937 -63.406 -27.146  1.00 76.64           O  
ATOM   4736  CG  LYS C 171      29.636 -60.609 -24.848  1.00 76.64           C  
ATOM   4737  CD  LYS C 171      30.336 -59.326 -24.417  1.00 76.64           C  
ATOM   4738  CE  LYS C 171      29.337 -58.257 -23.997  1.00 76.64           C  
ATOM   4739  NZ  LYS C 171      30.019 -57.005 -23.552  1.00 76.64           N  
ATOM   4740  N   ALA C 172      30.996 -65.101 -26.185  1.00 72.18           N  
ATOM   4741  CA  ALA C 172      32.038 -66.023 -26.632  1.00 72.18           C  
ATOM   4742  C   ALA C 172      31.935 -66.281 -28.132  1.00 72.18           C  
ATOM   4743  CB  ALA C 172      31.950 -67.339 -25.862  1.00 72.18           C  
ATOM   4744  O   ALA C 172      30.833 -66.367 -28.679  1.00 72.18           O  
ATOM   4745  N   LYS C 173      33.004 -66.179 -28.897  1.00 76.60           N  
ATOM   4746  CA  LYS C 173      33.071 -66.512 -30.317  1.00 76.60           C  
ATOM   4747  C   LYS C 173      33.273 -68.011 -30.520  1.00 76.60           C  
ATOM   4748  CB  LYS C 173      34.197 -65.735 -30.999  1.00 76.60           C  
ATOM   4749  O   LYS C 173      34.214 -68.595 -29.979  1.00 76.60           O  
ATOM   4750  CG  LYS C 173      33.846 -64.289 -31.319  1.00 76.60           C  
ATOM   4751  CD  LYS C 173      34.947 -63.611 -32.124  1.00 76.60           C  
ATOM   4752  CE  LYS C 173      34.625 -62.147 -32.391  1.00 76.60           C  
ATOM   4753  NZ  LYS C 173      35.727 -61.464 -33.132  1.00 76.60           N  
ATOM   4754  N   VAL C 174      32.278 -68.708 -30.964  1.00 72.53           N  
ATOM   4755  CA  VAL C 174      32.348 -70.157 -31.122  1.00 72.53           C  
ATOM   4756  C   VAL C 174      32.654 -70.504 -32.577  1.00 72.53           C  
ATOM   4757  CB  VAL C 174      31.037 -70.841 -30.675  1.00 72.53           C  
ATOM   4758  O   VAL C 174      32.286 -69.760 -33.490  1.00 72.53           O  
ATOM   4759  CG1 VAL C 174      31.208 -72.358 -30.627  1.00 72.53           C  
ATOM   4760  CG2 VAL C 174      30.595 -70.307 -29.313  1.00 72.53           C  
ATOM   4761  N   ASP C 175      33.460 -71.517 -32.829  1.00 69.69           N  
ATOM   4762  CA  ASP C 175      33.795 -72.044 -34.148  1.00 69.69           C  
ATOM   4763  C   ASP C 175      32.538 -72.470 -34.905  1.00 69.69           C  
ATOM   4764  CB  ASP C 175      34.760 -73.225 -34.025  1.00 69.69           C  
ATOM   4765  O   ASP C 175      31.757 -73.287 -34.411  1.00 69.69           O  
ATOM   4766  CG  ASP C 175      35.537 -73.491 -35.303  1.00 69.69           C  
ATOM   4767  OD1 ASP C 175      35.097 -73.052 -36.387  1.00 69.69           O  
ATOM   4768  OD2 ASP C 175      36.597 -74.150 -35.225  1.00 69.69           O  
ATOM   4769  N   PRO C 176      32.314 -71.900 -36.092  1.00 70.12           N  
ATOM   4770  CA  PRO C 176      31.155 -72.255 -36.914  1.00 70.12           C  
ATOM   4771  C   PRO C 176      31.106 -73.742 -37.255  1.00 70.12           C  
ATOM   4772  CB  PRO C 176      31.346 -71.411 -38.176  1.00 70.12           C  
ATOM   4773  O   PRO C 176      30.027 -74.290 -37.496  1.00 70.12           O  
ATOM   4774  CG  PRO C 176      32.575 -70.603 -37.913  1.00 70.12           C  
ATOM   4775  CD  PRO C 176      33.162 -71.040 -36.602  1.00 70.12           C  
ATOM   4776  N   ALA C 177      32.246 -74.436 -37.194  1.00 72.35           N  
ATOM   4777  CA  ALA C 177      32.310 -75.856 -37.533  1.00 72.35           C  
ATOM   4778  C   ALA C 177      31.594 -76.703 -36.484  1.00 72.35           C  
ATOM   4779  CB  ALA C 177      33.762 -76.305 -37.673  1.00 72.35           C  
ATOM   4780  O   ALA C 177      31.090 -77.786 -36.791  1.00 72.35           O  
ATOM   4781  N   LEU C 178      31.461 -76.181 -35.239  1.00 75.03           N  
ATOM   4782  CA  LEU C 178      30.864 -76.945 -34.149  1.00 75.03           C  
ATOM   4783  C   LEU C 178      29.384 -76.612 -33.998  1.00 75.03           C  
ATOM   4784  CB  LEU C 178      31.598 -76.666 -32.834  1.00 75.03           C  
ATOM   4785  O   LEU C 178      28.669 -77.271 -33.240  1.00 75.03           O  
ATOM   4786  CG  LEU C 178      32.933 -77.386 -32.637  1.00 75.03           C  
ATOM   4787  CD1 LEU C 178      33.862 -76.551 -31.762  1.00 75.03           C  
ATOM   4788  CD2 LEU C 178      32.712 -78.765 -32.027  1.00 75.03           C  
ATOM   4789  N   GLY C 179      28.884 -75.846 -34.841  1.00 75.68           N  
ATOM   4790  CA  GLY C 179      27.507 -75.388 -34.752  1.00 75.68           C  
ATOM   4791  C   GLY C 179      27.347 -74.143 -33.901  1.00 75.68           C  
ATOM   4792  O   GLY C 179      28.281 -73.732 -33.209  1.00 75.68           O  
ATOM   4793  N   GLU C 180      26.323 -73.389 -34.032  1.00 78.56           N  
ATOM   4794  CA  GLU C 180      26.041 -72.156 -33.302  1.00 78.56           C  
ATOM   4795  C   GLU C 180      26.003 -72.402 -31.796  1.00 78.56           C  
ATOM   4796  CB  GLU C 180      24.716 -71.546 -33.768  1.00 78.56           C  
ATOM   4797  O   GLU C 180      26.411 -71.543 -31.011  1.00 78.56           O  
ATOM   4798  CG  GLU C 180      24.791 -70.051 -34.041  1.00 78.56           C  
ATOM   4799  CD  GLU C 180      23.481 -69.468 -34.549  1.00 78.56           C  
ATOM   4800  OE1 GLU C 180      23.405 -68.236 -34.755  1.00 78.56           O  
ATOM   4801  OE2 GLU C 180      22.523 -70.250 -34.740  1.00 78.56           O  
ATOM   4802  N   PHE C 181      25.667 -73.646 -31.376  1.00 81.26           N  
ATOM   4803  CA  PHE C 181      25.557 -73.983 -29.961  1.00 81.26           C  
ATOM   4804  C   PHE C 181      26.210 -75.329 -29.673  1.00 81.26           C  
ATOM   4805  CB  PHE C 181      24.088 -74.008 -29.526  1.00 81.26           C  
ATOM   4806  O   PHE C 181      25.522 -76.343 -29.539  1.00 81.26           O  
ATOM   4807  CG  PHE C 181      23.371 -72.702 -29.734  1.00 81.26           C  
ATOM   4808  CD1 PHE C 181      23.600 -71.624 -28.887  1.00 81.26           C  
ATOM   4809  CD2 PHE C 181      22.467 -72.551 -30.778  1.00 81.26           C  
ATOM   4810  CE1 PHE C 181      22.937 -70.414 -29.078  1.00 81.26           C  
ATOM   4811  CE2 PHE C 181      21.801 -71.345 -30.975  1.00 81.26           C  
ATOM   4812  CZ  PHE C 181      22.037 -70.278 -30.123  1.00 81.26           C  
ATOM   4813  N   PRO C 182      27.458 -75.438 -29.603  1.00 78.73           N  
ATOM   4814  CA  PRO C 182      28.219 -76.681 -29.455  1.00 78.73           C  
ATOM   4815  C   PRO C 182      27.836 -77.462 -28.200  1.00 78.73           C  
ATOM   4816  CB  PRO C 182      29.670 -76.198 -29.375  1.00 78.73           C  
ATOM   4817  O   PRO C 182      28.005 -78.683 -28.152  1.00 78.73           O  
ATOM   4818  CG  PRO C 182      29.586 -74.712 -29.511  1.00 78.73           C  
ATOM   4819  CD  PRO C 182      28.140 -74.324 -29.619  1.00 78.73           C  
ATOM   4820  N   PHE C 183      27.254 -76.793 -27.261  1.00 75.59           N  
ATOM   4821  CA  PHE C 183      26.995 -77.474 -25.998  1.00 75.59           C  
ATOM   4822  C   PHE C 183      25.511 -77.785 -25.844  1.00 75.59           C  
ATOM   4823  CB  PHE C 183      27.479 -76.624 -24.819  1.00 75.59           C  
ATOM   4824  O   PHE C 183      25.078 -78.265 -24.795  1.00 75.59           O  
ATOM   4825  CG  PHE C 183      28.972 -76.434 -24.780  1.00 75.59           C  
ATOM   4826  CD1 PHE C 183      29.794 -77.394 -24.203  1.00 75.59           C  
ATOM   4827  CD2 PHE C 183      29.553 -75.294 -25.320  1.00 75.59           C  
ATOM   4828  CE1 PHE C 183      31.175 -77.221 -24.165  1.00 75.59           C  
ATOM   4829  CE2 PHE C 183      30.932 -75.114 -25.286  1.00 75.59           C  
ATOM   4830  CZ  PHE C 183      31.742 -76.078 -24.707  1.00 75.59           C  
ATOM   4831  N   ALA C 184      24.819 -77.518 -26.911  1.00 74.55           N  
ATOM   4832  CA  ALA C 184      23.391 -77.825 -26.888  1.00 74.55           C  
ATOM   4833  C   ALA C 184      23.113 -79.191 -27.509  1.00 74.55           C  
ATOM   4834  CB  ALA C 184      22.602 -76.741 -27.620  1.00 74.55           C  
ATOM   4835  O   ALA C 184      23.636 -79.511 -28.578  1.00 74.55           O  
ATOM   4836  N   LYS C 185      22.340 -80.048 -26.843  1.00 72.96           N  
ATOM   4837  CA  LYS C 185      21.852 -81.312 -27.387  1.00 72.96           C  
ATOM   4838  C   LYS C 185      20.424 -81.173 -27.906  1.00 72.96           C  
ATOM   4839  CB  LYS C 185      21.920 -82.414 -26.328  1.00 72.96           C  
ATOM   4840  O   LYS C 185      19.523 -80.778 -27.162  1.00 72.96           O  
ATOM   4841  CG  LYS C 185      21.745 -83.819 -26.885  1.00 72.96           C  
ATOM   4842  CD  LYS C 185      21.914 -84.875 -25.800  1.00 72.96           C  
ATOM   4843  CE  LYS C 185      21.728 -86.281 -26.354  1.00 72.96           C  
ATOM   4844  NZ  LYS C 185      21.938 -87.322 -25.304  1.00 72.96           N  
ATOM   4845  N   CYS C 186      20.232 -81.463 -29.211  1.00 70.85           N  
ATOM   4846  CA  CYS C 186      18.925 -81.344 -29.848  1.00 70.85           C  
ATOM   4847  C   CYS C 186      17.952 -82.376 -29.292  1.00 70.85           C  
ATOM   4848  CB  CYS C 186      19.050 -81.511 -31.362  1.00 70.85           C  
ATOM   4849  O   CYS C 186      18.271 -83.565 -29.228  1.00 70.85           O  
ATOM   4850  SG  CYS C 186      17.465 -81.502 -32.228  1.00 70.85           S  
ATOM   4851  N   PHE C 187      16.822 -81.941 -28.868  1.00 65.47           N  
ATOM   4852  CA  PHE C 187      15.794 -82.814 -28.315  1.00 65.47           C  
ATOM   4853  C   PHE C 187      15.158 -83.663 -29.409  1.00 65.47           C  
ATOM   4854  CB  PHE C 187      14.718 -81.992 -27.598  1.00 65.47           C  
ATOM   4855  O   PHE C 187      14.567 -84.708 -29.127  1.00 65.47           O  
ATOM   4856  CG  PHE C 187      15.227 -81.247 -26.393  1.00 65.47           C  
ATOM   4857  CD1 PHE C 187      15.631 -81.932 -25.254  1.00 65.47           C  
ATOM   4858  CD2 PHE C 187      15.301 -79.860 -26.400  1.00 65.47           C  
ATOM   4859  CE1 PHE C 187      16.102 -81.245 -24.137  1.00 65.47           C  
ATOM   4860  CE2 PHE C 187      15.771 -79.166 -25.288  1.00 65.47           C  
ATOM   4861  CZ  PHE C 187      16.170 -79.861 -24.158  1.00 65.47           C  
ATOM   4862  N   VAL C 188      15.403 -83.249 -30.672  1.00 66.61           N  
ATOM   4863  CA  VAL C 188      14.762 -83.927 -31.794  1.00 66.61           C  
ATOM   4864  C   VAL C 188      15.704 -84.985 -32.365  1.00 66.61           C  
ATOM   4865  CB  VAL C 188      14.348 -82.930 -32.899  1.00 66.61           C  
ATOM   4866  O   VAL C 188      15.369 -86.171 -32.399  1.00 66.61           O  
ATOM   4867  CG1 VAL C 188      13.684 -83.660 -34.065  1.00 66.61           C  
ATOM   4868  CG2 VAL C 188      13.413 -81.863 -32.331  1.00 66.61           C  
ATOM   4869  N   CYS C 189      16.923 -84.676 -32.732  1.00 72.96           N  
ATOM   4870  CA  CYS C 189      17.841 -85.589 -33.403  1.00 72.96           C  
ATOM   4871  C   CYS C 189      18.873 -86.141 -32.427  1.00 72.96           C  
ATOM   4872  CB  CYS C 189      18.547 -84.884 -34.561  1.00 72.96           C  
ATOM   4873  O   CYS C 189      19.531 -87.143 -32.713  1.00 72.96           O  
ATOM   4874  SG  CYS C 189      19.741 -83.636 -34.033  1.00 72.96           S  
ATOM   4875  N   GLY C 190      18.941 -85.579 -31.208  1.00 75.72           N  
ATOM   4876  CA  GLY C 190      19.872 -86.048 -30.195  1.00 75.72           C  
ATOM   4877  C   GLY C 190      21.303 -85.619 -30.455  1.00 75.72           C  
ATOM   4878  O   GLY C 190      22.202 -85.926 -29.669  1.00 75.72           O  
ATOM   4879  N   GLU C 191      21.633 -84.895 -31.593  1.00 77.09           N  
ATOM   4880  CA  GLU C 191      22.988 -84.467 -31.927  1.00 77.09           C  
ATOM   4881  C   GLU C 191      23.332 -83.143 -31.250  1.00 77.09           C  
ATOM   4882  CB  GLU C 191      23.153 -84.341 -33.444  1.00 77.09           C  
ATOM   4883  O   GLU C 191      22.439 -82.392 -30.854  1.00 77.09           O  
ATOM   4884  CG  GLU C 191      23.223 -85.677 -34.168  1.00 77.09           C  
ATOM   4885  CD  GLU C 191      23.513 -85.540 -35.655  1.00 77.09           C  
ATOM   4886  OE1 GLU C 191      23.779 -86.567 -36.319  1.00 77.09           O  
ATOM   4887  OE2 GLU C 191      23.475 -84.395 -36.159  1.00 77.09           O  
ATOM   4888  N   MET C 192      24.651 -82.910 -31.082  1.00 77.53           N  
ATOM   4889  CA  MET C 192      25.151 -81.689 -30.457  1.00 77.53           C  
ATOM   4890  C   MET C 192      25.409 -80.609 -31.503  1.00 77.53           C  
ATOM   4891  CB  MET C 192      26.432 -81.972 -29.670  1.00 77.53           C  
ATOM   4892  O   MET C 192      25.665 -80.916 -32.668  1.00 77.53           O  
ATOM   4893  CG  MET C 192      26.236 -82.924 -28.502  1.00 77.53           C  
ATOM   4894  SD  MET C 192      26.183 -82.054 -26.887  1.00 77.53           S  
ATOM   4895  CE  MET C 192      27.798 -81.227 -26.917  1.00 77.53           C  
ATOM   4896  N   GLY C 193      25.138 -79.343 -31.106  1.00 78.88           N  
ATOM   4897  CA  GLY C 193      25.591 -78.272 -31.979  1.00 78.88           C  
ATOM   4898  C   GLY C 193      24.465 -77.375 -32.456  1.00 78.88           C  
ATOM   4899  O   GLY C 193      24.710 -76.339 -33.078  1.00 78.88           O  
ATOM   4900  N   HIS C 194      23.190 -77.858 -32.182  1.00 76.85           N  
ATOM   4901  CA  HIS C 194      22.058 -77.036 -32.597  1.00 76.85           C  
ATOM   4902  C   HIS C 194      20.873 -77.214 -31.654  1.00 76.85           C  
ATOM   4903  CB  HIS C 194      21.645 -77.377 -34.030  1.00 76.85           C  
ATOM   4904  O   HIS C 194      20.815 -78.188 -30.900  1.00 76.85           O  
ATOM   4905  CG  HIS C 194      21.159 -78.781 -34.196  1.00 76.85           C  
ATOM   4906  CD2 HIS C 194      19.906 -79.295 -34.190  1.00 76.85           C  
ATOM   4907  ND1 HIS C 194      22.012 -79.845 -34.393  1.00 76.85           N  
ATOM   4908  CE1 HIS C 194      21.303 -80.956 -34.503  1.00 76.85           C  
ATOM   4909  NE2 HIS C 194      20.022 -80.650 -34.384  1.00 76.85           N  
ATOM   4910  N   LEU C 195      19.995 -76.188 -31.598  1.00 72.09           N  
ATOM   4911  CA  LEU C 195      18.768 -76.246 -30.812  1.00 72.09           C  
ATOM   4912  C   LEU C 195      17.638 -76.882 -31.615  1.00 72.09           C  
ATOM   4913  CB  LEU C 195      18.357 -74.845 -30.353  1.00 72.09           C  
ATOM   4914  O   LEU C 195      17.699 -76.935 -32.846  1.00 72.09           O  
ATOM   4915  CG  LEU C 195      19.275 -74.169 -29.333  1.00 72.09           C  
ATOM   4916  CD1 LEU C 195      19.095 -72.656 -29.378  1.00 72.09           C  
ATOM   4917  CD2 LEU C 195      19.002 -74.704 -27.931  1.00 72.09           C  
ATOM   4918  N   SER C 196      16.638 -77.448 -30.979  1.00 68.02           N  
ATOM   4919  CA  SER C 196      15.525 -78.158 -31.601  1.00 68.02           C  
ATOM   4920  C   SER C 196      14.837 -77.294 -32.652  1.00 68.02           C  
ATOM   4921  CB  SER C 196      14.509 -78.595 -30.544  1.00 68.02           C  
ATOM   4922  O   SER C 196      14.381 -77.801 -33.679  1.00 68.02           O  
ATOM   4923  OG  SER C 196      14.801 -78.001 -29.291  1.00 68.02           O  
ATOM   4924  N   ARG C 197      14.861 -75.919 -32.459  1.00 66.79           N  
ATOM   4925  CA  ARG C 197      14.194 -75.004 -33.378  1.00 66.79           C  
ATOM   4926  C   ARG C 197      14.913 -74.956 -34.722  1.00 66.79           C  
ATOM   4927  CB  ARG C 197      14.114 -73.599 -32.776  1.00 66.79           C  
ATOM   4928  O   ARG C 197      14.295 -74.684 -35.754  1.00 66.79           O  
ATOM   4929  CG  ARG C 197      15.456 -72.890 -32.689  1.00 66.79           C  
ATOM   4930  CD  ARG C 197      15.316 -71.487 -32.114  1.00 66.79           C  
ATOM   4931  NE  ARG C 197      16.607 -70.810 -32.025  1.00 66.79           N  
ATOM   4932  NH1 ARG C 197      15.721 -68.676 -32.036  1.00 66.79           N  
ATOM   4933  NH2 ARG C 197      17.989 -68.980 -31.908  1.00 66.79           N  
ATOM   4934  CZ  ARG C 197      16.769 -69.490 -31.990  1.00 66.79           C  
ATOM   4935  N   SER C 198      16.230 -75.308 -34.660  1.00 68.77           N  
ATOM   4936  CA  SER C 198      17.044 -75.222 -35.868  1.00 68.77           C  
ATOM   4937  C   SER C 198      17.372 -76.608 -36.413  1.00 68.77           C
[truncated: 45,685 more chars]
