# Supplementary material for: AI-guided pipeline for protein–protein interaction drug discovery identifies a SARS-CoV-2 inhibitor
Source: Mol Syst Biol. 2024 Mar 11;20(4):428–57. doi: 10.1038/s44320-024-00019-8 (PMC10987651; doi:10.1038/s44320-024-00019-8)
Supplement: Supplementary file 12 — Source Data Fig. 2 [file 44320_2024_19_MOESM12_ESM.zip › Source Data Figure EV3-EV4/ColabFold/PBX2_VILL_unrelaxed_rank_3_model_3.pdb]

MODEL     1                                                                     
ATOM      1  N   MET B   1      15.379-119.905  70.480  1.00 15.82           N  
ATOM      2  CA  MET B   1      16.510-119.612  69.604  1.00 15.82           C  
ATOM      3  C   MET B   1      17.713-119.135  70.410  1.00 15.82           C  
ATOM      4  CB  MET B   1      16.126-118.559  68.564  1.00 15.82           C  
ATOM      5  O   MET B   1      17.559-118.629  71.523  1.00 15.82           O  
ATOM      6  CG  MET B   1      15.704-119.144  67.226  1.00 15.82           C  
ATOM      7  SD  MET B   1      15.695-117.894  65.883  1.00 15.82           S  
ATOM      8  CE  MET B   1      14.381-118.567  64.828  1.00 15.82           C  
ATOM      9  N   ASP B   2      18.423-118.014  69.726  1.00 13.53           N  
ATOM     10  CA  ASP B   2      19.820-117.979  70.151  1.00 13.53           C  
ATOM     11  C   ASP B   2      20.043-116.911  71.218  1.00 13.53           C  
ATOM     12  CB  ASP B   2      20.739-117.727  68.953  1.00 13.53           C  
ATOM     13  O   ASP B   2      19.483-115.815  71.134  1.00 13.53           O  
ATOM     14  CG  ASP B   2      21.281-119.007  68.342  1.00 13.53           C  
ATOM     15  OD1 ASP B   2      21.207-120.073  68.992  1.00 13.53           O  
ATOM     16  OD2 ASP B   2      21.790-118.950  67.202  1.00 13.53           O  
ATOM     17  N   GLU B   3      20.704-117.055  72.497  1.00 18.41           N  
ATOM     18  CA  GLU B   3      20.714-117.845  73.725  1.00 18.41           C  
ATOM     19  C   GLU B   3      21.798-117.361  74.683  1.00 18.41           C  
ATOM     20  CB  GLU B   3      20.915-119.329  73.408  1.00 18.41           C  
ATOM     21  O   GLU B   3      21.524-117.094  75.855  1.00 18.41           O  
ATOM     22  CG  GLU B   3      19.625-120.135  73.390  1.00 18.41           C  
ATOM     23  CD  GLU B   3      19.850-121.624  73.183  1.00 18.41           C  
ATOM     24  OE1 GLU B   3      18.870-122.400  73.242  1.00 18.41           O  
ATOM     25  OE2 GLU B   3      21.017-122.018  72.962  1.00 18.41           O  
ATOM     26  N   ARG B   4      23.013-117.662  74.328  1.00 18.17           N  
ATOM     27  CA  ARG B   4      23.695-118.886  74.735  1.00 18.17           C  
ATOM     28  C   ARG B   4      25.146-118.605  75.112  1.00 18.17           C  
ATOM     29  CB  ARG B   4      23.637-119.931  73.619  1.00 18.17           C  
ATOM     30  O   ARG B   4      25.689-117.552  74.771  1.00 18.17           O  
ATOM     31  CG  ARG B   4      22.422-120.843  73.691  1.00 18.17           C  
ATOM     32  CD  ARG B   4      22.491-121.957  72.657  1.00 18.17           C  
ATOM     33  NE  ARG B   4      21.555-123.036  72.963  1.00 18.17           N  
ATOM     34  NH1 ARG B   4      22.285-124.429  71.271  1.00 18.17           N  
ATOM     35  NH2 ARG B   4      20.590-125.098  72.661  1.00 18.17           N  
ATOM     36  CZ  ARG B   4      21.479-124.185  72.298  1.00 18.17           C  
ATOM     37  N   LEU B   5      25.940-119.432  75.479  1.00 19.67           N  
ATOM     38  CA  LEU B   5      26.563-120.079  76.629  1.00 19.67           C  
ATOM     39  C   LEU B   5      28.073-119.859  76.623  1.00 19.67           C  
ATOM     40  CB  LEU B   5      26.254-121.578  76.634  1.00 19.67           C  
ATOM     41  O   LEU B   5      28.642-119.407  77.620  1.00 19.67           O  
ATOM     42  CG  LEU B   5      25.077-122.025  77.502  1.00 19.67           C  
ATOM     43  CD1 LEU B   5      24.385-123.231  76.877  1.00 19.67           C  
ATOM     44  CD2 LEU B   5      25.546-122.345  78.917  1.00 19.67           C  
ATOM     45  N   LEU B   6      28.995-120.771  76.179  1.00 20.39           N  
ATOM     46  CA  LEU B   6      29.627-121.874  76.896  1.00 20.39           C  
ATOM     47  C   LEU B   6      31.109-121.968  76.550  1.00 20.39           C  
ATOM     48  CB  LEU B   6      28.929-123.196  76.569  1.00 20.39           C  
ATOM     49  O   LEU B   6      31.573-121.326  75.605  1.00 20.39           O  
ATOM     50  CG  LEU B   6      27.607-123.462  77.290  1.00 20.39           C  
ATOM     51  CD1 LEU B   6      26.848-124.593  76.605  1.00 20.39           C  
ATOM     52  CD2 LEU B   6      27.854-123.789  78.758  1.00 20.39           C  
ATOM     53  N   GLY B   7      31.669-123.130  76.177  1.00 22.34           N  
ATOM     54  CA  GLY B   7      32.348-124.258  76.792  1.00 22.34           C  
ATOM     55  C   GLY B   7      33.687-124.571  76.151  1.00 22.34           C  
ATOM     56  O   GLY B   7      34.736-124.388  76.772  1.00 22.34           O  
ATOM     57  N   PRO B   8      34.185-125.542  74.938  1.00 21.50           N  
ATOM     58  CA  PRO B   8      33.991-126.994  74.933  1.00 21.50           C  
ATOM     59  C   PRO B   8      35.113-127.736  74.211  1.00 21.50           C  
ATOM     60  CB  PRO B   8      32.659-127.169  74.199  1.00 21.50           C  
ATOM     61  O   PRO B   8      35.967-127.109  73.579  1.00 21.50           O  
ATOM     62  CG  PRO B   8      32.479-125.902  73.427  1.00 21.50           C  
ATOM     63  CD  PRO B   8      33.545-124.932  73.847  1.00 21.50           C  
ATOM     64  N   PRO B   9      35.090-128.770  72.923  1.00 21.26           N  
ATOM     65  CA  PRO B   9      34.827-130.204  72.788  1.00 21.26           C  
ATOM     66  C   PRO B   9      35.863-130.915  71.920  1.00 21.26           C  
ATOM     67  CB  PRO B   9      33.444-130.249  72.133  1.00 21.26           C  
ATOM     68  O   PRO B   9      36.700-130.262  71.292  1.00 21.26           O  
ATOM     69  CG  PRO B   9      33.251-128.884  71.554  1.00 21.26           C  
ATOM     70  CD  PRO B   9      34.362-127.999  72.039  1.00 21.26           C  
ATOM     71  N   PRO B  10      35.734-131.894  70.679  1.00 22.26           N  
ATOM     72  CA  PRO B  10      35.657-133.340  70.455  1.00 22.26           C  
ATOM     73  C   PRO B  10      36.754-133.851  69.523  1.00 22.26           C  
ATOM     74  CB  PRO B  10      34.275-133.526  69.824  1.00 22.26           C  
ATOM     75  O   PRO B  10      37.476-133.054  68.918  1.00 22.26           O  
ATOM     76  CG  PRO B  10      33.933-132.188  69.251  1.00 22.26           C  
ATOM     77  CD  PRO B  10      34.934-131.186  69.751  1.00 22.26           C  
ATOM     78  N   PRO B  11      36.586-134.919  68.307  1.00 23.32           N  
ATOM     79  CA  PRO B  11      36.853-136.317  67.961  1.00 23.32           C  
ATOM     80  C   PRO B  11      37.979-136.468  66.940  1.00 23.32           C  
ATOM     81  CB  PRO B  11      35.521-136.798  67.379  1.00 23.32           C  
ATOM     82  O   PRO B  11      38.467-135.470  66.403  1.00 23.32           O  
ATOM     83  CG  PRO B  11      34.811-135.548  66.968  1.00 23.32           C  
ATOM     84  CD  PRO B  11      35.631-134.368  67.404  1.00 23.32           C  
ATOM     85  N   GLY B  12      37.896-137.593  65.472  1.00 22.23           N  
ATOM     86  CA  GLY B  12      38.165-138.870  64.829  1.00 22.23           C  
ATOM     87  C   GLY B  12      38.822-138.726  63.469  1.00 22.23           C  
ATOM     88  O   GLY B  12      39.923-139.234  63.249  1.00 22.23           O  
ATOM     89  N   GLY B  13      38.223-138.959  61.872  1.00 20.36           N  
ATOM     90  CA  GLY B  13      37.826-139.932  60.868  1.00 20.36           C  
ATOM     91  C   GLY B  13      38.512-139.723  59.531  1.00 20.36           C  
ATOM     92  O   GLY B  13      39.225-138.736  59.340  1.00 20.36           O  
ATOM     93  N   GLY B  14      37.842-140.544  58.008  1.00 20.00           N  
ATOM     94  CA  GLY B  14      37.947-141.542  56.956  1.00 20.00           C  
ATOM     95  C   GLY B  14      38.160-140.939  55.580  1.00 20.00           C  
ATOM     96  O   GLY B  14      39.285-140.914  55.076  1.00 20.00           O  
ATOM     97  N   ARG B  15      37.208-141.053  54.325  1.00 18.61           N  
ATOM     98  CA  ARG B  15      36.870-142.088  53.353  1.00 18.61           C  
ATOM     99  C   ARG B  15      37.130-141.608  51.929  1.00 18.61           C  
ATOM    100  CB  ARG B  15      35.407-142.511  53.504  1.00 18.61           C  
ATOM    101  O   ARG B  15      37.753-142.315  51.134  1.00 18.61           O  
ATOM    102  CG  ARG B  15      35.160-143.984  53.220  1.00 18.61           C  
ATOM    103  CD  ARG B  15      33.753-144.407  53.619  1.00 18.61           C  
ATOM    104  NE  ARG B  15      33.491-145.802  53.277  1.00 18.61           N  
ATOM    105  NH1 ARG B  15      31.333-145.815  54.102  1.00 18.61           N  
ATOM    106  NH2 ARG B  15      32.218-147.709  53.161  1.00 18.61           N  
ATOM    107  CZ  ARG B  15      32.348-146.439  53.514  1.00 18.61           C  
ATOM    108  N   GLY B  16      36.246-141.110  50.968  1.00 16.01           N  
ATOM    109  CA  GLY B  16      35.513-141.715  49.867  1.00 16.01           C  
ATOM    110  C   GLY B  16      36.174-141.498  48.519  1.00 16.01           C  
ATOM    111  O   GLY B  16      37.247-140.897  48.437  1.00 16.01           O  
ATOM    112  N   GLY B  17      35.458-140.838  47.176  1.00 16.65           N  
ATOM    113  CA  GLY B  17      34.830-141.358  45.972  1.00 16.65           C  
ATOM    114  C   GLY B  17      35.662-141.138  44.723  1.00 16.65           C  
ATOM    115  O   GLY B  17      36.688-140.456  44.765  1.00 16.65           O  
ATOM    116  N   LEU B  18      34.930-140.982  43.235  1.00 16.28           N  
ATOM    117  CA  LEU B  18      34.986-141.822  42.043  1.00 16.28           C  
ATOM    118  C   LEU B  18      35.779-141.140  40.934  1.00 16.28           C  
ATOM    119  CB  LEU B  18      33.574-142.149  41.551  1.00 16.28           C  
ATOM    120  O   LEU B  18      36.694-141.737  40.362  1.00 16.28           O  
ATOM    121  CG  LEU B  18      32.886-143.345  42.210  1.00 16.28           C  
ATOM    122  CD1 LEU B  18      31.372-143.230  42.068  1.00 16.28           C  
ATOM    123  CD2 LEU B  18      33.387-144.652  41.604  1.00 16.28           C  
ATOM    124  N   GLY B  19      35.071-140.226  39.716  1.00 19.49           N  
ATOM    125  CA  GLY B  19      34.715-140.626  38.364  1.00 19.49           C  
ATOM    126  C   GLY B  19      35.647-140.061  37.309  1.00 19.49           C  
ATOM    127  O   GLY B  19      36.401-139.123  37.577  1.00 19.49           O  
ATOM    128  N   LEU B  20      35.385-140.379  35.786  1.00 19.40           N  
ATOM    129  CA  LEU B  20      36.372-140.612  34.738  1.00 19.40           C  
ATOM    130  C   LEU B  20      36.659-139.329  33.966  1.00 19.40           C  
ATOM    131  CB  LEU B  20      35.885-141.701  33.777  1.00 19.40           C  
ATOM    132  O   LEU B  20      37.820-138.948  33.797  1.00 19.40           O  
ATOM    133  CG  LEU B  20      36.287-143.136  34.120  1.00 19.40           C  
ATOM    134  CD1 LEU B  20      35.270-144.121  33.551  1.00 19.40           C  
ATOM    135  CD2 LEU B  20      37.686-143.441  33.595  1.00 19.40           C  
ATOM    136  N   VAL B  21      35.797-138.835  32.681  1.00 20.09           N  
ATOM    137  CA  VAL B  21      36.184-139.164  31.313  1.00 20.09           C  
ATOM    138  C   VAL B  21      36.627-137.898  30.583  1.00 20.09           C  
ATOM    139  CB  VAL B  21      35.030-139.846  30.545  1.00 20.09           C  
ATOM    140  O   VAL B  21      37.748-137.827  30.074  1.00 20.09           O  
ATOM    141  CG1 VAL B  21      35.504-140.328  29.175  1.00 20.09           C  
ATOM    142  CG2 VAL B  21      34.462-141.008  31.357  1.00 20.09           C  
ATOM    143  N   SER B  22      35.893-137.406  29.239  1.00 19.16           N  
ATOM    144  CA  SER B  22      36.287-137.493  27.836  1.00 19.16           C  
ATOM    145  C   SER B  22      36.665-136.124  27.282  1.00 19.16           C  
ATOM    146  CB  SER B  22      35.158-138.097  26.999  1.00 19.16           C  
ATOM    147  O   SER B  22      37.795-135.922  26.831  1.00 19.16           O  
ATOM    148  OG  SER B  22      35.455-138.007  25.616  1.00 19.16           O  
ATOM    149  N   GLY B  23      35.759-135.343  26.124  1.00 18.08           N  
ATOM    150  CA  GLY B  23      35.980-135.290  24.688  1.00 18.08           C  
ATOM    151  C   GLY B  23      36.227-133.885  24.173  1.00 18.08           C  
ATOM    152  O   GLY B  23      37.147-133.661  23.383  1.00 18.08           O  
ATOM    153  N   GLU B  24      35.439-132.792  23.930  1.00 20.27           N  
ATOM    154  CA  GLU B  24      34.799-132.653  22.625  1.00 20.27           C  
ATOM    155  C   GLU B  24      35.561-131.673  21.738  1.00 20.27           C  
ATOM    156  CB  GLU B  24      33.346-132.198  22.785  1.00 20.27           C  
ATOM    157  O   GLU B  24      36.216-130.755  22.237  1.00 20.27           O  
ATOM    158  CG  GLU B  24      32.355-133.344  22.933  1.00 20.27           C  
ATOM    159  CD  GLU B  24      31.273-133.343  21.865  1.00 20.27           C  
ATOM    160  OE1 GLU B  24      31.100-134.374  21.176  1.00 20.27           O  
ATOM    161  OE2 GLU B  24      30.593-132.303  21.716  1.00 20.27           O  
ATOM    162  N   PRO B  25      35.046-131.311  20.374  1.00 19.39           N  
ATOM    163  CA  PRO B  25      35.665-131.201  19.051  1.00 19.39           C  
ATOM    164  C   PRO B  25      36.141-129.784  18.738  1.00 19.39           C  
ATOM    165  CB  PRO B  25      34.542-131.622  18.100  1.00 19.39           C  
ATOM    166  O   PRO B  25      37.294-129.589  18.346  1.00 19.39           O  
ATOM    167  CG  PRO B  25      33.288-131.473  18.900  1.00 19.39           C  
ATOM    168  CD  PRO B  25      33.658-131.040  20.289  1.00 19.39           C  
ATOM    169  N   GLY B  26      35.320-128.797  17.802  1.00 19.23           N  
ATOM    170  CA  GLY B  26      35.535-128.594  16.378  1.00 19.23           C  
ATOM    171  C   GLY B  26      36.137-127.240  16.053  1.00 19.23           C  
ATOM    172  O   GLY B  26      36.334-126.412  16.944  1.00 19.23           O  
ATOM    173  N   GLY B  27      35.497-126.335  14.932  1.00 18.52           N  
ATOM    174  CA  GLY B  27      36.006-126.090  13.592  1.00 18.52           C  
ATOM    175  C   GLY B  27      36.537-124.681  13.403  1.00 18.52           C  
ATOM    176  O   GLY B  27      37.710-124.493  13.075  1.00 18.52           O  
ATOM    177  N   PRO B  28      35.752-123.560  12.678  1.00 19.04           N  
ATOM    178  CA  PRO B  28      35.882-123.312  11.240  1.00 19.04           C  
ATOM    179  C   PRO B  28      36.607-122.004  10.930  1.00 19.04           C  
ATOM    180  CB  PRO B  28      34.430-123.260  10.758  1.00 19.04           C  
ATOM    181  O   PRO B  28      36.812-121.181  11.825  1.00 19.04           O  
ATOM    182  CG  PRO B  28      33.637-122.906  11.975  1.00 19.04           C  
ATOM    183  CD  PRO B  28      34.565-122.869  13.155  1.00 19.04           C  
ATOM    184  N   GLY B  29      36.058-121.134   9.835  1.00 18.86           N  
ATOM    185  CA  GLY B  29      36.620-120.771   8.544  1.00 18.86           C  
ATOM    186  C   GLY B  29      37.177-119.360   8.511  1.00 18.86           C  
ATOM    187  O   GLY B  29      38.394-119.167   8.521  1.00 18.86           O  
ATOM    188  N   GLU B  30      36.396-118.267   7.780  1.00 18.73           N  
ATOM    189  CA  GLU B  30      36.710-117.859   6.414  1.00 18.73           C  
ATOM    190  C   GLU B  30      37.437-116.517   6.393  1.00 18.73           C  
ATOM    191  CB  GLU B  30      35.436-117.780   5.570  1.00 18.73           C  
ATOM    192  O   GLU B  30      37.402-115.770   7.373  1.00 18.73           O  
ATOM    193  CG  GLU B  30      35.267-118.943   4.602  1.00 18.73           C  
ATOM    194  CD  GLU B  30      34.101-118.761   3.643  1.00 18.73           C  
ATOM    195  OE1 GLU B  30      34.139-119.327   2.527  1.00 18.73           O  
ATOM    196  OE2 GLU B  30      33.143-118.044   4.010  1.00 18.73           O  
ATOM    197  N   PRO B  31      37.210-115.681   5.242  1.00 19.94           N  
ATOM    198  CA  PRO B  31      38.099-115.204   4.179  1.00 19.94           C  
ATOM    199  C   PRO B  31      38.433-113.720   4.312  1.00 19.94           C  
ATOM    200  CB  PRO B  31      37.297-115.472   2.903  1.00 19.94           C  
ATOM    201  O   PRO B  31      39.609-113.347   4.327  1.00 19.94           O  
ATOM    202  CG  PRO B  31      35.875-115.551   3.354  1.00 19.94           C  
ATOM    203  CD  PRO B  31      35.846-115.475   4.854  1.00 19.94           C  
ATOM    204  N   PRO B  32      37.715-112.784   3.381  1.00 19.04           N  
ATOM    205  CA  PRO B  32      38.370-112.211   2.203  1.00 19.04           C  
ATOM    206  C   PRO B  32      38.711-110.732   2.378  1.00 19.04           C  
ATOM    207  CB  PRO B  32      37.334-112.405   1.093  1.00 19.04           C  
ATOM    208  O   PRO B  32      39.850-110.325   2.137  1.00 19.04           O  
ATOM    209  CG  PRO B  32      36.030-112.546   1.809  1.00 19.04           C  
ATOM    210  CD  PRO B  32      36.293-112.529   3.287  1.00 19.04           C  
ATOM    211  N   GLY B  33      37.731-109.776   1.818  1.00 17.70           N  
ATOM    212  CA  GLY B  33      37.931-109.075   0.559  1.00 17.70           C  
ATOM    213  C   GLY B  33      38.474-107.670   0.738  1.00 17.70           C  
ATOM    214  O   GLY B  33      38.704-107.227   1.865  1.00 17.70           O  
ATOM    215  N   GLY B  34      37.697-106.558   0.164  1.00 18.49           N  
ATOM    216  CA  GLY B  34      37.900-105.809  -1.066  1.00 18.49           C  
ATOM    217  C   GLY B  34      38.462-104.419  -0.833  1.00 18.49           C  
ATOM    218  O   GLY B  34      38.638-103.999   0.313  1.00 18.49           O  
ATOM    219  N   GLY B  35      37.919-103.293  -1.610  1.00 19.03           N  
ATOM    220  CA  GLY B  35      38.402-102.479  -2.714  1.00 19.03           C  
ATOM    221  C   GLY B  35      38.664-101.037  -2.323  1.00 19.03           C  
ATOM    222  O   GLY B  35      39.788-100.547  -2.452  1.00 19.03           O  
ATOM    223  N   ASP B  36      37.577-100.025  -2.448  1.00 18.83           N  
ATOM    224  CA  ASP B  36      37.487 -99.049  -3.529  1.00 18.83           C  
ATOM    225  C   ASP B  36      38.034 -97.692  -3.092  1.00 18.83           C  
ATOM    226  CB  ASP B  36      36.039 -98.905  -4.002  1.00 18.83           C  
ATOM    227  O   ASP B  36      37.895 -97.306  -1.930  1.00 18.83           O  
ATOM    228  CG  ASP B  36      35.883 -99.089  -5.502  1.00 18.83           C  
ATOM    229  OD1 ASP B  36      36.891 -98.997  -6.235  1.00 18.83           O  
ATOM    230  OD2 ASP B  36      34.742 -99.327  -5.954  1.00 18.83           O  
ATOM    231  N   PRO B  37      38.565 -96.804  -4.026  1.00 23.08           N  
ATOM    232  CA  PRO B  37      39.621 -95.792  -4.105  1.00 23.08           C  
ATOM    233  C   PRO B  37      39.083 -94.368  -3.990  1.00 23.08           C  
ATOM    234  CB  PRO B  37      40.238 -96.033  -5.485  1.00 23.08           C  
ATOM    235  O   PRO B  37      39.859 -93.420  -3.845  1.00 23.08           O  
ATOM    236  CG  PRO B  37      39.156 -96.692  -6.278  1.00 23.08           C  
ATOM    237  CD  PRO B  37      37.980 -96.928  -5.375  1.00 23.08           C  
ATOM    238  N   GLY B  38      37.745 -94.025  -4.164  1.00 18.36           N  
ATOM    239  CA  GLY B  38      37.352 -92.955  -5.067  1.00 18.36           C  
ATOM    240  C   GLY B  38      37.760 -91.579  -4.576  1.00 18.36           C  
ATOM    241  O   GLY B  38      37.825 -91.340  -3.368  1.00 18.36           O  
ATOM    242  N   GLY B  39      38.263 -90.499  -5.486  1.00 23.26           N  
ATOM    243  CA  GLY B  39      39.201 -89.390  -5.557  1.00 23.26           C  
ATOM    244  C   GLY B  39      38.532 -88.033  -5.444  1.00 23.26           C  
ATOM    245  O   GLY B  39      39.197 -86.999  -5.527  1.00 23.26           O  
ATOM    246  N   GLY B  40      37.182 -87.772  -5.463  1.00 19.68           N  
ATOM    247  CA  GLY B  40      36.621 -86.708  -6.280  1.00 19.68           C  
ATOM    248  C   GLY B  40      37.004 -85.321  -5.800  1.00 19.68           C  
ATOM    249  O   GLY B  40      37.483 -85.158  -4.676  1.00 19.68           O  
ATOM    250  N   SER B  41      36.856 -84.027  -6.673  1.00 24.43           N  
ATOM    251  CA  SER B  41      37.405 -82.796  -7.232  1.00 24.43           C  
ATOM    252  C   SER B  41      36.738 -81.567  -6.623  1.00 24.43           C  
ATOM    253  CB  SER B  41      37.237 -82.776  -8.752  1.00 24.43           C  
ATOM    254  O   SER B  41      35.566 -81.294  -6.889  1.00 24.43           O  
ATOM    255  OG  SER B  41      38.178 -81.902  -9.350  1.00 24.43           O  
ATOM    256  N   GLY B  42      36.801 -81.017  -5.367  1.00 21.90           N  
ATOM    257  CA  GLY B  42      35.924 -80.055  -4.718  1.00 21.90           C  
ATOM    258  C   GLY B  42      36.151 -78.631  -5.187  1.00 21.90           C  
ATOM    259  O   GLY B  42      37.283 -78.143  -5.184  1.00 21.90           O  
ATOM    260  N   GLY B  43      35.350 -77.912  -6.214  1.00 23.90           N  
ATOM    261  CA  GLY B  43      35.315 -76.673  -6.975  1.00 23.90           C  
ATOM    262  C   GLY B  43      35.076 -75.449  -6.111  1.00 23.90           C  
ATOM    263  O   GLY B  43      34.386 -75.527  -5.093  1.00 23.90           O  
ATOM    264  N   VAL B  44      35.847 -74.116  -6.125  1.00 25.80           N  
ATOM    265  CA  VAL B  44      36.171 -72.999  -5.244  1.00 25.80           C  
ATOM    266  C   VAL B  44      35.229 -71.830  -5.524  1.00 25.80           C  
ATOM    267  CB  VAL B  44      37.641 -72.551  -5.412  1.00 25.80           C  
ATOM    268  O   VAL B  44      35.093 -71.396  -6.670  1.00 25.80           O  
ATOM    269  CG1 VAL B  44      38.338 -72.467  -4.056  1.00 25.80           C  
ATOM    270  CG2 VAL B  44      38.386 -73.507  -6.341  1.00 25.80           C  
ATOM    271  N   PRO B  45      34.045 -71.238  -4.733  1.00 26.63           N  
ATOM    272  CA  PRO B  45      32.884 -70.350  -4.835  1.00 26.63           C  
ATOM    273  C   PRO B  45      33.256 -68.875  -4.695  1.00 26.63           C  
ATOM    274  CB  PRO B  45      31.992 -70.800  -3.676  1.00 26.63           C  
ATOM    275  O   PRO B  45      33.782 -68.463  -3.658  1.00 26.63           O  
ATOM    276  CG  PRO B  45      32.881 -71.635  -2.812  1.00 26.63           C  
ATOM    277  CD  PRO B  45      34.240 -71.701  -3.448  1.00 26.63           C  
ATOM    278  N   GLY B  46      33.825 -67.790  -5.567  1.00 27.33           N  
ATOM    279  CA  GLY B  46      34.465 -66.493  -5.417  1.00 27.33           C  
ATOM    280  C   GLY B  46      33.476 -65.344  -5.355  1.00 27.33           C  
ATOM    281  O   GLY B  46      33.874 -64.179  -5.286  1.00 27.33           O  
ATOM    282  N   GLY B  47      32.162 -64.976  -5.846  1.00 30.02           N  
ATOM    283  CA  GLY B  47      31.495 -63.852  -6.482  1.00 30.02           C  
ATOM    284  C   GLY B  47      30.978 -62.826  -5.491  1.00 30.02           C  
ATOM    285  O   GLY B  47      30.217 -61.928  -5.858  1.00 30.02           O  
ATOM    286  N   ARG B  48      30.922 -62.529  -4.091  1.00 32.56           N  
ATOM    287  CA  ARG B  48      29.952 -61.954  -3.164  1.00 32.56           C  
ATOM    288  C   ARG B  48      30.228 -60.473  -2.932  1.00 32.56           C  
ATOM    289  CB  ARG B  48      29.971 -62.706  -1.831  1.00 32.56           C  
ATOM    290  O   ARG B  48      29.516 -59.815  -2.170  1.00 32.56           O  
ATOM    291  CG  ARG B  48      28.632 -63.317  -1.450  1.00 32.56           C  
ATOM    292  CD  ARG B  48      28.754 -64.231  -0.239  1.00 32.56           C  
ATOM    293  NE  ARG B  48      27.469 -64.823   0.121  1.00 32.56           N  
ATOM    294  NH1 ARG B  48      28.282 -65.989   1.943  1.00 32.56           N  
ATOM    295  NH2 ARG B  48      26.063 -66.126   1.386  1.00 32.56           N  
ATOM    296  CZ  ARG B  48      27.274 -65.645   1.149  1.00 32.56           C  
ATOM    297  N   GLY B  49      31.131 -59.443  -3.435  1.00 38.51           N  
ATOM    298  CA  GLY B  49      31.675 -58.220  -2.868  1.00 38.51           C  
ATOM    299  C   GLY B  49      30.861 -56.988  -3.215  1.00 38.51           C  
ATOM    300  O   GLY B  49      30.703 -56.088  -2.387  1.00 38.51           O  
ATOM    301  N   LYS B  50      30.299 -56.545  -4.415  1.00 41.69           N  
ATOM    302  CA  LYS B  50      29.795 -55.308  -5.005  1.00 41.69           C  
ATOM    303  C   LYS B  50      28.470 -54.897  -4.370  1.00 41.69           C  
ATOM    304  CB  LYS B  50      29.625 -55.465  -6.517  1.00 41.69           C  
ATOM    305  O   LYS B  50      28.193 -53.706  -4.214  1.00 41.69           O  
ATOM    306  CG  LYS B  50      30.790 -54.919  -7.330  1.00 41.69           C  
ATOM    307  CD  LYS B  50      30.506 -54.982  -8.825  1.00 41.69           C  
ATOM    308  CE  LYS B  50      31.690 -54.481  -9.641  1.00 41.69           C  
ATOM    309  NZ  LYS B  50      31.464 -54.653 -11.108  1.00 41.69           N  
ATOM    310  N   GLN B  51      27.512 -55.690  -3.924  1.00 45.42           N  
ATOM    311  CA  GLN B  51      26.159 -55.478  -3.421  1.00 45.42           C  
ATOM    312  C   GLN B  51      26.178 -54.741  -2.085  1.00 45.42           C  
ATOM    313  CB  GLN B  51      25.425 -56.812  -3.275  1.00 45.42           C  
ATOM    314  O   GLN B  51      25.246 -54.000  -1.766  1.00 45.42           O  
ATOM    315  CG  GLN B  51      24.070 -56.847  -3.969  1.00 45.42           C  
ATOM    316  CD  GLN B  51      23.538 -58.257  -4.146  1.00 45.42           C  
ATOM    317  NE2 GLN B  51      22.368 -58.376  -4.765  1.00 45.42           N  
ATOM    318  OE1 GLN B  51      24.173 -59.231  -3.731  1.00 45.42           O  
ATOM    319  N   ASP B  52      27.332 -54.576  -1.453  1.00 54.68           N  
ATOM    320  CA  ASP B  52      27.433 -54.150  -0.060  1.00 54.68           C  
ATOM    321  C   ASP B  52      27.510 -52.629   0.045  1.00 54.68           C  
ATOM    322  CB  ASP B  52      28.653 -54.787   0.608  1.00 54.68           C  
ATOM    323  O   ASP B  52      26.855 -52.026   0.898  1.00 54.68           O  
ATOM    324  CG  ASP B  52      28.455 -55.033   2.094  1.00 54.68           C  
ATOM    325  OD1 ASP B  52      27.394 -54.656   2.638  1.00 54.68           O  
ATOM    326  OD2 ASP B  52      29.368 -55.606   2.726  1.00 54.68           O  
ATOM    327  N   ILE B  53      28.032 -51.829  -0.924  1.00 55.10           N  
ATOM    328  CA  ILE B  53      28.287 -50.395  -0.850  1.00 55.10           C  
ATOM    329  C   ILE B  53      26.992 -49.627  -1.106  1.00 55.10           C  
ATOM    330  CB  ILE B  53      29.375 -49.961  -1.858  1.00 55.10           C  
ATOM    331  O   ILE B  53      26.719 -48.621  -0.448  1.00 55.10           O  
ATOM    332  CG1 ILE B  53      30.758 -50.418  -1.379  1.00 55.10           C  
ATOM    333  CG2 ILE B  53      29.342 -48.445  -2.069  1.00 55.10           C  
ATOM    334  CD1 ILE B  53      31.851 -50.292  -2.433  1.00 55.10           C  
ATOM    335  N   GLY B  54      26.194 -49.936  -2.096  1.00 59.95           N  
ATOM    336  CA  GLY B  54      24.922 -49.319  -2.434  1.00 59.95           C  
ATOM    337  C   GLY B  54      23.933 -49.322  -1.284  1.00 59.95           C  
ATOM    338  O   GLY B  54      23.246 -48.327  -1.045  1.00 59.95           O  
ATOM    339  N   ASP B  55      23.938 -50.295  -0.540  1.00 60.23           N  
ATOM    340  CA  ASP B  55      23.038 -50.483   0.593  1.00 60.23           C  
ATOM    341  C   ASP B  55      23.377 -49.522   1.730  1.00 60.23           C  
ATOM    342  CB  ASP B  55      23.097 -51.928   1.091  1.00 60.23           C  
ATOM    343  O   ASP B  55      22.482 -48.944   2.350  1.00 60.23           O  
ATOM    344  CG  ASP B  55      22.092 -52.835   0.402  1.00 60.23           C  
ATOM    345  OD1 ASP B  55      21.233 -52.330  -0.354  1.00 60.23           O  
ATOM    346  OD2 ASP B  55      22.157 -54.064   0.619  1.00 60.23           O  
ATOM    347  N   ILE B  56      24.670 -49.189   1.810  1.00 59.87           N  
ATOM    348  CA  ILE B  56      25.125 -48.334   2.901  1.00 59.87           C  
ATOM    349  C   ILE B  56      24.738 -46.884   2.615  1.00 59.87           C  
ATOM    350  CB  ILE B  56      26.651 -48.450   3.111  1.00 59.87           C  
ATOM    351  O   ILE B  56      24.288 -46.167   3.512  1.00 59.87           O  
ATOM    352  CG1 ILE B  56      27.005 -49.815   3.712  1.00 59.87           C  
ATOM    353  CG2 ILE B  56      27.162 -47.312   4.000  1.00 59.87           C  
ATOM    354  CD1 ILE B  56      28.498 -50.115   3.732  1.00 59.87           C  
ATOM    355  N   LEU B  57      24.925 -46.408   1.347  1.00 61.28           N  
ATOM    356  CA  LEU B  57      24.593 -45.045   0.947  1.00 61.28           C  
ATOM    357  C   LEU B  57      23.101 -44.778   1.114  1.00 61.28           C  
ATOM    358  CB  LEU B  57      25.008 -44.797  -0.506  1.00 61.28           C  
ATOM    359  O   LEU B  57      22.706 -43.699   1.562  1.00 61.28           O  
ATOM    360  CG  LEU B  57      26.465 -44.389  -0.735  1.00 61.28           C  
ATOM    361  CD1 LEU B  57      26.841 -44.566  -2.202  1.00 61.28           C  
ATOM    362  CD2 LEU B  57      26.693 -42.949  -0.288  1.00 61.28           C  
ATOM    363  N   GLN B  58      22.312 -45.637   0.750  1.00 61.44           N  
ATOM    364  CA  GLN B  58      20.863 -45.527   0.888  1.00 61.44           C  
ATOM    365  C   GLN B  58      20.458 -45.406   2.354  1.00 61.44           C  
ATOM    366  CB  GLN B  58      20.170 -46.732   0.249  1.00 61.44           C  
ATOM    367  O   GLN B  58      19.555 -44.638   2.693  1.00 61.44           O  
ATOM    368  CG  GLN B  58      18.695 -46.503  -0.053  1.00 61.44           C  
ATOM    369  CD  GLN B  58      18.178 -47.397  -1.165  1.00 61.44           C  
ATOM    370  NE2 GLN B  58      16.981 -47.098  -1.657  1.00 61.44           N  
ATOM    371  OE1 GLN B  58      18.851 -48.346  -1.579  1.00 61.44           O  
ATOM    372  N   GLN B  59      21.208 -46.108   3.214  1.00 60.92           N  
ATOM    373  CA  GLN B  59      20.922 -46.098   4.644  1.00 60.92           C  
ATOM    374  C   GLN B  59      21.240 -44.738   5.259  1.00 60.92           C  
ATOM    375  CB  GLN B  59      21.714 -47.194   5.359  1.00 60.92           C  
ATOM    376  O   GLN B  59      20.498 -44.249   6.114  1.00 60.92           O  
ATOM    377  CG  GLN B  59      21.010 -48.544   5.386  1.00 60.92           C  
ATOM    378  CD  GLN B  59      21.807 -49.608   6.117  1.00 60.92           C  
ATOM    379  NE2 GLN B  59      21.427 -50.867   5.929  1.00 60.92           N  
ATOM    380  OE1 GLN B  59      22.757 -49.300   6.844  1.00 60.92           O  
ATOM    381  N   ILE B  60      22.331 -44.202   4.692  1.00 59.00           N  
ATOM    382  CA  ILE B  60      22.770 -42.899   5.181  1.00 59.00           C  
ATOM    383  C   ILE B  60      21.768 -41.826   4.761  1.00 59.00           C  
ATOM    384  CB  ILE B  60      24.182 -42.546   4.662  1.00 59.00           C  
ATOM    385  O   ILE B  60      21.426 -40.943   5.552  1.00 59.00           O  
ATOM    386  CG1 ILE B  60      25.225 -43.492   5.268  1.00 59.00           C  
ATOM    387  CG2 ILE B  60      24.522 -41.086   4.971  1.00 59.00           C  
ATOM    388  CD1 ILE B  60      26.628 -43.306   4.707  1.00 59.00           C  
ATOM    389  N   MET B  61      21.267 -41.928   3.600  1.00 60.80           N  
ATOM    390  CA  MET B  61      20.376 -40.915   3.043  1.00 60.80           C  
ATOM    391  C   MET B  61      19.020 -40.939   3.739  1.00 60.80           C  
ATOM    392  CB  MET B  61      20.196 -41.125   1.538  1.00 60.80           C  
ATOM    393  O   MET B  61      18.370 -39.902   3.879  1.00 60.80           O  
ATOM    394  CG  MET B  61      21.348 -40.591   0.702  1.00 60.80           C  
ATOM    395  SD  MET B  61      20.853 -39.174  -0.353  1.00 60.80           S  
ATOM    396  CE  MET B  61      19.635 -39.984  -1.426  1.00 60.80           C  
ATOM    397  N   THR B  62      18.633 -42.028   4.205  1.00 56.50           N  
ATOM    398  CA  THR B  62      17.305 -42.213   4.779  1.00 56.50           C  
ATOM    399  C   THR B  62      17.275 -41.752   6.233  1.00 56.50           C  
ATOM    400  CB  THR B  62      16.860 -43.685   4.695  1.00 56.50           C  
ATOM    401  O   THR B  62      16.201 -41.540   6.801  1.00 56.50           O  
ATOM    402  CG2 THR B  62      15.901 -43.904   3.529  1.00 56.50           C  
ATOM    403  OG1 THR B  62      18.012 -44.517   4.513  1.00 56.50           O  
ATOM    404  N   ILE B  63      18.491 -41.500   6.801  1.00 56.53           N  
ATOM    405  CA  ILE B  63      18.611 -41.165   8.216  1.00 56.53           C  
ATOM    406  C   ILE B  63      17.877 -39.856   8.500  1.00 56.53           C  
ATOM    407  CB  ILE B  63      20.090 -41.054   8.647  1.00 56.53           C  
ATOM    408  O   ILE B  63      17.296 -39.684   9.575  1.00 56.53           O  
ATOM    409  CG1 ILE B  63      20.681 -42.448   8.890  1.00 56.53           C  
ATOM    410  CG2 ILE B  63      20.225 -40.177   9.896  1.00 56.53           C  
ATOM    411  CD1 ILE B  63      22.188 -42.451   9.111  1.00 56.53           C  
ATOM    412  N   THR B  64      17.881 -38.953   7.468  1.00 52.29           N  
ATOM    413  CA  THR B  64      17.312 -37.624   7.662  1.00 52.29           C  
ATOM    414  C   THR B  64      15.806 -37.709   7.894  1.00 52.29           C  
ATOM    415  CB  THR B  64      17.598 -36.713   6.454  1.00 52.29           C  
ATOM    416  O   THR B  64      15.220 -36.829   8.528  1.00 52.29           O  
ATOM    417  CG2 THR B  64      19.073 -36.331   6.389  1.00 52.29           C  
ATOM    418  OG1 THR B  64      17.240 -37.401   5.249  1.00 52.29           O  
ATOM    419  N   ASP B  65      15.252 -38.800   7.414  1.00 55.84           N  
ATOM    420  CA  ASP B  65      13.802 -38.954   7.474  1.00 55.84           C  
ATOM    421  C   ASP B  65      13.391 -39.826   8.659  1.00 55.84           C  
ATOM    422  CB  ASP B  65      13.271 -39.555   6.171  1.00 55.84           C  
ATOM    423  O   ASP B  65      12.203 -40.075   8.871  1.00 55.84           O  
ATOM    424  CG  ASP B  65      13.543 -38.680   4.960  1.00 55.84           C  
ATOM    425  OD1 ASP B  65      13.541 -37.437   5.094  1.00 55.84           O  
ATOM    426  OD2 ASP B  65      13.759 -39.237   3.863  1.00 55.84           O  
ATOM    427  N   GLN B  66      14.351 -40.311   9.421  1.00 52.98           N  
ATOM    428  CA  GLN B  66      14.089 -41.287  10.474  1.00 52.98           C  
ATOM    429  C   GLN B  66      13.928 -40.604  11.829  1.00 52.98           C  
ATOM    430  CB  GLN B  66      15.213 -42.323  10.538  1.00 52.98           C  
ATOM    431  O   GLN B  66      14.383 -39.473  12.018  1.00 52.98           O  
ATOM    432  CG  GLN B  66      15.346 -43.165   9.276  1.00 52.98           C  
ATOM    433  CD  GLN B  66      16.400 -44.249   9.403  1.00 52.98           C  
ATOM    434  NE2 GLN B  66      16.483 -45.115   8.398  1.00 52.98           N  
ATOM    435  OE1 GLN B  66      17.134 -44.307  10.394  1.00 52.98           O  
ATOM    436  N   SER B  67      13.036 -41.182  12.621  1.00 57.08           N  
ATOM    437  CA  SER B  67      12.934 -40.763  14.015  1.00 57.08           C  
ATOM    438  C   SER B  67      14.270 -40.910  14.736  1.00 57.08           C  
ATOM    439  CB  SER B  67      11.862 -41.576  14.742  1.00 57.08           C  
ATOM    440  O   SER B  67      15.184 -41.567  14.232  1.00 57.08           O  
ATOM    441  OG  SER B  67      12.306 -42.902  14.974  1.00 57.08           O  
ATOM    442  N   LEU B  68      14.462 -40.201  15.875  1.00 56.75           N  
ATOM    443  CA  LEU B  68      15.704 -40.217  16.641  1.00 56.75           C  
ATOM    444  C   LEU B  68      16.070 -41.639  17.053  1.00 56.75           C  
ATOM    445  CB  LEU B  68      15.579 -39.330  17.882  1.00 56.75           C  
ATOM    446  O   LEU B  68      17.238 -42.028  16.985  1.00 56.75           O  
ATOM    447  CG  LEU B  68      16.726 -38.348  18.131  1.00 56.75           C  
ATOM    448  CD1 LEU B  68      16.315 -36.938  17.721  1.00 56.75           C  
ATOM    449  CD2 LEU B  68      17.150 -38.382  19.596  1.00 56.75           C  
ATOM    450  N   ASP B  69      15.094 -42.443  17.596  1.00 61.31           N  
ATOM    451  CA  ASP B  69      15.335 -43.814  18.036  1.00 61.31           C  
ATOM    452  C   ASP B  69      15.787 -44.693  16.873  1.00 61.31           C  
ATOM    453  CB  ASP B  69      14.076 -44.400  18.680  1.00 61.31           C  
ATOM    454  O   ASP B  69      16.707 -45.500  17.018  1.00 61.31           O  
ATOM    455  CG  ASP B  69      13.847 -43.900  20.096  1.00 61.31           C  
ATOM    456  OD1 ASP B  69      14.817 -43.464  20.753  1.00 61.31           O  
ATOM    457  OD2 ASP B  69      12.687 -43.946  20.559  1.00 61.31           O  
ATOM    458  N   GLU B  70      15.065 -44.563  15.730  1.00 59.80           N  
ATOM    459  CA  GLU B  70      15.385 -45.302  14.512  1.00 59.80           C  
ATOM    460  C   GLU B  70      16.763 -44.921  13.981  1.00 59.80           C  
ATOM    461  CB  GLU B  70      14.321 -45.056  13.439  1.00 59.80           C  
ATOM    462  O   GLU B  70      17.523 -45.784  13.537  1.00 59.80           O  
ATOM    463  CG  GLU B  70      13.036 -45.843  13.655  1.00 59.80           C  
ATOM    464  CD  GLU B  70      11.926 -45.455  12.691  1.00 59.80           C  
ATOM    465  OE1 GLU B  70      10.921 -46.195  12.593  1.00 59.80           O  
ATOM    466  OE2 GLU B  70      12.063 -44.403  12.028  1.00 59.80           O  
ATOM    467  N   ALA B  71      17.019 -43.656  14.231  1.00 61.37           N  
ATOM    468  CA  ALA B  71      18.294 -43.114  13.768  1.00 61.37           C  
ATOM    469  C   ALA B  71      19.454 -43.653  14.600  1.00 61.37           C  
ATOM    470  CB  ALA B  71      18.273 -41.588  13.816  1.00 61.37           C  
ATOM    471  O   ALA B  71      20.532 -43.929  14.069  1.00 61.37           O  
ATOM    472  N   GLN B  72      19.174 -44.018  15.876  1.00 65.51           N  
ATOM    473  CA  GLN B  72      20.203 -44.505  16.789  1.00 65.51           C  
ATOM    474  C   GLN B  72      20.630 -45.926  16.429  1.00 65.51           C  
ATOM    475  CB  GLN B  72      19.707 -44.456  18.234  1.00 65.51           C  
ATOM    476  O   GLN B  72      21.814 -46.260  16.497  1.00 65.51           O  
ATOM    477  CG  GLN B  72      20.683 -43.794  19.198  1.00 65.51           C  
ATOM    478  CD  GLN B  72      20.001 -43.237  20.433  1.00 65.51           C  
ATOM    479  NE2 GLN B  72      20.781 -42.993  21.481  1.00 65.51           N  
ATOM    480  OE1 GLN B  72      18.784 -43.027  20.446  1.00 65.51           O  
ATOM    481  N   ALA B  73      19.677 -46.761  16.164  1.00 67.47           N  
ATOM    482  CA  ALA B  73      19.975 -48.133  15.763  1.00 67.47           C  
ATOM    483  C   ALA B  73      20.803 -48.163  14.481  1.00 67.47           C  
ATOM    484  CB  ALA B  73      18.684 -48.926  15.577  1.00 67.47           C  
ATOM    485  O   ALA B  73      21.766 -48.925  14.374  1.00 67.47           O  
ATOM    486  N   LYS B  74      20.376 -47.388  13.633  1.00 66.08           N  
ATOM    487  CA  LYS B  74      21.074 -47.314  12.352  1.00 66.08           C  
ATOM    488  C   LYS B  74      22.461 -46.701  12.517  1.00 66.08           C  
ATOM    489  CB  LYS B  74      20.260 -46.505  11.342  1.00 66.08           C  
ATOM    490  O   LYS B  74      23.395 -47.062  11.798  1.00 66.08           O  
ATOM    491  CG  LYS B  74      19.123 -47.284  10.697  1.00 66.08           C  
ATOM    492  CD  LYS B  74      18.440 -46.473   9.603  1.00 66.08           C  
ATOM    493  CE  LYS B  74      17.278 -47.236   8.983  1.00 66.08           C  
ATOM    494  NZ  LYS B  74      16.577 -46.428   7.941  1.00 66.08           N  
ATOM    495  N   LYS B  75      22.497 -45.848  13.433  1.00 68.12           N  
ATOM    496  CA  LYS B  75      23.785 -45.244  13.763  1.00 68.12           C  
ATOM    497  C   LYS B  75      24.784 -46.299  14.229  1.00 68.12           C  
ATOM    498  CB  LYS B  75      23.614 -44.172  14.841  1.00 68.12           C  
ATOM    499  O   LYS B  75      25.951 -46.275  13.830  1.00 68.12           O  
ATOM    500  CG  LYS B  75      24.217 -42.824  14.474  1.00 68.12           C  
ATOM    501  CD  LYS B  75      23.962 -41.784  15.557  1.00 68.12           C  
ATOM    502  CE  LYS B  75      24.604 -40.447  15.212  1.00 68.12           C  
ATOM    503  NZ  LYS B  75      24.335 -39.417  16.260  1.00 68.12           N  
ATOM    504  N   HIS B  76      24.293 -47.221  15.066  1.00 70.49           N  
ATOM    505  CA  HIS B  76      25.137 -48.311  15.543  1.00 70.49           C  
ATOM    506  C   HIS B  76      25.583 -49.206  14.392  1.00 70.49           C  
ATOM    507  CB  HIS B  76      24.399 -49.138  16.596  1.00 70.49           C  
ATOM    508  O   HIS B  76      26.747 -49.608  14.328  1.00 70.49           O  
ATOM    509  CG  HIS B  76      25.308 -49.920  17.490  1.00 70.49           C  
ATOM    510  CD2 HIS B  76      25.368 -51.246  17.757  1.00 70.49           C  
ATOM    511  ND1 HIS B  76      26.304 -49.330  18.238  1.00 70.49           N  
ATOM    512  CE1 HIS B  76      26.940 -50.263  18.927  1.00 70.49           C  
ATOM    513  NE2 HIS B  76      26.391 -51.434  18.654  1.00 70.49           N  
ATOM    514  N   ALA B  77      24.633 -49.492  13.427  1.00 72.95           N  
ATOM    515  CA  ALA B  77      24.942 -50.319  12.263  1.00 72.95           C  
ATOM    516  C   ALA B  77      25.992 -49.652  11.379  1.00 72.95           C  
ATOM    517  CB  ALA B  77      23.675 -50.599  11.459  1.00 72.95           C  
ATOM    518  O   ALA B  77      26.890 -50.319  10.860  1.00 72.95           O  
ATOM    519  N   LEU B  78      25.905 -48.359  11.240  1.00 72.07           N  
ATOM    520  CA  LEU B  78      26.868 -47.590  10.459  1.00 72.07           C  
ATOM    521  C   LEU B  78      28.236 -47.585  11.134  1.00 72.07           C  
ATOM    522  CB  LEU B  78      26.376 -46.153  10.266  1.00 72.07           C  
ATOM    523  O   LEU B  78      29.264 -47.703  10.464  1.00 72.07           O  
ATOM    524  CG  LEU B  78      26.158 -45.699   8.822  1.00 72.07           C  
ATOM    525  CD1 LEU B  78      24.722 -45.224   8.627  1.00 72.07           C  
ATOM    526  CD2 LEU B  78      27.146 -44.598   8.452  1.00 72.07           C  
ATOM    527  N   ASN B  79      28.243 -47.532  12.434  1.00 72.96           N  
ATOM    528  CA  ASN B  79      29.479 -47.468  13.207  1.00 72.96           C  
ATOM    529  C   ASN B  79      30.247 -48.785  13.147  1.00 72.96           C  
ATOM    530  CB  ASN B  79      29.184 -47.090  14.660  1.00 72.96           C  
ATOM    531  O   ASN B  79      31.478 -48.794  13.203  1.00 72.96           O  
ATOM    532  CG  ASN B  79      29.307 -45.601  14.913  1.00 72.96           C  
ATOM    533  ND2 ASN B  79      28.627 -45.117  15.946  1.00 72.96           N  
ATOM    534  OD1 ASN B  79      30.005 -44.890  14.186  1.00 72.96           O  
ATOM    535  N   CYS B  80      29.474 -49.844  12.875  1.00 77.75           N  
ATOM    536  CA  CYS B  80      30.093 -51.165  12.859  1.00 77.75           C  
ATOM    537  C   CYS B  80      30.306 -51.650  11.431  1.00 77.75           C  
ATOM    538  CB  CYS B  80      29.234 -52.169  13.626  1.00 77.75           C  
ATOM    539  O   CYS B  80      30.786 -52.765  11.214  1.00 77.75           O  
ATOM    540  SG  CYS B  80      29.033 -51.769  15.376  1.00 77.75           S  
ATOM    541  N   HIS B  81      29.980 -50.733  10.434  1.00 75.10           N  
ATOM    542  CA  HIS B  81      30.044 -51.155   9.039  1.00 75.10           C  
ATOM    543  C   HIS B  81      31.484 -51.189   8.539  1.00 75.10           C  
ATOM    544  CB  HIS B  81      29.205 -50.226   8.159  1.00 75.10           C  
ATOM    545  O   HIS B  81      32.288 -50.322   8.889  1.00 75.10           O  
ATOM    546  CG  HIS B  81      28.869 -50.806   6.823  1.00 75.10           C  
ATOM    547  CD2 HIS B  81      27.713 -51.322   6.342  1.00 75.10           C  
ATOM    548  ND1 HIS B  81      29.790 -50.905   5.802  1.00 75.10           N  
ATOM    549  CE1 HIS B  81      29.212 -51.457   4.748  1.00 75.10           C  
ATOM    550  NE2 HIS B  81      27.952 -51.719   5.050  1.00 75.10           N  
ATOM    551  N   ARG B  82      31.919 -52.149   7.838  1.00 78.67           N  
ATOM    552  CA  ARG B  82      33.274 -52.415   7.365  1.00 78.67           C  
ATOM    553  C   ARG B  82      33.782 -51.274   6.490  1.00 78.67           C  
ATOM    554  CB  ARG B  82      33.323 -53.732   6.588  1.00 78.67           C  
ATOM    555  O   ARG B  82      34.975 -50.964   6.497  1.00 78.67           O  
ATOM    556  CG  ARG B  82      34.707 -54.090   6.070  1.00 78.67           C  
ATOM    557  CD  ARG B  82      34.705 -55.421   5.330  1.00 78.67           C  
ATOM    558  NE  ARG B  82      35.962 -55.645   4.621  1.00 78.67           N  
ATOM    559  NH1 ARG B  82      35.339 -57.687   3.739  1.00 78.67           N  
ATOM    560  NH2 ARG B  82      37.410 -56.818   3.280  1.00 78.67           N  
ATOM    561  CZ  ARG B  82      36.234 -56.716   3.881  1.00 78.67           C  
ATOM    562  N   MET B  83      32.873 -50.598   5.670  1.00 76.61           N  
ATOM    563  CA  MET B  83      33.287 -49.583   4.706  1.00 76.61           C  
ATOM    564  C   MET B  83      33.261 -48.193   5.333  1.00 76.61           C  
ATOM    565  CB  MET B  83      32.387 -49.616   3.470  1.00 76.61           C  
ATOM    566  O   MET B  83      33.418 -47.190   4.635  1.00 76.61           O  
ATOM    567  CG  MET B  83      32.576 -50.853   2.606  1.00 76.61           C  
ATOM    568  SD  MET B  83      34.024 -50.716   1.488  1.00 76.61           S  
ATOM    569  CE  MET B  83      33.512 -49.302   0.473  1.00 76.61           C  
ATOM    570  N   LYS B  84      32.912 -48.102   6.625  1.00 75.69           N  
ATOM    571  CA  LYS B  84      32.808 -46.834   7.342  1.00 75.69           C  
ATOM    572  C   LYS B  84      34.082 -46.009   7.186  1.00 75.69           C  
ATOM    573  CB  LYS B  84      32.518 -47.077   8.824  1.00 75.69           C  
ATOM    574  O   LYS B  84      34.024 -44.829   6.833  1.00 75.69           O  
ATOM    575  CG  LYS B  84      32.361 -45.803   9.640  1.00 75.69           C  
ATOM    576  CD  LYS B  84      32.277 -46.101  11.132  1.00 75.69           C  
ATOM    577  CE  LYS B  84      32.346 -44.827  11.963  1.00 75.69           C  
ATOM    578  NZ  LYS B  84      32.125 -45.100  13.415  1.00 75.69           N  
ATOM    579  N   PRO B  85      35.189 -46.460   7.306  1.00 82.85           N  
ATOM    580  CA  PRO B  85      36.421 -45.676   7.188  1.00 82.85           C  
ATOM    581  C   PRO B  85      36.632 -45.117   5.782  1.00 82.85           C  
ATOM    582  CB  PRO B  85      37.516 -46.683   7.546  1.00 82.85           C  
ATOM    583  O   PRO B  85      37.087 -43.981   5.628  1.00 82.85           O  
ATOM    584  CG  PRO B  85      36.796 -47.809   8.215  1.00 82.85           C  
ATOM    585  CD  PRO B  85      35.346 -47.745   7.828  1.00 82.85           C  
ATOM    586  N   ALA B  86      36.392 -45.963   4.811  1.00 81.46           N  
ATOM    587  CA  ALA B  86      36.524 -45.504   3.430  1.00 81.46           C  
ATOM    588  C   ALA B  86      35.568 -44.349   3.143  1.00 81.46           C  
ATOM    589  CB  ALA B  86      36.269 -46.655   2.460  1.00 81.46           C  
ATOM    590  O   ALA B  86      35.948 -43.365   2.504  1.00 81.46           O  
ATOM    591  N   LEU B  87      34.336 -44.591   3.598  1.00 78.00           N  
ATOM    592  CA  LEU B  87      33.342 -43.536   3.443  1.00 78.00           C  
ATOM    593  C   LEU B  87      33.791 -42.258   4.144  1.00 78.00           C  
ATOM    594  CB  LEU B  87      31.989 -43.988   3.999  1.00 78.00           C  
ATOM    595  O   LEU B  87      33.673 -41.165   3.586  1.00 78.00           O  
ATOM    596  CG  LEU B  87      30.764 -43.204   3.524  1.00 78.00           C  
ATOM    597  CD1 LEU B  87      30.150 -43.871   2.298  1.00 78.00           C  
ATOM    598  CD2 LEU B  87      29.738 -43.085   4.646  1.00 78.00           C  
ATOM    599  N   PHE B  88      34.187 -42.302   5.370  1.00 81.22           N  
ATOM    600  CA  PHE B  88      34.658 -41.170   6.158  1.00 81.22           C  
ATOM    601  C   PHE B  88      35.784 -40.438   5.436  1.00 81.22           C  
ATOM    602  CB  PHE B  88      35.135 -41.635   7.538  1.00 81.22           C  
ATOM    603  O   PHE B  88      35.807 -39.206   5.399  1.00 81.22           O  
ATOM    604  CG  PHE B  88      35.390 -40.509   8.503  1.00 81.22           C  
ATOM    605  CD1 PHE B  88      36.666 -39.979   8.652  1.00 81.22           C  
ATOM    606  CD2 PHE B  88      34.354 -39.981   9.262  1.00 81.22           C  
ATOM    607  CE1 PHE B  88      36.906 -38.937   9.545  1.00 81.22           C  
ATOM    608  CE2 PHE B  88      34.586 -38.939  10.156  1.00 81.22           C  
ATOM    609  CZ  PHE B  88      35.862 -38.420  10.297  1.00 81.22           C  
ATOM    610  N   SER B  89      36.680 -41.138   4.880  1.00 85.81           N  
ATOM    611  CA  SER B  89      37.795 -40.563   4.135  1.00 85.81           C  
ATOM    612  C   SER B  89      37.302 -39.727   2.958  1.00 85.81           C  
ATOM    613  CB  SER B  89      38.728 -41.665   3.632  1.00 85.81           C  
ATOM    614  O   SER B  89      37.842 -38.654   2.683  1.00 85.81           O  
ATOM    615  OG  SER B  89      39.971 -41.123   3.220  1.00 85.81           O  
ATOM    616  N   VAL B  90      36.334 -40.277   2.272  1.00 79.84           N  
ATOM    617  CA  VAL B  90      35.743 -39.559   1.149  1.00 79.84           C  
ATOM    618  C   VAL B  90      35.100 -38.264   1.643  1.00 79.84           C  
ATOM    619  CB  VAL B  90      34.698 -40.424   0.409  1.00 79.84           C  
ATOM    620  O   VAL B  90      35.242 -37.214   1.013  1.00 79.84           O  
ATOM    621  CG1 VAL B  90      33.960 -39.597  -0.643  1.00 79.84           C  
ATOM    622  CG2 VAL B  90      35.369 -41.636  -0.234  1.00 79.84           C  
ATOM    623  N   LEU B  91      34.389 -38.388   2.773  1.00 79.68           N  
ATOM    624  CA  LEU B  91      33.743 -37.213   3.349  1.00 79.68           C  
ATOM    625  C   LEU B  91      34.776 -36.162   3.741  1.00 79.68           C  
ATOM    626  CB  LEU B  91      32.909 -37.606   4.571  1.00 79.68           C  
ATOM    627  O   LEU B  91      34.558 -34.966   3.539  1.00 79.68           O  
ATOM    628  CG  LEU B  91      31.649 -38.428   4.296  1.00 79.68           C  
ATOM    629  CD1 LEU B  91      30.999 -38.858   5.607  1.00 79.68           C  
ATOM    630  CD2 LEU B  91      30.667 -37.633   3.442  1.00 79.68           C  
ATOM    631  N   CYS B  92      35.815 -36.551   4.225  1.00 81.97           N  
ATOM    632  CA  CYS B  92      36.909 -35.653   4.579  1.00 81.97           C  
ATOM    633  C   CYS B  92      37.443 -34.933   3.347  1.00 81.97           C  
ATOM    634  CB  CYS B  92      38.038 -36.426   5.259  1.00 81.97           C  
ATOM    635  O   CYS B  92      37.702 -33.729   3.390  1.00 81.97           O  
ATOM    636  SG  CYS B  92      37.693 -36.854   6.980  1.00 81.97           S  
ATOM    637  N   GLU B  93      37.583 -35.720   2.294  1.00 78.39           N  
ATOM    638  CA  GLU B  93      38.076 -35.152   1.043  1.00 78.39           C  
ATOM    639  C   GLU B  93      37.121 -34.091   0.503  1.00 78.39           C  
ATOM    640  CB  GLU B  93      38.285 -36.251  -0.002  1.00 78.39           C  
ATOM    641  O   GLU B  93      37.555 -33.029   0.052  1.00 78.39           O  
ATOM    642  CG  GLU B  93      39.369 -35.933  -1.022  1.00 78.39           C  
ATOM    643  CD  GLU B  93      39.573 -37.038  -2.046  1.00 78.39           C  
ATOM    644  OE1 GLU B  93      40.336 -36.833  -3.016  1.00 78.39           O  
ATOM    645  OE2 GLU B  93      38.963 -38.118  -1.876  1.00 78.39           O  
ATOM    646  N   ILE B  94      35.864 -34.550   0.591  1.00 71.54           N  
ATOM    647  CA  ILE B  94      34.838 -33.628   0.115  1.00 71.54           C  
ATOM    648  C   ILE B  94      34.854 -32.357   0.961  1.00 71.54           C  
ATOM    649  CB  ILE B  94      33.436 -34.277   0.148  1.00 71.54           C  
ATOM    650  O   ILE B  94      34.741 -31.249   0.431  1.00 71.54           O  
ATOM    651  CG1 ILE B  94      33.349 -35.412  -0.879  1.00 71.54           C  
ATOM    652  CG2 ILE B  94      32.349 -33.227  -0.102  1.00 71.54           C  
ATOM    653  CD1 ILE B  94      32.034 -36.179  -0.843  1.00 71.54           C  
ATOM    654  N   LYS B  95      35.024 -32.482   2.252  1.00 72.64           N  
ATOM    655  CA  LYS B  95      35.083 -31.340   3.158  1.00 72.64           C  
ATOM    656  C   LYS B  95      36.276 -30.444   2.837  1.00 72.64           C  
ATOM    657  CB  LYS B  95      35.158 -31.811   4.612  1.00 72.64           C  
ATOM    658  O   LYS B  95      36.147 -29.218   2.802  1.00 72.64           O  
ATOM    659  CG  LYS B  95      35.140 -30.680   5.630  1.00 72.64           C  
ATOM    660  CD  LYS B  95      35.154 -31.214   7.057  1.00 72.64           C  
ATOM    661  CE  LYS B  95      35.248 -30.086   8.075  1.00 72.64           C  
ATOM    662  NZ  LYS B  95      35.211 -30.600   9.477  1.00 72.64           N  
ATOM    663  N   GLU B  96      37.378 -31.032   2.717  1.00 70.29           N  
ATOM    664  CA  GLU B  96      38.604 -30.299   2.415  1.00 70.29           C  
ATOM    665  C   GLU B  96      38.465 -29.500   1.122  1.00 70.29           C  
ATOM    666  CB  GLU B  96      39.793 -31.258   2.315  1.00 70.29           C  
ATOM    667  O   GLU B  96      38.957 -28.374   1.026  1.00 70.29           O  
ATOM    668  CG  GLU B  96      40.527 -31.466   3.631  1.00 70.29           C  
ATOM    669  CD  GLU B  96      41.717 -32.406   3.513  1.00 70.29           C  
ATOM    670  OE1 GLU B  96      42.430 -32.612   4.521  1.00 70.29           O  
ATOM    671  OE2 GLU B  96      41.937 -32.940   2.403  1.00 70.29           O  
ATOM    672  N   LYS B  97      37.774 -30.233   0.246  1.00 64.48           N  
ATOM    673  CA  LYS B  97      37.630 -29.603  -1.064  1.00 64.48           C  
ATOM    674  C   LYS B  97      36.587 -28.489  -1.027  1.00 64.48           C  
ATOM    675  CB  LYS B  97      37.251 -30.641  -2.120  1.00 64.48           C  
ATOM    676  O   LYS B  97      36.689 -27.511  -1.770  1.00 64.48           O  
ATOM    677  CG  LYS B  97      38.412 -31.511  -2.578  1.00 64.48           C  
ATOM    678  CD  LYS B  97      37.994 -32.462  -3.692  1.00 64.48           C  
ATOM    679  CE  LYS B  97      39.148 -33.353  -4.131  1.00 64.48           C  
ATOM    680  NZ  LYS B  97      38.731 -34.316  -5.194  1.00 64.48           N  
ATOM    681  N   THR B  98      35.567 -28.966  -0.173  1.00 57.69           N  
ATOM    682  CA  THR B  98      34.453 -28.025  -0.121  1.00 57.69           C  
ATOM    683  C   THR B  98      34.736 -26.906   0.877  1.00 57.69           C  
ATOM    684  CB  THR B  98      33.140 -28.735   0.257  1.00 57.69           C  
ATOM    685  O   THR B  98      34.223 -25.794   0.733  1.00 57.69           O  
ATOM    686  CG2 THR B  98      32.141 -28.695  -0.895  1.00 57.69           C  
ATOM    687  OG1 THR B  98      33.419 -30.101   0.585  1.00 57.69           O  
ATOM    688  N   GLY B  99      35.573 -27.414   1.930  1.00 52.43           N  
ATOM    689  CA  GLY B  99      35.675 -26.635   3.154  1.00 52.43           C  
ATOM    690  C   GLY B  99      36.333 -25.284   2.947  1.00 52.43           C  
ATOM    691  O   GLY B  99      37.349 -25.181   2.257  1.00 52.43           O  
ATOM    692  N   LEU B 100      35.642 -24.393   2.862  1.00 45.78           N  
ATOM    693  CA  LEU B 100      36.034 -22.992   2.966  1.00 45.78           C  
ATOM    694  C   LEU B 100      37.005 -22.783   4.123  1.00 45.78           C  
ATOM    695  CB  LEU B 100      34.801 -22.102   3.152  1.00 45.78           C  
ATOM    696  O   LEU B 100      37.016 -23.564   5.077  1.00 45.78           O  
ATOM    697  CG  LEU B 100      33.908 -21.916   1.924  1.00 45.78           C  
ATOM    698  CD1 LEU B 100      32.548 -21.364   2.337  1.00 45.78           C  
ATOM    699  CD2 LEU B 100      34.578 -20.997   0.909  1.00 45.78           C  
ATOM    700  N   SER B 101      38.158 -22.163   3.817  1.00 39.66           N  
ATOM    701  CA  SER B 101      39.177 -21.670   4.737  1.00 39.66           C  
ATOM    702  C   SER B 101      38.547 -21.054   5.982  1.00 39.66           C  
ATOM    703  CB  SER B 101      40.071 -20.640   4.046  1.00 39.66           C  
ATOM    704  O   SER B 101      37.828 -20.057   5.892  1.00 39.66           O  
ATOM    705  OG  SER B 101      41.092 -20.191   4.921  1.00 39.66           O  
ATOM    706  N   ILE B 102      38.054 -21.774   6.883  1.00 44.47           N  
ATOM    707  CA  ILE B 102      37.671 -21.183   8.160  1.00 44.47           C  
ATOM    708  C   ILE B 102      38.780 -20.257   8.654  1.00 44.47           C  
ATOM    709  CB  ILE B 102      37.368 -22.268   9.218  1.00 44.47           C  
ATOM    710  O   ILE B 102      39.812 -20.721   9.145  1.00 44.47           O  
ATOM    711  CG1 ILE B 102      36.208 -23.156   8.755  1.00 44.47           C  
ATOM    712  CG2 ILE B 102      37.061 -21.629  10.575  1.00 44.47           C  
ATOM    713  CD1 ILE B 102      35.967 -24.371   9.640  1.00 44.47           C  
ATOM    714  N   ARG B 103      39.552 -19.538   7.785  1.00 37.93           N  
ATOM    715  CA  ARG B 103      40.657 -18.750   8.322  1.00 37.93           C  
ATOM    716  C   ARG B 103      40.194 -17.881   9.488  1.00 37.93           C  
ATOM    717  CB  ARG B 103      41.275 -17.875   7.230  1.00 37.93           C  
ATOM    718  O   ARG B 103      40.953 -17.047   9.986  1.00 37.93           O  
ATOM    719  CG  ARG B 103      42.196 -18.630   6.284  1.00 37.93           C  
ATOM    720  CD  ARG B 103      42.999 -17.683   5.403  1.00 37.93           C  
ATOM    721  NE  ARG B 103      44.255 -18.286   4.968  1.00 37.93           N  
ATOM    722  NH1 ARG B 103      44.899 -16.497   3.656  1.00 37.93           N  
ATOM    723  NH2 ARG B 103      46.242 -18.348   3.818  1.00 37.93           N  
ATOM    724  CZ  ARG B 103      45.129 -17.709   4.148  1.00 37.93           C  
ATOM    725  N   SER B 104      38.918 -17.529   9.666  1.00 39.11           N  
ATOM    726  CA  SER B 104      38.814 -16.260  10.379  1.00 39.11           C  
ATOM    727  C   SER B 104      39.411 -16.362  11.779  1.00 39.11           C  
ATOM    728  CB  SER B 104      37.354 -15.815  10.470  1.00 39.11           C  
ATOM    729  O   SER B 104      39.259 -17.384  12.451  1.00 39.11           O  
ATOM    730  OG  SER B 104      36.836 -16.051  11.768  1.00 39.11           O  
ATOM    731  N   SER B 105      40.597 -15.810  11.946  1.00 36.70           N  
ATOM    732  CA  SER B 105      41.294 -15.485  13.186  1.00 36.70           C  
ATOM    733  C   SER B 105      40.327 -14.967  14.244  1.00 36.70           C  
ATOM    734  CB  SER B 105      42.388 -14.447  12.931  1.00 36.70           C  
ATOM    735  O   SER B 105      39.664 -13.947  14.041  1.00 36.70           O  
ATOM    736  OG  SER B 105      41.920 -13.426  12.067  1.00 36.70           O  
ATOM    737  N   GLN B 106      39.434 -15.727  14.739  1.00 42.53           N  
ATOM    738  CA  GLN B 106      38.563 -15.221  15.794  1.00 42.53           C  
ATOM    739  C   GLN B 106      39.369 -14.520  16.884  1.00 42.53           C  
ATOM    740  CB  GLN B 106      37.737 -16.356  16.400  1.00 42.53           C  
ATOM    741  O   GLN B 106      40.160 -15.155  17.584  1.00 42.53           O  
ATOM    742  CG  GLN B 106      36.256 -16.293  16.052  1.00 42.53           C  
ATOM    743  CD  GLN B 106      35.483 -17.498  16.553  1.00 42.53           C  
ATOM    744  NE2 GLN B 106      34.219 -17.600  16.156  1.00 42.53           N  
ATOM    745  OE1 GLN B 106      36.018 -18.332  17.291  1.00 42.53           O  
ATOM    746  N   GLU B 107      39.941 -13.360  16.583  1.00 38.60           N  
ATOM    747  CA  GLU B 107      40.608 -12.529  17.581  1.00 38.60           C  
ATOM    748  C   GLU B 107      39.792 -12.448  18.867  1.00 38.60           C  
ATOM    749  CB  GLU B 107      40.860 -11.123  17.028  1.00 38.60           C  
ATOM    750  O   GLU B 107      38.560 -12.440  18.828  1.00 38.60           O  
ATOM    751  CG  GLU B 107      42.238 -10.944  16.408  1.00 38.60           C  
ATOM    752  CD  GLU B 107      42.491  -9.531  15.908  1.00 38.60           C  
ATOM    753  OE1 GLU B 107      43.618  -9.244  15.443  1.00 38.60           O  
ATOM    754  OE2 GLU B 107      41.556  -8.703  15.983  1.00 38.60           O  
ATOM    755  N   GLU B 108      40.285 -12.982  19.960  1.00 43.14           N  
ATOM    756  CA  GLU B 108      39.786 -12.813  21.321  1.00 43.14           C  
ATOM    757  C   GLU B 108      39.280 -11.391  21.551  1.00 43.14           C  
ATOM    758  CB  GLU B 108      40.877 -13.154  22.340  1.00 43.14           C  
ATOM    759  O   GLU B 108      40.035 -10.427  21.408  1.00 43.14           O  
ATOM    760  CG  GLU B 108      40.853 -14.603  22.803  1.00 43.14           C  
ATOM    761  CD  GLU B 108      41.874 -14.902  23.890  1.00 43.14           C  
ATOM    762  OE1 GLU B 108      41.883 -16.037  24.418  1.00 43.14           O  
ATOM    763  OE2 GLU B 108      42.671 -13.994  24.216  1.00 43.14           O  
ATOM    764  N   GLU B 109      38.035 -11.027  21.122  1.00 50.28           N  
ATOM    765  CA  GLU B 109      37.468  -9.692  21.290  1.00 50.28           C  
ATOM    766  C   GLU B 109      37.765  -9.137  22.680  1.00 50.28           C  
ATOM    767  CB  GLU B 109      35.957  -9.715  21.044  1.00 50.28           C  
ATOM    768  O   GLU B 109      37.678  -9.860  23.674  1.00 50.28           O  
ATOM    769  CG  GLU B 109      35.538  -9.065  19.733  1.00 50.28           C  
ATOM    770  CD  GLU B 109      34.036  -9.102  19.499  1.00 50.28           C  
ATOM    771  OE1 GLU B 109      33.569  -8.566  18.468  1.00 50.28           O  
ATOM    772  OE2 GLU B 109      33.320  -9.670  20.354  1.00 50.28           O  
ATOM    773  N   PRO B 110      38.473  -8.041  22.810  1.00 51.28           N  
ATOM    774  CA  PRO B 110      38.727  -7.335  24.068  1.00 51.28           C  
ATOM    775  C   PRO B 110      37.479  -7.216  24.940  1.00 51.28           C  
ATOM    776  CB  PRO B 110      39.205  -5.955  23.608  1.00 51.28           C  
ATOM    777  O   PRO B 110      36.362  -7.407  24.454  1.00 51.28           O  
ATOM    778  CG  PRO B 110      38.878  -5.904  22.150  1.00 51.28           C  
ATOM    779  CD  PRO B 110      38.443  -7.273  21.711  1.00 51.28           C  
ATOM    780  N   VAL B 111      37.653  -7.339  26.170  1.00 56.85           N  
ATOM    781  CA  VAL B 111      36.608  -7.147  27.169  1.00 56.85           C  
ATOM    782  C   VAL B 111      35.795  -5.899  26.834  1.00 56.85           C  
ATOM    783  CB  VAL B 111      37.198  -7.033  28.593  1.00 56.85           C  
ATOM    784  O   VAL B 111      36.360  -4.852  26.508  1.00 56.85           O  
ATOM    785  CG1 VAL B 111      36.089  -7.075  29.642  1.00 56.85           C  
ATOM    786  CG2 VAL B 111      38.214  -8.146  28.840  1.00 56.85           C  
ATOM    787  N   ASP B 112      34.581  -6.004  26.626  1.00 63.84           N  
ATOM    788  CA  ASP B 112      33.607  -4.968  26.296  1.00 63.84           C  
ATOM    789  C   ASP B 112      33.601  -3.864  27.350  1.00 63.84           C  
ATOM    790  CB  ASP B 112      32.208  -5.572  26.158  1.00 63.84           C  
ATOM    791  O   ASP B 112      33.272  -4.110  28.513  1.00 63.84           O  
ATOM    792  CG  ASP B 112      31.197  -4.599  25.576  1.00 63.84           C  
ATOM    793  OD1 ASP B 112      31.440  -3.373  25.612  1.00 63.84           O  
ATOM    794  OD2 ASP B 112      30.147  -5.062  25.081  1.00 63.84           O  
ATOM    795  N   PRO B 113      34.178  -2.765  27.147  1.00 69.42           N  
ATOM    796  CA  PRO B 113      34.223  -1.646  28.091  1.00 69.42           C  
ATOM    797  C   PRO B 113      32.881  -1.399  28.778  1.00 69.42           C  
ATOM    798  CB  PRO B 113      34.612  -0.456  27.210  1.00 69.42           C  
ATOM    799  O   PRO B 113      32.845  -1.015  29.950  1.00 69.42           O  
ATOM    800  CG  PRO B 113      34.647  -1.005  25.820  1.00 69.42           C  
ATOM    801  CD  PRO B 113      34.398  -2.485  25.886  1.00 69.42           C  
ATOM    802  N   GLN B 114      31.870  -1.606  28.027  1.00 72.25           N  
ATOM    803  CA  GLN B 114      30.538  -1.412  28.589  1.00 72.25           C  
ATOM    804  C   GLN B 114      30.258  -2.419  29.701  1.00 72.25           C  
ATOM    805  CB  GLN B 114      29.472  -1.525  27.498  1.00 72.25           C  
ATOM    806  O   GLN B 114      29.653  -2.076  30.719  1.00 72.25           O  
ATOM    807  CG  GLN B 114      28.351  -0.503  27.625  1.00 72.25           C  
ATOM    808  CD  GLN B 114      27.471  -0.440  26.391  1.00 72.25           C  
ATOM    809  NE2 GLN B 114      26.566   0.532  26.357  1.00 72.25           N  
ATOM    810  OE1 GLN B 114      27.603  -1.259  25.476  1.00 72.25           O  
ATOM    811  N   LEU B 115      30.609  -3.589  29.472  1.00 76.47           N  
ATOM    812  CA  LEU B 115      30.449  -4.634  30.476  1.00 76.47           C  
ATOM    813  C   LEU B 115      31.256  -4.313  31.730  1.00 76.47           C  
ATOM    814  CB  LEU B 115      30.879  -5.991  29.912  1.00 76.47           C  
ATOM    815  O   LEU B 115      30.786  -4.533  32.849  1.00 76.47           O  
ATOM    816  CG  LEU B 115      30.144  -7.216  30.456  1.00 76.47           C  
ATOM    817  CD1 LEU B 115      29.033  -7.636  29.499  1.00 76.47           C  
ATOM    818  CD2 LEU B 115      31.118  -8.365  30.690  1.00 76.47           C  
ATOM    819  N   MET B 116      32.349  -3.727  31.572  1.00 76.83           N  
ATOM    820  CA  MET B 116      33.199  -3.337  32.693  1.00 76.83           C  
ATOM    821  C   MET B 116      32.544  -2.232  33.514  1.00 76.83           C  
ATOM    822  CB  MET B 116      34.569  -2.875  32.194  1.00 76.83           C  
ATOM    823  O   MET B 116      32.608  -2.245  34.745  1.00 76.83           O  
ATOM    824  CG  MET B 116      35.628  -3.965  32.213  1.00 76.83           C  
ATOM    825  SD  MET B 116      37.308  -3.308  32.551  1.00 76.83           S  
ATOM    826  CE  MET B 116      38.237  -4.097  31.208  1.00 76.83           C  
ATOM    827  N   ARG B 117      31.981  -1.298  32.816  1.00 78.94           N  
ATOM    828  CA  ARG B 117      31.291  -0.194  33.475  1.00 78.94           C  
ATOM    829  C   ARG B 117      30.115  -0.700  34.305  1.00 78.94           C  
ATOM    830  CB  ARG B 117      30.803   0.827  32.444  1.00 78.94           C  
ATOM    831  O   ARG B 117      29.906  -0.249  35.433  1.00 78.94           O  
ATOM    832  CG  ARG B 117      31.851   1.858  32.055  1.00 78.94           C  
ATOM    833  CD  ARG B 117      31.310   2.858  31.044  1.00 78.94           C  
ATOM    834  NE  ARG B 117      32.273   3.921  30.769  1.00 78.94           N  
ATOM    835  NH1 ARG B 117      31.131   4.767  28.947  1.00 78.94           N  
ATOM    836  NH2 ARG B 117      33.100   5.729  29.619  1.00 78.94           N  
ATOM    837  CZ  ARG B 117      32.165   4.803  29.779  1.00 78.94           C  
ATOM    838  N   LEU B 118      29.386  -1.592  33.717  1.00 81.27           N  
ATOM    839  CA  LEU B 118      28.234  -2.160  34.409  1.00 81.27           C  
ATOM    840  C   LEU B 118      28.675  -2.968  35.625  1.00 81.27           C  
ATOM    841  CB  LEU B 118      27.422  -3.045  33.461  1.00 81.27           C  
ATOM    842  O   LEU B 118      28.077  -2.859  36.698  1.00 81.27           O  
ATOM    843  CG  LEU B 118      26.679  -2.328  32.333  1.00 81.27           C  
ATOM    844  CD1 LEU B 118      26.210  -3.332  31.285  1.00 81.27           C  
ATOM    845  CD2 LEU B 118      25.500  -1.536  32.887  1.00 81.27           C  
ATOM    846  N   ASP B 119      29.741  -3.703  35.473  1.00 84.77           N  
ATOM    847  CA  ASP B 119      30.281  -4.508  36.565  1.00 84.77           C  
ATOM    848  C   ASP B 119      30.772  -3.624  37.709  1.00 84.77           C  
ATOM    849  CB  ASP B 119      31.419  -5.400  36.063  1.00 84.77           C  
ATOM    850  O   ASP B 119      30.527  -3.922  38.880  1.00 84.77           O  
ATOM    851  CG  ASP B 119      30.926  -6.627  35.318  1.00 84.77           C  
ATOM    852  OD1 ASP B 119      29.764  -7.040  35.522  1.00 84.77           O  
ATOM    853  OD2 ASP B 119      31.708  -7.189  34.521  1.00 84.77           O  
ATOM    854  N   ASN B 120      31.406  -2.595  37.280  1.00 79.71           N  
ATOM    855  CA  ASN B 120      31.916  -1.656  38.273  1.00 79.71           C  
ATOM    856  C   ASN B 120      30.783  -1.004  39.061  1.00 79.71           C  
ATOM    857  CB  ASN B 120      32.782  -0.586  37.606  1.00 79.71           C  
ATOM    858  O   ASN B 120      30.882  -0.842  40.279  1.00 79.71           O  
ATOM    859  CG  ASN B 120      34.169  -1.090  37.259  1.00 79.71           C  
ATOM    860  ND2 ASN B 120      34.858  -0.374  36.379  1.00 79.71           N  
ATOM    861  OD1 ASN B 120      34.617  -2.116  37.777  1.00 79.71           O  
ATOM    862  N   MET B 121      29.701  -0.592  38.392  1.00 80.72           N  
ATOM    863  CA  MET B 121      28.542   0.017  39.039  1.00 80.72           C  
ATOM    864  C   MET B 121      27.877  -0.963  39.998  1.00 80.72           C  
ATOM    865  CB  MET B 121      27.532   0.495  37.994  1.00 80.72           C  
ATOM    866  O   MET B 121      27.531  -0.599  41.124  1.00 80.72           O  
ATOM    867  CG  MET B 121      26.343   1.236  38.585  1.00 80.72           C  
ATOM    868  SD  MET B 121      25.045   1.589  37.338  1.00 80.72           S  
ATOM    869  CE  MET B 121      23.628   1.898  38.429  1.00 80.72           C  
ATOM    870  N   LEU B 122      27.789  -2.175  39.657  1.00 87.65           N  
ATOM    871  CA  LEU B 122      27.127  -3.194  40.464  1.00 87.65           C  
ATOM    872  C   LEU B 122      27.977  -3.565  41.675  1.00 87.65           C  
ATOM    873  CB  LEU B 122      26.843  -4.443  39.625  1.00 87.65           C  
ATOM    874  O   LEU B 122      27.448  -3.786  42.766  1.00 87.65           O  
ATOM    875  CG  LEU B 122      25.752  -4.310  38.560  1.00 87.65           C  
ATOM    876  CD1 LEU B 122      25.710  -5.558  37.686  1.00 87.65           C  
ATOM    877  CD2 LEU B 122      24.396  -4.061  39.212  1.00 87.65           C  
ATOM    878  N   LEU B 123      29.285  -3.572  41.466  1.00 84.28           N  
ATOM    879  CA  LEU B 123      30.204  -3.818  42.571  1.00 84.28           C  
ATOM    880  C   LEU B 123      30.169  -2.670  43.574  1.00 84.28           C  
ATOM    881  CB  LEU B 123      31.630  -4.012  42.049  1.00 84.28           C  
ATOM    882  O   LEU B 123      30.159  -2.898  44.786  1.00 84.28           O  
ATOM    883  CG  LEU B 123      32.039  -5.446  41.708  1.00 84.28           C  
ATOM    884  CD1 LEU B 123      33.203  -5.445  40.722  1.00 84.28           C  
ATOM    885  CD2 LEU B 123      32.404  -6.214  42.974  1.00 84.28           C  
ATOM    886  N   ALA B 124      30.134  -1.450  43.002  1.00 78.68           N  
ATOM    887  CA  ALA B 124      30.125  -0.239  43.819  1.00 78.68           C  
ATOM    888  C   ALA B 124      28.861  -0.162  44.672  1.00 78.68           C  
ATOM    889  CB  ALA B 124      30.242   1.000  42.935  1.00 78.68           C  
ATOM    890  O   ALA B 124      28.901   0.311  45.810  1.00 78.68           O  
ATOM    891  N   GLU B 125      27.791  -0.754  44.284  1.00 79.69           N  
ATOM    892  CA  GLU B 125      26.503  -0.664  44.966  1.00 79.69           C  
ATOM    893  C   GLU B 125      26.262  -1.882  45.853  1.00 79.69           C  
ATOM    894  CB  GLU B 125      25.366  -0.518  43.951  1.00 79.69           C  
ATOM    895  O   GLU B 125      25.270  -1.939  46.582  1.00 79.69           O  
ATOM    896  CG  GLU B 125      25.382   0.802  43.196  1.00 79.69           C  
ATOM    897  CD  GLU B 125      25.074   2.002  44.078  1.00 79.69           C  
ATOM    898  OE1 GLU B 125      25.474   3.134  43.724  1.00 79.69           O  
ATOM    899  OE2 GLU B 125      24.427   1.808  45.132  1.00 79.69           O  
ATOM    900  N   GLY B 126      27.296  -2.872  45.680  1.00 81.53           N  
ATOM    901  CA  GLY B 126      27.218  -4.065  46.508  1.00 81.53           C  
ATOM    902  C   GLY B 126      26.264  -5.110  45.961  1.00 81.53           C  
ATOM    903  O   GLY B 126      25.789  -5.973  46.701  1.00 81.53           O  
ATOM    904  N   VAL B 127      25.837  -4.920  44.760  1.00 85.23           N  
ATOM    905  CA  VAL B 127      24.916  -5.865  44.138  1.00 85.23           C  
ATOM    906  C   VAL B 127      25.684  -7.092  43.651  1.00 85.23           C  
ATOM    907  CB  VAL B 127      24.145  -5.219  42.966  1.00 85.23           C  
ATOM    908  O   VAL B 127      25.193  -8.219  43.748  1.00 85.23           O  
ATOM    909  CG1 VAL B 127      23.243  -6.245  42.282  1.00 85.23           C  
ATOM    910  CG2 VAL B 127      23.326  -4.027  43.459  1.00 85.23           C  
ATOM    911  N   ALA B 128      26.878  -6.858  43.000  1.00 80.63           N  
ATOM    912  CA  ALA B 128      27.728  -7.914  42.457  1.00 80.63           C  
ATOM    913  C   ALA B 128      28.960  -8.130  43.331  1.00 80.63           C  
ATOM    914  CB  ALA B 128      28.146  -7.578  41.027  1.00 80.63           C  
ATOM    915  O   ALA B 128      29.393  -7.219  44.041  1.00 80.63           O  
ATOM    916  N   GLY B 129      29.530  -9.452  43.702  1.00 66.26           N  
ATOM    917  CA  GLY B 129      30.736  -9.761  44.454  1.00 66.26           C  
ATOM    918  C   GLY B 129      30.583 -10.971  45.356  1.00 66.26           C  
ATOM    919  O   GLY B 129      29.482 -11.506  45.505  1.00 66.26           O  
ATOM    920  N   PRO B 130      31.567 -11.608  45.816  1.00 51.40           N  
ATOM    921  CA  PRO B 130      31.583 -12.877  46.546  1.00 51.40           C  
ATOM    922  C   PRO B 130      30.629 -12.884  47.738  1.00 51.40           C  
ATOM    923  CB  PRO B 130      33.037 -12.999  47.009  1.00 51.40           C  
ATOM    924  O   PRO B 130      30.523 -11.886  48.455  1.00 51.40           O  
ATOM    925  CG  PRO B 130      33.653 -11.677  46.684  1.00 51.40           C  
ATOM    926  CD  PRO B 130      32.639 -10.845  45.953  1.00 51.40           C  
ATOM    927  N   GLU B 131      29.531 -13.555  47.654  1.00 44.48           N  
ATOM    928  CA  GLU B 131      28.582 -13.758  48.745  1.00 44.48           C  
ATOM    929  C   GLU B 131      29.263 -14.383  49.959  1.00 44.48           C  
ATOM    930  CB  GLU B 131      27.416 -14.637  48.286  1.00 44.48           C  
ATOM    931  O   GLU B 131      28.603 -14.994  50.802  1.00 44.48           O  
ATOM    932  CG  GLU B 131      26.304 -13.868  47.588  1.00 44.48           C  
ATOM    933  CD  GLU B 131      25.027 -14.677  47.421  1.00 44.48           C  
ATOM    934  OE1 GLU B 131      23.989 -14.098  47.029  1.00 44.48           O  
ATOM    935  OE2 GLU B 131      25.066 -15.899  47.686  1.00 44.48           O  
ATOM    936  N   LYS B 132      30.510 -14.740  50.046  1.00 38.41           N  
ATOM    937  CA  LYS B 132      30.616 -15.599  51.222  1.00 38.41           C  
ATOM    938  C   LYS B 132      29.743 -15.083  52.362  1.00 38.41           C  
ATOM    939  CB  LYS B 132      32.072 -15.702  51.681  1.00 38.41           C  
ATOM    940  O   LYS B 132      29.307 -13.930  52.343  1.00 38.41           O  
ATOM    941  CG  LYS B 132      32.705 -17.062  51.431  1.00 38.41           C  
ATOM    942  CD  LYS B 132      34.140 -17.113  51.940  1.00 38.41           C  
ATOM    943  CE  LYS B 132      34.804 -18.443  51.611  1.00 38.41           C  
ATOM    944  NZ  LYS B 132      36.215 -18.494  52.099  1.00 38.41           N  
ATOM    945  N   GLY B 133      29.464 -15.861  53.546  1.00 32.55           N  
ATOM    946  CA  GLY B 133      28.746 -15.750  54.805  1.00 32.55           C  
ATOM    947  C   GLY B 133      28.809 -14.358  55.407  1.00 32.55           C  
ATOM    948  O   GLY B 133      28.344 -14.140  56.528  1.00 32.55           O  
ATOM    949  N   GLY B 134      29.987 -13.688  55.282  1.00 32.02           N  
ATOM    950  CA  GLY B 134      30.004 -12.596  56.242  1.00 32.02           C  
ATOM    951  C   GLY B 134      28.944 -11.546  55.969  1.00 32.02           C  
ATOM    952  O   GLY B 134      28.954 -10.905  54.915  1.00 32.02           O  
ATOM    953  N   GLY B 135      27.616 -11.871  56.167  1.00 32.65           N  
ATOM    954  CA  GLY B 135      26.492 -10.948  56.140  1.00 32.65           C  
ATOM    955  C   GLY B 135      26.867  -9.539  56.561  1.00 32.65           C  
ATOM    956  O   GLY B 135      26.038  -8.629  56.509  1.00 32.65           O  
ATOM    957  N   SER B 136      27.774  -9.505  57.539  1.00 32.56           N  
ATOM    958  CA  SER B 136      27.852  -8.284  58.336  1.00 32.56           C  
ATOM    959  C   SER B 136      28.431  -7.131  57.524  1.00 32.56           C  
ATOM    960  CB  SER B 136      28.701  -8.515  59.587  1.00 32.56           C  
ATOM    961  O   SER B 136      28.370  -5.974  57.947  1.00 32.56           O  
ATOM    962  OG  SER B 136      28.547  -7.444  60.503  1.00 32.56           O  
ATOM    963  N   ALA B 137      29.203  -7.453  56.476  1.00 31.79           N  
ATOM    964  CA  ALA B 137      30.063  -6.359  56.034  1.00 31.79           C  
ATOM    965  C   ALA B 137      29.274  -5.333  55.225  1.00 31.79           C  
ATOM    966  CB  ALA B 137      31.230  -6.898  55.210  1.00 31.79           C  
ATOM    967  O   ALA B 137      29.580  -4.139  55.259  1.00 31.79           O  
ATOM    968  N   ALA B 138      28.433  -5.822  54.295  1.00 32.64           N  
ATOM    969  CA  ALA B 138      27.849  -4.744  53.502  1.00 32.64           C  
ATOM    970  C   ALA B 138      27.044  -3.790  54.380  1.00 32.64           C  
ATOM    971  CB  ALA B 138      26.966  -5.316  52.396  1.00 32.64           C  
ATOM    972  O   ALA B 138      26.750  -2.662  53.977  1.00 32.64           O  
ATOM    973  N   ALA B 139      26.473  -4.378  55.443  1.00 32.16           N  
ATOM    974  CA  ALA B 139      25.830  -3.460  56.379  1.00 32.16           C  
ATOM    975  C   ALA B 139      26.824  -2.428  56.906  1.00 32.16           C  
ATOM    976  CB  ALA B 139      25.206  -4.233  57.538  1.00 32.16           C  
ATOM    977  O   ALA B 139      26.435  -1.325  57.296  1.00 32.16           O  
ATOM    978  N   ALA B 140      28.068  -2.914  56.998  1.00 31.85           N  
ATOM    979  CA  ALA B 140      29.028  -2.015  57.633  1.00 31.85           C  
ATOM    980  C   ALA B 140      29.267  -0.775  56.776  1.00 31.85           C  
ATOM    981  CB  ALA B 140      30.345  -2.741  57.893  1.00 31.85           C  
ATOM    982  O   ALA B 140      29.505   0.314  57.303  1.00 31.85           O  
ATOM    983  N   ALA B 141      29.339  -1.012  55.425  1.00 31.52           N  
ATOM    984  CA  ALA B 141      29.762   0.206  54.740  1.00 31.52           C  
ATOM    985  C   ALA B 141      28.755   1.333  54.952  1.00 31.52           C  
ATOM    986  CB  ALA B 141      29.950  -0.061  53.248  1.00 31.52           C  
ATOM    987  O   ALA B 141      29.135   2.502  55.056  1.00 31.52           O  
ATOM    988  N   ALA B 142      27.467   0.939  54.888  1.00 32.21           N  
ATOM    989  CA  ALA B 142      26.569   2.071  55.096  1.00 32.21           C  
ATOM    990  C   ALA B 142      26.689   2.613  56.518  1.00 32.21           C  
ATOM    991  CB  ALA B 142      25.126   1.667  54.804  1.00 32.21           C  
ATOM    992  O   ALA B 142      26.404   3.786  56.768  1.00 32.21           O  
ATOM    993  N   ALA B 143      27.022   1.636  57.487  1.00 32.56           N  
ATOM    994  CA  ALA B 143      27.102   2.138  58.857  1.00 32.56           C  
ATOM    995  C   ALA B 143      28.277   3.098  59.022  1.00 32.56           C  
ATOM    996  CB  ALA B 143      27.224   0.979  59.842  1.00 32.56           C  
ATOM    997  O   ALA B 143      28.416   3.746  60.061  1.00 32.56           O  
ATOM    998  N   ALA B 144      29.345   2.941  58.179  1.00 31.92           N  
ATOM    999  CA  ALA B 144      30.474   3.785  58.561  1.00 31.92           C  
ATOM   1000  C   ALA B 144      30.070   5.256  58.600  1.00 31.92           C  
ATOM   1001  CB  ALA B 144      31.640   3.582  57.597  1.00 31.92           C  
ATOM   1002  O   ALA B 144      30.708   6.064  59.279  1.00 31.92           O  
ATOM   1003  N   ALA B 145      29.225   5.712  57.637  1.00 30.47           N  
ATOM   1004  CA  ALA B 145      29.121   7.168  57.701  1.00 30.47           C  
ATOM   1005  C   ALA B 145      28.441   7.613  58.993  1.00 30.47           C  
ATOM   1006  CB  ALA B 145      28.357   7.700  56.491  1.00 30.47           C  
ATOM   1007  O   ALA B 145      28.538   8.779  59.383  1.00 30.47           O  
ATOM   1008  N   SER B 146      27.466   6.724  59.516  1.00 30.75           N  
ATOM   1009  CA  SER B 146      26.674   7.362  60.562  1.00 30.75           C  
ATOM   1010  C   SER B 146      27.421   7.375  61.891  1.00 30.75           C  
ATOM   1011  CB  SER B 146      25.332   6.649  60.729  1.00 30.75           C  
ATOM   1012  O   SER B 146      26.802   7.380  62.957  1.00 30.75           O  
ATOM   1013  OG  SER B 146      25.498   5.243  60.667  1.00 30.75           O  
ATOM   1014  N   GLY B 147      28.661   7.459  62.019  1.00 30.28           N  
ATOM   1015  CA  GLY B 147      29.066   7.485  63.415  1.00 30.28           C  
ATOM   1016  C   GLY B 147      28.267   8.467  64.250  1.00 30.28           C  
ATOM   1017  O   GLY B 147      28.581   8.695  65.421  1.00 30.28           O  
ATOM   1018  N   GLY B 148      27.896   9.700  63.723  1.00 30.20           N  
ATOM   1019  CA  GLY B 148      27.569  10.559  64.850  1.00 30.20           C  
ATOM   1020  C   GLY B 148      26.403  10.045  65.673  1.00 30.20           C  
ATOM   1021  O   GLY B 148      25.764   9.057  65.305  1.00 30.20           O  
ATOM   1022  N   GLY B 149      26.176  10.401  66.960  1.00 30.96           N  
ATOM   1023  CA  GLY B 149      25.152  10.147  67.961  1.00 30.96           C  
ATOM   1024  C   GLY B 149      23.742  10.226  67.406  1.00 30.96           C  
ATOM   1025  O   GLY B 149      22.803  10.562  68.129  1.00 30.96           O  
ATOM   1026  N   VAL B 150      23.517  10.076  66.052  1.00 35.73           N  
ATOM   1027  CA  VAL B 150      22.266  10.630  65.545  1.00 35.73           C  
ATOM   1028  C   VAL B 150      21.084   9.919  66.199  1.00 35.73           C  
ATOM   1029  CB  VAL B 150      22.175  10.512  64.007  1.00 35.73           C  
ATOM   1030  O   VAL B 150      21.216   8.789  66.673  1.00 35.73           O  
ATOM   1031  CG1 VAL B 150      21.322  11.639  63.428  1.00 35.73           C  
ATOM   1032  CG2 VAL B 150      23.571  10.521  63.388  1.00 35.73           C  
ATOM   1033  N   SER B 151      19.968  10.688  66.279  1.00 35.98           N  
ATOM   1034  CA  SER B 151      18.657  10.460  66.878  1.00 35.98           C  
ATOM   1035  C   SER B 151      17.981   9.232  66.278  1.00 35.98           C  
ATOM   1036  CB  SER B 151      17.762  11.687  66.693  1.00 35.98           C  
ATOM   1037  O   SER B 151      18.329   8.800  65.178  1.00 35.98           O  
ATOM   1038  OG  SER B 151      16.809  11.776  67.737  1.00 35.98           O  
ATOM   1039  N   PRO B 152      17.309   8.288  66.939  1.00 37.15           N  
ATOM   1040  CA  PRO B 152      16.610   7.028  66.680  1.00 37.15           C  
ATOM   1041  C   PRO B 152      15.778   7.066  65.401  1.00 37.15           C  
ATOM   1042  CB  PRO B 152      15.713   6.862  67.910  1.00 37.15           C  
ATOM   1043  O   PRO B 152      15.486   6.019  64.817  1.00 37.15           O  
ATOM   1044  CG  PRO B 152      15.855   8.147  68.661  1.00 37.15           C  
ATOM   1045  CD  PRO B 152      16.818   9.029  67.921  1.00 37.15           C  
ATOM   1046  N   ASP B 153      15.126   8.216  64.944  1.00 39.74           N  
ATOM   1047  CA  ASP B 153      14.090   8.223  63.916  1.00 39.74           C  
ATOM   1048  C   ASP B 153      14.689   7.989  62.531  1.00 39.74           C  
ATOM   1049  CB  ASP B 153      13.320   9.545  63.939  1.00 39.74           C  
ATOM   1050  O   ASP B 153      13.988   7.570  61.608  1.00 39.74           O  
ATOM   1051  CG  ASP B 153      11.838   9.362  64.213  1.00 39.74           C  
ATOM   1052  OD1 ASP B 153      11.350   8.212  64.189  1.00 39.74           O  
ATOM   1053  OD2 ASP B 153      11.150  10.379  64.453  1.00 39.74           O  
ATOM   1054  N   ASN B 154      15.845   8.449  62.084  1.00 44.95           N  
ATOM   1055  CA  ASN B 154      16.582   8.284  60.836  1.00 44.95           C  
ATOM   1056  C   ASN B 154      16.917   6.819  60.572  1.00 44.95           C  
ATOM   1057  CB  ASN B 154      17.860   9.126  60.852  1.00 44.95           C  
ATOM   1058  O   ASN B 154      17.410   6.475  59.496  1.00 44.95           O  
ATOM   1059  CG  ASN B 154      17.970  10.043  59.650  1.00 44.95           C  
ATOM   1060  ND2 ASN B 154      19.079  10.767  59.556  1.00 44.95           N  
ATOM   1061  OD1 ASN B 154      17.065  10.101  58.813  1.00 44.95           O  
ATOM   1062  N   SER B 155      16.707   5.866  61.396  1.00 50.98           N  
ATOM   1063  CA  SER B 155      17.041   4.445  61.399  1.00 50.98           C  
ATOM   1064  C   SER B 155      16.081   3.650  60.521  1.00 50.98           C  
ATOM   1065  CB  SER B 155      17.021   3.892  62.824  1.00 50.98           C  
ATOM   1066  O   SER B 155      16.488   2.703  59.846  1.00 50.98           O  
ATOM   1067  OG  SER B 155      18.253   3.267  63.139  1.00 50.98           O  
ATOM   1068  N   ILE B 156      14.816   4.156  60.197  1.00 51.95           N  
ATOM   1069  CA  ILE B 156      13.803   3.372  59.499  1.00 51.95           C  
ATOM   1070  C   ILE B 156      14.005   3.494  57.991  1.00 51.95           C  
ATOM   1071  CB  ILE B 156      12.376   3.819  59.887  1.00 51.95           C  
ATOM   1072  O   ILE B 156      13.902   2.504  57.262  1.00 51.95           O  
ATOM   1073  CG1 ILE B 156      11.860   2.991  61.070  1.00 51.95           C  
ATOM   1074  CG2 ILE B 156      11.431   3.708  58.687  1.00 51.95           C  
ATOM   1075  CD1 ILE B 156      10.875   3.734  61.962  1.00 51.95           C  
ATOM   1076  N   GLU B 157      14.222   4.808  57.398  1.00 60.39           N  
ATOM   1077  CA  GLU B 157      14.406   5.028  55.967  1.00 60.39           C  
ATOM   1078  C   GLU B 157      15.630   4.281  55.445  1.00 60.39           C  
ATOM   1079  CB  GLU B 157      14.535   6.524  55.665  1.00 60.39           C  
ATOM   1080  O   GLU B 157      15.592   3.700  54.359  1.00 60.39           O  
ATOM   1081  CG  GLU B 157      13.216   7.197  55.315  1.00 60.39           C  
ATOM   1082  CD  GLU B 157      13.372   8.660  54.934  1.00 60.39           C  
ATOM   1083  OE1 GLU B 157      12.351   9.322  54.637  1.00 60.39           O  
ATOM   1084  OE2 GLU B 157      14.524   9.149  54.932  1.00 60.39           O  
ATOM   1085  N   HIS B 158      16.724   4.217  56.137  1.00 64.93           N  
ATOM   1086  CA  HIS B 158      17.940   3.502  55.766  1.00 64.93           C  
ATOM   1087  C   HIS B 158      17.722   1.993  55.796  1.00 64.93           C  
ATOM   1088  CB  HIS B 158      19.092   3.885  56.695  1.00 64.93           C  
ATOM   1089  O   HIS B 158      18.287   1.263  54.978  1.00 64.93           O  
ATOM   1090  CG  HIS B 158      19.900   5.043  56.203  1.00 64.93           C  
ATOM   1091  CD2 HIS B 158      19.868   6.355  56.536  1.00 64.93           C  
ATOM   1092  ND1 HIS B 158      20.882   4.912  55.245  1.00 64.93           N  
ATOM   1093  CE1 HIS B 158      21.421   6.097  55.011  1.00 64.93           C  
ATOM   1094  NE2 HIS B 158      20.824   6.990  55.781  1.00 64.93           N  
ATOM   1095  N   SER B 159      16.836   1.651  56.727  1.00 75.28           N  
ATOM   1096  CA  SER B 159      16.504   0.234  56.833  1.00 75.28           C  
ATOM   1097  C   SER B 159      15.734  -0.247  55.608  1.00 75.28           C  
ATOM   1098  CB  SER B 159      15.685  -0.032  58.097  1.00 75.28           C  
ATOM   1099  O   SER B 159      15.956  -1.359  55.126  1.00 75.28           O  
ATOM   1100  OG  SER B 159      14.415   0.592  58.014  1.00 75.28           O  
ATOM   1101  N   ASP B 160      14.772   0.608  54.992  1.00 76.67           N  
ATOM   1102  CA  ASP B 160      14.000   0.285  53.796  1.00 76.67           C  
ATOM   1103  C   ASP B 160      14.902   0.203  52.566  1.00 76.67           C  
ATOM   1104  CB  ASP B 160      12.898   1.323  53.572  1.00 76.67           C  
ATOM   1105  O   ASP B 160      14.726  -0.676  51.719  1.00 76.67           O  
ATOM   1106  CG  ASP B 160      11.745   0.792  52.738  1.00 76.67           C  
ATOM   1107  OD1 ASP B 160      11.462  -0.424  52.791  1.00 76.67           O  
ATOM   1108  OD2 ASP B 160      11.115   1.598  52.018  1.00 76.67           O  
ATOM   1109  N   TYR B 161      15.784   1.183  52.256  1.00 75.40           N  
ATOM   1110  CA  TYR B 161      16.752   1.169  51.165  1.00 75.40           C  
ATOM   1111  C   TYR B 161      17.576  -0.113  51.183  1.00 75.40           C  
ATOM   1112  CB  TYR B 161      17.679   2.386  51.253  1.00 75.40           C  
ATOM   1113  O   TYR B 161      17.721  -0.779  50.155  1.00 75.40           O  
ATOM   1114  CG  TYR B 161      18.698   2.454  50.141  1.00 75.40           C  
ATOM   1115  CD1 TYR B 161      19.993   1.975  50.328  1.00 75.40           C  
ATOM   1116  CD2 TYR B 161      18.370   2.997  48.904  1.00 75.40           C  
ATOM   1117  CE1 TYR B 161      20.937   2.037  49.307  1.00 75.40           C  
ATOM   1118  CE2 TYR B 161      19.305   3.065  47.877  1.00 75.40           C  
ATOM   1119  OH  TYR B 161      21.513   2.647  47.074  1.00 75.40           O  
ATOM   1120  CZ  TYR B 161      20.583   2.582  48.087  1.00 75.40           C  
ATOM   1121  N   ARG B 162      18.048  -0.437  52.351  1.00 78.47           N  
ATOM   1122  CA  ARG B 162      18.868  -1.634  52.513  1.00 78.47           C  
ATOM   1123  C   ARG B 162      18.078  -2.890  52.162  1.00 78.47           C  
ATOM   1124  CB  ARG B 162      19.399  -1.732  53.945  1.00 78.47           C  
ATOM   1125  O   ARG B 162      18.608  -3.807  51.531  1.00 78.47           O  
ATOM   1126  CG  ARG B 162      20.668  -0.931  54.187  1.00 78.47           C  
ATOM   1127  CD  ARG B 162      21.230  -1.173  55.582  1.00 78.47           C  
ATOM   1128  NE  ARG B 162      22.420  -0.365  55.830  1.00 78.47           N  
ATOM   1129  NH1 ARG B 162      22.582  -0.921  58.067  1.00 78.47           N  
ATOM   1130  NH2 ARG B 162      24.112   0.500  57.120  1.00 78.47           N  
ATOM   1131  CZ  ARG B 162      23.036  -0.264  57.005  1.00 78.47           C  
ATOM   1132  N   SER B 163      16.841  -2.895  52.608  1.00 83.02           N  
ATOM   1133  CA  SER B 163      15.976  -4.033  52.316  1.00 83.02           C  
ATOM   1134  C   SER B 163      15.722  -4.164  50.818  1.00 83.02           C  
ATOM   1135  CB  SER B 163      14.646  -3.900  53.058  1.00 83.02           C  
ATOM   1136  O   SER B 163      15.794  -5.263  50.264  1.00 83.02           O  
ATOM   1137  OG  SER B 163      13.756  -4.938  52.685  1.00 83.02           O  
ATOM   1138  N   LYS B 164      15.402  -3.079  50.113  1.00 83.02           N  
ATOM   1139  CA  LYS B 164      15.137  -3.078  48.677  1.00 83.02           C  
ATOM   1140  C   LYS B 164      16.395  -3.427  47.885  1.00 83.02           C  
ATOM   1141  CB  LYS B 164      14.598  -1.718  48.232  1.00 83.02           C  
ATOM   1142  O   LYS B 164      16.321  -4.113  46.864  1.00 83.02           O  
ATOM   1143  CG  LYS B 164      13.149  -1.468  48.623  1.00 83.02           C  
ATOM   1144  CD  LYS B 164      12.396  -0.720  47.530  1.00 83.02           C  
ATOM   1145  CE  LYS B 164      10.935  -0.507  47.902  1.00 83.02           C  
ATOM   1146  NZ  LYS B 164      10.197   0.242  46.841  1.00 83.02           N  
ATOM   1147  N   LEU B 165      17.501  -2.868  48.254  1.00 83.62           N  
ATOM   1148  CA  LEU B 165      18.769  -3.208  47.618  1.00 83.62           C  
ATOM   1149  C   LEU B 165      19.073  -4.694  47.771  1.00 83.62           C  
ATOM   1150  CB  LEU B 165      19.908  -2.378  48.215  1.00 83.62           C  
ATOM   1151  O   LEU B 165      19.594  -5.324  46.848  1.00 83.62           O  
ATOM   1152  CG  LEU B 165      21.159  -2.221  47.348  1.00 83.62           C  
ATOM   1153  CD1 LEU B 165      20.962  -1.102  46.331  1.00 83.62           C  
ATOM   1154  CD2 LEU B 165      22.382  -1.950  48.218  1.00 83.62           C  
ATOM   1155  N   ALA B 166      18.829  -5.248  48.942  1.00 84.20           N  
ATOM   1156  CA  ALA B 166      18.995  -6.678  49.185  1.00 84.20           C  
ATOM   1157  C   ALA B 166      18.120  -7.500  48.243  1.00 84.20           C  
ATOM   1158  CB  ALA B 166      18.666  -7.013  50.638  1.00 84.20           C  
ATOM   1159  O   ALA B 166      18.534  -8.559  47.766  1.00 84.20           O  
ATOM   1160  N   GLN B 167      16.923  -7.005  47.992  1.00 86.75           N  
ATOM   1161  CA  GLN B 167      16.026  -7.663  47.048  1.00 86.75           C  
ATOM   1162  C   GLN B 167      16.607  -7.653  45.637  1.00 86.75           C  
ATOM   1163  CB  GLN B 167      14.652  -6.992  47.055  1.00 86.75           C  
ATOM   1164  O   GLN B 167      16.564  -8.665  44.935  1.00 86.75           O  
ATOM   1165  CG  GLN B 167      13.524  -7.894  46.572  1.00 86.75           C  
ATOM   1166  CD  GLN B 167      12.161  -7.236  46.678  1.00 86.75           C  
ATOM   1167  NE2 GLN B 167      11.108  -8.045  46.635  1.00 86.75           N  
ATOM   1168  OE1 GLN B 167      12.055  -6.012  46.799  1.00 86.75           O  
ATOM   1169  N   ILE B 168      17.090  -6.502  45.175  1.00 85.85           N  
ATOM   1170  CA  ILE B 168      17.711  -6.365  43.862  1.00 85.85           C  
ATOM   1171  C   ILE B 168      18.901  -7.316  43.751  1.00 85.85           C  
ATOM   1172  CB  ILE B 168      18.162  -4.910  43.599  1.00 85.85           C  
ATOM   1173  O   ILE B 168      19.079  -7.981  42.728  1.00 85.85           O  
ATOM   1174  CG1 ILE B 168      16.945  -3.982  43.511  1.00 85.85           C  
ATOM   1175  CG2 ILE B 168      19.006  -4.828  42.324  1.00 85.85           C  
ATOM   1176  CD1 ILE B 168      17.299  -2.504  43.419  1.00 85.85           C  
ATOM   1177  N   ARG B 169      19.698  -7.360  44.762  1.00 88.14           N  
ATOM   1178  CA  ARG B 169      20.855  -8.248  44.799  1.00 88.14           C  
ATOM   1179  C   ARG B 169      20.431  -9.706  44.665  1.00 88.14           C  
ATOM   1180  CB  ARG B 169      21.645  -8.049  46.095  1.00 88.14           C  
ATOM   1181  O   ARG B 169      21.036 -10.467  43.906  1.00 88.14           O  
ATOM   1182  CG  ARG B 169      23.071  -8.570  46.033  1.00 88.14           C  
ATOM   1183  CD  ARG B 169      23.820  -8.320  47.335  1.00 88.14           C  
ATOM   1184  NE  ARG B 169      25.178  -8.855  47.288  1.00 88.14           N  
ATOM   1185  NH1 ARG B 169      26.198  -6.887  47.938  1.00 88.14           N  
ATOM   1186  NH2 ARG B 169      27.462  -8.748  47.499  1.00 88.14           N  
ATOM   1187  CZ  ARG B 169      26.276  -8.162  47.575  1.00 88.14           C  
ATOM   1188  N   HIS B 170      19.417 -10.034  45.389  1.00 85.77           N  
ATOM   1189  CA  HIS B 170      18.909 -11.400  45.338  1.00 85.77           C  
ATOM   1190  C   HIS B 170      18.422 -11.755  43.938  1.00 85.77           C  
ATOM   1191  CB  HIS B 170      17.778 -11.589  46.351  1.00 85.77           C  
ATOM   1192  O   HIS B 170      18.732 -12.831  43.421  1.00 85.77           O  
ATOM   1193  CG  HIS B 170      17.270 -12.994  46.428  1.00 85.77           C  
ATOM   1194  CD2 HIS B 170      16.044 -13.511  46.179  1.00 85.77           C  
ATOM   1195  ND1 HIS B 170      18.066 -14.053  46.805  1.00 85.77           N  
ATOM   1196  CE1 HIS B 170      17.350 -15.165  46.783  1.00 85.77           C  
ATOM   1197  NE2 HIS B 170      16.119 -14.863  46.407  1.00 85.77           N  
ATOM   1198  N   ILE B 171      17.637 -10.907  43.285  1.00 87.38           N  
ATOM   1199  CA  ILE B 171      17.099 -11.133  41.948  1.00 87.38           C  
ATOM   1200  C   ILE B 171      18.243 -11.253  40.944  1.00 87.38           C  
ATOM   1201  CB  ILE B 171      16.135 -10.001  41.528  1.00 87.38           C  
ATOM   1202  O   ILE B 171      18.231 -12.134  40.081  1.00 87.38           O  
ATOM   1203  CG1 ILE B 171      14.878 -10.017  42.406  1.00 87.38           C  
ATOM   1204  CG2 ILE B 171      15.769 -10.126  40.046  1.00 87.38           C  
ATOM   1205  CD1 ILE B 171      13.944  -8.837  42.172  1.00 87.38           C  
ATOM   1206  N   TYR B 172      19.200 -10.364  41.046  1.00 87.50           N  
ATOM   1207  CA  TYR B 172      20.359 -10.380  40.160  1.00 87.50           C  
ATOM   1208  C   TYR B 172      21.086 -11.717  40.236  1.00 87.50           C  
ATOM   1209  CB  TYR B 172      21.321  -9.242  40.512  1.00 87.50           C  
ATOM   1210  O   TYR B 172      21.319 -12.364  39.212  1.00 87.50           O  
ATOM   1211  CG  TYR B 172      22.631  -9.302  39.765  1.00 87.50           C  
ATOM   1212  CD1 TYR B 172      23.807  -9.677  40.410  1.00 87.50           C  
ATOM   1213  CD2 TYR B 172      22.697  -8.982  38.413  1.00 87.50           C  
ATOM   1214  CE1 TYR B 172      25.017  -9.732  39.727  1.00 87.50           C  
ATOM   1215  CE2 TYR B 172      23.901  -9.033  37.719  1.00 87.50           C  
ATOM   1216  OH  TYR B 172      26.249  -9.462  37.701  1.00 87.50           O  
ATOM   1217  CZ  TYR B 172      25.054  -9.409  38.383  1.00 87.50           C  
ATOM   1218  N   HIS B 173      21.451 -12.204  41.407  1.00 87.99           N  
ATOM   1219  CA  HIS B 173      22.209 -13.438  41.583  1.00 87.99           C  
ATOM   1220  C   HIS B 173      21.389 -14.653  41.160  1.00 87.99           C  
ATOM   1221  CB  HIS B 173      22.658 -13.588  43.038  1.00 87.99           C  
ATOM   1222  O   HIS B 173      21.928 -15.599  40.583  1.00 87.99           O  
ATOM   1223  CG  HIS B 173      23.883 -12.798  43.372  1.00 87.99           C  
ATOM   1224  CD2 HIS B 173      24.062 -11.745  44.204  1.00 87.99           C  
ATOM   1225  ND1 HIS B 173      25.115 -13.066  42.816  1.00 87.99           N  
ATOM   1226  CE1 HIS B 173      26.003 -12.209  43.295  1.00 87.99           C  
ATOM   1227  NE2 HIS B 173      25.389 -11.397  44.139  1.00 87.99           N  
ATOM   1228  N   SER B 174      20.097 -14.602  41.459  1.00 87.06           N  
ATOM   1229  CA  SER B 174      19.217 -15.684  41.030  1.00 87.06           C  
ATOM   1230  C   SER B 174      19.163 -15.782  39.509  1.00 87.06           C  
ATOM   1231  CB  SER B 174      17.807 -15.482  41.587  1.00 87.06           C  
ATOM   1232  O   SER B 174      19.279 -16.873  38.947  1.00 87.06           O  
ATOM   1233  OG  SER B 174      16.925 -16.476  41.095  1.00 87.06           O  
ATOM   1234  N   GLU B 175      18.981 -14.597  38.886  1.00 86.96           N  
ATOM   1235  CA  GLU B 175      18.899 -14.558  37.429  1.00 86.96           C  
ATOM   1236  C   GLU B 175      20.239 -14.914  36.791  1.00 86.96           C  
ATOM   1237  CB  GLU B 175      18.440 -13.177  36.953  1.00 86.96           C  
ATOM   1238  O   GLU B 175      20.280 -15.557  35.740  1.00 86.96           O  
ATOM   1239  CG  GLU B 175      16.988 -12.864  37.284  1.00 86.96           C  
ATOM   1240  CD  GLU B 175      16.004 -13.818  36.626  1.00 86.96           C  
ATOM   1241  OE1 GLU B 175      14.976 -14.159  37.255  1.00 86.96           O  
ATOM   1242  OE2 GLU B 175      16.263 -14.229  35.473  1.00 86.96           O  
ATOM   1243  N   LEU B 176      21.283 -14.447  37.387  1.00 87.72           N  
ATOM   1244  CA  LEU B 176      22.620 -14.769  36.899  1.00 87.72           C  
ATOM   1245  C   LEU B 176      22.881 -16.269  36.979  1.00 87.72           C  
ATOM   1246  CB  LEU B 176      23.681 -14.011  37.701  1.00 87.72           C  
ATOM   1247  O   LEU B 176      23.484 -16.848  36.073  1.00 87.72           O  
ATOM   1248  CG  LEU B 176      25.070 -13.917  37.069  1.00 87.72           C  
ATOM   1249  CD1 LEU B 176      25.069 -12.894  35.937  1.00 87.72           C  
ATOM   1250  CD2 LEU B 176      26.114 -13.557  38.121  1.00 87.72           C  
ATOM   1251  N   GLU B 177      22.499 -16.945  38.023  1.00 89.04           N  
ATOM   1252  CA  GLU B 177      22.621 -18.391  38.177  1.00 89.04           C  
ATOM   1253  C   GLU B 177      21.847 -19.129  37.088  1.00 89.04           C  
ATOM   1254  CB  GLU B 177      22.131 -18.829  39.560  1.00 89.04           C  
ATOM   1255  O   GLU B 177      22.347 -20.096  36.510  1.00 89.04           O  
ATOM   1256  CG  GLU B 177      22.520 -20.253  39.927  1.00 89.04           C  
ATOM   1257  CD  GLU B 177      22.077 -20.654  41.326  1.00 89.04           C  
ATOM   1258  OE1 GLU B 177      22.411 -21.775  41.771  1.00 89.04           O  
ATOM   1259  OE2 GLU B 177      21.390 -19.839  41.982  1.00 89.04           O  
ATOM   1260  N   LYS B 178      20.651 -18.688  36.866  1.00 87.71           N  
ATOM   1261  CA  LYS B 178      19.838 -19.280  35.808  1.00 87.71           C  
ATOM   1262  C   LYS B 178      20.523 -19.151  34.450  1.00 87.71           C  
ATOM   1263  CB  LYS B 178      18.456 -18.626  35.762  1.00 87.71           C  
ATOM   1264  O   LYS B 178      20.515 -20.091  33.653  1.00 87.71           O  
ATOM   1265  CG  LYS B 178      17.549 -19.012  36.921  1.00 87.71           C  
ATOM   1266  CD  LYS B 178      16.184 -18.345  36.809  1.00 87.71           C  
ATOM   1267  CE  LYS B 178      15.344 -18.577  38.057  1.00 87.71           C  
ATOM   1268  NZ  LYS B 178      14.064 -17.808  38.014  1.00 87.71           N  
ATOM   1269  N   TYR B 179      21.036 -17.951  34.236  1.00 86.62           N  
ATOM   1270  CA  TYR B 179      21.774 -17.686  33.006  1.00 86.62           C  
ATOM   1271  C   TYR B 179      22.950 -18.644  32.859  1.00 86.62           C  
ATOM   1272  CB  TYR B 179      22.273 -16.239  32.979  1.00 86.62           C  
ATOM   1273  O   TYR B 179      23.111 -19.284  31.817  1.00 86.62           O  
ATOM   1274  CG  TYR B 179      23.353 -15.988  31.955  1.00 86.62           C  
ATOM   1275  CD1 TYR B 179      24.698 -15.989  32.318  1.00 86.62           C  
ATOM   1276  CD2 TYR B 179      23.031 -15.749  30.623  1.00 86.62           C  
ATOM   1277  CE1 TYR B 179      25.697 -15.757  31.378  1.00 86.62           C  
ATOM   1278  CE2 TYR B 179      24.022 -15.516  29.675  1.00 86.62           C  
ATOM   1279  OH  TYR B 179      26.334 -15.291  29.126  1.00 86.62           O  
ATOM   1280  CZ  TYR B 179      25.349 -15.522  30.061  1.00 86.62           C  
ATOM   1281  N   GLU B 180      23.780 -18.800  33.895  1.00 88.57           N  
ATOM   1282  CA  GLU B 180      24.977 -19.635  33.864  1.00 88.57           C  
ATOM   1283  C   GLU B 180      24.619 -21.107  33.681  1.00 88.57           C  
ATOM   1284  CB  GLU B 180      25.796 -19.448  35.144  1.00 88.57           C  
ATOM   1285  O   GLU B 180      25.277 -21.821  32.921  1.00 88.57           O  
ATOM   1286  CG  GLU B 180      26.543 -18.123  35.208  1.00 88.57           C  
ATOM   1287  CD  GLU B 180      27.249 -17.896  36.535  1.00 88.57           C  
ATOM   1288  OE1 GLU B 180      28.002 -16.904  36.661  1.00 88.57           O  
ATOM   1289  OE2 GLU B 180      27.048 -18.718  37.457  1.00 88.57           O  
ATOM   1290  N   GLN B 181      23.562 -21.551  34.319  1.00 88.60           N  
ATOM   1291  CA  GLN B 181      23.089 -22.924  34.181  1.00 88.60           C  
ATOM   1292  C   GLN B 181      22.635 -23.208  32.751  1.00 88.60           C  
ATOM   1293  CB  GLN B 181      21.946 -23.200  35.159  1.00 88.60           C  
ATOM   1294  O   GLN B 181      22.989 -24.239  32.175  1.00 88.60           O  
ATOM   1295  CG  GLN B 181      21.801 -24.667  35.538  1.00 88.60           C  
ATOM   1296  CD  GLN B 181      20.752 -24.896  36.609  1.00 88.60           C  
ATOM   1297  NE2 GLN B 181      20.627 -26.140  37.061  1.00 88.60           N  
ATOM   1298  OE1 GLN B 181      20.059 -23.963  37.028  1.00 88.60           O  
ATOM   1299  N   ALA B 182      21.869 -22.282  32.201  1.00 89.26           N  
ATOM   1300  CA  ALA B 182      21.341 -22.439  30.848  1.00 89.26           C  
ATOM   1301  C   ALA B 182      22.466 -22.446  29.817  1.00 89.26           C  
ATOM   1302  CB  ALA B 182      20.342 -21.328  30.534  1.00 89.26           C  
ATOM   1303  O   ALA B 182      22.456 -23.252  28.884  1.00 89.26           O  
ATOM   1304  N   CYS B 183      23.365 -21.491  30.002  1.00 87.06           N  
ATOM   1305  CA  CYS B 183      24.505 -21.398  29.096  1.00 87.06           C  
ATOM   1306  C   CYS B 183      25.329 -22.680  29.124  1.00 87.06           C  
ATOM   1307  CB  CYS B 183      25.387 -20.206  29.464  1.00 87.06           C  
ATOM   1308  O   CYS B 183      25.653 -23.237  28.073  1.00 87.06           O  
ATOM   1309  SG  CYS B 183      26.764 -19.940  28.326  1.00 87.06           S  
ATOM   1310  N   ASN B 184      25.662 -23.237  30.262  1.00 90.45           N  
ATOM   1311  CA  ASN B 184      26.451 -24.454  30.423  1.00 90.45           C  
ATOM   1312  C   ASN B 184      25.716 -25.675  29.877  1.00 90.45           C  
ATOM   1313  CB  ASN B 184      26.816 -24.667  31.893  1.00 90.45           C  
ATOM   1314  O   ASN B 184      26.303 -26.491  29.164  1.00 90.45           O  
ATOM   1315  CG  ASN B 184      27.988 -23.812  32.334  1.00 90.45           C  
ATOM   1316  ND2 ASN B 184      28.078 -23.554  33.633  1.00 90.45           N  
ATOM   1317  OD1 ASN B 184      28.805 -23.387  31.513  1.00 90.45           O  
ATOM   1318  N   GLU B 185      24.460 -25.752  30.265  1.00 88.88           N  
ATOM   1319  CA  GLU B 185      23.651 -26.871  29.792  1.00 88.88           C  
ATOM   1320  C   GLU B 185      23.579 -26.896  28.268  1.00 88.88           C  
ATOM   1321  CB  GLU B 185      22.241 -26.803  30.384  1.00 88.88           C  
ATOM   1322  O   GLU B 185      23.738 -27.951  27.651  1.00 88.88           O  
ATOM   1323  CG  GLU B 185      22.114 -27.468  31.748  1.00 88.88           C  
ATOM   1324  CD  GLU B 185      20.713 -27.377  32.331  1.00 88.88           C  
ATOM   1325  OE1 GLU B 185      20.502 -27.834  33.478  1.00 88.88           O  
ATOM   1326  OE2 GLU B 185      19.819 -26.845  31.636  1.00 88.88           O  
ATOM   1327  N   PHE B 186      23.310 -25.739  27.654  1.00 89.62           N  
ATOM   1328  CA  PHE B 186      23.182 -25.633  26.205  1.00 89.62           C  
ATOM   1329  C   PHE B 186      24.505 -25.954  25.520  1.00 89.62           C  
ATOM   1330  CB  PHE B 186      22.711 -24.230  25.807  1.00 89.62           C  
ATOM   1331  O   PHE B 186      24.540 -26.720  24.555  1.00 89.62           O  
ATOM   1332  CG  PHE B 186      22.335 -24.106  24.355  1.00 89.62           C  
ATOM   1333  CD1 PHE B 186      23.195 -23.496  23.450  1.00 89.62           C  
ATOM   1334  CD2 PHE B 186      21.121 -24.599  23.895  1.00 89.62           C  
ATOM   1335  CE1 PHE B 186      22.849 -23.379  22.106  1.00 89.62           C  
ATOM   1336  CE2 PHE B 186      20.769 -24.486  22.554  1.00 89.62           C  
ATOM   1337  CZ  PHE B 186      21.634 -23.875  21.660  1.00 89.62           C  
ATOM   1338  N   THR B 187      25.511 -25.341  26.036  1.00 88.01           N  
ATOM   1339  CA  THR B 187      26.839 -25.551  25.471  1.00 88.01           C  
ATOM   1340  C   THR B 187      27.242 -27.020  25.565  1.00 88.01           C  
ATOM   1341  CB  THR B 187      27.892 -24.681  26.184  1.00 88.01           C  
ATOM   1342  O   THR B 187      27.748 -27.593  24.599  1.00 88.01           O  
ATOM   1343  CG2 THR B 187      29.253 -24.799  25.505  1.00 88.01           C  
ATOM   1344  OG1 THR B 187      27.472 -23.311  26.152  1.00 88.01           O  
ATOM   1345  N   THR B 188      27.034 -27.699  26.644  1.00 89.43           N  
ATOM   1346  CA  THR B 188      27.348 -29.109  26.849  1.00 89.43           C  
ATOM   1347  C   THR B 188      26.551 -29.986  25.888  1.00 89.43           C  
ATOM   1348  CB  THR B 188      27.060 -29.539  28.300  1.00 89.43           C  
ATOM   1349  O   THR B 188      27.099 -30.908  25.281  1.00 89.43           O  
ATOM   1350  CG2 THR B 188      27.457 -30.993  28.531  1.00 89.43           C  
ATOM   1351  OG1 THR B 188      27.803 -28.704  29.196  1.00 89.43           O  
ATOM   1352  N   HIS B 189      25.362 -29.690  25.827  1.00 87.75           N  
ATOM   1353  CA  HIS B 189      24.491 -30.443  24.931  1.00 87.75           C  
ATOM   1354  C   HIS B 189      24.980 -30.360  23.489  1.00 87.75           C  
ATOM   1355  CB  HIS B 189      23.052 -29.934  25.029  1.00 87.75           C  
ATOM   1356  O   HIS B 189      25.075 -31.380  22.802  1.00 87.75           O  
ATOM   1357  CG  HIS B 189      22.065 -30.779  24.288  1.00 87.75           C  
ATOM   1358  CD2 HIS B 189      21.283 -30.501  23.219  1.00 87.75           C  
ATOM   1359  ND1 HIS B 189      21.794 -32.084  24.637  1.00 87.75           N  
ATOM   1360  CE1 HIS B 189      20.885 -32.575  23.811  1.00 87.75           C  
ATOM   1361  NE2 HIS B 189      20.558 -31.634  22.941  1.00 87.75           N  
ATOM   1362  N   VAL B 190      25.269 -29.146  23.072  1.00 86.30           N  
ATOM   1363  CA  VAL B 190      25.693 -28.924  21.694  1.00 86.30           C  
ATOM   1364  C   VAL B 190      27.033 -29.615  21.448  1.00 86.30           C  
ATOM   1365  CB  VAL B 190      25.803 -27.417  21.369  1.00 86.30           C  
ATOM   1366  O   VAL B 190      27.225 -30.261  20.415  1.00 86.30           O  
ATOM   1367  CG1 VAL B 190      26.482 -27.204  20.017  1.00 86.30           C  
ATOM   1368  CG2 VAL B 190      24.421 -26.767  21.384  1.00 86.30           C  
ATOM   1369  N   MET B 191      27.890 -29.489  22.427  1.00 87.92           N  
ATOM   1370  CA  MET B 191      29.197 -30.132  22.314  1.00 87.92           C  
ATOM   1371  C   MET B 191      29.052 -31.647  22.222  1.00 87.92           C  
ATOM   1372  CB  MET B 191      30.083 -29.762  23.504  1.00 87.92           C  
ATOM   1373  O   MET B 191      29.723 -32.291  21.414  1.00 87.92           O  
ATOM   1374  CG  MET B 191      31.191 -28.779  23.162  1.00 87.92           C  
ATOM   1375  SD  MET B 191      32.306 -28.455  24.583  1.00 87.92           S  
ATOM   1376  CE  MET B 191      33.289 -29.980  24.573  1.00 87.92           C  
ATOM   1377  N   ASN B 192      28.179 -32.230  22.946  1.00 88.26           N  
ATOM   1378  CA  ASN B 192      27.914 -33.663  22.895  1.00 88.26           C  
ATOM   1379  C   ASN B 192      27.361 -34.083  21.535  1.00 88.26           C  
ATOM   1380  CB  ASN B 192      26.948 -34.072  24.009  1.00 88.26           C  
ATOM   1381  O   ASN B 192      27.768 -35.107  20.984  1.00 88.26           O  
ATOM   1382  CG  ASN B 192      27.600 -34.065  25.378  1.00 88.26           C  
ATOM   1383  ND2 ASN B 192      26.783 -34.077  26.424  1.00 88.26           N  
ATOM   1384  OD1 ASN B 192      28.828 -34.048  25.494  1.00 88.26           O  
ATOM   1385  N   LEU B 193      26.477 -33.225  21.054  1.00 85.41           N  
ATOM   1386  CA  LEU B 193      25.877 -33.488  19.751  1.00 85.41           C  
ATOM   1387  C   LEU B 193      26.931 -33.445  18.649  1.00 85.41           C  
ATOM   1388  CB  LEU B 193      24.770 -32.473  19.454  1.00 85.41           C  
ATOM   1389  O   LEU B 193      26.958 -34.315  17.776  1.00 85.41           O  
ATOM   1390  CG  LEU B 193      23.623 -32.961  18.567  1.00 85.41           C  
ATOM   1391  CD1 LEU B 193      22.493 -33.523  19.423  1.00 85.41           C  
ATOM   1392  CD2 LEU B 193      23.117 -31.830  17.679  1.00 85.41           C  
ATOM   1393  N   LEU B 194      27.765 -32.462  18.714  1.00 87.56           N  
ATOM   1394  CA  LEU B 194      28.807 -32.299  17.706  1.00 87.56           C  
ATOM   1395  C   LEU B 194      29.818 -33.439  17.780  1.00 87.56           C  
ATOM   1396  CB  LEU B 194      29.520 -30.956  17.884  1.00 87.56           C  
ATOM   1397  O   LEU B 194      30.279 -33.933  16.749  1.00 87.56           O  
ATOM   1398  CG  LEU B 194      28.727 -29.710  17.489  1.00 87.56           C  
ATOM   1399  CD1 LEU B 194      29.497 -28.449  17.869  1.00 87.56           C  
ATOM   1400  CD2 LEU B 194      28.418 -29.723  15.996  1.00 87.56           C  
ATOM   1401  N   ARG B 195      30.170 -33.928  18.953  1.00 88.83           N  
ATOM   1402  CA  ARG B 195      31.073 -35.058  19.141  1.00 88.83           C  
ATOM   1403  C   ARG B 195      30.473 -36.339  18.570  1.00 88.83           C  
ATOM   1404  CB  ARG B 195      31.396 -35.247  20.625  1.00 88.83           C  
ATOM   1405  O   ARG B 195      31.163 -37.108  17.898  1.00 88.83           O  
ATOM   1406  CG  ARG B 195      32.829 -34.897  20.992  1.00 88.83           C  
ATOM   1407  CD  ARG B 195      33.091 -35.079  22.481  1.00 88.83           C  
ATOM   1408  NE  ARG B 195      33.762 -33.917  23.057  1.00 88.83           N  
ATOM   1409  NH1 ARG B 195      33.296 -34.475  25.249  1.00 88.83           N  
ATOM   1410  NH2 ARG B 195      34.479 -32.570  24.773  1.00 88.83           N  
ATOM   1411  CZ  ARG B 195      33.844 -33.657  24.358  1.00 88.83           C  
ATOM   1412  N   GLU B 196      29.230 -36.468  18.928  1.00 79.92           N  
ATOM   1413  CA  GLU B 196      28.536 -37.640  18.402  1.00 79.92           C  
ATOM   1414  C   GLU B 196      28.496 -37.619  16.877  1.00 79.92           C  
ATOM   1415  CB  GLU B 196      27.114 -37.720  18.965  1.00 79.92           C  
ATOM   1416  O   GLU B 196      28.748 -38.637  16.230  1.00 79.92           O  
ATOM   1417  CG  GLU B 196      26.472 -39.092  18.819  1.00 79.92           C  
ATOM   1418  CD  GLU B 196      25.083 -39.172  19.433  1.00 79.92           C  
ATOM   1419  OE1 GLU B 196      24.395 -40.201  19.245  1.00 79.92           O  
ATOM   1420  OE2 GLU B 196      24.679 -38.197  20.106  1.00 79.92           O  
ATOM   1421  N   GLN B 197      28.276 -36.459  16.276  1.00 80.85           N  
ATOM   1422  CA  GLN B 197      28.181 -36.307  14.828  1.00 80.85           C  
ATOM   1423  C   GLN B 197      29.548 -36.459  14.168  1.00 80.85           C  
ATOM   1424  CB  GLN B 197      27.573 -34.950  14.470  1.00 80.85           C  
ATOM   1425  O   GLN B 197      29.646 -36.928  13.032  1.00 80.85           O  
ATOM   1426  CG  GLN B 197      26.076 -34.858  14.731  1.00 80.85           C  
ATOM   1427  CD  GLN B 197      25.261 -35.727  13.791  1.00 80.85           C  
ATOM   1428  NE2 GLN B 197      24.052 -36.082  14.211  1.00 80.85           N  
ATOM   1429  OE1 GLN B 197      25.715 -36.076  12.697  1.00 80.85           O  
ATOM   1430  N   SER B 198      30.537 -36.099  14.981  1.00 85.48           N  
ATOM   1431  CA  SER B 198      31.898 -36.164  14.459  1.00 85.48           C  
ATOM   1432  C   SER B 198      32.312 -37.604  14.173  1.00 85.48           C  
ATOM   1433  CB  SER B 198      32.880 -35.528  15.444  1.00 85.48           C  
ATOM   1434  O   SER B 198      33.253 -37.845  13.414  1.00 85.48           O  
ATOM   1435  OG  SER B 198      33.102 -36.381  16.554  1.00 85.48           O  
ATOM   1436  N   ARG B 199      31.622 -38.593  14.645  1.00 79.45           N  
ATOM   1437  CA  ARG B 199      31.892 -40.008  14.412  1.00 79.45           C  
ATOM   1438  C   ARG B 199      31.482 -40.419  13.002  1.00 79.45           C  
ATOM   1439  CB  ARG B 199      31.161 -40.872  15.443  1.00 79.45           C  
ATOM   1440  O   ARG B 199      32.014 -41.386  12.452  1.00 79.45           O  
ATOM   1441  CG  ARG B 199      31.670 -40.697  16.865  1.00 79.45           C  
ATOM   1442  CD  ARG B 199      30.932 -41.600  17.843  1.00 79.45           C  
ATOM   1443  NE  ARG B 199      31.375 -41.383  19.217  1.00 79.45           N  
ATOM   1444  NH1 ARG B 199      29.725 -42.685  20.174  1.00 79.45           N  
ATOM   1445  NH2 ARG B 199      31.278 -41.640  21.497  1.00 79.45           N  
ATOM   1446  CZ  ARG B 199      30.792 -41.903  20.293  1.00 79.45           C  
ATOM   1447  N   THR B 200      30.517 -39.689  12.443  1.00 74.98           N  
ATOM   1448  CA  THR B 200      30.005 -40.018  11.117  1.00 74.98           C  
ATOM   1449  C   THR B 200      30.353 -38.921  10.115  1.00 74.98           C  
ATOM   1450  CB  THR B 200      28.480 -40.229  11.143  1.00 74.98           C  
ATOM   1451  O   THR B 200      30.602 -39.202   8.941  1.00 74.98           O  
ATOM   1452  CG2 THR B 200      28.130 -41.677  11.469  1.00 74.98           C  
ATOM   1453  OG1 THR B 200      27.903 -39.374  12.138  1.00 74.98           O  
ATOM   1454  N   ARG B 201      30.458 -37.669  10.639  1.00 79.67           N  
ATOM   1455  CA  ARG B 201      30.745 -36.512   9.798  1.00 79.67           C  
ATOM   1456  C   ARG B 201      32.081 -35.880  10.174  1.00 79.67           C  
ATOM   1457  CB  ARG B 201      29.625 -35.474   9.908  1.00 79.67           C  
ATOM   1458  O   ARG B 201      32.469 -35.884  11.344  1.00 79.67           O  
ATOM   1459  CG  ARG B 201      28.323 -35.903   9.252  1.00 79.67           C  
ATOM   1460  CD  ARG B 201      27.271 -34.804   9.316  1.00 79.67           C  
ATOM   1461  NE  ARG B 201      26.014 -35.224   8.704  1.00 79.67           N  
ATOM   1462  NH1 ARG B 201      25.207 -33.081   8.398  1.00 79.67           N  
ATOM   1463  NH2 ARG B 201      23.957 -34.887   7.740  1.00 79.67           N  
ATOM   1464  CZ  ARG B 201      25.062 -34.396   8.282  1.00 79.67           C  
ATOM   1465  N   PRO B 202      32.881 -35.432   9.182  1.00 82.68           N  
ATOM   1466  CA  PRO B 202      34.186 -34.828   9.463  1.00 82.68           C  
ATOM   1467  C   PRO B 202      34.071 -33.471  10.155  1.00 82.68           C  
ATOM   1468  CB  PRO B 202      34.814 -34.682   8.075  1.00 82.68           C  
ATOM   1469  O   PRO B 202      34.199 -32.430   9.505  1.00 82.68           O  
ATOM   1470  CG  PRO B 202      33.658 -34.700   7.129  1.00 82.68           C  
ATOM   1471  CD  PRO B 202      32.487 -35.342   7.817  1.00 82.68           C  
ATOM   1472  N   VAL B 203      33.788 -33.446  11.387  1.00 84.71           N  
ATOM   1473  CA  VAL B 203      33.728 -32.239  12.205  1.00 84.71           C  
ATOM   1474  C   VAL B 203      35.028 -32.080  12.989  1.00 84.71           C  
ATOM   1475  CB  VAL B 203      32.523 -32.268  13.171  1.00 84.71           C  
ATOM   1476  O   VAL B 203      35.308 -32.860  13.903  1.00 84.71           O  
ATOM   1477  CG1 VAL B 203      32.450 -30.976  13.983  1.00 84.71           C  
ATOM   1478  CG2 VAL B 203      31.224 -32.490  12.398  1.00 84.71           C  
ATOM   1479  N   ALA B 204      35.756 -31.092  12.572  1.00 82.08           N  
ATOM   1480  CA  ALA B 204      37.064 -30.861  13.180  1.00 82.08           C  
ATOM   1481  C   ALA B 204      36.922 -30.242  14.567  1.00 82.08           C  
ATOM   1482  CB  ALA B 204      37.916 -29.966  12.285  1.00 82.08           C  
ATOM   1483  O   ALA B 204      35.956 -29.525  14.838  1.00 82.08           O  
ATOM   1484  N   PRO B 205      37.781 -30.570  15.528  1.00 85.52           N  
ATOM   1485  CA  PRO B 205      37.772 -29.980  16.869  1.00 85.52           C  
ATOM   1486  C   PRO B 205      37.749 -28.454  16.842  1.00 85.52           C  
ATOM   1487  CB  PRO B 205      39.073 -30.496  17.490  1.00 85.52           C  
ATOM   1488  O   PRO B 205      37.091 -27.828  17.677  1.00 85.52           O  
ATOM   1489  CG  PRO B 205      39.407 -31.726  16.710  1.00 85.52           C  
ATOM   1490  CD  PRO B 205      38.822 -31.592  15.333  1.00 85.52           C  
ATOM   1491  N   LYS B 206      38.464 -27.844  15.938  1.00 83.37           N  
ATOM   1492  CA  LYS B 206      38.480 -26.391  15.799  1.00 83.37           C  
ATOM   1493  C   LYS B 206      37.098 -25.859  15.431  1.00 83.37           C  
ATOM   1494  CB  LYS B 206      39.503 -25.963  14.745  1.00 83.37           C  
ATOM   1495  O   LYS B 206      36.723 -24.757  15.835  1.00 83.37           O  
ATOM   1496  CG  LYS B 206      40.922 -25.834  15.278  1.00 83.37           C  
ATOM   1497  CD  LYS B 206      41.863 -25.255  14.229  1.00 83.37           C  
ATOM   1498  CE  LYS B 206      43.285 -25.133  14.758  1.00 83.37           C  
ATOM   1499  NZ  LYS B 206      44.218 -24.599  13.721  1.00 83.37           N  
ATOM   1500  N   GLU B 207      36.411 -26.632  14.651  1.00 82.59           N  
ATOM   1501  CA  GLU B 207      35.055 -26.254  14.264  1.00 82.59           C  
ATOM   1502  C   GLU B 207      34.102 -26.322  15.455  1.00 82.59           C  
ATOM   1503  CB  GLU B 207      34.548 -27.152  13.133  1.00 82.59           C  
ATOM   1504  O   GLU B 207      33.195 -25.496  15.579  1.00 82.59           O  
ATOM   1505  CG  GLU B 207      35.262 -26.935  11.807  1.00 82.59           C  
ATOM   1506  CD  GLU B 207      34.923 -27.986  10.763  1.00 82.59           C  
ATOM   1507  OE1 GLU B 207      34.930 -27.664   9.553  1.00 82.59           O  
ATOM   1508  OE2 GLU B 207      34.649 -29.141  11.158  1.00 82.59           O  
ATOM   1509  N   MET B 208      34.317 -27.311  16.309  1.00 87.14           N  
ATOM   1510  CA  MET B 208      33.532 -27.420  17.535  1.00 87.14           C  
ATOM   1511  C   MET B 208      33.800 -26.237  18.460  1.00 87.14           C  
ATOM   1512  CB  MET B 208      33.844 -28.731  18.259  1.00 87.14           C  
ATOM   1513  O   MET B 208      32.868 -25.659  19.022  1.00 87.14           O  
ATOM   1514  CG  MET B 208      33.372 -29.969  17.516  1.00 87.14           C  
ATOM   1515  SD  MET B 208      33.810 -31.523  18.388  1.00 87.14           S  
ATOM   1516  CE  MET B 208      32.911 -31.280  19.945  1.00 87.14           C  
ATOM   1517  N   GLU B 209      35.015 -25.869  18.590  1.00 86.49           N  
ATOM   1518  CA  GLU B 209      35.413 -24.728  19.408  1.00 86.49           C  
ATOM   1519  C   GLU B 209      34.794 -23.433  18.888  1.00 86.49           C  
ATOM   1520  CB  GLU B 209      36.938 -24.602  19.450  1.00 86.49           C  
ATOM   1521  O   GLU B 209      34.379 -22.578  19.673  1.00 86.49           O  
ATOM   1522  CG  GLU B 209      37.618 -25.650  20.318  1.00 86.49           C  
ATOM   1523  CD  GLU B 209      39.136 -25.605  20.236  1.00 86.49           C  
ATOM   1524  OE1 GLU B 209      39.802 -26.486  20.824  1.00 86.49           O  
ATOM   1525  OE2 GLU B 209      39.663 -24.679  19.579  1.00 86.49           O  
ATOM   1526  N   ARG B 210      34.817 -23.351  17.615  1.00 82.83           N  
ATOM   1527  CA  ARG B 210      34.216 -22.175  16.994  1.00 82.83           C  
ATOM   1528  C   ARG B 210      32.734 -22.070  17.339  1.00 82.83           C  
ATOM   1529  CB  ARG B 210      34.399 -22.216  15.475  1.00 82.83           C  
ATOM   1530  O   ARG B 210      32.232 -20.980  17.617  1.00 82.83           O  
ATOM   1531  CG  ARG B 210      33.923 -20.959  14.764  1.00 82.83           C  
ATOM   1532  CD  ARG B 210      34.206 -21.017  13.269  1.00 82.83           C  
ATOM   1533  NE  ARG B 210      33.917 -19.743  12.617  1.00 82.83           N  
ATOM   1534  NH1 ARG B 210      31.886 -20.413  11.744  1.00 82.83           N  
ATOM   1535  NH2 ARG B 210      32.661 -18.291  11.357  1.00 82.83           N  
ATOM   1536  CZ  ARG B 210      32.822 -19.485  11.907  1.00 82.83           C  
ATOM   1537  N   MET B 211      32.041 -23.108  17.264  1.00 84.61           N  
ATOM   1538  CA  MET B 211      30.619 -23.133  17.594  1.00 84.61           C  
ATOM   1539  C   MET B 211      30.392 -22.751  19.053  1.00 84.61           C  
ATOM   1540  CB  MET B 211      30.026 -24.515  17.317  1.00 84.61           C  
ATOM   1541  O   MET B 211      29.453 -22.018  19.369  1.00 84.61           O  
ATOM   1542  CG  MET B 211      28.509 -24.560  17.403  1.00 84.61           C  
ATOM   1543  SD  MET B 211      27.703 -23.414  16.218  1.00 84.61           S  
ATOM   1544  CE  MET B 211      27.420 -24.541  14.825  1.00 84.61           C  
ATOM   1545  N   VAL B 212      31.248 -23.235  19.865  1.00 86.20           N  
ATOM   1546  CA  VAL B 212      31.170 -22.901  21.284  1.00 86.20           C  
ATOM   1547  C   VAL B 212      31.356 -21.397  21.471  1.00 86.20           C  
ATOM   1548  CB  VAL B 212      32.222 -23.675  22.108  1.00 86.20           C  
ATOM   1549  O   VAL B 212      30.642 -20.770  22.258  1.00 86.20           O  
ATOM   1550  CG1 VAL B 212      32.275 -23.153  23.543  1.00 86.20           C  
ATOM   1551  CG2 VAL B 212      31.917 -25.172  22.092  1.00 86.20           C  
ATOM   1552  N   SER B 213      32.222 -20.783  20.751  1.00 85.02           N  
ATOM   1553  CA  SER B 213      32.475 -19.348  20.819  1.00 85.02           C  
ATOM   1554  C   SER B 213      31.245 -18.550  20.397  1.00 85.02           C  
ATOM   1555  CB  SER B 213      33.665 -18.970  19.936  1.00 85.02           C  
ATOM   1556  O   SER B 213      30.918 -17.532  21.012  1.00 85.02           O  
ATOM   1557  OG  SER B 213      33.792 -17.562  19.838  1.00 85.02           O  
ATOM   1558  N   ILE B 214      30.621 -19.008  19.367  1.00 81.00           N  
ATOM   1559  CA  ILE B 214      29.414 -18.355  18.872  1.00 81.00           C  
ATOM   1560  C   ILE B 214      28.323 -18.411  19.938  1.00 81.00           C  
ATOM   1561  CB  ILE B 214      28.917 -19.006  17.562  1.00 81.00           C  
ATOM   1562  O   ILE B 214      27.649 -17.411  20.199  1.00 81.00           O  
ATOM   1563  CG1 ILE B 214      29.922 -18.764  16.430  1.00 81.00           C  
ATOM   1564  CG2 ILE B 214      27.531 -18.473  17.187  1.00 81.00           C  
ATOM   1565  CD1 ILE B 214      29.595 -19.507  15.142  1.00 81.00           C  
ATOM   1566  N   ILE B 215      28.161 -19.527  20.498  1.00 85.27           N  
ATOM   1567  CA  ILE B 215      27.170 -19.722  21.550  1.00 85.27           C  
ATOM   1568  C   ILE B 215      27.458 -18.775  22.713  1.00 85.27           C  
ATOM   1569  CB  ILE B 215      27.150 -21.187  22.043  1.00 85.27           C  
ATOM   1570  O   ILE B 215      26.560 -18.079  23.192  1.00 85.27           O  
ATOM   1571  CG1 ILE B 215      26.663 -22.119  20.929  1.00 85.27           C  
ATOM   1572  CG2 ILE B 215      26.276 -21.324  23.294  1.00 85.27           C  
ATOM   1573  CD1 ILE B 215      26.828 -23.600  21.244  1.00 85.27           C  
ATOM   1574  N   HIS B 216      28.639 -18.690  23.113  1.00 85.84           N  
ATOM   1575  CA  HIS B 216      29.037 -17.837  24.227  1.00 85.84           C  
ATOM   1576  C   HIS B 216      28.784 -16.367  23.913  1.00 85.84           C  
ATOM   1577  CB  HIS B 216      30.512 -18.055  24.568  1.00 85.84           C  
ATOM   1578  O   HIS B 216      28.363 -15.605  24.786  1.00 85.84           O  
ATOM   1579  CG  HIS B 216      30.754 -19.227  25.465  1.00 85.84           C  
ATOM   1580  CD2 HIS B 216      29.891 -20.079  26.066  1.00 85.84           C  
ATOM   1581  ND1 HIS B 216      32.018 -19.631  25.836  1.00 85.84           N  
ATOM   1582  CE1 HIS B 216      31.921 -20.686  26.629  1.00 85.84           C  
ATOM   1583  NE2 HIS B 216      30.642 -20.978  26.784  1.00 85.84           N  
ATOM   1584  N   ARG B 217      28.998 -15.985  22.741  1.00 79.73           N  
ATOM   1585  CA  ARG B 217      28.740 -14.608  22.333  1.00 79.73           C  
ATOM   1586  C   ARG B 217      27.258 -14.271  22.447  1.00 79.73           C  
ATOM   1587  CB  ARG B 217      29.222 -14.372  20.900  1.00 79.73           C  
ATOM   1588  O   ARG B 217      26.896 -13.187  22.911  1.00 79.73           O  
ATOM   1589  CG  ARG B 217      29.693 -12.952  20.634  1.00 79.73           C  
ATOM   1590  CD  ARG B 217      30.149 -12.769  19.192  1.00 79.73           C  
ATOM   1591  NE  ARG B 217      31.426 -13.430  18.943  1.00 79.73           N  
ATOM   1592  NH1 ARG B 217      31.028 -13.807  16.699  1.00 79.73           N  
ATOM   1593  NH2 ARG B 217      32.999 -14.491  17.649  1.00 79.73           N  
ATOM   1594  CZ  ARG B 217      31.815 -13.908  17.764  1.00 79.73           C  
ATOM   1595  N   LYS B 218      26.478 -15.162  22.011  1.00 77.96           N  
ATOM   1596  CA  LYS B 218      25.035 -14.948  22.078  1.00 77.96           C  
ATOM   1597  C   LYS B 218      24.560 -14.854  23.525  1.00 77.96           C  
ATOM   1598  CB  LYS B 218      24.291 -16.071  21.355  1.00 77.96           C  
ATOM   1599  O   LYS B 218      23.739 -13.997  23.860  1.00 77.96           O  
ATOM   1600  CG  LYS B 218      24.395 -16.006  19.838  1.00 77.96           C  
ATOM   1601  CD  LYS B 218      23.285 -16.805  19.167  1.00 77.96           C  
ATOM   1602  CE  LYS B 218      23.343 -16.679  17.650  1.00 77.96           C  
ATOM   1603  NZ  LYS B 218      22.050 -17.069  17.012  1.00 77.96           N  
ATOM   1604  N   PHE B 219      25.099 -15.682  24.386  1.00 85.64           N  
ATOM   1605  CA  PHE B 219      24.730 -15.672  25.796  1.00 85.64           C  
ATOM   1606  C   PHE B 219      25.286 -14.436  26.493  1.00 85.64           C  
ATOM   1607  CB  PHE B 219      25.233 -16.940  26.494  1.00 85.64           C  
ATOM   1608  O   PHE B 219      24.668 -13.909  27.421  1.00 85.64           O  
ATOM   1609  CG  PHE B 219      24.225 -18.057  26.524  1.00 85.64           C  
ATOM   1610  CD1 PHE B 219      23.294 -18.144  27.552  1.00 85.64           C  
ATOM   1611  CD2 PHE B 219      24.208 -19.020  25.524  1.00 85.64           C  
ATOM   1612  CE1 PHE B 219      22.360 -19.177  27.583  1.00 85.64           C  
ATOM   1613  CE2 PHE B 219      23.278 -20.055  25.548  1.00 85.64           C  
ATOM   1614  CZ  PHE B 219      22.355 -20.132  26.579  1.00 85.64           C  
ATOM   1615  N   SER B 220      26.398 -13.957  26.059  1.00 83.90           N  
ATOM   1616  CA  SER B 220      26.986 -12.743  26.615  1.00 83.90           C  
ATOM   1617  C   SER B 220      26.070 -11.541  26.413  1.00 83.90           C  
ATOM   1618  CB  SER B 220      28.350 -12.468  25.980  1.00 83.90           C  
ATOM   1619  O   SER B 220      25.980 -10.669  27.279  1.00 83.90           O  
ATOM   1620  OG  SER B 220      29.265 -11.978  26.946  1.00 83.90           O  
ATOM   1621  N   ALA B 221      25.450 -11.503  25.312  1.00 78.97           N  
ATOM   1622  CA  ALA B 221      24.503 -10.426  25.035  1.00 78.97           C  
ATOM   1623  C   ALA B 221      23.348 -10.442  26.032  1.00 78.97           C  
ATOM   1624  CB  ALA B 221      23.972 -10.538  23.608  1.00 78.97           C  
ATOM   1625  O   ALA B 221      22.882  -9.386  26.468  1.00 78.97           O  
ATOM   1626  N   ILE B 222      22.957 -11.608  26.433  1.00 80.99           N  
ATOM   1627  CA  ILE B 222      21.882 -11.776  27.404  1.00 80.99           C  
ATOM   1628  C   ILE B 222      22.369 -11.360  28.790  1.00 80.99           C  
ATOM   1629  CB  ILE B 222      21.368 -13.233  27.432  1.00 80.99           C  
ATOM   1630  O   ILE B 222      21.661 -10.662  29.520  1.00 80.99           O  
ATOM   1631  CG1 ILE B 222      20.785 -13.620  26.068  1.00 80.99           C  
ATOM   1632  CG2 ILE B 222      20.331 -13.419  28.543  1.00 80.99           C  
ATOM   1633  CD1 ILE B 222      20.412 -15.091  25.948  1.00 80.99           C  
ATOM   1634  N   GLN B 223      23.515 -11.730  29.113  1.00 83.59           N  
ATOM   1635  CA  GLN B 223      24.123 -11.327  30.376  1.00 83.59           C  
ATOM   1636  C   GLN B 223      24.234  -9.808  30.473  1.00 83.59           C  
ATOM   1637  CB  GLN B 223      25.504 -11.965  30.536  1.00 83.59           C  
ATOM   1638  O   GLN B 223      23.951  -9.225  31.522  1.00 83.59           O  
ATOM   1639  CG  GLN B 223      26.144 -11.714  31.895  1.00 83.59           C  
ATOM   1640  CD  GLN B 223      27.522 -12.337  32.019  1.00 83.59           C  
ATOM   1641  NE2 GLN B 223      27.889 -12.727  33.235  1.00 83.59           N  
ATOM   1642  OE1 GLN B 223      28.250 -12.467  31.030  1.00 83.59           O  
ATOM   1643  N   MET B 224      24.615  -9.200  29.443  1.00 81.45           N  
ATOM   1644  CA  MET B 224      24.728  -7.745  29.395  1.00 81.45           C  
ATOM   1645  C   MET B 224      23.381  -7.086  29.673  1.00 81.45           C  
ATOM   1646  CB  MET B 224      25.262  -7.290  28.036  1.00 81.45           C  
ATOM   1647  O   MET B 224      23.307  -6.101  30.411  1.00 81.45           O  
ATOM   1648  CG  MET B 224      25.933  -5.927  28.066  1.00 81.45           C  
ATOM   1649  SD  MET B 224      27.058  -5.665  26.640  1.00 81.45           S  
ATOM   1650  CE  MET B 224      27.874  -7.284  26.575  1.00 81.45           C  
ATOM   1651  N   GLN B 225      22.370  -7.610  29.170  1.00 81.95           N  
ATOM   1652  CA  GLN B 225      21.025  -7.081  29.371  1.00 81.95           C  
ATOM   1653  C   GLN B 225      20.602  -7.193  30.833  1.00 81.95           C  
ATOM   1654  CB  GLN B 225      20.021  -7.811  28.477  1.00 81.95           C  
ATOM   1655  O   GLN B 225      19.964  -6.287  31.372  1.00 81.95           O  
ATOM   1656  CG  GLN B 225      19.708  -7.078  27.179  1.00 81.95           C  
ATOM   1657  CD  GLN B 225      18.606  -7.747  26.379  1.00 81.95           C  
ATOM   1658  NE2 GLN B 225      17.969  -6.986  25.495  1.00 81.95           N  
ATOM   1659  OE1 GLN B 225      18.330  -8.938  26.553  1.00 81.95           O  
ATOM   1660  N   LEU B 226      20.959  -8.327  31.389  1.00 85.01           N  
ATOM   1661  CA  LEU B 226      20.669  -8.538  32.803  1.00 85.01           C  
ATOM   1662  C   LEU B 226      21.392  -7.509  33.665  1.00 85.01           C  
ATOM   1663  CB  LEU B 226      21.074  -9.952  33.228  1.00 85.01           C  
ATOM   1664  O   LEU B 226      20.787  -6.900  34.550  1.00 85.01           O  
ATOM   1665  CG  LEU B 226      20.909 -10.288  34.711  1.00 85.01           C  
ATOM   1666  CD1 LEU B 226      19.441 -10.201  35.114  1.00 85.01           C  
ATOM   1667  CD2 LEU B 226      21.471 -11.673  35.011  1.00 85.01           C  
ATOM   1668  N   LYS B 227      22.581  -7.238  33.366  1.00 83.77           N  
ATOM   1669  CA  LYS B 227      23.373  -6.268  34.116  1.00 83.77           C  
ATOM   1670  C   LYS B 227      22.842  -4.851  33.913  1.00 83.77           C  
ATOM   1671  CB  LYS B 227      24.844  -6.340  33.703  1.00 83.77           C  
ATOM   1672  O   LYS B 227      22.752  -4.074  34.866  1.00 83.77           O  
ATOM   1673  CG  LYS B 227      25.546  -7.618  34.138  1.00 83.77           C  
ATOM   1674  CD  LYS B 227      27.018  -7.608  33.744  1.00 83.77           C  
ATOM   1675  CE  LYS B 227      27.732  -8.867  34.216  1.00 83.77           C  
ATOM   1676  NZ  LYS B 227      29.185  -8.843  33.869  1.00 83.77           N  
ATOM   1677  N   GLN B 228      22.445  -4.542  32.732  1.00 82.04           N  
ATOM   1678  CA  GLN B 228      21.887  -3.232  32.411  1.00 82.04           C  
ATOM   1679  C   GLN B 228      20.591  -2.983  33.176  1.00 82.04           C  
ATOM   1680  CB  GLN B 228      21.641  -3.106  30.907  1.00 82.04           C  
ATOM   1681  O   GLN B 228      20.397  -1.907  33.746  1.00 82.04           O  
ATOM   1682  CG  GLN B 228      22.416  -1.972  30.249  1.00 82.04           C  
ATOM   1683  CD  GLN B 228      22.437  -2.076  28.736  1.00 82.04           C  
ATOM   1684  NE2 GLN B 228      23.158  -1.166  28.089  1.00 82.04           N  
ATOM   1685  OE1 GLN B 228      21.813  -2.968  28.152  1.00 82.04           O  
ATOM   1686  N   SER B 229      19.819  -4.005  33.227  1.00 82.42           N  
ATOM   1687  CA  SER B 229      18.529  -3.892  33.899  1.00 82.42           C  
ATOM   1688  C   SER B 229      18.703  -3.748  35.408  1.00 82.42           C  
ATOM   1689  CB  SER B 229      17.656  -5.109  33.593  1.00 82.42           C  
ATOM   1690  O   SER B 229      17.954  -3.015  36.057  1.00 82.42           O  
ATOM   1691  OG  SER B 229      18.105  -6.245  34.312  1.00 82.42           O  
ATOM   1692  N   THR B 230      19.631  -4.412  35.836  1.00 83.53           N  
ATOM   1693  CA  THR B 230      19.901  -4.346  37.268  1.00 83.53           C  
ATOM   1694  C   THR B 230      20.470  -2.983  37.649  1.00 83.53           C  
ATOM   1695  CB  THR B 230      20.878  -5.453  37.703  1.00 83.53           C  
ATOM   1696  O   THR B 230      20.068  -2.395  38.655  1.00 83.53           O  
ATOM   1697  CG2 THR B 230      20.961  -5.547  39.223  1.00 83.53           C  
ATOM   1698  OG1 THR B 230      20.430  -6.711  37.182  1.00 83.53           O  
ATOM   1699  N   CYS B 231      21.360  -2.491  36.821  1.00 84.64           N  
ATOM   1700  CA  CYS B 231      21.910  -1.158  37.044  1.00 84.64           C  
ATOM   1701  C   CYS B 231      20.812  -0.102  37.006  1.00 84.64           C  
ATOM   1702  CB  CYS B 231      22.976  -0.837  35.997  1.00 84.64           C  
ATOM   1703  O   CYS B 231      20.801   0.817  37.826  1.00 84.64           O  
ATOM   1704  SG  CYS B 231      24.569  -1.627  36.314  1.00 84.64           S  
ATOM   1705  N   GLU B 232      19.917  -0.264  36.188  1.00 79.10           N  
ATOM   1706  CA  GLU B 232      18.780   0.645  36.077  1.00 79.10           C  
ATOM   1707  C   GLU B 232      17.911   0.597  37.331  1.00 79.10           C  
ATOM   1708  CB  GLU B 232      17.940   0.308  34.842  1.00 79.10           C  
ATOM   1709  O   GLU B 232      17.457   1.635  37.818  1.00 79.10           O  
ATOM   1710  CG  GLU B 232      17.071   1.459  34.357  1.00 79.10           C  
ATOM   1711  CD  GLU B 232      16.322   1.145  33.071  1.00 79.10           C  
ATOM   1712  OE1 GLU B 232      15.628   2.041  32.539  1.00 79.10           O  
ATOM   1713  OE2 GLU B 232      16.429  -0.006  32.593  1.00 79.10           O  
ATOM   1714  N   ALA B 233      17.765  -0.581  37.817  1.00 82.13           N  
ATOM   1715  CA  ALA B 233      16.973  -0.754  39.031  1.00 82.13           C  
ATOM   1716  C   ALA B 233      17.641  -0.078  40.224  1.00 82.13           C  
ATOM   1717  CB  ALA B 233      16.755  -2.238  39.318  1.00 82.13           C  
ATOM   1718  O   ALA B 233      16.971   0.556  41.042  1.00 82.13           O  
ATOM   1719  N   VAL B 234      18.887  -0.187  40.324  1.00 81.20           N  
ATOM   1720  CA  VAL B 234      19.661   0.434  41.393  1.00 81.20           C  
ATOM   1721  C   VAL B 234      19.583   1.954  41.272  1.00 81.20           C  
ATOM   1722  CB  VAL B 234      21.136  -0.027  41.367  1.00 81.20           C  
ATOM   1723  O   VAL B 234      19.407   2.655  42.272  1.00 81.20           O  
ATOM   1724  CG1 VAL B 234      21.977   0.800  42.338  1.00 81.20           C  
ATOM   1725  CG2 VAL B 234      21.235  -1.514  41.702  1.00 81.20           C  
ATOM   1726  N   MET B 235      19.624   2.461  40.133  1.00 79.34           N  
ATOM   1727  CA  MET B 235      19.568   3.897  39.875  1.00 79.34           C  
ATOM   1728  C   MET B 235      18.209   4.468  40.269  1.00 79.34           C  
ATOM   1729  CB  MET B 235      19.851   4.192  38.401  1.00 79.34           C  
ATOM   1730  O   MET B 235      18.130   5.555  40.843  1.00 79.34           O  
ATOM   1731  CG  MET B 235      21.332   4.226  38.057  1.00 79.34           C  
ATOM   1732  SD  MET B 235      21.653   4.967  36.409  1.00 79.34           S  
ATOM   1733  CE  MET B 235      20.567   6.418  36.494  1.00 79.34           C  
ATOM   1734  N   ILE B 236      17.243   3.652  39.995  1.00 75.47           N  
ATOM   1735  CA  ILE B 236      15.885   4.063  40.333  1.00 75.47           C  
ATOM   1736  C   ILE B 236      15.724   4.112  41.851  1.00 75.47           C  
ATOM   1737  CB  ILE B 236      14.836   3.112  39.714  1.00 75.47           C  
ATOM   1738  O   ILE B 236      15.145   5.058  42.390  1.00 75.47           O  
ATOM   1739  CG1 ILE B 236      14.831   3.245  38.186  1.00 75.47           C  
ATOM   1740  CG2 ILE B 236      13.446   3.391  40.292  1.00 75.47           C  
ATOM   1741  CD1 ILE B 236      13.952   2.223  37.479  1.00 75.47           C  
ATOM   1742  N   LEU B 237      16.228   3.110  42.504  1.00 78.62           N  
ATOM   1743  CA  LEU B 237      16.167   3.050  43.960  1.00 78.62           C  
ATOM   1744  C   LEU B 237      16.912   4.225  44.584  1.00 78.62           C  
ATOM   1745  CB  LEU B 237      16.754   1.731  44.468  1.00 78.62           C  
ATOM   1746  O   LEU B 237      16.384   4.900  45.471  1.00 78.62           O  
ATOM   1747  CG  LEU B 237      16.695   1.499  45.979  1.00 78.62           C  
ATOM   1748  CD1 LEU B 237      15.247   1.359  46.437  1.00 78.62           C  
ATOM   1749  CD2 LEU B 237      17.504   0.265  46.363  1.00 78.62           C  
ATOM   1750  N   ARG B 238      18.094   4.573  44.124  1.00 73.39           N  
ATOM   1751  CA  ARG B 238      18.909   5.676  44.622  1.00 73.39           C  
ATOM   1752  C   ARG B 238      18.209   7.014  44.410  1.00 73.39           C  
ATOM   1753  CB  ARG B 238      20.277   5.686  43.935  1.00 73.39           C  
ATOM   1754  O   ARG B 238      18.215   7.871  45.296  1.00 73.39           O  
ATOM   1755  CG  ARG B 238      21.392   5.081  44.774  1.00 73.39           C  
ATOM   1756  CD  ARG B 238      22.760   5.327  44.155  1.00 73.39           C  
ATOM   1757  NE  ARG B 238      23.836   4.838  45.012  1.00 73.39           N  
ATOM   1758  NH1 ARG B 238      25.544   5.655  43.688  1.00 73.39           N  
ATOM   1759  NH2 ARG B 238      26.028   4.517  45.619  1.00 73.39           N  
ATOM   1760  CZ  ARG B 238      25.133   5.004  44.771  1.00 73.39           C  
ATOM   1761  N   SER B 239      17.680   7.163  43.265  1.00 72.29           N  
ATOM   1762  CA  SER B 239      16.980   8.396  42.919  1.00 72.29           C  
ATOM   1763  C   SER B 239      15.789   8.633  43.840  1.00 72.29           C  
ATOM   1764  CB  SER B 239      16.510   8.355  41.464  1.00 72.29           C  
ATOM   1765  O   SER B 239      15.548   9.761  44.275  1.00 72.29           O  
ATOM   1766  OG  SER B 239      15.810   9.541  41.128  1.00 72.29           O  
ATOM   1767  N   ARG B 240      15.098   7.600  44.181  1.00 68.62           N  
ATOM   1768  CA  ARG B 240      13.929   7.684  45.051  1.00 68.62           C  
ATOM   1769  C   ARG B 240      14.334   8.024  46.481  1.00 68.62           C  
ATOM   1770  CB  ARG B 240      13.145   6.370  45.027  1.00 68.62           C  
ATOM   1771  O   ARG B 240      13.655   8.801  47.156  1.00 68.62           O  
ATOM   1772  CG  ARG B 240      12.165   6.258  43.870  1.00 68.62           C  
ATOM   1773  CD  ARG B 240      11.273   5.032  44.004  1.00 68.62           C  
ATOM   1774  NE  ARG B 240      10.302   4.951  42.916  1.00 68.62           N  
ATOM   1775  NH1 ARG B 240       9.565   2.829  43.455  1.00 68.62           N  
ATOM   1776  NH2 ARG B 240       8.666   3.938  41.662  1.00 68.62           N  
ATOM   1777  CZ  ARG B 240       9.514   3.906  42.680  1.00 68.62           C  
ATOM   1778  N   PHE B 241      15.381   7.442  46.926  1.00 68.07           N  
ATOM   1779  CA  PHE B 241      15.881   7.662  48.278  1.00 68.07           C  
ATOM   1780  C   PHE B 241      16.423   9.078  48.430  1.00 68.07           C  
ATOM   1781  CB  PHE B 241      16.972   6.643  48.622  1.00 68.07           C  
ATOM   1782  O   PHE B 241      16.171   9.740  49.440  1.00 68.07           O  
ATOM   1783  CG  PHE B 241      17.186   6.459  50.100  1.00 68.07           C  
ATOM   1784  CD1 PHE B 241      18.212   7.129  50.756  1.00 68.07           C  
ATOM   1785  CD2 PHE B 241      16.361   5.617  50.834  1.00 68.07           C  
ATOM   1786  CE1 PHE B 241      18.413   6.960  52.124  1.00 68.07           C  
ATOM   1787  CE2 PHE B 241      16.556   5.444  52.201  1.00 68.07           C  
ATOM   1788  CZ  PHE B 241      17.583   6.116  52.844  1.00 68.07           C  
ATOM   1789  N   LEU B 242      17.195   9.518  47.453  1.00 64.13           N  
ATOM   1790  CA  LEU B 242      17.744  10.869  47.477  1.00 64.13           C  
ATOM   1791  C   LEU B 242      16.632  11.909  47.393  1.00 64.13           C  
ATOM   1792  CB  LEU B 242      18.732  11.067  46.325  1.00 64.13           C  
ATOM   1793  O   LEU B 242      16.698  12.950  48.052  1.00 64.13           O  
ATOM   1794  CG  LEU B 242      20.102  10.407  46.486  1.00 64.13           C  
ATOM   1795  CD1 LEU B 242      20.841  10.386  45.152  1.00 64.13           C  
ATOM   1796  CD2 LEU B 242      20.924  11.131  47.547  1.00 64.13           C  
ATOM   1797  N   ASP B 243      15.611  11.655  46.569  1.00 57.07           N  
ATOM   1798  CA  ASP B 243      14.452  12.531  46.427  1.00 57.07           C  
ATOM   1799  C   ASP B 243      13.688  12.648  47.744  1.00 57.07           C  
ATOM   1800  CB  ASP B 243      13.523  12.017  45.325  1.00 57.07           C  
ATOM   1801  O   ASP B 243      13.206  13.727  48.095  1.00 57.07           O  
ATOM   1802  CG  ASP B 243      13.913  12.514  43.943  1.00 57.07           C  
ATOM   1803  OD1 ASP B 243      14.810  13.377  43.836  1.00 57.07           O  
ATOM   1804  OD2 ASP B 243      13.314  12.040  42.953  1.00 57.07           O  
ATOM   1805  N   ALA B 244      13.573  11.524  48.546  1.00 56.38           N  
ATOM   1806  CA  ALA B 244      12.876  11.480  49.828  1.00 56.38           C  
ATOM   1807  C   ALA B 244      13.623  12.286  50.887  1.00 56.38           C  
ATOM   1808  CB  ALA B 244      12.701  10.035  50.289  1.00 56.38           C  
ATOM   1809  O   ALA B 244      13.003  12.919  51.745  1.00 56.38           O  
ATOM   1810  N   ARG B 245      15.032  12.279  50.850  1.00 52.33           N  
ATOM   1811  CA  ARG B 245      15.880  13.008  51.789  1.00 52.33           C  
ATOM   1812  C   ARG B 245      15.840  14.507  51.512  1.00 52.33           C  
ATOM   1813  CB  ARG B 245      17.321  12.499  51.718  1.00 52.33           C  
ATOM   1814  O   ARG B 245      15.904  15.316  52.440  1.00 52.33           O  
ATOM   1815  CG  ARG B 245      17.876  12.032  53.054  1.00 52.33           C  
ATOM   1816  CD  ARG B 245      19.316  11.553  52.931  1.00 52.33           C  
ATOM   1817  NE  ARG B 245      20.150  12.071  54.011  1.00 52.33           N  
ATOM   1818  NH1 ARG B 245      21.871  10.566  53.682  1.00 52.33           N  
ATOM   1819  NH2 ARG B 245      22.019  12.138  55.344  1.00 52.33           N  
ATOM   1820  CZ  ARG B 245      21.345  11.590  54.343  1.00 52.33           C  
ATOM   1821  N   ARG B 246      15.890  14.777  50.155  1.00 46.10           N  
ATOM   1822  CA  ARG B 246      15.827  16.179  49.755  1.00 46.10           C  
ATOM   1823  C   ARG B 246      14.473  16.787  50.103  1.00 46.10           C  
ATOM   1824  CB  ARG B 246      16.097  16.323  48.255  1.00 46.10           C  
ATOM   1825  O   ARG B 246      14.318  18.010  50.106  1.00 46.10           O  
ATOM   1826  CG  ARG B 246      17.557  16.574  47.914  1.00 46.10           C  
ATOM   1827  CD  ARG B 246      17.749  16.857  46.430  1.00 46.10           C  
ATOM   1828  NE  ARG B 246      19.156  17.052  46.096  1.00 46.10           N  
ATOM   1829  NH1 ARG B 246      18.748  17.999  44.028  1.00 46.10           N  
ATOM   1830  NH2 ARG B 246      20.902  17.721  44.761  1.00 46.10           N  
ATOM   1831  CZ  ARG B 246      19.599  17.590  44.963  1.00 46.10           C  
ATOM   1832  N   LYS B 247      13.563  15.864  50.154  1.00 42.99           N  
ATOM   1833  CA  LYS B 247      12.286  16.468  50.524  1.00 42.99           C  
ATOM   1834  C   LYS B 247      12.370  17.132  51.896  1.00 42.99           C  
ATOM   1835  CB  LYS B 247      11.173  15.420  50.517  1.00 42.99           C  
ATOM   1836  O   LYS B 247      12.751  16.493  52.879  1.00 42.99           O  
ATOM   1837  CG  LYS B 247      10.388  15.360  49.214  1.00 42.99           C  
ATOM   1838  CD  LYS B 247       9.244  14.358  49.297  1.00 42.99           C  
ATOM   1839  CE  LYS B 247       8.490  14.259  47.978  1.00 42.99           C  
ATOM   1840  NZ  LYS B 247       7.399  13.240  48.038  1.00 42.99           N  
ATOM   1841  N   ARG B 248      12.811  18.455  51.872  1.00 45.92           N  
ATOM   1842  CA  ARG B 248      12.866  19.465  52.924  1.00 45.92           C  
ATOM   1843  C   ARG B 248      11.690  19.320  53.884  1.00 45.92           C  
ATOM   1844  CB  ARG B 248      12.879  20.871  52.320  1.00 45.92           C  
ATOM   1845  O   ARG B 248      10.531  19.412  53.473  1.00 45.92           O  
ATOM   1846  CG  ARG B 248      14.219  21.580  52.438  1.00 45.92           C  
ATOM   1847  CD  ARG B 248      14.143  23.015  51.937  1.00 45.92           C  
ATOM   1848  NE  ARG B 248      15.471  23.603  51.783  1.00 45.92           N  
ATOM   1849  NH1 ARG B 248      14.719  25.785  51.675  1.00 45.92           N  
ATOM   1850  NH2 ARG B 248      16.962  25.332  51.528  1.00 45.92           N  
ATOM   1851  CZ  ARG B 248      15.714  24.905  51.662  1.00 45.92           C  
ATOM   1852  N   ARG B 249      11.831  18.488  54.868  1.00 50.38           N  
ATOM   1853  CA  ARG B 249      10.681  18.445  55.766  1.00 50.38           C  
ATOM   1854  C   ARG B 249      10.401  19.820  56.362  1.00 50.38           C  
ATOM   1855  CB  ARG B 249      10.909  17.425  56.884  1.00 50.38           C  
ATOM   1856  O   ARG B 249      11.308  20.473  56.884  1.00 50.38           O  
ATOM   1857  CG  ARG B 249      10.602  15.992  56.481  1.00 50.38           C  
ATOM   1858  CD  ARG B 249      10.541  15.068  57.690  1.00 50.38           C  
ATOM   1859  NE  ARG B 249      10.256  13.690  57.301  1.00 50.38           N  
ATOM   1860  NH1 ARG B 249      10.003  12.914  59.462  1.00 50.38           N  
ATOM   1861  NH2 ARG B 249       9.760  11.481  57.689  1.00 50.38           N  
ATOM   1862  CZ  ARG B 249      10.007  12.698  58.151  1.00 50.38           C  
ATOM   1863  N   ASN B 250       9.428  20.577  55.950  1.00 59.51           N  
ATOM   1864  CA  ASN B 250       9.028  21.865  56.506  1.00 59.51           C  
ATOM   1865  C   ASN B 250       8.752  21.768  58.004  1.00 59.51           C  
ATOM   1866  CB  ASN B 250       7.798  22.406  55.774  1.00 59.51           C  
ATOM   1867  O   ASN B 250       8.440  20.691  58.513  1.00 59.51           O  
ATOM   1868  CG  ASN B 250       8.118  22.888  54.372  1.00 59.51           C  
ATOM   1869  ND2 ASN B 250       7.103  22.940  53.517  1.00 59.51           N  
ATOM   1870  OD1 ASN B 250       9.267  23.211  54.061  1.00 59.51           O  
ATOM   1871  N   PHE B 251       9.351  22.633  58.845  1.00 69.98           N  
ATOM   1872  CA  PHE B 251       8.915  22.694  60.235  1.00 69.98           C  
ATOM   1873  C   PHE B 251       7.398  22.807  60.323  1.00 69.98           C  
ATOM   1874  CB  PHE B 251       9.572  23.876  60.955  1.00 69.98           C  
ATOM   1875  O   PHE B 251       6.743  23.202  59.356  1.00 69.98           O  
ATOM   1876  CG  PHE B 251      11.061  23.734  61.122  1.00 69.98           C  
ATOM   1877  CD1 PHE B 251      11.635  22.486  61.331  1.00 69.98           C  
ATOM   1878  CD2 PHE B 251      11.887  24.849  61.069  1.00 69.98           C  
ATOM   1879  CE1 PHE B 251      13.013  22.351  61.486  1.00 69.98           C  
ATOM   1880  CE2 PHE B 251      13.265  24.722  61.223  1.00 69.98           C  
ATOM   1881  CZ  PHE B 251      13.825  23.473  61.432  1.00 69.98           C  
ATOM   1882  N   SER B 252       6.832  22.224  61.254  1.00 71.97           N  
ATOM   1883  CA  SER B 252       5.413  22.449  61.512  1.00 71.97           C  
ATOM   1884  C   SER B 252       5.082  23.938  61.517  1.00 71.97           C  
ATOM   1885  CB  SER B 252       5.005  21.823  62.846  1.00 71.97           C  
ATOM   1886  O   SER B 252       5.957  24.773  61.753  1.00 71.97           O  
ATOM   1887  OG  SER B 252       5.463  22.610  63.932  1.00 71.97           O  
ATOM   1888  N   LYS B 253       3.913  24.225  61.117  1.00 77.09           N  
ATOM   1889  CA  LYS B 253       3.456  25.611  61.141  1.00 77.09           C  
ATOM   1890  C   LYS B 253       3.665  26.236  62.518  1.00 77.09           C  
ATOM   1891  CB  LYS B 253       1.981  25.697  60.745  1.00 77.09           C  
ATOM   1892  O   LYS B 253       4.068  27.396  62.624  1.00 77.09           O  
ATOM   1893  CG  LYS B 253       1.650  26.877  59.843  1.00 77.09           C  
ATOM   1894  CD  LYS B 253       0.183  26.873  59.433  1.00 77.09           C  
ATOM   1895  CE  LYS B 253      -0.159  28.077  58.566  1.00 77.09           C  
ATOM   1896  NZ  LYS B 253      -1.596  28.074  58.157  1.00 77.09           N  
ATOM   1897  N   GLN B 254       3.362  25.488  63.543  1.00 81.15           N  
ATOM   1898  CA  GLN B 254       3.518  25.946  64.920  1.00 81.15           C  
ATOM   1899  C   GLN B 254       4.979  26.253  65.235  1.00 81.15           C  
ATOM   1900  CB  GLN B 254       2.978  24.901  65.898  1.00 81.15           C  
ATOM   1901  O   GLN B 254       5.283  27.268  65.867  1.00 81.15           O  
ATOM   1902  CG  GLN B 254       2.613  25.467  67.263  1.00 81.15           C  
ATOM   1903  CD  GLN B 254       1.769  24.513  68.087  1.00 81.15           C  
ATOM   1904  NE2 GLN B 254       1.430  24.922  69.305  1.00 81.15           N  
ATOM   1905  OE1 GLN B 254       1.424  23.418  67.633  1.00 81.15           O  
ATOM   1906  N   ALA B 255       5.768  25.456  64.803  1.00 83.88           N  
ATOM   1907  CA  ALA B 255       7.197  25.639  65.045  1.00 83.88           C  
ATOM   1908  C   ALA B 255       7.725  26.869  64.313  1.00 83.88           C  
ATOM   1909  CB  ALA B 255       7.972  24.395  64.616  1.00 83.88           C  
ATOM   1910  O   ALA B 255       8.467  27.670  64.886  1.00 83.88           O  
ATOM   1911  N   THR B 256       7.312  26.979  63.110  1.00 85.41           N  
ATOM   1912  CA  THR B 256       7.731  28.132  62.321  1.00 85.41           C  
ATOM   1913  C   THR B 256       7.212  29.427  62.938  1.00 85.41           C  
ATOM   1914  CB  THR B 256       7.240  28.021  60.865  1.00 85.41           C  
ATOM   1915  O   THR B 256       7.915  30.440  62.954  1.00 85.41           O  
ATOM   1916  CG2 THR B 256       8.103  28.860  59.929  1.00 85.41           C  
ATOM   1917  OG1 THR B 256       7.297  26.651  60.451  1.00 85.41           O  
ATOM   1918  N   GLU B 257       6.036  29.453  63.485  1.00 83.86           N  
ATOM   1919  CA  GLU B 257       5.443  30.620  64.131  1.00 83.86           C  
ATOM   1920  C   GLU B 257       6.229  31.020  65.377  1.00 83.86           C  
ATOM   1921  CB  GLU B 257       3.981  30.348  64.496  1.00 83.86           C  
ATOM   1922  O   GLU B 257       6.465  32.207  65.613  1.00 83.86           O  
ATOM   1923  CG  GLU B 257       2.980  31.020  63.567  1.00 83.86           C  
ATOM   1924  CD  GLU B 257       1.551  30.546  63.782  1.00 83.86           C  
ATOM   1925  OE1 GLU B 257       0.656  30.945  63.003  1.00 83.86           O  
ATOM   1926  OE2 GLU B 257       1.325  29.771  64.737  1.00 83.86           O  
ATOM   1927  N   VAL B 258       6.589  30.029  66.118  1.00 89.37           N  
ATOM   1928  CA  VAL B 258       7.357  30.272  67.335  1.00 89.37           C  
ATOM   1929  C   VAL B 258       8.721  30.857  66.977  1.00 89.37           C  
ATOM   1930  CB  VAL B 258       7.532  28.979  68.163  1.00 89.37           C  
ATOM   1931  O   VAL B 258       9.171  31.823  67.598  1.00 89.37           O  
ATOM   1932  CG1 VAL B 258       8.516  29.202  69.310  1.00 89.37           C  
ATOM   1933  CG2 VAL B 258       6.183  28.501  68.697  1.00 89.37           C  
ATOM   1934  N   LEU B 259       9.287  30.321  66.043  1.00 90.04           N  
ATOM   1935  CA  LEU B 259      10.598  30.789  65.607  1.00 90.04           C  
ATOM   1936  C   LEU B 259      10.506  32.194  65.021  1.00 90.04           C  
ATOM   1937  CB  LEU B 259      11.194  29.830  64.573  1.00 90.04           C  
ATOM   1938  O   LEU B 259      11.342  33.051  65.317  1.00 90.04           O  
ATOM   1939  CG  LEU B 259      11.632  28.460  65.093  1.00 90.04           C  
ATOM   1940  CD1 LEU B 259      11.977  27.537  63.929  1.00 90.04           C  
ATOM   1941  CD2 LEU B 259      12.819  28.601  66.039  1.00 90.04           C  
ATOM   1942  N   ASN B 260       9.508  32.433  64.257  1.00 88.50           N  
ATOM   1943  CA  ASN B 260       9.275  33.751  63.676  1.00 88.50           C  
ATOM   1944  C   ASN B 260       8.981  34.794  64.751  1.00 88.50           C  
ATOM   1945  CB  ASN B 260       8.130  33.697  62.663  1.00 88.50           C  
ATOM   1946  O   ASN B 260       9.464  35.925  64.673  1.00 88.50           O  
ATOM   1947  CG  ASN B 260       8.612  33.435  61.250  1.00 88.50           C  
ATOM   1948  ND2 ASN B 260       7.805  32.728  60.469  1.00 88.50           N  
ATOM   1949  OD1 ASN B 260       9.702  33.865  60.864  1.00 88.50           O  
ATOM   1950  N   GLU B 261       8.172  34.438  65.705  1.00 86.28           N  
ATOM   1951  CA  GLU B 261       7.852  35.336  66.810  1.00 86.28           C  
ATOM   1952  C   GLU B 261       9.112  35.758  67.561  1.00 86.28           C  
ATOM   1953  CB  GLU B 261       6.863  34.673  67.773  1.00 86.28           C  
ATOM   1954  O   GLU B 261       9.282  36.935  67.886  1.00 86.28           O  
ATOM   1955  CG  GLU B 261       6.227  35.639  68.763  1.00 86.28           C  
ATOM   1956  CD  GLU B 261       5.185  34.983  69.655  1.00 86.28           C  
ATOM   1957  OE1 GLU B 261       4.630  35.668  70.544  1.00 86.28           O  
ATOM   1958  OE2 GLU B 261       4.922  33.775  69.464  1.00 86.28           O  
ATOM   1959  N   TYR B 262       9.957  34.788  67.828  1.00 89.71           N  
ATOM   1960  CA  TYR B 262      11.213  35.087  68.507  1.00 89.71           C  
ATOM   1961  C   TYR B 262      12.096  35.987  67.650  1.00 89.71           C  
ATOM   1962  CB  TYR B 262      11.961  33.794  68.848  1.00 89.71           C  
ATOM   1963  O   TYR B 262      12.669  36.959  68.146  1.00 89.71           O  
ATOM   1964  CG  TYR B 262      13.174  34.007  69.720  1.00 89.71           C  
ATOM   1965  CD1 TYR B 262      14.422  34.271  69.158  1.00 89.71           C  
ATOM   1966  CD2 TYR B 262      13.077  33.944  71.105  1.00 89.71           C  
ATOM   1967  CE1 TYR B 262      15.544  34.465  69.957  1.00 89.71           C  
ATOM   1968  CE2 TYR B 262      14.192  34.137  71.914  1.00 89.71           C  
ATOM   1969  OH  TYR B 262      16.526  34.589  72.128  1.00 89.71           O  
ATOM   1970  CZ  TYR B 262      15.419  34.397  71.332  1.00 89.71           C  
ATOM   1971  N   PHE B 263      12.214  35.705  66.425  1.00 88.57           N  
ATOM   1972  CA  PHE B 263      13.052  36.456  65.497  1.00 88.57           C  
ATOM   1973  C   PHE B 263      12.632  37.920  65.453  1.00 88.57           C  
ATOM   1974  CB  PHE B 263      12.981  35.847  64.093  1.00 88.57           C  
ATOM   1975  O   PHE B 263      13.462  38.815  65.626  1.00 88.57           O  
ATOM   1976  CG  PHE B 263      13.853  36.544  63.085  1.00 88.57           C  
ATOM   1977  CD1 PHE B 263      13.317  37.486  62.215  1.00 88.57           C  
ATOM   1978  CD2 PHE B 263      15.210  36.258  63.006  1.00 88.57           C  
ATOM   1979  CE1 PHE B 263      14.122  38.134  61.280  1.00 88.57           C  
ATOM   1980  CE2 PHE B 263      16.020  36.900  62.074  1.00 88.57           C  
ATOM   1981  CZ  PHE B 263      15.474  37.837  61.212  1.00 88.57           C  
ATOM   1982  N   TYR B 264      11.367  38.174  65.251  1.00 85.89           N  
ATOM   1983  CA  TYR B 264      10.885  39.537  65.058  1.00 85.89           C  
ATOM   1984  C   TYR B 264      10.814  40.283  66.385  1.00 85.89           C  
ATOM   1985  CB  TYR B 264       9.508  39.530  64.388  1.00 85.89           C  
ATOM   1986  O   TYR B 264      10.889  41.514  66.417  1.00 85.89           O  
ATOM   1987  CG  TYR B 264       9.545  39.155  62.927  1.00 85.89           C  
ATOM   1988  CD1 TYR B 264      10.081  40.022  61.978  1.00 85.89           C  
ATOM   1989  CD2 TYR B 264       9.043  37.933  62.492  1.00 85.89           C  
ATOM   1990  CE1 TYR B 264      10.116  39.681  60.630  1.00 85.89           C  
ATOM   1991  CE2 TYR B 264       9.072  37.581  61.146  1.00 85.89           C  
ATOM   1992  OH  TYR B 264       9.642  38.118  58.891  1.00 85.89           O  
ATOM   1993  CZ  TYR B 264       9.610  38.460  60.224  1.00 85.89           C  
ATOM   1994  N   SER B 265      10.724  39.583  67.498  1.00 83.78           N  
ATOM   1995  CA  SER B 265      10.771  40.205  68.817  1.00 83.78           C  
ATOM   1996  C   SER B 265      12.199  40.579  69.201  1.00 83.78           C  
ATOM   1997  CB  SER B 265      10.179  39.270  69.872  1.00 83.78           C  
ATOM   1998  O   SER B 265      12.412  41.427  70.070  1.00 83.78           O  
ATOM   1999  OG  SER B 265       9.783  38.040  69.290  1.00 83.78           O  
ATOM   2000  N   HIS B 266      13.241  40.048  68.461  1.00 82.41           N  
ATOM   2001  CA  HIS B 266      14.648  40.285  68.765  1.00 82.41           C  
ATOM   2002  C   HIS B 266      15.404  40.768  67.532  1.00 82.41           C  
ATOM   2003  CB  HIS B 266      15.298  39.015  69.316  1.00 82.41           C  
ATOM   2004  O   HIS B 266      16.554  40.380  67.313  1.00 82.41           O  
ATOM   2005  CG  HIS B 266      14.777  38.607  70.657  1.00 82.41           C  
ATOM   2006  CD2 HIS B 266      15.309  38.739  71.895  1.00 82.41           C  
ATOM   2007  ND1 HIS B 266      13.563  37.977  70.824  1.00 82.41           N  
ATOM   2008  CE1 HIS B 266      13.370  37.739  72.111  1.00 82.41           C  
ATOM   2009  NE2 HIS B 266      14.415  38.191  72.782  1.00 82.41           N  
ATOM   2010  N   LEU B 267      14.714  41.584  66.775  1.00 80.21           N  
ATOM   2011  CA  LEU B 267      15.247  42.048  65.499  1.00 80.21           C  
ATOM   2012  C   LEU B 267      16.547  42.820  65.701  1.00 80.21           C  
ATOM   2013  CB  LEU B 267      14.223  42.930  64.779  1.00 80.21           C  
ATOM   2014  O   LEU B 267      17.426  42.802  64.836  1.00 80.21           O  
ATOM   2015  CG  LEU B 267      13.707  42.411  63.436  1.00 80.21           C  
ATOM   2016  CD1 LEU B 267      12.185  42.311  63.456  1.00 80.21           C  
ATOM   2017  CD2 LEU B 267      14.174  43.312  62.298  1.00 80.21           C  
ATOM   2018  N   SER B 268      16.660  43.558  66.879  1.00 78.59           N  
ATOM   2019  CA  SER B 268      17.842  44.363  67.172  1.00 78.59           C  
ATOM   2020  C   SER B 268      19.071  43.484  67.381  1.00 78.59           C  
ATOM   2021  CB  SER B 268      17.608  45.229  68.411  1.00 78.59           C  
ATOM   2022  O   SER B 268      20.191  43.887  67.059  1.00 78.59           O  
ATOM   2023  OG  SER B 268      17.024  44.467  69.453  1.00 78.59           O  
ATOM   2024  N   ASN B 269      18.879  42.245  67.804  1.00 79.59           N  
ATOM   2025  CA  ASN B 269      19.913  41.231  67.984  1.00 79.59           C  
ATOM   2026  C   ASN B 269      19.365  39.825  67.756  1.00 79.59           C  
ATOM   2027  CB  ASN B 269      20.534  41.339  69.378  1.00 79.59           C  
ATOM   2028  O   ASN B 269      19.080  39.103  68.713  1.00 79.59           O  
ATOM   2029  CG  ASN B 269      21.831  40.564  69.501  1.00 79.59           C  
ATOM   2030  ND2 ASN B 269      22.374  40.504  70.711  1.00 79.59           N  
ATOM   2031  OD1 ASN B 269      22.342  40.025  68.516  1.00 79.59           O  
ATOM   2032  N   PRO B 270      19.221  39.453  66.528  1.00 81.05           N  
ATOM   2033  CA  PRO B 270      18.592  38.180  66.166  1.00 81.05           C  
ATOM   2034  C   PRO B 270      19.531  36.989  66.339  1.00 81.05           C  
ATOM   2035  CB  PRO B 270      18.223  38.375  64.693  1.00 81.05           C  
ATOM   2036  O   PRO B 270      19.648  36.154  65.438  1.00 81.05           O  
ATOM   2037  CG  PRO B 270      19.100  39.491  64.224  1.00 81.05           C  
ATOM   2038  CD  PRO B 270      19.592  40.248  65.424  1.00 81.05           C  
ATOM   2039  N   TYR B 271      20.338  37.000  67.302  1.00 82.59           N  
ATOM   2040  CA  TYR B 271      21.272  35.926  67.619  1.00 82.59           C  
ATOM   2041  C   TYR B 271      20.938  35.293  68.965  1.00 82.59           C  
ATOM   2042  CB  TYR B 271      22.711  36.450  67.631  1.00 82.59           C  
ATOM   2043  O   TYR B 271      21.443  35.727  70.004  1.00 82.59           O  
ATOM   2044  CG  TYR B 271      23.201  36.910  66.280  1.00 82.59           C  
ATOM   2045  CD1 TYR B 271      23.838  36.027  65.411  1.00 82.59           C  
ATOM   2046  CD2 TYR B 271      23.029  38.228  65.870  1.00 82.59           C  
ATOM   2047  CE1 TYR B 271      24.293  36.447  64.165  1.00 82.59           C  
ATOM   2048  CE2 TYR B 271      23.480  38.659  64.626  1.00 82.59           C  
ATOM   2049  OH  TYR B 271      24.558  38.183  62.550  1.00 82.59           O  
ATOM   2050  CZ  TYR B 271      24.109  37.762  63.782  1.00 82.59           C  
ATOM   2051  N   PRO B 272      20.051  34.313  69.004  1.00 85.56           N  
ATOM   2052  CA  PRO B 272      19.644  33.689  70.265  1.00 85.56           C  
ATOM   2053  C   PRO B 272      20.816  33.065  71.019  1.00 85.56           C  
ATOM   2054  CB  PRO B 272      18.646  32.616  69.821  1.00 85.56           C  
ATOM   2055  O   PRO B 272      21.756  32.561  70.398  1.00 85.56           O  
ATOM   2056  CG  PRO B 272      18.706  32.633  68.328  1.00 85.56           C  
ATOM   2057  CD  PRO B 272      19.620  33.744  67.899  1.00 85.56           C  
ATOM   2058  N   SER B 273      20.962  33.305  72.291  1.00 86.52           N  
ATOM   2059  CA  SER B 273      21.967  32.693  73.154  1.00 86.52           C  
ATOM   2060  C   SER B 273      21.825  31.175  73.178  1.00 86.52           C  
ATOM   2061  CB  SER B 273      21.861  33.246  74.576  1.00 86.52           C  
ATOM   2062  O   SER B 273      20.817  30.633  72.720  1.00 86.52           O  
ATOM   2063  OG  SER B 273      20.648  32.837  75.185  1.00 86.52           O  
ATOM   2064  N   GLU B 274      22.856  30.428  73.621  1.00 83.02           N  
ATOM   2065  CA  GLU B 274      22.829  28.970  73.693  1.00 83.02           C  
ATOM   2066  C   GLU B 274      21.642  28.480  74.517  1.00 83.02           C  
ATOM   2067  CB  GLU B 274      24.136  28.437  74.285  1.00 83.02           C  
ATOM   2068  O   GLU B 274      20.993  27.496  74.157  1.00 83.02           O  
ATOM   2069  CG  GLU B 274      25.268  28.322  73.273  1.00 83.02           C  
ATOM   2070  CD  GLU B 274      24.928  27.426  72.093  1.00 83.02           C  
ATOM   2071  OE1 GLU B 274      25.227  27.805  70.938  1.00 83.02           O  
ATOM   2072  OE2 GLU B 274      24.358  26.337  72.325  1.00 83.02           O  
ATOM   2073  N   GLU B 275      21.327  29.174  75.553  1.00 87.71           N  
ATOM   2074  CA  GLU B 275      20.179  28.859  76.397  1.00 87.71           C  
ATOM   2075  C   GLU B 275      18.867  29.075  75.648  1.00 87.71           C  
ATOM   2076  CB  GLU B 275      20.202  29.704  77.673  1.00 87.71           C  
ATOM   2077  O   GLU B 275      17.938  28.274  75.768  1.00 87.71           O  
ATOM   2078  CG  GLU B 275      21.007  29.086  78.807  1.00 87.71           C  
ATOM   2079  CD  GLU B 275      21.777  30.111  79.624  1.00 87.71           C  
ATOM   2080  OE1 GLU B 275      22.516  29.714  80.554  1.00 87.71           O  
ATOM   2081  OE2 GLU B 275      21.639  31.320  79.334  1.00 87.71           O  
ATOM   2082  N   ALA B 276      18.816  30.140  74.917  1.00 90.84           N  
ATOM   2083  CA  ALA B 276      17.624  30.469  74.140  1.00 90.84           C  
ATOM   2084  C   ALA B 276      17.408  29.463  73.013  1.00 90.84           C  
ATOM   2085  CB  ALA B 276      17.732  31.883  73.573  1.00 90.84           C  
ATOM   2086  O   ALA B 276      16.272  29.087  72.717  1.00 90.84           O  
ATOM   2087  N   LYS B 277      18.378  29.085  72.358  1.00 88.17           N  
ATOM   2088  CA  LYS B 277      18.312  28.076  71.305  1.00 88.17           C  
ATOM   2089  C   LYS B 277      17.758  26.758  71.840  1.00 88.17           C  
ATOM   2090  CB  LYS B 277      19.693  27.852  70.687  1.00 88.17           C  
ATOM   2091  O   LYS B 277      16.933  26.115  71.188  1.00 88.17           O  
ATOM   2092  CG  LYS B 277      20.152  28.977  69.772  1.00 88.17           C  
ATOM   2093  CD  LYS B 277      21.527  28.693  69.182  1.00 88.17           C  
ATOM   2094  CE  LYS B 277      22.081  29.903  68.443  1.00 88.17           C  
ATOM   2095  NZ  LYS B 277      23.476  29.669  67.964  1.00 88.17           N  
ATOM   2096  N   GLU B 278      18.253  26.316  73.019  1.00 87.95           N  
ATOM   2097  CA  GLU B 278      17.788  25.093  73.666  1.00 87.95           C  
ATOM   2098  C   GLU B 278      16.297  25.168  73.982  1.00 87.95           C  
ATOM   2099  CB  GLU B 278      18.584  24.824  74.945  1.00 87.95           C  
ATOM   2100  O   GLU B 278      15.571  24.185  73.819  1.00 87.95           O  
ATOM   2101  CG  GLU B 278      19.702  23.807  74.771  1.00 87.95           C  
ATOM   2102  CD  GLU B 278      20.632  23.725  75.972  1.00 87.95           C  
ATOM   2103  OE1 GLU B 278      21.651  23.002  75.903  1.00 87.95           O  
ATOM   2104  OE2 GLU B 278      20.337  24.390  76.990  1.00 87.95           O  
ATOM   2105  N   GLU B 279      15.922  26.289  74.444  1.00 89.05           N  
ATOM   2106  CA  GLU B 279      14.513  26.500  74.762  1.00 89.05           C  
ATOM   2107  C   GLU B 279      13.651  26.459  73.504  1.00 89.05           C  
ATOM   2108  CB  GLU B 279      14.320  27.834  75.489  1.00 89.05           C  
ATOM   2109  O   GLU B 279      12.563  25.880  73.509  1.00 89.05           O  
ATOM   2110  CG  GLU B 279      13.260  27.791  76.580  1.00 89.05           C  
ATOM   2111  CD  GLU B 279      13.135  29.098  77.347  1.00 89.05           C  
ATOM   2112  OE1 GLU B 279      12.240  29.210  78.215  1.00 89.05           O  
ATOM   2113  OE2 GLU B 279      13.939  30.019  77.076  1.00 89.05           O  
ATOM   2114  N   LEU B 280      14.057  27.160  72.510  1.00 92.35           N  
ATOM   2115  CA  LEU B 280      13.343  27.170  71.237  1.00 92.35           C  
ATOM   2116  C   LEU B 280      13.267  25.767  70.645  1.00 92.35           C  
ATOM   2117  CB  LEU B 280      14.025  28.118  70.248  1.00 92.35           C  
ATOM   2118  O   LEU B 280      12.242  25.382  70.079  1.00 92.35           O  
ATOM   2119  CG  LEU B 280      13.814  29.614  70.487  1.00 92.35           C  
ATOM   2120  CD1 LEU B 280      14.792  30.428  69.647  1.00 92.35           C  
ATOM   2121  CD2 LEU B 280      12.375  30.008  70.172  1.00 92.35           C  
ATOM   2122  N   ALA B 281      14.319  25.072  70.700  1.00 87.50           N  
ATOM   2123  CA  ALA B 281      14.378  23.697  70.212  1.00 87.50           C  
ATOM   2124  C   ALA B 281      13.347  22.820  70.916  1.00 87.50           C  
ATOM   2125  CB  ALA B 281      15.780  23.123  70.405  1.00 87.50           C  
ATOM   2126  O   ALA B 281      12.662  22.019  70.275  1.00 87.50           O  
ATOM   2127  N   LYS B 282      13.291  22.972  72.240  1.00 88.92           N  
ATOM   2128  CA  LYS B 282      12.315  22.235  73.038  1.00 88.92           C  
ATOM   2129  C   LYS B 282      10.889  22.602  72.638  1.00 88.92           C  
ATOM   2130  CB  LYS B 282      12.527  22.504  74.528  1.00 88.92           C  
ATOM   2131  O   LYS B 282      10.038  21.724  72.478  1.00 88.92           O  
ATOM   2132  CG  LYS B 282      13.064  21.309  75.303  1.00 88.92           C  
ATOM   2133  CD  LYS B 282      13.279  21.647  76.773  1.00 88.92           C  
ATOM   2134  CE  LYS B 282      13.976  20.513  77.512  1.00 88.92           C  
ATOM   2135  NZ  LYS B 282      14.278  20.877  78.928  1.00 88.92           N  
ATOM   2136  N   LYS B 283      10.670  23.843  72.492  1.00 88.10           N  
ATOM   2137  CA  LYS B 283       9.337  24.346  72.174  1.00 88.10           C  
ATOM   2138  C   LYS B 283       8.907  23.917  70.774  1.00 88.10           C  
ATOM   2139  CB  LYS B 283       9.296  25.870  72.291  1.00 88.10           C  
ATOM   2140  O   LYS B 283       7.731  23.635  70.539  1.00 88.10           O  
ATOM   2141  CG  LYS B 283       8.688  26.375  73.591  1.00 88.10           C  
ATOM   2142  CD  LYS B 283       8.628  27.897  73.627  1.00 88.10           C  
ATOM   2143  CE  LYS B 283       8.084  28.405  74.955  1.00 88.10           C  
ATOM   2144  NZ  LYS B 283       8.045  29.897  75.003  1.00 88.10           N  
ATOM   2145  N   CYS B 284       9.751  23.907  69.805  1.00 84.28           N  
ATOM   2146  CA  CYS B 284       9.456  23.638  68.402  1.00 84.28           C  
ATOM   2147  C   CYS B 284       9.584  22.151  68.094  1.00 84.28           C  
ATOM   2148  CB  CYS B 284      10.389  24.439  67.495  1.00 84.28           C  
ATOM   2149  O   CYS B 284       9.110  21.685  67.056  1.00 84.28           O  
ATOM   2150  SG  CYS B 284      10.201  26.228  67.654  1.00 84.28           S  
ATOM   2151  N   GLY B 285      10.134  21.337  69.188  1.00 81.99           N  
ATOM   2152  CA  GLY B 285      10.363  19.921  68.951  1.00 81.99           C  
ATOM   2153  C   GLY B 285      11.390  19.656  67.866  1.00 81.99           C  
ATOM   2154  O   GLY B 285      11.217  18.751  67.048  1.00 81.99           O  
ATOM   2155  N   ILE B 286      12.365  20.592  67.691  1.00 81.52           N  
ATOM   2156  CA  ILE B 286      13.435  20.454  66.709  1.00 81.52           C  
ATOM   2157  C   ILE B 286      14.790  20.492  67.413  1.00 81.52           C  
ATOM   2158  CB  ILE B 286      13.360  21.559  65.632  1.00 81.52           C  
ATOM   2159  O   ILE B 286      14.860  20.696  68.627  1.00 81.52           O  
ATOM   2160  CG1 ILE B 286      13.446  22.945  66.282  1.00 81.52           C  
ATOM   2161  CG2 ILE B 286      12.078  21.421  64.805  1.00 81.52           C  
ATOM   2162  CD1 ILE B 286      13.475  24.096  65.285  1.00 81.52           C  
ATOM   2163  N   THR B 287      15.865  20.208  66.882  1.00 80.52           N  
ATOM   2164  CA  THR B 287      17.187  20.165  67.497  1.00 80.52           C  
ATOM   2165  C   THR B 287      17.806  21.559  67.547  1.00 80.52           C  
ATOM   2166  CB  THR B 287      18.126  19.210  66.736  1.00 80.52           C  
ATOM   2167  O   THR B 287      17.419  22.444  66.782  1.00 80.52           O  
ATOM   2168  CG2 THR B 287      17.523  17.813  66.631  1.00 80.52           C  
ATOM   2169  OG1 THR B 287      18.351  19.722  65.417  1.00 80.52           O  
ATOM   2170  N   VAL B 288      18.700  21.772  68.500  1.00 84.47           N  
ATOM   2171  CA  VAL B 288      19.395  23.044  68.667  1.00 84.47           C  
ATOM   2172  C   VAL B 288      20.128  23.407  67.378  1.00 84.47           C  
ATOM   2173  CB  VAL B 288      20.388  22.998  69.850  1.00 84.47           C  
ATOM   2174  O   VAL B 288      20.169  24.576  66.987  1.00 84.47           O  
ATOM   2175  CG1 VAL B 288      21.202  24.288  69.923  1.00 84.47           C  
ATOM   2176  CG2 VAL B 288      19.643  22.757  71.162  1.00 84.47           C  
ATOM   2177  N   SER B 289      20.653  22.451  66.795  1.00 83.45           N  
ATOM   2178  CA  SER B 289      21.352  22.666  65.532  1.00 83.45           C  
ATOM   2179  C   SER B 289      20.399  23.165  64.450  1.00 83.45           C  
ATOM   2180  CB  SER B 289      22.032  21.377  65.069  1.00 83.45           C  
ATOM   2181  O   SER B 289      20.768  24.009  63.632  1.00 83.45           O  
ATOM   2182  OG  SER B 289      23.273  21.198  65.729  1.00 83.45           O  
ATOM   2183  N   GLN B 290      19.160  22.711  64.452  1.00 81.32           N  
ATOM   2184  CA  GLN B 290      18.137  23.137  63.503  1.00 81.32           C  
ATOM   2185  C   GLN B 290      17.703  24.575  63.771  1.00 81.32           C  
ATOM   2186  CB  GLN B 290      16.927  22.204  63.561  1.00 81.32           C  
ATOM   2187  O   GLN B 290      17.454  25.339  62.836  1.00 81.32           O  
ATOM   2188  CG  GLN B 290      17.177  20.833  62.947  1.00 81.32           C  
ATOM   2189  CD  GLN B 290      15.988  19.902  63.086  1.00 81.32           C  
ATOM   2190  NE2 GLN B 290      15.640  19.219  62.001  1.00 81.32           N  
ATOM   2191  OE1 GLN B 290      15.387  19.797  64.160  1.00 81.32           O  
ATOM   2192  N   VAL B 291      17.565  24.907  65.037  1.00 86.36           N  
ATOM   2193  CA  VAL B 291      17.244  26.280  65.412  1.00 86.36           C  
ATOM   2194  C   VAL B 291      18.340  27.221  64.917  1.00 86.36           C  
ATOM   2195  CB  VAL B 291      17.068  26.424  66.941  1.00 86.36           C  
ATOM   2196  O   VAL B 291      18.051  28.267  64.332  1.00 86.36           O  
ATOM   2197  CG1 VAL B 291      16.929  27.895  67.332  1.00 86.36           C  
ATOM   2198  CG2 VAL B 291      15.856  25.625  67.416  1.00 86.36           C  
ATOM   2199  N   SER B 292      19.620  26.779  65.167  1.00 83.75           N  
ATOM   2200  CA  SER B 292      20.765  27.573  64.731  1.00 83.75           C  
ATOM   2201  C   SER B 292      20.765  27.758  63.217  1.00 83.75           C  
ATOM   2202  CB  SER B 292      22.073  26.915  65.172  1.00 83.75           C  
ATOM   2203  O   SER B 292      20.982  28.866  62.722  1.00 83.75           O  
ATOM   2204  OG  SER B 292      23.024  27.894  65.554  1.00 83.75           O  
ATOM   2205  N   ASN B 293      20.524  26.726  62.574  1.00 82.81           N  
ATOM   2206  CA  ASN B 293      20.497  26.770  61.116  1.00 82.81           C  
ATOM   2207  C   ASN B 293      19.338  27.619  60.603  1.00 82.81           C  
ATOM   2208  CB  ASN B 293      20.415  25.355  60.538  1.00 82.81           C  
ATOM   2209  O   ASN B 293      19.500  28.389  59.654  1.00 82.81           O  
ATOM   2210  CG  ASN B 293      21.780  24.726  60.340  1.00 82.81           C  
ATOM   2211  ND2 ASN B 293      21.816  23.401  60.263  1.00 82.81           N  
ATOM   2212  OD1 ASN B 293      22.793  25.425  60.256  1.00 82.81           O  
ATOM   2213  N   TRP B 294      18.189  27.440  61.196  1.00 86.42           N  
ATOM   2214  CA  TRP B 294      17.011  28.214  60.816  1.00 86.42           C  
ATOM   2215  C   TRP B 294      17.282  29.710  60.932  1.00 86.42           C  
ATOM   2216  CB  TRP B 294      15.811  27.831  61.686  1.00 86.42           C  
ATOM   2217  O   TRP B 294      16.990  30.474  60.009  1.00 86.42           O  
ATOM   2218  CG  TRP B 294      14.511  28.417  61.224  1.00 86.42           C  
ATOM   2219  CD1 TRP B 294      13.615  27.855  60.358  1.00 86.42           C  
ATOM   2220  CD2 TRP B 294      13.965  29.685  61.600  1.00 86.42           C  
ATOM   2221  CE2 TRP B 294      12.733  29.826  60.924  1.00 86.42           C  
ATOM   2222  CE3 TRP B 294      14.397  30.716  62.445  1.00 86.42           C  
ATOM   2223  NE1 TRP B 294      12.543  28.697  60.173  1.00 86.42           N  
ATOM   2224  CH2 TRP B 294      12.374  31.952  61.900  1.00 86.42           C  
ATOM   2225  CZ2 TRP B 294      11.927  30.959  61.068  1.00 86.42           C  
ATOM   2226  CZ3 TRP B 294      13.594  31.842  62.586  1.00 86.42           C  
ATOM   2227  N   PHE B 295      17.827  30.137  62.147  1.00 87.48           N  
ATOM   2228  CA  PHE B 295      18.119  31.547  62.379  1.00 87.48           C  
ATOM   2229  C   PHE B 295      19.208  32.038  61.433  1.00 87.48           C  
ATOM   2230  CB  PHE B 295      18.543  31.777  63.833  1.00 87.48           C  
ATOM   2231  O   PHE B 295      19.165  33.177  60.965  1.00 87.48           O  
ATOM   2232  CG  PHE B 295      17.416  32.206  64.733  1.00 87.48           C  
ATOM   2233  CD1 PHE B 295      17.105  33.551  64.889  1.00 87.48           C  
ATOM   2234  CD2 PHE B 295      16.667  31.263  65.425  1.00 87.48           C  
ATOM   2235  CE1 PHE B 295      16.062  33.951  65.722  1.00 87.48           C  
ATOM   2236  CE2 PHE B 295      15.623  31.654  66.259  1.00 87.48           C  
ATOM   2237  CZ  PHE B 295      15.324  32.999  66.406  1.00 87.48           C  
ATOM   2238  N   GLY B 296      20.224  31.169  61.235  1.00 83.70           N  
ATOM   2239  CA  GLY B 296      21.234  31.524  60.251  1.00 83.70           C  
ATOM   2240  C   GLY B 296      20.652  31.837  58.885  1.00 83.70           C  
ATOM   2241  O   GLY B 296      20.997  32.852  58.276  1.00 83.70           O  
ATOM   2242  N   ASN B 297      19.782  30.972  58.468  1.00 80.20           N  
ATOM   2243  CA  ASN B 297      19.126  31.145  57.177  1.00 80.20           C  
ATOM   2244  C   ASN B 297      18.182  32.344  57.184  1.00 80.20           C  
ATOM   2245  CB  ASN B 297      18.368  29.875  56.785  1.00 80.20           C  
ATOM   2246  O   ASN B 297      18.125  33.101  56.213  1.00 80.20           O  
ATOM   2247  CG  ASN B 297      19.292  28.756  56.348  1.00 80.20           C  
ATOM   2248  ND2 ASN B 297      18.810  27.521  56.436  1.00 80.20           N  
ATOM   2249  OD1 ASN B 297      20.429  28.998  55.935  1.00 80.20           O  
ATOM   2250  N   LYS B 298      17.327  32.467  58.190  1.00 78.80           N  
ATOM   2251  CA  LYS B 298      16.382  33.568  58.345  1.00 78.80           C  
ATOM   2252  C   LYS B 298      17.097  34.916  58.311  1.00 78.80           C  
ATOM   2253  CB  LYS B 298      15.599  33.424  59.651  1.00 78.80           C  
ATOM   2254  O   LYS B 298      16.630  35.856  57.664  1.00 78.80           O  
ATOM   2255  CG  LYS B 298      14.430  34.389  59.782  1.00 78.80           C  
ATOM   2256  CD  LYS B 298      13.267  33.984  58.884  1.00 78.80           C  
ATOM   2257  CE  LYS B 298      12.058  34.885  59.094  1.00 78.80           C  
ATOM   2258  NZ  LYS B 298      10.898  34.460  58.254  1.00 78.80           N  
ATOM   2259  N   ARG B 299      18.215  35.005  59.005  1.00 81.10           N  
ATOM   2260  CA  ARG B 299      19.007  36.229  59.045  1.00 81.10           C  
ATOM   2261  C   ARG B 299      19.523  36.594  57.657  1.00 81.10           C  
ATOM   2262  CB  ARG B 299      20.180  36.080  60.017  1.00 81.10           C  
ATOM   2263  O   ARG B 299      19.491  37.762  57.264  1.00 81.10           O  
ATOM   2264  CG  ARG B 299      19.812  36.332  61.470  1.00 81.10           C  
ATOM   2265  CD  ARG B 299      21.010  36.162  62.393  1.00 81.10           C  
ATOM   2266  NE  ARG B 299      20.607  35.707  63.721  1.00 81.10           N  
ATOM   2267  NH1 ARG B 299      22.655  36.116  64.709  1.00 81.10           N  
ATOM   2268  NH2 ARG B 299      20.929  35.260  65.951  1.00 81.10           N  
ATOM   2269  CZ  ARG B 299      21.398  35.695  64.790  1.00 81.10           C  
ATOM   2270  N   ILE B 300      20.014  35.606  56.954  1.00 80.39           N  
ATOM   2271  CA  ILE B 300      20.536  35.821  55.609  1.00 80.39           C  
ATOM   2272  C   ILE B 300      19.413  36.295  54.689  1.00 80.39           C  
ATOM   2273  CB  ILE B 300      21.187  34.539  55.043  1.00 80.39           C  
ATOM   2274  O   ILE B 300      19.581  37.261  53.941  1.00 80.39           O  
ATOM   2275  CG1 ILE B 300      22.444  34.181  55.844  1.00 80.39           C  
ATOM   2276  CG2 ILE B 300      21.515  34.711  53.557  1.00 80.39           C  
ATOM   2277  CD1 ILE B 300      23.044  32.829  55.482  1.00 80.39           C  
ATOM   2278  N   ARG B 301      18.276  35.720  54.869  1.00 78.58           N  
ATOM   2279  CA  ARG B 301      17.132  36.070  54.034  1.00 78.58           C  
ATOM   2280  C   ARG B 301      16.607  37.460  54.380  1.00 78.58           C  
ATOM   2281  CB  ARG B 301      16.016  35.035  54.188  1.00 78.58           C  
ATOM   2282  O   ARG B 301      16.227  38.224  53.490  1.00 78.58           O  
ATOM   2283  CG  ARG B 301      16.034  33.947  53.126  1.00 78.58           C  
ATOM   2284  CD  ARG B 301      14.858  32.992  53.277  1.00 78.58           C  
ATOM   2285  NE  ARG B 301      15.276  31.599  53.154  1.00 78.58           N  
ATOM   2286  NH1 ARG B 301      13.247  30.715  53.816  1.00 78.58           N  
ATOM   2287  NH2 ARG B 301      14.984  29.323  53.267  1.00 78.58           N  
ATOM   2288  CZ  ARG B 301      14.502  30.549  53.413  1.00 78.58           C  
ATOM   2289  N   TYR B 302      16.524  37.653  55.660  1.00 77.33           N  
ATOM   2290  CA  TYR B 302      16.065  38.952  56.140  1.00 77.33           C  
ATOM   2291  C   TYR B 302      16.982  40.068  55.654  1.00 77.33           C  
ATOM   2292  CB  TYR B 302      15.992  38.964  57.670  1.00 77.33           C  
ATOM   2293  O   TYR B 302      16.511  41.116  55.206  1.00 77.33           O  
ATOM   2294  CG  TYR B 302      15.367  40.215  58.237  1.00 77.33           C  
ATOM   2295  CD1 TYR B 302      16.156  41.229  58.777  1.00 77.33           C  
ATOM   2296  CD2 TYR B 302      13.987  40.386  58.237  1.00 77.33           C  
ATOM   2297  CE1 TYR B 302      15.584  42.383  59.303  1.00 77.33           C  
ATOM   2298  CE2 TYR B 302      13.404  41.535  58.760  1.00 77.33           C  
ATOM   2299  OH  TYR B 302      13.637  43.667  59.809  1.00 77.33           O  
ATOM   2300  CZ  TYR B 302      14.209  42.527  59.289  1.00 77.33           C  
ATOM   2301  N   LYS B 303      18.257  39.976  55.661  1.00 71.11           N  
ATOM   2302  CA  LYS B 303      19.245  40.945  55.197  1.00 71.11           C  
ATOM   2303  C   LYS B 303      19.141  41.157  53.689  1.00 71.11           C  
ATOM   2304  CB  LYS B 303      20.658  40.489  55.565  1.00 71.11           C  
ATOM   2305  O   LYS B 303      19.260  42.284  53.206  1.00 71.11           O  
ATOM   2306  CG  LYS B 303      21.547  41.602  56.101  1.00 71.11           C  
ATOM   2307  CD  LYS B 303      22.918  41.076  56.506  1.00 71.11           C  
ATOM   2308  CE  LYS B 303      23.816  42.192  57.021  1.00 71.11           C  
ATOM   2309  NZ  LYS B 303      25.153  41.677  57.444  1.00 71.11           N  
ATOM   2310  N   LYS B 304      18.987  40.123  53.012  1.00 71.93           N  
ATOM   2311  CA  LYS B 304      18.848  40.193  51.560  1.00 71.93           C  
ATOM   2312  C   LYS B 304      17.585  40.951  51.164  1.00 71.93           C  
ATOM   2313  CB  LYS B 304      18.828  38.788  50.955  1.00 71.93           C  
ATOM   2314  O   LYS B 304      17.596  41.730  50.208  1.00 71.93           O  
ATOM   2315  CG  LYS B 304      20.036  38.471  50.086  1.00 71.93           C  
ATOM   2316  CD  LYS B 304      19.940  37.075  49.484  1.00 71.93           C  
ATOM   2317  CE  LYS B 304      21.158  36.749  48.629  1.00 71.93           C  
ATOM   2318  NZ  LYS B 304      21.103  35.355  48.096  1.00 71.93           N  
ATOM   2319  N   ASN B 305      16.580  40.678  52.018  1.00 68.38           N  
ATOM   2320  CA  ASN B 305      15.304  41.328  51.742  1.00 68.38           C  
ATOM   2321  C   ASN B 305      15.355  42.820  52.054  1.00 68.38           C  
ATOM   2322  CB  ASN B 305      14.178  40.658  52.533  1.00 68.38           C  
ATOM   2323  O   ASN B 305      14.774  43.631  51.330  1.00 68.38           O  
ATOM   2324  CG  ASN B 305      13.593  39.458  51.815  1.00 68.38           C  
ATOM   2325  ND2 ASN B 305      12.857  38.630  52.547  1.00 68.38           N  
ATOM   2326  OD1 ASN B 305      13.802  39.276  50.613  1.00 68.38           O  
ATOM   2327  N   ILE B 306      15.944  43.214  53.168  1.00 63.46           N  
ATOM   2328  CA  ILE B 306      16.132  44.616  53.526  1.00 63.46           C  
ATOM   2329  C   ILE B 306      17.001  45.305  52.477  1.00 63.46           C  
ATOM   2330  CB  ILE B 306      16.767  44.761  54.927  1.00 63.46           C  
ATOM   2331  O   ILE B 306      16.740  46.450  52.100  1.00 63.46           O  
ATOM   2332  CG1 ILE B 306      15.744  44.417  56.016  1.00 63.46           C  
ATOM   2333  CG2 ILE B 306      17.323  46.174  55.124  1.00 63.46           C  
ATOM   2334  CD1 ILE B 306      16.251  44.640  57.434  1.00 63.46           C  
ATOM   2335  N   GLY B 307      18.064  44.629  52.054  1.00 65.26           N  
ATOM   2336  CA  GLY B 307      18.912  45.149  50.994  1.00 65.26           C  
ATOM   2337  C   GLY B 307      18.166  45.389  49.695  1.00 65.26           C  
ATOM   2338  O   GLY B 307      18.381  46.402  49.027  1.00 65.26           O  
ATOM   2339  N   LYS B 308      17.359  44.452  49.488  1.00 60.46           N  
ATOM   2340  CA  LYS B 308      16.538  44.570  48.286  1.00 60.46           C  
ATOM   2341  C   LYS B 308      15.568  45.743  48.396  1.00 60.46           C  
ATOM   2342  CB  LYS B 308      15.766  43.274  48.034  1.00 60.46           C  
ATOM   2343  O   LYS B 308      15.348  46.467  47.423  1.00 60.46           O  
ATOM   2344  CG  LYS B 308      16.336  42.424  46.908  1.00 60.46           C  
ATOM   2345  CD  LYS B 308      15.514  41.160  46.691  1.00 60.46           C  
ATOM   2346  CE  LYS B 308      16.140  40.259  45.635  1.00 60.46           C  
ATOM   2347  NZ  LYS B 308      15.367  38.993  45.458  1.00 60.46           N  
ATOM   2348  N   PHE B 309      14.975  45.804  49.552  1.00 53.41           N  
ATOM   2349  CA  PHE B 309      14.040  46.895  49.798  1.00 53.41           C  
ATOM   2350  C   PHE B 309      14.748  48.242  49.724  1.00 53.41           C  
ATOM   2351  CB  PHE B 309      13.366  46.730  51.164  1.00 53.41           C  
ATOM   2352  O   PHE B 309      14.199  49.209  49.191  1.00 53.41           O  
ATOM   2353  CG  PHE B 309      11.864  46.663  51.095  1.00 53.41           C  
ATOM   2354  CD1 PHE B 309      11.100  47.824  51.134  1.00 53.41           C  
ATOM   2355  CD2 PHE B 309      11.216  45.440  50.993  1.00 53.41           C  
ATOM   2356  CE1 PHE B 309       9.710  47.765  51.071  1.00 53.41           C  
ATOM   2357  CE2 PHE B 309       9.827  45.373  50.930  1.00 53.41           C  
ATOM   2358  CZ  PHE B 309       9.076  46.537  50.970  1.00 53.41           C  
ATOM   2359  N   GLN B 310      15.962  48.304  50.320  1.00 59.55           N  
ATOM   2360  CA  GLN B 310      16.755  49.528  50.295  1.00 59.55           C  
ATOM   2361  C   GLN B 310      17.138  49.908  48.867  1.00 59.55           C  
ATOM   2362  CB  GLN B 310      18.013  49.371  51.151  1.00 59.55           C  
ATOM   2363  O   GLN B 310      17.101  51.084  48.501  1.00 59.55           O  
ATOM   2364  CG  GLN B 310      18.543  50.683  51.713  1.00 59.55           C  
ATOM   2365  CD  GLN B 310      17.952  51.021  53.069  1.00 59.55           C  
ATOM   2366  NE2 GLN B 310      18.069  52.283  53.468  1.00 59.55           N  
ATOM   2367  OE1 GLN B 310      17.394  50.156  53.751  1.00 59.55           O  
ATOM   2368  N   GLU B 311      17.599  48.886  48.107  1.00 55.25           N  
ATOM   2369  CA  GLU B 311      17.939  49.107  46.704  1.00 55.25           C  
ATOM   2370  C   GLU B 311      16.733  49.609  45.916  1.00 55.25           C  
ATOM   2371  CB  GLU B 311      18.481  47.822  46.074  1.00 55.25           C  
ATOM   2372  O   GLU B 311      16.857  50.521  45.096  1.00 55.25           O  
ATOM   2373  CG  GLU B 311      19.635  48.049  45.108  1.00 55.25           C  
ATOM   2374  CD  GLU B 311      20.232  46.758  44.571  1.00 55.25           C  
ATOM   2375  OE1 GLU B 311      21.164  46.821  43.738  1.00 55.25           O  
ATOM   2376  OE2 GLU B 311      19.763  45.675  44.987  1.00 55.25           O  
ATOM   2377  N   GLU B 312      15.675  48.972  46.260  1.00 50.04           N  
ATOM   2378  CA  GLU B 312      14.440  49.352  45.580  1.00 50.04           C  
ATOM   2379  C   GLU B 312      14.011  50.765  45.963  1.00 50.04           C  
ATOM   2380  CB  GLU B 312      13.322  48.357  45.901  1.00 50.04           C  
ATOM   2381  O   GLU B 312      13.524  51.522  45.119  1.00 50.04           O  
ATOM   2382  CG  GLU B 312      13.273  47.161  44.962  1.00 50.04           C  
ATOM   2383  CD  GLU B 312      12.196  46.153  45.329  1.00 50.04           C  
ATOM   2384  OE1 GLU B 312      12.057  45.129  44.622  1.00 50.04           O  
ATOM   2385  OE2 GLU B 312      11.484  46.390  46.330  1.00 50.04           O  
ATOM   2386  N   ALA B 313      14.253  51.033  47.267  1.00 50.26           N  
ATOM   2387  CA  ALA B 313      13.935  52.371  47.759  1.00 50.26           C  
ATOM   2388  C   ALA B 313      14.803  53.426  47.080  1.00 50.26           C  
ATOM   2389  CB  ALA B 313      14.111  52.436  49.275  1.00 50.26           C  
ATOM   2390  O   ALA B 313      14.323  54.513  46.748  1.00 50.26           O  
ATOM   2391  N   ASN B 314      16.092  53.021  46.933  1.00 49.82           N  
ATOM   2392  CA  ASN B 314      17.044  53.935  46.310  1.00 49.82           C  
ATOM   2393  C   ASN B 314      16.671  54.229  44.860  1.00 49.82           C  
ATOM   2394  CB  ASN B 314      18.463  53.369  46.390  1.00 49.82           C  
ATOM   2395  O   ASN B 314      16.796  55.365  44.400  1.00 49.82           O  
ATOM   2396  CG  ASN B 314      19.369  54.188  47.288  1.00 49.82           C  
ATOM   2397  ND2 ASN B 314      20.577  53.691  47.524  1.00 49.82           N  
ATOM   2398  OD1 ASN B 314      18.986  55.259  47.766  1.00 49.82           O  
ATOM   2399  N   ILE B 315      16.328  53.115  44.259  1.00 45.06           N  
ATOM   2400  CA  ILE B 315      16.008  53.265  42.844  1.00 45.06           C  
ATOM   2401  C   ILE B 315      14.846  54.242  42.678  1.00 45.06           C  
ATOM   2402  CB  ILE B 315      15.661  51.906  42.195  1.00 45.06           C  
ATOM   2403  O   ILE B 315      14.855  55.079  41.772  1.00 45.06           O  
ATOM   2404  CG1 ILE B 315      16.879  50.975  42.222  1.00 45.06           C  
ATOM   2405  CG2 ILE B 315      15.154  52.104  40.764  1.00 45.06           C  
ATOM   2406  CD1 ILE B 315      16.595  49.570  41.711  1.00 45.06           C  
ATOM   2407  N   TYR B 316      13.920  54.008  43.669  1.00 36.92           N  
ATOM   2408  CA  TYR B 316      12.728  54.842  43.563  1.00 36.92           C  
ATOM   2409  C   TYR B 316      13.087  56.320  43.654  1.00 36.92           C  
ATOM   2410  CB  TYR B 316      11.720  54.481  44.659  1.00 36.92           C  
ATOM   2411  O   TYR B 316      12.488  57.154  42.969  1.00 36.92           O  
ATOM   2412  CG  TYR B 316      10.335  54.186  44.136  1.00 36.92           C  
ATOM   2413  CD1 TYR B 316       9.381  55.195  44.026  1.00 36.92           C  
ATOM   2414  CD2 TYR B 316       9.977  52.898  43.753  1.00 36.92           C  
ATOM   2415  CE1 TYR B 316       8.103  54.927  43.547  1.00 36.92           C  
ATOM   2416  CE2 TYR B 316       8.702  52.618  43.273  1.00 36.92           C  
ATOM   2417  OH  TYR B 316       6.510  53.368  42.698  1.00 36.92           O  
ATOM   2418  CZ  TYR B 316       7.773  53.638  43.173  1.00 36.92           C  
ATOM   2419  N   ALA B 317      14.096  56.581  44.575  1.00 38.45           N  
ATOM   2420  CA  ALA B 317      14.452  57.973  44.835  1.00 38.45           C  
ATOM   2421  C   ALA B 317      14.974  58.651  43.572  1.00 38.45           C  
ATOM   2422  CB  ALA B 317      15.493  58.056  45.949  1.00 38.45           C  
ATOM   2423  O   ALA B 317      14.672  59.820  43.317  1.00 38.45           O  
ATOM   2424  N   VAL B 318      15.945  57.781  42.990  1.00 38.94           N  
ATOM   2425  CA  VAL B 318      16.652  58.412  41.881  1.00 38.94           C  
ATOM   2426  C   VAL B 318      15.653  58.841  40.808  1.00 38.94           C  
ATOM   2427  CB  VAL B 318      17.714  57.468  41.273  1.00 38.94           C  
ATOM   2428  O   VAL B 318      15.770  59.931  40.243  1.00 38.94           O  
ATOM   2429  CG1 VAL B 318      18.343  58.092  40.029  1.00 38.94           C  
ATOM   2430  CG2 VAL B 318      18.787  57.136  42.309  1.00 38.94           C  
ATOM   2431  N   LYS B 319      14.707  57.898  40.681  1.00 31.38           N  
ATOM   2432  CA  LYS B 319      13.941  58.080  39.451  1.00 31.38           C  
ATOM   2433  C   LYS B 319      13.146  59.382  39.486  1.00 31.38           C  
ATOM   2434  CB  LYS B 319      12.999  56.897  39.225  1.00 31.38           C  
ATOM   2435  O   LYS B 319      12.788  59.926  38.439  1.00 31.38           O  
ATOM   2436  CG  LYS B 319      13.533  55.858  38.249  1.00 31.38           C  
ATOM   2437  CD  LYS B 319      12.526  54.740  38.016  1.00 31.38           C  
ATOM   2438  CE  LYS B 319      13.077  53.677  37.075  1.00 31.38           C  
ATOM   2439  NZ  LYS B 319      12.109  52.556  36.878  1.00 31.38           N  
ATOM   2440  N   THR B 320      12.856  59.780  40.858  1.00 27.76           N  
ATOM   2441  CA  THR B 320      11.792  60.777  40.888  1.00 27.76           C  
ATOM   2442  C   THR B 320      12.252  62.080  40.239  1.00 27.76           C  
ATOM   2443  CB  THR B 320      11.327  61.055  42.330  1.00 27.76           C  
ATOM   2444  O   THR B 320      11.429  62.927  39.885  1.00 27.76           O  
ATOM   2445  CG2 THR B 320       9.888  60.597  42.542  1.00 27.76           C  
ATOM   2446  OG1 THR B 320      12.180  60.353  43.244  1.00 27.76           O  
ATOM   2447  N   ALA B 321      13.634  62.245  40.327  1.00 27.39           N  
ATOM   2448  CA  ALA B 321      13.959  63.641  40.048  1.00 27.39           C  
ATOM   2449  C   ALA B 321      13.603  64.010  38.610  1.00 27.39           C  
ATOM   2450  CB  ALA B 321      15.439  63.907  40.311  1.00 27.39           C  
ATOM   2451  O   ALA B 321      13.284  65.166  38.320  1.00 27.39           O  
ATOM   2452  N   VAL B 322      13.915  62.951  37.748  1.00 27.91           N  
ATOM   2453  CA  VAL B 322      14.227  63.569  36.464  1.00 27.91           C  
ATOM   2454  C   VAL B 322      12.951  64.126  35.835  1.00 27.91           C  
ATOM   2455  CB  VAL B 322      14.902  62.568  35.500  1.00 27.91           C  
ATOM   2456  O   VAL B 322      12.997  64.750  34.772  1.00 27.91           O  
ATOM   2457  CG1 VAL B 322      15.244  63.242  34.173  1.00 27.91           C  
ATOM   2458  CG2 VAL B 322      16.156  61.976  36.141  1.00 27.91           C  
ATOM   2459  N   SER B 323      11.753  63.852  36.617  1.00 22.44           N  
ATOM   2460  CA  SER B 323      10.793  63.732  35.525  1.00 22.44           C  
ATOM   2461  C   SER B 323      10.637  65.051  34.777  1.00 22.44           C  
ATOM   2462  CB  SER B 323       9.434  63.273  36.054  1.00 22.44           C  
ATOM   2463  O   SER B 323      10.694  65.084  33.546  1.00 22.44           O  
ATOM   2464  OG  SER B 323       8.476  63.230  35.011  1.00 22.44           O  
ATOM   2465  N   VAL B 324       9.841  66.077  35.429  1.00 22.34           N  
ATOM   2466  CA  VAL B 324       8.770  66.563  34.565  1.00 22.34           C  
ATOM   2467  C   VAL B 324       9.317  67.621  33.610  1.00 22.34           C  
ATOM   2468  CB  VAL B 324       7.596  67.141  35.386  1.00 22.34           C  
ATOM   2469  O   VAL B 324      10.024  68.540  34.030  1.00 22.34           O  
ATOM   2470  CG1 VAL B 324       6.261  66.609  34.868  1.00 22.34           C  
ATOM   2471  CG2 VAL B 324       7.769  66.811  36.867  1.00 22.34           C  
ATOM   2472  N   THR B 325       9.330  67.291  32.309  1.00 22.56           N  
ATOM   2473  CA  THR B 325       9.909  68.003  31.176  1.00 22.56           C  
ATOM   2474  C   THR B 325       9.206  69.340  30.960  1.00 22.56           C  
ATOM   2475  CB  THR B 325       9.827  67.164  29.887  1.00 22.56           C  
ATOM   2476  O   THR B 325       9.463  70.031  29.972  1.00 22.56           O  
ATOM   2477  CG2 THR B 325      11.006  66.202  29.781  1.00 22.56           C  
ATOM   2478  OG1 THR B 325       8.609  66.409  29.892  1.00 22.56           O  
ATOM   2479  N   GLN B 326       8.168  69.745  31.947  1.00 20.19           N  
ATOM   2480  CA  GLN B 326       6.989  70.016  31.131  1.00 20.19           C  
ATOM   2481  C   GLN B 326       7.220  71.211  30.211  1.00 20.19           C  
ATOM   2482  CB  GLN B 326       5.768  70.265  32.018  1.00 20.19           C  
ATOM   2483  O   GLN B 326       8.208  71.933  30.359  1.00 20.19           O  
ATOM   2484  CG  GLN B 326       4.592  69.344  31.718  1.00 20.19           C  
ATOM   2485  CD  GLN B 326       3.493  69.438  32.759  1.00 20.19           C  
ATOM   2486  NE2 GLN B 326       2.392  68.732  32.524  1.00 20.19           N  
ATOM   2487  OE1 GLN B 326       3.631  70.139  33.766  1.00 20.19           O  
ATOM   2488  N   GLY B 327       6.256  72.212  30.299  1.00 18.01           N  
ATOM   2489  CA  GLY B 327       5.333  72.701  29.288  1.00 18.01           C  
ATOM   2490  C   GLY B 327       5.829  73.946  28.578  1.00 18.01           C  
ATOM   2491  O   GLY B 327       6.054  73.928  27.366  1.00 18.01           O  
ATOM   2492  N   GLY B 328       5.556  75.084  29.257  1.00 18.22           N  
ATOM   2493  CA  GLY B 328       4.631  76.040  28.668  1.00 18.22           C  
ATOM   2494  C   GLY B 328       5.318  77.082  27.806  1.00 18.22           C  
ATOM   2495  O   GLY B 328       6.543  77.221  27.848  1.00 18.22           O  
ATOM   2496  N   HIS B 329       4.450  77.640  26.951  1.00 17.46           N  
ATOM   2497  CA  HIS B 329       4.845  78.258  25.691  1.00 17.46           C  
ATOM   2498  C   HIS B 329       5.548  79.590  25.927  1.00 17.46           C  
ATOM   2499  CB  HIS B 329       3.627  78.459  24.788  1.00 17.46           C  
ATOM   2500  O   HIS B 329       6.234  80.101  25.039  1.00 17.46           O  
ATOM   2501  CG  HIS B 329       3.425  77.357  23.798  1.00 17.46           C  
ATOM   2502  CD2 HIS B 329       3.053  77.387  22.497  1.00 17.46           C  
ATOM   2503  ND1 HIS B 329       3.607  76.028  24.116  1.00 17.46           N  
ATOM   2504  CE1 HIS B 329       3.356  75.288  23.050  1.00 17.46           C  
ATOM   2505  NE2 HIS B 329       3.017  76.088  22.054  1.00 17.46           N  
ATOM   2506  N   SER B 330       5.191  80.244  27.161  1.00 18.22           N  
ATOM   2507  CA  SER B 330       4.433  81.441  26.811  1.00 18.22           C  
ATOM   2508  C   SER B 330       5.337  82.513  26.212  1.00 18.22           C  
ATOM   2509  CB  SER B 330       3.713  81.998  28.040  1.00 18.22           C  
ATOM   2510  O   SER B 330       6.550  82.501  26.429  1.00 18.22           O  
ATOM   2511  OG  SER B 330       2.403  82.425  27.706  1.00 18.22           O  
ATOM   2512  N   ARG B 331       4.621  83.649  26.022  1.00 15.96           N  
ATOM   2513  CA  ARG B 331       4.820  84.490  24.846  1.00 15.96           C  
ATOM   2514  C   ARG B 331       5.997  85.440  25.045  1.00 15.96           C  
ATOM   2515  CB  ARG B 331       3.552  85.286  24.533  1.00 15.96           C  
ATOM   2516  O   ARG B 331       6.880  85.530  24.189  1.00 15.96           O  
ATOM   2517  CG  ARG B 331       2.494  84.490  23.786  1.00 15.96           C  
ATOM   2518  CD  ARG B 331       1.374  85.384  23.271  1.00 15.96           C  
ATOM   2519  NE  ARG B 331       0.473  84.660  22.379  1.00 15.96           N  
ATOM   2520  NH1 ARG B 331      -1.325  86.072  22.712  1.00 15.96           N  
ATOM   2521  NH2 ARG B 331      -1.520  84.273  21.305  1.00 15.96           N  
ATOM   2522  CZ  ARG B 331      -0.788  85.003  22.134  1.00 15.96           C  
ATOM   2523  N   THR B 332       5.762  86.454  26.078  1.00 16.63           N  
ATOM   2524  CA  THR B 332       5.444  87.680  25.355  1.00 16.63           C  
ATOM   2525  C   THR B 332       6.683  88.559  25.208  1.00 16.63           C  
ATOM   2526  CB  THR B 332       4.330  88.474  26.063  1.00 16.63           C  
ATOM   2527  O   THR B 332       7.707  88.309  25.848  1.00 16.63           O  
ATOM   2528  CG2 THR B 332       3.012  87.707  26.045  1.00 16.63           C  
ATOM   2529  OG1 THR B 332       4.712  88.713  27.423  1.00 16.63           O  
ATOM   2530  N   SER B 333       6.360  89.921  25.686  1.00 16.10           N  
ATOM   2531  CA  SER B 333       6.638  91.035  24.785  1.00 16.10           C  
ATOM   2532  C   SER B 333       7.955  91.717  25.139  1.00 16.10           C  
ATOM   2533  CB  SER B 333       5.499  92.054  24.825  1.00 16.10           C  
ATOM   2534  O   SER B 333       9.030  91.163  24.903  1.00 16.10           O  
ATOM   2535  OG  SER B 333       5.494  92.756  26.056  1.00 16.10           O  
ATOM   2536  N   SER B 334       7.808  92.825  26.144  1.00 14.80           N  
ATOM   2537  CA  SER B 334       8.136  94.060  25.440  1.00 14.80           C  
ATOM   2538  C   SER B 334       9.514  94.575  25.840  1.00 14.80           C  
ATOM   2539  CB  SER B 334       7.081  95.132  25.718  1.00 14.80           C  
ATOM   2540  O   SER B 334      10.343  94.879  24.979  1.00 14.80           O  
ATOM   2541  OG  SER B 334       5.939  94.566  26.335  1.00 14.80           O  
ATOM   2542  N   PRO B 335       9.609  95.290  27.210  1.00 15.77           N  
ATOM   2543  CA  PRO B 335       9.740  96.686  26.785  1.00 15.77           C  
ATOM   2544  C   PRO B 335      11.195  97.135  26.673  1.00 15.77           C  
ATOM   2545  CB  PRO B 335       9.013  97.459  27.888  1.00 15.77           C  
ATOM   2546  O   PRO B 335      12.099  96.430  27.129  1.00 15.77           O  
ATOM   2547  CG  PRO B 335       8.961  96.516  29.046  1.00 15.77           C  
ATOM   2548  CD  PRO B 335       9.491  95.183  28.600  1.00 15.77           C  
ATOM   2549  N   THR B 336      11.202  98.729  27.286  1.00 16.42           N  
ATOM   2550  CA  THR B 336      12.060  99.399  26.315  1.00 16.42           C  
ATOM   2551  C   THR B 336      13.530  99.244  26.694  1.00 16.42           C  
ATOM   2552  CB  THR B 336      11.711 100.895  26.200  1.00 16.42           C  
ATOM   2553  O   THR B 336      14.342  98.801  25.880  1.00 16.42           O  
ATOM   2554  CG2 THR B 336      10.400 101.098  25.448  1.00 16.42           C  
ATOM   2555  OG1 THR B 336      11.588 101.453  27.514  1.00 16.42           O  
ATOM   2556  N   PRO B 337      13.959 100.212  27.820  1.00 16.85           N  
ATOM   2557  CA  PRO B 337      14.648 101.228  27.021  1.00 16.85           C  
ATOM   2558  C   PRO B 337      16.169 101.115  27.107  1.00 16.85           C  
ATOM   2559  CB  PRO B 337      14.163 102.546  27.631  1.00 16.85           C  
ATOM   2560  O   PRO B 337      16.688 100.291  27.863  1.00 16.85           O  
ATOM   2561  CG  PRO B 337      13.815 102.206  29.045  1.00 16.85           C  
ATOM   2562  CD  PRO B 337      13.873 100.714  29.205  1.00 16.85           C  
ATOM   2563  N   PRO B 338      16.627 102.604  27.598  1.00 17.65           N  
ATOM   2564  CA  PRO B 338      17.718 102.939  26.680  1.00 17.65           C  
ATOM   2565  C   PRO B 338      19.071 102.414  27.156  1.00 17.65           C  
ATOM   2566  CB  PRO B 338      17.703 104.470  26.659  1.00 17.65           C  
ATOM   2567  O   PRO B 338      19.608 101.467  26.576  1.00 17.65           O  
ATOM   2568  CG  PRO B 338      17.001 104.862  27.918  1.00 17.65           C  
ATOM   2569  CD  PRO B 338      16.453 103.623  28.566  1.00 17.65           C  
ATOM   2570  N   SER B 339      19.656 103.476  28.087  1.00 16.81           N  
ATOM   2571  CA  SER B 339      20.631 104.217  27.293  1.00 16.81           C  
ATOM   2572  C   SER B 339      22.057 103.803  27.641  1.00 16.81           C  
ATOM   2573  CB  SER B 339      20.462 105.722  27.505  1.00 16.81           C  
ATOM   2574  O   SER B 339      22.322 102.628  27.901  1.00 16.81           O  
ATOM   2575  OG  SER B 339      20.146 106.007  28.857  1.00 16.81           O  
ATOM   2576  N   SER B 340      22.444 104.650  28.681  1.00 17.80           N  
ATOM   2577  CA  SER B 340      23.624 105.446  28.357  1.00 17.80           C  
ATOM   2578  C   SER B 340      24.886 104.831  28.952  1.00 17.80           C  
ATOM   2579  CB  SER B 340      23.458 106.880  28.862  1.00 17.80           C  
ATOM   2580  O   SER B 340      25.998 105.138  28.516  1.00 17.80           O  
ATOM   2581  OG  SER B 340      22.092 107.176  29.097  1.00 17.80           O  
ATOM   2582  N   ALA B 341      24.849 104.270  30.160  1.00 19.39           N  
ATOM   2583  CA  ALA B 341      25.250 105.129  31.270  1.00 19.39           C  
ATOM   2584  C   ALA B 341      26.769 105.179  31.405  1.00 19.39           C  
ATOM   2585  CB  ALA B 341      24.619 104.644  32.573  1.00 19.39           C  
ATOM   2586  O   ALA B 341      27.423 104.139  31.516  1.00 19.39           O  
ATOM   2587  N   GLY B 342      27.826 106.161  31.101  1.00 19.83           N  
ATOM   2588  CA  GLY B 342      28.877 106.326  30.110  1.00 19.83           C  
ATOM   2589  C   GLY B 342      30.268 106.099  30.672  1.00 19.83           C  
ATOM   2590  O   GLY B 342      31.263 106.488  30.057  1.00 19.83           O  
ATOM   2591  N   SER B 343      30.705 105.675  31.933  1.00 20.41           N  
ATOM   2592  CA  SER B 343      31.587 105.524  33.086  1.00 20.41           C  
ATOM   2593  C   SER B 343      32.444 104.268  32.966  1.00 20.41           C  
ATOM   2594  CB  SER B 343      30.773 105.473  34.380  1.00 20.41           C  
ATOM   2595  O   SER B 343      33.182 103.923  33.891  1.00 20.41           O  
ATOM   2596  OG  SER B 343      31.590 105.767  35.500  1.00 20.41           O  
ATOM   2597  N   GLY B 344      32.818 103.509  32.134  1.00 18.32           N  
ATOM   2598  CA  GLY B 344      34.234 103.760  31.922  1.00 18.32           C  
ATOM   2599  C   GLY B 344      34.559 105.232  31.749  1.00 18.32           C  
ATOM   2600  O   GLY B 344      35.668 105.584  31.341  1.00 18.32           O  
ATOM   2601  N   GLY B 345      33.680 106.180  31.541  1.00 20.35           N  
ATOM   2602  CA  GLY B 345      33.638 106.915  30.287  1.00 20.35           C  
ATOM   2603  C   GLY B 345      34.649 108.044  30.222  1.00 20.35           C  
ATOM   2604  O   GLY B 345      35.069 108.568  31.256  1.00 20.35           O  
ATOM   2605  N   SER B 346      35.366 108.011  29.060  1.00 21.27           N  
ATOM   2606  CA  SER B 346      36.652 108.475  28.549  1.00 21.27           C  
ATOM   2607  C   SER B 346      36.965 109.885  29.038  1.00 21.27           C  
ATOM   2608  CB  SER B 346      36.665 108.442  27.020  1.00 21.27           C  
ATOM   2609  O   SER B 346      36.057 110.646  29.377  1.00 21.27           O  
ATOM   2610  OG  SER B 346      36.173 109.659  26.487  1.00 21.27           O  
ATOM   2611  N   PHE B 347      37.202 110.464  27.831  1.00 21.82           N  
ATOM   2612  CA  PHE B 347      37.438 110.888  26.456  1.00 21.82           C  
ATOM   2613  C   PHE B 347      36.121 111.160  25.740  1.00 21.82           C  
ATOM   2614  CB  PHE B 347      38.240 109.828  25.696  1.00 21.82           C  
ATOM   2615  O   PHE B 347      35.225 110.313  25.735  1.00 21.82           O  
ATOM   2616  CG  PHE B 347      39.686 109.751  26.105  1.00 21.82           C  
ATOM   2617  CD1 PHE B 347      40.625 110.615  25.557  1.00 21.82           C  
ATOM   2618  CD2 PHE B 347      40.106 108.813  27.040  1.00 21.82           C  
ATOM   2619  CE1 PHE B 347      41.965 110.546  25.934  1.00 21.82           C  
ATOM   2620  CE2 PHE B 347      41.443 108.738  27.422  1.00 21.82           C  
ATOM   2621  CZ  PHE B 347      42.370 109.605  26.867  1.00 21.82           C  
ATOM   2622  N   ASN B 348      35.182 112.095  25.616  1.00 20.36           N  
ATOM   2623  CA  ASN B 348      35.888 113.261  25.097  1.00 20.36           C  
ATOM   2624  C   ASN B 348      36.523 114.077  26.219  1.00 20.36           C  
ATOM   2625  CB  ASN B 348      34.944 114.138  24.272  1.00 20.36           C  
ATOM   2626  O   ASN B 348      37.682 114.485  26.117  1.00 20.36           O  
ATOM   2627  CG  ASN B 348      35.202 114.032  22.782  1.00 20.36           C  
ATOM   2628  ND2 ASN B 348      34.242 114.479  21.981  1.00 20.36           N  
ATOM   2629  OD1 ASN B 348      36.255 113.552  22.354  1.00 20.36           O  
ATOM   2630  N   LEU B 349      35.724 115.153  26.784  1.00 19.47           N  
ATOM   2631  CA  LEU B 349      35.753 116.559  26.399  1.00 19.47           C  
ATOM   2632  C   LEU B 349      36.450 117.400  27.463  1.00 19.47           C  
ATOM   2633  CB  LEU B 349      34.333 117.082  26.168  1.00 19.47           C  
ATOM   2634  O   LEU B 349      36.590 116.966  28.609  1.00 19.47           O  
ATOM   2635  CG  LEU B 349      34.033 117.636  24.774  1.00 19.47           C  
ATOM   2636  CD1 LEU B 349      33.207 116.636  23.973  1.00 19.47           C  
ATOM   2637  CD2 LEU B 349      33.310 118.975  24.875  1.00 19.47           C  
ATOM   2638  N   SER B 350      35.932 118.687  27.576  1.00 18.65           N  
ATOM   2639  CA  SER B 350      36.463 120.014  27.872  1.00 18.65           C  
ATOM   2640  C   SER B 350      36.608 120.229  29.374  1.00 18.65           C  
ATOM   2641  CB  SER B 350      35.560 121.097  27.279  1.00 18.65           C  
ATOM   2642  O   SER B 350      36.130 119.420  30.172  1.00 18.65           O  
ATOM   2643  OG  SER B 350      35.221 122.062  28.260  1.00 18.65           O  
ATOM   2644  N   GLY B 351      36.248 121.430  29.737  1.00 17.48           N  
ATOM   2645  CA  GLY B 351      36.925 122.496  30.459  1.00 17.48           C  
ATOM   2646  C   GLY B 351      36.712 122.428  31.960  1.00 17.48           C  
ATOM   2647  O   GLY B 351      37.423 121.706  32.661  1.00 17.48           O  
ATOM   2648  N   SER B 352      35.903 123.354  32.468  1.00 18.73           N  
ATOM   2649  CA  SER B 352      36.129 124.531  33.301  1.00 18.73           C  
ATOM   2650  C   SER B 352      35.772 124.255  34.757  1.00 18.73           C  
ATOM   2651  CB  SER B 352      35.316 125.718  32.784  1.00 18.73           C  
ATOM   2652  O   SER B 352      36.558 124.546  35.661  1.00 18.73           O  
ATOM   2653  OG  SER B 352      35.289 126.764  33.740  1.00 18.73           O  
ATOM   2654  N   GLY B 353      34.586 124.631  35.297  1.00 18.70           N  
ATOM   2655  CA  GLY B 353      34.333 125.933  35.894  1.00 18.70           C  
ATOM   2656  C   GLY B 353      34.373 125.912  37.410  1.00 18.70           C  
ATOM   2657  O   GLY B 353      35.292 126.463  38.020  1.00 18.70           O  
ATOM   2658  N   ASP B 354      33.195 125.809  38.134  1.00 20.36           N  
ATOM   2659  CA  ASP B 354      32.473 126.858  38.849  1.00 20.36           C  
ATOM   2660  C   ASP B 354      32.526 126.630  40.358  1.00 20.36           C  
ATOM   2661  CB  ASP B 354      31.019 126.927  38.378  1.00 20.36           C  
ATOM   2662  O   ASP B 354      31.881 125.716  40.876  1.00 20.36           O  
ATOM   2663  CG  ASP B 354      30.797 127.963  37.290  1.00 20.36           C  
ATOM   2664  OD1 ASP B 354      31.658 128.850  37.107  1.00 20.36           O  
ATOM   2665  OD2 ASP B 354      29.748 127.894  36.613  1.00 20.36           O  
ATOM   2666  N   MET B 355      33.434 126.883  41.250  1.00 19.69           N  
ATOM   2667  CA  MET B 355      33.579 126.130  42.493  1.00 19.69           C  
ATOM   2668  C   MET B 355      32.455 126.465  43.467  1.00 19.69           C  
ATOM   2669  CB  MET B 355      34.935 126.418  43.141  1.00 19.69           C  
ATOM   2670  O   MET B 355      32.574 127.398  44.264  1.00 19.69           O  
ATOM   2671  CG  MET B 355      36.031 125.451  42.724  1.00 19.69           C  
ATOM   2672  SD  MET B 355      37.520 125.575  43.790  1.00 19.69           S  
ATOM   2673  CE  MET B 355      38.526 126.717  42.802  1.00 19.69           C  
ATOM   2674  N   PHE B 356      31.280 126.539  43.384  1.00 18.13           N  
ATOM   2675  CA  PHE B 356      30.520 127.619  44.004  1.00 18.13           C  
ATOM   2676  C   PHE B 356      30.636 127.560  45.522  1.00 18.13           C  
ATOM   2677  CB  PHE B 356      29.048 127.551  43.586  1.00 18.13           C  
ATOM   2678  O   PHE B 356      31.076 126.552  46.078  1.00 18.13           O  
ATOM   2679  CG  PHE B 356      28.458 128.886  43.219  1.00 18.13           C  
ATOM   2680  CD1 PHE B 356      27.759 129.634  44.158  1.00 18.13           C  
ATOM   2681  CD2 PHE B 356      28.604 129.393  41.935  1.00 18.13           C  
ATOM   2682  CE1 PHE B 356      27.212 130.870  43.821  1.00 18.13           C  
ATOM   2683  CE2 PHE B 356      28.061 130.627  41.590  1.00 18.13           C  
ATOM   2684  CZ  PHE B 356      27.364 131.364  42.535  1.00 18.13           C  
ATOM   2685  N   LEU B 357      29.438 127.724  46.483  1.00 18.16           N  
ATOM   2686  CA  LEU B 357      28.906 128.852  47.238  1.00 18.16           C  
ATOM   2687  C   LEU B 357      29.055 128.621  48.738  1.00 18.16           C  
ATOM   2688  CB  LEU B 357      27.433 129.084  46.890  1.00 18.16           C  
ATOM   2689  O   LEU B 357      29.650 129.442  49.441  1.00 18.16           O  
ATOM   2690  CG  LEU B 357      27.153 130.045  45.734  1.00 18.16           C  
ATOM   2691  CD1 LEU B 357      25.810 129.721  45.089  1.00 18.16           C  
ATOM   2692  CD2 LEU B 357      27.183 131.490  46.220  1.00 18.16           C  
ATOM   2693  N   GLY B 358      27.888 128.172  49.585  1.00 17.89           N  
ATOM   2694  CA  GLY B 358      27.163 129.150  50.381  1.00 17.89           C  
ATOM   2695  C   GLY B 358      27.425 129.020  51.869  1.00 17.89           C  
ATOM   2696  O   GLY B 358      27.358 127.921  52.424  1.00 17.89           O  
ATOM   2697  N   MET B 359      28.080 129.635  52.573  1.00 17.98           N  
ATOM   2698  CA  MET B 359      28.415 129.121  53.898  1.00 17.98           C  
ATOM   2699  C   MET B 359      27.155 128.890  54.726  1.00 17.98           C  
ATOM   2700  CB  MET B 359      29.351 130.085  54.628  1.00 17.98           C  
ATOM   2701  O   MET B 359      26.289 129.763  54.802  1.00 17.98           O  
ATOM   2702  CG  MET B 359      30.754 129.537  54.836  1.00 17.98           C  
ATOM   2703  SD  MET B 359      31.540 130.177  56.365  1.00 17.98           S  
ATOM   2704  CE  MET B 359      33.225 129.539  56.151  1.00 17.98           C  
ATOM   2705  N   PRO B 360      26.887 127.767  55.129  1.00 16.21           N  
ATOM   2706  CA  PRO B 360      25.553 127.418  55.624  1.00 16.21           C  
ATOM   2707  C   PRO B 360      25.084 128.332  56.753  1.00 16.21           C  
ATOM   2708  CB  PRO B 360      25.727 125.981  56.121  1.00 16.21           C  
ATOM   2709  O   PRO B 360      25.865 129.142  57.261  1.00 16.21           O  
ATOM   2710  CG  PRO B 360      27.206 125.772  56.178  1.00 16.21           C  
ATOM   2711  CD  PRO B 360      27.883 127.016  55.675  1.00 16.21           C  
ATOM   2712  N   GLY B 361      24.772 127.919  57.770  1.00 16.80           N  
ATOM   2713  CA  GLY B 361      23.437 127.825  58.338  1.00 16.80           C  
ATOM   2714  C   GLY B 361      23.175 128.855  59.421  1.00 16.80           C  
ATOM   2715  O   GLY B 361      24.081 129.592  59.816  1.00 16.80           O  
ATOM   2716  N   LEU B 362      22.464 128.484  60.517  1.00 15.82           N  
ATOM   2717  CA  LEU B 362      21.176 128.891  61.068  1.00 15.82           C  
ATOM   2718  C   LEU B 362      21.361 129.671  62.365  1.00 15.82           C  
ATOM   2719  CB  LEU B 362      20.288 127.669  61.316  1.00 15.82           C  
ATOM   2720  O   LEU B 362      22.368 129.504  63.057  1.00 15.82           O  
ATOM   2721  CG  LEU B 362      19.272 127.336  60.223  1.00 15.82           C  
ATOM   2722  CD1 LEU B 362      19.377 125.866  59.831  1.00 15.82           C  
ATOM   2723  CD2 LEU B 362      17.858 127.670  60.687  1.00 15.82           C  
ATOM   2724  N   ASN B 363      20.282 130.213  62.925  1.00 16.86           N  
ATOM   2725  CA  ASN B 363      19.731 131.339  63.671  1.00 16.86           C  
ATOM   2726  C   ASN B 363      19.630 131.028  65.162  1.00 16.86           C  
ATOM   2727  CB  ASN B 363      18.361 131.733  63.116  1.00 16.86           C  
ATOM   2728  O   ASN B 363      19.833 131.908  66.000  1.00 16.86           O  
ATOM   2729  CG  ASN B 363      18.230 133.225  62.887  1.00 16.86           C  
ATOM   2730  ND2 ASN B 363      17.031 133.667  62.524  1.00 16.86           N  
ATOM   2731  OD1 ASN B 363      19.198 133.976  63.034  1.00 16.86           O  
ATOM   2732  N   GLY B 364      18.808 130.075  65.621  1.00 16.60           N  
ATOM   2733  CA  GLY B 364      17.782 130.709  66.434  1.00 16.60           C  
ATOM   2734  C   GLY B 364      18.311 131.240  67.753  1.00 16.60           C  
ATOM   2735  O   GLY B 364      19.483 131.046  68.082  1.00 16.60           O  
ATOM   2736  N   ASP B 365      17.442 131.250  68.943  1.00 16.70           N  
ATOM   2737  CA  ASP B 365      16.624 132.137  69.764  1.00 16.70           C  
ATOM   2738  C   ASP B 365      17.045 132.073  71.230  1.00 16.70           C  
ATOM   2739  CB  ASP B 365      15.142 131.782  69.626  1.00 16.70           C  
ATOM   2740  O   ASP B 365      17.885 131.252  71.605  1.00 16.70           O  
ATOM   2741  CG  ASP B 365      14.450 132.545  68.511  1.00 16.70           C  
ATOM   2742  OD1 ASP B 365      15.002 133.559  68.032  1.00 16.70           O  
ATOM   2743  OD2 ASP B 365      13.342 132.130  68.108  1.00 16.70           O  
ATOM   2744  N   SER B 366      16.092 131.762  72.174  1.00 17.52           N  
ATOM   2745  CA  SER B 366      15.337 132.559  73.135  1.00 17.52           C  
ATOM   2746  C   SER B 366      15.711 132.199  74.569  1.00 17.52           C  
ATOM   2747  CB  SER B 366      13.834 132.367  72.929  1.00 17.52           C  
ATOM   2748  O   SER B 366      16.389 131.196  74.805  1.00 17.52           O  
ATOM   2749  OG  SER B 366      13.144 132.432  74.165  1.00 17.52           O  
ATOM   2750  N   TYR B 367      14.928 132.608  75.610  1.00 15.34           N  
ATOM   2751  CA  TYR B 367      15.202 133.570  76.671  1.00 15.34           C  
ATOM   2752  C   TYR B 367      15.345 132.872  78.018  1.00 15.34           C  
ATOM   2753  CB  TYR B 367      14.091 134.622  76.744  1.00 15.34           C  
ATOM   2754  O   TYR B 367      16.233 133.206  78.806  1.00 15.34           O  
ATOM   2755  CG  TYR B 367      14.316 135.806  75.834  1.00 15.34           C  
ATOM   2756  CD1 TYR B 367      15.094 136.886  76.244  1.00 15.34           C  
ATOM   2757  CD2 TYR B 367      13.749 135.847  74.565  1.00 15.34           C  
ATOM   2758  CE1 TYR B 367      15.302 137.980  75.410  1.00 15.34           C  
ATOM   2759  CE2 TYR B 367      13.950 136.936  73.723  1.00 15.34           C  
ATOM   2760  OH  TYR B 367      14.929 139.076  73.324  1.00 15.34           O  
ATOM   2761  CZ  TYR B 367      14.727 137.996  74.153  1.00 15.34           C  
ATOM   2762  N   SER B 368      14.430 131.958  78.444  1.00 15.45           N  
ATOM   2763  CA  SER B 368      13.404 132.451  79.357  1.00 15.45           C  
ATOM   2764  C   SER B 368      13.850 132.327  80.810  1.00 15.45           C  
ATOM   2765  CB  SER B 368      12.092 131.692  79.151  1.00 15.45           C  
ATOM   2766  O   SER B 368      13.784 133.295  81.571  1.00 15.45           O  
ATOM   2767  OG  SER B 368      11.020 132.357  79.798  1.00 15.45           O  
ATOM   2768  N   ALA B 369      13.301 131.443  81.536  1.00 16.27           N  
ATOM   2769  CA  ALA B 369      12.430 131.910  82.612  1.00 16.27           C  
ATOM   2770  C   ALA B 369      13.241 132.295  83.845  1.00 16.27           C  
ATOM   2771  CB  ALA B 369      11.402 130.839  82.967  1.00 16.27           C  
ATOM   2772  O   ALA B 369      14.440 132.016  83.920  1.00 16.27           O  
ATOM   2773  N   SER B 370      12.910 131.882  85.039  1.00 17.24           N  
ATOM   2774  CA  SER B 370      12.238 132.603  86.115  1.00 17.24           C  
ATOM   2775  C   SER B 370      13.208 132.949  87.240  1.00 17.24           C  
ATOM   2776  CB  SER B 370      11.075 131.779  86.669  1.00 17.24           C  
ATOM   2777  O   SER B 370      14.326 132.432  87.283  1.00 17.24           O  
ATOM   2778  OG  SER B 370      11.535 130.538  87.176  1.00 17.24           O  
ATOM   2779  N   GLN B 371      12.757 133.307  88.461  1.00 16.40           N  
ATOM   2780  CA  GLN B 371      12.678 134.292  89.534  1.00 16.40           C  
ATOM   2781  C   GLN B 371      13.483 133.844  90.751  1.00 16.40           C  
ATOM   2782  CB  GLN B 371      11.222 134.540  89.930  1.00 16.40           C  
ATOM   2783  O   GLN B 371      14.316 134.596  91.262  1.00 16.40           O  
ATOM   2784  CG  GLN B 371      10.615 135.783  89.295  1.00 16.40           C  
ATOM   2785  CD  GLN B 371       9.170 136.004  89.699  1.00 16.40           C  
ATOM   2786  NE2 GLN B 371       8.573 137.082  89.203  1.00 16.40           N  
ATOM   2787  OE1 GLN B 371       8.594 135.210  90.450  1.00 16.40           O  
ATOM   2788  N   VAL B 372      12.852 133.331  91.918  1.00 17.57           N  
ATOM   2789  CA  VAL B 372      12.581 133.998  93.188  1.00 17.57           C  
ATOM   2790  C   VAL B 372      13.569 133.513  94.247  1.00 17.57           C  
ATOM   2791  CB  VAL B 372      11.131 133.753  93.660  1.00 17.57           C  
ATOM   2792  O   VAL B 372      13.443 133.855  95.425  1.00 17.57           O  
ATOM   2793  CG1 VAL B 372      10.812 134.603  94.889  1.00 17.57           C  
ATOM   2794  CG2 VAL B 372      10.145 134.050  92.531  1.00 17.57           C  
ATOM   2795  N   GLU B 373      14.562 132.844  93.956  1.00 17.98           N  
ATOM   2796  CA  GLU B 373      15.352 131.905  94.746  1.00 17.98           C  
ATOM   2797  C   GLU B 373      16.190 132.632  95.793  1.00 17.98           C  
ATOM   2798  CB  GLU B 373      16.257 131.067  93.838  1.00 17.98           C  
ATOM   2799  O   GLU B 373      17.421 132.621  95.729  1.00 17.98           O  
ATOM   2800  CG  GLU B 373      16.032 129.567  93.961  1.00 17.98           C  
ATOM   2801  CD  GLU B 373      16.668 128.771  92.832  1.00 17.98           C  
ATOM   2802  OE1 GLU B 373      16.566 127.523  92.837  1.00 17.98           O  
ATOM   2803  OE2 GLU B 373      17.274 129.400  91.936  1.00 17.98           O  
ATOM   2804  N   SER B 374      15.469 133.598  96.655  1.00 18.93           N  
ATOM   2805  CA  SER B 374      16.131 134.734  97.288  1.00 18.93           C  
ATOM   2806  C   SER B 374      17.239 134.274  98.229  1.00 18.93           C  
ATOM   2807  CB  SER B 374      15.119 135.585  98.056  1.00 18.93           C  
ATOM   2808  O   SER B 374      17.373 133.079  98.502  1.00 18.93           O  
ATOM   2809  OG  SER B 374      14.419 134.799  99.005  1.00 18.93           O  
ATOM   2810  N   LEU B 375      17.426 135.188  99.364  1.00 17.22           N  
ATOM   2811  CA  LEU B 375      18.574 135.867  99.957  1.00 17.22           C  
ATOM   2812  C   LEU B 375      19.109 135.086 101.152  1.00 17.22           C  
ATOM   2813  CB  LEU B 375      18.193 137.285 100.388  1.00 17.22           C  
ATOM   2814  O   LEU B 375      20.294 135.183 101.482  1.00 17.22           O  
ATOM   2815  CG  LEU B 375      18.422 138.391  99.356  1.00 17.22           C  
ATOM   2816  CD1 LEU B 375      17.400 139.509  99.542  1.00 17.22           C  
ATOM   2817  CD2 LEU B 375      19.842 138.936  99.461  1.00 17.22           C  
ATOM   2818  N   ARG B 376      18.317 134.745 102.065  1.00 18.88           N  
ATOM   2819  CA  ARG B 376      17.992 135.472 103.288  1.00 18.88           C  
ATOM   2820  C   ARG B 376      18.994 135.158 104.394  1.00 18.88           C  
ATOM   2821  CB  ARG B 376      16.575 135.135 103.754  1.00 18.88           C  
ATOM   2822  O   ARG B 376      19.521 136.068 105.038  1.00 18.88           O  
ATOM   2823  CG  ARG B 376      15.728 136.355 104.084  1.00 18.88           C  
ATOM   2824  CD  ARG B 376      14.321 135.965 104.513  1.00 18.88           C  
ATOM   2825  NE  ARG B 376      13.434 137.123 104.568  1.00 18.88           N  
ATOM   2826  NH1 ARG B 376      11.600 135.943 105.329  1.00 18.88           N  
ATOM   2827  NH2 ARG B 376      11.445 138.201 104.966  1.00 18.88           N  
ATOM   2828  CZ  ARG B 376      12.161 137.086 104.954  1.00 18.88           C  
ATOM   2829  N   HIS B 377      18.494 134.685 105.640  1.00 19.98           N  
ATOM   2830  CA  HIS B 377      18.695 135.441 106.871  1.00 19.98           C  
ATOM   2831  C   HIS B 377      20.133 135.320 107.363  1.00 19.98           C  
ATOM   2832  CB  HIS B 377      17.728 134.963 107.956  1.00 19.98           C  
ATOM   2833  O   HIS B 377      20.832 134.363 107.022  1.00 19.98           O  
ATOM   2834  CG  HIS B 377      16.842 136.044 108.488  1.00 19.98           C  
ATOM   2835  CD2 HIS B 377      16.516 136.383 109.758  1.00 19.98           C  
ATOM   2836  ND1 HIS B 377      16.169 136.925 107.669  1.00 19.98           N  
ATOM   2837  CE1 HIS B 377      15.468 137.762 108.415  1.00 19.98           C  
ATOM   2838  NE2 HIS B 377      15.661 137.454 109.686  1.00 19.98           N  
ATOM   2839  N   SER B 378      20.368 135.955 108.616  1.00 17.08           N  
ATOM   2840  CA  SER B 378      21.329 136.692 109.431  1.00 17.08           C  
ATOM   2841  C   SER B 378      22.160 135.748 110.293  1.00 17.08           C  
ATOM   2842  CB  SER B 378      20.611 137.708 110.320  1.00 17.08           C  
ATOM   2843  O   SER B 378      21.645 135.145 111.237  1.00 17.08           O  
ATOM   2844  OG  SER B 378      19.629 137.071 111.120  1.00 17.08           O  
ATOM   2845  N   MET B 379      23.389 135.266 109.923  1.00 19.16           N  
ATOM   2846  CA  MET B 379      24.000 134.142 110.627  1.00 19.16           C  
ATOM   2847  C   MET B 379      24.649 134.602 111.928  1.00 19.16           C  
ATOM   2848  CB  MET B 379      25.039 133.452 109.740  1.00 19.16           C  
ATOM   2849  O   MET B 379      25.875 134.682 112.021  1.00 19.16           O  
ATOM   2850  CG  MET B 379      24.495 132.256 108.975  1.00 19.16           C  
ATOM   2851  SD  MET B 379      25.743 130.927 108.769  1.00 19.16           S  
ATOM   2852  CE  MET B 379      26.727 131.620 107.410  1.00 19.16           C  
ATOM   2853  N   GLY B 380      23.997 135.568 113.063  1.00 18.37           N  
ATOM   2854  CA  GLY B 380      25.168 136.387 113.333  1.00 18.37           C  
ATOM   2855  C   GLY B 380      26.472 135.621 113.219  1.00 18.37           C  
ATOM   2856  O   GLY B 380      26.470 134.418 112.948  1.00 18.37           O  
ATOM   2857  N   PRO B 381      27.543 136.134 114.147  1.00 18.59           N  
ATOM   2858  CA  PRO B 381      28.994 135.992 114.290  1.00 18.59           C  
ATOM   2859  C   PRO B 381      29.398 134.654 114.905  1.00 18.59           C  
ATOM   2860  CB  PRO B 381      29.373 137.153 115.213  1.00 18.59           C  
ATOM   2861  O   PRO B 381      30.276 133.967 114.377  1.00 18.59           O  
ATOM   2862  CG  PRO B 381      28.094 137.546 115.878  1.00 18.59           C  
ATOM   2863  CD  PRO B 381      26.983 136.713 115.305  1.00 18.59           C  
ATOM   2864  N   GLY B 382      30.438 134.555 116.502  1.00 22.03           N  
ATOM   2865  CA  GLY B 382      31.712 134.474 115.804  1.00 22.03           C  
ATOM   2866  C   GLY B 382      31.698 133.489 114.650  1.00 22.03           C  
ATOM   2867  O   GLY B 382      32.712 133.300 113.976  1.00 22.03           O  
ATOM   2868  N   GLY B 383      30.395 132.998 114.505  1.00 20.85           N  
ATOM   2869  CA  GLY B 383      29.843 133.133 115.843  1.00 20.85           C  
ATOM   2870  C   GLY B 383      30.186 131.967 116.751  1.00 20.85           C  
ATOM   2871  O   GLY B 383      29.630 131.839 117.843  1.00 20.85           O  
ATOM   2872  N   TYR B 384      31.202 130.661 116.434  1.00 20.08           N  
ATOM   2873  CA  TYR B 384      31.304 129.993 115.142  1.00 20.08           C  
ATOM   2874  C   TYR B 384      30.337 128.818 115.057  1.00 20.08           C  
ATOM   2875  CB  TYR B 384      32.737 129.507 114.899  1.00 20.08           C  
ATOM   2876  O   TYR B 384      30.205 128.045 116.008  1.00 20.08           O  
ATOM   2877  CG  TYR B 384      33.507 130.356 113.916  1.00 20.08           C  
ATOM   2878  CD1 TYR B 384      33.489 130.067 112.553  1.00 20.08           C  
ATOM   2879  CD2 TYR B 384      34.253 131.447 114.347  1.00 20.08           C  
ATOM   2880  CE1 TYR B 384      34.198 130.845 111.644  1.00 20.08           C  
ATOM   2881  CE2 TYR B 384      34.966 132.231 113.447  1.00 20.08           C  
ATOM   2882  OH  TYR B 384      35.636 132.697 111.204  1.00 20.08           O  
ATOM   2883  CZ  TYR B 384      34.932 131.923 112.099  1.00 20.08           C  
ATOM   2884  N   GLY B 385      29.972 128.154 114.222  1.00 21.25           N  
ATOM   2885  CA  GLY B 385      28.676 128.622 113.757  1.00 21.25           C  
ATOM   2886  C   GLY B 385      27.572 128.438 114.781  1.00 21.25           C  
ATOM   2887  O   GLY B 385      27.545 129.127 115.804  1.00 21.25           O  
ATOM   2888  N   ASP B 386      26.423 127.677 114.488  1.00 20.42           N  
ATOM   2889  CA  ASP B 386      24.980 127.702 114.710  1.00 20.42           C  
ATOM   2890  C   ASP B 386      24.589 126.798 115.877  1.00 20.42           C  
ATOM   2891  CB  ASP B 386      24.234 127.279 113.443  1.00 20.42           C  
ATOM   2892  O   ASP B 386      23.770 127.178 116.717  1.00 20.42           O  
ATOM   2893  CG  ASP B 386      23.665 128.455 112.669  1.00 20.42           C  
ATOM   2894  OD1 ASP B 386      23.574 129.568 113.231  1.00 20.42           O  
ATOM   2895  OD2 ASP B 386      23.301 128.266 111.488  1.00 20.42           O  
ATOM   2896  N   ASN B 387      24.561 125.501 115.512  1.00 20.59           N  
ATOM   2897  CA  ASN B 387      23.284 124.895 115.151  1.00 20.59           C  
ATOM   2898  C   ASN B 387      22.500 124.463 116.386  1.00 20.59           C  
ATOM   2899  CB  ASN B 387      23.500 123.704 114.215  1.00 20.59           C  
ATOM   2900  O   ASN B 387      21.322 124.798 116.528  1.00 20.59           O  
ATOM   2901  CG  ASN B 387      23.039 123.984 112.798  1.00 20.59           C  
ATOM   2902  ND2 ASN B 387      23.123 122.976 111.937  1.00 20.59           N  
ATOM   2903  OD1 ASN B 387      22.613 125.097 112.479  1.00 20.59           O  
ATOM   2904  N   LEU B 388      22.318 123.042 116.361  1.00 18.02           N  
ATOM   2905  CA  LEU B 388      21.033 122.391 116.593  1.00 18.02           C  
ATOM   2906  C   LEU B 388      20.776 122.213 118.085  1.00 18.02           C  
ATOM   2907  CB  LEU B 388      20.986 121.032 115.889  1.00 18.02           C  
ATOM   2908  O   LEU B 388      21.707 122.271 118.892  1.00 18.02           O  
ATOM   2909  CG  LEU B 388      20.523 121.039 114.432  1.00 18.02           C  
ATOM   2910  CD1 LEU B 388      21.104 119.843 113.685  1.00 18.02           C  
ATOM   2911  CD2 LEU B 388      19.000 121.035 114.354  1.00 18.02           C  
ATOM   2912  N   GLY B 389      19.643 121.770 118.264  1.00 17.24           N  
ATOM   2913  CA  GLY B 389      18.748 121.794 119.409  1.00 17.24           C  
ATOM   2914  C   GLY B 389      19.320 121.096 120.629  1.00 17.24           C  
ATOM   2915  O   GLY B 389      19.631 121.743 121.631  1.00 17.24           O  
ATOM   2916  N   GLY B 390      18.660 119.950 121.014  1.00 16.28           N  
ATOM   2917  CA  GLY B 390      17.765 119.739 122.141  1.00 16.28           C  
ATOM   2918  C   GLY B 390      18.429 119.027 123.304  1.00 16.28           C  
ATOM   2919  O   GLY B 390      18.390 119.509 124.438  1.00 16.28           O  
ATOM   2920  N   GLY B 391      18.271 117.580 123.291  1.00 17.74           N  
ATOM   2921  CA  GLY B 391      17.350 116.926 124.207  1.00 17.74           C  
ATOM   2922  C   GLY B 391      17.994 116.536 125.524  1.00 17.74           C  
ATOM   2923  O   GLY B 391      17.325 116.492 126.558  1.00 17.74           O  
ATOM   2924  N   GLN B 392      19.119 115.724 125.613  1.00 17.59           N  
ATOM   2925  CA  GLN B 392      19.130 114.281 125.823  1.00 17.59           C  
ATOM   2926  C   GLN B 392      19.444 113.938 127.276  1.00 17.59           C  
ATOM   2927  CB  GLN B 392      20.144 113.610 124.894  1.00 17.59           C  
ATOM   2928  O   GLN B 392      19.583 112.765 127.627  1.00 17.59           O  
ATOM   2929  CG  GLN B 392      19.523 112.992 123.649  1.00 17.59           C  
ATOM   2930  CD  GLN B 392      20.561 112.537 122.640  1.00 17.59           C  
ATOM   2931  NE2 GLN B 392      20.113 111.831 121.607  1.00 17.59           N  
ATOM   2932  OE1 GLN B 392      21.754 112.819 122.787  1.00 17.59           O  
ATOM   2933  N   MET B 393      19.908 114.916 128.187  1.00 17.96           N  
ATOM   2934  CA  MET B 393      21.225 114.446 128.608  1.00 17.96           C  
ATOM   2935  C   MET B 393      21.100 113.300 129.606  1.00 17.96           C  
ATOM   2936  CB  MET B 393      22.034 115.589 129.222  1.00 17.96           C  
ATOM   2937  O   MET B 393      22.107 112.753 130.059  1.00 17.96           O  
ATOM   2938  CG  MET B 393      22.941 116.300 128.231  1.00 17.96           C  
ATOM   2939  SD  MET B 393      24.453 116.976 129.021  1.00 17.96           S  
ATOM   2940  CE  MET B 393      24.546 118.593 128.203  1.00 17.96           C  
ATOM   2941  N   TYR B 394      20.008 113.067 130.489  1.00 15.18           N  
ATOM   2942  CA  TYR B 394      20.391 113.167 131.893  1.00 15.18           C  
ATOM   2943  C   TYR B 394      20.993 111.858 132.389  1.00 15.18           C  
ATOM   2944  CB  TYR B 394      19.182 113.546 132.754  1.00 15.18           C  
ATOM   2945  O   TYR B 394      20.467 110.779 132.106  1.00 15.18           O  
ATOM   2946  CG  TYR B 394      19.080 115.024 133.042  1.00 15.18           C  
ATOM   2947  CD1 TYR B 394      19.758 115.592 134.118  1.00 15.18           C  
ATOM   2948  CD2 TYR B 394      18.306 115.855 132.239  1.00 15.18           C  
ATOM   2949  CE1 TYR B 394      19.666 116.954 134.388  1.00 15.18           C  
ATOM   2950  CE2 TYR B 394      18.207 117.217 132.499  1.00 15.18           C  
ATOM   2951  OH  TYR B 394      18.794 119.105 133.836  1.00 15.18           O  
ATOM   2952  CZ  TYR B 394      18.889 117.757 133.574  1.00 15.18           C  
ATOM   2953  N   SER B 395      22.137 111.868 132.896  1.00 17.97           N  
ATOM   2954  CA  SER B 395      23.056 110.782 133.220  1.00 17.97           C  
ATOM   2955  C   SER B 395      22.543 109.954 134.393  1.00 17.97           C  
ATOM   2956  CB  SER B 395      24.445 111.334 133.544  1.00 17.97           C  
ATOM   2957  O   SER B 395      22.622 110.384 135.545  1.00 17.97           O  
ATOM   2958  OG  SER B 395      24.979 112.035 132.434  1.00 17.97           O  
ATOM   2959  N   PRO B 396      21.619 109.054 134.282  1.00 17.82           N  
ATOM   2960  CA  PRO B 396      20.959 108.780 135.561  1.00 17.82           C  
ATOM   2961  C   PRO B 396      21.933 108.305 136.637  1.00 17.82           C  
ATOM   2962  CB  PRO B 396      19.953 107.680 135.210  1.00 17.82           C  
ATOM   2963  O   PRO B 396      23.097 108.025 136.341  1.00 17.82           O  
ATOM   2964  CG  PRO B 396      20.333 107.240 133.833  1.00 17.82           C  
ATOM   2965  CD  PRO B 396      21.522 108.042 133.387  1.00 17.82           C  
ATOM   2966  N   ARG B 397      21.660 107.117 137.340  1.00 16.93           N  
ATOM   2967  CA  ARG B 397      21.496 106.969 138.782  1.00 16.93           C  
ATOM   2968  C   ARG B 397      22.767 106.423 139.424  1.00 16.93           C  
ATOM   2969  CB  ARG B 397      20.314 106.050 139.097  1.00 16.93           C  
ATOM   2970  O   ARG B 397      23.667 105.949 138.727  1.00 16.93           O  
ATOM   2971  CG  ARG B 397      19.675 106.311 140.452  1.00 16.93           C  
ATOM   2972  CD  ARG B 397      18.231 105.831 140.497  1.00 16.93           C  
ATOM   2973  NE  ARG B 397      17.644 106.013 141.821  1.00 16.93           N  
ATOM   2974  NH1 ARG B 397      15.510 105.396 141.186  1.00 16.93           N  
ATOM   2975  NH2 ARG B 397      15.936 105.998 143.357  1.00 16.93           N  
ATOM   2976  CZ  ARG B 397      16.364 105.802 142.118  1.00 16.93           C  
ATOM   2977  N   GLU B 398      22.775 105.589 140.450  1.00 17.39           N  
ATOM   2978  CA  GLU B 398      23.474 105.483 141.727  1.00 17.39           C  
ATOM   2979  C   GLU B 398      24.651 104.517 141.633  1.00 17.39           C  
ATOM   2980  CB  GLU B 398      22.513 105.035 142.831  1.00 17.39           C  
ATOM   2981  O   GLU B 398      24.671 103.636 140.770  1.00 17.39           O  
ATOM   2982  CG  GLU B 398      22.270 106.090 143.900  1.00 17.39           C  
ATOM   2983  CD  GLU B 398      21.204 105.689 144.908  1.00 17.39           C  
ATOM   2984  OE1 GLU B 398      20.979 106.439 145.884  1.00 17.39           O  
ATOM   2985  OE2 GLU B 398      20.591 104.614 144.720  1.00 17.39           O  
ATOM   2986  N   MET B 399      25.639 104.632 142.337  1.00 19.39           N  
ATOM   2987  CA  MET B 399      26.880 103.868 142.250  1.00 19.39           C  
ATOM   2988  C   MET B 399      26.613 102.375 142.410  1.00 19.39           C  
ATOM   2989  CB  MET B 399      27.876 104.337 143.312  1.00 19.39           C  
ATOM   2990  O   MET B 399      26.941 101.583 141.525  1.00 19.39           O  
ATOM   2991  CG  MET B 399      28.773 105.475 142.852  1.00 19.39           C  
ATOM   2992  SD  MET B 399      30.543 105.171 143.228  1.00 19.39           S  
ATOM   2993  CE  MET B 399      31.122 106.877 143.442  1.00 19.39           C  
ATOM   2994  N   ARG B 400      26.841 101.631 143.752  1.00 17.96           N  
ATOM   2995  CA  ARG B 400      28.076 101.015 144.226  1.00 17.96           C  
ATOM   2996  C   ARG B 400      27.823  99.599 144.730  1.00 17.96           C  
ATOM   2997  CB  ARG B 400      28.709 101.861 145.333  1.00 17.96           C  
ATOM   2998  O   ARG B 400      28.758  98.897 145.123  1.00 17.96           O  
ATOM   2999  CG  ARG B 400      29.724 102.874 144.830  1.00 17.96           C  
ATOM   3000  CD  ARG B 400      30.455 103.558 145.978  1.00 17.96           C  
ATOM   3001  NE  ARG B 400      31.549 104.396 145.497  1.00 17.96           N  
ATOM   3002  NH1 ARG B 400      32.260 105.033 147.601  1.00 17.96           N  
ATOM   3003  NH2 ARG B 400      33.344 105.809 145.736  1.00 17.96           N  
ATOM   3004  CZ  ARG B 400      32.382 105.078 146.279  1.00 17.96           C  
ATOM   3005  N   ALA B 401      26.897  98.844 144.890  1.00 18.61           N  
ATOM   3006  CA  ALA B 401      27.013  98.277 146.231  1.00 18.61           C  
ATOM   3007  C   ALA B 401      28.146  97.257 146.299  1.00 18.61           C  
ATOM   3008  CB  ALA B 401      25.694  97.631 146.651  1.00 18.61           C  
ATOM   3009  O   ALA B 401      28.568  96.719 145.273  1.00 18.61           O  
ATOM   3010  N   ASN B 402      28.756  96.679 147.653  1.00 19.45           N  
ATOM   3011  CA  ASN B 402      30.110  96.287 148.030  1.00 19.45           C  
ATOM   3012  C   ASN B 402      30.355  94.802 147.775  1.00 19.45           C  
ATOM   3013  CB  ASN B 402      30.377  96.624 149.499  1.00 19.45           C  
ATOM   3014  O   ASN B 402      31.473  94.314 147.951  1.00 19.45           O  
ATOM   3015  CG  ASN B 402      31.800  97.086 149.742  1.00 19.45           C  
ATOM   3016  ND2 ASN B 402      32.126  97.367 150.998  1.00 19.45           N  
ATOM   3017  OD1 ASN B 402      32.600  97.190 148.809  1.00 19.45           O  
ATOM   3018  N   GLY B 403      29.696  93.897 147.418  1.00 18.71           N  
ATOM   3019  CA  GLY B 403      29.475  92.854 148.407  1.00 18.71           C  
ATOM   3020  C   GLY B 403      30.649  91.904 148.546  1.00 18.71           C  
ATOM   3021  O   GLY B 403      31.312  91.579 147.559  1.00 18.71           O  
ATOM   3022  N   SER B 404      31.316  91.518 149.847  1.00 20.47           N  
ATOM   3023  CA  SER B 404      32.608  90.840 149.888  1.00 20.47           C  
ATOM   3024  C   SER B 404      32.490  89.396 149.411  1.00 20.47           C  
ATOM   3025  CB  SER B 404      33.187  90.873 151.303  1.00 20.47           C  
ATOM   3026  O   SER B 404      33.335  88.917 148.651  1.00 20.47           O  
ATOM   3027  OG  SER B 404      33.083  89.600 151.918  1.00 20.47           O  
ATOM   3028  N   TRP B 405      31.791  88.294 149.855  1.00 19.52           N  
ATOM   3029  CA  TRP B 405      32.365  87.422 150.875  1.00 19.52           C  
ATOM   3030  C   TRP B 405      32.666  86.041 150.303  1.00 19.52           C  
ATOM   3031  CB  TRP B 405      31.418  87.298 152.072  1.00 19.52           C  
ATOM   3032  O   TRP B 405      32.016  85.601 149.352  1.00 19.52           O  
ATOM   3033  CG  TRP B 405      31.300  88.551 152.887  1.00 19.52           C  
ATOM   3034  CD1 TRP B 405      30.400  89.565 152.713  1.00 19.52           C  
ATOM   3035  CD2 TRP B 405      32.114  88.923 154.004  1.00 19.52           C  
ATOM   3036  CE2 TRP B 405      31.650  90.177 154.459  1.00 19.52           C  
ATOM   3037  CE3 TRP B 405      33.190  88.316 154.665  1.00 19.52           C  
ATOM   3038  NE1 TRP B 405      30.606  90.547 153.655  1.00 19.52           N  
ATOM   3039  CH2 TRP B 405      33.280  90.221 156.175  1.00 19.52           C  
ATOM   3040  CZ2 TRP B 405      32.228  90.836 155.547  1.00 19.52           C  
ATOM   3041  CZ3 TRP B 405      33.764  88.974 155.747  1.00 19.52           C  
ATOM   3042  N   GLN B 406      33.590  84.925 151.100  1.00 20.99           N  
ATOM   3043  CA  GLN B 406      34.381  83.952 150.354  1.00 20.99           C  
ATOM   3044  C   GLN B 406      33.494  82.863 149.759  1.00 20.99           C  
ATOM   3045  CB  GLN B 406      35.449  83.327 151.253  1.00 20.99           C  
ATOM   3046  O   GLN B 406      33.876  82.206 148.788  1.00 20.99           O  
ATOM   3047  CG  GLN B 406      36.687  84.195 151.432  1.00 20.99           C  
ATOM   3048  CD  GLN B 406      37.948  83.381 151.653  1.00 20.99           C  
ATOM   3049  NE2 GLN B 406      39.093  84.055 151.674  1.00 20.99           N  
ATOM   3050  OE1 GLN B 406      37.894  82.156 151.804  1.00 20.99           O  
ATOM   3051  N   GLU B 407      32.277  81.939 149.785  1.00 19.20           N  
ATOM   3052  CA  GLU B 407      32.661  80.945 150.783  1.00 19.20           C  
ATOM   3053  C   GLU B 407      33.729  80.000 150.238  1.00 19.20           C  
ATOM   3054  CB  GLU B 407      31.440  80.147 151.246  1.00 19.20           C  
ATOM   3055  O   GLU B 407      34.250  79.156 150.969  1.00 19.20           O  
ATOM   3056  CG  GLU B 407      31.370  79.948 152.753  1.00 19.20           C  
ATOM   3057  CD  GLU B 407      30.083  79.281 153.211  1.00 19.20           C  
ATOM   3058  OE1 GLU B 407      29.932  79.025 154.427  1.00 19.20           O  
ATOM   3059  OE2 GLU B 407      29.219  79.012 152.347  1.00 19.20           O  
ATOM   3060  N   ALA B 408      33.765  79.229 149.033  1.00 20.31           N  
ATOM   3061  CA  ALA B 408      33.867  77.772 149.022  1.00 20.31           C  
ATOM   3062  C   ALA B 408      35.108  77.304 149.778  1.00 20.31           C  
ATOM   3063  CB  ALA B 408      33.893  77.251 147.588  1.00 20.31           C  
ATOM   3064  O   ALA B 408      35.043  76.358 150.566  1.00 20.31           O  
ATOM   3065  N   VAL B 409      36.273  76.252 149.365  1.00 24.28           N  
ATOM   3066  CA  VAL B 409      37.587  76.861 149.544  1.00 24.28           C  
ATOM   3067  C   VAL B 409      37.465  78.381 149.477  1.00 24.28           C  
ATOM   3068  CB  VAL B 409      38.594  76.360 148.485  1.00 24.28           C  
ATOM   3069  O   VAL B 409      36.734  78.916 148.640  1.00 24.28           O  
ATOM   3070  CG1 VAL B 409      40.029  76.536 148.979  1.00 24.28           C  
ATOM   3071  CG2 VAL B 409      38.320  74.897 148.139  1.00 24.28           C  
ATOM   3072  N   THR B 410      38.217  78.773 150.192  1.00 20.86           N  
ATOM   3073  CA  THR B 410      38.028  78.753 151.638  1.00 20.86           C  
ATOM   3074  C   THR B 410      38.239  80.144 152.230  1.00 20.86           C  
ATOM   3075  CB  THR B 410      38.987  77.755 152.313  1.00 20.86           C  
ATOM   3076  O   THR B 410      37.656  80.479 153.264  1.00 20.86           O  
ATOM   3077  CG2 THR B 410      38.451  76.330 152.222  1.00 20.86           C  
ATOM   3078  OG1 THR B 410      40.264  77.815 151.666  1.00 20.86           O  
ATOM   3079  N   PRO B 411      39.583  80.417 152.423  1.00 19.58           N  
ATOM   3080  CA  PRO B 411      39.269  81.797 152.801  1.00 19.58           C  
ATOM   3081  C   PRO B 411      38.470  82.535 151.730  1.00 19.58           C  
ATOM   3082  CB  PRO B 411      40.649  82.433 152.988  1.00 19.58           C  
ATOM   3083  O   PRO B 411      38.376  83.765 151.762  1.00 19.58           O  
ATOM   3084  CG  PRO B 411      41.574  81.585 152.176  1.00 19.58           C  
ATOM   3085  CD  PRO B 411      40.797  80.424 151.626  1.00 19.58           C  
ATOM   3086  N   SER B 412      38.290  82.150 150.870  1.00 22.59           N  
ATOM   3087  CA  SER B 412      38.107  81.492 149.581  1.00 22.59           C  
ATOM   3088  C   SER B 412      36.677  81.650 149.077  1.00 22.59           C  
ATOM   3089  CB  SER B 412      38.460  80.007 149.682  1.00 22.59           C  
ATOM   3090  O   SER B 412      35.753  81.035 149.613  1.00 22.59           O  
ATOM   3091  OG  SER B 412      39.102  79.726 150.914  1.00 22.59           O  
ATOM   3092  N   SER B 413      36.261  82.491 148.993  1.00 19.35           N  
ATOM   3093  CA  SER B 413      36.015  83.687 149.791  1.00 19.35           C  
ATOM   3094  C   SER B 413      34.763  84.419 149.320  1.00 19.35           C  
ATOM   3095  CB  SER B 413      37.218  84.629 149.732  1.00 19.35           C  
ATOM   3096  O   SER B 413      34.098  85.095 150.108  1.00 19.35           O  
ATOM   3097  OG  SER B 413      38.285  84.132 150.522  1.00 19.35           O  
ATOM   3098  N   VAL B 414      34.783  84.786 148.277  1.00 17.63           N  
ATOM   3099  CA  VAL B 414      34.290  86.153 148.415  1.00 17.63           C  
ATOM   3100  C   VAL B 414      32.764  86.157 148.392  1.00 17.63           C  
ATOM   3101  CB  VAL B 414      34.842  87.070 147.300  1.00 17.63           C  
ATOM   3102  O   VAL B 414      32.126  86.802 149.228  1.00 17.63           O  
ATOM   3103  CG1 VAL B 414      34.456  88.525 147.557  1.00 17.63           C  
ATOM   3104  CG2 VAL B 414      36.360  86.927 147.195  1.00 17.63           C  
ATOM   3105  N   THR B 415      32.125  86.437 147.345  1.00 18.61           N  
ATOM   3106  CA  THR B 415      31.799  87.833 147.077  1.00 18.61           C  
ATOM   3107  C   THR B 415      30.395  88.166 147.573  1.00 18.61           C  
ATOM   3108  CB  THR B 415      31.905  88.154 145.575  1.00 18.61           C  
ATOM   3109  O   THR B 415      29.605  87.266 147.865  1.00 18.61           O  
ATOM   3110  CG2 THR B 415      33.324  87.929 145.063  1.00 18.61           C  
ATOM   3111  OG1 THR B 415      31.007  87.307 144.847  1.00 18.61           O  
ATOM   3112  N   SER B 416      29.643  89.026 146.831  1.00 16.27           N  
ATOM   3113  CA  SER B 416      28.734  90.036 147.364  1.00 16.27           C  
ATOM   3114  C   SER B 416      27.366  89.439 147.676  1.00 16.27           C  
ATOM   3115  CB  SER B 416      28.580  91.193 146.376  1.00 16.27           C  
ATOM   3116  O   SER B 416      26.831  89.637 148.769  1.00 16.27           O  
ATOM   3117  OG  SER B 416      29.801  91.900 146.236  1.00 16.27           O  
ATOM   3118  N   PRO B 417      26.287  90.040 146.942  1.00 16.18           N  
ATOM   3119  CA  PRO B 417      25.377  90.941 147.652  1.00 16.18           C  
ATOM   3120  C   PRO B 417      24.221  90.204 148.324  1.00 16.18           C  
ATOM   3121  CB  PRO B 417      24.865  91.867 146.546  1.00 16.18           C  
ATOM   3122  O   PRO B 417      24.003  89.019 148.059  1.00 16.18           O  
ATOM   3123  CG  PRO B 417      25.250  91.190 145.271  1.00 16.18           C  
ATOM   3124  CD  PRO B 417      25.993  89.928 145.607  1.00 16.18           C  
ATOM   3125  N   THR B 418      23.129  90.943 148.194  1.00 15.28           N  
ATOM   3126  CA  THR B 418      22.108  91.244 149.191  1.00 15.28           C  
ATOM   3127  C   THR B 418      21.058  90.138 149.241  1.00 15.28           C  
ATOM   3128  CB  THR B 418      21.424  92.593 148.900  1.00 15.28           C  
ATOM   3129  O   THR B 418      20.838  89.531 150.291  1.00 15.28           O  
ATOM   3130  CG2 THR B 418      21.398  93.476 150.142  1.00 15.28           C  
ATOM   3131  OG1 THR B 418      22.140  93.271 147.860  1.00 15.28           O  
ATOM   3132  N   GLU B 419      19.758  90.822 149.067  1.00 15.33           N  
ATOM   3133  CA  GLU B 419      18.795  90.988 150.151  1.00 15.33           C  
ATOM   3134  C   GLU B 419      17.703  89.924 150.087  1.00 15.33           C  
ATOM   3135  CB  GLU B 419      18.171  92.385 150.107  1.00 15.33           C  
ATOM   3136  O   GLU B 419      17.410  89.266 151.087  1.00 15.33           O  
ATOM   3137  CG  GLU B 419      18.909  93.415 150.948  1.00 15.33           C  
ATOM   3138  CD  GLU B 419      18.226  94.773 150.971  1.00 15.33           C  
ATOM   3139  OE1 GLU B 419      18.649  95.653 151.754  1.00 15.33           O  
ATOM   3140  OE2 GLU B 419      17.258  94.959 150.199  1.00 15.33           O  
ATOM   3141  N   GLY B 420      16.452  90.425 149.396  1.00 15.63           N  
ATOM   3142  CA  GLY B 420      15.310  90.745 150.238  1.00 15.63           C  
ATOM   3143  C   GLY B 420      14.347  89.585 150.403  1.00 15.63           C  
ATOM   3144  O   GLY B 420      14.273  88.980 151.475  1.00 15.63           O  
ATOM   3145  N   PRO B 421      13.092  89.758 149.496  1.00 17.62           N  
ATOM   3146  CA  PRO B 421      11.792  90.202 150.004  1.00 17.62           C  
ATOM   3147  C   PRO B 421      10.903  89.040 150.443  1.00 17.62           C  
ATOM   3148  CB  PRO B 421      11.179  90.937 148.809  1.00 17.62           C  
ATOM   3149  O   PRO B 421      11.160  87.890 150.081  1.00 17.62           O  
ATOM   3150  CG  PRO B 421      11.933  90.432 147.622  1.00 17.62           C  
ATOM   3151  CD  PRO B 421      13.042  89.542 148.104  1.00 17.62           C  
ATOM   3152  N   GLY B 422       9.493  89.520 150.561  1.00 16.03           N  
ATOM   3153  CA  GLY B 422       8.474  89.511 151.598  1.00 16.03           C  
ATOM   3154  C   GLY B 422       7.321  88.574 151.294  1.00 16.03           C  
ATOM   3155  O   GLY B 422       7.484  87.352 151.321  1.00 16.03           O  
ATOM   3156  N   SER B 423       5.995  89.209 150.916  1.00 18.47           N  
ATOM   3157  CA  SER B 423       4.926  89.285 151.907  1.00 18.47           C  
ATOM   3158  C   SER B 423       3.965  88.109 151.775  1.00 18.47           C  
ATOM   3159  CB  SER B 423       4.158  90.600 151.769  1.00 18.47           C  
ATOM   3160  O   SER B 423       4.069  87.318 150.835  1.00 18.47           O  
ATOM   3161  OG  SER B 423       3.229  90.754 152.828  1.00 18.47           O  
ATOM   3162  N   VAL B 424       2.649  88.446 152.277  1.00 18.13           N  
ATOM   3163  CA  VAL B 424       1.575  88.203 153.235  1.00 18.13           C  
ATOM   3164  C   VAL B 424       0.316  87.755 152.498  1.00 18.13           C  
ATOM   3165  CB  VAL B 424       1.277  89.460 154.084  1.00 18.13           C  
ATOM   3166  O   VAL B 424      -0.250  86.703 152.806  1.00 18.13           O  
ATOM   3167  CG1 VAL B 424       0.642  89.073 155.418  1.00 18.13           C  
ATOM   3168  CG2 VAL B 424       2.555  90.266 154.310  1.00 18.13           C  
ATOM   3169  N   HIS B 425      -0.772  88.725 152.460  1.00 20.18           N  
ATOM   3170  CA  HIS B 425      -2.002  88.896 153.225  1.00 20.18           C  
ATOM   3171  C   HIS B 425      -3.219  88.464 152.415  1.00 20.18           C  
ATOM   3172  CB  HIS B 425      -2.158  90.351 153.671  1.00 20.18           C  
ATOM   3173  O   HIS B 425      -4.049  87.691 152.898  1.00 20.18           O  
ATOM   3174  CG  HIS B 425      -1.939  90.556 155.136  1.00 20.18           C  
ATOM   3175  CD2 HIS B 425      -1.069  91.351 155.803  1.00 20.18           C  
ATOM   3176  ND1 HIS B 425      -2.669  89.891 156.097  1.00 20.18           N  
ATOM   3177  CE1 HIS B 425      -2.256  90.270 157.295  1.00 20.18           C  
ATOM   3178  NE2 HIS B 425      -1.286  91.156 157.144  1.00 20.18           N  
ATOM   3179  N   SER B 426      -3.932  89.348 152.038  1.00 18.72           N  
ATOM   3180  CA  SER B 426      -5.048  89.971 152.742  1.00 18.72           C  
ATOM   3181  C   SER B 426      -6.382  89.599 152.104  1.00 18.72           C  
ATOM   3182  CB  SER B 426      -4.889  91.492 152.760  1.00 18.72           C  
ATOM   3183  O   SER B 426      -6.421  89.131 150.964  1.00 18.72           O  
ATOM   3184  OG  SER B 426      -4.187  91.911 153.918  1.00 18.72           O  
ATOM   3185  N   ASP B 427      -7.547  90.082 152.782  1.00 19.59           N  
ATOM   3186  CA  ASP B 427      -8.874  89.824 153.332  1.00 19.59           C  
ATOM   3187  C   ASP B 427      -9.954  89.994 152.265  1.00 19.59           C  
ATOM   3188  CB  ASP B 427      -9.155  90.752 154.516  1.00 19.59           C  
ATOM   3189  O   ASP B 427     -10.801  89.116 152.086  1.00 19.59           O  
ATOM   3190  CG  ASP B 427      -8.940  90.079 155.860  1.00 19.59           C  
ATOM   3191  OD1 ASP B 427      -8.823  88.836 155.908  1.00 19.59           O  
ATOM   3192  OD2 ASP B 427      -8.889  90.799 156.881  1.00 19.59           O  
ATOM   3193  N   THR B 428     -10.552  91.265 152.359  1.00 20.03           N  
ATOM   3194  CA  THR B 428     -11.869  91.763 152.741  1.00 20.03           C  
ATOM   3195  C   THR B 428     -12.842  91.675 151.569  1.00 20.03           C  
ATOM   3196  CB  THR B 428     -11.792  93.219 153.239  1.00 20.03           C  
ATOM   3197  O   THR B 428     -12.537  91.054 150.548  1.00 20.03           O  
ATOM   3198  CG2 THR B 428     -11.542  93.273 154.742  1.00 20.03           C  
ATOM   3199  OG1 THR B 428     -10.723  93.893 152.563  1.00 20.03           O  
ATOM   3200  N   SER B 429     -13.603  92.868 151.511  1.00 18.58           N  
ATOM   3201  CA  SER B 429     -14.929  93.457 151.665  1.00 18.58           C  
ATOM   3202  C   SER B 429     -15.691  93.455 150.344  1.00 18.58           C  
ATOM   3203  CB  SER B 429     -14.823  94.886 152.199  1.00 18.58           C  
ATOM   3204  O   SER B 429     -15.211  92.914 149.345  1.00 18.58           O  
ATOM   3205  OG  SER B 429     -14.071  94.920 153.400  1.00 18.58           O  
ATOM   3206  N   ASN B 430     -15.921  94.730 150.125  1.00 16.15           N  
ATOM   3207  CA  ASN B 430     -17.205  95.396 149.935  1.00 16.15           C  
ATOM   3208  C   ASN B 430     -17.725  95.216 148.512  1.00 16.15           C  
ATOM   3209  CB  ASN B 430     -17.093  96.884 150.276  1.00 16.15           C  
ATOM   3210  O   ASN B 430     -16.949  95.242 147.555  1.00 16.15           O  
ATOM   3211  CG  ASN B 430     -17.950  97.277 151.463  1.00 16.15           C  
ATOM   3212  ND2 ASN B 430     -17.758  98.495 151.955  1.00 16.15           N  
ATOM   3213  OD1 ASN B 430     -18.778  96.493 151.934  1.00 16.15           O  
TER    3214      ASN B 430                                                      
ATOM   3215  N   MET C   1     -19.431 -37.531  -4.279  1.00 31.98           N  
ATOM   3216  CA  MET C   1     -18.303 -37.021  -3.504  1.00 31.98           C  
ATOM   3217  C   MET C   1     -18.787 -36.283  -2.260  1.00 31.98           C  
ATOM   3218  CB  MET C   1     -17.438 -36.093  -4.359  1.00 31.98           C  
ATOM   3219  O   MET C   1     -19.625 -35.385  -2.353  1.00 31.98           O  
ATOM   3220  CG  MET C   1     -15.983 -36.523  -4.451  1.00 31.98           C  
ATOM   3221  SD  MET C   1     -14.972 -35.371  -5.458  1.00 31.98           S  
ATOM   3222  CE  MET C   1     -13.433 -36.323  -5.585  1.00 31.98           C  
ATOM   3223  N   ASP C   2     -18.933 -36.940  -1.295  1.00 38.58           N  
ATOM   3224  CA  ASP C   2     -19.319 -36.375  -0.006  1.00 38.58           C  
ATOM   3225  C   ASP C   2     -18.486 -35.138   0.323  1.00 38.58           C  
ATOM   3226  CB  ASP C   2     -19.172 -37.418   1.104  1.00 38.58           C  
ATOM   3227  O   ASP C   2     -17.288 -35.244   0.593  1.00 38.58           O  
ATOM   3228  CG  ASP C   2     -20.291 -37.356   2.128  1.00 38.58           C  
ATOM   3229  OD1 ASP C   2     -21.082 -36.389   2.110  1.00 38.58           O  
ATOM   3230  OD2 ASP C   2     -20.381 -38.282   2.964  1.00 38.58           O  
ATOM   3231  N   ILE C   3     -18.734 -33.997  -0.316  1.00 44.99           N  
ATOM   3232  CA  ILE C   3     -18.104 -32.708  -0.052  1.00 44.99           C  
ATOM   3233  C   ILE C   3     -17.720 -32.613   1.423  1.00 44.99           C  
ATOM   3234  CB  ILE C   3     -19.031 -31.535  -0.442  1.00 44.99           C  
ATOM   3235  O   ILE C   3     -16.719 -31.983   1.771  1.00 44.99           O  
ATOM   3236  CG1 ILE C   3     -19.518 -31.696  -1.886  1.00 44.99           C  
ATOM   3237  CG2 ILE C   3     -18.316 -30.194  -0.250  1.00 44.99           C  
ATOM   3238  CD1 ILE C   3     -20.633 -30.734  -2.275  1.00 44.99           C  
ATOM   3239  N   SER C   4     -18.660 -33.150   2.252  1.00 41.60           N  
ATOM   3240  CA  SER C   4     -18.441 -33.007   3.688  1.00 41.60           C  
ATOM   3241  C   SER C   4     -17.187 -33.752   4.133  1.00 41.60           C  
ATOM   3242  CB  SER C   4     -19.652 -33.521   4.468  1.00 41.60           C  
ATOM   3243  O   SER C   4     -16.488 -33.310   5.047  1.00 41.60           O  
ATOM   3244  OG  SER C   4     -20.019 -34.818   4.031  1.00 41.60           O  
ATOM   3245  N   LYS C   5     -17.121 -34.984   3.668  1.00 44.97           N  
ATOM   3246  CA  LYS C   5     -16.043 -35.829   4.176  1.00 44.97           C  
ATOM   3247  C   LYS C   5     -14.683 -35.333   3.695  1.00 44.97           C  
ATOM   3248  CB  LYS C   5     -16.253 -37.282   3.747  1.00 44.97           C  
ATOM   3249  O   LYS C   5     -13.664 -35.569   4.348  1.00 44.97           O  
ATOM   3250  CG  LYS C   5     -17.016 -38.122   4.760  1.00 44.97           C  
ATOM   3251  CD  LYS C   5     -17.068 -39.587   4.345  1.00 44.97           C  
ATOM   3252  CE  LYS C   5     -17.887 -40.418   5.324  1.00 44.97           C  
ATOM   3253  NZ  LYS C   5     -17.990 -41.843   4.890  1.00 44.97           N  
ATOM   3254  N   GLY C   6     -14.630 -34.300   2.807  1.00 40.84           N  
ATOM   3255  CA  GLY C   6     -13.342 -33.798   2.357  1.00 40.84           C  
ATOM   3256  C   GLY C   6     -13.151 -32.317   2.629  1.00 40.84           C  
ATOM   3257  O   GLY C   6     -12.275 -31.681   2.039  1.00 40.84           O  
ATOM   3258  N   LEU C   7     -14.157 -31.612   2.921  1.00 49.16           N  
ATOM   3259  CA  LEU C   7     -13.790 -30.212   3.104  1.00 49.16           C  
ATOM   3260  C   LEU C   7     -12.885 -30.041   4.319  1.00 49.16           C  
ATOM   3261  CB  LEU C   7     -15.043 -29.346   3.261  1.00 49.16           C  
ATOM   3262  O   LEU C   7     -13.299 -30.309   5.450  1.00 49.16           O  
ATOM   3263  CG  LEU C   7     -15.720 -28.892   1.967  1.00 49.16           C  
ATOM   3264  CD1 LEU C   7     -17.221 -28.726   2.183  1.00 49.16           C  
ATOM   3265  CD2 LEU C   7     -15.100 -27.592   1.465  1.00 49.16           C  
ATOM   3266  N   PRO C   8     -11.673 -30.426   4.298  1.00 44.08           N  
ATOM   3267  CA  PRO C   8     -10.835 -30.238   5.485  1.00 44.08           C  
ATOM   3268  C   PRO C   8     -11.330 -29.107   6.384  1.00 44.08           C  
ATOM   3269  CB  PRO C   8      -9.461 -29.907   4.898  1.00 44.08           C  
ATOM   3270  O   PRO C   8     -12.048 -28.216   5.923  1.00 44.08           O  
ATOM   3271  CG  PRO C   8      -9.669 -29.901   3.418  1.00 44.08           C  
ATOM   3272  CD  PRO C   8     -11.123 -30.156   3.140  1.00 44.08           C  
ATOM   3273  N   GLY C   9     -11.887 -29.364   7.589  1.00 47.97           N  
ATOM   3274  CA  GLY C   9     -11.967 -28.204   8.463  1.00 47.97           C  
ATOM   3275  C   GLY C   9     -11.187 -27.011   7.945  1.00 47.97           C  
ATOM   3276  O   GLY C   9      -9.957 -27.054   7.867  1.00 47.97           O  
ATOM   3277  N   MET C  10     -11.702 -26.581   6.875  1.00 54.54           N  
ATOM   3278  CA  MET C  10     -10.992 -25.626   6.030  1.00 54.54           C  
ATOM   3279  C   MET C  10     -10.209 -24.627   6.876  1.00 54.54           C  
ATOM   3280  CB  MET C  10     -11.969 -24.884   5.117  1.00 54.54           C  
ATOM   3281  O   MET C  10     -10.799 -23.781   7.550  1.00 54.54           O  
ATOM   3282  CG  MET C  10     -12.563 -25.753   4.020  1.00 54.54           C  
ATOM   3283  SD  MET C  10     -11.654 -25.601   2.433  1.00 54.54           S  
ATOM   3284  CE  MET C  10     -13.030 -25.226   1.311  1.00 54.54           C  
ATOM   3285  N   GLN C  11      -8.999 -24.966   7.325  1.00 59.67           N  
ATOM   3286  CA  GLN C  11      -8.002 -24.080   7.916  1.00 59.67           C  
ATOM   3287  C   GLN C  11      -7.780 -22.845   7.046  1.00 59.67           C  
ATOM   3288  CB  GLN C  11      -6.680 -24.820   8.123  1.00 59.67           C  
ATOM   3289  O   GLN C  11      -8.116 -22.847   5.860  1.00 59.67           O  
ATOM   3290  CG  GLN C  11      -6.569 -25.514   9.474  1.00 59.67           C  
ATOM   3291  CD  GLN C  11      -5.260 -26.260   9.645  1.00 59.67           C  
ATOM   3292  NE2 GLN C  11      -5.079 -26.883  10.805  1.00 59.67           N  
ATOM   3293  OE1 GLN C  11      -4.417 -26.278   8.742  1.00 59.67           O  
ATOM   3294  N   GLY C  12      -7.657 -21.686   7.505  1.00 67.99           N  
ATOM   3295  CA  GLY C  12      -7.276 -20.446   6.849  1.00 67.99           C  
ATOM   3296  C   GLY C  12      -6.262 -20.645   5.738  1.00 67.99           C  
ATOM   3297  O   GLY C  12      -5.628 -21.698   5.651  1.00 67.99           O  
ATOM   3298  N   GLY C  13      -6.425 -19.890   4.611  1.00 81.23           N  
ATOM   3299  CA  GLY C  13      -5.443 -19.915   3.539  1.00 81.23           C  
ATOM   3300  C   GLY C  13      -6.052 -20.183   2.176  1.00 81.23           C  
ATOM   3301  O   GLY C  13      -7.243 -19.943   1.965  1.00 81.23           O  
ATOM   3302  N   LEU C  14      -5.214 -20.689   1.169  1.00 90.09           N  
ATOM   3303  CA  LEU C  14      -5.618 -20.885  -0.219  1.00 90.09           C  
ATOM   3304  C   LEU C  14      -5.872 -22.361  -0.508  1.00 90.09           C  
ATOM   3305  CB  LEU C  14      -4.547 -20.344  -1.171  1.00 90.09           C  
ATOM   3306  O   LEU C  14      -5.081 -23.220  -0.115  1.00 90.09           O  
ATOM   3307  CG  LEU C  14      -4.951 -20.210  -2.640  1.00 90.09           C  
ATOM   3308  CD1 LEU C  14      -6.007 -19.122  -2.802  1.00 90.09           C  
ATOM   3309  CD2 LEU C  14      -3.731 -19.912  -3.505  1.00 90.09           C  
ATOM   3310  N   HIS C  15      -7.022 -22.708  -1.018  1.00 90.10           N  
ATOM   3311  CA  HIS C  15      -7.392 -24.059  -1.425  1.00 90.10           C  
ATOM   3312  C   HIS C  15      -7.813 -24.097  -2.890  1.00 90.10           C  
ATOM   3313  CB  HIS C  15      -8.519 -24.595  -0.541  1.00 90.10           C  
ATOM   3314  O   HIS C  15      -8.693 -23.341  -3.307  1.00 90.10           O  
ATOM   3315  CG  HIS C  15      -8.205 -24.556   0.921  1.00 90.10           C  
ATOM   3316  CD2 HIS C  15      -8.486 -23.628   1.866  1.00 90.10           C  
ATOM   3317  ND1 HIS C  15      -7.516 -25.563   1.561  1.00 90.10           N  
ATOM   3318  CE1 HIS C  15      -7.387 -25.255   2.841  1.00 90.10           C  
ATOM   3319  NE2 HIS C  15      -7.967 -24.086   3.052  1.00 90.10           N  
ATOM   3320  N   ILE C  16      -7.246 -25.077  -3.648  1.00 93.33           N  
ATOM   3321  CA  ILE C  16      -7.508 -25.109  -5.082  1.00 93.33           C  
ATOM   3322  C   ILE C  16      -7.958 -26.510  -5.493  1.00 93.33           C  
ATOM   3323  CB  ILE C  16      -6.263 -24.687  -5.894  1.00 93.33           C  
ATOM   3324  O   ILE C  16      -7.392 -27.508  -5.041  1.00 93.33           O  
ATOM   3325  CG1 ILE C  16      -5.761 -23.316  -5.427  1.00 93.33           C  
ATOM   3326  CG2 ILE C  16      -6.575 -24.674  -7.394  1.00 93.33           C  
ATOM   3327  CD1 ILE C  16      -4.501 -22.842  -6.139  1.00 93.33           C  
ATOM   3328  N   TRP C  17      -9.018 -26.604  -6.313  1.00 91.45           N  
ATOM   3329  CA  TRP C  17      -9.522 -27.859  -6.859  1.00 91.45           C  
ATOM   3330  C   TRP C  17      -9.537 -27.823  -8.383  1.00 91.45           C  
ATOM   3331  CB  TRP C  17     -10.930 -28.149  -6.329  1.00 91.45           C  
ATOM   3332  O   TRP C  17      -9.792 -26.776  -8.983  1.00 91.45           O  
ATOM   3333  CG  TRP C  17     -10.990 -28.366  -4.847  1.00 91.45           C  
ATOM   3334  CD1 TRP C  17     -10.895 -29.559  -4.185  1.00 91.45           C  
ATOM   3335  CD2 TRP C  17     -11.164 -27.362  -3.843  1.00 91.45           C  
ATOM   3336  CE2 TRP C  17     -11.164 -28.017  -2.592  1.00 91.45           C  
ATOM   3337  CE3 TRP C  17     -11.318 -25.970  -3.880  1.00 91.45           C  
ATOM   3338  NE1 TRP C  17     -10.999 -29.355  -2.828  1.00 91.45           N  
ATOM   3339  CH2 TRP C  17     -11.463 -25.965  -1.452  1.00 91.45           C  
ATOM   3340  CZ2 TRP C  17     -11.314 -27.326  -1.387  1.00 91.45           C  
ATOM   3341  CZ3 TRP C  17     -11.467 -25.284  -2.680  1.00 91.45           C  
ATOM   3342  N   ILE C  18      -9.295 -28.964  -8.948  1.00 89.72           N  
ATOM   3343  CA  ILE C  18      -9.310 -29.085 -10.402  1.00 89.72           C  
ATOM   3344  C   ILE C  18     -10.345 -30.126 -10.822  1.00 89.72           C  
ATOM   3345  CB  ILE C  18      -7.917 -29.462 -10.952  1.00 89.72           C  
ATOM   3346  O   ILE C  18     -10.564 -31.114 -10.116  1.00 89.72           O  
ATOM   3347  CG1 ILE C  18      -7.937 -29.490 -12.484  1.00 89.72           C  
ATOM   3348  CG2 ILE C  18      -7.459 -30.810 -10.386  1.00 89.72           C  
ATOM   3349  CD1 ILE C  18      -6.558 -29.603 -13.120  1.00 89.72           C  
ATOM   3350  N   SER C  19     -11.031 -29.866 -11.879  1.00 79.73           N  
ATOM   3351  CA  SER C  19     -12.027 -30.801 -12.392  1.00 79.73           C  
ATOM   3352  C   SER C  19     -11.366 -31.986 -13.088  1.00 79.73           C  
ATOM   3353  CB  SER C  19     -12.976 -30.095 -13.361  1.00 79.73           C  
ATOM   3354  O   SER C  19     -10.493 -31.805 -13.939  1.00 79.73           O  
ATOM   3355  OG  SER C  19     -12.333 -29.837 -14.597  1.00 79.73           O  
ATOM   3356  N   GLU C  20     -11.584 -33.208 -12.537  1.00 72.61           N  
ATOM   3357  CA  GLU C  20     -11.108 -34.446 -13.146  1.00 72.61           C  
ATOM   3358  C   GLU C  20     -12.221 -35.487 -13.225  1.00 72.61           C  
ATOM   3359  CB  GLU C  20      -9.917 -35.008 -12.365  1.00 72.61           C  
ATOM   3360  O   GLU C  20     -12.725 -35.943 -12.196  1.00 72.61           O  
ATOM   3361  CG  GLU C  20      -9.093 -36.022 -13.144  1.00 72.61           C  
ATOM   3362  CD  GLU C  20      -7.922 -36.580 -12.351  1.00 72.61           C  
ATOM   3363  OE1 GLU C  20      -7.176 -37.430 -12.887  1.00 72.61           O  
ATOM   3364  OE2 GLU C  20      -7.751 -36.165 -11.183  1.00 72.61           O  
ATOM   3365  N   ASN C  21     -12.486 -36.036 -14.321  1.00 66.87           N  
ATOM   3366  CA  ASN C  21     -13.502 -37.059 -14.543  1.00 66.87           C  
ATOM   3367  C   ASN C  21     -14.817 -36.701 -13.857  1.00 66.87           C  
ATOM   3368  CB  ASN C  21     -13.005 -38.423 -14.061  1.00 66.87           C  
ATOM   3369  O   ASN C  21     -15.377 -37.513 -13.118  1.00 66.87           O  
ATOM   3370  CG  ASN C  21     -11.904 -38.987 -14.938  1.00 66.87           C  
ATOM   3371  ND2 ASN C  21     -11.119 -39.905 -14.387  1.00 66.87           N  
ATOM   3372  OD1 ASN C  21     -11.760 -38.601 -16.100  1.00 66.87           O  
ATOM   3373  N   ARG C  22     -15.225 -35.526 -13.944  1.00 68.16           N  
ATOM   3374  CA  ARG C  22     -16.498 -35.000 -13.462  1.00 68.16           C  
ATOM   3375  C   ARG C  22     -16.476 -34.812 -11.949  1.00 68.16           C  
ATOM   3376  CB  ARG C  22     -17.648 -35.929 -13.857  1.00 68.16           C  
ATOM   3377  O   ARG C  22     -17.527 -34.771 -11.307  1.00 68.16           O  
ATOM   3378  CG  ARG C  22     -17.936 -35.953 -15.350  1.00 68.16           C  
ATOM   3379  CD  ARG C  22     -19.203 -36.734 -15.668  1.00 68.16           C  
ATOM   3380  NE  ARG C  22     -19.506 -36.713 -17.096  1.00 68.16           N  
ATOM   3381  NH1 ARG C  22     -21.566 -37.737 -16.886  1.00 68.16           N  
ATOM   3382  NH2 ARG C  22     -20.793 -37.120 -18.954  1.00 68.16           N  
ATOM   3383  CZ  ARG C  22     -20.621 -37.190 -17.642  1.00 68.16           C  
ATOM   3384  N   LYS C  23     -15.276 -34.961 -11.372  1.00 74.55           N  
ATOM   3385  CA  LYS C  23     -15.133 -34.713  -9.941  1.00 74.55           C  
ATOM   3386  C   LYS C  23     -14.086 -33.636  -9.671  1.00 74.55           C  
ATOM   3387  CB  LYS C  23     -14.759 -36.002  -9.207  1.00 74.55           C  
ATOM   3388  O   LYS C  23     -13.190 -33.415 -10.489  1.00 74.55           O  
ATOM   3389  CG  LYS C  23     -15.842 -37.070  -9.241  1.00 74.55           C  
ATOM   3390  CD  LYS C  23     -15.448 -38.293  -8.423  1.00 74.55           C  
ATOM   3391  CE  LYS C  23     -16.521 -39.371  -8.475  1.00 74.55           C  
ATOM   3392  NZ  LYS C  23     -16.133 -40.578  -7.684  1.00 74.55           N  
ATOM   3393  N   MET C  24     -14.225 -32.923  -8.627  1.00 80.18           N  
ATOM   3394  CA  MET C  24     -13.251 -31.908  -8.236  1.00 80.18           C  
ATOM   3395  C   MET C  24     -12.229 -32.482  -7.260  1.00 80.18           C  
ATOM   3396  CB  MET C  24     -13.952 -30.702  -7.609  1.00 80.18           C  
ATOM   3397  O   MET C  24     -12.596 -33.004  -6.206  1.00 80.18           O  
ATOM   3398  CG  MET C  24     -14.822 -29.924  -8.584  1.00 80.18           C  
ATOM   3399  SD  MET C  24     -13.843 -29.111  -9.905  1.00 80.18           S  
ATOM   3400  CE  MET C  24     -13.115 -27.740  -8.966  1.00 80.18           C  
ATOM   3401  N   VAL C  25     -10.982 -32.384  -7.628  1.00 82.39           N  
ATOM   3402  CA  VAL C  25      -9.913 -32.941  -6.806  1.00 82.39           C  
ATOM   3403  C   VAL C  25      -8.988 -31.822  -6.333  1.00 82.39           C  
ATOM   3404  CB  VAL C  25      -9.105 -34.011  -7.575  1.00 82.39           C  
ATOM   3405  O   VAL C  25      -8.718 -30.875  -7.075  1.00 82.39           O  
ATOM   3406  CG1 VAL C  25      -9.950 -35.262  -7.808  1.00 82.39           C  
ATOM   3407  CG2 VAL C  25      -8.602 -33.447  -8.903  1.00 82.39           C  
ATOM   3408  N   PRO C  26      -8.547 -31.939  -5.107  1.00 86.27           N  
ATOM   3409  CA  PRO C  26      -7.648 -30.908  -4.582  1.00 86.27           C  
ATOM   3410  C   PRO C  26      -6.304 -30.873  -5.305  1.00 86.27           C  
ATOM   3411  CB  PRO C  26      -7.469 -31.309  -3.115  1.00 86.27           C  
ATOM   3412  O   PRO C  26      -5.738 -31.924  -5.615  1.00 86.27           O  
ATOM   3413  CG  PRO C  26      -8.586 -32.264  -2.842  1.00 86.27           C  
ATOM   3414  CD  PRO C  26      -9.025 -32.870  -4.144  1.00 86.27           C  
ATOM   3415  N   VAL C  27      -5.809 -29.672  -5.552  1.00 88.29           N  
ATOM   3416  CA  VAL C  27      -4.506 -29.466  -6.176  1.00 88.29           C  
ATOM   3417  C   VAL C  27      -3.424 -29.394  -5.101  1.00 88.29           C  
ATOM   3418  CB  VAL C  27      -4.486 -28.184  -7.039  1.00 88.29           C  
ATOM   3419  O   VAL C  27      -3.588 -28.706  -4.091  1.00 88.29           O  
ATOM   3420  CG1 VAL C  27      -3.096 -27.952  -7.628  1.00 88.29           C  
ATOM   3421  CG2 VAL C  27      -5.533 -28.272  -8.148  1.00 88.29           C  
ATOM   3422  N   PRO C  28      -2.382 -30.144  -5.280  1.00 82.51           N  
ATOM   3423  CA  PRO C  28      -1.286 -30.040  -4.313  1.00 82.51           C  
ATOM   3424  C   PRO C  28      -0.666 -28.646  -4.272  1.00 82.51           C  
ATOM   3425  CB  PRO C  28      -0.274 -31.074  -4.814  1.00 82.51           C  
ATOM   3426  O   PRO C  28      -0.580 -27.974  -5.303  1.00 82.51           O  
ATOM   3427  CG  PRO C  28      -1.015 -31.866  -5.842  1.00 82.51           C  
ATOM   3428  CD  PRO C  28      -2.225 -31.084  -6.266  1.00 82.51           C  
ATOM   3429  N   GLU C  29      -0.221 -28.198  -3.174  1.00 81.85           N  
ATOM   3430  CA  GLU C  29       0.273 -26.843  -2.951  1.00 81.85           C  
ATOM   3431  C   GLU C  29       1.451 -26.527  -3.869  1.00 81.85           C  
ATOM   3432  CB  GLU C  29       0.680 -26.653  -1.488  1.00 81.85           C  
ATOM   3433  O   GLU C  29       1.607 -25.390  -4.318  1.00 81.85           O  
ATOM   3434  CG  GLU C  29      -0.496 -26.456  -0.543  1.00 81.85           C  
ATOM   3435  CD  GLU C  29      -0.074 -26.158   0.887  1.00 81.85           C  
ATOM   3436  OE1 GLU C  29      -0.955 -26.037   1.768  1.00 81.85           O  
ATOM   3437  OE2 GLU C  29       1.149 -26.044   1.128  1.00 81.85           O  
ATOM   3438  N   GLY C  30       2.253 -27.568  -4.064  1.00 78.22           N  
ATOM   3439  CA  GLY C  30       3.398 -27.381  -4.940  1.00 78.22           C  
ATOM   3440  C   GLY C  30       3.010 -27.023  -6.362  1.00 78.22           C  
ATOM   3441  O   GLY C  30       3.824 -26.485  -7.116  1.00 78.22           O  
ATOM   3442  N   ALA C  31       1.747 -27.225  -6.691  1.00 86.53           N  
ATOM   3443  CA  ALA C  31       1.300 -27.007  -8.064  1.00 86.53           C  
ATOM   3444  C   ALA C  31       0.458 -25.738  -8.171  1.00 86.53           C  
ATOM   3445  CB  ALA C  31       0.506 -28.212  -8.564  1.00 86.53           C  
ATOM   3446  O   ALA C  31      -0.066 -25.422  -9.242  1.00 86.53           O  
ATOM   3447  N   TYR C  32       0.354 -25.052  -7.085  1.00 90.77           N  
ATOM   3448  CA  TYR C  32      -0.411 -23.810  -7.125  1.00 90.77           C  
ATOM   3449  C   TYR C  32       0.183 -22.837  -8.136  1.00 90.77           C  
ATOM   3450  CB  TYR C  32      -0.455 -23.161  -5.738  1.00 90.77           C  
ATOM   3451  O   TYR C  32       1.403 -22.674  -8.208  1.00 90.77           O  
ATOM   3452  CG  TYR C  32      -1.377 -23.860  -4.770  1.00 90.77           C  
ATOM   3453  CD1 TYR C  32      -2.000 -25.058  -5.111  1.00 90.77           C  
ATOM   3454  CD2 TYR C  32      -1.629 -23.323  -3.512  1.00 90.77           C  
ATOM   3455  CE1 TYR C  32      -2.852 -25.705  -4.223  1.00 90.77           C  
ATOM   3456  CE2 TYR C  32      -2.480 -23.961  -2.615  1.00 90.77           C  
ATOM   3457  OH  TYR C  32      -3.929 -25.786  -2.095  1.00 90.77           O  
ATOM   3458  CZ  TYR C  32      -3.086 -25.150  -2.979  1.00 90.77           C  
ATOM   3459  N   GLY C  33      -0.691 -22.272  -8.940  1.00 93.02           N  
ATOM   3460  CA  GLY C  33      -0.250 -21.306  -9.934  1.00 93.02           C  
ATOM   3461  C   GLY C  33      -0.147 -21.892 -11.329  1.00 93.02           C  
ATOM   3462  O   GLY C  33      -0.004 -21.156 -12.308  1.00 93.02           O  
ATOM   3463  N   ASN C  34      -0.178 -23.222 -11.392  1.00 91.95           N  
ATOM   3464  CA  ASN C  34      -0.199 -23.921 -12.673  1.00 91.95           C  
ATOM   3465  C   ASN C  34      -1.621 -24.291 -13.085  1.00 91.95           C  
ATOM   3466  CB  ASN C  34       0.680 -25.172 -12.616  1.00 91.95           C  
ATOM   3467  O   ASN C  34      -2.310 -25.020 -12.369  1.00 91.95           O  
ATOM   3468  CG  ASN C  34       2.156 -24.844 -12.515  1.00 91.95           C  
ATOM   3469  ND2 ASN C  34       2.719 -25.002 -11.322  1.00 91.95           N  
ATOM   3470  OD1 ASN C  34       2.786 -24.452 -13.500  1.00 91.95           O  
ATOM   3471  N   PHE C  35      -2.024 -23.835 -14.204  1.00 93.76           N  
ATOM   3472  CA  PHE C  35      -3.396 -24.077 -14.632  1.00 93.76           C  
ATOM   3473  C   PHE C  35      -3.429 -24.673 -16.034  1.00 93.76           C  
ATOM   3474  CB  PHE C  35      -4.209 -22.778 -14.595  1.00 93.76           C  
ATOM   3475  O   PHE C  35      -2.847 -24.114 -16.966  1.00 93.76           O  
ATOM   3476  CG  PHE C  35      -4.355 -22.194 -13.216  1.00 93.76           C  
ATOM   3477  CD1 PHE C  35      -5.419 -22.560 -12.400  1.00 93.76           C  
ATOM   3478  CD2 PHE C  35      -3.429 -21.277 -12.736  1.00 93.76           C  
ATOM   3479  CE1 PHE C  35      -5.557 -22.020 -11.123  1.00 93.76           C  
ATOM   3480  CE2 PHE C  35      -3.561 -20.733 -11.461  1.00 93.76           C  
ATOM   3481  CZ  PHE C  35      -4.626 -21.105 -10.657  1.00 93.76           C  
ATOM   3482  N   PHE C  36      -4.175 -25.739 -16.174  1.00 91.87           N  
ATOM   3483  CA  PHE C  36      -4.307 -26.370 -17.482  1.00 91.87           C  
ATOM   3484  C   PHE C  36      -5.430 -25.723 -18.284  1.00 91.87           C  
ATOM   3485  CB  PHE C  36      -4.566 -27.872 -17.333  1.00 91.87           C  
ATOM   3486  O   PHE C  36      -6.548 -25.573 -17.787  1.00 91.87           O  
ATOM   3487  CG  PHE C  36      -3.373 -28.648 -16.842  1.00 91.87           C  
ATOM   3488  CD1 PHE C  36      -2.338 -28.978 -17.707  1.00 91.87           C  
ATOM   3489  CD2 PHE C  36      -3.288 -29.046 -15.514  1.00 91.87           C  
ATOM   3490  CE1 PHE C  36      -1.233 -29.696 -17.256  1.00 91.87           C  
ATOM   3491  CE2 PHE C  36      -2.187 -29.764 -15.056  1.00 91.87           C  
ATOM   3492  CZ  PHE C  36      -1.161 -30.089 -15.928  1.00 91.87           C  
ATOM   3493  N   GLU C  37      -5.207 -25.397 -19.523  1.00 91.20           N  
ATOM   3494  CA  GLU C  37      -6.103 -24.610 -20.364  1.00 91.20           C  
ATOM   3495  C   GLU C  37      -7.380 -25.382 -20.685  1.00 91.20           C  
ATOM   3496  CB  GLU C  37      -5.400 -24.195 -21.659  1.00 91.20           C  
ATOM   3497  O   GLU C  37      -8.402 -24.786 -21.032  1.00 91.20           O  
ATOM   3498  CG  GLU C  37      -4.228 -23.248 -21.447  1.00 91.20           C  
ATOM   3499  CD  GLU C  37      -3.566 -22.813 -22.744  1.00 91.20           C  
ATOM   3500  OE1 GLU C  37      -2.809 -21.816 -22.735  1.00 91.20           O  
ATOM   3501  OE2 GLU C  37      -3.806 -23.474 -23.779  1.00 91.20           O  
ATOM   3502  N   GLU C  38      -7.398 -26.696 -20.509  1.00 89.48           N  
ATOM   3503  CA  GLU C  38      -8.545 -27.525 -20.868  1.00 89.48           C  
ATOM   3504  C   GLU C  38      -9.439 -27.784 -19.659  1.00 89.48           C  
ATOM   3505  CB  GLU C  38      -8.080 -28.852 -21.473  1.00 89.48           C  
ATOM   3506  O   GLU C  38     -10.453 -28.477 -19.767  1.00 89.48           O  
ATOM   3507  CG  GLU C  38      -7.387 -28.705 -22.820  1.00 89.48           C  
ATOM   3508  CD  GLU C  38      -6.970 -30.035 -23.428  1.00 89.48           C  
ATOM   3509  OE1 GLU C  38      -6.306 -30.035 -24.489  1.00 89.48           O  
ATOM   3510  OE2 GLU C  38      -7.312 -31.085 -22.840  1.00 89.48           O  
ATOM   3511  N   HIS C  39      -9.044 -27.227 -18.542  1.00 90.73           N  
ATOM   3512  CA  HIS C  39      -9.774 -27.556 -17.322  1.00 90.73           C  
ATOM   3513  C   HIS C  39     -10.351 -26.303 -16.671  1.00 90.73           C  
ATOM   3514  CB  HIS C  39      -8.864 -28.289 -16.334  1.00 90.73           C  
ATOM   3515  O   HIS C  39     -10.051 -25.184 -17.094  1.00 90.73           O  
ATOM   3516  CG  HIS C  39      -8.516 -29.680 -16.759  1.00 90.73           C  
ATOM   3517  CD2 HIS C  39      -7.449 -30.161 -17.440  1.00 90.73           C  
ATOM   3518  ND1 HIS C  39      -9.320 -30.765 -16.484  1.00 90.73           N  
ATOM   3519  CE1 HIS C  39      -8.761 -31.856 -16.980  1.00 90.73           C  
ATOM   3520  NE2 HIS C  39      -7.625 -31.517 -17.565  1.00 90.73           N  
ATOM   3521  N   CYS C  40     -11.256 -26.592 -15.680  1.00 92.41           N  
ATOM   3522  CA  CYS C  40     -11.767 -25.550 -14.796  1.00 92.41           C  
ATOM   3523  C   CYS C  40     -11.255 -25.743 -13.373  1.00 92.41           C  
ATOM   3524  CB  CYS C  40     -13.296 -25.546 -14.801  1.00 92.41           C  
ATOM   3525  O   CYS C  40     -10.994 -26.870 -12.950  1.00 92.41           O  
ATOM   3526  SG  CYS C  40     -14.017 -25.090 -16.392  1.00 92.41           S  
ATOM   3527  N   TYR C  41     -11.030 -24.626 -12.722  1.00 93.69           N  
ATOM   3528  CA  TYR C  41     -10.557 -24.682 -11.343  1.00 93.69           C  
ATOM   3529  C   TYR C  41     -11.512 -23.949 -10.409  1.00 93.69           C  
ATOM   3530  CB  TYR C  41      -9.153 -24.079 -11.231  1.00 93.69           C  
ATOM   3531  O   TYR C  41     -12.192 -23.006 -10.820  1.00 93.69           O  
ATOM   3532  CG  TYR C  41      -8.081 -24.910 -11.893  1.00 93.69           C  
ATOM   3533  CD1 TYR C  41      -7.211 -25.691 -11.136  1.00 93.69           C  
ATOM   3534  CD2 TYR C  41      -7.936 -24.916 -13.276  1.00 93.69           C  
ATOM   3535  CE1 TYR C  41      -6.220 -26.457 -11.741  1.00 93.69           C  
ATOM   3536  CE2 TYR C  41      -6.949 -25.679 -13.892  1.00 93.69           C  
ATOM   3537  OH  TYR C  41      -5.118 -27.202 -13.722  1.00 93.69           O  
ATOM   3538  CZ  TYR C  41      -6.097 -26.445 -13.117  1.00 93.69           C  
ATOM   3539  N   VAL C  42     -11.628 -24.425  -9.197  1.00 94.09           N  
ATOM   3540  CA  VAL C  42     -12.292 -23.697  -8.121  1.00 94.09           C  
ATOM   3541  C   VAL C  42     -11.276 -23.334  -7.040  1.00 94.09           C  
ATOM   3542  CB  VAL C  42     -13.449 -24.518  -7.510  1.00 94.09           C  
ATOM   3543  O   VAL C  42     -10.553 -24.200  -6.542  1.00 94.09           O  
ATOM   3544  CG1 VAL C  42     -14.066 -23.781  -6.322  1.00 94.09           C  
ATOM   3545  CG2 VAL C  42     -14.510 -24.813  -8.569  1.00 94.09           C  
ATOM   3546  N   ILE C  43     -11.209 -22.061  -6.743  1.00 94.88           N  
ATOM   3547  CA  ILE C  43     -10.212 -21.577  -5.795  1.00 94.88           C  
ATOM   3548  C   ILE C  43     -10.907 -20.879  -4.627  1.00 94.88           C  
ATOM   3549  CB  ILE C  43      -9.207 -20.617  -6.471  1.00 94.88           C  
ATOM   3550  O   ILE C  43     -11.760 -20.012  -4.833  1.00 94.88           O  
ATOM   3551  CG1 ILE C  43      -8.482 -21.327  -7.620  1.00 94.88           C  
ATOM   3552  CG2 ILE C  43      -8.209 -20.072  -5.446  1.00 94.88           C  
ATOM   3553  CD1 ILE C  43      -9.186 -21.208  -8.964  1.00 94.88           C  
ATOM   3554  N   LEU C  44     -10.483 -21.276  -3.425  1.00 92.56           N  
ATOM   3555  CA  LEU C  44     -11.043 -20.668  -2.223  1.00 92.56           C  
ATOM   3556  C   LEU C  44      -9.947 -20.029  -1.377  1.00 92.56           C  
ATOM   3557  CB  LEU C  44     -11.799 -21.711  -1.397  1.00 92.56           C  
ATOM   3558  O   LEU C  44      -8.959 -20.683  -1.036  1.00 92.56           O  
ATOM   3559  CG  LEU C  44     -12.322 -21.249  -0.036  1.00 92.56           C  
ATOM   3560  CD1 LEU C  44     -13.419 -20.204  -0.217  1.00 92.56           C  
ATOM   3561  CD2 LEU C  44     -12.836 -22.436   0.771  1.00 92.56           C  
ATOM   3562  N   HIS C  45     -10.128 -18.795  -1.123  1.00 92.63           N  
ATOM   3563  CA  HIS C  45      -9.228 -18.116  -0.198  1.00 92.63           C  
ATOM   3564  C   HIS C  45      -9.947 -17.738   1.093  1.00 92.63           C  
ATOM   3565  CB  HIS C  45      -8.630 -16.868  -0.851  1.00 92.63           C  
ATOM   3566  O   HIS C  45     -10.956 -17.030   1.062  1.00 92.63           O  
ATOM   3567  CG  HIS C  45      -7.726 -16.093   0.054  1.00 92.63           C  
ATOM   3568  CD2 HIS C  45      -6.419 -16.263   0.363  1.00 92.63           C  
ATOM   3569  ND1 HIS C  45      -8.151 -14.992   0.766  1.00 92.63           N  
ATOM   3570  CE1 HIS C  45      -7.141 -14.517   1.476  1.00 92.63           C  
ATOM   3571  NE2 HIS C  45      -6.079 -15.270   1.249  1.00 92.63           N  
ATOM   3572  N   VAL C  46      -9.387 -18.262   2.194  1.00 84.99           N  
ATOM   3573  CA  VAL C  46      -9.947 -17.958   3.507  1.00 84.99           C  
ATOM   3574  C   VAL C  46      -8.948 -17.135   4.317  1.00 84.99           C  
ATOM   3575  CB  VAL C  46     -10.326 -19.244   4.275  1.00 84.99           C  
ATOM   3576  O   VAL C  46      -7.810 -17.562   4.529  1.00 84.99           O  
ATOM   3577  CG1 VAL C  46     -11.016 -18.902   5.594  1.00 84.99           C  
ATOM   3578  CG2 VAL C  46     -11.221 -20.134   3.415  1.00 84.99           C  
ATOM   3579  N   PRO C  47      -9.356 -16.042   4.756  1.00 73.88           N  
ATOM   3580  CA  PRO C  47      -8.436 -15.212   5.536  1.00 73.88           C  
ATOM   3581  C   PRO C  47      -8.011 -15.873   6.846  1.00 73.88           C  
ATOM   3582  CB  PRO C  47      -9.247 -13.942   5.803  1.00 73.88           C  
ATOM   3583  O   PRO C  47      -8.799 -16.596   7.460  1.00 73.88           O  
ATOM   3584  CG  PRO C  47     -10.481 -14.095   4.974  1.00 73.88           C  
ATOM   3585  CD  PRO C  47     -10.556 -15.514   4.487  1.00 73.88           C  
ATOM   3586  N   GLN C  48      -6.698 -16.045   7.216  1.00 58.46           N  
ATOM   3587  CA  GLN C  48      -6.179 -16.733   8.394  1.00 58.46           C  
ATOM   3588  C   GLN C  48      -6.766 -16.149   9.676  1.00 58.46           C  
ATOM   3589  CB  GLN C  48      -4.652 -16.654   8.432  1.00 58.46           C  
ATOM   3590  O   GLN C  48      -7.187 -16.890  10.566  1.00 58.46           O  
ATOM   3591  CG  GLN C  48      -3.962 -17.629   7.487  1.00 58.46           C  
ATOM   3592  CD  GLN C  48      -2.492 -17.820   7.812  1.00 58.46           C  
ATOM   3593  NE2 GLN C  48      -1.842 -18.736   7.102  1.00 58.46           N  
ATOM   3594  OE1 GLN C  48      -1.945 -17.149   8.693  1.00 58.46           O  
ATOM   3595  N   SER C  49      -6.398 -14.836  10.013  1.00 52.34           N  
ATOM   3596  CA  SER C  49      -6.861 -14.313  11.293  1.00 52.34           C  
ATOM   3597  C   SER C  49      -8.135 -13.490  11.126  1.00 52.34           C  
ATOM   3598  CB  SER C  49      -5.775 -13.458  11.949  1.00 52.34           C  
ATOM   3599  O   SER C  49      -8.102 -12.393  10.565  1.00 52.34           O  
ATOM   3600  OG  SER C  49      -6.152 -12.092  11.967  1.00 52.34           O  
ATOM   3601  N   PRO C  50      -9.259 -14.164  11.218  1.00 44.58           N  
ATOM   3602  CA  PRO C  50     -10.502 -13.404  11.071  1.00 44.58           C  
ATOM   3603  C   PRO C  50     -10.526 -12.139  11.927  1.00 44.58           C  
ATOM   3604  CB  PRO C  50     -11.577 -14.393  11.529  1.00 44.58           C  
ATOM   3605  O   PRO C  50     -11.138 -11.140  11.541  1.00 44.58           O  
ATOM   3606  CG  PRO C  50     -10.822 -15.622  11.921  1.00 44.58           C  
ATOM   3607  CD  PRO C  50      -9.355 -15.361  11.734  1.00 44.58           C  
ATOM   3608  N   LYS C  51      -9.847 -12.264  13.048  1.00 40.56           N  
ATOM   3609  CA  LYS C  51      -9.884 -11.104  13.934  1.00 40.56           C  
ATOM   3610  C   LYS C  51      -9.183  -9.906  13.299  1.00 40.56           C  
ATOM   3611  CB  LYS C  51      -9.239 -11.435  15.280  1.00 40.56           C  
ATOM   3612  O   LYS C  51      -9.584  -8.760  13.514  1.00 40.56           O  
ATOM   3613  CG  LYS C  51     -10.174 -12.127  16.261  1.00 40.56           C  
ATOM   3614  CD  LYS C  51      -9.514 -12.321  17.620  1.00 40.56           C  
ATOM   3615  CE  LYS C  51     -10.420 -13.083  18.578  1.00 40.56           C  
ATOM   3616  NZ  LYS C  51      -9.746 -13.348  19.885  1.00 40.56           N  
ATOM   3617  N   ALA C  52      -7.954 -10.226  12.740  1.00 41.32           N  
ATOM   3618  CA  ALA C  52      -7.139  -9.137  12.207  1.00 41.32           C  
ATOM   3619  C   ALA C  52      -7.844  -8.440  11.048  1.00 41.32           C  
ATOM   3620  CB  ALA C  52      -5.777  -9.662  11.759  1.00 41.32           C  
ATOM   3621  O   ALA C  52      -7.694  -7.231  10.858  1.00 41.32           O  
ATOM   3622  N   THR C  53      -8.878  -9.125  10.495  1.00 43.30           N  
ATOM   3623  CA  THR C  53      -9.633  -8.426   9.461  1.00 43.30           C  
ATOM   3624  C   THR C  53     -11.124  -8.430   9.783  1.00 43.30           C  
ATOM   3625  CB  THR C  53      -9.403  -9.061   8.077  1.00 43.30           C  
ATOM   3626  O   THR C  53     -11.766  -9.482   9.762  1.00 43.30           O  
ATOM   3627  CG2 THR C  53      -8.846  -8.041   7.089  1.00 43.30           C  
ATOM   3628  OG1 THR C  53      -8.472 -10.144   8.203  1.00 43.30           O  
ATOM   3629  N   GLN C  54     -11.519  -8.000  10.880  1.00 43.03           N  
ATOM   3630  CA  GLN C  54     -12.934  -7.867  11.209  1.00 43.03           C  
ATOM   3631  C   GLN C  54     -13.766  -7.586   9.961  1.00 43.03           C  
ATOM   3632  CB  GLN C  54     -13.144  -6.756  12.240  1.00 43.03           C  
ATOM   3633  O   GLN C  54     -13.542  -6.589   9.271  1.00 43.03           O  
ATOM   3634  CG  GLN C  54     -13.546  -7.264  13.618  1.00 43.03           C  
ATOM   3635  CD  GLN C  54     -13.657  -6.153  14.644  1.00 43.03           C  
ATOM   3636  NE2 GLN C  54     -13.935  -6.521  15.890  1.00 43.03           N  
ATOM   3637  OE1 GLN C  54     -13.493  -4.972  14.320  1.00 43.03           O  
ATOM   3638  N   GLY C  55     -14.362  -8.712   9.365  1.00 49.86           N  
ATOM   3639  CA  GLY C  55     -15.277  -8.654   8.236  1.00 49.86           C  
ATOM   3640  C   GLY C  55     -14.690  -9.231   6.962  1.00 49.86           C  
ATOM   3641  O   GLY C  55     -15.129  -8.892   5.861  1.00 49.86           O  
ATOM   3642  N   ALA C  56     -13.514  -9.844   7.108  1.00 58.93           N  
ATOM   3643  CA  ALA C  56     -12.907 -10.231   5.837  1.00 58.93           C  
ATOM   3644  C   ALA C  56     -13.633 -11.424   5.222  1.00 58.93           C  
ATOM   3645  CB  ALA C  56     -11.427 -10.554   6.031  1.00 58.93           C  
ATOM   3646  O   ALA C  56     -13.897 -12.416   5.904  1.00 58.93           O  
ATOM   3647  N   SER C  57     -14.272 -11.182   4.141  1.00 74.44           N  
ATOM   3648  CA  SER C  57     -15.016 -12.169   3.365  1.00 74.44           C  
ATOM   3649  C   SER C  57     -14.076 -13.105   2.613  1.00 74.44           C  
ATOM   3650  CB  SER C  57     -15.956 -11.476   2.377  1.00 74.44           C  
ATOM   3651  O   SER C  57     -12.953 -12.724   2.274  1.00 74.44           O  
ATOM   3652  OG  SER C  57     -15.228 -10.655   1.481  1.00 74.44           O  
ATOM   3653  N   SER C  58     -14.490 -14.398   2.696  1.00 86.77           N  
ATOM   3654  CA  SER C  58     -13.766 -15.358   1.869  1.00 86.77           C  
ATOM   3655  C   SER C  58     -14.031 -15.121   0.386  1.00 86.77           C  
ATOM   3656  CB  SER C  58     -14.156 -16.789   2.243  1.00 86.77           C  
ATOM   3657  O   SER C  58     -15.065 -14.561   0.017  1.00 86.77           O  
ATOM   3658  OG  SER C  58     -13.943 -17.023   3.625  1.00 86.77           O  
ATOM   3659  N   ASP C  59     -13.048 -15.476  -0.416  1.00 92.85           N  
ATOM   3660  CA  ASP C  59     -13.191 -15.337  -1.862  1.00 92.85           C  
ATOM   3661  C   ASP C  59     -13.242 -16.704  -2.542  1.00 92.85           C  
ATOM   3662  CB  ASP C  59     -12.044 -14.505  -2.438  1.00 92.85           C  
ATOM   3663  O   ASP C  59     -12.367 -17.544  -2.324  1.00 92.85           O  
ATOM   3664  CG  ASP C  59     -12.119 -13.040  -2.047  1.00 92.85           C  
ATOM   3665  OD1 ASP C  59     -12.936 -12.294  -2.630  1.00 92.85           O  
ATOM   3666  OD2 ASP C  59     -11.353 -12.626  -1.150  1.00 92.85           O  
ATOM   3667  N   LEU C  60     -14.263 -16.913  -3.220  1.00 93.09           N  
ATOM   3668  CA  LEU C  60     -14.435 -18.152  -3.971  1.00 93.09           C  
ATOM   3669  C   LEU C  60     -14.400 -17.886  -5.472  1.00 93.09           C  
ATOM   3670  CB  LEU C  60     -15.754 -18.830  -3.591  1.00 93.09           C  
ATOM   3671  O   LEU C  60     -15.254 -17.170  -6.000  1.00 93.09           O  
ATOM   3672  CG  LEU C  60     -16.025 -20.192  -4.232  1.00 93.09           C  
ATOM   3673  CD1 LEU C  60     -14.944 -21.191  -3.832  1.00 93.09           C  
ATOM   3674  CD2 LEU C  60     -17.406 -20.704  -3.837  1.00 93.09           C  
ATOM   3675  N   HIS C  61     -13.404 -18.474  -6.186  1.00 95.08           N  
ATOM   3676  CA  HIS C  61     -13.198 -18.217  -7.607  1.00 95.08           C  
ATOM   3677  C   HIS C  61     -13.532 -19.448  -8.443  1.00 95.08           C  
ATOM   3678  CB  HIS C  61     -11.756 -17.780  -7.869  1.00 95.08           C  
ATOM   3679  O   HIS C  61     -13.120 -20.561  -8.109  1.00 95.08           O  
ATOM   3680  CG  HIS C  61     -11.355 -16.551  -7.116  1.00 95.08           C  
ATOM   3681  CD2 HIS C  61     -11.030 -16.373  -5.814  1.00 95.08           C  
ATOM   3682  ND1 HIS C  61     -11.258 -15.312  -7.712  1.00 95.08           N  
ATOM   3683  CE1 HIS C  61     -10.888 -14.423  -6.806  1.00 95.08           C  
ATOM   3684  NE2 HIS C  61     -10.743 -15.040  -5.646  1.00 95.08           N  
ATOM   3685  N   TYR C  62     -14.337 -19.152  -9.399  1.00 92.21           N  
ATOM   3686  CA  TYR C  62     -14.550 -20.104 -10.483  1.00 92.21           C  
ATOM   3687  C   TYR C  62     -13.731 -19.725 -11.711  1.00 92.21           C  
ATOM   3688  CB  TYR C  62     -16.036 -20.177 -10.850  1.00 92.21           C  
ATOM   3689  O   TYR C  62     -13.998 -18.707 -12.353  1.00 92.21           O  
ATOM   3690  CG  TYR C  62     -16.321 -21.035 -12.058  1.00 92.21           C  
ATOM   3691  CD1 TYR C  62     -16.657 -20.460 -13.282  1.00 92.21           C  
ATOM   3692  CD2 TYR C  62     -16.258 -22.422 -11.978  1.00 92.21           C  
ATOM   3693  CE1 TYR C  62     -16.922 -21.247 -14.397  1.00 92.21           C  
ATOM   3694  CE2 TYR C  62     -16.521 -23.219 -13.087  1.00 92.21           C  
ATOM   3695  OH  TYR C  62     -17.114 -23.408 -15.392  1.00 92.21           O  
ATOM   3696  CZ  TYR C  62     -16.852 -22.624 -14.291  1.00 92.21           C  
ATOM   3697  N   TRP C  63     -12.686 -20.546 -12.095  1.00 95.00           N  
ATOM   3698  CA  TRP C  63     -11.776 -20.211 -13.185  1.00 95.00           C  
ATOM   3699  C   TRP C  63     -12.013 -21.116 -14.389  1.00 95.00           C  
ATOM   3700  CB  TRP C  63     -10.320 -20.325 -12.724  1.00 95.00           C  
ATOM   3701  O   TRP C  63     -12.083 -22.340 -14.250  1.00 95.00           O  
ATOM   3702  CG  TRP C  63      -9.319 -19.897 -13.755  1.00 95.00           C  
ATOM   3703  CD1 TRP C  63      -8.801 -18.644 -13.930  1.00 95.00           C  
ATOM   3704  CD2 TRP C  63      -8.720 -20.723 -14.758  1.00 95.00           C  
ATOM   3705  CE2 TRP C  63      -7.846 -19.904 -15.507  1.00 95.00           C  
ATOM   3706  CE3 TRP C  63      -8.837 -22.078 -15.096  1.00 95.00           C  
ATOM   3707  NE1 TRP C  63      -7.914 -18.641 -14.982  1.00 95.00           N  
ATOM   3708  CH2 TRP C  63      -7.225 -21.725 -16.885  1.00 95.00           C  
ATOM   3709  CZ2 TRP C  63      -7.092 -20.396 -16.575  1.00 95.00           C  
ATOM   3710  CZ3 TRP C  63      -8.086 -22.566 -16.159  1.00 95.00           C  
ATOM   3711  N   VAL C  64     -12.076 -20.515 -15.596  1.00 92.56           N  
ATOM   3712  CA  VAL C  64     -12.366 -21.278 -16.806  1.00 92.56           C  
ATOM   3713  C   VAL C  64     -11.195 -21.168 -17.779  1.00 92.56           C  
ATOM   3714  CB  VAL C  64     -13.668 -20.795 -17.482  1.00 92.56           C  
ATOM   3715  O   VAL C  64     -10.852 -20.071 -18.226  1.00 92.56           O  
ATOM   3716  CG1 VAL C  64     -13.992 -21.653 -18.705  1.00 92.56           C  
ATOM   3717  CG2 VAL C  64     -14.827 -20.820 -16.487  1.00 92.56           C  
ATOM   3718  N   GLY C  65     -10.644 -22.317 -18.117  1.00 92.83           N  
ATOM   3719  CA  GLY C  65      -9.592 -22.334 -19.120  1.00 92.83           C  
ATOM   3720  C   GLY C  65     -10.094 -22.014 -20.516  1.00 92.83           C  
ATOM   3721  O   GLY C  65     -11.244 -22.306 -20.850  1.00 92.83           O  
ATOM   3722  N   LYS C  66      -9.255 -21.573 -21.314  1.00 91.19           N  
ATOM   3723  CA  LYS C  66      -9.609 -21.134 -22.661  1.00 91.19           C  
ATOM   3724  C   LYS C  66     -10.171 -22.288 -23.486  1.00 91.19           C  
ATOM   3725  CB  LYS C  66      -8.393 -20.530 -23.366  1.00 91.19           C  
ATOM   3726  O   LYS C  66     -11.071 -22.092 -24.305  1.00 91.19           O  
ATOM   3727  CG  LYS C  66      -8.718 -19.852 -24.689  1.00 91.19           C  
ATOM   3728  CD  LYS C  66      -7.481 -19.216 -25.310  1.00 91.19           C  
ATOM   3729  CE  LYS C  66      -7.796 -18.574 -26.654  1.00 91.19           C  
ATOM   3730  NZ  LYS C  66      -6.590 -17.933 -27.258  1.00 91.19           N  
ATOM   3731  N   GLN C  67      -9.703 -23.566 -23.195  1.00 89.76           N  
ATOM   3732  CA  GLN C  67     -10.122 -24.726 -23.976  1.00 89.76           C  
ATOM   3733  C   GLN C  67     -10.997 -25.661 -23.146  1.00 89.76           C  
ATOM   3734  CB  GLN C  67      -8.904 -25.483 -24.508  1.00 89.76           C  
ATOM   3735  O   GLN C  67     -11.108 -26.850 -23.451  1.00 89.76           O  
ATOM   3736  CG  GLN C  67      -8.063 -24.680 -25.492  1.00 89.76           C  
ATOM   3737  CD  GLN C  67      -6.922 -25.486 -26.084  1.00 89.76           C  
ATOM   3738  NE2 GLN C  67      -5.978 -24.800 -26.718  1.00 89.76           N  
ATOM   3739  OE1 GLN C  67      -6.890 -26.716 -25.971  1.00 89.76           O  
ATOM   3740  N   ALA C  68     -11.511 -25.107 -22.077  1.00 88.68           N  
ATOM   3741  CA  ALA C  68     -12.332 -25.945 -21.208  1.00 88.68           C  
ATOM   3742  C   ALA C  68     -13.680 -26.250 -21.855  1.00 88.68           C  
ATOM   3743  CB  ALA C  68     -12.536 -25.267 -19.855  1.00 88.68           C  
ATOM   3744  O   ALA C  68     -14.336 -25.354 -22.391  1.00 88.68           O  
ATOM   3745  N   GLY C  69     -14.096 -27.507 -21.887  1.00 84.32           N  
ATOM   3746  CA  GLY C  69     -15.366 -27.914 -22.467  1.00 84.32           C  
ATOM   3747  C   GLY C  69     -16.550 -27.648 -21.557  1.00 84.32           C  
ATOM   3748  O   GLY C  69     -16.376 -27.267 -20.398  1.00 84.32           O  
ATOM   3749  N   ALA C  70     -17.724 -27.840 -22.006  1.00 83.29           N  
ATOM   3750  CA  ALA C  70     -18.973 -27.586 -21.293  1.00 83.29           C  
ATOM   3751  C   ALA C  70     -19.105 -28.496 -20.075  1.00 83.29           C  
ATOM   3752  CB  ALA C  70     -20.167 -27.775 -22.226  1.00 83.29           C  
ATOM   3753  O   ALA C  70     -19.635 -28.085 -19.040  1.00 83.29           O  
ATOM   3754  N   GLU C  71     -18.610 -29.646 -20.210  1.00 81.61           N  
ATOM   3755  CA  GLU C  71     -18.691 -30.608 -19.115  1.00 81.61           C  
ATOM   3756  C   GLU C  71     -17.845 -30.164 -17.926  1.00 81.61           C  
ATOM   3757  CB  GLU C  71     -18.250 -31.996 -19.586  1.00 81.61           C  
ATOM   3758  O   GLU C  71     -18.288 -30.243 -16.778  1.00 81.61           O  
ATOM   3759  CG  GLU C  71     -18.597 -33.115 -18.614  1.00 81.61           C  
ATOM   3760  CD  GLU C  71     -18.149 -34.486 -19.092  1.00 81.61           C  
ATOM   3761  OE1 GLU C  71     -18.251 -35.463 -18.316  1.00 81.61           O  
ATOM   3762  OE2 GLU C  71     -17.693 -34.585 -20.253  1.00 81.61           O  
ATOM   3763  N   ALA C  72     -16.663 -29.733 -18.225  1.00 82.23           N  
ATOM   3764  CA  ALA C  72     -15.767 -29.253 -17.176  1.00 82.23           C  
ATOM   3765  C   ALA C  72     -16.350 -28.029 -16.475  1.00 82.23           C  
ATOM   3766  CB  ALA C  72     -14.394 -28.926 -17.757  1.00 82.23           C  
ATOM   3767  O   ALA C  72     -16.272 -27.913 -15.249  1.00 82.23           O  
ATOM   3768  N   GLN C  73     -16.983 -27.233 -17.202  1.00 84.01           N  
ATOM   3769  CA  GLN C  73     -17.589 -26.020 -16.664  1.00 84.01           C  
ATOM   3770  C   GLN C  73     -18.777 -26.350 -15.764  1.00 84.01           C  
ATOM   3771  CB  GLN C  73     -18.031 -25.092 -17.797  1.00 84.01           C  
ATOM   3772  O   GLN C  73     -18.935 -25.758 -14.694  1.00 84.01           O  
ATOM   3773  CG  GLN C  73     -16.876 -24.420 -18.527  1.00 84.01           C  
ATOM   3774  CD  GLN C  73     -17.342 -23.468 -19.613  1.00 84.01           C  
ATOM   3775  NE2 GLN C  73     -16.405 -22.987 -20.422  1.00 84.01           N  
ATOM   3776  OE1 GLN C  73     -18.535 -23.168 -19.723  1.00 84.01           O  
ATOM   3777  N   GLY C  74     -19.573 -27.354 -16.249  1.00 80.50           N  
ATOM   3778  CA  GLY C  74     -20.719 -27.781 -15.462  1.00 80.50           C  
ATOM   3779  C   GLY C  74     -20.333 -28.364 -14.116  1.00 80.50           C  
ATOM   3780  O   GLY C  74     -20.975 -28.078 -13.103  1.00 80.50           O  
ATOM   3781  N   ALA C  75     -19.252 -29.099 -14.078  1.00 83.42           N  
ATOM   3782  CA  ALA C  75     -18.770 -29.721 -12.847  1.00 83.42           C  
ATOM   3783  C   ALA C  75     -18.245 -28.672 -11.871  1.00 83.42           C  
ATOM   3784  CB  ALA C  75     -17.682 -30.745 -13.159  1.00 83.42           C  
ATOM   3785  O   ALA C  75     -18.502 -28.750 -10.668  1.00 83.42           O  
ATOM   3786  N   ALA C  76     -17.519 -27.737 -12.408  1.00 85.48           N  
ATOM   3787  CA  ALA C  76     -16.946 -26.682 -11.577  1.00 85.48           C  
ATOM   3788  C   ALA C  76     -18.037 -25.796 -10.984  1.00 85.48           C  
ATOM   3789  CB  ALA C  76     -15.964 -25.840 -12.389  1.00 85.48           C  
ATOM   3790  O   ALA C  76     -17.981 -25.435  -9.806  1.00 85.48           O  
ATOM   3791  N   GLU C  77     -19.009 -25.539 -11.784  1.00 81.16           N  
ATOM   3792  CA  GLU C  77     -20.125 -24.713 -11.333  1.00 81.16           C  
ATOM   3793  C   GLU C  77     -20.910 -25.405 -10.222  1.00 81.16           C  
ATOM   3794  CB  GLU C  77     -21.054 -24.378 -12.503  1.00 81.16           C  
ATOM   3795  O   GLU C  77     -21.274 -24.775  -9.227  1.00 81.16           O  
ATOM   3796  CG  GLU C  77     -20.598 -23.183 -13.327  1.00 81.16           C  
ATOM   3797  CD  GLU C  77     -21.502 -22.893 -14.515  1.00 81.16           C  
ATOM   3798  OE1 GLU C  77     -21.151 -22.026 -15.347  1.00 81.16           O  
ATOM   3799  OE2 GLU C  77     -22.571 -23.537 -14.612  1.00 81.16           O  
ATOM   3800  N   ALA C  78     -21.155 -26.709 -10.419  1.00 80.76           N  
ATOM   3801  CA  ALA C  78     -21.878 -27.488  -9.417  1.00 80.76           C  
ATOM   3802  C   ALA C  78     -21.106 -27.541  -8.102  1.00 80.76           C  
ATOM   3803  CB  ALA C  78     -22.144 -28.901  -9.931  1.00 80.76           C  
ATOM   3804  O   ALA C  78     -21.693 -27.414  -7.024  1.00 80.76           O  
ATOM   3805  N   PHE C  79     -19.828 -27.663  -8.265  1.00 85.52           N  
ATOM   3806  CA  PHE C  79     -18.971 -27.729  -7.088  1.00 85.52           C  
ATOM   3807  C   PHE C  79     -18.936 -26.386  -6.368  1.00 85.52           C  
ATOM   3808  CB  PHE C  79     -17.552 -28.153  -7.477  1.00 85.52           C  
ATOM   3809  O   PHE C  79     -18.983 -26.333  -5.138  1.00 85.52           O  
ATOM   3810  CG  PHE C  79     -16.657 -28.431  -6.300  1.00 85.52           C  
ATOM   3811  CD1 PHE C  79     -15.631 -27.555  -5.966  1.00 85.52           C  
ATOM   3812  CD2 PHE C  79     -16.841 -29.570  -5.526  1.00 85.52           C  
ATOM   3813  CE1 PHE C  79     -14.801 -27.809  -4.877  1.00 85.52           C  
ATOM   3814  CE2 PHE C  79     -16.015 -29.831  -4.436  1.00 85.52           C  
ATOM   3815  CZ  PHE C  79     -14.996 -28.950  -4.114  1.00 85.52           C  
ATOM   3816  N   GLN C  80     -18.796 -25.366  -7.079  1.00 83.78           N  
ATOM   3817  CA  GLN C  80     -18.789 -24.020  -6.514  1.00 83.78           C  
ATOM   3818  C   GLN C  80     -20.076 -23.741  -5.742  1.00 83.78           C  
ATOM   3819  CB  GLN C  80     -18.600 -22.976  -7.616  1.00 83.78           C  
ATOM   3820  O   GLN C  80     -20.042 -23.145  -4.664  1.00 83.78           O  
ATOM   3821  CG  GLN C  80     -18.529 -21.545  -7.101  1.00 83.78           C  
ATOM   3822  CD  GLN C  80     -18.989 -20.528  -8.129  1.00 83.78           C  
ATOM   3823  NE2 GLN C  80     -19.755 -19.538  -7.683  1.00 83.78           N  
ATOM   3824  OE1 GLN C  80     -18.658 -20.631  -9.315  1.00 83.78           O  
ATOM   3825  N   GLN C  81     -21.201 -24.185  -6.255  1.00 78.55           N  
ATOM   3826  CA  GLN C  81     -22.494 -23.977  -5.611  1.00 78.55           C  
ATOM   3827  C   GLN C  81     -22.577 -24.731  -4.287  1.00 78.55           C  
ATOM   3828  CB  GLN C  81     -23.631 -24.414  -6.536  1.00 78.55           C  
ATOM   3829  O   GLN C  81     -23.091 -24.204  -3.298  1.00 78.55           O  
ATOM   3830  CG  GLN C  81     -24.914 -23.613  -6.355  1.00 78.55           C  
ATOM   3831  CD  GLN C  81     -25.412 -23.000  -7.650  1.00 78.55           C  
ATOM   3832  NE2 GLN C  81     -26.134 -21.890  -7.542  1.00 78.55           N  
ATOM   3833  OE1 GLN C  81     -25.149 -23.521  -8.739  1.00 78.55           O  
ATOM   3834  N   ARG C  82     -22.072 -25.898  -4.329  1.00 81.84           N  
ATOM   3835  CA  ARG C  82     -22.065 -26.696  -3.107  1.00 81.84           C  
ATOM   3836  C   ARG C  82     -21.201 -26.044  -2.033  1.00 81.84           C  
ATOM   3837  CB  ARG C  82     -21.565 -28.113  -3.393  1.00 81.84           C  
ATOM   3838  O   ARG C  82     -21.569 -26.032  -0.856  1.00 81.84           O  
ATOM   3839  CG  ARG C  82     -22.587 -28.998  -4.090  1.00 81.84           C  
ATOM   3840  CD  ARG C  82     -22.125 -30.447  -4.157  1.00 81.84           C  
ATOM   3841  NE  ARG C  82     -21.406 -30.727  -5.397  1.00 81.84           N  
ATOM   3842  NH1 ARG C  82     -20.940 -32.928  -4.872  1.00 81.84           N  
ATOM   3843  NH2 ARG C  82     -20.227 -32.043  -6.864  1.00 81.84           N  
ATOM   3844  CZ  ARG C  82     -20.859 -31.898  -5.708  1.00 81.84           C  
ATOM   3845  N   LEU C  83     -20.049 -25.556  -2.446  1.00 82.18           N  
ATOM   3846  CA  LEU C  83     -19.145 -24.894  -1.511  1.00 82.18           C  
ATOM   3847  C   LEU C  83     -19.783 -23.632  -0.940  1.00 82.18           C  
ATOM   3848  CB  LEU C  83     -17.823 -24.545  -2.200  1.00 82.18           C  
ATOM   3849  O   LEU C  83     -19.646 -23.346   0.251  1.00 82.18           O  
ATOM   3850  CG  LEU C  83     -16.608 -25.381  -1.798  1.00 82.18           C  
ATOM   3851  CD1 LEU C  83     -16.008 -26.067  -3.020  1.00 82.18           C  
ATOM   3852  CD2 LEU C  83     -15.566 -24.511  -1.102  1.00 82.18           C  
ATOM   3853  N   GLN C  84     -20.434 -22.973  -1.761  1.00 79.25           N  
ATOM   3854  CA  GLN C  84     -21.122 -21.758  -1.339  1.00 79.25           C  
ATOM   3855  C   GLN C  84     -22.156 -22.058  -0.257  1.00 79.25           C  
ATOM   3856  CB  GLN C  84     -21.793 -21.078  -2.533  1.00 79.25           C  
ATOM   3857  O   GLN C  84     -22.298 -21.296   0.702  1.00 79.25           O  
ATOM   3858  CG  GLN C  84     -22.347 -19.694  -2.222  1.00 79.25           C  
ATOM   3859  CD  GLN C  84     -22.850 -18.972  -3.458  1.00 79.25           C  
ATOM   3860  NE2 GLN C  84     -23.226 -17.708  -3.294  1.00 79.25           N  
ATOM   3861  OE1 GLN C  84     -22.899 -19.544  -4.551  1.00 79.25           O  
ATOM   3862  N   ASP C  85     -22.867 -23.137  -0.422  1.00 76.80           N  
ATOM   3863  CA  ASP C  85     -23.891 -23.533   0.539  1.00 76.80           C  
ATOM   3864  C   ASP C  85     -23.273 -23.857   1.898  1.00 76.80           C  
ATOM   3865  CB  ASP C  85     -24.679 -24.737   0.019  1.00 76.80           C  
ATOM   3866  O   ASP C  85     -23.851 -23.543   2.940  1.00 76.80           O  
ATOM   3867  CG  ASP C  85     -25.590 -24.391  -1.146  1.00 76.80           C  
ATOM   3868  OD1 ASP C  85     -25.883 -23.195  -1.356  1.00 76.80           O  
ATOM   3869  OD2 ASP C  85     -26.020 -25.324  -1.858  1.00 76.80           O  
ATOM   3870  N   GLU C  86     -22.082 -24.377   1.771  1.00 76.18           N  
ATOM   3871  CA  GLU C  86     -21.404 -24.788   2.996  1.00 76.18           C  
ATOM   3872  C   GLU C  86     -20.770 -23.593   3.704  1.00 76.18           C  
ATOM   3873  CB  GLU C  86     -20.339 -25.845   2.694  1.00 76.18           C  
ATOM   3874  O   GLU C  86     -20.757 -23.530   4.935  1.00 76.18           O  
ATOM   3875  CG  GLU C  86     -20.892 -27.258   2.572  1.00 76.18           C  
ATOM   3876  CD  GLU C  86     -19.810 -28.315   2.423  1.00 76.18           C  
ATOM   3877  OE1 GLU C  86     -20.146 -29.516   2.310  1.00 76.18           O  
ATOM   3878  OE2 GLU C  86     -18.616 -27.940   2.420  1.00 76.18           O  
ATOM   3879  N   LEU C  87     -20.094 -22.667   2.969  1.00 74.59           N  
ATOM   3880  CA  LEU C  87     -19.362 -21.533   3.521  1.00 74.59           C  
ATOM   3881  C   LEU C  87     -20.321 -20.463   4.031  1.00 74.59           C  
ATOM   3882  CB  LEU C  87     -18.425 -20.935   2.468  1.00 74.59           C  
ATOM   3883  O   LEU C  87     -19.978 -19.694   4.932  1.00 74.59           O  
ATOM   3884  CG  LEU C  87     -17.210 -21.780   2.084  1.00 74.59           C  
ATOM   3885  CD1 LEU C  87     -16.533 -21.203   0.845  1.00 74.59           C  
ATOM   3886  CD2 LEU C  87     -16.226 -21.862   3.246  1.00 74.59           C  
ATOM   3887  N   GLY C  88     -21.588 -20.504   3.606  1.00 70.66           N  
ATOM   3888  CA  GLY C  88     -22.582 -19.521   4.007  1.00 70.66           C  
ATOM   3889  C   GLY C  88     -22.504 -18.234   3.207  1.00 70.66           C  
ATOM   3890  O   GLY C  88     -21.865 -18.189   2.154  1.00 70.66           O  
ATOM   3891  N   GLY C  89     -23.118 -17.132   3.669  1.00 68.35           N  
ATOM   3892  CA  GLY C  89     -23.345 -15.894   2.941  1.00 68.35           C  
ATOM   3893  C   GLY C  89     -22.177 -14.930   3.024  1.00 68.35           C  
ATOM   3894  O   GLY C  89     -22.117 -13.953   2.274  1.00 68.35           O  
ATOM   3895  N   GLN C  90     -21.041 -15.226   3.689  1.00 78.19           N  
ATOM   3896  CA  GLN C  90     -19.933 -14.284   3.815  1.00 78.19           C  
ATOM   3897  C   GLN C  90     -18.818 -14.611   2.826  1.00 78.19           C  
ATOM   3898  CB  GLN C  90     -19.386 -14.286   5.243  1.00 78.19           C  
ATOM   3899  O   GLN C  90     -17.658 -14.760   3.218  1.00 78.19           O  
ATOM   3900  CG  GLN C  90     -20.314 -13.633   6.259  1.00 78.19           C  
ATOM   3901  CD  GLN C  90     -19.563 -12.932   7.375  1.00 78.19           C  
ATOM   3902  NE2 GLN C  90     -20.274 -12.123   8.152  1.00 78.19           N  
ATOM   3903  OE1 GLN C  90     -18.353 -13.118   7.539  1.00 78.19           O  
ATOM   3904  N   THR C  91     -19.196 -14.890   1.648  1.00 86.37           N  
ATOM   3905  CA  THR C  91     -18.233 -15.258   0.616  1.00 86.37           C  
ATOM   3906  C   THR C  91     -18.448 -14.427  -0.646  1.00 86.37           C  
ATOM   3907  CB  THR C  91     -18.330 -16.755   0.270  1.00 86.37           C  
ATOM   3908  O   THR C  91     -19.585 -14.228  -1.078  1.00 86.37           O  
ATOM   3909  CG2 THR C  91     -17.232 -17.167  -0.705  1.00 86.37           C  
ATOM   3910  OG1 THR C  91     -18.200 -17.526   1.471  1.00 86.37           O  
ATOM   3911  N   VAL C  92     -17.403 -13.883  -1.168  1.00 92.39           N  
ATOM   3912  CA  VAL C  92     -17.460 -13.175  -2.442  1.00 92.39           C  
ATOM   3913  C   VAL C  92     -17.180 -14.146  -3.587  1.00 92.39           C  
ATOM   3914  CB  VAL C  92     -16.459 -11.998  -2.484  1.00 92.39           C  
ATOM   3915  O   VAL C  92     -16.172 -14.856  -3.574  1.00 92.39           O  
ATOM   3916  CG1 VAL C  92     -16.558 -11.252  -3.813  1.00 92.39           C  
ATOM   3917  CG2 VAL C  92     -16.706 -11.047  -1.314  1.00 92.39           C  
ATOM   3918  N   LEU C  93     -18.054 -14.166  -4.544  1.00 92.85           N  
ATOM   3919  CA  LEU C  93     -17.908 -15.091  -5.663  1.00 92.85           C  
ATOM   3920  C   LEU C  93     -17.309 -14.386  -6.875  1.00 92.85           C  
ATOM   3921  CB  LEU C  93     -19.262 -15.704  -6.031  1.00 92.85           C  
ATOM   3922  O   LEU C  93     -17.666 -13.244  -7.173  1.00 92.85           O  
ATOM   3923  CG  LEU C  93     -20.012 -16.417  -4.905  1.00 92.85           C  
ATOM   3924  CD1 LEU C  93     -21.416 -16.798  -5.362  1.00 92.85           C  
ATOM   3925  CD2 LEU C  93     -19.241 -17.650  -4.446  1.00 92.85           C  
ATOM   3926  N   HIS C  94     -16.370 -15.130  -7.532  1.00 95.16           N  
ATOM   3927  CA  HIS C  94     -15.707 -14.558  -8.698  1.00 95.16           C  
ATOM   3928  C   HIS C  94     -15.756 -15.515  -9.885  1.00 95.16           C  
ATOM   3929  CB  HIS C  94     -14.255 -14.204  -8.370  1.00 95.16           C  
ATOM   3930  O   HIS C  94     -15.564 -16.722  -9.722  1.00 95.16           O  
ATOM   3931  CG  HIS C  94     -14.112 -13.291  -7.194  1.00 95.16           C  
ATOM   3932  CD2 HIS C  94     -14.164 -13.539  -5.864  1.00 95.16           C  
ATOM   3933  ND1 HIS C  94     -13.888 -11.938  -7.326  1.00 95.16           N  
ATOM   3934  CE1 HIS C  94     -13.807 -11.392  -6.124  1.00 95.16           C  
ATOM   3935  NE2 HIS C  94     -13.971 -12.342  -5.220  1.00 95.16           N  
ATOM   3936  N   ARG C  95     -16.041 -14.937 -11.014  1.00 92.97           N  
ATOM   3937  CA  ARG C  95     -15.845 -15.685 -12.252  1.00 92.97           C  
ATOM   3938  C   ARG C  95     -14.611 -15.191 -13.000  1.00 92.97           C  
ATOM   3939  CB  ARG C  95     -17.080 -15.576 -13.149  1.00 92.97           C  
ATOM   3940  O   ARG C  95     -14.523 -14.013 -13.354  1.00 92.97           O  
ATOM   3941  CG  ARG C  95     -17.003 -16.423 -14.409  1.00 92.97           C  
ATOM   3942  CD  ARG C  95     -18.238 -16.248 -15.282  1.00 92.97           C  
ATOM   3943  NE  ARG C  95     -18.165 -17.066 -16.489  1.00 92.97           N  
ATOM   3944  NH1 ARG C  95     -17.253 -15.404 -17.809  1.00 92.97           N  
ATOM   3945  NH2 ARG C  95     -17.678 -17.475 -18.696  1.00 92.97           N  
ATOM   3946  CZ  ARG C  95     -17.699 -16.646 -17.662  1.00 92.97           C  
ATOM   3947  N   GLU C  96     -13.702 -16.159 -13.263  1.00 95.04           N  
ATOM   3948  CA  GLU C  96     -12.422 -15.816 -13.875  1.00 95.04           C  
ATOM   3949  C   GLU C  96     -12.233 -16.543 -15.203  1.00 95.04           C  
ATOM   3950  CB  GLU C  96     -11.267 -16.143 -12.926  1.00 95.04           C  
ATOM   3951  O   GLU C  96     -12.663 -17.688 -15.357  1.00 95.04           O  
ATOM   3952  CG  GLU C  96     -11.449 -15.590 -11.521  1.00 95.04           C  
ATOM   3953  CD  GLU C  96     -11.202 -14.092 -11.429  1.00 95.04           C  
ATOM   3954  OE1 GLU C  96     -11.382 -13.513 -10.333  1.00 95.04           O  
ATOM   3955  OE2 GLU C  96     -10.826 -13.493 -12.461  1.00 95.04           O  
ATOM   3956  N   ALA C  97     -11.645 -15.843 -16.114  1.00 93.11           N  
ATOM   3957  CA  ALA C  97     -11.322 -16.459 -17.398  1.00 93.11           C  
ATOM   3958  C   ALA C  97      -9.827 -16.364 -17.691  1.00 93.11           C  
ATOM   3959  CB  ALA C  97     -12.124 -15.803 -18.520  1.00 93.11           C  
ATOM   3960  O   ALA C  97      -9.190 -15.355 -17.381  1.00 93.11           O  
ATOM   3961  N   GLN C  98      -9.298 -17.435 -18.270  1.00 93.68           N  
ATOM   3962  CA  GLN C  98      -7.874 -17.481 -18.583  1.00 93.68           C  
ATOM   3963  C   GLN C  98      -7.442 -16.242 -19.362  1.00 93.68           C  
ATOM   3964  CB  GLN C  98      -7.538 -18.744 -19.377  1.00 93.68           C  
ATOM   3965  O   GLN C  98      -8.089 -15.859 -20.339  1.00 93.68           O  
ATOM   3966  CG  GLN C  98      -6.075 -18.841 -19.788  1.00 93.68           C  
ATOM   3967  CD  GLN C  98      -5.782 -20.072 -20.626  1.00 93.68           C  
ATOM   3968  NE2 GLN C  98      -4.752 -19.988 -21.462  1.00 93.68           N  
ATOM   3969  OE1 GLN C  98      -6.474 -21.089 -20.522  1.00 93.68           O  
ATOM   3970  N   GLY C  99      -6.355 -15.665 -18.901  1.00 91.56           N  
ATOM   3971  CA  GLY C  99      -5.776 -14.515 -19.576  1.00 91.56           C  
ATOM   3972  C   GLY C  99      -6.445 -13.205 -19.204  1.00 91.56           C  
ATOM   3973  O   GLY C  99      -5.932 -12.129 -19.517  1.00 91.56           O  
ATOM   3974  N   HIS C 100      -7.577 -13.272 -18.535  1.00 92.04           N  
ATOM   3975  CA  HIS C 100      -8.309 -12.076 -18.134  1.00 92.04           C  
ATOM   3976  C   HIS C 100      -8.764 -12.170 -16.681  1.00 92.04           C  
ATOM   3977  CB  HIS C 100      -9.515 -11.853 -19.048  1.00 92.04           C  
ATOM   3978  O   HIS C 100      -9.876 -11.757 -16.347  1.00 92.04           O  
ATOM   3979  CG  HIS C 100      -9.153 -11.697 -20.491  1.00 92.04           C  
ATOM   3980  CD2 HIS C 100      -9.141 -12.593 -21.506  1.00 92.04           C  
ATOM   3981  ND1 HIS C 100      -8.739 -10.498 -21.029  1.00 92.04           N  
ATOM   3982  CE1 HIS C 100      -8.489 -10.663 -22.317  1.00 92.04           C  
ATOM   3983  NE2 HIS C 100      -8.725 -11.925 -22.632  1.00 92.04           N  
ATOM   3984  N   GLU C 101      -7.907 -12.814 -15.901  1.00 95.05           N  
ATOM   3985  CA  GLU C 101      -8.232 -12.996 -14.489  1.00 95.05           C  
ATOM   3986  C   GLU C 101      -8.239 -11.663 -13.748  1.00 95.05           C  
ATOM   3987  CB  GLU C 101      -7.241 -13.959 -13.830  1.00 95.05           C  
ATOM   3988  O   GLU C 101      -7.481 -10.752 -14.089  1.00 95.05           O  
ATOM   3989  CG  GLU C 101      -7.147 -15.313 -14.520  1.00 95.05           C  
ATOM   3990  CD  GLU C 101      -6.058 -15.372 -15.579  1.00 95.05           C  
ATOM   3991  OE1 GLU C 101      -5.614 -16.488 -15.931  1.00 95.05           O  
ATOM   3992  OE2 GLU C 101      -5.647 -14.293 -16.062  1.00 95.05           O  
ATOM   3993  N   SER C 102      -9.014 -11.568 -12.685  1.00 94.44           N  
ATOM   3994  CA  SER C 102      -9.053 -10.372 -11.849  1.00 94.44           C  
ATOM   3995  C   SER C 102      -7.749 -10.193 -11.079  1.00 94.44           C  
ATOM   3996  CB  SER C 102     -10.227 -10.439 -10.872  1.00 94.44           C  
ATOM   3997  O   SER C 102      -7.025 -11.162 -10.840  1.00 94.44           O  
ATOM   3998  OG  SER C 102     -10.032 -11.473  -9.922  1.00 94.44           O  
ATOM   3999  N   ASP C 103      -7.478  -9.019 -10.684  1.00 94.64           N  
ATOM   4000  CA  ASP C 103      -6.284  -8.739  -9.893  1.00 94.64           C  
ATOM   4001  C   ASP C 103      -6.311  -9.500  -8.569  1.00 94.64           C  
ATOM   4002  CB  ASP C 103      -6.151  -7.237  -9.633  1.00 94.64           C  
ATOM   4003  O   ASP C 103      -5.267  -9.923  -8.069  1.00 94.64           O  
ATOM   4004  CG  ASP C 103      -5.826  -6.445 -10.888  1.00 94.64           C  
ATOM   4005  OD1 ASP C 103      -5.222  -7.009 -11.826  1.00 94.64           O  
ATOM   4006  OD2 ASP C 103      -6.175  -5.246 -10.937  1.00 94.64           O  
ATOM   4007  N   CYS C 104      -7.491  -9.717  -8.068  1.00 94.74           N  
ATOM   4008  CA  CYS C 104      -7.641 -10.488  -6.838  1.00 94.74           C  
ATOM   4009  C   CYS C 104      -7.152 -11.919  -7.029  1.00 94.74           C  
ATOM   4010  CB  CYS C 104      -9.100 -10.494  -6.384  1.00 94.74           C  
ATOM   4011  O   CYS C 104      -6.343 -12.413  -6.242  1.00 94.74           O  
ATOM   4012  SG  CYS C 104      -9.371 -11.351  -4.817  1.00 94.74           S  
ATOM   4013  N   PHE C 105      -7.544 -12.509  -8.075  1.00 96.59           N  
ATOM   4014  CA  PHE C 105      -7.134 -13.869  -8.403  1.00 96.59           C  
ATOM   4015  C   PHE C 105      -5.624 -13.948  -8.595  1.00 96.59           C  
ATOM   4016  CB  PHE C 105      -7.849 -14.358  -9.666  1.00 96.59           C  
ATOM   4017  O   PHE C 105      -4.959 -14.793  -7.992  1.00 96.59           O  
ATOM   4018  CG  PHE C 105      -7.426 -15.732 -10.110  1.00 96.59           C  
ATOM   4019  CD1 PHE C 105      -6.353 -15.898 -10.977  1.00 96.59           C  
ATOM   4020  CD2 PHE C 105      -8.101 -16.859  -9.660  1.00 96.59           C  
ATOM   4021  CE1 PHE C 105      -5.959 -17.169 -11.390  1.00 96.59           C  
ATOM   4022  CE2 PHE C 105      -7.713 -18.132 -10.068  1.00 96.59           C  
ATOM   4023  CZ  PHE C 105      -6.642 -18.285 -10.934  1.00 96.59           C  
ATOM   4024  N   CYS C 106      -5.109 -13.026  -9.278  1.00 97.15           N  
ATOM   4025  CA  CYS C 106      -3.690 -13.036  -9.615  1.00 97.15           C  
ATOM   4026  C   CYS C 106      -2.833 -12.812  -8.375  1.00 97.15           C  
ATOM   4027  CB  CYS C 106      -3.380 -11.965 -10.661  1.00 97.15           C  
ATOM   4028  O   CYS C 106      -1.717 -13.326  -8.285  1.00 97.15           O  
ATOM   4029  SG  CYS C 106      -4.148 -12.272 -12.266  1.00 97.15           S  
ATOM   4030  N   SER C 107      -3.364 -12.128  -7.433  1.00 95.28           N  
ATOM   4031  CA  SER C 107      -2.626 -11.726  -6.240  1.00 95.28           C  
ATOM   4032  C   SER C 107      -2.303 -12.929  -5.359  1.00 95.28           C  
ATOM   4033  CB  SER C 107      -3.422 -10.696  -5.438  1.00 95.28           C  
ATOM   4034  O   SER C 107      -1.415 -12.859  -4.507  1.00 95.28           O  
ATOM   4035  OG  SER C 107      -3.490  -9.462  -6.133  1.00 95.28           O  
ATOM   4036  N   TYR C 108      -3.001 -14.096  -5.608  1.00 94.82           N  
ATOM   4037  CA  TYR C 108      -2.730 -15.301  -4.832  1.00 94.82           C  
ATOM   4038  C   TYR C 108      -1.430 -15.958  -5.279  1.00 94.82           C  
ATOM   4039  CB  TYR C 108      -3.888 -16.295  -4.960  1.00 94.82           C  
ATOM   4040  O   TYR C 108      -0.839 -16.748  -4.539  1.00 94.82           O  
ATOM   4041  CG  TYR C 108      -5.223 -15.729  -4.540  1.00 94.82           C  
ATOM   4042  CD1 TYR C 108      -5.384 -15.123  -3.296  1.00 94.82           C  
ATOM   4043  CD2 TYR C 108      -6.326 -15.801  -5.385  1.00 94.82           C  
ATOM   4044  CE1 TYR C 108      -6.613 -14.602  -2.904  1.00 94.82           C  
ATOM   4045  CE2 TYR C 108      -7.559 -15.283  -5.003  1.00 94.82           C  
ATOM   4046  OH  TYR C 108      -8.911 -14.172  -3.379  1.00 94.82           O  
ATOM   4047  CZ  TYR C 108      -7.693 -14.686  -3.763  1.00 94.82           C  
ATOM   4048  N   PHE C 109      -0.993 -15.608  -6.536  1.00 95.15           N  
ATOM   4049  CA  PHE C 109       0.144 -16.293  -7.138  1.00 95.15           C  
ATOM   4050  C   PHE C 109       1.278 -15.315  -7.421  1.00 95.15           C  
ATOM   4051  CB  PHE C 109      -0.275 -16.999  -8.432  1.00 95.15           C  
ATOM   4052  O   PHE C 109       1.554 -14.994  -8.578  1.00 95.15           O  
ATOM   4053  CG  PHE C 109      -1.544 -17.797  -8.304  1.00 95.15           C  
ATOM   4054  CD1 PHE C 109      -1.552 -19.014  -7.632  1.00 95.15           C  
ATOM   4055  CD2 PHE C 109      -2.730 -17.331  -8.856  1.00 95.15           C  
ATOM   4056  CE1 PHE C 109      -2.726 -19.755  -7.513  1.00 95.15           C  
ATOM   4057  CE2 PHE C 109      -3.907 -18.066  -8.740  1.00 95.15           C  
ATOM   4058  CZ  PHE C 109      -3.902 -19.278  -8.069  1.00 95.15           C  
ATOM   4059  N   ARG C 110       2.059 -14.979  -6.420  1.00 91.03           N  
ATOM   4060  CA  ARG C 110       3.058 -13.915  -6.444  1.00 91.03           C  
ATOM   4061  C   ARG C 110       4.146 -14.207  -7.472  1.00 91.03           C  
ATOM   4062  CB  ARG C 110       3.681 -13.732  -5.058  1.00 91.03           C  
ATOM   4063  O   ARG C 110       4.534 -13.325  -8.240  1.00 91.03           O  
ATOM   4064  CG  ARG C 110       4.465 -12.438  -4.901  1.00 91.03           C  
ATOM   4065  CD  ARG C 110       4.986 -12.263  -3.482  1.00 91.03           C  
ATOM   4066  NE  ARG C 110       3.915 -11.904  -2.555  1.00 91.03           N  
ATOM   4067  NH1 ARG C 110       5.289 -11.743  -0.705  1.00 91.03           N  
ATOM   4068  NH2 ARG C 110       3.040 -11.347  -0.506  1.00 91.03           N  
ATOM   4069  CZ  ARG C 110       4.084 -11.666  -1.258  1.00 91.03           C  
ATOM   4070  N   PRO C 111       4.538 -15.501  -7.516  1.00 88.71           N  
ATOM   4071  CA  PRO C 111       5.584 -15.785  -8.502  1.00 88.71           C  
ATOM   4072  C   PRO C 111       5.088 -15.663  -9.941  1.00 88.71           C  
ATOM   4073  CB  PRO C 111       5.986 -17.228  -8.183  1.00 88.71           C  
ATOM   4074  O   PRO C 111       5.885 -15.443 -10.856  1.00 88.71           O  
ATOM   4075  CG  PRO C 111       5.602 -17.424  -6.752  1.00 88.71           C  
ATOM   4076  CD  PRO C 111       4.380 -16.598  -6.469  1.00 88.71           C  
ATOM   4077  N   GLY C 112       3.779 -15.908 -10.083  1.00 94.71           N  
ATOM   4078  CA  GLY C 112       3.176 -15.807 -11.403  1.00 94.71           C  
ATOM   4079  C   GLY C 112       2.256 -16.969 -11.729  1.00 94.71           C  
ATOM   4080  O   GLY C 112       2.299 -18.007 -11.065  1.00 94.71           O  
ATOM   4081  N   ILE C 113       1.468 -16.805 -12.754  1.00 96.70           N  
ATOM   4082  CA  ILE C 113       0.545 -17.834 -13.219  1.00 96.70           C  
ATOM   4083  C   ILE C 113       1.100 -18.493 -14.479  1.00 96.70           C  
ATOM   4084  CB  ILE C 113      -0.860 -17.251 -13.492  1.00 96.70           C  
ATOM   4085  O   ILE C 113       1.566 -17.807 -15.392  1.00 96.70           O  
ATOM   4086  CG1 ILE C 113      -1.471 -16.701 -12.198  1.00 96.70           C  
ATOM   4087  CG2 ILE C 113      -1.770 -18.310 -14.121  1.00 96.70           C  
ATOM   4088  CD1 ILE C 113      -2.795 -15.977 -12.397  1.00 96.70           C  
ATOM   4089  N   ILE C 114       1.075 -19.780 -14.505  1.00 94.92           N  
ATOM   4090  CA  ILE C 114       1.546 -20.521 -15.670  1.00 94.92           C  
ATOM   4091  C   ILE C 114       0.374 -21.245 -16.329  1.00 94.92           C  
ATOM   4092  CB  ILE C 114       2.653 -21.529 -15.290  1.00 94.92           C  
ATOM   4093  O   ILE C 114      -0.291 -22.067 -15.695  1.00 94.92           O  
ATOM   4094  CG1 ILE C 114       3.825 -20.805 -14.617  1.00 94.92           C  
ATOM   4095  CG2 ILE C 114       3.124 -22.305 -16.523  1.00 94.92           C  
ATOM   4096  CD1 ILE C 114       4.855 -21.739 -13.996  1.00 94.92           C  
ATOM   4097  N   TYR C 115       0.093 -20.950 -17.565  1.00 94.86           N  
ATOM   4098  CA  TYR C 115      -0.938 -21.641 -18.331  1.00 94.86           C  
ATOM   4099  C   TYR C 115      -0.345 -22.802 -19.120  1.00 94.86           C  
ATOM   4100  CB  TYR C 115      -1.644 -20.670 -19.282  1.00 94.86           C  
ATOM   4101  O   TYR C 115       0.446 -22.594 -20.043  1.00 94.86           O  
ATOM   4102  CG  TYR C 115      -2.165 -19.426 -18.602  1.00 94.86           C  
ATOM   4103  CD1 TYR C 115      -3.186 -19.501 -17.658  1.00 94.86           C  
ATOM   4104  CD2 TYR C 115      -1.638 -18.175 -18.904  1.00 94.86           C  
ATOM   4105  CE1 TYR C 115      -3.671 -18.358 -17.031  1.00 94.86           C  
ATOM   4106  CE2 TYR C 115      -2.115 -17.025 -18.283  1.00 94.86           C  
ATOM   4107  OH  TYR C 115      -3.605 -15.992 -16.732  1.00 94.86           O  
ATOM   4108  CZ  TYR C 115      -3.130 -17.127 -17.349  1.00 94.86           C  
ATOM   4109  N   ARG C 116      -0.771 -23.929 -18.888  1.00 89.23           N  
ATOM   4110  CA  ARG C 116      -0.212 -25.131 -19.497  1.00 89.23           C  
ATOM   4111  C   ARG C 116      -1.155 -25.700 -20.551  1.00 89.23           C  
ATOM   4112  CB  ARG C 116       0.082 -26.188 -18.431  1.00 89.23           C  
ATOM   4113  O   ARG C 116      -2.376 -25.670 -20.381  1.00 89.23           O  
ATOM   4114  CG  ARG C 116       1.131 -25.764 -17.416  1.00 89.23           C  
ATOM   4115  CD  ARG C 116       1.639 -26.946 -16.602  1.00 89.23           C  
ATOM   4116  NE  ARG C 116       2.888 -26.631 -15.914  1.00 89.23           N  
ATOM   4117  NH1 ARG C 116       3.322 -28.806 -15.267  1.00 89.23           N  
ATOM   4118  NH2 ARG C 116       4.775 -27.125 -14.702  1.00 89.23           N  
ATOM   4119  CZ  ARG C 116       3.659 -27.521 -15.296  1.00 89.23           C  
ATOM   4120  N   LYS C 117      -0.491 -26.123 -21.567  1.00 84.32           N  
ATOM   4121  CA  LYS C 117      -1.287 -26.773 -22.605  1.00 84.32           C  
ATOM   4122  C   LYS C 117      -1.696 -28.181 -22.183  1.00 84.32           C  
ATOM   4123  CB  LYS C 117      -0.511 -26.825 -23.922  1.00 84.32           C  
ATOM   4124  O   LYS C 117      -0.988 -28.835 -21.415  1.00 84.32           O  
ATOM   4125  CG  LYS C 117      -0.471 -25.501 -24.670  1.00 84.32           C  
ATOM   4126  CD  LYS C 117       0.154 -25.657 -26.051  1.00 84.32           C  
ATOM   4127  CE  LYS C 117       0.185 -24.335 -26.805  1.00 84.32           C  
ATOM   4128  NZ  LYS C 117       0.826 -24.476 -28.146  1.00 84.32           N  
ATOM   4129  N   GLY C 118      -2.785 -28.628 -22.710  1.00 75.26           N  
ATOM   4130  CA  GLY C 118      -3.228 -29.997 -22.500  1.00 75.26           C  
ATOM   4131  C   GLY C 118      -3.977 -30.188 -21.194  1.00 75.26           C  
ATOM   4132  O   GLY C 118      -4.498 -29.226 -20.625  1.00 75.26           O  
ATOM   4133  N   GLY C 119      -4.269 -31.319 -20.889  1.00 66.83           N  
ATOM   4134  CA  GLY C 119      -4.995 -31.660 -19.676  1.00 66.83           C  
ATOM   4135  C   GLY C 119      -4.242 -32.625 -18.780  1.00 66.83           C  
ATOM   4136  O   GLY C 119      -3.059 -32.892 -19.002  1.00 66.83           O  
ATOM   4137  N   LEU C 120      -4.797 -32.971 -17.665  1.00 64.65           N  
ATOM   4138  CA  LEU C 120      -4.212 -33.896 -16.701  1.00 64.65           C  
ATOM   4139  C   LEU C 120      -4.081 -35.293 -17.298  1.00 64.65           C  
ATOM   4140  CB  LEU C 120      -5.060 -33.951 -15.427  1.00 64.65           C  
ATOM   4141  O   LEU C 120      -5.045 -35.831 -17.848  1.00 64.65           O  
ATOM   4142  CG  LEU C 120      -4.663 -32.987 -14.307  1.00 64.65           C  
ATOM   4143  CD1 LEU C 120      -5.906 -32.449 -13.606  1.00 64.65           C  
ATOM   4144  CD2 LEU C 120      -3.737 -33.677 -13.311  1.00 64.65           C  
ATOM   4145  N   ALA C 121      -2.803 -35.636 -17.928  1.00 57.42           N  
ATOM   4146  CA  ALA C 121      -2.698 -37.026 -18.364  1.00 57.42           C  
ATOM   4147  C   ALA C 121      -3.168 -37.981 -17.270  1.00 57.42           C  
ATOM   4148  CB  ALA C 121      -1.261 -37.351 -18.766  1.00 57.42           C  
ATOM   4149  O   ALA C 121      -3.240 -37.605 -16.098  1.00 57.42           O  
ATOM   4150  N   SER C 122      -3.804 -39.117 -17.637  1.00 45.53           N  
ATOM   4151  CA  SER C 122      -4.296 -40.132 -16.712  1.00 45.53           C  
ATOM   4152  C   SER C 122      -3.379 -40.267 -15.501  1.00 45.53           C  
ATOM   4153  CB  SER C 122      -4.425 -41.483 -17.417  1.00 45.53           C  
ATOM   4154  O   SER C 122      -3.844 -40.531 -14.390  1.00 45.53           O  
ATOM   4155  OG  SER C 122      -3.153 -41.967 -17.814  1.00 45.53           O  
ATOM   4156  N   ASP C 123      -2.039 -39.940 -15.655  1.00 41.59           N  
ATOM   4157  CA  ASP C 123      -1.161 -40.003 -14.491  1.00 41.59           C  
ATOM   4158  C   ASP C 123      -0.863 -38.605 -13.953  1.00 41.59           C  
ATOM   4159  CB  ASP C 123       0.144 -40.721 -14.842  1.00 41.59           C  
ATOM   4160  O   ASP C 123      -0.169 -37.819 -14.602  1.00 41.59           O  
ATOM   4161  CG  ASP C 123      -0.049 -42.202 -15.114  1.00 41.59           C  
ATOM   4162  OD1 ASP C 123      -1.057 -42.781 -14.654  1.00 41.59           O  
ATOM   4163  OD2 ASP C 123       0.816 -42.797 -15.793  1.00 41.59           O  
ATOM   4164  N   LEU C 124      -1.749 -37.898 -13.711  1.00 49.10           N  
ATOM   4165  CA  LEU C 124      -2.049 -36.548 -13.247  1.00 49.10           C  
ATOM   4166  C   LEU C 124      -0.847 -35.938 -12.534  1.00 49.10           C  
ATOM   4167  CB  LEU C 124      -3.260 -36.560 -12.310  1.00 49.10           C  
ATOM   4168  O   LEU C 124      -0.762 -35.980 -11.305  1.00 49.10           O  
ATOM   4169  CG  LEU C 124      -4.633 -36.447 -12.975  1.00 49.10           C  
ATOM   4170  CD1 LEU C 124      -5.634 -37.366 -12.284  1.00 49.10           C  
ATOM   4171  CD2 LEU C 124      -5.121 -35.002 -12.952  1.00 49.10           C  
ATOM   4172  N   LYS C 125       0.337 -35.868 -13.175  1.00 57.78           N  
ATOM   4173  CA  LYS C 125       1.269 -35.223 -12.256  1.00 57.78           C  
ATOM   4174  C   LYS C 125       1.184 -33.703 -12.363  1.00 57.78           C  
ATOM   4175  CB  LYS C 125       2.700 -35.688 -12.528  1.00 57.78           C  
ATOM   4176  O   LYS C 125       1.260 -33.147 -13.460  1.00 57.78           O  
ATOM   4177  CG  LYS C 125       2.989 -37.107 -12.063  1.00 57.78           C  
ATOM   4178  CD  LYS C 125       4.462 -37.461 -12.228  1.00 57.78           C  
ATOM   4179  CE  LYS C 125       4.742 -38.899 -11.814  1.00 57.78           C  
ATOM   4180  NZ  LYS C 125       6.180 -39.258 -11.997  1.00 57.78           N  
ATOM   4181  N   HIS C 126       0.404 -33.057 -11.524  1.00 57.50           N  
ATOM   4182  CA  HIS C 126       0.281 -31.608 -11.416  1.00 57.50           C  
ATOM   4183  C   HIS C 126       1.616 -30.920 -11.682  1.00 57.50           C  
ATOM   4184  CB  HIS C 126      -0.246 -31.217 -10.034  1.00 57.50           C  
ATOM   4185  O   HIS C 126       1.675 -29.935 -12.421  1.00 57.50           O  
ATOM   4186  CG  HIS C 126      -1.712 -31.457  -9.861  1.00 57.50           C  
ATOM   4187  CD2 HIS C 126      -2.381 -32.380  -9.131  1.00 57.50           C  
ATOM   4188  ND1 HIS C 126      -2.670 -30.691 -10.488  1.00 57.50           N  
ATOM   4189  CE1 HIS C 126      -3.870 -31.134 -10.151  1.00 57.50           C  
ATOM   4190  NE2 HIS C 126      -3.722 -32.158  -9.328  1.00 57.50           N  
ATOM   4191  N   VAL C 127       2.618 -31.382 -11.075  1.00 54.82           N  
ATOM   4192  CA  VAL C 127       3.989 -30.900 -11.210  1.00 54.82           C  
ATOM   4193  C   VAL C 127       4.963 -32.069 -11.081  1.00 54.82           C  
ATOM   4194  CB  VAL C 127       4.315 -29.816 -10.159  1.00 54.82           C  
ATOM   4195  O   VAL C 127       4.889 -32.844 -10.124  1.00 54.82           O  
ATOM   4196  CG1 VAL C 127       5.773 -29.375 -10.272  1.00 54.82           C  
ATOM   4197  CG2 VAL C 127       3.378 -28.620 -10.318  1.00 54.82           C  
ATOM   4198  N   GLU C 128       5.577 -32.479 -12.177  1.00 55.48           N  
ATOM   4199  CA  GLU C 128       6.591 -33.521 -12.040  1.00 55.48           C  
ATOM   4200  C   GLU C 128       7.906 -32.947 -11.519  1.00 55.48           C  
ATOM   4201  CB  GLU C 128       6.820 -34.228 -13.378  1.00 55.48           C  
ATOM   4202  O   GLU C 128       8.437 -31.988 -12.082  1.00 55.48           O  
ATOM   4203  CG  GLU C 128       5.890 -35.408 -13.617  1.00 55.48           C  
ATOM   4204  CD  GLU C 128       6.132 -36.103 -14.948  1.00 55.48           C  
ATOM   4205  OE1 GLU C 128       5.414 -37.080 -15.262  1.00 55.48           O  
ATOM   4206  OE2 GLU C 128       7.047 -35.668 -15.682  1.00 55.48           O  
ATOM   4207  N   THR C 129       8.124 -33.172 -10.194  1.00 52.58           N  
ATOM   4208  CA  THR C 129       9.398 -32.758  -9.616  1.00 52.58           C  
ATOM   4209  C   THR C 129      10.550 -33.557 -10.218  1.00 52.58           C  
ATOM   4210  CB  THR C 129       9.397 -32.925  -8.086  1.00 52.58           C  
ATOM   4211  O   THR C 129      10.361 -34.693 -10.660  1.00 52.58           O  
ATOM   4212  CG2 THR C 129       8.610 -31.807  -7.410  1.00 52.58           C  
ATOM   4213  OG1 THR C 129       8.802 -34.185  -7.749  1.00 52.58           O  
ATOM   4214  N   ASN C 130      11.671 -32.851 -10.635  1.00 51.46           N  
ATOM   4215  CA  ASN C 130      12.911 -33.424 -11.149  1.00 51.46           C  
ATOM   4216  C   ASN C 130      12.786 -33.799 -12.623  1.00 51.46           C  
ATOM   4217  CB  ASN C 130      13.321 -34.645 -10.323  1.00 51.46           C  
ATOM   4218  O   ASN C 130      13.212 -34.881 -13.031  1.00 51.46           O  
ATOM   4219  CG  ASN C 130      13.953 -34.267  -8.998  1.00 51.46           C  
ATOM   4220  ND2 ASN C 130      13.879 -35.171  -8.027  1.00 51.46           N  
ATOM   4221  OD1 ASN C 130      14.502 -33.173  -8.847  1.00 51.46           O  
ATOM   4222  N   LEU C 131      11.990 -32.963 -13.307  1.00 61.63           N  
ATOM   4223  CA  LEU C 131      11.764 -33.180 -14.732  1.00 61.63           C  
ATOM   4224  C   LEU C 131      12.903 -32.591 -15.558  1.00 61.63           C  
ATOM   4225  CB  LEU C 131      10.432 -32.561 -15.164  1.00 61.63           C  
ATOM   4226  O   LEU C 131      13.041 -31.369 -15.651  1.00 61.63           O  
ATOM   4227  CG  LEU C 131       9.259 -33.528 -15.333  1.00 61.63           C  
ATOM   4228  CD1 LEU C 131       8.158 -33.207 -14.329  1.00 61.63           C  
ATOM   4229  CD2 LEU C 131       8.722 -33.474 -16.760  1.00 61.63           C  
ATOM   4230  N   PHE C 132      13.801 -33.356 -15.980  1.00 63.45           N  
ATOM   4231  CA  PHE C 132      14.934 -32.858 -16.750  1.00 63.45           C  
ATOM   4232  C   PHE C 132      14.746 -33.141 -18.235  1.00 63.45           C  
ATOM   4233  CB  PHE C 132      16.240 -33.489 -16.256  1.00 63.45           C  
ATOM   4234  O   PHE C 132      15.404 -32.526 -19.078  1.00 63.45           O  
ATOM   4235  CG  PHE C 132      16.632 -33.064 -14.866  1.00 63.45           C  
ATOM   4236  CD1 PHE C 132      17.309 -31.869 -14.654  1.00 63.45           C  
ATOM   4237  CD2 PHE C 132      16.323 -33.861 -13.771  1.00 63.45           C  
ATOM   4238  CE1 PHE C 132      17.673 -31.474 -13.369  1.00 63.45           C  
ATOM   4239  CE2 PHE C 132      16.683 -33.472 -12.484  1.00 63.45           C  
ATOM   4240  CZ  PHE C 132      17.359 -32.279 -12.285  1.00 63.45           C  
ATOM   4241  N   ASN C 133      13.817 -33.997 -18.455  1.00 72.85           N  
ATOM   4242  CA  ASN C 133      13.549 -34.312 -19.855  1.00 72.85           C  
ATOM   4243  C   ASN C 133      12.377 -33.498 -20.397  1.00 72.85           C  
ATOM   4244  CB  ASN C 133      13.281 -35.808 -20.027  1.00 72.85           C  
ATOM   4245  O   ASN C 133      11.320 -34.052 -20.702  1.00 72.85           O  
ATOM   4246  CG  ASN C 133      14.486 -36.560 -20.557  1.00 72.85           C  
ATOM   4247  ND2 ASN C 133      14.447 -37.884 -20.466  1.00 72.85           N  
ATOM   4248  OD1 ASN C 133      15.445 -35.955 -21.044  1.00 72.85           O  
ATOM   4249  N   ILE C 134      12.513 -32.224 -20.393  1.00 77.85           N  
ATOM   4250  CA  ILE C 134      11.453 -31.319 -20.823  1.00 77.85           C  
ATOM   4251  C   ILE C 134      11.973 -30.403 -21.929  1.00 77.85           C  
ATOM   4252  CB  ILE C 134      10.912 -30.481 -19.643  1.00 77.85           C  
ATOM   4253  O   ILE C 134      13.137 -29.995 -21.910  1.00 77.85           O  
ATOM   4254  CG1 ILE C 134      10.027 -31.344 -18.737  1.00 77.85           C  
ATOM   4255  CG2 ILE C 134      10.144 -29.259 -20.155  1.00 77.85           C  
ATOM   4256  CD1 ILE C 134       9.685 -30.693 -17.404  1.00 77.85           C  
ATOM   4257  N   GLN C 135      11.212 -30.154 -22.945  1.00 86.83           N  
ATOM   4258  CA  GLN C 135      11.433 -29.134 -23.965  1.00 86.83           C  
ATOM   4259  C   GLN C 135      10.165 -28.323 -24.216  1.00 86.83           C  
ATOM   4260  CB  GLN C 135      11.914 -29.773 -25.269  1.00 86.83           C  
ATOM   4261  O   GLN C 135       9.221 -28.814 -24.839  1.00 86.83           O  
ATOM   4262  CG  GLN C 135      12.616 -28.801 -26.208  1.00 86.83           C  
ATOM   4263  CD  GLN C 135      13.216 -29.487 -27.421  1.00 86.83           C  
ATOM   4264  NE2 GLN C 135      13.832 -28.704 -28.300  1.00 86.83           N  
ATOM   4265  OE1 GLN C 135      13.127 -30.710 -27.566  1.00 86.83           O  
ATOM   4266  N   ARG C 136      10.189 -27.078 -23.663  1.00 90.31           N  
ATOM   4267  CA  ARG C 136       9.005 -26.249 -23.866  1.00 90.31           C  
ATOM   4268  C   ARG C 136       9.380 -24.774 -23.969  1.00 90.31           C  
ATOM   4269  CB  ARG C 136       8.002 -26.457 -22.729  1.00 90.31           C  
ATOM   4270  O   ARG C 136      10.449 -24.367 -23.510  1.00 90.31           O  
ATOM   4271  CG  ARG C 136       8.463 -25.902 -21.391  1.00 90.31           C  
ATOM   4272  CD  ARG C 136       7.436 -26.147 -20.295  1.00 90.31           C  
ATOM   4273  NE  ARG C 136       7.874 -25.600 -19.014  1.00 90.31           N  
ATOM   4274  NH1 ARG C 136       6.181 -26.577 -17.782  1.00 90.31           N  
ATOM   4275  NH2 ARG C 136       7.752 -25.269 -16.744  1.00 90.31           N  
ATOM   4276  CZ  ARG C 136       7.268 -25.816 -17.850  1.00 90.31           C  
ATOM   4277  N   LEU C 137       8.523 -24.018 -24.632  1.00 95.86           N  
ATOM   4278  CA  LEU C 137       8.698 -22.579 -24.791  1.00 95.86           C  
ATOM   4279  C   LEU C 137       7.580 -21.814 -24.091  1.00 95.86           C  
ATOM   4280  CB  LEU C 137       8.737 -22.204 -26.275  1.00 95.86           C  
ATOM   4281  O   LEU C 137       6.399 -22.070 -24.337  1.00 95.86           O  
ATOM   4282  CG  LEU C 137       8.940 -20.722 -26.595  1.00 95.86           C  
ATOM   4283  CD1 LEU C 137      10.325 -20.268 -26.145  1.00 95.86           C  
ATOM   4284  CD2 LEU C 137       8.746 -20.466 -28.086  1.00 95.86           C  
ATOM   4285  N   LEU C 138       8.001 -20.894 -23.149  1.00 97.20           N  
ATOM   4286  CA  LEU C 138       7.012 -20.113 -22.414  1.00 97.20           C  
ATOM   4287  C   LEU C 138       7.035 -18.654 -22.855  1.00 97.20           C  
ATOM   4288  CB  LEU C 138       7.268 -20.206 -20.907  1.00 97.20           C  
ATOM   4289  O   LEU C 138       8.104 -18.049 -22.960  1.00 97.20           O  
ATOM   4290  CG  LEU C 138       7.176 -21.602 -20.289  1.00 97.20           C  
ATOM   4291  CD1 LEU C 138       7.614 -21.566 -18.829  1.00 97.20           C  
ATOM   4292  CD2 LEU C 138       5.758 -22.150 -20.413  1.00 97.20           C  
ATOM   4293  N   HIS C 139       5.922 -18.177 -23.221  1.00 97.24           N  
ATOM   4294  CA  HIS C 139       5.726 -16.752 -23.459  1.00 97.24           C  
ATOM   4295  C   HIS C 139       5.388 -16.019 -22.165  1.00 97.24           C  
ATOM   4296  CB  HIS C 139       4.620 -16.529 -24.492  1.00 97.24           C  
ATOM   4297  O   HIS C 139       4.303 -16.200 -21.608  1.00 97.24           O  
ATOM   4298  CG  HIS C 139       4.371 -15.087 -24.803  1.00 97.24           C  
ATOM   4299  CD2 HIS C 139       5.105 -13.981 -24.537  1.00 97.24           C  
ATOM   4300  ND1 HIS C 139       3.244 -14.653 -25.466  1.00 97.24           N  
ATOM   4301  CE1 HIS C 139       3.296 -13.338 -25.596  1.00 97.24           C  
ATOM   4302  NE2 HIS C 139       4.415 -12.906 -25.041  1.00 97.24           N  
ATOM   4303  N   ILE C 140       6.249 -15.060 -21.728  1.00 97.38           N  
ATOM   4304  CA  ILE C 140       6.098 -14.445 -20.414  1.00 97.38           C  
ATOM   4305  C   ILE C 140       5.657 -12.991 -20.572  1.00 97.38           C  
ATOM   4306  CB  ILE C 140       7.408 -14.522 -19.600  1.00 97.38           C  
ATOM   4307  O   ILE C 140       6.281 -12.223 -21.308  1.00 97.38           O  
ATOM   4308  CG1 ILE C 140       7.809 -15.983 -19.370  1.00 97.38           C  
ATOM   4309  CG2 ILE C 140       7.262 -13.778 -18.269  1.00 97.38           C  
ATOM   4310  CD1 ILE C 140       9.163 -16.155 -18.694  1.00 97.38           C  
ATOM   4311  N   LYS C 141       4.599 -12.691 -19.877  1.00 93.78           N  
ATOM   4312  CA  LYS C 141       4.214 -11.294 -19.696  1.00 93.78           C  
ATOM   4313  C   LYS C 141       4.668 -10.771 -18.336  1.00 93.78           C  
ATOM   4314  CB  LYS C 141       2.700 -11.130 -19.842  1.00 93.78           C  
ATOM   4315  O   LYS C 141       4.106 -11.142 -17.303  1.00 93.78           O  
ATOM   4316  CG  LYS C 141       2.181 -11.404 -21.246  1.00 93.78           C  
ATOM   4317  CD  LYS C 141       0.796 -10.805 -21.456  1.00 93.78           C  
ATOM   4318  CE  LYS C 141       0.308 -11.009 -22.884  1.00 93.78           C  
ATOM   4319  NZ  LYS C 141      -1.060 -10.446 -23.088  1.00 93.78           N  
ATOM   4320  N   GLY C 142       5.665  -9.872 -18.327  1.00 90.69           N  
ATOM   4321  CA  GLY C 142       6.320  -9.437 -17.104  1.00 90.69           C  
ATOM   4322  C   GLY C 142       5.671  -8.215 -16.482  1.00 90.69           C  
ATOM   4323  O   GLY C 142       6.358  -7.259 -16.115  1.00 90.69           O  
ATOM   4324  N   ARG C 143       4.431  -8.164 -16.331  1.00 89.20           N  
ATOM   4325  CA  ARG C 143       3.714  -7.106 -15.626  1.00 89.20           C  
ATOM   4326  C   ARG C 143       3.733  -7.340 -14.120  1.00 89.20           C  
ATOM   4327  CB  ARG C 143       2.270  -7.012 -16.123  1.00 89.20           C  
ATOM   4328  O   ARG C 143       4.405  -8.254 -13.637  1.00 89.20           O  
ATOM   4329  CG  ARG C 143       2.148  -6.757 -17.617  1.00 89.20           C  
ATOM   4330  CD  ARG C 143       0.693  -6.655 -18.055  1.00 89.20           C  
ATOM   4331  NE  ARG C 143       0.578  -6.423 -19.492  1.00 89.20           N  
ATOM   4332  NH1 ARG C 143      -1.720  -6.648 -19.553  1.00 89.20           N  
ATOM   4333  NH2 ARG C 143      -0.556  -6.203 -21.477  1.00 89.20           N  
ATOM   4334  CZ  ARG C 143      -0.566  -6.425 -20.171  1.00 89.20           C  
ATOM   4335  N   LYS C 144       3.046  -6.485 -13.411  1.00 91.64           N  
ATOM   4336  CA  LYS C 144       3.031  -6.716 -11.970  1.00 91.64           C  
ATOM   4337  C   LYS C 144       2.543  -8.125 -11.644  1.00 91.64           C  
ATOM   4338  CB  LYS C 144       2.149  -5.682 -11.269  1.00 91.64           C  
ATOM   4339  O   LYS C 144       3.143  -8.821 -10.822  1.00 91.64           O  
ATOM   4340  CG  LYS C 144       2.169  -5.778  -9.751  1.00 91.64           C  
ATOM   4341  CD  LYS C 144       3.564  -5.527  -9.192  1.00 91.64           C  
ATOM   4342  CE  LYS C 144       3.576  -5.579  -7.671  1.00 91.64           C  
ATOM   4343  NZ  LYS C 144       4.948  -5.366  -7.120  1.00 91.64           N  
ATOM   4344  N   HIS C 145       1.405  -8.468 -12.302  1.00 94.86           N  
ATOM   4345  CA  HIS C 145       0.970  -9.859 -12.236  1.00 94.86           C  
ATOM   4346  C   HIS C 145       1.536 -10.668 -13.398  1.00 94.86           C  
ATOM   4347  CB  HIS C 145      -0.557  -9.943 -12.233  1.00 94.86           C  
ATOM   4348  O   HIS C 145       0.959 -10.686 -14.488  1.00 94.86           O  
ATOM   4349  CG  HIS C 145      -1.194  -9.251 -11.070  1.00 94.86           C  
ATOM   4350  CD2 HIS C 145      -2.072  -8.222 -11.020  1.00 94.86           C  
ATOM   4351  ND1 HIS C 145      -0.940  -9.606  -9.763  1.00 94.86           N  
ATOM   4352  CE1 HIS C 145      -1.638  -8.823  -8.957  1.00 94.86           C  
ATOM   4353  NE2 HIS C 145      -2.333  -7.974  -9.695  1.00 94.86           N  
ATOM   4354  N   VAL C 146       2.609 -11.375 -13.137  1.00 96.28           N  
ATOM   4355  CA  VAL C 146       3.368 -12.075 -14.168  1.00 96.28           C  
ATOM   4356  C   VAL C 146       2.605 -13.319 -14.617  1.00 96.28           C  
ATOM   4357  CB  VAL C 146       4.778 -12.465 -13.669  1.00 96.28           C  
ATOM   4358  O   VAL C 146       1.989 -14.006 -13.798  1.00 96.28           O  
ATOM   4359  CG1 VAL C 146       5.551 -13.204 -14.760  1.00 96.28           C  
ATOM   4360  CG2 VAL C 146       5.544 -11.225 -13.213  1.00 96.28           C  
ATOM   4361  N   SER C 147       2.620 -13.581 -15.869  1.00 96.01           N  
ATOM   4362  CA  SER C 147       1.998 -14.790 -16.401  1.00 96.01           C  
ATOM   4363  C   SER C 147       2.860 -15.421 -17.490  1.00 96.01           C  
ATOM   4364  CB  SER C 147       0.608 -14.478 -16.956  1.00 96.01           C  
ATOM   4365  O   SER C 147       3.599 -14.723 -18.186  1.00 96.01           O  
ATOM   4366  OG  SER C 147       0.697 -13.633 -18.091  1.00 96.01           O  
ATOM   4367  N   ALA C 148       2.827 -16.672 -17.591  1.00 97.05           N  
ATOM   4368  CA  ALA C 148       3.545 -17.426 -18.616  1.00 97.05           C  
ATOM   4369  C   ALA C 148       2.622 -18.423 -19.310  1.00 97.05           C  
ATOM   4370  CB  ALA C 148       4.741 -18.150 -18.003  1.00 97.05           C  
ATOM   4371  O   ALA C 148       1.865 -19.141 -18.652  1.00 97.05           O  
ATOM   4372  N   THR C 149       2.679 -18.425 -20.622  1.00 95.52           N  
ATOM   4373  CA  THR C 149       1.852 -19.322 -21.421  1.00 95.52           C  
ATOM   4374  C   THR C 149       2.720 -20.236 -22.281  1.00 95.52           C  
ATOM   4375  CB  THR C 149       0.882 -18.534 -22.322  1.00 95.52           C  
ATOM   4376  O   THR C 149       3.630 -19.769 -22.970  1.00 95.52           O  
ATOM   4377  CG2 THR C 149      -0.080 -19.470 -23.045  1.00 95.52           C  
ATOM   4378  OG1 THR C 149       0.128 -17.620 -21.517  1.00 95.52           O  
ATOM   4379  N   GLU C 150       2.461 -21.521 -22.143  1.00 93.78           N  
ATOM   4380  CA  GLU C 150       3.185 -22.446 -23.010  1.00 93.78           C  
ATOM   4381  C   GLU C 150       2.763 -22.282 -24.467  1.00 93.78           C  
ATOM   4382  CB  GLU C 150       2.964 -23.892 -22.557  1.00 93.78           C  
ATOM   4383  O   GLU C 150       1.573 -22.338 -24.785  1.00 93.78           O  
ATOM   4384  CG  GLU C 150       3.867 -24.899 -23.254  1.00 93.78           C  
ATOM   4385  CD  GLU C 150       3.769 -26.299 -22.668  1.00 93.78           C  
ATOM   4386  OE1 GLU C 150       4.248 -27.261 -23.310  1.00 93.78           O  
ATOM   4387  OE2 GLU C 150       3.208 -26.434 -21.558  1.00 93.78           O  
ATOM   4388  N   VAL C 151       3.769 -22.017 -25.415  1.00 94.66           N  
ATOM   4389  CA  VAL C 151       3.491 -21.761 -26.824  1.00 94.66           C  
ATOM   4390  C   VAL C 151       4.272 -22.744 -27.693  1.00 94.66           C  
ATOM   4391  CB  VAL C 151       3.840 -20.308 -27.217  1.00 94.66           C  
ATOM   4392  O   VAL C 151       5.034 -23.567 -27.178  1.00 94.66           O  
ATOM   4393  CG1 VAL C 151       2.945 -19.318 -26.475  1.00 94.66           C  
ATOM   4394  CG2 VAL C 151       5.313 -20.019 -26.932  1.00 94.66           C  
ATOM   4395  N   GLU C 152       4.091 -22.609 -28.949  1.00 91.63           N  
ATOM   4396  CA  GLU C 152       4.766 -23.503 -29.884  1.00 91.63           C  
ATOM   4397  C   GLU C 152       6.274 -23.265 -29.884  1.00 91.63           C  
ATOM   4398  CB  GLU C 152       4.206 -23.327 -31.298  1.00 91.63           C  
ATOM   4399  O   GLU C 152       6.727 -22.120 -29.826  1.00 91.63           O  
ATOM   4400  CG  GLU C 152       4.662 -24.397 -32.279  1.00 91.63           C  
ATOM   4401  CD  GLU C 152       4.171 -24.159 -33.698  1.00 91.63           C  
ATOM   4402  OE1 GLU C 152       4.528 -24.946 -34.603  1.00 91.63           O  
ATOM   4403  OE2 GLU C 152       3.423 -23.178 -33.905  1.00 91.63           O  
ATOM   4404  N   LEU C 153       7.078 -24.356 -29.896  1.00 93.06           N  
ATOM   4405  CA  LEU C 153       8.535 -24.285 -29.931  1.00 93.06           C  
ATOM   4406  C   LEU C 153       9.024 -23.839 -31.306  1.00 93.06           C  
ATOM   4407  CB  LEU C 153       9.147 -25.642 -29.575  1.00 93.06           C  
ATOM   4408  O   LEU C 153       9.626 -24.626 -32.040  1.00 93.06           O  
ATOM   4409  CG  LEU C 153       9.435 -25.887 -28.093  1.00 93.06           C  
ATOM   4410  CD1 LEU C 153       8.322 -26.722 -27.468  1.00 93.06           C  
ATOM   4411  CD2 LEU C 153      10.786 -26.571 -27.916  1.00 93.06           C  
ATOM   4412  N   SER C 154       8.808 -22.563 -31.570  1.00 92.41           N  
ATOM   4413  CA  SER C 154       9.150 -21.997 -32.870  1.00 92.41           C  
ATOM   4414  C   SER C 154       9.464 -20.509 -32.760  1.00 92.41           C  
ATOM   4415  CB  SER C 154       8.009 -22.213 -33.866  1.00 92.41           C  
ATOM   4416  O   SER C 154       8.917 -19.815 -31.900  1.00 92.41           O  
ATOM   4417  OG  SER C 154       8.237 -21.482 -35.059  1.00 92.41           O  
ATOM   4418  N   TRP C 155      10.248 -20.025 -33.653  1.00 94.07           N  
ATOM   4419  CA  TRP C 155      10.571 -18.602 -33.680  1.00 94.07           C  
ATOM   4420  C   TRP C 155       9.333 -17.769 -33.996  1.00 94.07           C  
ATOM   4421  CB  TRP C 155      11.668 -18.319 -34.709  1.00 94.07           C  
ATOM   4422  O   TRP C 155       9.300 -16.567 -33.724  1.00 94.07           O  
ATOM   4423  CG  TRP C 155      13.043 -18.708 -34.256  1.00 94.07           C  
ATOM   4424  CD1 TRP C 155      13.798 -19.751 -34.715  1.00 94.07           C  
ATOM   4425  CD2 TRP C 155      13.826 -18.059 -33.249  1.00 94.07           C  
ATOM   4426  CE2 TRP C 155      15.046 -18.763 -33.150  1.00 94.07           C  
ATOM   4427  CE3 TRP C 155      13.614 -16.949 -32.421  1.00 94.07           C  
ATOM   4428  NE1 TRP C 155      15.004 -19.790 -34.054  1.00 94.07           N  
ATOM   4429  CH2 TRP C 155      15.819 -17.302 -31.455  1.00 94.07           C  
ATOM   4430  CZ2 TRP C 155      16.052 -18.392 -32.254  1.00 94.07           C  
ATOM   4431  CZ3 TRP C 155      14.616 -16.581 -31.530  1.00 94.07           C  
ATOM   4432  N   ASN C 156       8.334 -18.453 -34.490  1.00 90.17           N  
ATOM   4433  CA  ASN C 156       7.096 -17.760 -34.831  1.00 90.17           C  
ATOM   4434  C   ASN C 156       6.353 -17.291 -33.584  1.00 90.17           C  
ATOM   4435  CB  ASN C 156       6.194 -18.659 -35.680  1.00 90.17           C  
ATOM   4436  O   ASN C 156       5.494 -16.411 -33.662  1.00 90.17           O  
ATOM   4437  CG  ASN C 156       6.764 -18.923 -37.059  1.00 90.17           C  
ATOM   4438  ND2 ASN C 156       6.376 -20.044 -37.656  1.00 90.17           N  
ATOM   4439  OD1 ASN C 156       7.547 -18.127 -37.584  1.00 90.17           O  
ATOM   4440  N   SER C 157       6.685 -17.907 -32.508  1.00 93.78           N  
ATOM   4441  CA  SER C 157       6.028 -17.550 -31.255  1.00 93.78           C  
ATOM   4442  C   SER C 157       6.635 -16.287 -30.653  1.00 93.78           C  
ATOM   4443  CB  SER C 157       6.123 -18.700 -30.252  1.00 93.78           C  
ATOM   4444  O   SER C 157       6.006 -15.622 -29.828  1.00 93.78           O  
ATOM   4445  OG  SER C 157       5.448 -19.848 -30.737  1.00 93.78           O  
ATOM   4446  N   PHE C 158       7.803 -15.836 -31.102  1.00 95.15           N  
ATOM   4447  CA  PHE C 158       8.566 -14.742 -30.514  1.00 95.15           C  
ATOM   4448  C   PHE C 158       8.074 -13.397 -31.035  1.00 95.15           C  
ATOM   4449  CB  PHE C 158      10.060 -14.905 -30.814  1.00 95.15           C  
ATOM   4450  O   PHE C 158       7.564 -13.307 -32.154  1.00 95.15           O  
ATOM   4451  CG  PHE C 158      10.717 -16.012 -30.034  1.00 95.15           C  
ATOM   4452  CD1 PHE C 158      11.557 -15.724 -28.965  1.00 95.15           C  
ATOM   4453  CD2 PHE C 158      10.496 -17.341 -30.371  1.00 95.15           C  
ATOM   4454  CE1 PHE C 158      12.167 -16.747 -28.242  1.00 95.15           C  
ATOM   4455  CE2 PHE C 158      11.102 -18.368 -29.654  1.00 95.15           C  
ATOM   4456  CZ  PHE C 158      11.938 -18.069 -28.590  1.00 95.15           C  
ATOM   4457  N   ASN C 159       8.115 -12.375 -30.210  1.00 94.23           N  
ATOM   4458  CA  ASN C 159       7.876 -10.992 -30.607  1.00 94.23           C  
ATOM   4459  C   ASN C 159       8.892 -10.044 -29.976  1.00 94.23           C  
ATOM   4460  CB  ASN C 159       6.453 -10.566 -30.241  1.00 94.23           C  
ATOM   4461  O   ASN C 159       9.719 -10.465 -29.164  1.00 94.23           O  
ATOM   4462  CG  ASN C 159       6.195 -10.614 -28.748  1.00 94.23           C  
ATOM   4463  ND2 ASN C 159       5.095 -11.245 -28.357  1.00 94.23           N  
ATOM   4464  OD1 ASN C 159       6.978 -10.087 -27.953  1.00 94.23           O  
ATOM   4465  N   LYS C 160       8.854  -8.844 -30.300  1.00 92.81           N  
ATOM   4466  CA  LYS C 160       9.903  -7.901 -29.922  1.00 92.81           C  
ATOM   4467  C   LYS C 160       9.633  -7.300 -28.546  1.00 92.81           C  
ATOM   4468  CB  LYS C 160      10.025  -6.788 -30.965  1.00 92.81           C  
ATOM   4469  O   LYS C 160      10.539  -6.756 -27.911  1.00 92.81           O  
ATOM   4470  CG  LYS C 160      10.545  -7.259 -32.315  1.00 92.81           C  
ATOM   4471  CD  LYS C 160      10.684  -6.101 -33.295  1.00 92.81           C  
ATOM   4472  CE  LYS C 160      11.185  -6.574 -34.653  1.00 92.81           C  
ATOM   4473  NZ  LYS C 160      11.307  -5.445 -35.623  1.00 92.81           N  
ATOM   4474  N   GLY C 161       8.472  -7.498 -28.093  1.00 92.37           N  
ATOM   4475  CA  GLY C 161       8.100  -6.713 -26.928  1.00 92.37           C  
ATOM   4476  C   GLY C 161       7.909  -7.552 -25.678  1.00 92.37           C  
ATOM   4477  O   GLY C 161       7.685  -7.014 -24.592  1.00 92.37           O  
ATOM   4478  N   ASP C 162       8.057  -8.861 -25.789  1.00 95.20           N  
ATOM   4479  CA  ASP C 162       7.782  -9.713 -24.636  1.00 95.20           C  
ATOM   4480  C   ASP C 162       8.981 -10.602 -24.313  1.00 95.20           C  
ATOM   4481  CB  ASP C 162       6.542 -10.573 -24.888  1.00 95.20           C  
ATOM   4482  O   ASP C 162      10.036 -10.483 -24.940  1.00 95.20           O  
ATOM   4483  CG  ASP C 162       5.272  -9.754 -25.032  1.00 95.20           C  
ATOM   4484  OD1 ASP C 162       5.152  -8.695 -24.380  1.00 95.20           O  
ATOM   4485  OD2 ASP C 162       4.381 -10.173 -25.803  1.00 95.20           O  
ATOM   4486  N   ILE C 163       8.843 -11.468 -23.236  1.00 97.25           N  
ATOM   4487  CA  ILE C 163       9.902 -12.355 -22.768  1.00 97.25           C  
ATOM   4488  C   ILE C 163       9.545 -13.803 -23.095  1.00 97.25           C  
ATOM   4489  CB  ILE C 163      10.146 -12.193 -21.251  1.00 97.25           C  
ATOM   4490  O   ILE C 163       8.379 -14.196 -23.010  1.00 97.25           O  
ATOM   4491  CG1 ILE C 163      10.491 -10.737 -20.918  1.00 97.25           C  
ATOM   4492  CG2 ILE C 163      11.253 -13.140 -20.778  1.00 97.25           C  
ATOM   4493  CD1 ILE C 163      10.376 -10.396 -19.439  1.00 97.25           C  
ATOM   4494  N   PHE C 164      10.598 -14.516 -23.558  1.00 97.86           N  
ATOM   4495  CA  PHE C 164      10.384 -15.926 -23.865  1.00 97.86           C  
ATOM   4496  C   PHE C 164      11.395 -16.799 -23.132  1.00 97.86           C  
ATOM   4497  CB  PHE C 164      10.477 -16.168 -25.375  1.00 97.86           C  
ATOM   4498  O   PHE C 164      12.578 -16.458 -23.056  1.00 97.86           O  
ATOM   4499  CG  PHE C 164       9.393 -15.488 -26.167  1.00 97.86           C  
ATOM   4500  CD1 PHE C 164       8.236 -16.173 -26.519  1.00 97.86           C  
ATOM   4501  CD2 PHE C 164       9.531 -14.163 -26.559  1.00 97.86           C  
ATOM   4502  CE1 PHE C 164       7.232 -15.546 -27.253  1.00 97.86           C  
ATOM   4503  CE2 PHE C 164       8.531 -13.530 -27.291  1.00 97.86           C  
ATOM   4504  CZ  PHE C 164       7.383 -14.223 -27.638  1.00 97.86           C  
ATOM   4505  N   LEU C 165      10.926 -17.860 -22.521  1.00 97.62           N  
ATOM   4506  CA  LEU C 165      11.787 -18.785 -21.792  1.00 97.62           C  
ATOM   4507  C   LEU C 165      11.830 -20.145 -22.482  1.00 97.62           C  
ATOM   4508  CB  LEU C 165      11.300 -18.947 -20.350  1.00 97.62           C  
ATOM   4509  O   LEU C 165      10.810 -20.832 -22.573  1.00 97.62           O  
ATOM   4510  CG  LEU C 165      12.023 -19.997 -19.504  1.00 97.62           C  
ATOM   4511  CD1 LEU C 165      13.478 -19.593 -19.288  1.00 97.62           C  
ATOM   4512  CD2 LEU C 165      11.312 -20.190 -18.169  1.00 97.62           C  
ATOM   4513  N   LEU C 166      12.963 -20.447 -23.034  1.00 96.25           N  
ATOM   4514  CA  LEU C 166      13.186 -21.794 -23.550  1.00 96.25           C  
ATOM   4515  C   LEU C 166      13.644 -22.732 -22.439  1.00 96.25           C  
ATOM   4516  CB  LEU C 166      14.224 -21.771 -24.675  1.00 96.25           C  
ATOM   4517  O   LEU C 166      14.782 -22.642 -21.974  1.00 96.25           O  
ATOM   4518  CG  LEU C 166      14.526 -23.112 -25.346  1.00 96.25           C  
ATOM   4519  CD1 LEU C 166      13.276 -23.654 -26.034  1.00 96.25           C  
ATOM   4520  CD2 LEU C 166      15.670 -22.967 -26.343  1.00 96.25           C  
ATOM   4521  N   ASP C 167      12.809 -23.607 -22.017  1.00 92.36           N  
ATOM   4522  CA  ASP C 167      13.086 -24.535 -20.925  1.00 92.36           C  
ATOM   4523  C   ASP C 167      13.499 -25.905 -21.460  1.00 92.36           C  
ATOM   4524  CB  ASP C 167      11.865 -24.673 -20.015  1.00 92.36           C  
ATOM   4525  O   ASP C 167      12.668 -26.649 -21.984  1.00 92.36           O  
ATOM   4526  CG  ASP C 167      12.134 -25.524 -18.786  1.00 92.36           C  
ATOM   4527  OD1 ASP C 167      13.261 -26.044 -18.639  1.00 92.36           O  
ATOM   4528  OD2 ASP C 167      11.209 -25.678 -17.959  1.00 92.36           O  
ATOM   4529  N   LEU C 168      14.739 -26.257 -21.276  1.00 88.54           N  
ATOM   4530  CA  LEU C 168      15.279 -27.510 -21.793  1.00 88.54           C  
ATOM   4531  C   LEU C 168      15.601 -28.474 -20.657  1.00 88.54           C  
ATOM   4532  CB  LEU C 168      16.536 -27.248 -22.627  1.00 88.54           C  
ATOM   4533  O   LEU C 168      16.302 -29.468 -20.860  1.00 88.54           O  
ATOM   4534  CG  LEU C 168      16.370 -26.316 -23.829  1.00 88.54           C  
ATOM   4535  CD1 LEU C 168      17.720 -26.053 -24.487  1.00 88.54           C  
ATOM   4536  CD2 LEU C 168      15.387 -26.909 -24.834  1.00 88.54           C  
ATOM   4537  N   GLY C 169      15.095 -28.160 -19.495  1.00 85.26           N  
ATOM   4538  CA  GLY C 169      15.299 -28.988 -18.317  1.00 85.26           C  
ATOM   4539  C   GLY C 169      16.573 -28.651 -17.564  1.00 85.26           C  
ATOM   4540  O   GLY C 169      16.559 -27.829 -16.646  1.00 85.26           O  
ATOM   4541  N   LYS C 170      17.742 -29.042 -18.156  1.00 79.82           N  
ATOM   4542  CA  LYS C 170      19.019 -28.771 -17.502  1.00 79.82           C  
ATOM   4543  C   LYS C 170      19.496 -27.351 -17.795  1.00 79.82           C  
ATOM   4544  CB  LYS C 170      20.076 -29.782 -17.948  1.00 79.82           C  
ATOM   4545  O   LYS C 170      20.358 -26.823 -17.089  1.00 79.82           O  
ATOM   4546  CG  LYS C 170      19.828 -31.198 -17.449  1.00 79.82           C  
ATOM   4547  CD  LYS C 170      20.955 -32.139 -17.854  1.00 79.82           C  
ATOM   4548  CE  LYS C 170      20.700 -33.559 -17.368  1.00 79.82           C  
ATOM   4549  NZ  LYS C 170      21.796 -34.489 -17.776  1.00 79.82           N  
ATOM   4550  N   MET C 171      18.862 -26.850 -18.850  1.00 86.02           N  
ATOM   4551  CA  MET C 171      19.182 -25.488 -19.267  1.00 86.02           C  
ATOM   4552  C   MET C 171      17.912 -24.694 -19.555  1.00 86.02           C  
ATOM   4553  CB  MET C 171      20.082 -25.501 -20.504  1.00 86.02           C  
ATOM   4554  O   MET C 171      16.994 -25.198 -20.205  1.00 86.02           O  
ATOM   4555  CG  MET C 171      20.440 -24.115 -21.016  1.00 86.02           C  
ATOM   4556  SD  MET C 171      21.786 -23.333 -20.045  1.00 86.02           S  
ATOM   4557  CE  MET C 171      21.973 -21.774 -20.955  1.00 86.02           C  
ATOM   4558  N   MET C 172      17.939 -23.512 -18.940  1.00 92.07           N  
ATOM   4559  CA  MET C 172      16.840 -22.589 -19.211  1.00 92.07           C  
ATOM   4560  C   MET C 172      17.364 -21.270 -19.768  1.00 92.07           C  
ATOM   4561  CB  MET C 172      16.025 -22.335 -17.942  1.00 92.07           C  
ATOM   4562  O   MET C 172      18.272 -20.666 -19.195  1.00 92.07           O  
ATOM   4563  CG  MET C 172      15.504 -23.602 -17.284  1.00 92.07           C  
ATOM   4564  SD  MET C 172      14.517 -23.256 -15.776  1.00 92.07           S  
ATOM   4565  CE  MET C 172      12.921 -22.831 -16.528  1.00 92.07           C  
ATOM   4566  N   ILE C 173      16.800 -20.851 -20.934  1.00 94.86           N  
ATOM   4567  CA  ILE C 173      17.293 -19.634 -21.571  1.00 94.86           C  
ATOM   4568  C   ILE C 173      16.166 -18.607 -21.663  1.00 94.86           C  
ATOM   4569  CB  ILE C 173      17.869 -19.924 -22.974  1.00 94.86           C  
ATOM   4570  O   ILE C 173      15.184 -18.816 -22.379  1.00 94.86           O  
ATOM   4571  CG1 ILE C 173      18.972 -20.986 -22.890  1.00 94.86           C  
ATOM   4572  CG2 ILE C 173      18.396 -18.638 -23.618  1.00 94.86           C  
ATOM   4573  CD1 ILE C 173      19.467 -21.473 -24.244  1.00 94.86           C  
ATOM   4574  N   GLN C 174      16.321 -17.534 -20.894  1.00 96.64           N  
ATOM   4575  CA  GLN C 174      15.370 -16.434 -21.012  1.00 96.64           C  
ATOM   4576  C   GLN C 174      15.777 -15.471 -22.123  1.00 96.64           C  
ATOM   4577  CB  GLN C 174      15.249 -15.683 -19.685  1.00 96.64           C  
ATOM   4578  O   GLN C 174      16.826 -14.828 -22.041  1.00 96.64           O  
ATOM   4579  CG  GLN C 174      14.246 -14.538 -19.715  1.00 96.64           C  
ATOM   4580  CD  GLN C 174      14.050 -13.893 -18.356  1.00 96.64           C  
ATOM   4581  NE2 GLN C 174      14.062 -12.565 -18.322  1.00 96.64           N  
ATOM   4582  OE1 GLN C 174      13.887 -14.583 -17.345  1.00 96.64           O  
ATOM   4583  N   TRP C 175      14.966 -15.367 -23.129  1.00 97.33           N  
ATOM   4584  CA  TRP C 175      15.196 -14.448 -24.239  1.00 97.33           C  
ATOM   4585  C   TRP C 175      14.340 -13.195 -24.095  1.00 97.33           C  
ATOM   4586  CB  TRP C 175      14.900 -15.134 -25.575  1.00 97.33           C  
ATOM   4587  O   TRP C 175      13.110 -13.278 -24.050  1.00 97.33           O  
ATOM   4588  CG  TRP C 175      15.257 -14.310 -26.775  1.00 97.33           C  
ATOM   4589  CD1 TRP C 175      16.451 -14.298 -27.441  1.00 97.33           C  
ATOM   4590  CD2 TRP C 175      14.413 -13.372 -27.449  1.00 97.33           C  
ATOM   4591  CE2 TRP C 175      15.161 -12.828 -28.517  1.00 97.33           C  
ATOM   4592  CE3 TRP C 175      13.094 -12.938 -27.254  1.00 97.33           C  
ATOM   4593  NE1 TRP C 175      16.400 -13.409 -28.490  1.00 97.33           N  
ATOM   4594  CH2 TRP C 175      13.341 -11.465 -29.175  1.00 97.33           C  
ATOM   4595  CZ2 TRP C 175      14.633 -11.872 -29.388  1.00 97.33           C  
ATOM   4596  CZ3 TRP C 175      12.571 -11.987 -28.122  1.00 97.33           C  
ATOM   4597  N   ASN C 176      14.955 -12.068 -24.001  1.00 96.48           N  
ATOM   4598  CA  ASN C 176      14.256 -10.806 -23.786  1.00 96.48           C  
ATOM   4599  C   ASN C 176      14.104 -10.021 -25.086  1.00 96.48           C  
ATOM   4600  CB  ASN C 176      14.984  -9.961 -22.738  1.00 96.48           C  
ATOM   4601  O   ASN C 176      15.098  -9.627 -25.699  1.00 96.48           O  
ATOM   4602  CG  ASN C 176      15.083 -10.656 -21.394  1.00 96.48           C  
ATOM   4603  ND2 ASN C 176      16.229 -10.518 -20.738  1.00 96.48           N  
ATOM   4604  OD1 ASN C 176      14.137 -11.313 -20.950  1.00 96.48           O  
ATOM   4605  N   GLY C 177      12.843  -9.805 -25.450  1.00 94.92           N  
ATOM   4606  CA  GLY C 177      12.641  -8.977 -26.627  1.00 94.92           C  
ATOM   4607  C   GLY C 177      13.335  -7.630 -26.536  1.00 94.92           C  
ATOM   4608  O   GLY C 177      13.440  -7.053 -25.452  1.00 94.92           O  
ATOM   4609  N   PRO C 178      13.757  -7.154 -27.585  1.00 91.24           N  
ATOM   4610  CA  PRO C 178      14.533  -5.912 -27.585  1.00 91.24           C  
ATOM   4611  C   PRO C 178      13.745  -4.724 -27.038  1.00 91.24           C  
ATOM   4612  CB  PRO C 178      14.873  -5.708 -29.063  1.00 91.24           C  
ATOM   4613  O   PRO C 178      14.336  -3.765 -26.534  1.00 91.24           O  
ATOM   4614  CG  PRO C 178      14.006  -6.683 -29.792  1.00 91.24           C  
ATOM   4615  CD  PRO C 178      13.566  -7.745 -28.826  1.00 91.24           C  
ATOM   4616  N   LYS C 179      12.458  -4.772 -27.060  1.00 89.45           N  
ATOM   4617  CA  LYS C 179      11.641  -3.643 -26.623  1.00 89.45           C  
ATOM   4618  C   LYS C 179      11.120  -3.857 -25.205  1.00 89.45           C  
ATOM   4619  CB  LYS C 179      10.471  -3.424 -27.583  1.00 89.45           C  
ATOM   4620  O   LYS C 179      10.302  -3.077 -24.714  1.00 89.45           O  
ATOM   4621  CG  LYS C 179      10.887  -2.962 -28.972  1.00 89.45           C  
ATOM   4622  CD  LYS C 179       9.681  -2.574 -29.817  1.00 89.45           C  
ATOM   4623  CE  LYS C 179      10.100  -2.068 -31.191  1.00 89.45           C  
ATOM   4624  NZ  LYS C 179       8.919  -1.705 -32.031  1.00 89.45           N  
ATOM   4625  N   THR C 180      11.653  -4.855 -24.479  1.00 89.79           N  
ATOM   4626  CA  THR C 180      11.209  -5.143 -23.119  1.00 89.79           C  
ATOM   4627  C   THR C 180      11.870  -4.195 -22.123  1.00 89.79           C  
ATOM   4628  CB  THR C 180      11.518  -6.600 -22.727  1.00 89.79           C  
ATOM   4629  O   THR C 180      13.022  -3.797 -22.307  1.00 89.79           O  
ATOM   4630  CG2 THR C 180      10.658  -7.577 -23.522  1.00 89.79           C  
ATOM   4631  OG1 THR C 180      12.900  -6.876 -22.987  1.00 89.79           O  
ATOM   4632  N   SER C 181      11.166  -3.819 -21.083  1.00 86.30           N  
ATOM   4633  CA  SER C 181      11.697  -2.918 -20.065  1.00 86.30           C  
ATOM   4634  C   SER C 181      12.519  -3.678 -19.029  1.00 86.30           C  
ATOM   4635  CB  SER C 181      10.562  -2.163 -19.372  1.00 86.30           C  
ATOM   4636  O   SER C 181      12.414  -4.902 -18.922  1.00 86.30           O  
ATOM   4637  OG  SER C 181       9.817  -3.031 -18.536  1.00 86.30           O  
ATOM   4638  N   ILE C 182      13.313  -2.996 -18.333  1.00 86.38           N  
ATOM   4639  CA  ILE C 182      14.172  -3.589 -17.313  1.00 86.38           C  
ATOM   4640  C   ILE C 182      13.314  -4.269 -16.249  1.00 86.38           C  
ATOM   4641  CB  ILE C 182      15.092  -2.530 -16.665  1.00 86.38           C  
ATOM   4642  O   ILE C 182      13.677  -5.331 -15.736  1.00 86.38           O  
ATOM   4643  CG1 ILE C 182      16.088  -1.986 -17.695  1.00 86.38           C  
ATOM   4644  CG2 ILE C 182      15.823  -3.119 -15.455  1.00 86.38           C  
ATOM   4645  CD1 ILE C 182      16.850  -0.753 -17.228  1.00 86.38           C  
ATOM   4646  N   SER C 183      12.215  -3.639 -15.955  1.00 86.21           N  
ATOM   4647  CA  SER C 183      11.308  -4.201 -14.960  1.00 86.21           C  
ATOM   4648  C   SER C 183      10.706  -5.517 -15.440  1.00 86.21           C  
ATOM   4649  CB  SER C 183      10.191  -3.209 -14.631  1.00 86.21           C  
ATOM   4650  O   SER C 183      10.644  -6.490 -14.686  1.00 86.21           O  
ATOM   4651  OG  SER C 183       9.233  -3.798 -13.769  1.00 86.21           O  
ATOM   4652  N   GLU C 184      10.323  -5.580 -16.632  1.00 92.12           N  
ATOM   4653  CA  GLU C 184       9.752  -6.791 -17.213  1.00 92.12           C  
ATOM   4654  C   GLU C 184      10.775  -7.923 -17.245  1.00 92.12           C  
ATOM   4655  CB  GLU C 184       9.228  -6.516 -18.625  1.00 92.12           C  
ATOM   4656  O   GLU C 184      10.454  -9.067 -16.917  1.00 92.12           O  
ATOM   4657  CG  GLU C 184       7.979  -5.648 -18.658  1.00 92.12           C  
ATOM   4658  CD  GLU C 184       7.525  -5.304 -20.068  1.00 92.12           C  
ATOM   4659  OE1 GLU C 184       6.299  -5.268 -20.319  1.00 92.12           O  
ATOM   4660  OE2 GLU C 184       8.402  -5.070 -20.929  1.00 92.12           O  
ATOM   4661  N   LYS C 185      11.988  -7.572 -17.609  1.00 92.25           N  
ATOM   4662  CA  LYS C 185      13.067  -8.554 -17.665  1.00 92.25           C  
ATOM   4663  C   LYS C 185      13.328  -9.163 -16.290  1.00 92.25           C  
ATOM   4664  CB  LYS C 185      14.347  -7.915 -18.206  1.00 92.25           C  
ATOM   4665  O   LYS C 185      13.498 -10.378 -16.165  1.00 92.25           O  
ATOM   4666  CG  LYS C 185      14.237  -7.431 -19.644  1.00 92.25           C  
ATOM   4667  CD  LYS C 185      15.513  -6.733 -20.098  1.00 92.25           C  
ATOM   4668  CE  LYS C 185      15.322  -6.034 -21.437  1.00 92.25           C  
ATOM   4669  NZ  LYS C 185      16.541  -5.273 -21.843  1.00 92.25           N  
ATOM   4670  N   ALA C 186      13.313  -8.315 -15.337  1.00 89.34           N  
ATOM   4671  CA  ALA C 186      13.572  -8.756 -13.968  1.00 89.34           C  
ATOM   4672  C   ALA C 186      12.468  -9.687 -13.474  1.00 89.34           C  
ATOM   4673  CB  ALA C 186      13.706  -7.554 -13.038  1.00 89.34           C  
ATOM   4674  O   ALA C 186      12.745 -10.701 -12.829  1.00 89.34           O  
ATOM   4675  N   ARG C 187      11.293  -9.382 -13.809  1.00 93.24           N  
ATOM   4676  CA  ARG C 187      10.163 -10.213 -13.406  1.00 93.24           C  
ATOM   4677  C   ARG C 187      10.188 -11.558 -14.126  1.00 93.24           C  
ATOM   4678  CB  ARG C 187       8.841  -9.495 -13.684  1.00 93.24           C  
ATOM   4679  O   ARG C 187       9.862 -12.590 -13.535  1.00 93.24           O  
ATOM   4680  CG  ARG C 187       8.559  -8.336 -12.741  1.00 93.24           C  
ATOM   4681  CD  ARG C 187       7.270  -7.613 -13.106  1.00 93.24           C  
ATOM   4682  NE  ARG C 187       7.042  -6.453 -12.249  1.00 93.24           N  
ATOM   4683  NH1 ARG C 187       6.270  -5.091 -13.948  1.00 93.24           N  
ATOM   4684  NH2 ARG C 187       6.404  -4.292 -11.803  1.00 93.24           N  
ATOM   4685  CZ  ARG C 187       6.572  -5.281 -12.669  1.00 93.24           C  
ATOM   4686  N   GLY C 188      10.559 -11.503 -15.397  1.00 94.85           N  
ATOM   4687  CA  GLY C 188      10.732 -12.747 -16.129  1.00 94.85           C  
ATOM   4688  C   GLY C 188      11.787 -13.654 -15.524  1.00 94.85           C  
ATOM   4689  O   GLY C 188      11.572 -14.859 -15.384  1.00 94.85           O  
ATOM   4690  N   LEU C 189      12.816 -13.038 -15.144  1.00 92.17           N  
ATOM   4691  CA  LEU C 189      13.917 -13.790 -14.553  1.00 92.17           C  
ATOM   4692  C   LEU C 189      13.512 -14.379 -13.206  1.00 92.17           C  
ATOM   4693  CB  LEU C 189      15.147 -12.895 -14.382  1.00 92.17           C  
ATOM   4694  O   LEU C 189      13.866 -15.517 -12.889  1.00 92.17           O  
ATOM   4695  CG  LEU C 189      16.460 -13.604 -14.045  1.00 92.17           C  
ATOM   4696  CD1 LEU C 189      16.816 -14.608 -15.136  1.00 92.17           C  
ATOM   4697  CD2 LEU C 189      17.583 -12.589 -13.858  1.00 92.17           C  
ATOM   4698  N   ALA C 190      12.806 -13.586 -12.456  1.00 90.32           N  
ATOM   4699  CA  ALA C 190      12.318 -14.079 -11.171  1.00 90.32           C  
ATOM   4700  C   ALA C 190      11.436 -15.310 -11.354  1.00 90.32           C  
ATOM   4701  CB  ALA C 190      11.550 -12.982 -10.438  1.00 90.32           C  
ATOM   4702  O   ALA C 190      11.534 -16.271 -10.588  1.00 90.32           O  
ATOM   4703  N   LEU C 191      10.581 -15.242 -12.332  1.00 94.29           N  
ATOM   4704  CA  LEU C 191       9.734 -16.392 -12.627  1.00 94.29           C  
ATOM   4705  C   LEU C 191      10.575 -17.595 -13.040  1.00 94.29           C  
ATOM   4706  CB  LEU C 191       8.732 -16.051 -13.733  1.00 94.29           C  
ATOM   4707  O   LEU C 191      10.306 -18.721 -12.616  1.00 94.29           O  
ATOM   4708  CG  LEU C 191       7.814 -17.185 -14.190  1.00 94.29           C  
ATOM   4709  CD1 LEU C 191       6.904 -17.623 -13.047  1.00 94.29           C  
ATOM   4710  CD2 LEU C 191       6.991 -16.754 -15.399  1.00 94.29           C  
ATOM   4711  N   THR C 192      11.609 -17.341 -13.843  1.00 92.14           N  
ATOM   4712  CA  THR C 192      12.496 -18.405 -14.303  1.00 92.14           C  
ATOM   4713  C   THR C 192      13.175 -19.091 -13.122  1.00 92.14           C  
ATOM   4714  CB  THR C 192      13.565 -17.862 -15.269  1.00 92.14           C  
ATOM   4715  O   THR C 192      13.215 -20.322 -13.051  1.00 92.14           O  
ATOM   4716  CG2 THR C 192      14.456 -18.985 -15.791  1.00 92.14           C  
ATOM   4717  OG1 THR C 192      12.919 -17.226 -16.379  1.00 92.14           O  
ATOM   4718  N   TYR C 193      13.610 -18.330 -12.151  1.00 87.57           N  
ATOM   4719  CA  TYR C 193      14.232 -18.883 -10.953  1.00 87.57           C  
ATOM   4720  C   TYR C 193      13.230 -19.695 -10.143  1.00 87.57           C  
ATOM   4721  CB  TYR C 193      14.819 -17.764 -10.087  1.00 87.57           C  
ATOM   4722  O   TYR C 193      13.555 -20.775  -9.643  1.00 87.57           O  
ATOM   4723  CG  TYR C 193      16.178 -17.292 -10.544  1.00 87.57           C  
ATOM   4724  CD1 TYR C 193      17.278 -18.146 -10.521  1.00 87.57           C  
ATOM   4725  CD2 TYR C 193      16.365 -15.991 -10.999  1.00 87.57           C  
ATOM   4726  CE1 TYR C 193      18.533 -17.715 -10.939  1.00 87.57           C  
ATOM   4727  CE2 TYR C 193      17.615 -15.549 -11.420  1.00 87.57           C  
ATOM   4728  OH  TYR C 193      19.931 -15.985 -11.802  1.00 87.57           O  
ATOM   4729  CZ  TYR C 193      18.691 -16.417 -11.386  1.00 87.57           C  
ATOM   4730  N   SER C 194      12.090 -19.132 -10.094  1.00 85.71           N  
ATOM   4731  CA  SER C 194      11.044 -19.827  -9.351  1.00 85.71           C  
ATOM   4732  C   SER C 194      10.721 -21.177  -9.981  1.00 85.71           C  
ATOM   4733  CB  SER C 194       9.778 -18.972  -9.281  1.00 85.71           C  
ATOM   4734  O   SER C 194      10.544 -22.172  -9.275  1.00 85.71           O  
ATOM   4735  OG  SER C 194       8.737 -19.667  -8.616  1.00 85.71           O  
ATOM   4736  N   LEU C 195      10.643 -21.196 -11.258  1.00 87.20           N  
ATOM   4737  CA  LEU C 195      10.376 -22.436 -11.977  1.00 87.20           C  
ATOM   4738  C   LEU C 195      11.495 -23.448 -11.752  1.00 87.20           C  
ATOM   4739  CB  LEU C 195      10.213 -22.164 -13.475  1.00 87.20           C  
ATOM   4740  O   LEU C 195      11.232 -24.632 -11.529  1.00 87.20           O  
ATOM   4741  CG  LEU C 195       8.886 -21.538 -13.910  1.00 87.20           C  
ATOM   4742  CD1 LEU C 195       8.950 -21.126 -15.377  1.00 87.20           C  
ATOM   4743  CD2 LEU C 195       7.734 -22.507 -13.670  1.00 87.20           C  
ATOM   4744  N   ARG C 196      12.690 -23.001 -11.800  1.00 84.87           N  
ATOM   4745  CA  ARG C 196      13.842 -23.862 -11.553  1.00 84.87           C  
ATOM   4746  C   ARG C 196      13.763 -24.499 -10.169  1.00 84.87           C  
ATOM   4747  CB  ARG C 196      15.145 -23.072 -11.692  1.00 84.87           C  
ATOM   4748  O   ARG C 196      13.905 -25.716 -10.032  1.00 84.87           O  
ATOM   4749  CG  ARG C 196      16.398 -23.905 -11.471  1.00 84.87           C  
ATOM   4750  CD  ARG C 196      17.634 -23.032 -11.308  1.00 84.87           C  
ATOM   4751  NE  ARG C 196      17.635 -22.332 -10.026  1.00 84.87           N  
ATOM   4752  NH1 ARG C 196      19.566 -21.136 -10.446  1.00 84.87           N  
ATOM   4753  NH2 ARG C 196      18.457 -20.871  -8.457  1.00 84.87           N  
ATOM   4754  CZ  ARG C 196      18.553 -21.448  -9.646  1.00 84.87           C  
ATOM   4755  N   ASP C 197      13.421 -23.671  -9.181  1.00 77.84           N  
ATOM   4756  CA  ASP C 197      13.410 -24.133  -7.796  1.00 77.84           C  
ATOM   4757  C   ASP C 197      12.262 -25.110  -7.552  1.00 77.84           C  
ATOM   4758  CB  ASP C 197      13.304 -22.947  -6.835  1.00 77.84           C  
ATOM   4759  O   ASP C 197      12.423 -26.098  -6.833  1.00 77.84           O  
ATOM   4760  CG  ASP C 197      14.541 -22.066  -6.843  1.00 77.84           C  
ATOM   4761  OD1 ASP C 197      15.601 -22.507  -7.338  1.00 77.84           O  
ATOM   4762  OD2 ASP C 197      14.457 -20.922  -6.346  1.00 77.84           O  
ATOM   4763  N   ARG C 198      11.218 -24.890  -8.210  1.00 75.22           N  
ATOM   4764  CA  ARG C 198      10.018 -25.683  -7.958  1.00 75.22           C  
ATOM   4765  C   ARG C 198      10.044 -26.982  -8.757  1.00 75.22           C  
ATOM   4766  CB  ARG C 198       8.761 -24.881  -8.302  1.00 75.22           C  
ATOM   4767  O   ARG C 198       9.630 -28.031  -8.259  1.00 75.22           O  
ATOM   4768  CG  ARG C 198       8.458 -23.761  -7.320  1.00 75.22           C  
ATOM   4769  CD  ARG C 198       7.302 -22.892  -7.795  1.00 75.22           C  
ATOM   4770  NE  ARG C 198       6.045 -23.634  -7.820  1.00 75.22           N  
ATOM   4771  NH1 ARG C 198       4.844 -21.968  -8.879  1.00 75.22           N  
ATOM   4772  NH2 ARG C 198       3.821 -23.938  -8.305  1.00 75.22           N  
ATOM   4773  CZ  ARG C 198       4.906 -23.178  -8.335  1.00 75.22           C  
ATOM   4774  N   GLU C 199      10.545 -26.904 -10.034  1.00 79.10           N  
ATOM   4775  CA  GLU C 199      10.386 -28.038 -10.939  1.00 79.10           C  
ATOM   4776  C   GLU C 199      11.678 -28.842 -11.049  1.00 79.10           C  
ATOM   4777  CB  GLU C 199       9.943 -27.563 -12.325  1.00 79.10           C  
ATOM   4778  O   GLU C 199      11.660 -30.003 -11.463  1.00 79.10           O  
ATOM   4779  CG  GLU C 199       8.571 -26.903 -12.339  1.00 79.10           C  
ATOM   4780  CD  GLU C 199       8.080 -26.570 -13.739  1.00 79.10           C  
ATOM   4781  OE1 GLU C 199       7.005 -25.943 -13.872  1.00 79.10           O  
ATOM   4782  OE2 GLU C 199       8.776 -26.941 -14.711  1.00 79.10           O  
ATOM   4783  N   ARG C 200      12.817 -28.297 -10.658  1.00 77.00           N  
ATOM   4784  CA  ARG C 200      14.087 -28.985 -10.868  1.00 77.00           C  
ATOM   4785  C   ARG C 200      14.753 -29.323  -9.539  1.00 77.00           C  
ATOM   4786  CB  ARG C 200      15.026 -28.130 -11.722  1.00 77.00           C  
ATOM   4787  O   ARG C 200      15.957 -29.586  -9.491  1.00 77.00           O  
ATOM   4788  CG  ARG C 200      14.426 -27.693 -13.049  1.00 77.00           C  
ATOM   4789  CD  ARG C 200      13.999 -28.885 -13.895  1.00 77.00           C  
ATOM   4790  NE  ARG C 200      13.186 -28.473 -15.036  1.00 77.00           N  
ATOM   4791  NH1 ARG C 200      14.934 -28.483 -16.547  1.00 77.00           N  
ATOM   4792  NH2 ARG C 200      12.821 -27.915 -17.233  1.00 77.00           N  
ATOM   4793  CZ  ARG C 200      13.649 -28.291 -16.269  1.00 77.00           C  
ATOM   4794  N   GLY C 201      14.075 -29.483  -8.437  1.00 60.31           N  
ATOM   4795  CA  GLY C 201      14.486 -29.969  -7.130  1.00 60.31           C  
ATOM   4796  C   GLY C 201      15.695 -29.240  -6.576  1.00 60.31           C  
ATOM   4797  O   GLY C 201      16.675 -29.870  -6.173  1.00 60.31           O  
ATOM   4798  N   GLY C 202      15.874 -27.994  -6.507  1.00 57.78           N  
ATOM   4799  CA  GLY C 202      16.853 -27.265  -5.717  1.00 57.78           C  
ATOM   4800  C   GLY C 202      17.947 -26.634  -6.558  1.00 57.78           C  
ATOM   4801  O   GLY C 202      19.098 -26.548  -6.125  1.00 57.78           O  
ATOM   4802  N   GLY C 203      17.853 -26.226  -7.792  1.00 60.54           N  
ATOM   4803  CA  GLY C 203      18.714 -25.336  -8.555  1.00 60.54           C  
ATOM   4804  C   GLY C 203      19.660 -26.072  -9.484  1.00 60.54           C  
ATOM   4805  O   GLY C 203      20.766 -25.599  -9.754  1.00 60.54           O  
ATOM   4806  N   ARG C 204      19.395 -27.179  -9.970  1.00 66.55           N  
ATOM   4807  CA  ARG C 204      20.296 -27.991 -10.783  1.00 66.55           C  
ATOM   4808  C   ARG C 204      20.255 -27.556 -12.244  1.00 66.55           C  
ATOM   4809  CB  ARG C 204      19.936 -29.474 -10.667  1.00 66.55           C  
ATOM   4810  O   ARG C 204      21.160 -27.877 -13.018  1.00 66.55           O  
ATOM   4811  CG  ARG C 204      20.258 -30.081  -9.311  1.00 66.55           C  
ATOM   4812  CD  ARG C 204      20.026 -31.586  -9.298  1.00 66.55           C  
ATOM   4813  NE  ARG C 204      20.286 -32.160  -7.981  1.00 66.55           N  
ATOM   4814  NH1 ARG C 204      19.608 -34.294  -8.549  1.00 66.55           N  
ATOM   4815  NH2 ARG C 204      20.353 -33.849  -6.427  1.00 66.55           N  
ATOM   4816  CZ  ARG C 204      20.082 -33.433  -7.655  1.00 66.55           C  
ATOM   4817  N   ALA C 205      19.334 -26.686 -12.576  1.00 77.27           N  
ATOM   4818  CA  ALA C 205      19.273 -26.220 -13.959  1.00 77.27           C  
ATOM   4819  C   ALA C 205      19.997 -24.887 -14.121  1.00 77.27           C  
ATOM   4820  CB  ALA C 205      17.822 -26.093 -14.415  1.00 77.27           C  
ATOM   4821  O   ALA C 205      19.938 -24.030 -13.236  1.00 77.27           O  
ATOM   4822  N   GLN C 206      20.808 -24.684 -15.179  1.00 81.25           N  
ATOM   4823  CA  GLN C 206      21.497 -23.433 -15.473  1.00 81.25           C  
ATOM   4824  C   GLN C 206      20.578 -22.455 -16.199  1.00 81.25           C  
ATOM   4825  CB  GLN C 206      22.751 -23.694 -16.309  1.00 81.25           C  
ATOM   4826  O   GLN C 206      19.789 -22.857 -17.057  1.00 81.25           O  
ATOM   4827  CG  GLN C 206      23.873 -24.378 -15.539  1.00 81.25           C  
ATOM   4828  CD  GLN C 206      25.112 -24.603 -16.384  1.00 81.25           C  
ATOM   4829  NE2 GLN C 206      26.140 -25.193 -15.783  1.00 81.25           N  
ATOM   4830  OE1 GLN C 206      25.146 -24.250 -17.567  1.00 81.25           O  
ATOM   4831  N   ILE C 207      20.734 -21.205 -15.805  1.00 88.90           N  
ATOM   4832  CA  ILE C 207      19.887 -20.186 -16.416  1.00 88.90           C  
ATOM   4833  C   ILE C 207      20.741 -19.239 -17.256  1.00 88.90           C  
ATOM   4834  CB  ILE C 207      19.098 -19.393 -15.350  1.00 88.90           C  
ATOM   4835  O   ILE C 207      21.743 -18.705 -16.773  1.00 88.90           O  
ATOM   4836  CG1 ILE C 207      18.113 -20.314 -14.621  1.00 88.90           C  
ATOM   4837  CG2 ILE C 207      18.368 -18.208 -15.989  1.00 88.90           C  
ATOM   4838  CD1 ILE C 207      17.395 -19.652 -13.452  1.00 88.90           C  
ATOM   4839  N   GLY C 208      20.430 -19.149 -18.567  1.00 90.71           N  
ATOM   4840  CA  GLY C 208      21.049 -18.166 -19.442  1.00 90.71           C  
ATOM   4841  C   GLY C 208      20.100 -17.061 -19.865  1.00 90.71           C  
ATOM   4842  O   GLY C 208      18.906 -17.301 -20.055  1.00 90.71           O  
ATOM   4843  N   VAL C 209      20.629 -15.811 -19.992  1.00 93.14           N  
ATOM   4844  CA  VAL C 209      19.794 -14.674 -20.364  1.00 93.14           C  
ATOM   4845  C   VAL C 209      20.305 -14.061 -21.665  1.00 93.14           C  
ATOM   4846  CB  VAL C 209      19.760 -13.606 -19.248  1.00 93.14           C  
ATOM   4847  O   VAL C 209      21.505 -13.815 -21.814  1.00 93.14           O  
ATOM   4848  CG1 VAL C 209      18.923 -12.402 -19.678  1.00 93.14           C  
ATOM   4849  CG2 VAL C 209      19.216 -14.205 -17.953  1.00 93.14           C  
ATOM   4850  N   VAL C 210      19.379 -13.806 -22.595  1.00 94.72           N  
ATOM   4851  CA  VAL C 210      19.745 -13.156 -23.849  1.00 94.72           C  
ATOM   4852  C   VAL C 210      19.088 -11.780 -23.929  1.00 94.72           C  
ATOM   4853  CB  VAL C 210      19.341 -14.012 -25.071  1.00 94.72           C  
ATOM   4854  O   VAL C 210      17.924 -11.663 -24.320  1.00 94.72           O  
ATOM   4855  CG1 VAL C 210      19.775 -13.336 -26.370  1.00 94.72           C  
ATOM   4856  CG2 VAL C 210      19.944 -15.411 -24.965  1.00 94.72           C  
ATOM   4857  N   ASP C 211      19.810 -10.765 -23.683  1.00 90.21           N  
ATOM   4858  CA  ASP C 211      19.335  -9.392 -23.827  1.00 90.21           C  
ATOM   4859  C   ASP C 211      19.691  -8.829 -25.201  1.00 90.21           C  
ATOM   4860  CB  ASP C 211      19.920  -8.504 -22.727  1.00 90.21           C  
ATOM   4861  O   ASP C 211      18.869  -8.166 -25.837  1.00 90.21           O  
ATOM   4862  CG  ASP C 211      19.261  -8.721 -21.376  1.00 90.21           C  
ATOM   4863  OD1 ASP C 211      18.056  -9.051 -21.331  1.00 90.21           O  
ATOM   4864  OD2 ASP C 211      19.952  -8.557 -20.347  1.00 90.21           O  
ATOM   4865  N   ASP C 212      20.950  -9.095 -25.563  1.00 88.75           N  
ATOM   4866  CA  ASP C 212      21.498  -8.780 -26.879  1.00 88.75           C  
ATOM   4867  C   ASP C 212      22.046 -10.033 -27.560  1.00 88.75           C  
ATOM   4868  CB  ASP C 212      22.597  -7.721 -26.764  1.00 88.75           C  
ATOM   4869  O   ASP C 212      23.023 -10.622 -27.093  1.00 88.75           O  
ATOM   4870  CG  ASP C 212      23.053  -7.191 -28.112  1.00 88.75           C  
ATOM   4871  OD1 ASP C 212      22.718  -7.798 -29.152  1.00 88.75           O  
ATOM   4872  OD2 ASP C 212      23.757  -6.158 -28.134  1.00 88.75           O  
ATOM   4873  N   GLU C 213      21.463 -10.381 -28.618  1.00 89.27           N  
ATOM   4874  CA  GLU C 213      21.785 -11.630 -29.301  1.00 89.27           C  
ATOM   4875  C   GLU C 213      23.252 -11.668 -29.720  1.00 89.27           C  
ATOM   4876  CB  GLU C 213      20.884 -11.823 -30.524  1.00 89.27           C  
ATOM   4877  O   GLU C 213      23.882 -12.727 -29.699  1.00 89.27           O  
ATOM   4878  CG  GLU C 213      19.414 -12.015 -30.180  1.00 89.27           C  
ATOM   4879  CD  GLU C 213      18.531 -12.204 -31.403  1.00 89.27           C  
ATOM   4880  OE1 GLU C 213      17.291 -12.288 -31.250  1.00 89.27           O  
ATOM   4881  OE2 GLU C 213      19.084 -12.270 -32.524  1.00 89.27           O  
ATOM   4882  N   ALA C 214      23.792 -10.499 -30.019  1.00 87.65           N  
ATOM   4883  CA  ALA C 214      25.174 -10.404 -30.483  1.00 87.65           C  
ATOM   4884  C   ALA C 214      26.154 -10.688 -29.348  1.00 87.65           C  
ATOM   4885  CB  ALA C 214      25.441  -9.024 -31.079  1.00 87.65           C  
ATOM   4886  O   ALA C 214      27.242 -11.220 -29.579  1.00 87.65           O  
ATOM   4887  N   LYS C 215      25.664 -10.464 -28.121  1.00 84.37           N  
ATOM   4888  CA  LYS C 215      26.542 -10.610 -26.963  1.00 84.37           C  
ATOM   4889  C   LYS C 215      26.395 -11.992 -26.332  1.00 84.37           C  
ATOM   4890  CB  LYS C 215      26.246  -9.526 -25.925  1.00 84.37           C  
ATOM   4891  O   LYS C 215      27.095 -12.319 -25.372  1.00 84.37           O  
ATOM   4892  CG  LYS C 215      26.635  -8.123 -26.367  1.00 84.37           C  
ATOM   4893  CD  LYS C 215      26.391  -7.101 -25.264  1.00 84.37           C  
ATOM   4894  CE  LYS C 215      26.739  -5.691 -25.720  1.00 84.37           C  
ATOM   4895  NZ  LYS C 215      26.468  -4.681 -24.654  1.00 84.37           N  
ATOM   4896  N   ALA C 216      25.440 -12.819 -26.889  1.00 86.63           N  
ATOM   4897  CA  ALA C 216      25.226 -14.152 -26.331  1.00 86.63           C  
ATOM   4898  C   ALA C 216      25.190 -15.208 -27.432  1.00 86.63           C  
ATOM   4899  CB  ALA C 216      23.933 -14.188 -25.520  1.00 86.63           C  
ATOM   4900  O   ALA C 216      24.223 -15.966 -27.541  1.00 86.63           O  
ATOM   4901  N   PRO C 217      26.279 -15.387 -28.169  1.00 86.63           N  
ATOM   4902  CA  PRO C 217      26.288 -16.288 -29.324  1.00 86.63           C  
ATOM   4903  C   PRO C 217      26.111 -17.753 -28.931  1.00 86.63           C  
ATOM   4904  CB  PRO C 217      27.668 -16.052 -29.944  1.00 86.63           C  
ATOM   4905  O   PRO C 217      25.474 -18.518 -29.660  1.00 86.63           O  
ATOM   4906  CG  PRO C 217      28.493 -15.483 -28.836  1.00 86.63           C  
ATOM   4907  CD  PRO C 217      27.584 -14.746 -27.895  1.00 86.63           C  
ATOM   4908  N   ASP C 218      26.654 -18.141 -27.748  1.00 84.41           N  
ATOM   4909  CA  ASP C 218      26.572 -19.526 -27.295  1.00 84.41           C  
ATOM   4910  C   ASP C 218      25.129 -19.916 -26.980  1.00 84.41           C  
ATOM   4911  CB  ASP C 218      27.455 -19.742 -26.065  1.00 84.41           C  
ATOM   4912  O   ASP C 218      24.672 -20.993 -27.368  1.00 84.41           O  
ATOM   4913  CG  ASP C 218      28.935 -19.569 -26.359  1.00 84.41           C  
ATOM   4914  OD1 ASP C 218      29.344 -19.708 -27.532  1.00 84.41           O  
ATOM   4915  OD2 ASP C 218      29.700 -19.293 -25.410  1.00 84.41           O  
ATOM   4916  N   LEU C 219      24.448 -19.043 -26.416  1.00 90.53           N  
ATOM   4917  CA  LEU C 219      23.052 -19.298 -26.075  1.00 90.53           C  
ATOM   4918  C   LEU C 219      22.180 -19.307 -27.326  1.00 90.53           C  
ATOM   4919  CB  LEU C 219      22.540 -18.244 -25.089  1.00 90.53           C  
ATOM   4920  O   LEU C 219      21.271 -20.132 -27.448  1.00 90.53           O  
ATOM   4921  CG  LEU C 219      23.196 -18.233 -23.708  1.00 90.53           C  
ATOM   4922  CD1 LEU C 219      22.670 -17.064 -22.881  1.00 90.53           C  
ATOM   4923  CD2 LEU C 219      22.952 -19.556 -22.989  1.00 90.53           C  
ATOM   4924  N   MET C 220      22.542 -18.415 -28.236  1.00 90.17           N  
ATOM   4925  CA  MET C 220      21.786 -18.331 -29.483  1.00 90.17           C  
ATOM   4926  C   MET C 220      21.966 -19.596 -30.315  1.00 90.17           C  
ATOM   4927  CB  MET C 220      22.217 -17.107 -30.293  1.00 90.17           C  
ATOM   4928  O   MET C 220      21.042 -20.024 -31.010  1.00 90.17           O  
ATOM   4929  CG  MET C 220      21.663 -15.794 -29.763  1.00 90.17           C  
ATOM   4930  SD  MET C 220      19.839 -15.830 -29.569  1.00 90.17           S  
ATOM   4931  CE  MET C 220      19.334 -15.976 -31.305  1.00 90.17           C  
ATOM   4932  N   GLN C 221      23.110 -20.178 -30.224  1.00 88.69           N  
ATOM   4933  CA  GLN C 221      23.376 -21.431 -30.921  1.00 88.69           C  
ATOM   4934  C   GLN C 221      22.476 -22.550 -30.404  1.00 88.69           C  
ATOM   4935  CB  GLN C 221      24.845 -21.828 -30.769  1.00 88.69           C  
ATOM   4936  O   GLN C 221      21.937 -23.333 -31.190  1.00 88.69           O  
ATOM   4937  CG  GLN C 221      25.272 -22.968 -31.684  1.00 88.69           C
[truncated: 408,484 more chars]
