# Supplementary material for: AI-guided pipeline for protein–protein interaction drug discovery identifies a SARS-CoV-2 inhibitor
Source: Mol Syst Biol. 2024 Mar 11;20(4):428–57. doi: 10.1038/s44320-024-00019-8 (PMC10987651; doi:10.1038/s44320-024-00019-8)
Supplement: Supplementary file 12 — Source Data Fig. 2 [file 44320_2024_19_MOESM12_ESM.zip › Source Data Figure EV3-EV4/ColabFold/MNAT1_GMPPA_unrelaxed_rank_3_model_3.pdb]

MODEL     1                                                                     
ATOM      1  N   MET B   1       6.159  47.014  29.252  1.00 34.52           N  
ATOM      2  CA  MET B   1       5.342  47.373  30.408  1.00 34.52           C  
ATOM      3  C   MET B   1       6.135  48.227  31.391  1.00 34.52           C  
ATOM      4  CB  MET B   1       4.819  46.118  31.108  1.00 34.52           C  
ATOM      5  O   MET B   1       7.152  47.782  31.927  1.00 34.52           O  
ATOM      6  CG  MET B   1       3.422  45.709  30.671  1.00 34.52           C  
ATOM      7  SD  MET B   1       2.718  44.379  31.722  1.00 34.52           S  
ATOM      8  CE  MET B   1       1.007  44.365  31.116  1.00 34.52           C  
ATOM      9  N   ASP B   2       6.320  49.516  31.081  1.00 46.27           N  
ATOM     10  CA  ASP B   2       7.060  50.459  31.915  1.00 46.27           C  
ATOM     11  C   ASP B   2       6.804  50.200  33.397  1.00 46.27           C  
ATOM     12  CB  ASP B   2       6.683  51.899  31.559  1.00 46.27           C  
ATOM     13  O   ASP B   2       5.652  50.109  33.827  1.00 46.27           O  
ATOM     14  CG  ASP B   2       7.427  52.424  30.345  1.00 46.27           C  
ATOM     15  OD1 ASP B   2       8.511  51.894  30.017  1.00 46.27           O  
ATOM     16  OD2 ASP B   2       6.927  53.379  29.711  1.00 46.27           O  
ATOM     17  N   ASP B   3       7.682  49.383  33.997  1.00 56.74           N  
ATOM     18  CA  ASP B   3       7.618  48.974  35.397  1.00 56.74           C  
ATOM     19  C   ASP B   3       7.243  50.149  36.296  1.00 56.74           C  
ATOM     20  CB  ASP B   3       8.954  48.375  35.843  1.00 56.74           C  
ATOM     21  O   ASP B   3       7.933  51.171  36.311  1.00 56.74           O  
ATOM     22  CG  ASP B   3       9.026  46.871  35.644  1.00 56.74           C  
ATOM     23  OD1 ASP B   3       7.968  46.226  35.485  1.00 56.74           O  
ATOM     24  OD2 ASP B   3      10.151  46.327  35.648  1.00 56.74           O  
ATOM     25  N   GLN B   4       5.919  50.408  36.497  1.00 63.71           N  
ATOM     26  CA  GLN B   4       5.410  51.410  37.427  1.00 63.71           C  
ATOM     27  C   GLN B   4       6.065  51.270  38.798  1.00 63.71           C  
ATOM     28  CB  GLN B   4       3.890  51.299  37.557  1.00 63.71           C  
ATOM     29  O   GLN B   4       6.031  50.196  39.402  1.00 63.71           O  
ATOM     30  CG  GLN B   4       3.128  51.845  36.357  1.00 63.71           C  
ATOM     31  CD  GLN B   4       1.647  52.023  36.634  1.00 63.71           C  
ATOM     32  NE2 GLN B   4       0.936  52.626  35.687  1.00 63.71           N  
ATOM     33  OE1 GLN B   4       1.146  51.621  37.689  1.00 63.71           O  
ATOM     34  N   GLY B   5       7.105  52.040  39.093  1.00 74.64           N  
ATOM     35  CA  GLY B   5       7.756  51.975  40.392  1.00 74.64           C  
ATOM     36  C   GLY B   5       7.706  53.288  41.151  1.00 74.64           C  
ATOM     37  O   GLY B   5       7.265  54.306  40.612  1.00 74.64           O  
ATOM     38  N   CYS B   6       7.867  53.220  42.368  1.00 77.67           N  
ATOM     39  CA  CYS B   6       7.936  54.408  43.211  1.00 77.67           C  
ATOM     40  C   CYS B   6       9.165  55.244  42.876  1.00 77.67           C  
ATOM     41  CB  CYS B   6       7.962  54.017  44.688  1.00 77.67           C  
ATOM     42  O   CYS B   6      10.286  54.734  42.871  1.00 77.67           O  
ATOM     43  SG  CYS B   6       7.966  55.428  45.815  1.00 77.67           S  
ATOM     44  N   PRO B   7       9.017  56.476  42.395  1.00 74.04           N  
ATOM     45  CA  PRO B   7      10.137  57.339  42.013  1.00 74.04           C  
ATOM     46  C   PRO B   7      11.086  57.624  43.175  1.00 74.04           C  
ATOM     47  CB  PRO B   7       9.448  58.623  41.543  1.00 74.04           C  
ATOM     48  O   PRO B   7      12.265  57.913  42.957  1.00 74.04           O  
ATOM     49  CG  PRO B   7       8.005  58.427  41.880  1.00 74.04           C  
ATOM     50  CD  PRO B   7       7.821  57.030  42.398  1.00 74.04           C  
ATOM     51  N   ARG B   8      10.649  57.473  44.394  1.00 73.08           N  
ATOM     52  CA  ARG B   8      11.482  57.768  45.555  1.00 73.08           C  
ATOM     53  C   ARG B   8      12.281  56.540  45.981  1.00 73.08           C  
ATOM     54  CB  ARG B   8      10.624  58.265  46.720  1.00 73.08           C  
ATOM     55  O   ARG B   8      13.512  56.577  46.019  1.00 73.08           O  
ATOM     56  CG  ARG B   8      11.376  59.143  47.708  1.00 73.08           C  
ATOM     57  CD  ARG B   8      10.478  59.608  48.846  1.00 73.08           C  
ATOM     58  NE  ARG B   8      11.183  60.508  49.755  1.00 73.08           N  
ATOM     59  NH1 ARG B   8       9.427  60.715  51.242  1.00 73.08           N  
ATOM     60  NH2 ARG B   8      11.397  61.823  51.626  1.00 73.08           N  
ATOM     61  CZ  ARG B   8      10.667  61.013  50.872  1.00 73.08           C  
ATOM     62  N   CYS B   9      11.665  55.423  46.239  1.00 72.01           N  
ATOM     63  CA  CYS B   9      12.364  54.225  46.691  1.00 72.01           C  
ATOM     64  C   CYS B   9      12.737  53.334  45.512  1.00 72.01           C  
ATOM     65  CB  CYS B   9      11.502  53.443  47.681  1.00 72.01           C  
ATOM     66  O   CYS B   9      13.540  52.410  45.657  1.00 72.01           O  
ATOM     67  SG  CYS B   9       9.991  52.768  46.957  1.00 72.01           S  
ATOM     68  N   LYS B  10      12.387  53.737  44.309  1.00 74.29           N  
ATOM     69  CA  LYS B  10      12.697  53.062  43.052  1.00 74.29           C  
ATOM     70  C   LYS B  10      12.236  51.608  43.081  1.00 74.29           C  
ATOM     71  CB  LYS B  10      14.196  53.131  42.760  1.00 74.29           C  
ATOM     72  O   LYS B  10      12.777  50.765  42.363  1.00 74.29           O  
ATOM     73  CG  LYS B  10      14.714  54.539  42.509  1.00 74.29           C  
ATOM     74  CD  LYS B  10      16.054  54.522  41.785  1.00 74.29           C  
ATOM     75  CE  LYS B  10      16.582  55.930  41.549  1.00 74.29           C  
ATOM     76  NZ  LYS B  10      17.921  55.917  40.889  1.00 74.29           N  
ATOM     77  N   THR B  11      11.343  51.267  43.997  1.00 69.11           N  
ATOM     78  CA  THR B  11      10.767  49.928  44.051  1.00 69.11           C  
ATOM     79  C   THR B  11       9.726  49.742  42.951  1.00 69.11           C  
ATOM     80  CB  THR B  11      10.123  49.652  45.423  1.00 69.11           C  
ATOM     81  O   THR B  11       8.948  50.654  42.665  1.00 69.11           O  
ATOM     82  CG2 THR B  11       9.836  48.166  45.607  1.00 69.11           C  
ATOM     83  OG1 THR B  11      11.012  50.088  46.458  1.00 69.11           O  
ATOM     84  N   THR B  12       9.829  48.598  42.184  1.00 70.98           N  
ATOM     85  CA  THR B  12       8.880  48.338  41.107  1.00 70.98           C  
ATOM     86  C   THR B  12       7.917  47.219  41.492  1.00 70.98           C  
ATOM     87  CB  THR B  12       9.606  47.967  39.801  1.00 70.98           C  
ATOM     88  O   THR B  12       8.161  46.487  42.454  1.00 70.98           O  
ATOM     89  CG2 THR B  12      10.455  49.128  39.294  1.00 70.98           C  
ATOM     90  OG1 THR B  12      10.455  46.837  40.037  1.00 70.98           O  
ATOM     91  N   LYS B  13       6.776  47.175  40.868  1.00 66.67           N  
ATOM     92  CA  LYS B  13       5.775  46.136  41.094  1.00 66.67           C  
ATOM     93  C   LYS B  13       6.353  44.749  40.830  1.00 66.67           C  
ATOM     94  CB  LYS B  13       4.549  46.371  40.210  1.00 66.67           C  
ATOM     95  O   LYS B  13       5.911  43.763  41.425  1.00 66.67           O  
ATOM     96  CG  LYS B  13       3.375  47.009  40.936  1.00 66.67           C  
ATOM     97  CD  LYS B  13       2.145  47.098  40.042  1.00 66.67           C  
ATOM     98  CE  LYS B  13       0.979  47.766  40.757  1.00 66.67           C  
ATOM     99  NZ  LYS B  13      -0.213  47.901  39.867  1.00 66.67           N  
ATOM    100  N   TYR B  14       7.414  44.756  39.959  1.00 61.70           N  
ATOM    101  CA  TYR B  14       8.067  43.490  39.648  1.00 61.70           C  
ATOM    102  C   TYR B  14       8.783  42.930  40.871  1.00 61.70           C  
ATOM    103  CB  TYR B  14       9.062  43.666  38.496  1.00 61.70           C  
ATOM    104  O   TYR B  14       8.706  41.731  41.150  1.00 61.70           O  
ATOM    105  CG  TYR B  14       9.649  42.368  37.997  1.00 61.70           C  
ATOM    106  CD1 TYR B  14      10.913  41.949  38.408  1.00 61.70           C  
ATOM    107  CD2 TYR B  14       8.943  41.559  37.114  1.00 61.70           C  
ATOM    108  CE1 TYR B  14      11.459  40.755  37.949  1.00 61.70           C  
ATOM    109  CE2 TYR B  14       9.479  40.363  36.648  1.00 61.70           C  
ATOM    110  OH  TYR B  14      11.271  38.787  36.614  1.00 61.70           O  
ATOM    111  CZ  TYR B  14      10.735  39.970  37.071  1.00 61.70           C  
ATOM    112  N   ARG B  15       9.265  43.836  41.612  1.00 59.60           N  
ATOM    113  CA  ARG B  15      10.072  43.460  42.768  1.00 59.60           C  
ATOM    114  C   ARG B  15       9.199  43.248  44.000  1.00 59.60           C  
ATOM    115  CB  ARG B  15      11.133  44.525  43.054  1.00 59.60           C  
ATOM    116  O   ARG B  15       9.497  42.397  44.840  1.00 59.60           O  
ATOM    117  CG  ARG B  15      12.456  44.283  42.345  1.00 59.60           C  
ATOM    118  CD  ARG B  15      13.509  45.305  42.752  1.00 59.60           C  
ATOM    119  NE  ARG B  15      14.762  45.104  42.031  1.00 59.60           N  
ATOM    120  NH1 ARG B  15      15.956  46.659  43.253  1.00 59.60           N  
ATOM    121  NH2 ARG B  15      16.978  45.490  41.568  1.00 59.60           N  
ATOM    122  CZ  ARG B  15      15.896  45.751  42.286  1.00 59.60           C  
ATOM    123  N   ASN B  16       8.048  43.889  44.075  1.00 61.16           N  
ATOM    124  CA  ASN B  16       7.101  43.815  45.182  1.00 61.16           C  
ATOM    125  C   ASN B  16       5.658  43.821  44.687  1.00 61.16           C  
ATOM    126  CB  ASN B  16       7.331  44.966  46.163  1.00 61.16           C  
ATOM    127  O   ASN B  16       5.103  44.881  44.392  1.00 61.16           O  
ATOM    128  CG  ASN B  16       6.578  44.783  47.466  1.00 61.16           C  
ATOM    129  ND2 ASN B  16       6.828  45.666  48.425  1.00 61.16           N  
ATOM    130  OD1 ASN B  16       5.778  43.854  47.610  1.00 61.16           O  
ATOM    131  N   PRO B  17       5.144  42.621  44.476  1.00 66.50           N  
ATOM    132  CA  PRO B  17       3.791  42.480  43.932  1.00 66.50           C  
ATOM    133  C   PRO B  17       2.733  43.162  44.796  1.00 66.50           C  
ATOM    134  CB  PRO B  17       3.579  40.965  43.902  1.00 66.50           C  
ATOM    135  O   PRO B  17       1.676  43.550  44.293  1.00 66.50           O  
ATOM    136  CG  PRO B  17       4.845  40.391  44.451  1.00 66.50           C  
ATOM    137  CD  PRO B  17       5.764  41.522  44.814  1.00 66.50           C  
ATOM    138  N   SER B  18       3.122  43.343  45.998  1.00 74.31           N  
ATOM    139  CA  SER B  18       2.159  43.942  46.916  1.00 74.31           C  
ATOM    140  C   SER B  18       2.307  45.459  46.961  1.00 74.31           C  
ATOM    141  CB  SER B  18       2.325  43.363  48.321  1.00 74.31           C  
ATOM    142  O   SER B  18       1.774  46.113  47.860  1.00 74.31           O  
ATOM    143  OG  SER B  18       3.639  42.863  48.507  1.00 74.31           O  
ATOM    144  N   LEU B  19       2.980  45.968  46.005  1.00 78.08           N  
ATOM    145  CA  LEU B  19       3.255  47.400  46.010  1.00 78.08           C  
ATOM    146  C   LEU B  19       2.001  48.195  45.659  1.00 78.08           C  
ATOM    147  CB  LEU B  19       4.378  47.735  45.025  1.00 78.08           C  
ATOM    148  O   LEU B  19       1.356  47.928  44.643  1.00 78.08           O  
ATOM    149  CG  LEU B  19       5.020  49.115  45.172  1.00 78.08           C  
ATOM    150  CD1 LEU B  19       6.306  49.017  45.986  1.00 78.08           C  
ATOM    151  CD2 LEU B  19       5.293  49.727  43.802  1.00 78.08           C  
ATOM    152  N   LYS B  20       1.548  49.084  46.638  1.00 80.78           N  
ATOM    153  CA  LYS B  20       0.401  49.961  46.420  1.00 80.78           C  
ATOM    154  C   LYS B  20       0.846  51.401  46.185  1.00 80.78           C  
ATOM    155  CB  LYS B  20      -0.558  49.896  47.610  1.00 80.78           C  
ATOM    156  O   LYS B  20       1.485  52.008  47.047  1.00 80.78           O  
ATOM    157  CG  LYS B  20      -1.410  48.636  47.651  1.00 80.78           C  
ATOM    158  CD  LYS B  20      -2.383  48.657  48.823  1.00 80.78           C  
ATOM    159  CE  LYS B  20      -3.178  47.362  48.914  1.00 80.78           C  
ATOM    160  NZ  LYS B  20      -4.096  47.357  50.092  1.00 80.78           N  
ATOM    161  N   LEU B  21       0.549  51.854  45.010  1.00 85.08           N  
ATOM    162  CA  LEU B  21       0.903  53.230  44.679  1.00 85.08           C  
ATOM    163  C   LEU B  21      -0.217  54.189  45.068  1.00 85.08           C  
ATOM    164  CB  LEU B  21       1.207  53.361  43.184  1.00 85.08           C  
ATOM    165  O   LEU B  21      -1.396  53.883  44.876  1.00 85.08           O  
ATOM    166  CG  LEU B  21       2.490  52.690  42.691  1.00 85.08           C  
ATOM    167  CD1 LEU B  21       2.450  52.519  41.176  1.00 85.08           C  
ATOM    168  CD2 LEU B  21       3.712  53.500  43.111  1.00 85.08           C  
ATOM    169  N   MET B  22       0.112  55.271  45.680  1.00 85.27           N  
ATOM    170  CA  MET B  22      -0.866  56.231  46.185  1.00 85.27           C  
ATOM    171  C   MET B  22      -0.697  57.586  45.508  1.00 85.27           C  
ATOM    172  CB  MET B  22      -0.736  56.384  47.701  1.00 85.27           C  
ATOM    173  O   MET B  22       0.400  57.932  45.066  1.00 85.27           O  
ATOM    174  CG  MET B  22      -0.868  55.075  48.463  1.00 85.27           C  
ATOM    175  SD  MET B  22      -2.030  55.198  49.878  1.00 85.27           S  
ATOM    176  CE  MET B  22      -1.100  56.319  50.960  1.00 85.27           C  
ATOM    177  N   VAL B  23      -1.829  58.327  45.336  1.00 85.23           N  
ATOM    178  CA  VAL B  23      -1.797  59.624  44.669  1.00 85.23           C  
ATOM    179  C   VAL B  23      -2.483  60.672  45.543  1.00 85.23           C  
ATOM    180  CB  VAL B  23      -2.470  59.565  43.280  1.00 85.23           C  
ATOM    181  O   VAL B  23      -3.483  60.380  46.203  1.00 85.23           O  
ATOM    182  CG1 VAL B  23      -2.285  60.885  42.533  1.00 85.23           C  
ATOM    183  CG2 VAL B  23      -1.907  58.403  42.464  1.00 85.23           C  
ATOM    184  N   ASN B  24      -1.894  61.798  45.643  1.00 82.84           N  
ATOM    185  CA  ASN B  24      -2.469  62.926  46.368  1.00 82.84           C  
ATOM    186  C   ASN B  24      -2.919  64.032  45.418  1.00 82.84           C  
ATOM    187  CB  ASN B  24      -1.468  63.476  47.386  1.00 82.84           C  
ATOM    188  O   ASN B  24      -3.068  63.802  44.217  1.00 82.84           O  
ATOM    189  CG  ASN B  24      -2.143  64.071  48.606  1.00 82.84           C  
ATOM    190  ND2 ASN B  24      -1.520  63.908  49.767  1.00 82.84           N  
ATOM    191  OD1 ASN B  24      -3.215  64.673  48.506  1.00 82.84           O  
ATOM    192  N   VAL B  25      -3.144  65.332  45.811  1.00 80.59           N  
ATOM    193  CA  VAL B  25      -3.739  66.456  45.096  1.00 80.59           C  
ATOM    194  C   VAL B  25      -2.839  66.861  43.930  1.00 80.59           C  
ATOM    195  CB  VAL B  25      -3.975  67.663  46.030  1.00 80.59           C  
ATOM    196  O   VAL B  25      -3.324  67.324  42.895  1.00 80.59           O  
ATOM    197  CG1 VAL B  25      -5.355  68.272  45.787  1.00 80.59           C  
ATOM    198  CG2 VAL B  25      -3.823  67.244  47.491  1.00 80.59           C  
ATOM    199  N   CYS B  26      -1.529  66.609  44.075  1.00 78.74           N  
ATOM    200  CA  CYS B  26      -0.592  67.063  43.054  1.00 78.74           C  
ATOM    201  C   CYS B  26      -0.509  66.064  41.907  1.00 78.74           C  
ATOM    202  CB  CYS B  26       0.796  67.277  43.658  1.00 78.74           C  
ATOM    203  O   CYS B  26      -0.058  66.405  40.812  1.00 78.74           O  
ATOM    204  SG  CYS B  26       1.607  65.749  44.178  1.00 78.74           S  
ATOM    205  N   GLY B  27      -0.974  64.805  42.024  1.00 78.29           N  
ATOM    206  CA  GLY B  27      -1.005  63.810  40.964  1.00 78.29           C  
ATOM    207  C   GLY B  27       0.260  62.975  40.892  1.00 78.29           C  
ATOM    208  O   GLY B  27       0.364  62.067  40.065  1.00 78.29           O  
ATOM    209  N   HIS B  28       1.243  63.215  41.745  1.00 82.47           N  
ATOM    210  CA  HIS B  28       2.471  62.428  41.748  1.00 82.47           C  
ATOM    211  C   HIS B  28       2.324  61.180  42.613  1.00 82.47           C  
ATOM    212  CB  HIS B  28       3.648  63.272  42.241  1.00 82.47           C  
ATOM    213  O   HIS B  28       1.688  61.223  43.669  1.00 82.47           O  
ATOM    214  CG  HIS B  28       4.001  64.401  41.325  1.00 82.47           C  
ATOM    215  CD2 HIS B  28       4.466  64.402  40.054  1.00 82.47           C  
ATOM    216  ND1 HIS B  28       3.891  65.723  41.698  1.00 82.47           N  
ATOM    217  CE1 HIS B  28       4.273  66.491  40.691  1.00 82.47           C  
ATOM    218  NE2 HIS B  28       4.627  65.714  39.681  1.00 82.47           N  
ATOM    219  N   THR B  29       2.880  60.102  42.111  1.00 84.57           N  
ATOM    220  CA  THR B  29       2.667  58.799  42.732  1.00 84.57           C  
ATOM    221  C   THR B  29       3.763  58.500  43.750  1.00 84.57           C  
ATOM    222  CB  THR B  29       2.624  57.679  41.676  1.00 84.57           C  
ATOM    223  O   THR B  29       4.916  58.897  43.565  1.00 84.57           O  
ATOM    224  CG2 THR B  29       1.415  57.833  40.759  1.00 84.57           C  
ATOM    225  OG1 THR B  29       3.818  57.728  40.886  1.00 84.57           O  
ATOM    226  N   LEU B  30       3.352  57.944  44.924  1.00 84.34           N  
ATOM    227  CA  LEU B  30       4.260  57.440  45.949  1.00 84.34           C  
ATOM    228  C   LEU B  30       3.777  56.099  46.491  1.00 84.34           C  
ATOM    229  CB  LEU B  30       4.390  58.449  47.094  1.00 84.34           C  
ATOM    230  O   LEU B  30       2.574  55.830  46.513  1.00 84.34           O  
ATOM    231  CG  LEU B  30       5.393  59.585  46.885  1.00 84.34           C  
ATOM    232  CD1 LEU B  30       4.944  60.833  47.639  1.00 84.34           C  
ATOM    233  CD2 LEU B  30       6.786  59.157  47.332  1.00 84.34           C  
ATOM    234  N   CYS B  31       4.723  55.229  46.838  1.00 82.58           N  
ATOM    235  CA  CYS B  31       4.346  53.934  47.392  1.00 82.58           C  
ATOM    236  C   CYS B  31       3.860  54.076  48.830  1.00 82.58           C  
ATOM    237  CB  CYS B  31       5.525  52.963  47.337  1.00 82.58           C  
ATOM    238  O   CYS B  31       4.127  55.087  49.483  1.00 82.58           O  
ATOM    239  SG  CYS B  31       6.853  53.363  48.495  1.00 82.58           S  
ATOM    240  N   GLU B  32       3.149  53.268  49.391  1.00 84.16           N  
ATOM    241  CA  GLU B  32       2.589  53.279  50.739  1.00 84.16           C  
ATOM    242  C   GLU B  32       3.686  53.400  51.792  1.00 84.16           C  
ATOM    243  CB  GLU B  32       1.760  52.016  50.987  1.00 84.16           C  
ATOM    244  O   GLU B  32       3.535  54.132  52.773  1.00 84.16           O  
ATOM    245  CG  GLU B  32       0.873  52.095  52.221  1.00 84.16           C  
ATOM    246  CD  GLU B  32       0.008  50.860  52.418  1.00 84.16           C  
ATOM    247  OE1 GLU B  32      -0.801  50.832  53.374  1.00 84.16           O  
ATOM    248  OE2 GLU B  32       0.140  49.913  51.611  1.00 84.16           O  
ATOM    249  N   SER B  33       4.795  52.737  51.555  1.00 82.35           N  
ATOM    250  CA  SER B  33       5.911  52.761  52.496  1.00 82.35           C  
ATOM    251  C   SER B  33       6.544  54.147  52.566  1.00 82.35           C  
ATOM    252  CB  SER B  33       6.967  51.728  52.102  1.00 82.35           C  
ATOM    253  O   SER B  33       6.833  54.648  53.655  1.00 82.35           O  
ATOM    254  OG  SER B  33       6.878  51.420  50.721  1.00 82.35           O  
ATOM    255  N   CYS B  34       6.657  54.711  51.340  1.00 82.36           N  
ATOM    256  CA  CYS B  34       7.271  56.032  51.265  1.00 82.36           C  
ATOM    257  C   CYS B  34       6.351  57.095  51.855  1.00 82.36           C  
ATOM    258  CB  CYS B  34       7.609  56.385  49.817  1.00 82.36           C  
ATOM    259  O   CYS B  34       6.818  58.040  52.494  1.00 82.36           O  
ATOM    260  SG  CYS B  34       9.043  55.500  49.168  1.00 82.36           S  
ATOM    261  N   VAL B  35       5.073  56.923  51.751  1.00 86.96           N  
ATOM    262  CA  VAL B  35       4.095  57.852  52.309  1.00 86.96           C  
ATOM    263  C   VAL B  35       4.148  57.804  53.834  1.00 86.96           C  
ATOM    264  CB  VAL B  35       2.665  57.534  51.816  1.00 86.96           C  
ATOM    265  O   VAL B  35       4.151  58.846  54.494  1.00 86.96           O  
ATOM    266  CG1 VAL B  35       1.640  58.416  52.528  1.00 86.96           C  
ATOM    267  CG2 VAL B  35       2.571  57.716  50.302  1.00 86.96           C  
ATOM    268  N   ASP B  36       4.284  56.633  54.378  1.00 85.07           N  
ATOM    269  CA  ASP B  36       4.327  56.444  55.825  1.00 85.07           C  
ATOM    270  C   ASP B  36       5.609  57.026  56.417  1.00 85.07           C  
ATOM    271  CB  ASP B  36       4.213  54.959  56.176  1.00 85.07           C  
ATOM    272  O   ASP B  36       5.598  57.562  57.528  1.00 85.07           O  
ATOM    273  CG  ASP B  36       2.790  54.437  56.089  1.00 85.07           C  
ATOM    274  OD1 ASP B  36       1.838  55.242  56.176  1.00 85.07           O  
ATOM    275  OD2 ASP B  36       2.619  53.208  55.934  1.00 85.07           O  
ATOM    276  N   LEU B  37       6.621  57.002  55.631  1.00 84.38           N  
ATOM    277  CA  LEU B  37       7.923  57.472  56.092  1.00 84.38           C  
ATOM    278  C   LEU B  37       8.021  58.990  55.987  1.00 84.38           C  
ATOM    279  CB  LEU B  37       9.046  56.818  55.283  1.00 84.38           C  
ATOM    280  O   LEU B  37       8.458  59.654  56.930  1.00 84.38           O  
ATOM    281  CG  LEU B  37      10.061  55.993  56.076  1.00 84.38           C  
ATOM    282  CD1 LEU B  37      10.135  54.573  55.525  1.00 84.38           C  
ATOM    283  CD2 LEU B  37      11.433  56.656  56.043  1.00 84.38           C  
ATOM    284  N   LEU B  38       7.565  59.585  54.824  1.00 82.51           N  
ATOM    285  CA  LEU B  38       7.748  61.000  54.521  1.00 82.51           C  
ATOM    286  C   LEU B  38       6.709  61.851  55.243  1.00 82.51           C  
ATOM    287  CB  LEU B  38       7.662  61.240  53.011  1.00 82.51           C  
ATOM    288  O   LEU B  38       6.968  63.011  55.569  1.00 82.51           O  
ATOM    289  CG  LEU B  38       8.906  60.883  52.196  1.00 82.51           C  
ATOM    290  CD1 LEU B  38       8.547  60.730  50.722  1.00 82.51           C  
ATOM    291  CD2 LEU B  38       9.990  61.940  52.382  1.00 82.51           C  
ATOM    292  N   PHE B  39       5.559  61.251  55.519  1.00 84.25           N  
ATOM    293  CA  PHE B  39       4.467  62.043  56.074  1.00 84.25           C  
ATOM    294  C   PHE B  39       4.116  61.571  57.480  1.00 84.25           C  
ATOM    295  CB  PHE B  39       3.233  61.966  55.171  1.00 84.25           C  
ATOM    296  O   PHE B  39       2.943  61.545  57.857  1.00 84.25           O  
ATOM    297  CG  PHE B  39       3.436  62.578  53.811  1.00 84.25           C  
ATOM    298  CD1 PHE B  39       3.195  63.930  53.598  1.00 84.25           C  
ATOM    299  CD2 PHE B  39       3.870  61.801  52.745  1.00 84.25           C  
ATOM    300  CE1 PHE B  39       3.383  64.499  52.341  1.00 84.25           C  
ATOM    301  CE2 PHE B  39       4.060  62.362  51.485  1.00 84.25           C  
ATOM    302  CZ  PHE B  39       3.815  63.711  51.285  1.00 84.25           C  
ATOM    303  N   VAL B  40       5.098  61.156  58.303  1.00 80.75           N  
ATOM    304  CA  VAL B  40       4.943  60.682  59.674  1.00 80.75           C  
ATOM    305  C   VAL B  40       4.342  61.788  60.538  1.00 80.75           C  
ATOM    306  CB  VAL B  40       6.290  60.213  60.268  1.00 80.75           C  
ATOM    307  O   VAL B  40       3.520  61.519  61.417  1.00 80.75           O  
ATOM    308  CG1 VAL B  40       6.135  59.865  61.748  1.00 80.75           C  
ATOM    309  CG2 VAL B  40       6.829  59.015  59.488  1.00 80.75           C  
ATOM    310  N   ARG B  41       4.616  63.085  60.253  1.00 81.46           N  
ATOM    311  CA  ARG B  41       4.114  64.245  60.983  1.00 81.46           C  
ATOM    312  C   ARG B  41       2.725  64.641  60.493  1.00 81.46           C  
ATOM    313  CB  ARG B  41       5.076  65.426  60.843  1.00 81.46           C  
ATOM    314  O   ARG B  41       2.102  65.549  61.046  1.00 81.46           O  
ATOM    315  CG  ARG B  41       6.354  65.280  61.654  1.00 81.46           C  
ATOM    316  CD  ARG B  41       7.217  66.531  61.576  1.00 81.46           C  
ATOM    317  NE  ARG B  41       8.471  66.367  62.307  1.00 81.46           N  
ATOM    318  NH1 ARG B  41       9.394  68.357  61.583  1.00 81.46           N  
ATOM    319  NH2 ARG B  41      10.572  66.989  62.994  1.00 81.46           N  
ATOM    320  CZ  ARG B  41       9.476  67.238  62.293  1.00 81.46           C  
ATOM    321  N   GLY B  42       2.205  63.959  59.531  1.00 78.78           N  
ATOM    322  CA  GLY B  42       0.861  64.177  59.021  1.00 78.78           C  
ATOM    323  C   GLY B  42       0.826  65.067  57.792  1.00 78.78           C  
ATOM    324  O   GLY B  42      -0.146  65.050  57.034  1.00 78.78           O  
ATOM    325  N   ALA B  43       1.825  66.026  57.684  1.00 82.84           N  
ATOM    326  CA  ALA B  43       1.891  66.907  56.521  1.00 82.84           C  
ATOM    327  C   ALA B  43       3.322  67.030  56.007  1.00 82.84           C  
ATOM    328  CB  ALA B  43       1.333  68.286  56.867  1.00 82.84           C  
ATOM    329  O   ALA B  43       4.278  66.828  56.759  1.00 82.84           O  
ATOM    330  N   GLY B  44       3.496  67.111  54.686  1.00 82.71           N  
ATOM    331  CA  GLY B  44       4.796  67.262  54.051  1.00 82.71           C  
ATOM    332  C   GLY B  44       4.710  67.814  52.641  1.00 82.71           C  
ATOM    333  O   GLY B  44       3.615  68.051  52.127  1.00 82.71           O  
ATOM    334  N   ASN B  45       5.888  68.089  52.019  1.00 85.32           N  
ATOM    335  CA  ASN B  45       5.958  68.593  50.651  1.00 85.32           C  
ATOM    336  C   ASN B  45       6.216  67.468  49.652  1.00 85.32           C  
ATOM    337  CB  ASN B  45       7.039  69.669  50.530  1.00 85.32           C  
ATOM    338  O   ASN B  45       6.934  66.514  49.956  1.00 85.32           O  
ATOM    339  CG  ASN B  45       6.727  70.904  51.351  1.00 85.32           C  
ATOM    340  ND2 ASN B  45       7.643  71.866  51.346  1.00 85.32           N  
ATOM    341  OD1 ASN B  45       5.673  70.993  51.986  1.00 85.32           O  
ATOM    342  N   CYS B  46       5.540  67.503  48.560  1.00 81.66           N  
ATOM    343  CA  CYS B  46       5.755  66.525  47.499  1.00 81.66           C  
ATOM    344  C   CYS B  46       7.202  66.549  47.021  1.00 81.66           C  
ATOM    345  CB  CYS B  46       4.815  66.793  46.324  1.00 81.66           C  
ATOM    346  O   CYS B  46       7.755  67.617  46.757  1.00 81.66           O  
ATOM    347  SG  CYS B  46       5.024  65.642  44.948  1.00 81.66           S  
ATOM    348  N   PRO B  47       7.897  65.469  46.942  1.00 79.15           N  
ATOM    349  CA  PRO B  47       9.294  65.400  46.506  1.00 79.15           C  
ATOM    350  C   PRO B  47       9.480  65.825  45.052  1.00 79.15           C  
ATOM    351  CB  PRO B  47       9.649  63.923  46.693  1.00 79.15           C  
ATOM    352  O   PRO B  47      10.554  66.301  44.677  1.00 79.15           O  
ATOM    353  CG  PRO B  47       8.360  63.264  47.065  1.00 79.15           C  
ATOM    354  CD  PRO B  47       7.308  64.325  47.216  1.00 79.15           C  
ATOM    355  N   GLU B  48       8.440  65.749  44.239  1.00 77.97           N  
ATOM    356  CA  GLU B  48       8.549  66.029  42.811  1.00 77.97           C  
ATOM    357  C   GLU B  48       8.179  67.477  42.502  1.00 77.97           C  
ATOM    358  CB  GLU B  48       7.661  65.076  42.007  1.00 77.97           C  
ATOM    359  O   GLU B  48       8.921  68.179  41.813  1.00 77.97           O  
ATOM    360  CG  GLU B  48       8.338  63.762  41.645  1.00 77.97           C  
ATOM    361  CD  GLU B  48       7.612  62.994  40.552  1.00 77.97           C  
ATOM    362  OE1 GLU B  48       8.096  61.913  40.146  1.00 77.97           O  
ATOM    363  OE2 GLU B  48       6.551  63.477  40.098  1.00 77.97           O  
ATOM    364  N   CYS B  49       7.046  68.091  43.086  1.00 76.11           N  
ATOM    365  CA  CYS B  49       6.574  69.414  42.693  1.00 76.11           C  
ATOM    366  C   CYS B  49       6.637  70.386  43.865  1.00 76.11           C  
ATOM    367  CB  CYS B  49       5.143  69.335  42.161  1.00 76.11           C  
ATOM    368  O   CYS B  49       6.535  71.600  43.676  1.00 76.11           O  
ATOM    369  SG  CYS B  49       3.922  68.894  43.417  1.00 76.11           S  
ATOM    370  N   GLY B  50       6.836  69.927  45.140  1.00 80.39           N  
ATOM    371  CA  GLY B  50       6.993  70.771  46.315  1.00 80.39           C  
ATOM    372  C   GLY B  50       5.672  71.241  46.892  1.00 80.39           C  
ATOM    373  O   GLY B  50       5.647  72.086  47.790  1.00 80.39           O  
ATOM    374  N   THR B  51       4.490  70.779  46.407  1.00 81.09           N  
ATOM    375  CA  THR B  51       3.171  71.162  46.898  1.00 81.09           C  
ATOM    376  C   THR B  51       2.910  70.558  48.275  1.00 81.09           C  
ATOM    377  CB  THR B  51       2.063  70.722  45.923  1.00 81.09           C  
ATOM    378  O   THR B  51       3.270  69.408  48.533  1.00 81.09           O  
ATOM    379  CG2 THR B  51       0.830  71.611  46.055  1.00 81.09           C  
ATOM    380  OG1 THR B  51       2.556  70.803  44.580  1.00 81.09           O  
ATOM    381  N   PRO B  52       2.435  71.372  49.203  1.00 81.52           N  
ATOM    382  CA  PRO B  52       2.111  70.856  50.535  1.00 81.52           C  
ATOM    383  C   PRO B  52       1.005  69.804  50.507  1.00 81.52           C  
ATOM    384  CB  PRO B  52       1.659  72.104  51.297  1.00 81.52           C  
ATOM    385  O   PRO B  52      -0.089  70.066  50.000  1.00 81.52           O  
ATOM    386  CG  PRO B  52       1.503  73.156  50.248  1.00 81.52           C  
ATOM    387  CD  PRO B  52       2.079  72.637  48.962  1.00 81.52           C  
ATOM    388  N   LEU B  53       1.380  68.568  51.024  1.00 86.17           N  
ATOM    389  CA  LEU B  53       0.429  67.463  50.972  1.00 86.17           C  
ATOM    390  C   LEU B  53       0.092  66.968  52.374  1.00 86.17           C  
ATOM    391  CB  LEU B  53       0.991  66.311  50.134  1.00 86.17           C  
ATOM    392  O   LEU B  53       0.902  67.098  53.294  1.00 86.17           O  
ATOM    393  CG  LEU B  53       1.392  66.651  48.697  1.00 86.17           C  
ATOM    394  CD1 LEU B  53       2.230  65.525  48.100  1.00 86.17           C  
ATOM    395  CD2 LEU B  53       0.156  66.914  47.844  1.00 86.17           C  
ATOM    396  N   ARG B  54      -1.140  66.542  52.556  1.00 83.64           N  
ATOM    397  CA  ARG B  54      -1.558  65.911  53.804  1.00 83.64           C  
ATOM    398  C   ARG B  54      -1.672  64.399  53.642  1.00 83.64           C  
ATOM    399  CB  ARG B  54      -2.894  66.489  54.277  1.00 83.64           C  
ATOM    400  O   ARG B  54      -2.100  63.912  52.593  1.00 83.64           O  
ATOM    401  CG  ARG B  54      -2.788  67.892  54.854  1.00 83.64           C  
ATOM    402  CD  ARG B  54      -4.059  68.297  55.587  1.00 83.64           C  
ATOM    403  NE  ARG B  54      -3.951  69.640  56.151  1.00 83.64           N  
ATOM    404  NH1 ARG B  54      -5.403  69.244  57.904  1.00 83.64           N  
ATOM    405  NH2 ARG B  54      -4.421  71.302  57.665  1.00 83.64           N  
ATOM    406  CZ  ARG B  54      -4.592  70.059  57.238  1.00 83.64           C  
ATOM    407  N   LYS B  55      -1.219  63.650  54.693  1.00 83.40           N  
ATOM    408  CA  LYS B  55      -1.230  62.190  54.652  1.00 83.40           C  
ATOM    409  C   LYS B  55      -2.644  61.657  54.442  1.00 83.40           C  
ATOM    410  CB  LYS B  55      -0.637  61.612  55.937  1.00 83.40           C  
ATOM    411  O   LYS B  55      -2.840  60.659  53.744  1.00 83.40           O  
ATOM    412  CG  LYS B  55      -0.404  60.109  55.891  1.00 83.40           C  
ATOM    413  CD  LYS B  55       0.235  59.603  57.177  1.00 83.40           C  
ATOM    414  CE  LYS B  55       0.380  58.087  57.171  1.00 83.40           C  
ATOM    415  NZ  LYS B  55       1.072  57.591  58.399  1.00 83.40           N  
ATOM    416  N   SER B  56      -3.651  62.311  54.993  1.00 79.62           N  
ATOM    417  CA  SER B  56      -5.037  61.854  54.964  1.00 79.62           C  
ATOM    418  C   SER B  56      -5.621  61.950  53.559  1.00 79.62           C  
ATOM    419  CB  SER B  56      -5.890  62.669  55.937  1.00 79.62           C  
ATOM    420  O   SER B  56      -6.564  61.230  53.223  1.00 79.62           O  
ATOM    421  OG  SER B  56      -5.767  64.056  55.675  1.00 79.62           O  
ATOM    422  N   ASN B  57      -4.946  62.646  52.673  1.00 81.01           N  
ATOM    423  CA  ASN B  57      -5.506  62.886  51.347  1.00 81.01           C  
ATOM    424  C   ASN B  57      -4.963  61.894  50.322  1.00 81.01           C  
ATOM    425  CB  ASN B  57      -5.226  64.321  50.898  1.00 81.01           C  
ATOM    426  O   ASN B  57      -5.350  61.929  49.153  1.00 81.01           O  
ATOM    427  CG  ASN B  57      -6.056  65.342  51.652  1.00 81.01           C  
ATOM    428  ND2 ASN B  57      -5.692  66.612  51.525  1.00 81.01           N  
ATOM    429  OD1 ASN B  57      -7.015  64.991  52.343  1.00 81.01           O  
ATOM    430  N   PHE B  58      -3.981  61.054  50.724  1.00 85.49           N  
ATOM    431  CA  PHE B  58      -3.426  60.079  49.794  1.00 85.49           C  
ATOM    432  C   PHE B  58      -4.436  58.978  49.496  1.00 85.49           C  
ATOM    433  CB  PHE B  58      -2.137  59.471  50.356  1.00 85.49           C  
ATOM    434  O   PHE B  58      -5.106  58.481  50.404  1.00 85.49           O  
ATOM    435  CG  PHE B  58      -0.913  60.312  50.112  1.00 85.49           C  
ATOM    436  CD1 PHE B  58      -0.228  60.235  48.906  1.00 85.49           C  
ATOM    437  CD2 PHE B  58      -0.447  61.181  51.090  1.00 85.49           C  
ATOM    438  CE1 PHE B  58       0.905  61.012  48.677  1.00 85.49           C  
ATOM    439  CE2 PHE B  58       0.685  61.960  50.870  1.00 85.49           C  
ATOM    440  CZ  PHE B  58       1.360  61.874  49.663  1.00 85.49           C  
ATOM    441  N   ARG B  59      -4.670  58.643  48.287  1.00 80.88           N  
ATOM    442  CA  ARG B  59      -5.585  57.598  47.842  1.00 80.88           C  
ATOM    443  C   ARG B  59      -4.884  56.619  46.906  1.00 80.88           C  
ATOM    444  CB  ARG B  59      -6.802  58.210  47.144  1.00 80.88           C  
ATOM    445  O   ARG B  59      -3.869  56.956  46.294  1.00 80.88           O  
ATOM    446  CG  ARG B  59      -6.600  59.651  46.706  1.00 80.88           C  
ATOM    447  CD  ARG B  59      -7.870  60.242  46.109  1.00 80.88           C  
ATOM    448  NE  ARG B  59      -7.644  61.585  45.582  1.00 80.88           N  
ATOM    449  NH1 ARG B  59      -9.673  62.429  46.294  1.00 80.88           N  
ATOM    450  NH2 ARG B  59      -8.198  63.775  45.167  1.00 80.88           N  
ATOM    451  CZ  ARG B  59      -8.505  62.593  45.682  1.00 80.88           C  
ATOM    452  N   VAL B  60      -5.381  55.401  46.871  1.00 82.83           N  
ATOM    453  CA  VAL B  60      -4.773  54.351  46.061  1.00 82.83           C  
ATOM    454  C   VAL B  60      -4.904  54.699  44.580  1.00 82.83           C  
ATOM    455  CB  VAL B  60      -5.415  52.974  46.343  1.00 82.83           C  
ATOM    456  O   VAL B  60      -5.958  55.158  44.134  1.00 82.83           O  
ATOM    457  CG1 VAL B  60      -4.787  51.895  45.463  1.00 82.83           C  
ATOM    458  CG2 VAL B  60      -5.273  52.612  47.821  1.00 82.83           C  
ATOM    459  N   GLN B  61      -3.844  54.674  43.858  1.00 76.80           N  
ATOM    460  CA  GLN B  61      -3.835  54.935  42.422  1.00 76.80           C  
ATOM    461  C   GLN B  61      -4.622  53.869  41.665  1.00 76.80           C  
ATOM    462  CB  GLN B  61      -2.401  55.000  41.896  1.00 76.80           C  
ATOM    463  O   GLN B  61      -4.320  52.678  41.765  1.00 76.80           O  
ATOM    464  CG  GLN B  61      -2.304  55.333  40.413  1.00 76.80           C  
ATOM    465  CD  GLN B  61      -0.871  55.396  39.918  1.00 76.80           C  
ATOM    466  NE2 GLN B  61      -0.702  55.602  38.617  1.00 76.80           N  
ATOM    467  OE1 GLN B  61       0.076  55.261  40.699  1.00 76.80           O  
ATOM    468  N   LEU B  62      -5.648  54.230  40.967  1.00 69.58           N  
ATOM    469  CA  LEU B  62      -6.506  53.283  40.263  1.00 69.58           C  
ATOM    470  C   LEU B  62      -6.104  53.171  38.797  1.00 69.58           C  
ATOM    471  CB  LEU B  62      -7.973  53.708  40.371  1.00 69.58           C  
ATOM    472  O   LEU B  62      -6.194  52.094  38.204  1.00 69.58           O  
ATOM    473  CG  LEU B  62      -8.667  53.417  41.702  1.00 69.58           C  
ATOM    474  CD1 LEU B  62      -9.838  54.372  41.909  1.00 69.58           C  
ATOM    475  CD2 LEU B  62      -9.137  51.968  41.756  1.00 69.58           C  
ATOM    476  N   PHE B  63      -5.532  54.293  38.272  1.00 69.56           N  
ATOM    477  CA  PHE B  63      -5.196  54.320  36.853  1.00 69.56           C  
ATOM    478  C   PHE B  63      -3.685  54.283  36.654  1.00 69.56           C  
ATOM    479  CB  PHE B  63      -5.783  55.566  36.184  1.00 69.56           C  
ATOM    480  O   PHE B  63      -2.925  54.627  37.562  1.00 69.56           O  
ATOM    481  CG  PHE B  63      -7.285  55.633  36.238  1.00 69.56           C  
ATOM    482  CD1 PHE B  63      -8.059  54.977  35.289  1.00 69.56           C  
ATOM    483  CD2 PHE B  63      -7.924  56.353  37.240  1.00 69.56           C  
ATOM    484  CE1 PHE B  63      -9.450  55.038  35.337  1.00 69.56           C  
ATOM    485  CE2 PHE B  63      -9.314  56.418  37.294  1.00 69.56           C  
ATOM    486  CZ  PHE B  63     -10.075  55.760  36.341  1.00 69.56           C  
ATOM    487  N   GLU B  64      -3.219  53.809  35.544  1.00 70.27           N  
ATOM    488  CA  GLU B  64      -1.799  53.728  35.215  1.00 70.27           C  
ATOM    489  C   GLU B  64      -1.161  55.113  35.176  1.00 70.27           C  
ATOM    490  CB  GLU B  64      -1.597  53.017  33.875  1.00 70.27           C  
ATOM    491  O   GLU B  64      -0.033  55.297  35.638  1.00 70.27           O  
ATOM    492  CG  GLU B  64      -1.583  51.499  33.979  1.00 70.27           C  
ATOM    493  CD  GLU B  64      -1.316  50.808  32.651  1.00 70.27           C  
ATOM    494  OE1 GLU B  64      -1.229  49.560  32.623  1.00 70.27           O  
ATOM    495  OE2 GLU B  64      -1.192  51.522  31.631  1.00 70.27           O  
ATOM    496  N   ASP B  65      -1.965  56.048  34.650  1.00 71.94           N  
ATOM    497  CA  ASP B  65      -1.516  57.435  34.589  1.00 71.94           C  
ATOM    498  C   ASP B  65      -2.058  58.241  35.767  1.00 71.94           C  
ATOM    499  CB  ASP B  65      -1.945  58.080  33.269  1.00 71.94           C  
ATOM    500  O   ASP B  65      -3.267  58.458  35.874  1.00 71.94           O  
ATOM    501  CG  ASP B  65      -1.288  59.427  33.026  1.00 71.94           C  
ATOM    502  OD1 ASP B  65      -0.570  59.926  33.919  1.00 71.94           O  
ATOM    503  OD2 ASP B  65      -1.492  59.997  31.932  1.00 71.94           O  
ATOM    504  N   PRO B  66      -1.242  58.625  36.676  1.00 74.70           N  
ATOM    505  CA  PRO B  66      -1.677  59.341  37.878  1.00 74.70           C  
ATOM    506  C   PRO B  66      -2.386  60.655  37.558  1.00 74.70           C  
ATOM    507  CB  PRO B  66      -0.367  59.597  38.629  1.00 74.70           C  
ATOM    508  O   PRO B  66      -3.191  61.137  38.359  1.00 74.70           O  
ATOM    509  CG  PRO B  66       0.699  59.056  37.732  1.00 74.70           C  
ATOM    510  CD  PRO B  66       0.045  58.465  36.516  1.00 74.70           C  
ATOM    511  N   THR B  67      -2.133  61.276  36.461  1.00 76.09           N  
ATOM    512  CA  THR B  67      -2.756  62.535  36.066  1.00 76.09           C  
ATOM    513  C   THR B  67      -4.260  62.359  35.883  1.00 76.09           C  
ATOM    514  CB  THR B  67      -2.138  63.080  34.765  1.00 76.09           C  
ATOM    515  O   THR B  67      -5.033  63.289  36.122  1.00 76.09           O  
ATOM    516  CG2 THR B  67      -0.831  63.814  35.043  1.00 76.09           C  
ATOM    517  OG1 THR B  67      -1.880  61.989  33.872  1.00 76.09           O  
ATOM    518  N   VAL B  68      -4.652  61.161  35.500  1.00 75.21           N  
ATOM    519  CA  VAL B  68      -6.068  60.870  35.297  1.00 75.21           C  
ATOM    520  C   VAL B  68      -6.789  60.846  36.642  1.00 75.21           C  
ATOM    521  CB  VAL B  68      -6.270  59.528  34.559  1.00 75.21           C  
ATOM    522  O   VAL B  68      -7.920  61.325  36.756  1.00 75.21           O  
ATOM    523  CG1 VAL B  68      -7.758  59.223  34.392  1.00 75.21           C  
ATOM    524  CG2 VAL B  68      -5.572  59.556  33.200  1.00 75.21           C  
ATOM    525  N   ASP B  69      -6.027  60.268  37.584  1.00 76.63           N  
ATOM    526  CA  ASP B  69      -6.611  60.221  38.921  1.00 76.63           C  
ATOM    527  C   ASP B  69      -6.873  61.627  39.455  1.00 76.63           C  
ATOM    528  CB  ASP B  69      -5.697  59.455  39.879  1.00 76.63           C  
ATOM    529  O   ASP B  69      -7.904  61.875  40.084  1.00 76.63           O  
ATOM    530  CG  ASP B  69      -5.942  57.957  39.863  1.00 76.63           C  
ATOM    531  OD1 ASP B  69      -7.090  57.523  40.100  1.00 76.63           O  
ATOM    532  OD2 ASP B  69      -4.977  57.202  39.613  1.00 76.63           O  
ATOM    533  N   LYS B  70      -5.976  62.523  39.228  1.00 79.49           N  
ATOM    534  CA  LYS B  70      -6.147  63.922  39.609  1.00 79.49           C  
ATOM    535  C   LYS B  70      -7.361  64.535  38.916  1.00 79.49           C  
ATOM    536  CB  LYS B  70      -4.891  64.727  39.274  1.00 79.49           C  
ATOM    537  O   LYS B  70      -8.167  65.216  39.554  1.00 79.49           O  
ATOM    538  CG  LYS B  70      -4.953  66.182  39.715  1.00 79.49           C  
ATOM    539  CD  LYS B  70      -3.691  66.939  39.321  1.00 79.49           C  
ATOM    540  CE  LYS B  70      -3.816  68.428  39.616  1.00 79.49           C  
ATOM    541  NZ  LYS B  70      -2.590  69.178  39.210  1.00 79.49           N  
ATOM    542  N   GLU B  71      -7.462  64.274  37.657  1.00 78.83           N  
ATOM    543  CA  GLU B  71      -8.563  64.812  36.863  1.00 78.83           C  
ATOM    544  C   GLU B  71      -9.909  64.297  37.365  1.00 78.83           C  
ATOM    545  CB  GLU B  71      -8.383  64.458  35.385  1.00 78.83           C  
ATOM    546  O   GLU B  71     -10.876  65.057  37.455  1.00 78.83           O  
ATOM    547  CG  GLU B  71      -9.412  65.105  34.468  1.00 78.83           C  
ATOM    548  CD  GLU B  71      -9.216  64.750  33.002  1.00 78.83           C  
ATOM    549  OE1 GLU B  71     -10.166  64.920  32.205  1.00 78.83           O  
ATOM    550  OE2 GLU B  71      -8.104  64.298  32.649  1.00 78.83           O  
ATOM    551  N   VAL B  72      -9.972  63.087  37.725  1.00 78.38           N  
ATOM    552  CA  VAL B  72     -11.208  62.461  38.182  1.00 78.38           C  
ATOM    553  C   VAL B  72     -11.664  63.109  39.487  1.00 78.38           C  
ATOM    554  CB  VAL B  72     -11.034  60.938  38.377  1.00 78.38           C  
ATOM    555  O   VAL B  72     -12.850  63.396  39.664  1.00 78.38           O  
ATOM    556  CG1 VAL B  72     -12.263  60.336  39.055  1.00 78.38           C  
ATOM    557  CG2 VAL B  72     -10.772  60.256  37.035  1.00 78.38           C  
ATOM    558  N   GLU B  73     -10.710  63.326  40.327  1.00 79.04           N  
ATOM    559  CA  GLU B  73     -11.040  63.944  41.608  1.00 79.04           C  
ATOM    560  C   GLU B  73     -11.556  65.367  41.417  1.00 79.04           C  
ATOM    561  CB  GLU B  73      -9.822  63.946  42.534  1.00 79.04           C  
ATOM    562  O   GLU B  73     -12.529  65.772  42.057  1.00 79.04           O  
ATOM    563  CG  GLU B  73     -10.175  63.944  44.014  1.00 79.04           C  
ATOM    564  CD  GLU B  73      -9.137  63.245  44.878  1.00 79.04           C  
ATOM    565  OE1 GLU B  73      -9.309  63.200  46.117  1.00 79.04           O  
ATOM    566  OE2 GLU B  73      -8.143  62.740  44.311  1.00 79.04           O  
ATOM    567  N   ILE B  74     -10.848  66.117  40.613  1.00 84.31           N  
ATOM    568  CA  ILE B  74     -11.256  67.489  40.329  1.00 84.31           C  
ATOM    569  C   ILE B  74     -12.639  67.493  39.683  1.00 84.31           C  
ATOM    570  CB  ILE B  74     -10.235  68.204  39.416  1.00 84.31           C  
ATOM    571  O   ILE B  74     -13.495  68.306  40.040  1.00 84.31           O  
ATOM    572  CG1 ILE B  74      -8.907  68.405  40.154  1.00 84.31           C  
ATOM    573  CG2 ILE B  74     -10.796  69.542  38.924  1.00 84.31           C  
ATOM    574  CD1 ILE B  74      -7.793  68.967  39.282  1.00 84.31           C  
ATOM    575  N   ARG B  75     -12.840  66.569  38.756  1.00 75.66           N  
ATOM    576  CA  ARG B  75     -14.122  66.459  38.066  1.00 75.66           C  
ATOM    577  C   ARG B  75     -15.247  66.148  39.048  1.00 75.66           C  
ATOM    578  CB  ARG B  75     -14.058  65.381  36.983  1.00 75.66           C  
ATOM    579  O   ARG B  75     -16.332  66.726  38.961  1.00 75.66           O  
ATOM    580  CG  ARG B  75     -15.245  65.392  36.033  1.00 75.66           C  
ATOM    581  CD  ARG B  75     -15.032  64.453  34.853  1.00 75.66           C  
ATOM    582  NE  ARG B  75     -14.333  65.116  33.756  1.00 75.66           N  
ATOM    583  NH1 ARG B  75     -13.994  63.187  32.531  1.00 75.66           N  
ATOM    584  NH2 ARG B  75     -13.237  65.201  31.740  1.00 75.66           N  
ATOM    585  CZ  ARG B  75     -13.856  64.500  32.678  1.00 75.66           C  
ATOM    586  N   LYS B  76     -14.987  65.295  39.956  1.00 78.49           N  
ATOM    587  CA  LYS B  76     -15.970  64.940  40.976  1.00 78.49           C  
ATOM    588  C   LYS B  76     -16.363  66.157  41.808  1.00 78.49           C  
ATOM    589  CB  LYS B  76     -15.426  63.837  41.885  1.00 78.49           C  
ATOM    590  O   LYS B  76     -17.544  66.364  42.097  1.00 78.49           O  
ATOM    591  CG  LYS B  76     -16.060  62.473  41.651  1.00 78.49           C  
ATOM    592  CD  LYS B  76     -15.498  61.425  42.602  1.00 78.49           C  
ATOM    593  CE  LYS B  76     -16.076  60.045  42.319  1.00 78.49           C  
ATOM    594  NZ  LYS B  76     -15.480  59.002  43.208  1.00 78.49           N  
ATOM    595  N   LYS B  77     -15.406  66.953  42.173  1.00 83.11           N  
ATOM    596  CA  LYS B  77     -15.650  68.154  42.966  1.00 83.11           C  
ATOM    597  C   LYS B  77     -16.448  69.185  42.173  1.00 83.11           C  
ATOM    598  CB  LYS B  77     -14.328  68.763  43.437  1.00 83.11           C  
ATOM    599  O   LYS B  77     -17.375  69.801  42.703  1.00 83.11           O  
ATOM    600  CG  LYS B  77     -13.738  68.087  44.666  1.00 83.11           C  
ATOM    601  CD  LYS B  77     -12.448  68.765  45.111  1.00 83.11           C  
ATOM    602  CE  LYS B  77     -11.785  68.009  46.255  1.00 83.11           C  
ATOM    603  NZ  LYS B  77     -10.480  68.624  46.641  1.00 83.11           N  
ATOM    604  N   VAL B  78     -16.100  69.338  40.929  1.00 85.67           N  
ATOM    605  CA  VAL B  78     -16.745  70.318  40.063  1.00 85.67           C  
ATOM    606  C   VAL B  78     -18.192  69.904  39.802  1.00 85.67           C  
ATOM    607  CB  VAL B  78     -15.988  70.481  38.726  1.00 85.67           C  
ATOM    608  O   VAL B  78     -19.095  70.745  39.804  1.00 85.67           O  
ATOM    609  CG1 VAL B  78     -16.772  71.374  37.766  1.00 85.67           C  
ATOM    610  CG2 VAL B  78     -14.591  71.048  38.970  1.00 85.67           C  
ATOM    611  N   LEU B  79     -18.471  68.650  39.648  1.00 83.70           N  
ATOM    612  CA  LEU B  79     -19.794  68.127  39.323  1.00 83.70           C  
ATOM    613  C   LEU B  79     -20.734  68.248  40.518  1.00 83.70           C  
ATOM    614  CB  LEU B  79     -19.699  66.665  38.880  1.00 83.70           C  
ATOM    615  O   LEU B  79     -21.954  68.319  40.349  1.00 83.70           O  
ATOM    616  CG  LEU B  79     -19.317  66.424  37.418  1.00 83.70           C  
ATOM    617  CD1 LEU B  79     -18.840  64.988  37.226  1.00 83.70           C  
ATOM    618  CD2 LEU B  79     -20.495  66.729  36.500  1.00 83.70           C  
ATOM    619  N   LYS B  80     -20.164  68.273  41.731  1.00 82.05           N  
ATOM    620  CA  LYS B  80     -20.976  68.485  42.926  1.00 82.05           C  
ATOM    621  C   LYS B  80     -21.551  69.899  42.955  1.00 82.05           C  
ATOM    622  CB  LYS B  80     -20.151  68.229  44.188  1.00 82.05           C  
ATOM    623  O   LYS B  80     -22.679  70.106  43.407  1.00 82.05           O  
ATOM    624  CG  LYS B  80     -20.076  66.763  44.590  1.00 82.05           C  
ATOM    625  CD  LYS B  80     -19.274  66.576  45.872  1.00 82.05           C  
ATOM    626  CE  LYS B  80     -19.099  65.102  46.213  1.00 82.05           C  
ATOM    627  NZ  LYS B  80     -18.238  64.911  47.419  1.00 82.05           N  
ATOM    628  N   ILE B  81     -20.783  70.851  42.434  1.00 87.32           N  
ATOM    629  CA  ILE B  81     -21.207  72.247  42.404  1.00 87.32           C  
ATOM    630  C   ILE B  81     -22.045  72.505  41.154  1.00 87.32           C  
ATOM    631  CB  ILE B  81     -19.997  73.206  42.446  1.00 87.32           C  
ATOM    632  O   ILE B  81     -23.116  73.112  41.231  1.00 87.32           O  
ATOM    633  CG1 ILE B  81     -19.167  72.965  43.712  1.00 87.32           C  
ATOM    634  CG2 ILE B  81     -20.460  74.664  42.363  1.00 87.32           C  
ATOM    635  CD1 ILE B  81     -17.821  73.675  43.715  1.00 87.32           C  
ATOM    636  N   TYR B  82     -21.609  72.014  39.938  1.00 86.82           N  
ATOM    637  CA  TYR B  82     -22.309  72.182  38.669  1.00 86.82           C  
ATOM    638  C   TYR B  82     -23.223  70.995  38.389  1.00 86.82           C  
ATOM    639  CB  TYR B  82     -21.309  72.351  37.521  1.00 86.82           C  
ATOM    640  O   TYR B  82     -22.978  70.219  37.462  1.00 86.82           O  
ATOM    641  CG  TYR B  82     -20.605  73.687  37.522  1.00 86.82           C  
ATOM    642  CD1 TYR B  82     -21.097  74.756  36.778  1.00 86.82           C  
ATOM    643  CD2 TYR B  82     -19.446  73.881  38.266  1.00 86.82           C  
ATOM    644  CE1 TYR B  82     -20.451  75.988  36.775  1.00 86.82           C  
ATOM    645  CE2 TYR B  82     -18.791  75.108  38.270  1.00 86.82           C  
ATOM    646  OH  TYR B  82     -18.657  77.371  37.523  1.00 86.82           O  
ATOM    647  CZ  TYR B  82     -19.301  76.154  37.523  1.00 86.82           C  
ATOM    648  N   ASN B  83     -24.292  70.805  39.180  1.00 83.41           N  
ATOM    649  CA  ASN B  83     -25.137  69.616  39.136  1.00 83.41           C  
ATOM    650  C   ASN B  83     -26.466  69.899  38.440  1.00 83.41           C  
ATOM    651  CB  ASN B  83     -25.381  69.078  40.547  1.00 83.41           C  
ATOM    652  O   ASN B  83     -27.469  69.239  38.718  1.00 83.41           O  
ATOM    653  CG  ASN B  83     -26.106  70.071  41.434  1.00 83.41           C  
ATOM    654  ND2 ASN B  83     -26.435  69.651  42.650  1.00 83.41           N  
ATOM    655  OD1 ASN B  83     -26.369  71.207  41.029  1.00 83.41           O  
ATOM    656  N   LYS B  84     -26.542  70.944  37.538  1.00 85.63           N  
ATOM    657  CA  LYS B  84     -27.763  71.216  36.786  1.00 85.63           C  
ATOM    658  C   LYS B  84     -28.016  70.136  35.738  1.00 85.63           C  
ATOM    659  CB  LYS B  84     -27.687  72.589  36.116  1.00 85.63           C  
ATOM    660  O   LYS B  84     -27.073  69.575  35.177  1.00 85.63           O  
ATOM    661  CG  LYS B  84     -27.886  73.756  37.072  1.00 85.63           C  
ATOM    662  CD  LYS B  84     -27.932  75.085  36.330  1.00 85.63           C  
ATOM    663  CE  LYS B  84     -28.112  76.255  37.288  1.00 85.63           C  
ATOM    664  NZ  LYS B  84     -28.149  77.562  36.565  1.00 85.63           N  
ATOM    665  N   ARG B  85     -29.164  69.815  35.531  1.00 79.21           N  
ATOM    666  CA  ARG B  85     -29.557  68.790  34.571  1.00 79.21           C  
ATOM    667  C   ARG B  85     -30.189  69.414  33.331  1.00 79.21           C  
ATOM    668  CB  ARG B  85     -30.530  67.798  35.212  1.00 79.21           C  
ATOM    669  O   ARG B  85     -30.372  70.631  33.267  1.00 79.21           O  
ATOM    670  CG  ARG B  85     -29.928  66.993  36.352  1.00 79.21           C  
ATOM    671  CD  ARG B  85     -30.867  65.891  36.823  1.00 79.21           C  
ATOM    672  NE  ARG B  85     -30.371  65.241  38.033  1.00 79.21           N  
ATOM    673  NH1 ARG B  85     -31.807  63.436  37.899  1.00 79.21           N  
ATOM    674  NH2 ARG B  85     -30.306  63.587  39.625  1.00 79.21           N  
ATOM    675  CZ  ARG B  85     -30.829  64.089  38.516  1.00 79.21           C  
ATOM    676  N   GLU B  86     -30.326  68.660  32.315  1.00 76.78           N  
ATOM    677  CA  GLU B  86     -30.893  69.116  31.049  1.00 76.78           C  
ATOM    678  C   GLU B  86     -32.255  69.771  31.258  1.00 76.78           C  
ATOM    679  CB  GLU B  86     -31.016  67.950  30.065  1.00 76.78           C  
ATOM    680  O   GLU B  86     -32.582  70.759  30.597  1.00 76.78           O  
ATOM    681  CG  GLU B  86     -31.494  68.362  28.680  1.00 76.78           C  
ATOM    682  CD  GLU B  86     -31.583  67.199  27.705  1.00 76.78           C  
ATOM    683  OE1 GLU B  86     -32.235  67.343  26.646  1.00 76.78           O  
ATOM    684  OE2 GLU B  86     -30.997  66.134  28.003  1.00 76.78           O  
ATOM    685  N   GLU B  87     -33.048  69.315  32.177  1.00 79.79           N  
ATOM    686  CA  GLU B  87     -34.400  69.794  32.450  1.00 79.79           C  
ATOM    687  C   GLU B  87     -34.379  71.213  33.010  1.00 79.79           C  
ATOM    688  CB  GLU B  87     -35.117  68.854  33.423  1.00 79.79           C  
ATOM    689  O   GLU B  87     -35.394  71.912  32.982  1.00 79.79           O  
ATOM    690  CG  GLU B  87     -34.713  67.394  33.278  1.00 79.79           C  
ATOM    691  CD  GLU B  87     -35.319  66.496  34.345  1.00 79.79           C  
ATOM    692  OE1 GLU B  87     -34.968  65.295  34.398  1.00 79.79           O  
ATOM    693  OE2 GLU B  87     -36.152  66.997  35.133  1.00 79.79           O  
ATOM    694  N   ASP B  88     -33.233  71.648  33.452  1.00 80.73           N  
ATOM    695  CA  ASP B  88     -33.105  72.956  34.088  1.00 80.73           C  
ATOM    696  C   ASP B  88     -32.836  74.045  33.052  1.00 80.73           C  
ATOM    697  CB  ASP B  88     -31.989  72.938  35.134  1.00 80.73           C  
ATOM    698  O   ASP B  88     -32.821  75.233  33.383  1.00 80.73           O  
ATOM    699  CG  ASP B  88     -32.290  72.020  36.306  1.00 80.73           C  
ATOM    700  OD1 ASP B  88     -33.467  71.916  36.713  1.00 80.73           O  
ATOM    701  OD2 ASP B  88     -31.341  71.397  36.829  1.00 80.73           O  
ATOM    702  N   PHE B  89     -32.627  73.664  31.829  1.00 85.20           N  
ATOM    703  CA  PHE B  89     -32.331  74.627  30.775  1.00 85.20           C  
ATOM    704  C   PHE B  89     -33.470  74.692  29.765  1.00 85.20           C  
ATOM    705  CB  PHE B  89     -31.022  74.265  30.066  1.00 85.20           C  
ATOM    706  O   PHE B  89     -34.168  73.700  29.544  1.00 85.20           O  
ATOM    707  CG  PHE B  89     -29.802  74.403  30.937  1.00 85.20           C  
ATOM    708  CD1 PHE B  89     -29.092  75.597  30.978  1.00 85.20           C  
ATOM    709  CD2 PHE B  89     -29.365  73.339  31.714  1.00 85.20           C  
ATOM    710  CE1 PHE B  89     -27.963  75.728  31.783  1.00 85.20           C  
ATOM    711  CE2 PHE B  89     -28.237  73.462  32.521  1.00 85.20           C  
ATOM    712  CZ  PHE B  89     -27.537  74.657  32.553  1.00 85.20           C  
ATOM    713  N   PRO B  90     -33.909  75.853  29.201  1.00 85.60           N  
ATOM    714  CA  PRO B  90     -34.990  76.037  28.230  1.00 85.60           C  
ATOM    715  C   PRO B  90     -34.700  75.369  26.889  1.00 85.60           C  
ATOM    716  CB  PRO B  90     -35.071  77.558  28.077  1.00 85.60           C  
ATOM    717  O   PRO B  90     -35.618  74.874  26.230  1.00 85.60           O  
ATOM    718  CG  PRO B  90     -33.895  78.082  28.837  1.00 85.60           C  
ATOM    719  CD  PRO B  90     -33.238  76.934  29.548  1.00 85.60           C  
ATOM    720  N   SER B  91     -33.477  75.422  26.472  1.00 85.63           N  
ATOM    721  CA  SER B  91     -33.085  74.882  25.174  1.00 85.63           C  
ATOM    722  C   SER B  91     -31.892  73.941  25.305  1.00 85.63           C  
ATOM    723  CB  SER B  91     -32.747  76.014  24.202  1.00 85.63           C  
ATOM    724  O   SER B  91     -31.101  74.058  26.243  1.00 85.63           O  
ATOM    725  OG  SER B  91     -31.479  76.572  24.501  1.00 85.63           O  
ATOM    726  N   LEU B  92     -31.731  72.909  24.393  1.00 75.73           N  
ATOM    727  CA  LEU B  92     -30.623  71.962  24.322  1.00 75.73           C  
ATOM    728  C   LEU B  92     -29.302  72.687  24.090  1.00 75.73           C  
ATOM    729  CB  LEU B  92     -30.862  70.941  23.206  1.00 75.73           C  
ATOM    730  O   LEU B  92     -28.266  72.283  24.622  1.00 75.73           O  
ATOM    731  CG  LEU B  92     -30.303  69.537  23.440  1.00 75.73           C  
ATOM    732  CD1 LEU B  92     -31.393  68.615  23.976  1.00 75.73           C  
ATOM    733  CD2 LEU B  92     -29.706  68.977  22.153  1.00 75.73           C  
ATOM    734  N   ARG B  93     -29.414  73.692  23.376  1.00 77.37           N  
ATOM    735  CA  ARG B  93     -28.216  74.473  23.085  1.00 77.37           C  
ATOM    736  C   ARG B  93     -27.625  75.066  24.359  1.00 77.37           C  
ATOM    737  CB  ARG B  93     -28.530  75.587  22.084  1.00 77.37           C  
ATOM    738  O   ARG B  93     -26.409  75.034  24.560  1.00 77.37           O  
ATOM    739  CG  ARG B  93     -27.339  76.012  21.241  1.00 77.37           C  
ATOM    740  CD  ARG B  93     -27.737  77.013  20.165  1.00 77.37           C  
ATOM    741  NE  ARG B  93     -26.586  77.445  19.378  1.00 77.37           N  
ATOM    742  NH1 ARG B  93     -27.753  79.018  18.153  1.00 77.37           N  
ATOM    743  NH2 ARG B  93     -25.512  78.703  17.784  1.00 77.37           N  
ATOM    744  CZ  ARG B  93     -26.620  78.388  18.440  1.00 77.37           C  
ATOM    745  N   GLU B  94     -28.488  75.577  25.139  1.00 80.39           N  
ATOM    746  CA  GLU B  94     -28.029  76.186  26.384  1.00 80.39           C  
ATOM    747  C   GLU B  94     -27.431  75.141  27.322  1.00 80.39           C  
ATOM    748  CB  GLU B  94     -29.179  76.920  27.080  1.00 80.39           C  
ATOM    749  O   GLU B  94     -26.455  75.416  28.023  1.00 80.39           O  
ATOM    750  CG  GLU B  94     -29.500  78.277  26.470  1.00 80.39           C  
ATOM    751  CD  GLU B  94     -30.590  79.027  27.219  1.00 80.39           C  
ATOM    752  OE1 GLU B  94     -30.967  80.140  26.786  1.00 80.39           O  
ATOM    753  OE2 GLU B  94     -31.069  78.499  28.247  1.00 80.39           O  
ATOM    754  N   TYR B  95     -27.988  74.011  27.323  1.00 77.37           N  
ATOM    755  CA  TYR B  95     -27.458  72.901  28.108  1.00 77.37           C  
ATOM    756  C   TYR B  95     -26.084  72.481  27.600  1.00 77.37           C  
ATOM    757  CB  TYR B  95     -28.417  71.708  28.067  1.00 77.37           C  
ATOM    758  O   TYR B  95     -25.156  72.288  28.389  1.00 77.37           O  
ATOM    759  CG  TYR B  95     -27.898  70.487  28.788  1.00 77.37           C  
ATOM    760  CD1 TYR B  95     -27.569  69.328  28.088  1.00 77.37           C  
ATOM    761  CD2 TYR B  95     -27.736  70.490  30.169  1.00 77.37           C  
ATOM    762  CE1 TYR B  95     -27.093  68.200  28.749  1.00 77.37           C  
ATOM    763  CE2 TYR B  95     -27.260  69.368  30.840  1.00 77.37           C  
ATOM    764  OH  TYR B  95     -26.470  67.117  30.781  1.00 77.37           O  
ATOM    765  CZ  TYR B  95     -26.941  68.230  30.122  1.00 77.37           C  
ATOM    766  N   ASN B  96     -25.922  72.409  26.333  1.00 76.42           N  
ATOM    767  CA  ASN B  96     -24.642  72.041  25.736  1.00 76.42           C  
ATOM    768  C   ASN B  96     -23.559  73.068  26.055  1.00 76.42           C  
ATOM    769  CB  ASN B  96     -24.784  71.872  24.222  1.00 76.42           C  
ATOM    770  O   ASN B  96     -22.402  72.708  26.277  1.00 76.42           O  
ATOM    771  CG  ASN B  96     -25.516  70.599  23.843  1.00 76.42           C  
ATOM    772  ND2 ASN B  96     -26.091  70.580  22.646  1.00 76.42           N  
ATOM    773  OD1 ASN B  96     -25.564  69.642  24.620  1.00 76.42           O  
ATOM    774  N   ASP B  97     -23.967  74.326  26.028  1.00 78.29           N  
ATOM    775  CA  ASP B  97     -23.035  75.381  26.412  1.00 78.29           C  
ATOM    776  C   ASP B  97     -22.594  75.222  27.866  1.00 78.29           C  
ATOM    777  CB  ASP B  97     -23.666  76.758  26.201  1.00 78.29           C  
ATOM    778  O   ASP B  97     -21.428  75.451  28.195  1.00 78.29           O  
ATOM    779  CG  ASP B  97     -23.782  77.140  24.736  1.00 78.29           C  
ATOM    780  OD1 ASP B  97     -23.158  76.475  23.881  1.00 78.29           O  
ATOM    781  OD2 ASP B  97     -24.502  78.116  24.433  1.00 78.29           O  
ATOM    782  N   PHE B  98     -23.541  74.807  28.651  1.00 81.71           N  
ATOM    783  CA  PHE B  98     -23.273  74.543  30.060  1.00 81.71           C  
ATOM    784  C   PHE B  98     -22.269  73.407  30.216  1.00 81.71           C  
ATOM    785  CB  PHE B  98     -24.570  74.204  30.801  1.00 81.71           C  
ATOM    786  O   PHE B  98     -21.318  73.515  30.993  1.00 81.71           O  
ATOM    787  CG  PHE B  98     -24.360  73.778  32.229  1.00 81.71           C  
ATOM    788  CD1 PHE B  98     -24.424  72.437  32.586  1.00 81.71           C  
ATOM    789  CD2 PHE B  98     -24.098  74.721  33.215  1.00 81.71           C  
ATOM    790  CE1 PHE B  98     -24.230  72.040  33.907  1.00 81.71           C  
ATOM    791  CE2 PHE B  98     -23.903  74.332  34.537  1.00 81.71           C  
ATOM    792  CZ  PHE B  98     -23.970  72.991  34.881  1.00 81.71           C  
ATOM    793  N   LEU B  99     -22.415  72.361  29.465  1.00 81.53           N  
ATOM    794  CA  LEU B  99     -21.517  71.213  29.515  1.00 81.53           C  
ATOM    795  C   LEU B  99     -20.112  71.602  29.067  1.00 81.53           C  
ATOM    796  CB  LEU B  99     -22.048  70.077  28.636  1.00 81.53           C  
ATOM    797  O   LEU B  99     -19.122  71.137  29.638  1.00 81.53           O  
ATOM    798  CG  LEU B  99     -23.297  69.355  29.143  1.00 81.53           C  
ATOM    799  CD1 LEU B  99     -23.794  68.359  28.101  1.00 81.53           C  
ATOM    800  CD2 LEU B  99     -23.008  68.653  30.466  1.00 81.53           C  
ATOM    801  N   GLU B 100     -20.052  72.416  28.164  1.00 79.68           N  
ATOM    802  CA  GLU B 100     -18.767  72.908  27.676  1.00 79.68           C  
ATOM    803  C   GLU B 100     -18.061  73.750  28.734  1.00 79.68           C  
ATOM    804  CB  GLU B 100     -18.955  73.722  26.394  1.00 79.68           C  
ATOM    805  O   GLU B 100     -16.843  73.654  28.901  1.00 79.68           O  
ATOM    806  CG  GLU B 100     -17.933  73.409  25.311  1.00 79.68           C  
ATOM    807  CD  GLU B 100     -18.175  74.173  24.018  1.00 79.68           C  
ATOM    808  OE1 GLU B 100     -17.400  73.992  23.052  1.00 79.68           O  
ATOM    809  OE2 GLU B 100     -19.148  74.959  23.972  1.00 79.68           O  
ATOM    810  N   GLU B 101     -18.858  74.605  29.336  1.00 82.86           N  
ATOM    811  CA  GLU B 101     -18.299  75.434  30.399  1.00 82.86           C  
ATOM    812  C   GLU B 101     -17.713  74.578  31.517  1.00 82.86           C  
ATOM    813  CB  GLU B 101     -19.366  76.377  30.962  1.00 82.86           C  
ATOM    814  O   GLU B 101     -16.629  74.870  32.027  1.00 82.86           O  
ATOM    815  CG  GLU B 101     -18.802  77.505  31.814  1.00 82.86           C  
ATOM    816  CD  GLU B 101     -19.869  78.454  32.335  1.00 82.86           C  
ATOM    817  OE1 GLU B 101     -19.532  79.379  33.109  1.00 82.86           O  
ATOM    818  OE2 GLU B 101     -21.051  78.272  31.967  1.00 82.86           O  
ATOM    819  N   VAL B 102     -18.404  73.555  31.875  1.00 82.51           N  
ATOM    820  CA  VAL B 102     -17.949  72.639  32.916  1.00 82.51           C  
ATOM    821  C   VAL B 102     -16.620  72.010  32.506  1.00 82.51           C  
ATOM    822  CB  VAL B 102     -18.995  71.538  33.200  1.00 82.51           C  
ATOM    823  O   VAL B 102     -15.685  71.941  33.307  1.00 82.51           O  
ATOM    824  CG1 VAL B 102     -18.420  70.474  34.133  1.00 82.51           C  
ATOM    825  CG2 VAL B 102     -20.262  72.148  33.797  1.00 82.51           C  
ATOM    826  N   GLU B 103     -16.494  71.612  31.320  1.00 82.13           N  
ATOM    827  CA  GLU B 103     -15.277  70.980  30.819  1.00 82.13           C  
ATOM    828  C   GLU B 103     -14.112  71.965  30.798  1.00 82.13           C  
ATOM    829  CB  GLU B 103     -15.507  70.407  29.418  1.00 82.13           C  
ATOM    830  O   GLU B 103     -12.969  71.588  31.064  1.00 82.13           O  
ATOM    831  CG  GLU B 103     -16.122  69.015  29.417  1.00 82.13           C  
ATOM    832  CD  GLU B 103     -15.280  67.986  30.154  1.00 82.13           C  
ATOM    833  OE1 GLU B 103     -15.834  66.956  30.602  1.00 82.13           O  
ATOM    834  OE2 GLU B 103     -14.056  68.211  30.284  1.00 82.13           O  
ATOM    835  N   GLU B 104     -14.458  73.127  30.468  1.00 83.28           N  
ATOM    836  CA  GLU B 104     -13.432  74.166  30.483  1.00 83.28           C  
ATOM    837  C   GLU B 104     -12.884  74.380  31.891  1.00 83.28           C  
ATOM    838  CB  GLU B 104     -13.990  75.480  29.930  1.00 83.28           C  
ATOM    839  O   GLU B 104     -11.675  74.534  32.076  1.00 83.28           O  
ATOM    840  CG  GLU B 104     -12.937  76.375  29.292  1.00 83.28           C  
ATOM    841  CD  GLU B 104     -13.524  77.607  28.622  1.00 83.28           C  
ATOM    842  OE1 GLU B 104     -12.750  78.438  28.095  1.00 83.28           O  
ATOM    843  OE2 GLU B 104     -14.768  77.743  28.624  1.00 83.28           O  
ATOM    844  N   ILE B 105     -13.760  74.383  32.825  1.00 84.99           N  
ATOM    845  CA  ILE B 105     -13.369  74.569  34.218  1.00 84.99           C  
ATOM    846  C   ILE B 105     -12.495  73.401  34.669  1.00 84.99           C  
ATOM    847  CB  ILE B 105     -14.603  74.701  35.138  1.00 84.99           C  
ATOM    848  O   ILE B 105     -11.449  73.603  35.291  1.00 84.99           O  
ATOM    849  CG1 ILE B 105     -15.381  75.980  34.808  1.00 84.99           C  
ATOM    850  CG2 ILE B 105     -14.183  74.681  36.611  1.00 84.99           C  
ATOM    851  CD1 ILE B 105     -16.718  76.095  35.527  1.00 84.99           C  
ATOM    852  N   VAL B 106     -12.855  72.147  34.304  1.00 81.32           N  
ATOM    853  CA  VAL B 106     -12.112  70.949  34.682  1.00 81.32           C  
ATOM    854  C   VAL B 106     -10.720  70.985  34.056  1.00 81.32           C  
ATOM    855  CB  VAL B 106     -12.855  69.663  34.257  1.00 81.32           C  
ATOM    856  O   VAL B 106      -9.724  70.704  34.727  1.00 81.32           O  
ATOM    857  CG1 VAL B 106     -11.976  68.433  34.480  1.00 81.32           C  
ATOM    858  CG2 VAL B 106     -14.170  69.529  35.022  1.00 81.32           C  
ATOM    859  N   PHE B 107     -10.694  71.390  32.866  1.00 79.81           N  
ATOM    860  CA  PHE B 107      -9.429  71.475  32.146  1.00 79.81           C  
ATOM    861  C   PHE B 107      -8.506  72.501  32.793  1.00 79.81           C  
ATOM    862  CB  PHE B 107      -9.669  71.838  30.677  1.00 79.81           C  
ATOM    863  O   PHE B 107      -7.321  72.233  33.001  1.00 79.81           O  
ATOM    864  CG  PHE B 107      -8.415  71.872  29.847  1.00 79.81           C  
ATOM    865  CD1 PHE B 107      -7.752  73.070  29.612  1.00 79.81           C  
ATOM    866  CD2 PHE B 107      -7.897  70.704  29.302  1.00 79.81           C  
ATOM    867  CE1 PHE B 107      -6.590  73.104  28.844  1.00 79.81           C  
ATOM    868  CE2 PHE B 107      -6.737  70.730  28.533  1.00 79.81           C  
ATOM    869  CZ  PHE B 107      -6.085  71.931  28.305  1.00 79.81           C  
ATOM    870  N   ASN B 108      -9.066  73.656  33.104  1.00 84.04           N  
ATOM    871  CA  ASN B 108      -8.278  74.722  33.714  1.00 84.04           C  
ATOM    872  C   ASN B 108      -7.715  74.299  35.067  1.00 84.04           C  
ATOM    873  CB  ASN B 108      -9.118  75.993  33.862  1.00 84.04           C  
ATOM    874  O   ASN B 108      -6.544  74.547  35.362  1.00 84.04           O  
ATOM    875  CG  ASN B 108      -9.367  76.686  32.537  1.00 84.04           C  
ATOM    876  ND2 ASN B 108     -10.281  77.650  32.534  1.00 84.04           N  
ATOM    877  OD1 ASN B 108      -8.744  76.359  31.524  1.00 84.04           O  
ATOM    878  N   LEU B 109      -8.456  73.622  35.827  1.00 84.84           N  
ATOM    879  CA  LEU B 109      -8.031  73.219  37.163  1.00 84.84           C  
ATOM    880  C   LEU B 109      -7.028  72.073  37.092  1.00 84.84           C  
ATOM    881  CB  LEU B 109      -9.239  72.805  38.007  1.00 84.84           C  
ATOM    882  O   LEU B 109      -6.075  72.028  37.873  1.00 84.84           O  
ATOM    883  CG  LEU B 109     -10.158  73.934  38.477  1.00 84.84           C  
ATOM    884  CD1 LEU B 109     -11.473  73.365  39.000  1.00 84.84           C  
ATOM    885  CD2 LEU B 109      -9.469  74.774  39.547  1.00 84.84           C  
ATOM    886  N   THR B 110      -7.232  71.088  36.164  1.00 79.71           N  
ATOM    887  CA  THR B 110      -6.357  69.929  36.024  1.00 79.71           C  
ATOM    888  C   THR B 110      -4.989  70.345  35.492  1.00 79.71           C  
ATOM    889  CB  THR B 110      -6.975  68.873  35.089  1.00 79.71           C  
ATOM    890  O   THR B 110      -3.962  69.818  35.925  1.00 79.71           O  
ATOM    891  CG2 THR B 110      -6.197  67.562  35.151  1.00 79.71           C  
ATOM    892  OG1 THR B 110      -8.331  68.630  35.483  1.00 79.71           O  
ATOM    893  N   ASN B 111      -4.969  71.375  34.641  1.00 78.01           N  
ATOM    894  CA  ASN B 111      -3.734  71.754  33.963  1.00 78.01           C  
ATOM    895  C   ASN B 111      -3.174  73.065  34.509  1.00 78.01           C  
ATOM    896  CB  ASN B 111      -3.962  71.862  32.454  1.00 78.01           C  
ATOM    897  O   ASN B 111      -2.250  73.638  33.930  1.00 78.01           O  
ATOM    898  CG  ASN B 111      -4.251  70.520  31.809  1.00 78.01           C  
ATOM    899  ND2 ASN B 111      -5.298  70.467  30.994  1.00 78.01           N  
ATOM    900  OD1 ASN B 111      -3.541  69.539  32.044  1.00 78.01           O  
ATOM    901  N   ASN B 112      -3.666  73.568  35.528  1.00 79.72           N  
ATOM    902  CA  ASN B 112      -3.200  74.760  36.229  1.00 79.72           C  
ATOM    903  C   ASN B 112      -3.186  75.980  35.312  1.00 79.72           C  
ATOM    904  CB  ASN B 112      -1.808  74.525  36.820  1.00 79.72           C  
ATOM    905  O   ASN B 112      -2.209  76.730  35.285  1.00 79.72           O  
ATOM    906  CG  ASN B 112      -1.809  73.477  37.916  1.00 79.72           C  
ATOM    907  ND2 ASN B 112      -0.705  72.749  38.041  1.00 79.72           N  
ATOM    908  OD1 ASN B 112      -2.793  73.322  38.643  1.00 79.72           O  
ATOM    909  N   VAL B 113      -4.276  76.101  34.463  1.00 81.63           N  
ATOM    910  CA  VAL B 113      -4.419  77.248  33.572  1.00 81.63           C  
ATOM    911  C   VAL B 113      -5.430  78.233  34.156  1.00 81.63           C  
ATOM    912  CB  VAL B 113      -4.853  76.816  32.154  1.00 81.63           C  
ATOM    913  O   VAL B 113      -6.563  77.857  34.466  1.00 81.63           O  
ATOM    914  CG1 VAL B 113      -4.959  78.027  31.229  1.00 81.63           C  
ATOM    915  CG2 VAL B 113      -3.873  75.790  31.587  1.00 81.63           C  
ATOM    916  N   ASP B 114      -5.156  79.573  34.380  1.00 81.84           N  
ATOM    917  CA  ASP B 114      -6.034  80.630  34.870  1.00 81.84           C  
ATOM    918  C   ASP B 114      -6.773  80.190  36.132  1.00 81.84           C  
ATOM    919  CB  ASP B 114      -7.037  81.039  33.789  1.00 81.84           C  
ATOM    920  O   ASP B 114      -8.001  80.281  36.202  1.00 81.84           O  
ATOM    921  CG  ASP B 114      -7.230  82.542  33.696  1.00 81.84           C  
ATOM    922  OD1 ASP B 114      -6.640  83.284  34.511  1.00 81.84           O  
ATOM    923  OD2 ASP B 114      -7.981  82.989  32.802  1.00 81.84           O  
ATOM    924  N   LEU B 115      -6.065  79.730  37.140  1.00 84.12           N  
ATOM    925  CA  LEU B 115      -6.601  79.119  38.352  1.00 84.12           C  
ATOM    926  C   LEU B 115      -7.396  80.135  39.166  1.00 84.12           C  
ATOM    927  CB  LEU B 115      -5.471  78.537  39.204  1.00 84.12           C  
ATOM    928  O   LEU B 115      -8.524  79.859  39.580  1.00 84.12           O  
ATOM    929  CG  LEU B 115      -4.986  77.137  38.823  1.00 84.12           C  
ATOM    930  CD1 LEU B 115      -3.523  76.958  39.212  1.00 84.12           C  
ATOM    931  CD2 LEU B 115      -5.855  76.072  39.484  1.00 84.12           C  
ATOM    932  N   ASP B 116      -6.892  81.347  39.239  1.00 86.32           N  
ATOM    933  CA  ASP B 116      -7.520  82.350  40.094  1.00 86.32           C  
ATOM    934  C   ASP B 116      -8.872  82.783  39.531  1.00 86.32           C  
ATOM    935  CB  ASP B 116      -6.604  83.565  40.256  1.00 86.32           C  
ATOM    936  O   ASP B 116      -9.862  82.851  40.263  1.00 86.32           O  
ATOM    937  CG  ASP B 116      -5.473  83.328  41.241  1.00 86.32           C  
ATOM    938  OD1 ASP B 116      -5.661  82.567  42.214  1.00 86.32           O  
ATOM    939  OD2 ASP B 116      -4.384  83.910  41.043  1.00 86.32           O  
ATOM    940  N   ASN B 117      -8.911  83.000  38.214  1.00 87.81           N  
ATOM    941  CA  ASN B 117     -10.147  83.431  37.570  1.00 87.81           C  
ATOM    942  C   ASN B 117     -11.194  82.320  37.566  1.00 87.81           C  
ATOM    943  CB  ASN B 117      -9.871  83.906  36.142  1.00 87.81           C  
ATOM    944  O   ASN B 117     -12.384  82.582  37.750  1.00 87.81           O  
ATOM    945  CG  ASN B 117      -9.859  85.417  36.021  1.00 87.81           C  
ATOM    946  ND2 ASN B 117      -9.370  85.917  34.893  1.00 87.81           N  
ATOM    947  OD1 ASN B 117     -10.286  86.128  36.934  1.00 87.81           O  
ATOM    948  N   THR B 118     -10.754  81.142  37.437  1.00 88.51           N  
ATOM    949  CA  THR B 118     -11.652  79.994  37.389  1.00 88.51           C  
ATOM    950  C   THR B 118     -12.252  79.719  38.765  1.00 88.51           C  
ATOM    951  CB  THR B 118     -10.923  78.735  36.884  1.00 88.51           C  
ATOM    952  O   THR B 118     -13.446  79.438  38.882  1.00 88.51           O  
ATOM    953  CG2 THR B 118     -11.915  77.644  36.494  1.00 88.51           C  
ATOM    954  OG1 THR B 118     -10.130  79.076  35.740  1.00 88.51           O  
ATOM    955  N   LYS B 119     -11.470  79.858  39.778  1.00 89.34           N  
ATOM    956  CA  LYS B 119     -11.950  79.645  41.140  1.00 89.34           C  
ATOM    957  C   LYS B 119     -12.970  80.709  41.536  1.00 89.34           C  
ATOM    958  CB  LYS B 119     -10.782  79.646  42.128  1.00 89.34           C  
ATOM    959  O   LYS B 119     -13.965  80.407  42.198  1.00 89.34           O  
ATOM    960  CG  LYS B 119     -10.044  78.318  42.214  1.00 89.34           C  
ATOM    961  CD  LYS B 119      -8.952  78.354  43.275  1.00 89.34           C  
ATOM    962  CE  LYS B 119      -8.165  77.051  43.313  1.00 89.34           C  
ATOM    963  NZ  LYS B 119      -7.036  77.114  44.290  1.00 89.34           N  
ATOM    964  N   LYS B 120     -12.729  81.934  41.048  1.00 89.59           N  
ATOM    965  CA  LYS B 120     -13.667  83.020  41.316  1.00 89.59           C  
ATOM    966  C   LYS B 120     -14.999  82.783  40.609  1.00 89.59           C  
ATOM    967  CB  LYS B 120     -13.075  84.361  40.880  1.00 89.59           C  
ATOM    968  O   LYS B 120     -16.064  83.007  41.189  1.00 89.59           O  
ATOM    969  CG  LYS B 120     -12.285  85.072  41.970  1.00 89.59           C  
ATOM    970  CD  LYS B 120     -11.768  86.423  41.494  1.00 89.59           C  
ATOM    971  CE  LYS B 120     -10.867  87.076  42.534  1.00 89.59           C  
ATOM    972  NZ  LYS B 120     -10.264  88.344  42.026  1.00 89.59           N  
ATOM    973  N   LYS B 121     -14.851  82.348  39.421  1.00 89.74           N  
ATOM    974  CA  LYS B 121     -16.044  82.047  38.634  1.00 89.74           C  
ATOM    975  C   LYS B 121     -16.881  80.959  39.300  1.00 89.74           C  
ATOM    976  CB  LYS B 121     -15.659  81.619  37.217  1.00 89.74           C  
ATOM    977  O   LYS B 121     -18.110  81.052  39.342  1.00 89.74           O  
ATOM    978  CG  LYS B 121     -16.783  81.760  36.201  1.00 89.74           C  
ATOM    979  CD  LYS B 121     -16.321  81.377  34.801  1.00 89.74           C  
ATOM    980  CE  LYS B 121     -17.473  81.405  33.805  1.00 89.74           C  
ATOM    981  NZ  LYS B 121     -17.017  81.077  32.421  1.00 89.74           N  
ATOM    982  N   MET B 122     -16.251  80.015  39.845  1.00 88.09           N  
ATOM    983  CA  MET B 122     -16.927  78.904  40.507  1.00 88.09           C  
ATOM    984  C   MET B 122     -17.590  79.363  41.801  1.00 88.09           C  
ATOM    985  CB  MET B 122     -15.943  77.770  40.797  1.00 88.09           C  
ATOM    986  O   MET B 122     -18.700  78.935  42.122  1.00 88.09           O  
ATOM    987  CG  MET B 122     -15.872  76.723  39.697  1.00 88.09           C  
ATOM    988  SD  MET B 122     -15.026  75.188  40.241  1.00 88.09           S  
ATOM    989  CE  MET B 122     -14.881  75.516  42.020  1.00 88.09           C  
ATOM    990  N   GLU B 123     -16.921  80.298  42.486  1.00 90.67           N  
ATOM    991  CA  GLU B 123     -17.457  80.817  43.741  1.00 90.67           C  
ATOM    992  C   GLU B 123     -18.715  81.647  43.503  1.00 90.67           C  
ATOM    993  CB  GLU B 123     -16.404  81.655  44.470  1.00 90.67           C  
ATOM    994  O   GLU B 123     -19.694  81.526  44.242  1.00 90.67           O  
ATOM    995  CG  GLU B 123     -15.549  80.857  45.444  1.00 90.67           C  
ATOM    996  CD  GLU B 123     -14.474  81.692  46.121  1.00 90.67           C  
ATOM    997  OE1 GLU B 123     -13.694  81.138  46.929  1.00 90.67           O  
ATOM    998  OE2 GLU B 123     -14.412  82.910  45.844  1.00 90.67           O  
ATOM    999  N   ILE B 124     -18.626  82.454  42.453  1.00 91.36           N  
ATOM   1000  CA  ILE B 124     -19.776  83.278  42.099  1.00 91.36           C  
ATOM   1001  C   ILE B 124     -20.949  82.384  41.703  1.00 91.36           C  
ATOM   1002  CB  ILE B 124     -19.439  84.258  40.952  1.00 91.36           C  
ATOM   1003  O   ILE B 124     -22.083  82.610  42.134  1.00 91.36           O  
ATOM   1004  CG1 ILE B 124     -18.371  85.261  41.403  1.00 91.36           C  
ATOM   1005  CG2 ILE B 124     -20.700  84.980  40.470  1.00 91.36           C  
ATOM   1006  CD1 ILE B 124     -17.821  86.127  40.279  1.00 91.36           C  
ATOM   1007  N   TYR B 125     -20.669  81.370  40.940  1.00 90.30           N  
ATOM   1008  CA  TYR B 125     -21.701  80.436  40.503  1.00 90.30           C  
ATOM   1009  C   TYR B 125     -22.315  79.707  41.692  1.00 90.30           C  
ATOM   1010  CB  TYR B 125     -21.125  79.423  39.510  1.00 90.30           C  
ATOM   1011  O   TYR B 125     -23.535  79.539  41.763  1.00 90.30           O  
ATOM   1012  CG  TYR B 125     -22.145  78.444  38.980  1.00 90.30           C  
ATOM   1013  CD1 TYR B 125     -22.284  77.179  39.546  1.00 90.30           C  
ATOM   1014  CD2 TYR B 125     -22.969  78.782  37.912  1.00 90.30           C  
ATOM   1015  CE1 TYR B 125     -23.221  76.273  39.060  1.00 90.30           C  
ATOM   1016  CE2 TYR B 125     -23.910  77.884  37.418  1.00 90.30           C  
ATOM   1017  OH  TYR B 125     -24.958  75.741  37.513  1.00 90.30           O  
ATOM   1018  CZ  TYR B 125     -24.028  76.634  37.998  1.00 90.30           C  
ATOM   1019  N   GLN B 126     -21.516  79.271  42.637  1.00 88.98           N  
ATOM   1020  CA  GLN B 126     -21.969  78.541  43.817  1.00 88.98           C  
ATOM   1021  C   GLN B 126     -22.890  79.402  44.677  1.00 88.98           C  
ATOM   1022  CB  GLN B 126     -20.775  78.061  44.643  1.00 88.98           C  
ATOM   1023  O   GLN B 126     -23.900  78.918  45.191  1.00 88.98           O  
ATOM   1024  CG  GLN B 126     -21.047  76.790  45.436  1.00 88.98           C  
ATOM   1025  CD  GLN B 126     -19.804  76.241  46.110  1.00 88.98           C  
ATOM   1026  NE2 GLN B 126     -19.943  75.097  46.770  1.00 88.98           N  
ATOM   1027  OE1 GLN B 126     -18.726  76.840  46.037  1.00 88.98           O  
ATOM   1028  N   LYS B 127     -22.575  80.721  44.702  1.00 89.97           N  
ATOM   1029  CA  LYS B 127     -23.372  81.645  45.503  1.00 89.97           C  
ATOM   1030  C   LYS B 127     -24.710  81.942  44.832  1.00 89.97           C  
ATOM   1031  CB  LYS B 127     -22.606  82.946  45.743  1.00 89.97           C  
ATOM   1032  O   LYS B 127     -25.753  81.943  45.488  1.00 89.97           O  
ATOM   1033  CG  LYS B 127     -22.020  83.071  47.142  1.00 89.97           C  
ATOM   1034  CD  LYS B 127     -21.283  84.392  47.325  1.00 89.97           C  
ATOM   1035  CE  LYS B 127     -20.588  84.463  48.678  1.00 89.97           C  
ATOM   1036  NZ  LYS B 127     -19.802  85.724  48.831  1.00 89.97           N  
ATOM   1037  N   GLU B 128     -24.722  82.137  43.493  1.00 88.78           N  
ATOM   1038  CA  GLU B 128     -25.916  82.506  42.739  1.00 88.78           C  
ATOM   1039  C   GLU B 128     -26.869  81.322  42.602  1.00 88.78           C  
ATOM   1040  CB  GLU B 128     -25.536  83.037  41.354  1.00 88.78           C  
ATOM   1041  O   GLU B 128     -28.085  81.504  42.513  1.00 88.78           O  
ATOM   1042  CG  GLU B 128     -24.922  84.430  41.378  1.00 88.78           C  
ATOM   1043  CD  GLU B 128     -24.549  84.945  39.997  1.00 88.78           C  
ATOM   1044  OE1 GLU B 128     -24.165  86.130  39.874  1.00 88.78           O  
ATOM   1045  OE2 GLU B 128     -24.644  84.157  39.029  1.00 88.78           O  
ATOM   1046  N   ASN B 129     -26.328  80.069  42.681  1.00 85.99           N  
ATOM   1047  CA  ASN B 129     -27.141  78.887  42.411  1.00 85.99           C  
ATOM   1048  C   ASN B 129     -27.199  77.958  43.619  1.00 85.99           C  
ATOM   1049  CB  ASN B 129     -26.606  78.137  41.189  1.00 85.99           C  
ATOM   1050  O   ASN B 129     -27.367  76.746  43.469  1.00 85.99           O  
ATOM   1051  CG  ASN B 129     -26.770  78.923  39.903  1.00 85.99           C  
ATOM   1052  ND2 ASN B 129     -25.653  79.284  39.282  1.00 85.99           N  
ATOM   1053  OD1 ASN B 129     -27.891  79.204  39.471  1.00 85.99           O  
ATOM   1054  N   LYS B 130     -27.089  78.508  44.813  1.00 85.80           N  
ATOM   1055  CA  LYS B 130     -27.039  77.731  46.049  1.00 85.80           C  
ATOM   1056  C   LYS B 130     -28.302  76.894  46.224  1.00 85.80           C  
ATOM   1057  CB  LYS B 130     -26.849  78.653  47.255  1.00 85.80           C  
ATOM   1058  O   LYS B 130     -28.228  75.714  46.574  1.00 85.80           O  
ATOM   1059  CG  LYS B 130     -26.200  77.978  48.454  1.00 85.80           C  
ATOM   1060  CD  LYS B 130     -25.995  78.956  49.603  1.00 85.80           C  
ATOM   1061  CE  LYS B 130     -25.430  78.263  50.835  1.00 85.80           C  
ATOM   1062  NZ  LYS B 130     -25.183  79.226  51.949  1.00 85.80           N  
ATOM   1063  N   ASP B 131     -29.448  77.559  45.963  1.00 84.44           N  
ATOM   1064  CA  ASP B 131     -30.727  76.886  46.172  1.00 84.44           C  
ATOM   1065  C   ASP B 131     -30.909  75.734  45.187  1.00 84.44           C  
ATOM   1066  CB  ASP B 131     -31.884  77.879  46.040  1.00 84.44           C  
ATOM   1067  O   ASP B 131     -31.352  74.649  45.568  1.00 84.44           O  
ATOM   1068  CG  ASP B 131     -32.001  78.815  47.230  1.00 84.44           C  
ATOM   1069  OD1 ASP B 131     -31.563  78.447  48.341  1.00 84.44           O  
ATOM   1070  OD2 ASP B 131     -32.538  79.930  47.055  1.00 84.44           O  
ATOM   1071  N   VAL B 132     -30.507  75.939  43.917  1.00 85.06           N  
ATOM   1072  CA  VAL B 132     -30.670  74.939  42.867  1.00 85.06           C  
ATOM   1073  C   VAL B 132     -29.716  73.772  43.112  1.00 85.06           C  
ATOM   1074  CB  VAL B 132     -30.427  75.542  41.466  1.00 85.06           C  
ATOM   1075  O   VAL B 132     -30.086  72.610  42.927  1.00 85.06           O  
ATOM   1076  CG1 VAL B 132     -30.477  74.455  40.394  1.00 85.06           C  
ATOM   1077  CG2 VAL B 132     -31.453  76.635  41.171  1.00 85.06           C  
ATOM   1078  N   ILE B 133     -28.539  74.024  43.588  1.00 84.79           N  
ATOM   1079  CA  ILE B 133     -27.514  73.016  43.836  1.00 84.79           C  
ATOM   1080  C   ILE B 133     -27.966  72.085  44.959  1.00 84.79           C  
ATOM   1081  CB  ILE B 133     -26.158  73.665  44.192  1.00 84.79           C  
ATOM   1082  O   ILE B 133     -27.852  70.863  44.844  1.00 84.79           O  
ATOM   1083  CG1 ILE B 133     -25.614  74.455  42.996  1.00 84.79           C  
ATOM   1084  CG2 ILE B 133     -25.154  72.603  44.649  1.00 84.79           C  
ATOM   1085  CD1 ILE B 133     -24.375  75.282  43.312  1.00 84.79           C  
ATOM   1086  N   GLN B 134     -28.530  72.661  46.044  1.00 84.74           N  
ATOM   1087  CA  GLN B 134     -28.985  71.872  47.183  1.00 84.74           C  
ATOM   1088  C   GLN B 134     -30.188  71.010  46.810  1.00 84.74           C  
ATOM   1089  CB  GLN B 134     -29.337  72.782  48.361  1.00 84.74           C  
ATOM   1090  O   GLN B 134     -30.283  69.854  47.228  1.00 84.74           O  
ATOM   1091  CG  GLN B 134     -28.936  72.216  49.717  1.00 84.74           C  
ATOM   1092  CD  GLN B 134     -28.528  73.292  50.705  1.00 84.74           C  
ATOM   1093  NE2 GLN B 134     -28.061  72.875  51.877  1.00 84.74           N  
ATOM   1094  OE1 GLN B 134     -28.631  74.489  50.417  1.00 84.74           O  
ATOM   1095  N   LYS B 135     -31.132  71.593  46.022  1.00 82.39           N  
ATOM   1096  CA  LYS B 135     -32.306  70.857  45.561  1.00 82.39           C  
ATOM   1097  C   LYS B 135     -31.902  69.642  44.730  1.00 82.39           C  
ATOM   1098  CB  LYS B 135     -33.225  71.767  44.746  1.00 82.39           C  
ATOM   1099  O   LYS B 135     -32.449  68.552  44.909  1.00 82.39           O  
ATOM   1100  CG  LYS B 135     -34.680  71.322  44.727  1.00 82.39           C  
ATOM   1101  CD  LYS B 135     -35.545  72.273  43.911  1.00 82.39           C  
ATOM   1102  CE  LYS B 135     -36.970  71.754  43.772  1.00 82.39           C  
ATOM   1103  NZ  LYS B 135     -37.835  72.707  43.014  1.00 82.39           N  
ATOM   1104  N   ASN B 136     -30.967  69.856  43.886  1.00 79.14           N  
ATOM   1105  CA  ASN B 136     -30.520  68.781  43.007  1.00 79.14           C  
ATOM   1106  C   ASN B 136     -29.745  67.714  43.775  1.00 79.14           C  
ATOM   1107  CB  ASN B 136     -29.665  69.340  41.867  1.00 79.14           C  
ATOM   1108  O   ASN B 136     -29.834  66.527  43.458  1.00 79.14           O  
ATOM   1109  CG  ASN B 136     -30.499  69.873  40.719  1.00 79.14           C  
ATOM   1110  ND2 ASN B 136     -29.865  70.619  39.822  1.00 79.14           N  
ATOM   1111  OD1 ASN B 136     -31.704  69.619  40.641  1.00 79.14           O  
ATOM   1112  N   LYS B 137     -28.998  68.106  44.758  1.00 78.66           N  
ATOM   1113  CA  LYS B 137     -28.262  67.169  45.603  1.00 78.66           C  
ATOM   1114  C   LYS B 137     -29.214  66.244  46.356  1.00 78.66           C  
ATOM   1115  CB  LYS B 137     -27.373  67.923  46.592  1.00 78.66           C  
ATOM   1116  O   LYS B 137     -28.974  65.038  46.447  1.00 78.66           O  
ATOM   1117  CG  LYS B 137     -26.278  67.069  47.216  1.00 78.66           C  
ATOM   1118  CD  LYS B 137     -25.381  67.891  48.132  1.00 78.66           C  
ATOM   1119  CE  LYS B 137     -24.359  67.017  48.846  1.00 78.66           C  
ATOM   1120  NZ  LYS B 137     -23.449  67.824  49.713  1.00 78.66           N  
ATOM   1121  N   LEU B 138     -30.295  66.842  46.936  1.00 78.69           N  
ATOM   1122  CA  LEU B 138     -31.289  66.072  47.675  1.00 78.69           C  
ATOM   1123  C   LEU B 138     -32.020  65.101  46.753  1.00 78.69           C  
ATOM   1124  CB  LEU B 138     -32.295  67.005  48.353  1.00 78.69           C  
ATOM   1125  O   LEU B 138     -32.306  63.966  47.140  1.00 78.69           O  
ATOM   1126  CG  LEU B 138     -32.051  67.304  49.833  1.00 78.69           C  
ATOM   1127  CD1 LEU B 138     -32.136  68.805  50.092  1.00 78.69           C  
ATOM   1128  CD2 LEU B 138     -33.050  66.550  50.703  1.00 78.69           C  
ATOM   1129  N   LYS B 139     -32.424  65.574  45.512  1.00 76.25           N  
ATOM   1130  CA  LYS B 139     -33.087  64.725  44.526  1.00 76.25           C  
ATOM   1131  C   LYS B 139     -32.212  63.532  44.151  1.00 76.25           C  
ATOM   1132  CB  LYS B 139     -33.439  65.531  43.274  1.00 76.25           C  
ATOM   1133  O   LYS B 139     -32.705  62.410  44.025  1.00 76.25           O  
ATOM   1134  CG  LYS B 139     -34.720  65.080  42.588  1.00 76.25           C  
ATOM   1135  CD  LYS B 139     -35.070  65.980  41.410  1.00 76.25           C  
ATOM   1136  CE  LYS B 139     -36.320  65.497  40.688  1.00 76.25           C  
ATOM   1137  NZ  LYS B 139     -36.676  66.386  39.542  1.00 76.25           N  
ATOM   1138  N   LEU B 140     -30.987  63.719  44.012  1.00 73.24           N  
ATOM   1139  CA  LEU B 140     -30.044  62.666  43.651  1.00 73.24           C  
ATOM   1140  C   LEU B 140     -29.936  61.629  44.764  1.00 73.24           C  
ATOM   1141  CB  LEU B 140     -28.665  63.261  43.356  1.00 73.24           C  
ATOM   1142  O   LEU B 140     -29.900  60.426  44.495  1.00 73.24           O  
ATOM   1143  CG  LEU B 140     -27.823  62.531  42.307  1.00 73.24           C  
ATOM   1144  CD1 LEU B 140     -27.937  63.229  40.956  1.00 73.24           C  
ATOM   1145  CD2 LEU B 140     -26.366  62.452  42.752  1.00 73.24           C  
ATOM   1146  N   THR B 141     -29.857  62.117  45.992  1.00 74.70           N  
ATOM   1147  CA  THR B 141     -29.756  61.220  47.137  1.00 74.70           C  
ATOM   1148  C   THR B 141     -31.002  60.346  47.251  1.00 74.70           C  
ATOM   1149  CB  THR B 141     -29.556  62.006  48.447  1.00 74.70           C  
ATOM   1150  O   THR B 141     -30.903  59.148  47.522  1.00 74.70           O  
ATOM   1151  CG2 THR B 141     -28.809  61.170  49.481  1.00 74.70           C  
ATOM   1152  OG1 THR B 141     -28.803  63.194  48.174  1.00 74.70           O  
ATOM   1153  N   ARG B 142     -32.133  60.954  47.014  1.00 75.07           N  
ATOM   1154  CA  ARG B 142     -33.386  60.209  47.064  1.00 75.07           C  
ATOM   1155  C   ARG B 142     -33.440  59.152  45.966  1.00 75.07           C  
ATOM   1156  CB  ARG B 142     -34.581  61.157  46.938  1.00 75.07           C  
ATOM   1157  O   ARG B 142     -33.857  58.018  46.208  1.00 75.07           O  
ATOM   1158  CG  ARG B 142     -35.836  60.663  47.641  1.00 75.07           C  
ATOM   1159  CD  ARG B 142     -36.963  61.684  47.566  1.00 75.07           C  
ATOM   1160  NE  ARG B 142     -38.272  61.052  47.697  1.00 75.07           N  
ATOM   1161  NH1 ARG B 142     -39.444  63.037  47.854  1.00 75.07           N  
ATOM   1162  NH2 ARG B 142     -40.555  61.034  47.943  1.00 75.07           N  
ATOM   1163  CZ  ARG B 142     -39.421  61.709  47.831  1.00 75.07           C  
ATOM   1164  N   GLU B 143     -33.076  59.557  44.759  1.00 71.77           N  
ATOM   1165  CA  GLU B 143     -33.069  58.635  43.628  1.00 71.77           C  
ATOM   1166  C   GLU B 143     -32.084  57.491  43.853  1.00 71.77           C  
ATOM   1167  CB  GLU B 143     -32.728  59.375  42.332  1.00 71.77           C  
ATOM   1168  O   GLU B 143     -32.382  56.337  43.537  1.00 71.77           O  
ATOM   1169  CG  GLU B 143     -33.895  60.154  41.744  1.00 71.77           C  
ATOM   1170  CD  GLU B 143     -33.529  60.923  40.484  1.00 71.77           C  
ATOM   1171  OE1 GLU B 143     -34.428  61.534  39.863  1.00 71.77           O  
ATOM   1172  OE2 GLU B 143     -32.334  60.912  40.114  1.00 71.77           O  
ATOM   1173  N   GLN B 144     -30.959  57.818  44.425  1.00 69.98           N  
ATOM   1174  CA  GLN B 144     -29.958  56.799  44.725  1.00 69.98           C  
ATOM   1175  C   GLN B 144     -30.471  55.816  45.773  1.00 69.98           C  
ATOM   1176  CB  GLN B 144     -28.659  57.448  45.206  1.00 69.98           C  
ATOM   1177  O   GLN B 144     -30.241  54.610  45.666  1.00 69.98           O  
ATOM   1178  CG  GLN B 144     -27.501  57.302  44.228  1.00 69.98           C  
ATOM   1179  CD  GLN B 144     -26.273  58.087  44.651  1.00 69.98           C  
ATOM   1180  NE2 GLN B 144     -25.171  57.897  43.933  1.00 69.98           N  
ATOM   1181  OE1 GLN B 144     -26.315  58.859  45.614  1.00 69.98           O  
ATOM   1182  N   GLU B 145     -31.139  56.360  46.808  1.00 74.83           N  
ATOM   1183  CA  GLU B 145     -31.722  55.507  47.840  1.00 74.83           C  
ATOM   1184  C   GLU B 145     -32.781  54.577  47.254  1.00 74.83           C  
ATOM   1185  CB  GLU B 145     -32.330  56.357  48.959  1.00 74.83           C  
ATOM   1186  O   GLU B 145     -32.843  53.398  47.609  1.00 74.83           O  
ATOM   1187  CG  GLU B 145     -31.334  56.756  50.038  1.00 74.83           C  
ATOM   1188  CD  GLU B 145     -31.940  57.639  51.117  1.00 74.83           C  
ATOM   1189  OE1 GLU B 145     -31.230  57.983  52.090  1.00 74.83           O  
ATOM   1190  OE2 GLU B 145     -33.135  57.988  50.990  1.00 74.83           O  
ATOM   1191  N   GLU B 146     -33.604  55.143  46.391  1.00 69.51           N  
ATOM   1192  CA  GLU B 146     -34.627  54.336  45.734  1.00 69.51           C  
ATOM   1193  C   GLU B 146     -34.000  53.226  44.895  1.00 69.51           C  
ATOM   1194  CB  GLU B 146     -35.525  55.213  44.858  1.00 69.51           C  
ATOM   1195  O   GLU B 146     -34.488  52.094  44.888  1.00 69.51           O  
ATOM   1196  CG  GLU B 146     -36.665  55.877  45.617  1.00 69.51           C  
ATOM   1197  CD  GLU B 146     -37.526  56.774  44.742  1.00 69.51           C  
ATOM   1198  OE1 GLU B 146     -38.494  57.377  45.258  1.00 69.51           O  
ATOM   1199  OE2 GLU B 146     -37.230  56.875  43.530  1.00 69.51           O  
ATOM   1200  N   LEU B 147     -32.937  53.534  44.168  1.00 72.28           N  
ATOM   1201  CA  LEU B 147     -32.232  52.553  43.350  1.00 72.28           C  
ATOM   1202  C   LEU B 147     -31.608  51.468  44.220  1.00 72.28           C  
ATOM   1203  CB  LEU B 147     -31.148  53.236  42.510  1.00 72.28           C  
ATOM   1204  O   LEU B 147     -31.698  50.280  43.899  1.00 72.28           O  
ATOM   1205  CG  LEU B 147     -30.668  52.473  41.274  1.00 72.28           C  
ATOM   1206  CD1 LEU B 147     -31.508  52.852  40.059  1.00 72.28           C  
ATOM   1207  CD2 LEU B 147     -29.191  52.748  41.016  1.00 72.28           C  
ATOM   1208  N   GLU B 148     -31.029  51.833  45.350  1.00 72.76           N  
ATOM   1209  CA  GLU B 148     -30.416  50.878  46.268  1.00 72.76           C  
ATOM   1210  C   GLU B 148     -31.460  49.942  46.870  1.00 72.76           C  
ATOM   1211  CB  GLU B 148     -29.662  51.611  47.381  1.00 72.76           C  
ATOM   1212  O   GLU B 148     -31.212  48.745  47.025  1.00 72.76           O  
ATOM   1213  CG  GLU B 148     -28.176  51.786  47.106  1.00 72.76           C  
ATOM   1214  CD  GLU B 148     -27.448  52.546  48.203  1.00 72.76           C  
ATOM   1215  OE1 GLU B 148     -26.214  52.733  48.096  1.00 72.76           O  
ATOM   1216  OE2 GLU B 148     -28.116  52.957  49.178  1.00 72.76           O  
ATOM   1217  N   GLU B 149     -32.549  50.526  47.258  1.00 74.98           N  
ATOM   1218  CA  GLU B 149     -33.646  49.712  47.773  1.00 74.98           C  
ATOM   1219  C   GLU B 149     -34.131  48.714  46.726  1.00 74.98           C  
ATOM   1220  CB  GLU B 149     -34.807  50.600  48.230  1.00 74.98           C  
ATOM   1221  O   GLU B 149     -34.396  47.552  47.044  1.00 74.98           O  
ATOM   1222  CG  GLU B 149     -35.431  50.166  49.549  1.00 74.98           C  
ATOM   1223  CD  GLU B 149     -36.522  51.107  50.034  1.00 74.98           C  
ATOM   1224  OE1 GLU B 149     -37.131  50.834  51.093  1.00 74.98           O  
ATOM   1225  OE2 GLU B 149     -36.770  52.124  49.349  1.00 74.98           O  
ATOM   1226  N   ALA B 150     -34.307  49.183  45.498  1.00 73.90           N  
ATOM   1227  CA  ALA B 150     -34.741  48.309  44.412  1.00 73.90           C  
ATOM   1228  C   ALA B 150     -33.729  47.193  44.169  1.00 73.90           C  
ATOM   1229  CB  ALA B 150     -34.956  49.115  43.133  1.00 73.90           C  
ATOM   1230  O   ALA B 150     -34.108  46.044  43.930  1.00 73.90           O  
ATOM   1231  N   LEU B 151     -32.444  47.432  44.215  1.00 75.38           N  
ATOM   1232  CA  LEU B 151     -31.388  46.444  44.018  1.00 75.38           C  
ATOM   1233  C   LEU B 151     -31.381  45.423  45.151  1.00 75.38           C  
ATOM   1234  CB  LEU B 151     -30.023  47.130  43.925  1.00 75.38           C  
ATOM   1235  O   LEU B 151     -31.151  44.234  44.920  1.00 75.38           O  
ATOM   1236  CG  LEU B 151     -29.558  47.528  42.523  1.00 75.38           C  
ATOM   1237  CD1 LEU B 151     -28.572  48.688  42.601  1.00 75.38           C  
ATOM   1238  CD2 LEU B 151     -28.933  46.335  41.809  1.00 75.38           C  
ATOM   1239  N   GLU B 152     -31.580  45.947  46.357  1.00 76.58           N  
ATOM   1240  CA  GLU B 152     -31.649  45.060  47.515  1.00 76.58           C  
ATOM   1241  C   GLU B 152     -32.814  44.082  47.393  1.00 76.58           C  
ATOM   1242  CB  GLU B 152     -31.776  45.872  48.807  1.00 76.58           C  
ATOM   1243  O   GLU B 152     -32.676  42.901  47.718  1.00 76.58           O  
ATOM   1244  CG  GLU B 152     -31.256  45.149  50.041  1.00 76.58           C  
ATOM   1245  CD  GLU B 152     -29.752  45.276  50.221  1.00 76.58           C  
ATOM   1246  OE1 GLU B 152     -29.175  44.537  51.051  1.00 76.58           O  
ATOM   1247  OE2 GLU B 152     -29.145  46.123  49.528  1.00 76.58           O  
ATOM   1248  N   VAL B 153     -33.989  44.568  46.998  1.00 75.35           N  
ATOM   1249  CA  VAL B 153     -35.160  43.718  46.808  1.00 75.35           C  
ATOM   1250  C   VAL B 153     -34.861  42.655  45.753  1.00 75.35           C  
ATOM   1251  CB  VAL B 153     -36.399  44.544  46.397  1.00 75.35           C  
ATOM   1252  O   VAL B 153     -35.207  41.484  45.928  1.00 75.35           O  
ATOM   1253  CG1 VAL B 153     -37.552  43.624  45.997  1.00 75.35           C  
ATOM   1254  CG2 VAL B 153     -36.822  45.473  47.533  1.00 75.35           C  
ATOM   1255  N   GLU B 154     -34.234  43.049  44.693  1.00 73.31           N  
ATOM   1256  CA  GLU B 154     -33.867  42.112  43.635  1.00 73.31           C  
ATOM   1257  C   GLU B 154     -32.892  41.056  44.147  1.00 73.31           C  
ATOM   1258  CB  GLU B 154     -33.258  42.857  42.444  1.00 73.31           C  
ATOM   1259  O   GLU B 154     -33.024  39.873  43.823  1.00 73.31           O  
ATOM   1260  CG  GLU B 154     -33.178  42.024  41.174  1.00 73.31           C  
ATOM   1261  CD  GLU B 154     -32.604  42.788  39.991  1.00 73.31           C  
ATOM   1262  OE1 GLU B 154     -32.360  42.169  38.930  1.00 73.31           O  
ATOM   1263  OE2 GLU B 154     -32.398  44.014  40.126  1.00 73.31           O  
ATOM   1264  N   ARG B 155     -31.966  41.419  44.903  1.00 75.39           N  
ATOM   1265  CA  ARG B 155     -30.992  40.503  45.487  1.00 75.39           C  
ATOM   1266  C   ARG B 155     -31.670  39.502  46.415  1.00 75.39           C  
ATOM   1267  CB  ARG B 155     -29.915  41.278  46.249  1.00 75.39           C  
ATOM   1268  O   ARG B 155     -31.344  38.313  46.398  1.00 75.39           O  
ATOM   1269  CG  ARG B 155     -28.523  41.148  45.652  1.00 75.39           C  
ATOM   1270  CD  ARG B 155     -27.477  41.862  46.497  1.00 75.39           C  
ATOM   1271  NE  ARG B 155     -26.128  41.390  46.197  1.00 75.39           N  
ATOM   1272  NH1 ARG B 155     -25.057  43.130  47.275  1.00 75.39           N  
ATOM   1273  NH2 ARG B 155     -23.834  41.487  46.247  1.00 75.39           N  
ATOM   1274  CZ  ARG B 155     -25.009  42.003  46.574  1.00 75.39           C  
ATOM   1275  N   GLN B 156     -32.537  40.033  47.219  1.00 77.92           N  
ATOM   1276  CA  GLN B 156     -33.275  39.175  48.140  1.00 77.92           C  
ATOM   1277  C   GLN B 156     -34.154  38.183  47.384  1.00 77.92           C  
ATOM   1278  CB  GLN B 156     -34.131  40.016  49.089  1.00 77.92           C  
ATOM   1279  O   GLN B 156     -34.235  37.010  47.754  1.00 77.92           O  
ATOM   1280  CG  GLN B 156     -33.397  40.461  50.347  1.00 77.92           C  
ATOM   1281  CD  GLN B 156     -34.267  41.292  51.271  1.00 77.92           C  
ATOM   1282  NE2 GLN B 156     -33.721  41.666  52.423  1.00 77.92           N  
ATOM   1283  OE1 GLN B 156     -35.422  41.595  50.953  1.00 77.92           O  
ATOM   1284  N   GLU B 157     -34.844  38.661  46.317  1.00 72.99           N  
ATOM   1285  CA  GLU B 157     -35.684  37.792  45.497  1.00 72.99           C  
ATOM   1286  C   GLU B 157     -34.857  36.703  44.821  1.00 72.99           C  
ATOM   1287  CB  GLU B 157     -36.439  38.610  44.445  1.00 72.99           C  
ATOM   1288  O   GLU B 157     -35.284  35.548  44.747  1.00 72.99           O  
ATOM   1289  CG  GLU B 157     -37.823  39.057  44.891  1.00 72.99           C  
ATOM   1290  CD  GLU B 157     -38.555  39.878  43.841  1.00 72.99           C  
ATOM   1291  OE1 GLU B 157     -39.750  40.194  44.042  1.00 72.99           O  
ATOM   1292  OE2 GLU B 157     -37.929  40.207  42.809  1.00 72.99           O  
ATOM   1293  N   ASN B 158     -33.666  36.997  44.321  1.00 74.77           N  
ATOM   1294  CA  ASN B 158     -32.776  36.034  43.681  1.00 74.77           C  
ATOM   1295  C   ASN B 158     -32.263  34.997  44.675  1.00 74.77           C  
ATOM   1296  CB  ASN B 158     -31.603  36.751  43.009  1.00 74.77           C  
ATOM   1297  O   ASN B 158     -32.152  33.815  44.345  1.00 74.77           O  
ATOM   1298  CG  ASN B 158     -31.921  37.190  41.593  1.00 74.77           C  
ATOM   1299  ND2 ASN B 158     -31.124  38.111  41.065  1.00 74.77           N  
ATOM   1300  OD1 ASN B 158     -32.875  36.706  40.979  1.00 74.77           O  
ATOM   1301  N   GLU B 159     -31.971  35.472  45.871  1.00 78.23           N  
ATOM   1302  CA  GLU B 159     -31.525  34.573  46.931  1.00 78.23           C  
ATOM   1303  C   GLU B 159     -32.637  33.614  47.346  1.00 78.23           C  
ATOM   1304  CB  GLU B 159     -31.038  35.370  48.144  1.00 78.23           C  
ATOM   1305  O   GLU B 159     -32.390  32.426  47.565  1.00 78.23           O  
ATOM   1306  CG  GLU B 159     -29.765  34.821  48.770  1.00 78.23           C  
ATOM   1307  CD  GLU B 159     -29.137  35.768  49.781  1.00 78.23           C  
ATOM   1308  OE1 GLU B 159     -28.115  35.399  50.404  1.00 78.23           O  
ATOM   1309  OE2 GLU B 159     -29.671  36.886  49.951  1.00 78.23           O  
ATOM   1310  N   GLN B 160     -33.813  34.193  47.492  1.00 76.93           N  
ATOM   1311  CA  GLN B 160     -34.967  33.369  47.836  1.00 76.93           C  
ATOM   1312  C   GLN B 160     -35.240  32.326  46.757  1.00 76.93           C  
ATOM   1313  CB  GLN B 160     -36.205  34.242  48.049  1.00 76.93           C  
ATOM   1314  O   GLN B 160     -35.552  31.174  47.064  1.00 76.93           O  
ATOM   1315  CG  GLN B 160     -36.510  34.532  49.512  1.00 76.93           C  
ATOM   1316  CD  GLN B 160     -37.736  35.406  49.695  1.00 76.93           C  
ATOM   1317  NE2 GLN B 160     -38.070  35.705  50.946  1.00 76.93           N  
ATOM   1318  OE1 GLN B 160     -38.378  35.810  48.720  1.00 76.93           O  
ATOM   1319  N   ARG B 161     -35.124  32.689  45.525  1.00 75.86           N  
ATOM   1320  CA  ARG B 161     -35.310  31.770  44.406  1.00 75.86           C  
ATOM   1321  C   ARG B 161     -34.261  30.664  44.425  1.00 75.86           C  
ATOM   1322  CB  ARG B 161     -35.254  32.524  43.076  1.00 75.86           C  
ATOM   1323  O   ARG B 161     -34.577  29.497  44.186  1.00 75.86           O  
ATOM   1324  CG  ARG B 161     -36.545  32.458  42.275  1.00 75.86           C  
ATOM   1325  CD  ARG B 161     -36.435  33.222  40.963  1.00 75.86           C  
ATOM   1326  NE  ARG B 161     -37.748  33.590  40.442  1.00 75.86           N  
ATOM   1327  NH1 ARG B 161     -36.961  34.314  38.394  1.00 75.86           N  
ATOM   1328  NH2 ARG B 161     -39.204  34.399  38.860  1.00 75.86           N  
ATOM   1329  CZ  ARG B 161     -37.968  34.100  39.233  1.00 75.86           C  
ATOM   1330  N   ARG B 162     -33.044  30.967  44.733  1.00 78.91           N  
ATOM   1331  CA  ARG B 162     -31.945  30.010  44.817  1.00 78.91           C  
ATOM   1332  C   ARG B 162     -32.192  28.988  45.921  1.00 78.91           C  
ATOM   1333  CB  ARG B 162     -30.619  30.734  45.059  1.00 78.91           C  
ATOM   1334  O   ARG B 162     -31.980  27.790  45.724  1.00 78.91           O  
ATOM   1335  CG  ARG B 162     -29.456  30.174  44.256  1.00 78.91           C  
ATOM   1336  CD  ARG B 162     -28.154  30.899  44.568  1.00 78.91           C  
ATOM   1337  NE  ARG B 162     -26.989  30.083  44.237  1.00 78.91           N  
ATOM   1338  NH1 ARG B 162     -25.445  31.564  45.108  1.00 78.91           N  
ATOM   1339  NH2 ARG B 162     -24.746  29.600  44.156  1.00 78.91           N  
ATOM   1340  CZ  ARG B 162     -25.729  30.417  44.501  1.00 78.91           C  
ATOM   1341  N   LEU B 163     -32.615  29.543  46.980  1.00 81.93           N  
ATOM   1342  CA  LEU B 163     -32.884  28.677  48.122  1.00 81.93           C  
ATOM   1343  C   LEU B 163     -34.065  27.754  47.837  1.00 81.93           C  
ATOM   1344  CB  LEU B 163     -33.165  29.512  49.374  1.00 81.93           C  
ATOM   1345  O   LEU B 163     -34.048  26.582  48.221  1.00 81.93           O  
ATOM   1346  CG  LEU B 163     -31.987  29.725  50.325  1.00 81.93           C  
ATOM   1347  CD1 LEU B 163     -32.013  31.140  50.893  1.00 81.93           C  
ATOM   1348  CD2 LEU B 163     -32.011  28.692  51.447  1.00 81.93           C  
ATOM   1349  N   PHE B 164     -35.068  28.271  47.184  1.00 76.03           N  
ATOM   1350  CA  PHE B 164     -36.243  27.482  46.833  1.00 76.03           C  
ATOM   1351  C   PHE B 164     -35.869  26.344  45.891  1.00 76.03           C  
ATOM   1352  CB  PHE B 164     -37.313  28.368  46.188  1.00 76.03           C  
ATOM   1353  O   PHE B 164     -36.310  25.208  46.075  1.00 76.03           O  
ATOM   1354  CG  PHE B 164     -38.620  27.662  45.947  1.00 76.03           C  
ATOM   1355  CD1 PHE B 164     -38.936  27.164  44.689  1.00 76.03           C  
ATOM   1356  CD2 PHE B 164     -39.534  27.495  46.980  1.00 76.03           C  
ATOM   1357  CE1 PHE B 164     -40.146  26.510  44.463  1.00 76.03           C  
ATOM   1358  CE2 PHE B 164     -40.744  26.843  46.763  1.00 76.03           C  
ATOM   1359  CZ  PHE B 164     -41.048  26.352  45.503  1.00 76.03           C  
ATOM   1360  N   ILE B 165     -35.054  26.542  44.907  1.00 78.36           N  
ATOM   1361  CA  ILE B 165     -34.619  25.546  43.933  1.00 78.36           C  
ATOM   1362  C   ILE B 165     -33.795  24.467  44.632  1.00 78.36           C  
ATOM   1363  CB  ILE B 165     -33.800  26.191  42.793  1.00 78.36           C  
ATOM   1364  O   ILE B 165     -33.953  23.277  44.350  1.00 78.36           O  
ATOM   1365  CG1 ILE B 165     -34.689  27.114  41.952  1.00 78.36           C  
ATOM   1366  CG2 ILE B 165     -33.148  25.114  41.920  1.00 78.36           C  
ATOM   1367  CD1 ILE B 165     -33.927  27.945  40.929  1.00 78.36           C  
ATOM   1368  N   GLN B 166     -32.946  24.915  45.561  1.00 80.74           N  
ATOM   1369  CA  GLN B 166     -32.121  23.982  46.321  1.00 80.74           C  
ATOM   1370  C   GLN B 166     -32.981  23.079  47.201  1.00 80.74           C  
ATOM   1371  CB  GLN B 166     -31.106  24.739  47.179  1.00 80.74           C  
ATOM   1372  O   GLN B 166     -32.735  21.874  47.290  1.00 80.74           O  
ATOM   1373  CG  GLN B 166     -29.753  24.047  47.284  1.00 80.74           C  
ATOM   1374  CD  GLN B 166     -28.753  24.837  48.107  1.00 80.74           C  
ATOM   1375  NE2 GLN B 166     -27.490  24.426  48.059  1.00 80.74           N  
ATOM   1376  OE1 GLN B 166     -29.112  25.808  48.780  1.00 80.74           O  
ATOM   1377  N   LYS B 167     -33.956  23.666  47.781  1.00 78.95           N  
ATOM   1378  CA  LYS B 167     -34.864  22.923  48.650  1.00 78.95           C  
ATOM   1379  C   LYS B 167     -35.706  21.934  47.848  1.00 78.95           C  
ATOM   1380  CB  LYS B 167     -35.774  23.881  49.420  1.00 78.95           C  
ATOM   1381  O   LYS B 167     -35.918  20.799  48.280  1.00 78.95           O  
ATOM   1382  CG  LYS B 167     -35.916  23.547  50.898  1.00 78.95           C  
ATOM   1383  CD  LYS B 167     -36.807  24.553  51.615  1.00 78.95           C  
ATOM   1384  CE  LYS B 167     -37.011  24.177  53.077  1.00 78.95           C  
ATOM   1385  NZ  LYS B 167     -37.890  25.156  53.783  1.00 78.95           N  
ATOM   1386  N   GLU B 168     -36.223  22.393  46.673  1.00 78.53           N  
ATOM   1387  CA  GLU B 168     -37.010  21.526  45.802  1.00 78.53           C  
ATOM   1388  C   GLU B 168     -36.189  20.332  45.323  1.00 78.53           C  
ATOM   1389  CB  GLU B 168     -37.544  22.312  44.602  1.00 78.53           C  
ATOM   1390  O   GLU B 168     -36.694  19.209  45.262  1.00 78.53           O  
ATOM   1391  CG  GLU B 168     -38.943  21.897  44.168  1.00 78.53           C  
ATOM   1392  CD  GLU B 168     -39.457  22.681  42.971  1.00 78.53           C  
ATOM   1393  OE1 GLU B 168     -40.469  22.266  42.363  1.00 78.53           O  
ATOM   1394  OE2 GLU B 168     -38.842  23.718  42.638  1.00 78.53           O  
ATOM   1395  N   GLU B 169     -34.880  20.478  45.011  1.00 81.07           N  
ATOM   1396  CA  GLU B 169     -33.978  19.415  44.577  1.00 81.07           C  
ATOM   1397  C   GLU B 169     -33.718  18.419  45.703  1.00 81.07           C  
ATOM   1398  CB  GLU B 169     -32.656  20.003  44.078  1.00 81.07           C  
ATOM   1399  O   GLU B 169     -33.675  17.209  45.470  1.00 81.07           O  
ATOM   1400  CG  GLU B 169     -32.605  20.213  42.572  1.00 81.07           C  
ATOM   1401  CD  GLU B 169     -31.297  20.823  42.094  1.00 81.07           C  
ATOM   1402  OE1 GLU B 169     -31.082  20.912  40.864  1.00 81.07           O  
ATOM   1403  OE2 GLU B 169     -30.481  21.216  42.958  1.00 81.07           O  
ATOM   1404  N   GLN B 170     -33.563  19.034  46.895  1.00 79.58           N  
ATOM   1405  CA  GLN B 170     -33.335  18.185  48.059  1.00 79.58           C  
ATOM   1406  C   GLN B 170     -34.564  17.337  48.371  1.00 79.58           C  
ATOM   1407  CB  GLN B 170     -32.958  19.030  49.277  1.00 79.58           C  
ATOM   1408  O   GLN B 170     -34.443  16.153  48.694  1.00 79.58           O  
ATOM   1409  CG  GLN B 170     -31.456  19.182  49.479  1.00 79.58           C  
ATOM   1410  CD  GLN B 170     -31.109  20.045  50.678  1.00 79.58           C  
ATOM   1411  NE2 GLN B 170     -29.816  20.216  50.931  1.00 79.58           N  
ATOM   1412  OE1 GLN B 170     -31.996  20.555  51.370  1.00 79.58           O  
ATOM   1413  N   LEU B 171     -35.728  18.003  48.252  1.00 79.70           N  
ATOM   1414  CA  LEU B 171     -36.978  17.299  48.517  1.00 79.70           C  
ATOM   1415  C   LEU B 171     -37.210  16.195  47.491  1.00 79.70           C  
ATOM   1416  CB  LEU B 171     -38.156  18.277  48.507  1.00 79.70           C  
ATOM   1417  O   LEU B 171     -37.656  15.100  47.840  1.00 79.70           O  
ATOM   1418  CG  LEU B 171     -39.021  18.310  49.769  1.00 79.70           C  
ATOM   1419  CD1 LEU B 171     -39.241  19.750  50.222  1.00 79.70           C  
ATOM   1420  CD2 LEU B 171     -40.353  17.611  49.523  1.00 79.70           C  
ATOM   1421  N   GLN B 172     -36.883  16.434  46.226  1.00 79.69           N  
ATOM   1422  CA  GLN B 172     -37.019  15.445  45.162  1.00 79.69           C  
ATOM   1423  C   GLN B 172     -36.089  14.258  45.392  1.00 79.69           C  
ATOM   1424  CB  GLN B 172     -36.734  16.079  43.799  1.00 79.69           C  
ATOM   1425  O   GLN B 172     -36.466  13.110  45.147  1.00 79.69           O  
ATOM   1426  CG  GLN B 172     -37.986  16.378  42.986  1.00 79.69           C  
ATOM   1427  CD  GLN B 172     -37.674  16.956  41.618  1.00 79.69           C  
ATOM   1428  NE2 GLN B 172     -38.713  17.210  40.830  1.00 79.69           N  
ATOM   1429  OE1 GLN B 172     -36.508  17.173  41.273  1.00 79.69           O  
ATOM   1430  N   GLN B 173     -34.863  14.546  45.908  1.00 80.32           N  
ATOM   1431  CA  GLN B 173     -33.885  13.502  46.194  1.00 80.32           C  
ATOM   1432  C   GLN B 173     -34.343  12.621  47.352  1.00 80.32           C  
ATOM   1433  CB  GLN B 173     -32.520  14.116  46.510  1.00 80.32           C  
ATOM   1434  O   GLN B 173     -34.162  11.402  47.321  1.00 80.32           O  
ATOM   1435  CG  GLN B 173     -31.527  14.032  45.359  1.00 80.32           C  
ATOM   1436  CD  GLN B 173     -30.209  14.718  45.669  1.00 80.32           C  
ATOM   1437  NE2 GLN B 173     -29.373  14.884  44.650  1.00 80.32           N  
ATOM   1438  OE1 GLN B 173     -29.947  15.098  46.815  1.00 80.32           O  
ATOM   1439  N   ILE B 174     -34.918  13.286  48.349  1.00 77.19           N  
ATOM   1440  CA  ILE B 174     -35.398  12.565  49.523  1.00 77.19           C  
ATOM   1441  C   ILE B 174     -36.581  11.680  49.136  1.00 77.19           C  
ATOM   1442  CB  ILE B 174     -35.801  13.535  50.656  1.00 77.19           C  
ATOM   1443  O   ILE B 174     -36.668  10.527  49.566  1.00 77.19           O  
ATOM   1444  CG1 ILE B 174     -34.562  14.235  51.226  1.00 77.19           C  
ATOM   1445  CG2 ILE B 174     -36.565  12.792  51.756  1.00 77.19           C  
ATOM   1446  CD1 ILE B 174     -34.880  15.354  52.208  1.00 77.19           C  
ATOM   1447  N   LEU B 175     -37.454  12.282  48.269  1.00 78.06           N  
ATOM   1448  CA  LEU B 175     -38.631  11.542  47.826  1.00 78.06           C  
ATOM   1449  C   LEU B 175     -38.229  10.329  46.993  1.00 78.06           C  
ATOM   1450  CB  LEU B 175     -39.559  12.448  47.013  1.00 78.06           C  
ATOM   1451  O   LEU B 175     -38.825   9.257  47.122  1.00 78.06           O  
ATOM   1452  CG  LEU B 175     -40.992  12.590  47.530  1.00 78.06           C  
ATOM   1453  CD1 LEU B 175     -41.314  14.056  47.801  1.00 78.06           C  
ATOM   1454  CD2 LEU B 175     -41.981  11.995  46.534  1.00 78.06           C  
ATOM   1455  N   LYS B 176     -37.232  10.390  46.162  1.00 75.02           N  
ATOM   1456  CA  LYS B 176     -36.709   9.296  45.349  1.00 75.02           C  
ATOM   1457  C   LYS B 176     -36.121   8.193  46.224  1.00 75.02           C  
ATOM   1458  CB  LYS B 176     -35.651   9.810  44.373  1.00 75.02           C  
ATOM   1459  O   LYS B 176     -36.329   7.006  45.960  1.00 75.02           O  
ATOM   1460  CG  LYS B 176     -36.220  10.331  43.061  1.00 75.02           C  
ATOM   1461  CD  LYS B 176     -35.115  10.761  42.104  1.00 75.02           C  
ATOM   1462  CE  LYS B 176     -35.684  11.356  40.823  1.00 75.02           C  
ATOM   1463  NZ  LYS B 176     -34.605  11.814  39.898  1.00 75.02           N  
ATOM   1464  N   ARG B 177     -35.407   8.674  47.287  1.00 75.66           N  
ATOM   1465  CA  ARG B 177     -34.787   7.731  48.213  1.00 75.66           C  
ATOM   1466  C   ARG B 177     -35.843   6.969  49.006  1.00 75.66           C  
ATOM   1467  CB  ARG B 177     -33.838   8.459  49.167  1.00 75.66           C  
ATOM   1468  O   ARG B 177     -35.716   5.761  49.217  1.00 75.66           O  
ATOM   1469  CG  ARG B 177     -32.399   8.513  48.681  1.00 75.66           C  
ATOM   1470  CD  ARG B 177     -31.483   9.176  49.702  1.00 75.66           C  
ATOM   1471  NE  ARG B 177     -30.111   9.273  49.212  1.00 75.66           N  
ATOM   1472  NH1 ARG B 177     -29.339  10.503  51.009  1.00 75.66           N  
ATOM   1473  NH2 ARG B 177     -27.912   9.928  49.309  1.00 75.66           N  
ATOM   1474  CZ  ARG B 177     -29.124   9.901  49.844  1.00 75.66           C  
ATOM   1475  N   LYS B 178     -36.842   7.670  49.445  1.00 75.13           N  
ATOM   1476  CA  LYS B 178     -37.919   7.061  50.220  1.00 75.13           C  
ATOM   1477  C   LYS B 178     -38.705   6.061  49.377  1.00 75.13           C  
ATOM   1478  CB  LYS B 178     -38.858   8.136  50.770  1.00 75.13           C  
ATOM   1479  O   LYS B 178     -39.087   4.995  49.864  1.00 75.13           O  
ATOM   1480  CG  LYS B 178     -38.665   8.426  52.251  1.00 75.13           C  
ATOM   1481  CD  LYS B 178     -39.697   9.422  52.764  1.00 75.13           C  
ATOM   1482  CE  LYS B 178     -39.497   9.725  54.243  1.00 75.13           C  
ATOM   1483  NZ  LYS B 178     -40.465  10.751  54.735  1.00 75.13           N  
ATOM   1484  N   ASN B 179     -38.990   6.476  48.125  1.00 73.57           N  
ATOM   1485  CA  ASN B 179     -39.700   5.597  47.202  1.00 73.57           C  
ATOM   1486  C   ASN B 179     -38.919   4.313  46.938  1.00 73.57           C  
ATOM   1487  CB  ASN B 179     -39.990   6.322  45.886  1.00 73.57           C  
ATOM   1488  O   ASN B 179     -39.502   3.229  46.871  1.00 73.57           O  
ATOM   1489  CG  ASN B 179     -41.466   6.608  45.689  1.00 73.57           C  
ATOM   1490  ND2 ASN B 179     -41.778   7.500  44.756  1.00 73.57           N  
ATOM   1491  OD1 ASN B 179     -42.318   6.034  46.371  1.00 73.57           O  
ATOM   1492  N   LYS B 180     -37.583   4.340  46.802  1.00 71.21           N  
ATOM   1493  CA  LYS B 180     -36.703   3.193  46.599  1.00 71.21           C  
ATOM   1494  C   LYS B 180     -36.704   2.276  47.818  1.00 71.21           C  
ATOM   1495  CB  LYS B 180     -35.278   3.658  46.294  1.00 71.21           C  
ATOM   1496  O   LYS B 180     -36.754   1.052  47.681  1.00 71.21           O  
ATOM   1497  CG  LYS B 180     -34.907   3.591  44.820  1.00 71.21           C  
ATOM   1498  CD  LYS B 180     -33.481   4.070  44.580  1.00 71.21           C  
ATOM   1499  CE  LYS B 180     -33.134   4.074  43.097  1.00 71.21           C  
ATOM   1500  NZ  LYS B 180     -31.762   4.610  42.851  1.00 71.21           N  
ATOM   1501  N   GLN B 181     -36.620   2.936  49.033  1.00 75.49           N  
ATOM   1502  CA  GLN B 181     -36.600   2.178  50.280  1.00 75.49           C  
ATOM   1503  C   GLN B 181     -37.933   1.474  50.518  1.00 75.49           C  
ATOM   1504  CB  GLN B 181     -36.273   3.095  51.460  1.00 75.49           C  
ATOM   1505  O   GLN B 181     -37.964   0.332  50.981  1.00 75.49           O  
ATOM   1506  CG  GLN B 181     -35.662   2.369  52.651  1.00 75.49           C  
ATOM   1507  CD  GLN B 181     -34.157   2.214  52.536  1.00 75.49           C  
ATOM   1508  NE2 GLN B 181     -33.595   1.286  53.303  1.00 75.49           N  
ATOM   1509  OE1 GLN B 181     -33.504   2.923  51.762  1.00 75.49           O  
ATOM   1510  N   ALA B 182     -38.997   2.185  50.235  1.00 73.11           N  
ATOM   1511  CA  ALA B 182     -40.330   1.604  50.380  1.00 73.11           C  
ATOM   1512  C   ALA B 182     -40.498   0.385  49.477  1.00 73.11           C  
ATOM   1513  CB  ALA B 182     -41.401   2.645  50.068  1.00 73.11           C  
ATOM   1514  O   ALA B 182     -41.104  -0.612  49.876  1.00 73.11           O  
ATOM   1515  N   PHE B 183     -39.937   0.461  48.247  1.00 69.25           N  
ATOM   1516  CA  PHE B 183     -39.937  -0.655  47.309  1.00 69.25           C  
ATOM   1517  C   PHE B 183     -39.181  -1.846  47.886  1.00 69.25           C  
ATOM   1518  CB  PHE B 183     -39.317  -0.236  45.973  1.00 69.25           C  
ATOM   1519  O   PHE B 183     -39.653  -2.983  47.812  1.00 69.25           O  
ATOM   1520  CG  PHE B 183     -39.369  -1.307  44.917  1.00 69.25           C  
ATOM   1521  CD1 PHE B 183     -38.224  -2.008  44.560  1.00 69.25           C  
ATOM   1522  CD2 PHE B 183     -40.565  -1.613  44.281  1.00 69.25           C  
ATOM   1523  CE1 PHE B 183     -38.270  -3.000  43.583  1.00 69.25           C  
ATOM   1524  CE2 PHE B 183     -40.619  -2.603  43.303  1.00 69.25           C  
ATOM   1525  CZ  PHE B 183     -39.470  -3.294  42.955  1.00 69.25           C  
ATOM   1526  N   LEU B 184     -37.986  -1.630  48.540  1.00 70.64           N  
ATOM   1527  CA  LEU B 184     -37.166  -2.676  49.141  1.00 70.64           C  
ATOM   1528  C   LEU B 184     -37.885  -3.319  50.323  1.00 70.64           C  
ATOM   1529  CB  LEU B 184     -35.820  -2.107  49.597  1.00 70.64           C  
ATOM   1530  O   LEU B 184     -37.837  -4.539  50.495  1.00 70.64           O  
ATOM   1531  CG  LEU B 184     -34.701  -2.095  48.554  1.00 70.64           C  
ATOM   1532  CD1 LEU B 184     -33.674  -1.019  48.890  1.00 70.64           C  
ATOM   1533  CD2 LEU B 184     -34.038  -3.466  48.465  1.00 70.64           C  
ATOM   1534  N   ASP B 185     -38.577  -2.552  51.178  1.00 72.07           N  
ATOM   1535  CA  ASP B 185     -39.305  -3.035  52.347  1.00 72.07           C  
ATOM   1536  C   ASP B 185     -40.507  -3.881  51.934  1.00 72.07           C  
ATOM   1537  CB  ASP B 185     -39.762  -1.862  53.217  1.00 72.07           C  
ATOM   1538  O   ASP B 185     -40.799  -4.902  52.561  1.00 72.07           O  
ATOM   1539  CG  ASP B 185     -38.657  -1.317  54.105  1.00 72.07           C  
ATOM   1540  OD1 ASP B 185     -37.599  -1.971  54.233  1.00 72.07           O  
ATOM   1541  OD2 ASP B 185     -38.847  -0.226  54.684  1.00 72.07           O  
ATOM   1542  N   GLU B 186     -41.252  -3.413  50.919  1.00 69.54           N  
ATOM   1543  CA  GLU B 186     -42.396  -4.153  50.393  1.00 69.54           C  
ATOM   1544  C   GLU B 186     -41.968  -5.511  49.843  1.00 69.54           C  
ATOM   1545  CB  GLU B 186     -43.106  -3.344  49.305  1.00 69.54           C  
ATOM   1546  O   GLU B 186     -42.700  -6.495  49.965  1.00 69.54           O  
ATOM   1547  CG  GLU B 186     -44.468  -2.810  49.726  1.00 69.54           C  
ATOM   1548  CD  GLU B 186     -45.116  -1.925  48.674  1.00 69.54           C  
ATOM   1549  OE1 GLU B 186     -46.178  -1.325  48.956  1.00 69.54           O  
ATOM   1550  OE2 GLU B 186     -44.558  -1.830  47.558  1.00 69.54           O  
ATOM   1551  N   LEU B 187     -40.768  -5.605  49.255  1.00 67.41           N  
ATOM   1552  CA  LEU B 187     -40.203  -6.857  48.764  1.00 67.41           C  
ATOM   1553  C   LEU B 187     -39.945  -7.824  49.915  1.00 67.41           C  
ATOM   1554  CB  LEU B 187     -38.903  -6.596  48.000  1.00 67.41           C  
ATOM   1555  O   LEU B 187     -40.132  -9.035  49.768  1.00 67.41           O  
ATOM   1556  CG  LEU B 187     -39.030  -6.415  46.487  1.00 67.41           C  
ATOM   1557  CD1 LEU B 187     -37.925  -5.501  45.968  1.00 67.41           C  
ATOM   1558  CD2 LEU B 187     -38.990  -7.766  45.781  1.00 67.41           C  
ATOM   1559  N   GLU B 188     -39.567  -7.201  51.106  1.00 66.82           N  
ATOM   1560  CA  GLU B 188     -39.215  -8.019  52.263  1.00 66.82           C  
ATOM   1561  C   GLU B 188     -40.461  -8.586  52.937  1.00 66.82           C  
ATOM   1562  CB  GLU B 188     -38.396  -7.206  53.268  1.00 66.82           C  
ATOM   1563  O   GLU B 188     -40.455  -9.726  53.406  1.00 66.82           O  
ATOM   1564  CG  GLU B 188     -36.903  -7.497  53.224  1.00 66.82           C  
ATOM   1565  CD  GLU B 188     -36.102  -6.677  54.222  1.00 66.82           C  
ATOM   1566  OE1 GLU B 188     -34.875  -6.893  54.340  1.00 66.82           O  
ATOM   1567  OE2 GLU B 188     -36.707  -5.811  54.893  1.00 66.82           O  
ATOM   1568  N   SER B 189     -41.507  -7.774  53.041  1.00 66.22           N  
ATOM   1569  CA  SER B 189     -42.656  -8.165  53.851  1.00 66.22           C  
ATOM   1570  C   SER B 189     -43.731  -8.832  52.999  1.00 66.22           C  
ATOM   1571  CB  SER B 189     -43.244  -6.949  54.569  1.00 66.22           C  
ATOM   1572  O   SER B 189     -44.574  -9.566  53.518  1.00 66.22           O  
ATOM   1573  OG  SER B 189     -43.585  -5.933  53.641  1.00 66.22           O  
ATOM   1574  N   SER B 190     -43.878  -8.248  51.787  1.00 61.19           N  
ATOM   1575  CA  SER B 190     -45.094  -8.628  51.075  1.00 61.19           C  
ATOM   1576  C   SER B 190     -44.914  -9.953  50.342  1.00 61.19           C  
ATOM   1577  CB  SER B 190     -45.495  -7.537  50.081  1.00 61.19           C  
ATOM   1578  O   SER B 190     -43.795 -10.319  49.975  1.00 61.19           O  
ATOM   1579  OG  SER B 190     -45.120  -7.894  48.762  1.00 61.19           O  
ATOM   1580  N   ASP B 191     -45.796 -10.966  50.652  1.00 62.49           N  
ATOM   1581  CA  ASP B 191     -45.865 -12.311  50.088  1.00 62.49           C  
ATOM   1582  C   ASP B 191     -46.207 -12.266  48.601  1.00 62.49           C  
ATOM   1583  CB  ASP B 191     -46.896 -13.155  50.840  1.00 62.49           C  
ATOM   1584  O   ASP B 191     -46.503 -13.299  47.996  1.00 62.49           O  
ATOM   1585  CG  ASP B 191     -46.329 -13.811  52.087  1.00 62.49           C  
ATOM   1586  OD1 ASP B 191     -45.100 -14.031  52.156  1.00 62.49           O  
ATOM   1587  OD2 ASP B 191     -47.119 -14.115  53.008  1.00 62.49           O  
ATOM   1588  N   LEU B 192     -46.537 -11.053  48.107  1.00 59.71           N  
ATOM   1589  CA  LEU B 192     -47.088 -11.005  46.757  1.00 59.71           C  
ATOM   1590  C   LEU B 192     -45.994 -11.217  45.716  1.00 59.71           C  
ATOM   1591  CB  LEU B 192     -47.790  -9.666  46.513  1.00 59.71           C  
ATOM   1592  O   LEU B 192     -44.819 -10.956  45.981  1.00 59.71           O  
ATOM   1593  CG  LEU B 192     -49.308  -9.653  46.697  1.00 59.71           C  
ATOM   1594  CD1 LEU B 192     -49.713  -8.561  47.682  1.00 59.71           C  
ATOM   1595  CD2 LEU B 192     -50.008  -9.458  45.356  1.00 59.71           C  
ATOM   1596  N   PRO B 193     -46.338 -11.904  44.611  1.00 61.38           N  
ATOM   1597  CA  PRO B 193     -45.383 -12.212  43.545  1.00 61.38           C  
ATOM   1598  C   PRO B 193     -44.643 -10.976  43.040  1.00 61.38           C  
ATOM   1599  CB  PRO B 193     -46.263 -12.809  42.444  1.00 61.38           C  
ATOM   1600  O   PRO B 193     -45.198  -9.874  43.045  1.00 61.38           O  
ATOM   1601  CG  PRO B 193     -47.650 -12.764  42.998  1.00 61.38           C  
ATOM   1602  CD  PRO B 193     -47.600 -12.132  44.359  1.00 61.38           C  
ATOM   1603  N   VAL B 194     -43.176 -10.952  43.040  1.00 63.23           N  
ATOM   1604  CA  VAL B 194     -42.177  -9.944  42.703  1.00 63.23           C  
ATOM   1605  C   VAL B 194     -42.595  -9.206  41.433  1.00 63.23           C  
ATOM   1606  CB  VAL B 194     -40.777 -10.571  42.519  1.00 63.23           C  
ATOM   1607  O   VAL B 194     -42.439  -7.987  41.336  1.00 63.23           O  
ATOM   1608  CG1 VAL B 194     -39.767  -9.517  42.068  1.00 63.23           C  
ATOM   1609  CG2 VAL B 194     -40.316 -11.236  43.814  1.00 63.23           C  
ATOM   1610  N   ALA B 195     -43.139  -9.939  40.379  1.00 66.08           N  
ATOM   1611  CA  ALA B 195     -43.494  -9.410  39.064  1.00 66.08           C  
ATOM   1612  C   ALA B 195     -44.585  -8.349  39.176  1.00 66.08           C  
ATOM   1613  CB  ALA B 195     -43.946 -10.539  38.141  1.00 66.08           C  
ATOM   1614  O   ALA B 195     -44.539  -7.328  38.486  1.00 66.08           O  
ATOM   1615  N   LEU B 196     -45.572  -8.602  39.946  1.00 64.59           N  
ATOM   1616  CA  LEU B 196     -46.717  -7.721  40.144  1.00 64.59           C  
ATOM   1617  C   LEU B 196     -46.315  -6.472  40.921  1.00 64.59           C  
ATOM   1618  CB  LEU B 196     -47.839  -8.456  40.882  1.00 64.59           C  
ATOM   1619  O   LEU B 196     -46.802  -5.375  40.637  1.00 64.59           O  
ATOM   1620  CG  LEU B 196     -49.033  -8.897  40.034  1.00 64.59           C  
ATOM   1621  CD1 LEU B 196     -49.508 -10.280  40.468  1.00 64.59           C  
ATOM   1622  CD2 LEU B 196     -50.165  -7.881  40.136  1.00 64.59           C  
ATOM   1623  N   LEU B 197     -45.374  -6.693  41.872  1.00 61.71           N  
ATOM   1624  CA  LEU B 197     -44.866  -5.617  42.715  1.00 61.71           C  
ATOM   1625  C   LEU B 197     -44.082  -4.603  41.889  1.00 61.71           C  
ATOM   1626  CB  LEU B 197     -43.978  -6.182  43.828  1.00 61.71           C  
ATOM   1627  O   LEU B 197     -44.182  -3.397  42.122  1.00 61.71           O  
ATOM   1628  CG  LEU B 197     -44.661  -6.446  45.171  1.00 61.71           C  
ATOM   1629  CD1 LEU B 197     -43.937  -7.557  45.924  1.00 61.71           C  
ATOM   1630  CD2 LEU B 197     -44.708  -5.170  46.006  1.00 61.71           C  
ATOM   1631  N   LEU B 198     -43.283  -5.091  40.861  1.00 68.42           N  
ATOM   1632  CA  LEU B 198     -42.492  -4.285  39.937  1.00 68.42           C  
ATOM   1633  C   LEU B 198     -43.394  -3.437  39.046  1.00 68.42           C  
ATOM   1634  CB  LEU B 198     -41.599  -5.180  39.074  1.00 68.42           C  
ATOM   1635  O   LEU B 198     -43.086  -2.275  38.770  1.00 68.42           O  
ATOM   1636  CG  LEU B 198     -40.185  -5.432  39.597  1.00 68.42           C  
ATOM   1637  CD1 LEU B 198     -39.648  -6.754  39.057  1.00 68.42           C  
ATOM   1638  CD2 LEU B 198     -39.260  -4.280  39.219  1.00 68.42           C  
ATOM   1639  N   ALA B 199     -44.514  -4.050  38.529  1.00 65.37           N  
ATOM   1640  CA  ALA B 199     -45.472  -3.409  37.632  1.00 65.37           C  
ATOM   1641  C   ALA B 199     -46.187  -2.254  38.328  1.00 65.37           C  
ATOM   1642  CB  ALA B 199     -46.487  -4.429  37.121  1.00 65.37           C  
ATOM   1643  O   ALA B 199     -46.418  -1.204  37.723  1.00 65.37           O  
ATOM   1644  N   GLN B 200     -46.560  -2.505  39.575  1.00 60.64           N  
ATOM   1645  CA  GLN B 200     -47.257  -1.521  40.396  1.00 60.64           C  
ATOM   1646  C   GLN B 200     -46.359  -0.327  40.706  1.00 60.64           C  
ATOM   1647  CB  GLN B 200     -47.751  -2.158  41.696  1.00 60.64           C  
ATOM   1648  O   GLN B 200     -46.823   0.815  40.733  1.00 60.64           O  
ATOM   1649  CG  GLN B 200     -49.264  -2.316  41.767  1.00 60.64           C  
ATOM   1650  CD  GLN B 200     -49.723  -2.998  43.042  1.00 60.64           C  
ATOM   1651  NE2 GLN B 200     -51.020  -3.271  43.135  1.00 60.64           N  
ATOM   1652  OE1 GLN B 200     -48.918  -3.279  43.937  1.00 60.64           O  
ATOM   1653  N   HIS B 201     -45.015  -0.645  40.887  1.00 59.66           N  
ATOM   1654  CA  HIS B 201     -44.008   0.361  41.207  1.00 59.66           C  
ATOM   1655  C   HIS B 201     -43.680   1.219  39.989  1.00 59.66           C  
ATOM   1656  CB  HIS B 201     -42.737  -0.304  41.739  1.00 59.66           C  
ATOM   1657  O   HIS B 201     -43.463   2.426  40.115  1.00 59.66           O  
ATOM   1658  CG  HIS B 201     -41.943   0.569  42.659  1.00 59.66           C  
ATOM   1659  CD2 HIS B 201     -41.939   0.665  44.009  1.00 59.66           C  
ATOM   1660  ND1 HIS B 201     -41.020   1.485  42.204  1.00 59.66           N  
ATOM   1661  CE1 HIS B 201     -40.480   2.108  43.238  1.00 59.66           C  
ATOM   1662  NE2 HIS B 201     -41.021   1.629  44.345  1.00 59.66           N  
ATOM   1663  N   LYS B 202     -43.623   0.537  38.874  1.00 63.07           N  
ATOM   1664  CA  LYS B 202     -43.378   1.234  37.615  1.00 63.07           C  
ATOM   1665  C   LYS B 202     -44.469   2.264  37.334  1.00 63.07           C  
ATOM   1666  CB  LYS B 202     -43.287   0.238  36.458  1.00 63.07           C  
ATOM   1667  O   LYS B 202     -44.182   3.371  36.876  1.00 63.07           O  
ATOM   1668  CG  LYS B 202     -42.173   0.540  35.466  1.00 63.07           C  
ATOM   1669  CD  LYS B 202     -42.087  -0.525  34.381  1.00 63.07           C  
ATOM   1670  CE  LYS B 202     -40.998  -0.204  33.366  1.00 63.07           C  
ATOM   1671  NZ  LYS B 202     -40.850  -1.288  32.350  1.00 63.07           N  
ATOM   1672  N   ASP B 203     -45.724   1.839  37.520  1.00 59.86           N  
ATOM   1673  CA  ASP B 203     -46.872   2.705  37.274  1.00 59.86           C  
ATOM   1674  C   ASP B 203     -46.870   3.903  38.222  1.00 59.86           C  
ATOM   1675  CB  ASP B 203     -48.178   1.921  37.421  1.00 59.86           C  
ATOM   1676  O   ASP B 203     -47.181   5.024  37.814  1.00 59.86           O  
ATOM   1677  CG  ASP B 203     -48.743   1.456  36.090  1.00 59.86           C  
ATOM   1678  OD1 ASP B 203     -48.298   1.951  35.032  1.00 59.86           O  
ATOM   1679  OD2 ASP B 203     -49.643   0.589  36.100  1.00 59.86           O  
ATOM   1680  N   ARG B 204     -46.548   3.647  39.460  1.00 57.32           N  
ATOM   1681  CA  ARG B 204     -46.527   4.664  40.506  1.00 57.32           C  
ATOM   1682  C   ARG B 204     -45.386   5.652  40.287  1.00 57.32           C  
ATOM   1683  CB  ARG B 204     -46.399   4.015  41.886  1.00 57.32           C  
ATOM   1684  O   ARG B 204     -45.541   6.851  40.527  1.00 57.32           O  
ATOM   1685  CG  ARG B 204     -47.472   4.448  42.872  1.00 57.32           C  
ATOM   1686  CD  ARG B 204     -47.394   3.660  44.172  1.00 57.32           C  
ATOM   1687  NE  ARG B 204     -47.954   4.411  45.292  1.00 57.32           N  
ATOM   1688  NH1 ARG B 204     -48.189   2.575  46.675  1.00 57.32           N  
ATOM   1689  NH2 ARG B 204     -48.818   4.654  47.406  1.00 57.32           N  
ATOM   1690  CZ  ARG B 204     -48.319   3.878  46.455  1.00 57.32           C  
ATOM   1691  N   SER B 205     -44.185   5.118  39.917  1.00 55.68           N  
ATOM   1692  CA  SER B 205     -42.989   5.916  39.668  1.00 55.68           C  
ATOM   1693  C   SER B 205     -43.205   6.891  38.515  1.00 55.68           C  
ATOM   1694  CB  SER B 205     -41.794   5.011  39.365  1.00 55.68           C  
ATOM   1695  O   SER B 205     -42.717   8.023  38.553  1.00 55.68           O  
ATOM   1696  OG  SER B 205     -42.229   3.736  38.925  1.00 55.68           O  
ATOM   1697  N   THR B 206     -43.890   6.540  37.419  1.00 57.06           N  
ATOM   1698  CA  THR B 206     -44.183   7.363  36.251  1.00 57.06           C  
ATOM   1699  C   THR B 206     -45.072   8.543  36.631  1.00 57.06           C  
ATOM   1700  CB  THR B 206     -44.866   6.538  35.144  1.00 57.06           C  
ATOM   1701  O   THR B 206     -44.878   9.657  36.140  1.00 57.06           O  
ATOM   1702  CG2 THR B 206     -44.101   6.644  33.828  1.00 57.06           C  
ATOM   1703  OG1 THR B 206     -44.918   5.163  35.543  1.00 57.06           O  
ATOM   1704  N   GLN B 207     -46.031   8.328  37.511  1.00 50.40           N  
ATOM   1705  CA  GLN B 207     -46.997   9.351  37.899  1.00 50.40           C  
ATOM   1706  C   GLN B 207     -46.323  10.477  38.677  1.00 50.40           C  
ATOM   1707  CB  GLN B 207     -48.123   8.738  38.733  1.00 50.40           C  
ATOM   1708  O   GLN B 207     -46.638  11.652  38.478  1.00 50.40           O  
ATOM   1709  CG  GLN B 207     -49.408   8.500  37.951  1.00 50.40           C  
ATOM   1710  CD  GLN B 207     -50.484   7.826  38.782  1.00 50.40           C  
ATOM   1711  NE2 GLN B 207     -51.526   7.337  38.118  1.00 50.40           N  
ATOM   1712  OE1 GLN B 207     -50.380   7.746  40.010  1.00 50.40           O  
ATOM   1713  N   LEU B 208     -45.410  10.140  39.584  1.00 50.32           N  
ATOM   1714  CA  LEU B 208     -44.747  11.098  40.462  1.00 50.32           C  
ATOM   1715  C   LEU B 208     -43.795  11.990  39.673  1.00 50.32           C  
ATOM   1716  CB  LEU B 208     -43.982  10.370  41.570  1.00 50.32           C  
ATOM   1717  O   LEU B 208     -43.676  13.184  39.957  1.00 50.32           O  
ATOM   1718  CG  LEU B 208     -44.708  10.218  42.908  1.00 50.32           C  
ATOM   1719  CD1 LEU B 208     -44.378   8.870  43.539  1.00 50.32           C  
ATOM   1720  CD2 LEU B 208     -44.340  11.360  43.849  1.00 50.32           C  
ATOM   1721  N   GLU B 209     -43.061  11.427  38.656  1.00 49.24           N  
ATOM   1722  CA  GLU B 209     -42.101  12.159  37.835  1.00 49.24           C  
ATOM   1723  C   GLU B 209     -42.783  13.274  37.048  1.00 49.24           C  
ATOM   1724  CB  GLU B 209     -41.375  11.208  36.879  1.00 49.24           C  
ATOM   1725  O   GLU B 209     -42.207  14.345  36.852  1.00 49.24           O  
ATOM   1726  CG  GLU B 209     -39.997  10.783  37.364  1.00 49.24           C  
ATOM   1727  CD  GLU B 209     -39.320   9.782  36.441  1.00 49.24           C  
ATOM   1728  OE1 GLU B 209     -38.146   9.425  36.690  1.00 49.24           O  
ATOM   1729  OE2 GLU B 209     -39.968   9.352  35.461  1.00 49.24           O  
ATOM   1730  N   MET B 210     -44.024  13.169  36.580  1.00 44.49           N  
ATOM   1731  CA  MET B 210     -44.753  14.119  35.745  1.00 44.49           C  
ATOM   1732  C   MET B 210     -45.062  15.397  36.517  1.00 44.49           C  
ATOM   1733  CB  MET B 210     -46.050  13.495  35.226  1.00 44.49           C  
ATOM   1734  O   MET B 210     -45.102  16.483  35.937  1.00 44.49           O  
ATOM   1735  CG  MET B 210     -45.872  12.671  33.961  1.00 44.49           C  
ATOM   1736  SD  MET B 210     -47.470  12.116  33.252  1.00 44.49           S  
ATOM   1737  CE  MET B 210     -48.191  13.717  32.794  1.00 44.49           C  
ATOM   1738  N   GLN B 211     -45.359  15.350  37.797  1.00 42.02           N  
ATOM   1739  CA  GLN B 211     -45.759  16.509  38.588  1.00 42.02           C  
ATOM   1740  C   GLN B 211     -44.599  17.487  38.755  1.00 42.02           C  
ATOM   1741  CB  GLN B 211     -46.278  16.072  39.959  1.00 42.02           C  
ATOM   1742  O   GLN B 211     -44.807  18.701  38.814  1.00 42.02           O  
ATOM   1743  CG  GLN B 211     -47.795  15.962  40.035  1.00 42.02           C  
ATOM   1744  CD  GLN B 211     -48.281  15.485  41.391  1.00 42.02           C  
ATOM   1745  NE2 GLN B 211     -49.547  15.087  41.460  1.00 42.02           N  
ATOM   1746  OE1 GLN B 211     -47.525  15.475  42.368  1.00 42.02           O  
ATOM   1747  N   LEU B 212     -43.352  17.054  38.896  1.00 41.68           N  
ATOM   1748  CA  LEU B 212     -42.245  17.891  39.346  1.00 41.68           C  
ATOM   1749  C   LEU B 212     -41.735  18.773  38.211  1.00 41.68           C  
ATOM   1750  CB  LEU B 212     -41.105  17.027  39.889  1.00 41.68           C  
ATOM   1751  O   LEU B 212     -41.088  19.794  38.455  1.00 41.68           O  
ATOM   1752  CG  LEU B 212     -41.133  16.730  41.389  1.00 41.68           C  
ATOM   1753  CD1 LEU B 212     -40.476  15.384  41.676  1.00 41.68           C  
ATOM   1754  CD2 LEU B 212     -40.442  17.845  42.167  1.00 41.68           C  
ATOM   1755  N   GLU B 213     -41.651  18.402  36.910  1.00 40.00           N  
ATOM   1756  CA  GLU B 213     -40.863  19.033  35.856  1.00 40.00           C  
ATOM   1757  C   GLU B 213     -41.471  20.369  35.437  1.00 40.00           C  
ATOM   1758  CB  GLU B 213     -40.746  18.105  34.644  1.00 40.00           C  
ATOM   1759  O   GLU B 213     -41.011  20.992  34.478  1.00 40.00           O  
ATOM   1760  CG  GLU B 213     -39.389  17.428  34.517  1.00 40.00           C  
ATOM   1761  CD  GLU B 213     -39.258  16.577  33.264  1.00 40.00           C  
ATOM   1762  OE1 GLU B 213     -38.145  16.075  32.985  1.00 40.00           O  
ATOM   1763  OE2 GLU B 213     -40.276  16.411  32.556  1.00 40.00           O  
ATOM   1764  N   LYS B 214     -42.549  20.899  35.943  1.00 34.01           N  
ATOM   1765  CA  LYS B 214     -42.998  22.068  35.193  1.00 34.01           C  
ATOM   1766  C   LYS B 214     -42.050  23.247  35.392  1.00 34.01           C  
ATOM   1767  CB  LYS B 214     -44.417  22.461  35.609  1.00 34.01           C  
ATOM   1768  O   LYS B 214     -41.911  23.758  36.505  1.00 34.01           O  
ATOM   1769  CG  LYS B 214     -45.510  21.808  34.776  1.00 34.01           C  
ATOM   1770  CD  LYS B 214     -46.890  22.321  35.165  1.00 34.01           C  
ATOM   1771  CE  LYS B 214     -47.985  21.671  34.328  1.00 34.01           C  
ATOM   1772  NZ  LYS B 214     -49.346  22.102  34.767  1.00 34.01           N  
ATOM   1773  N   PRO B 215     -40.808  23.227  34.742  1.00 35.07           N  
ATOM   1774  CA  PRO B 215     -39.806  24.295  34.806  1.00 35.07           C  
ATOM   1775  C   PRO B 215     -40.379  25.664  34.446  1.00 35.07           C  
ATOM   1776  CB  PRO B 215     -38.757  23.855  33.781  1.00 35.07           C  
ATOM   1777  O   PRO B 215     -41.188  25.775  33.521  1.00 35.07           O  
ATOM   1778  CG  PRO B 215     -39.408  22.745  33.021  1.00 35.07           C  
ATOM   1779  CD  PRO B 215     -40.735  22.445  33.656  1.00 35.07           C  
ATOM   1780  N   LYS B 216     -40.495  26.598  35.386  1.00 32.44           N  
ATOM   1781  CA  LYS B 216     -40.940  27.975  35.195  1.00 32.44           C  
ATOM   1782  C   LYS B 216     -39.975  28.745  34.298  1.00 32.44           C  
ATOM   1783  CB  LYS B 216     -41.083  28.686  36.541  1.00 32.44           C  
ATOM   1784  O   LYS B 216     -38.757  28.600  34.419  1.00 32.44           O  
ATOM   1785  CG  LYS B 216     -42.441  28.494  37.201  1.00 32.44           C  
ATOM   1786  CD  LYS B 216     -42.556  29.299  38.489  1.00 32.44           C  
ATOM   1787  CE  LYS B 216     -43.901  29.081  39.168  1.00 32.44           C  
ATOM   1788  NZ  LYS B 216     -43.998  29.827  40.459  1.00 32.44           N  
ATOM   1789  N   PRO B 217     -40.365  29.312  33.171  1.00 30.03           N  
ATOM   1790  CA  PRO B 217     -39.700  30.035  32.084  1.00 30.03           C  
ATOM   1791  C   PRO B 217     -38.920  31.252  32.576  1.00 30.03           C  
ATOM   1792  CB  PRO B 217     -40.861  30.460  31.181  1.00 30.03           C  
ATOM   1793  O   PRO B 217     -39.453  32.068  33.332  1.00 30.03           O  
ATOM   1794  CG  PRO B 217     -42.086  30.265  32.017  1.00 30.03           C  
ATOM   1795  CD  PRO B 217     -41.688  29.583  33.294  1.00 30.03           C  
ATOM   1796  N   VAL B 218     -37.626  31.084  32.975  1.00 32.11           N  
ATOM   1797  CA  VAL B 218     -36.719  32.112  33.474  1.00 32.11           C  
ATOM   1798  C   VAL B 218     -36.493  33.170  32.397  1.00 32.11           C  
ATOM   1799  CB  VAL B 218     -35.368  31.509  33.920  1.00 32.11           C  
ATOM   1800  O   VAL B 218     -36.214  32.840  31.242  1.00 32.11           O  
ATOM   1801  CG1 VAL B 218     -34.608  32.487  34.813  1.00 32.11           C  
ATOM   1802  CG2 VAL B 218     -35.590  30.182  34.644  1.00 32.11           C  
ATOM   1803  N   LYS B 219     -36.887  34.446  32.540  1.00 27.16           N  
ATOM   1804  CA  LYS B 219     -36.890  35.629  31.685  1.00 27.16           C  
ATOM   1805  C   LYS B 219     -35.475  36.160  31.476  1.00 27.16           C  
ATOM   1806  CB  LYS B 219     -37.776  36.722  32.284  1.00 27.16           C  
ATOM   1807  O   LYS B 219     -34.695  36.253  32.426  1.00 27.16           O  
ATOM   1808  CG  LYS B 219     -39.252  36.578  31.943  1.00 27.16           C  
ATOM   1809  CD  LYS B 219     -40.060  37.770  32.440  1.00 27.16           C  
ATOM   1810  CE  LYS B 219     -41.543  37.610  32.133  1.00 27.16           C  
ATOM   1811  NZ  LYS B 219     -42.349  38.737  32.689  1.00 27.16           N  
ATOM   1812  N   PRO B 220     -34.876  36.232  30.179  1.00 26.98           N  
ATOM   1813  CA  PRO B 220     -33.581  36.525  29.561  1.00 26.98           C  
ATOM   1814  C   PRO B 220     -33.108  37.952  29.829  1.00 26.98           C  
ATOM   1815  CB  PRO B 220     -33.846  36.309  28.069  1.00 26.98           C  
ATOM   1816  O   PRO B 220     -33.851  38.908  29.589  1.00 26.98           O  
ATOM   1817  CG  PRO B 220     -35.333  36.214  27.954  1.00 26.98           C  
ATOM   1818  CD  PRO B 220     -35.921  36.243  29.336  1.00 26.98           C  
ATOM   1819  N   VAL B 221     -32.379  38.286  30.932  1.00 27.07           N  
ATOM   1820  CA  VAL B 221     -31.998  39.648  31.290  1.00 27.07           C  
ATOM   1821  C   VAL B 221     -30.872  40.127  30.377  1.00 27.07           C  
ATOM   1822  CB  VAL B 221     -31.563  39.746  32.770  1.00 27.07           C  
ATOM   1823  O   VAL B 221     -29.899  39.404  30.149  1.00 27.07           O  
ATOM   1824  CG1 VAL B 221     -31.305  41.199  33.162  1.00 27.07           C  
ATOM   1825  CG2 VAL B 221     -32.622  39.124  33.679  1.00 27.07           C  
ATOM   1826  N   THR B 222     -30.936  41.157  29.425  1.00 23.17           N  
ATOM   1827  CA  THR B 222     -30.270  41.789  28.292  1.00 23.17           C  
ATOM   1828  C   THR B 222     -29.142  42.700  28.766  1.00 23.17           C  
ATOM   1829  CB  THR B 222     -31.265  42.599  27.440  1.00 23.17           C  
ATOM   1830  O   THR B 222     -29.392  43.731  29.393  1.00 23.17           O  
ATOM   1831  CG2 THR B 222     -31.635  41.850  26.164  1.00 23.17           C  
ATOM   1832  OG1 THR B 222     -32.454  42.839  28.203  1.00 23.17           O  
ATOM   1833  N   PHE B 223     -28.047  42.210  29.494  1.00 25.07           N  
ATOM   1834  CA  PHE B 223     -27.191  43.296  29.956  1.00 25.07           C  
ATOM   1835  C   PHE B 223     -26.488  43.968  28.783  1.00 25.07           C  
ATOM   1836  CB  PHE B 223     -26.157  42.777  30.960  1.00 25.07           C  
ATOM   1837  O   PHE B 223     -26.400  43.395  27.695  1.00 25.07           O  
ATOM   1838  CG  PHE B 223     -26.580  42.924  32.397  1.00 25.07           C  
ATOM   1839  CD1 PHE B 223     -26.336  44.102  33.091  1.00 25.07           C  
ATOM   1840  CD2 PHE B 223     -27.222  41.882  33.054  1.00 25.07           C  
ATOM   1841  CE1 PHE B 223     -26.727  44.241  34.421  1.00 25.07           C  
ATOM   1842  CE2 PHE B 223     -27.615  42.013  34.383  1.00 25.07           C  
ATOM   1843  CZ  PHE B 223     -27.365  43.193  35.065  1.00 25.07           C  
ATOM   1844  N   SER B 224     -25.618  45.263  29.038  1.00 24.11           N  
ATOM   1845  CA  SER B 224     -25.130  46.570  28.608  1.00 24.11           C  
ATOM   1846  C   SER B 224     -23.797  46.448  27.877  1.00 24.11           C  
ATOM   1847  CB  SER B 224     -24.979  47.507  29.807  1.00 24.11           C  
ATOM   1848  O   SER B 224     -23.118  45.425  27.980  1.00 24.11           O  
ATOM   1849  OG  SER B 224     -24.034  46.994  30.731  1.00 24.11           O  
ATOM   1850  N   THR B 225     -23.211  47.414  27.043  1.00 25.88           N  
ATOM   1851  CA  THR B 225     -22.353  47.655  25.888  1.00 25.88           C  
ATOM   1852  C   THR B 225     -20.882  47.631  26.292  1.00 25.88           C  
ATOM   1853  CB  THR B 225     -22.684  49.001  25.218  1.00 25.88           C  
ATOM   1854  O   THR B 225     -20.491  48.271  27.270  1.00 25.88           O  
ATOM   1855  CG2 THR B 225     -23.827  48.854  24.220  1.00 25.88           C  
ATOM   1856  OG1 THR B 225     -23.062  49.949  26.225  1.00 25.88           O  
ATOM   1857  N   GLY B 226     -20.026  46.625  26.392  1.00 25.27           N  
ATOM   1858  CA  GLY B 226     -18.719  46.271  26.922  1.00 25.27           C  
ATOM   1859  C   GLY B 226     -17.572  46.871  26.130  1.00 25.27           C  
ATOM   1860  O   GLY B 226     -16.426  46.437  26.263  1.00 25.27           O  
ATOM   1861  N   ILE B 227     -17.603  47.580  25.019  1.00 28.65           N  
ATOM   1862  CA  ILE B 227     -16.555  47.520  24.006  1.00 28.65           C  
ATOM   1863  C   ILE B 227     -15.382  48.403  24.424  1.00 28.65           C  
ATOM   1864  CB  ILE B 227     -17.084  47.952  22.620  1.00 28.65           C  
ATOM   1865  O   ILE B 227     -15.554  49.599  24.670  1.00 28.65           O  
ATOM   1866  CG1 ILE B 227     -18.265  47.070  22.200  1.00 28.65           C  
ATOM   1867  CG2 ILE B 227     -15.965  47.901  21.576  1.00 28.65           C  
ATOM   1868  CD1 ILE B 227     -18.986  47.554  20.949  1.00 28.65           C  
ATOM   1869  N   LYS B 228     -14.442  47.790  25.139  1.00 28.73           N  
ATOM   1870  CA  LYS B 228     -13.374  48.552  25.780  1.00 28.73           C  
ATOM   1871  C   LYS B 228     -12.427  49.151  24.744  1.00 28.73           C  
ATOM   1872  CB  LYS B 228     -12.593  47.667  26.753  1.00 28.73           C  
ATOM   1873  O   LYS B 228     -12.003  48.464  23.812  1.00 28.73           O  
ATOM   1874  CG  LYS B 228     -13.240  47.535  28.124  1.00 28.73           C  
ATOM   1875  CD  LYS B 228     -12.297  46.881  29.126  1.00 28.73           C  
ATOM   1876  CE  LYS B 228     -12.951  46.729  30.493  1.00 28.73           C  
ATOM   1877  NZ  LYS B 228     -12.041  46.061  31.471  1.00 28.73           N  
ATOM   1878  N   MET B 229     -12.316  50.525  24.639  1.00 28.30           N  
ATOM   1879  CA  MET B 229     -11.813  51.732  23.989  1.00 28.30           C  
ATOM   1880  C   MET B 229     -10.421  52.086  24.502  1.00 28.30           C  
ATOM   1881  CB  MET B 229     -12.769  52.904  24.217  1.00 28.30           C  
ATOM   1882  O   MET B 229     -10.177  52.068  25.709  1.00 28.30           O  
ATOM   1883  CG  MET B 229     -13.011  53.748  22.976  1.00 28.30           C  
ATOM   1884  SD  MET B 229     -14.795  53.943  22.595  1.00 28.30           S  
ATOM   1885  CE  MET B 229     -14.715  55.270  21.361  1.00 28.30           C  
ATOM   1886  N   GLY B 230      -9.113  51.766  23.899  1.00 30.16           N  
ATOM   1887  CA  GLY B 230      -8.052  52.745  23.725  1.00 30.16           C  
ATOM   1888  C   GLY B 230      -6.700  52.116  23.446  1.00 30.16           C  
ATOM   1889  O   GLY B 230      -5.662  52.757  23.625  1.00 30.16           O  
ATOM   1890  N   GLN B 231      -6.535  50.808  23.397  1.00 32.25           N  
ATOM   1891  CA  GLN B 231      -5.148  50.395  23.583  1.00 32.25           C  
ATOM   1892  C   GLN B 231      -4.291  50.790  22.384  1.00 32.25           C  
ATOM   1893  CB  GLN B 231      -5.063  48.886  23.814  1.00 32.25           C  
ATOM   1894  O   GLN B 231      -4.646  50.504  21.239  1.00 32.25           O  
ATOM   1895  CG  GLN B 231      -4.586  48.503  25.209  1.00 32.25           C  
ATOM   1896  CD  GLN B 231      -4.615  47.005  25.448  1.00 32.25           C  
ATOM   1897  NE2 GLN B 231      -4.124  46.580  26.608  1.00 32.25           N  
ATOM   1898  OE1 GLN B 231      -5.075  46.236  24.599  1.00 32.25           O  
ATOM   1899  N   HIS B 232      -3.462  51.837  22.637  1.00 31.42           N  
ATOM   1900  CA  HIS B 232      -2.629  52.635  21.744  1.00 31.42           C  
ATOM   1901  C   HIS B 232      -1.488  51.804  21.167  1.00 31.42           C  
ATOM   1902  CB  HIS B 232      -2.071  53.854  22.480  1.00 31.42           C  
ATOM   1903  O   HIS B 232      -0.618  51.337  21.906  1.00 31.42           O  
ATOM   1904  CG  HIS B 232      -2.906  55.085  22.321  1.00 31.42           C  
ATOM   1905  CD2 HIS B 232      -3.739  55.712  23.185  1.00 31.42           C  
ATOM   1906  ND1 HIS B 232      -2.941  55.814  21.152  1.00 31.42           N  
ATOM   1907  CE1 HIS B 232      -3.761  56.840  21.305  1.00 31.42           C  
ATOM   1908  NE2 HIS B 232      -4.259  56.801  22.529  1.00 31.42           N  
ATOM   1909  N   ILE B 233      -1.708  50.778  20.365  1.00 33.56           N  
ATOM   1910  CA  ILE B 233      -0.719  49.837  19.851  1.00 33.56           C  
ATOM   1911  C   ILE B 233       0.300  50.579  18.989  1.00 33.56           C  
ATOM   1912  CB  ILE B 233      -1.385  48.705  19.038  1.00 33.56           C  
ATOM   1913  O   ILE B 233      -0.068  51.252  18.023  1.00 33.56           O  
ATOM   1914  CG1 ILE B 233      -2.429  47.977  19.892  1.00 33.56           C  
ATOM   1915  CG2 ILE B 233      -0.331  47.727  18.510  1.00 33.56           C  
ATOM   1916  CD1 ILE B 233      -3.312  47.016  19.107  1.00 33.56           C  
ATOM   1917  N   SER B 234       1.315  51.057  19.656  1.00 30.10           N  
ATOM   1918  CA  SER B 234       2.390  51.824  19.037  1.00 30.10           C  
ATOM   1919  C   SER B 234       3.071  51.027  17.929  1.00 30.10           C  
ATOM   1920  CB  SER B 234       3.423  52.241  20.084  1.00 30.10           C  
ATOM   1921  O   SER B 234       3.659  49.975  18.186  1.00 30.10           O  
ATOM   1922  OG  SER B 234       4.271  53.259  19.578  1.00 30.10           O  
ATOM   1923  N   LEU B 235       2.499  50.915  16.741  1.00 32.89           N  
ATOM   1924  CA  LEU B 235       2.816  50.090  15.580  1.00 32.89           C  
ATOM   1925  C   LEU B 235       4.159  50.490  14.980  1.00 32.89           C  
ATOM   1926  CB  LEU B 235       1.716  50.208  14.522  1.00 32.89           C  
ATOM   1927  O   LEU B 235       4.520  51.670  14.984  1.00 32.89           O  
ATOM   1928  CG  LEU B 235       0.462  49.363  14.751  1.00 32.89           C  
ATOM   1929  CD1 LEU B 235      -0.773  50.096  14.235  1.00 32.89           C  
ATOM   1930  CD2 LEU B 235       0.603  48.003  14.076  1.00 32.89           C  
ATOM   1931  N   ALA B 236       5.149  49.574  15.170  1.00 34.71           N  
ATOM   1932  CA  ALA B 236       6.484  49.573  14.578  1.00 34.71           C  
ATOM   1933  C   ALA B 236       6.425  49.913  13.092  1.00 34.71           C  
ATOM   1934  CB  ALA B 236       7.157  48.218  14.785  1.00 34.71           C  
ATOM   1935  O   ALA B 236       5.500  49.498  12.390  1.00 34.71           O  
ATOM   1936  N   PRO B 237       7.061  51.120  12.735  1.00 32.88           N  
ATOM   1937  CA  PRO B 237       6.908  51.694  11.396  1.00 32.88           C  
ATOM   1938  C   PRO B 237       7.278  50.711  10.287  1.00 32.88           C  
ATOM   1939  CB  PRO B 237       7.869  52.886  11.412  1.00 32.88           C  
ATOM   1940  O   PRO B 237       8.311  50.042  10.369  1.00 32.88           O  
ATOM   1941  CG  PRO B 237       8.617  52.756  12.699  1.00 32.88           C  
ATOM   1942  CD  PRO B 237       8.088  51.562  13.440  1.00 32.88           C  
ATOM   1943  N   ILE B 238       6.293  50.026   9.699  1.00 36.39           N  
ATOM   1944  CA  ILE B 238       6.341  49.005   8.659  1.00 36.39           C  
ATOM   1945  C   ILE B 238       7.115  49.532   7.453  1.00 36.39           C  
ATOM   1946  CB  ILE B 238       4.922  48.563   8.235  1.00 36.39           C  
ATOM   1947  O   ILE B 238       6.988  50.704   7.090  1.00 36.39           O  
ATOM   1948  CG1 ILE B 238       4.105  48.141   9.461  1.00 36.39           C  
ATOM   1949  CG2 ILE B 238       4.994  47.430   7.207  1.00 36.39           C  
ATOM   1950  CD1 ILE B 238       2.618  47.968   9.185  1.00 36.39           C  
ATOM   1951  N   HIS B 239       8.380  48.992   7.362  1.00 39.61           N  
ATOM   1952  CA  HIS B 239       9.125  49.250   6.135  1.00 39.61           C  
ATOM   1953  C   HIS B 239       8.231  49.114   4.908  1.00 39.61           C  
ATOM   1954  CB  HIS B 239      10.319  48.300   6.024  1.00 39.61           C  
ATOM   1955  O   HIS B 239       7.557  48.095   4.736  1.00 39.61           O  
ATOM   1956  CG  HIS B 239      11.544  48.790   6.728  1.00 39.61           C  
ATOM   1957  CD2 HIS B 239      12.093  48.429   7.911  1.00 39.61           C  
ATOM   1958  ND1 HIS B 239      12.354  49.778   6.211  1.00 39.61           N  
ATOM   1959  CE1 HIS B 239      13.353  50.002   7.049  1.00 39.61           C  
ATOM   1960  NE2 HIS B 239      13.218  49.197   8.088  1.00 39.61           N  
ATOM   1961  N   LYS B 240       7.704  50.215   4.407  1.00 37.71           N  
ATOM   1962  CA  LYS B 240       6.721  50.361   3.337  1.00 37.71           C  
ATOM   1963  C   LYS B 240       7.202  49.691   2.053  1.00 37.71           C  
ATOM   1964  CB  LYS B 240       6.426  51.839   3.078  1.00 37.71           C  
ATOM   1965  O   LYS B 240       8.253  50.048   1.517  1.00 37.71           O  
ATOM   1966  CG  LYS B 240       5.043  52.284   3.532  1.00 37.71           C  
ATOM   1967  CD  LYS B 240       4.822  53.769   3.278  1.00 37.71           C  
ATOM   1968  CE  LYS B 240       3.473  54.234   3.812  1.00 37.71           C  
ATOM   1969  NZ  LYS B 240       3.279  55.703   3.623  1.00 37.71           N  
ATOM   1970  N   LEU B 241       7.174  48.317   2.117  1.00 37.99           N  
ATOM   1971  CA  LEU B 241       7.409  47.642   0.845  1.00 37.99           C  
ATOM   1972  C   LEU B 241       6.575  48.270  -0.266  1.00 37.99           C  
ATOM   1973  CB  LEU B 241       7.085  46.150   0.962  1.00 37.99           C  
ATOM   1974  O   LEU B 241       5.372  48.486  -0.098  1.00 37.99           O  
ATOM   1975  CG  LEU B 241       8.249  45.231   1.336  1.00 37.99           C  
ATOM   1976  CD1 LEU B 241       7.770  44.119   2.264  1.00 37.99           C  
ATOM   1977  CD2 LEU B 241       8.895  44.648   0.084  1.00 37.99           C  
ATOM   1978  N   GLU B 242       7.213  49.168  -0.971  1.00 36.42           N  
ATOM   1979  CA  GLU B 242       6.535  49.816  -2.090  1.00 36.42           C  
ATOM   1980  C   GLU B 242       5.807  48.795  -2.959  1.00 36.42           C  
ATOM   1981  CB  GLU B 242       7.533  50.611  -2.936  1.00 36.42           C  
ATOM   1982  O   GLU B 242       6.437  47.926  -3.566  1.00 36.42           O  
ATOM   1983  CG  GLU B 242       7.647  52.076  -2.538  1.00 36.42           C  
ATOM   1984  CD  GLU B 242       8.615  52.861  -3.408  1.00 36.42           C  
ATOM   1985  OE1 GLU B 242       8.726  54.095  -3.231  1.00 36.42           O  
ATOM   1986  OE2 GLU B 242       9.268  52.236  -4.273  1.00 36.42           O  
ATOM   1987  N   GLU B 243       4.787  48.056  -2.390  1.00 40.85           N  
ATOM   1988  CA  GLU B 243       3.989  47.034  -3.063  1.00 40.85           C  
ATOM   1989  C   GLU B 243       3.393  47.567  -4.362  1.00 40.85           C  
ATOM   1990  CB  GLU B 243       2.877  46.528  -2.141  1.00 40.85           C  
ATOM   1991  O   GLU B 243       3.076  48.753  -4.466  1.00 40.85           O  
ATOM   1992  CG  GLU B 243       3.288  45.350  -1.270  1.00 40.85           C  
ATOM   1993  CD  GLU B 243       2.187  44.885  -0.330  1.00 40.85           C  
ATOM   1994  OE1 GLU B 243       2.394  43.892   0.404  1.00 40.85           O  
ATOM   1995  OE2 GLU B 243       1.107  45.518  -0.329  1.00 40.85           O  
ATOM   1996  N   ALA B 244       3.758  46.935  -5.459  1.00 43.07           N  
ATOM   1997  CA  ALA B 244       3.160  47.202  -6.765  1.00 43.07           C  
ATOM   1998  C   ALA B 244       1.637  47.238  -6.674  1.00 43.07           C  
ATOM   1999  CB  ALA B 244       3.605  46.150  -7.779  1.00 43.07           C  
ATOM   2000  O   ALA B 244       1.025  46.362  -6.060  1.00 43.07           O  
ATOM   2001  N   LEU B 245       1.013  48.407  -6.565  1.00 40.69           N  
ATOM   2002  CA  LEU B 245      -0.414  48.631  -6.357  1.00 40.69           C  
ATOM   2003  C   LEU B 245      -1.242  47.813  -7.342  1.00 40.69           C  
ATOM   2004  CB  LEU B 245      -0.749  50.118  -6.502  1.00 40.69           C  
ATOM   2005  O   LEU B 245      -0.814  47.577  -8.474  1.00 40.69           O  
ATOM   2006  CG  LEU B 245      -0.585  50.976  -5.247  1.00 40.69           C  
ATOM   2007  CD1 LEU B 245      -0.100  52.373  -5.619  1.00 40.69           C  
ATOM   2008  CD2 LEU B 245      -1.898  51.048  -4.474  1.00 40.69           C  
ATOM   2009  N   TYR B 246      -2.134  46.892  -6.935  1.00 50.80           N  
ATOM   2010  CA  TYR B 246      -3.091  46.104  -7.704  1.00 50.80           C  
ATOM   2011  C   TYR B 246      -3.860  46.983  -8.684  1.00 50.80           C  
ATOM   2012  CB  TYR B 246      -4.069  45.384  -6.771  1.00 50.80           C  
ATOM   2013  O   TYR B 246      -4.372  48.040  -8.308  1.00 50.80           O  
ATOM   2014  CG  TYR B 246      -5.070  44.516  -7.493  1.00 50.80           C  
ATOM   2015  CD1 TYR B 246      -6.355  44.979  -7.764  1.00 50.80           C  
ATOM   2016  CD2 TYR B 246      -4.734  43.231  -7.904  1.00 50.80           C  
ATOM   2017  CE1 TYR B 246      -7.282  44.182  -8.428  1.00 50.80           C  
ATOM   2018  CE2 TYR B 246      -5.652  42.425  -8.568  1.00 50.80           C  
ATOM   2019  OH  TYR B 246      -7.835  42.115  -9.483  1.00 50.80           O  
ATOM   2020  CZ  TYR B 246      -6.922  42.908  -8.826  1.00 50.80           C  
ATOM   2021  N   GLU B 247      -3.503  46.943  -9.953  1.00 53.79           N  
ATOM   2022  CA  GLU B 247      -4.294  47.649 -10.957  1.00 53.79           C  
ATOM   2023  C   GLU B 247      -5.553  46.867 -11.318  1.00 53.79           C  
ATOM   2024  CB  GLU B 247      -3.459  47.909 -12.214  1.00 53.79           C  
ATOM   2025  O   GLU B 247      -5.472  45.725 -11.776  1.00 53.79           O  
ATOM   2026  CG  GLU B 247      -3.674  49.288 -12.821  1.00 53.79           C  
ATOM   2027  CD  GLU B 247      -2.808  49.548 -14.043  1.00 53.79           C  
ATOM   2028  OE1 GLU B 247      -2.969  50.610 -14.686  1.00 53.79           O  
ATOM   2029  OE2 GLU B 247      -1.963  48.681 -14.361  1.00 53.79           O  
ATOM   2030  N   TYR B 248      -6.686  47.217 -10.858  1.00 58.06           N  
ATOM   2031  CA  TYR B 248      -7.982  46.588 -11.087  1.00 58.06           C  
ATOM   2032  C   TYR B 248      -8.315  46.550 -12.573  1.00 58.06           C  
ATOM   2033  CB  TYR B 248      -9.083  47.331 -10.324  1.00 58.06           C  
ATOM   2034  O   TYR B 248      -8.230  47.570 -13.261  1.00 58.06           O  
ATOM   2035  CG  TYR B 248     -10.466  46.773 -10.557  1.00 58.06           C  
ATOM   2036  CD1 TYR B 248     -11.361  47.413 -11.412  1.00 58.06           C  
ATOM   2037  CD2 TYR B 248     -10.880  45.607  -9.924  1.00 58.06           C  
ATOM   2038  CE1 TYR B 248     -12.637  46.904 -11.629  1.00 58.06           C  
ATOM   2039  CE2 TYR B 248     -12.154  45.088 -10.133  1.00 58.06           C  
ATOM   2040  OH  TYR B 248     -14.286  45.234 -11.197  1.00 58.06           O  
ATOM   2041  CZ  TYR B 248     -13.024  45.743 -10.986  1.00 58.06           C  
ATOM   2042  N   GLN B 249      -8.399  45.365 -13.154  1.00 72.23           N  
ATOM   2043  CA  GLN B 249      -8.893  45.210 -14.518  1.00 72.23           C  
ATOM   2044  C   GLN B 249     -10.336  44.713 -14.527  1.00 72.23           C  
ATOM   2045  CB  GLN B 249      -8.002  44.249 -15.306  1.00 72.23           C  
ATOM   2046  O   GLN B 249     -10.642  43.668 -13.948  1.00 72.23           O  
ATOM   2047  CG  GLN B 249      -6.690  44.867 -15.771  1.00 72.23           C  
ATOM   2048  CD  GLN B 249      -5.959  44.003 -16.781  1.00 72.23           C  
ATOM   2049  NE2 GLN B 249      -4.918  44.558 -17.393  1.00 72.23           N  
ATOM   2050  OE1 GLN B 249      -6.326  42.846 -17.009  1.00 72.23           O  
ATOM   2051  N   PRO B 250     -11.301  45.561 -14.867  1.00 57.79           N  
ATOM   2052  CA  PRO B 250     -12.725  45.219 -14.855  1.00 57.79           C  
ATOM   2053  C   PRO B 250     -13.023  43.912 -15.586  1.00 57.79           C  
ATOM   2054  CB  PRO B 250     -13.378  46.405 -15.569  1.00 57.79           C  
ATOM   2055  O   PRO B 250     -12.295  43.535 -16.508  1.00 57.79           O  
ATOM   2056  CG  PRO B 250     -12.236  47.202 -16.111  1.00 57.79           C  
ATOM   2057  CD  PRO B 250     -10.955  46.612 -15.593  1.00 57.79           C  
ATOM   2058  N   LEU B 251     -13.810  43.043 -15.025  1.00 65.06           N  
ATOM   2059  CA  LEU B 251     -14.262  41.788 -15.615  1.00 65.06           C  
ATOM   2060  C   LEU B 251     -15.096  42.045 -16.866  1.00 65.06           C  
ATOM   2061  CB  LEU B 251     -15.077  40.981 -14.601  1.00 65.06           C  
ATOM   2062  O   LEU B 251     -15.977  42.907 -16.864  1.00 65.06           O  
ATOM   2063  CG  LEU B 251     -14.351  39.823 -13.916  1.00 65.06           C  
ATOM   2064  CD1 LEU B 251     -14.463  39.949 -12.400  1.00 65.06           C  
ATOM   2065  CD2 LEU B 251     -14.911  38.486 -14.389  1.00 65.06           C  
ATOM   2066  N   GLN B 252     -14.665  41.712 -18.034  1.00 71.06           N  
ATOM   2067  CA  GLN B 252     -15.438  41.802 -19.268  1.00 71.06           C  
ATOM   2068  C   GLN B 252     -16.341  40.584 -19.443  1.00 71.06           C  
ATOM   2069  CB  GLN B 252     -14.508  41.943 -20.475  1.00 71.06           C  
ATOM   2070  O   GLN B 252     -15.858  39.453 -19.520  1.00 71.06           O  
ATOM   2071  CG  GLN B 252     -14.151  43.385 -20.810  1.00 71.06           C  
ATOM   2072  CD  GLN B 252     -13.453  43.520 -22.151  1.00 71.06           C  
ATOM   2073  NE2 GLN B 252     -13.243  44.757 -22.587  1.00 71.06           N  
ATOM   2074  OE1 GLN B 252     -13.106  42.521 -22.788  1.00 71.06           O  
ATOM   2075  N   ILE B 253     -17.655  40.641 -19.142  1.00 63.55           N  
ATOM   2076  CA  ILE B 253     -18.605  39.536 -19.214  1.00 63.55           C  
ATOM   2077  C   ILE B 253     -19.205  39.463 -20.617  1.00 63.55           C  
ATOM   2078  CB  ILE B 253     -19.724  39.683 -18.160  1.00 63.55           C  
ATOM   2079  O   ILE B 253     -19.733  40.455 -21.125  1.00 63.55           O  
ATOM   2080  CG1 ILE B 253     -19.123  39.789 -16.754  1.00 63.55           C  
ATOM   2081  CG2 ILE B 253     -20.707  38.512 -18.248  1.00 63.55           C  
ATOM   2082  CD1 ILE B 253     -20.121  40.207 -15.683  1.00 63.55           C  
ATOM   2083  N   GLU B 254     -18.963  38.393 -21.371  1.00 73.74           N  
ATOM   2084  CA  GLU B 254     -19.597  38.132 -22.660  1.00 73.74           C  
ATOM   2085  C   GLU B 254     -20.889  37.338 -22.489  1.00 73.74           C  
ATOM   2086  CB  GLU B 254     -18.638  37.382 -23.588  1.00 73.74           C  
ATOM   2087  O   GLU B 254     -20.868  36.206 -22.000  1.00 73.74           O  
ATOM   2088  CG  GLU B 254     -17.747  38.294 -24.419  1.00 73.74           C  
ATOM   2089  CD  GLU B 254     -16.834  37.537 -25.371  1.00 73.74           C  
ATOM   2090  OE1 GLU B 254     -16.115  38.185 -26.166  1.00 73.74           O  
ATOM   2091  OE2 GLU B 254     -16.839  36.287 -25.322  1.00 73.74           O  
ATOM   2092  N   THR B 255     -22.063  37.891 -22.562  1.00 72.99           N  
ATOM   2093  CA  THR B 255     -23.365  37.317 -22.240  1.00 72.99           C  
ATOM   2094  C   THR B 255     -23.909  36.515 -23.418  1.00 72.99           C  
ATOM   2095  CB  THR B 255     -24.376  38.411 -21.849  1.00 72.99           C  
ATOM   2096  O   THR B 255     -24.766  35.647 -23.241  1.00 72.99           O  
ATOM   2097  CG2 THR B 255     -24.112  38.925 -20.437  1.00 72.99           C  
ATOM   2098  OG1 THR B 255     -24.269  39.503 -22.771  1.00 72.99           O  
ATOM   2099  N   TYR B 256     -23.291  36.408 -24.578  1.00 75.66           N  
ATOM   2100  CA  TYR B 256     -23.759  35.750 -25.792  1.00 75.66           C  
ATOM   2101  C   TYR B 256     -25.244  36.011 -26.016  1.00 75.66           C  
ATOM   2102  CB  TYR B 256     -23.500  34.242 -25.721  1.00 75.66           C  
ATOM   2103  O   TYR B 256     -25.990  35.105 -26.396  1.00 75.66           O  
ATOM   2104  CG  TYR B 256     -22.035  33.876 -25.748  1.00 75.66           C  
ATOM   2105  CD1 TYR B 256     -21.336  33.810 -26.951  1.00 75.66           C  
ATOM   2106  CD2 TYR B 256     -21.349  33.596 -24.571  1.00 75.66           C  
ATOM   2107  CE1 TYR B 256     -19.987  33.471 -26.981  1.00 75.66           C  
ATOM   2108  CE2 TYR B 256     -20.000  33.256 -24.589  1.00 75.66           C  
ATOM   2109  OH  TYR B 256     -17.993  32.861 -25.820  1.00 75.66           O  
ATOM   2110  CZ  TYR B 256     -19.329  33.197 -25.797  1.00 75.66           C  
ATOM   2111  N   GLY B 257     -25.750  37.012 -25.620  1.00 72.67           N  
ATOM   2112  CA  GLY B 257     -27.104  37.498 -25.833  1.00 72.67           C  
ATOM   2113  C   GLY B 257     -27.164  38.982 -26.141  1.00 72.67           C  
ATOM   2114  O   GLY B 257     -26.128  39.642 -26.247  1.00 72.67           O  
ATOM   2115  N   PRO B 258     -28.368  39.418 -26.465  1.00 76.66           N  
ATOM   2116  CA  PRO B 258     -28.498  40.855 -26.720  1.00 76.66           C  
ATOM   2117  C   PRO B 258     -28.075  41.707 -25.525  1.00 76.66           C  
ATOM   2118  CB  PRO B 258     -29.990  41.027 -27.013  1.00 76.66           C  
ATOM   2119  O   PRO B 258     -28.103  41.236 -24.386  1.00 76.66           O  
ATOM   2120  CG  PRO B 258     -30.597  39.697 -26.703  1.00 76.66           C  
ATOM   2121  CD  PRO B 258     -29.493  38.737 -26.364  1.00 76.66           C  
ATOM   2122  N   HIS B 259     -27.432  42.871 -25.804  1.00 78.34           N  
ATOM   2123  CA  HIS B 259     -27.004  43.791 -24.756  1.00 78.34           C  
ATOM   2124  C   HIS B 259     -28.196  44.318 -23.965  1.00 78.34           C  
ATOM   2125  CB  HIS B 259     -26.215  44.956 -25.356  1.00 78.34           C  
ATOM   2126  O   HIS B 259     -29.210  44.709 -24.549  1.00 78.34           O  
ATOM   2127  CG  HIS B 259     -25.039  45.372 -24.531  1.00 78.34           C  
ATOM   2128  CD2 HIS B 259     -24.764  46.537 -23.898  1.00 78.34           C  
ATOM   2129  ND1 HIS B 259     -23.970  44.537 -24.284  1.00 78.34           N  
ATOM   2130  CE1 HIS B 259     -23.087  45.173 -23.532  1.00 78.34           C  
ATOM   2131  NE2 HIS B 259     -23.545  46.388 -23.284  1.00 78.34           N  
ATOM   2132  N   VAL B 260     -28.084  44.241 -22.612  1.00 80.03           N  
ATOM   2133  CA  VAL B 260     -29.138  44.714 -21.721  1.00 80.03           C  
ATOM   2134  C   VAL B 260     -29.084  46.236 -21.619  1.00 80.03           C  
ATOM   2135  CB  VAL B 260     -29.020  44.081 -20.316  1.00 80.03           C  
ATOM   2136  O   VAL B 260     -28.003  46.819 -21.504  1.00 80.03           O  
ATOM   2137  CG1 VAL B 260     -30.160  44.552 -19.414  1.00 80.03           C  
ATOM   2138  CG2 VAL B 260     -29.010  42.556 -20.418  1.00 80.03           C  
ATOM   2139  N   PRO B 261     -30.168  46.870 -21.807  1.00 81.85           N  
ATOM   2140  CA  PRO B 261     -30.214  48.331 -21.702  1.00 81.85           C  
ATOM   2141  C   PRO B 261     -29.700  48.842 -20.358  1.00 81.85           C  
ATOM   2142  CB  PRO B 261     -31.701  48.650 -21.875  1.00 81.85           C  
ATOM   2143  O   PRO B 261     -29.777  48.132 -19.352  1.00 81.85           O  
ATOM   2144  CG  PRO B 261     -32.347  47.329 -22.142  1.00 81.85           C  
ATOM   2145  CD  PRO B 261     -31.320  46.249 -21.954  1.00 81.85           C  
ATOM   2146  N   GLU B 262     -28.994  49.994 -20.410  1.00 80.94           N  
ATOM   2147  CA  GLU B 262     -28.510  50.635 -19.191  1.00 80.94           C  
ATOM   2148  C   GLU B 262     -29.665  50.993 -18.260  1.00 80.94           C  
ATOM   2149  CB  GLU B 262     -27.698  51.887 -19.528  1.00 80.94           C  
ATOM   2150  O   GLU B 262     -30.810  51.114 -18.700  1.00 80.94           O  
ATOM   2151  CG  GLU B 262     -26.293  51.592 -20.033  1.00 80.94           C  
ATOM   2152  CD  GLU B 262     -25.297  52.696 -19.715  1.00 80.94           C  
ATOM   2153  OE1 GLU B 262     -24.077  52.487 -19.907  1.00 80.94           O  
ATOM   2154  OE2 GLU B 262     -25.739  53.778 -19.270  1.00 80.94           O  
ATOM   2155  N   LEU B 263     -29.357  51.087 -16.989  1.00 82.54           N  
ATOM   2156  CA  LEU B 263     -30.353  51.298 -15.944  1.00 82.54           C  
ATOM   2157  C   LEU B 263     -31.208  52.523 -16.247  1.00 82.54           C  
ATOM   2158  CB  LEU B 263     -29.673  51.459 -14.581  1.00 82.54           C  
ATOM   2159  O   LEU B 263     -32.425  52.500 -16.049  1.00 82.54           O  
ATOM   2160  CG  LEU B 263     -29.719  50.245 -13.653  1.00 82.54           C  
ATOM   2161  CD1 LEU B 263     -28.322  49.920 -13.136  1.00 82.54           C  
ATOM   2162  CD2 LEU B 263     -30.679  50.493 -12.494  1.00 82.54           C  
ATOM   2163  N   GLU B 264     -30.616  53.565 -16.761  1.00 81.05           N  
ATOM   2164  CA  GLU B 264     -31.285  54.842 -16.988  1.00 81.05           C  
ATOM   2165  C   GLU B 264     -32.270  54.750 -18.150  1.00 81.05           C  
ATOM   2166  CB  GLU B 264     -30.259  55.947 -17.255  1.00 81.05           C  
ATOM   2167  O   GLU B 264     -33.258  55.487 -18.193  1.00 81.05           O  
ATOM   2168  CG  GLU B 264     -29.487  56.380 -16.017  1.00 81.05           C  
ATOM   2169  CD  GLU B 264     -28.407  57.409 -16.313  1.00 81.05           C  
ATOM   2170  OE1 GLU B 264     -27.722  57.859 -15.367  1.00 81.05           O  
ATOM   2171  OE2 GLU B 264     -28.246  57.768 -17.501  1.00 81.05           O  
ATOM   2172  N   MET B 265     -32.015  53.781 -19.003  1.00 86.45           N  
ATOM   2173  CA  MET B 265     -32.808  53.682 -20.226  1.00 86.45           C  
ATOM   2174  C   MET B 265     -34.015  52.774 -20.019  1.00 86.45           C  
ATOM   2175  CB  MET B 265     -31.952  53.160 -21.381  1.00 86.45           C  
ATOM   2176  O   MET B 265     -34.912  52.725 -20.863  1.00 86.45           O  
ATOM   2177  CG  MET B 265     -31.060  54.219 -22.009  1.00 86.45           C  
ATOM   2178  SD  MET B 265     -31.450  54.507 -23.779  1.00 86.45           S  
ATOM   2179  CE  MET B 265     -30.716  53.020 -24.515  1.00 86.45           C  
ATOM   2180  N   LEU B 266     -34.116  52.099 -18.922  1.00 87.79           N  
ATOM   2181  CA  LEU B 266     -35.143  51.089 -18.688  1.00 87.79           C  
ATOM   2182  C   LEU B 266     -36.529  51.723 -18.646  1.00 87.79           C  
ATOM   2183  CB  LEU B 266     -34.871  50.340 -17.381  1.00 87.79           C  
ATOM   2184  O   LEU B 266     -37.492  51.157 -19.169  1.00 87.79           O  
ATOM   2185  CG  LEU B 266     -33.760  49.290 -17.420  1.00 87.79           C  
ATOM   2186  CD1 LEU B 266     -33.301  48.951 -16.006  1.00 87.79           C  
ATOM   2187  CD2 LEU B 266     -34.233  48.037 -18.149  1.00 87.79           C  
ATOM   2188  N   GLY B 267     -36.552  52.929 -18.060  1.00 83.49           N  
ATOM   2189  CA  GLY B 267     -37.813  53.650 -17.989  1.00 83.49           C  
ATOM   2190  C   GLY B 267     -38.310  54.119 -19.343  1.00 83.49           C  
ATOM   2191  O   GLY B 267     -39.484  53.940 -19.676  1.00 83.49           O  
ATOM   2192  N   ARG B 268     -37.344  54.676 -20.104  1.00 84.68           N  
ATOM   2193  CA  ARG B 268     -37.676  55.245 -21.406  1.00 84.68           C  
ATOM   2194  C   ARG B 268     -38.147  54.163 -22.372  1.00 84.68           C  
ATOM   2195  CB  ARG B 268     -36.471  55.983 -21.993  1.00 84.68           C  
ATOM   2196  O   ARG B 268     -39.047  54.396 -23.182  1.00 84.68           O  
ATOM   2197  CG  ARG B 268     -36.457  57.474 -21.695  1.00 84.68           C  
ATOM   2198  CD  ARG B 268     -35.273  58.169 -22.353  1.00 84.68           C  
ATOM   2199  NE  ARG B 268     -35.162  59.562 -21.929  1.00 84.68           N  
ATOM   2200  NH1 ARG B 268     -33.223  59.984 -23.112  1.00 84.68           N  
ATOM   2201  NH2 ARG B 268     -34.186  61.639 -21.853  1.00 84.68           N  
ATOM   2202  CZ  ARG B 268     -34.190  60.392 -22.299  1.00 84.68           C  
ATOM   2203  N   LEU B 269     -37.517  52.910 -22.227  1.00 84.70           N  
ATOM   2204  CA  LEU B 269     -37.825  51.824 -23.152  1.00 84.70           C  
ATOM   2205  C   LEU B 269     -39.041  51.035 -22.677  1.00 84.70           C  
ATOM   2206  CB  LEU B 269     -36.623  50.889 -23.301  1.00 84.70           C  
ATOM   2207  O   LEU B 269     -39.479  50.098 -23.348  1.00 84.70           O  
ATOM   2208  CG  LEU B 269     -35.424  51.444 -24.072  1.00 84.70           C  
ATOM   2209  CD1 LEU B 269     -34.178  50.613 -23.785  1.00 84.70           C  
ATOM   2210  CD2 LEU B 269     -35.718  51.477 -25.568  1.00 84.70           C  
ATOM   2211  N   GLY B 270     -39.591  51.425 -21.511  1.00 84.07           N  
ATOM   2212  CA  GLY B 270     -40.849  50.861 -21.049  1.00 84.07           C  
ATOM   2213  C   GLY B 270     -40.677  49.547 -20.310  1.00 84.07           C  
ATOM   2214  O   GLY B 270     -41.643  48.806 -20.118  1.00 84.07           O  
ATOM   2215  N   TYR B 271     -39.438  49.165 -19.983  1.00 85.00           N  
ATOM   2216  CA  TYR B 271     -39.212  47.900 -19.294  1.00 85.00           C  
ATOM   2217  C   TYR B 271     -39.774  47.942 -17.878  1.00 85.00           C  
ATOM   2218  CB  TYR B 271     -37.717  47.569 -19.253  1.00 85.00           C  
ATOM   2219  O   TYR B 271     -40.085  46.900 -17.295  1.00 85.00           O  
ATOM   2220  CG  TYR B 271     -37.157  47.126 -20.582  1.00 85.00           C  
ATOM   2221  CD1 TYR B 271     -37.374  45.834 -21.056  1.00 85.00           C  
ATOM   2222  CD2 TYR B 271     -36.409  47.997 -21.367  1.00 85.00           C  
ATOM   2223  CE1 TYR B 271     -36.858  45.420 -22.280  1.00 85.00           C  
ATOM   2224  CE2 TYR B 271     -35.888  47.594 -22.592  1.00 85.00           C  
ATOM   2225  OH  TYR B 271     -35.605  45.902 -24.252  1.00 85.00           O  
ATOM   2226  CZ  TYR B 271     -36.118  46.306 -23.040  1.00 85.00           C  
ATOM   2227  N   LEU B 272     -39.977  49.136 -17.350  1.00 83.93           N  
ATOM   2228  CA  LEU B 272     -40.421  49.280 -15.968  1.00 83.93           C  
ATOM   2229  C   LEU B 272     -41.943  49.324 -15.887  1.00 83.93           C  
ATOM   2230  CB  LEU B 272     -39.828  50.546 -15.344  1.00 83.93           C  
ATOM   2231  O   LEU B 272     -42.509  49.389 -14.794  1.00 83.93           O  
ATOM   2232  CG  LEU B 272     -38.331  50.512 -15.033  1.00 83.93           C  
ATOM   2233  CD1 LEU B 272     -37.819  51.917 -14.734  1.00 83.93           C  
ATOM   2234  CD2 LEU B 272     -38.049  49.575 -13.863  1.00 83.93           C  
ATOM   2235  N   ASN B 273     -42.646  49.329 -16.976  1.00 80.86           N  
ATOM   2236  CA  ASN B 273     -44.093  49.506 -17.032  1.00 80.86           C  
ATOM   2237  C   ASN B 273     -44.823  48.407 -16.266  1.00 80.86           C  
ATOM   2238  CB  ASN B 273     -44.573  49.549 -18.485  1.00 80.86           C  
ATOM   2239  O   ASN B 273     -45.893  48.644 -15.700  1.00 80.86           O  
ATOM   2240  CG  ASN B 273     -44.173  50.827 -19.194  1.00 80.86           C  
ATOM   2241  ND2 ASN B 273     -44.316  50.843 -20.514  1.00 80.86           N  
ATOM   2242  OD1 ASN B 273     -43.739  51.794 -18.562  1.00 80.86           O  
ATOM   2243  N   HIS B 274     -44.210  47.220 -16.237  1.00 76.17           N  
ATOM   2244  CA  HIS B 274     -44.881  46.097 -15.593  1.00 76.17           C  
ATOM   2245  C   HIS B 274     -44.147  45.669 -14.327  1.00 76.17           C  
ATOM   2246  CB  HIS B 274     -44.995  44.915 -16.558  1.00 76.17           C  
ATOM   2247  O   HIS B 274     -44.299  44.534 -13.869  1.00 76.17           O  
ATOM   2248  CG  HIS B 274     -45.757  45.231 -17.806  1.00 76.17           C  
ATOM   2249  CD2 HIS B 274     -45.366  45.264 -19.102  1.00 76.17           C  
ATOM   2250  ND1 HIS B 274     -47.093  45.569 -17.797  1.00 76.17           N  
ATOM   2251  CE1 HIS B 274     -47.492  45.795 -19.037  1.00 76.17           C  
ATOM   2252  NE2 HIS B 274     -46.463  45.616 -19.848  1.00 76.17           N  
ATOM   2253  N   VAL B 275     -43.220  46.465 -13.865  1.00 77.41           N  
ATOM   2254  CA  VAL B 275     -42.465  46.179 -12.649  1.00 77.41           C  
ATOM   2255  C   VAL B 275     -43.024  47.001 -11.489  1.00 77.41           C  
ATOM   2256  CB  VAL B 275     -40.960  46.473 -12.834  1.00 77.41           C  
ATOM   2257  O   VAL B 275     -43.308  48.191 -11.643  1.00 77.41           O  
ATOM   2258  CG1 VAL B 275     -40.184  46.139 -11.560  1.00 77.41           C  
ATOM   2259  CG2 VAL B 275     -40.405  45.688 -14.021  1.00 77.41           C  
ATOM   2260  N   ARG B 276     -43.390  46.411 -10.419  1.00 77.48           N  
ATOM   2261  CA  ARG B 276     -43.926  47.056  -9.224  1.00 77.48           C  
ATOM   2262  C   ARG B 276     -43.001  48.168  -8.741  1.00 77.48           C  
ATOM   2263  CB  ARG B 276     -44.140  46.030  -8.109  1.00 77.48           C  
ATOM   2264  O   ARG B 276     -41.777  48.047  -8.829  1.00 77.48           O  
ATOM   2265  CG  ARG B 276     -44.646  46.632  -6.808  1.00 77.48           C  
ATOM   2266  CD  ARG B 276     -44.754  45.586  -5.708  1.00 77.48           C  
ATOM   2267  NE  ARG B 276     -45.030  46.195  -4.410  1.00 77.48           N  
ATOM   2268  NH1 ARG B 276     -45.975  44.299  -3.488  1.00 77.48           N  
ATOM   2269  NH2 ARG B 276     -45.808  46.220  -2.249  1.00 77.48           N  
ATOM   2270  CZ  ARG B 276     -45.604  45.570  -3.385  1.00 77.48           C  
ATOM   2271  N   ALA B 277     -43.657  49.281  -8.392  1.00 77.35           N  
ATOM   2272  CA  ALA B 277     -42.889  50.410  -7.873  1.00 77.35           C  
ATOM   2273  C   ALA B 277     -42.340  50.105  -6.482  1.00 77.35           C  
ATOM   2274  CB  ALA B 277     -43.751  51.669  -7.837  1.00 77.35           C  
ATOM   2275  O   ALA B 277     -42.931  49.326  -5.731  1.00 77.35           O  
ATOM   2276  N   ALA B 278     -41.021  50.459  -6.236  1.00 75.18           N  
ATOM   2277  CA  ALA B 278     -40.374  50.249  -4.944  1.00 75.18           C  
ATOM   2278  C   ALA B 278     -41.111  50.994  -3.834  1.00 75.18           C  
ATOM   2279  CB  ALA B 278     -38.915  50.694  -5.001  1.00 75.18           C  
ATOM   2280  O   ALA B 278     -41.482  52.158  -4.000  1.00 75.18           O  
ATOM   2281  N   SER B 279     -41.671  50.345  -2.804  1.00 74.96           N  
ATOM   2282  CA  SER B 279     -42.247  50.980  -1.623  1.00 74.96           C  
ATOM   2283  C   SER B 279     -41.192  51.759  -0.844  1.00 74.96           C  
ATOM   2284  CB  SER B 279     -42.895  49.935  -0.714  1.00 74.96           C  
ATOM   2285  O   SER B 279     -39.993  51.532  -1.016  1.00 74.96           O  
ATOM   2286  OG  SER B 279     -41.909  49.192  -0.018  1.00 74.96           O  
ATOM   2287  N   PRO B 280     -41.548  52.852  -0.213  1.00 72.58           N  
ATOM   2288  CA  PRO B 280     -40.586  53.611   0.589  1.00 72.58           C  
ATOM   2289  C   PRO B 280     -39.715  52.715   1.468  1.00 72.58           C  
ATOM   2290  CB  PRO B 280     -41.476  54.515   1.445  1.00 72.58           C  
ATOM   2291  O   PRO B 280     -38.533  53.005   1.670  1.00 72.58           O  
ATOM   2292  CG  PRO B 280     -42.860  54.289   0.928  1.00 72.58           C  
ATOM   2293  CD  PRO B 280     -42.829  53.127  -0.023  1.00 72.58           C  
ATOM   2294  N   GLN B 281     -40.322  51.685   1.955  1.00 75.09           N  
ATOM   2295  CA  GLN B 281     -39.592  50.725   2.775  1.00 75.09           C  
ATOM   2296  C   GLN B 281     -38.525  50.001   1.958  1.00 75.09           C  
ATOM   2297  CB  GLN B 281     -40.552  49.711   3.399  1.00 75.09           C  
ATOM   2298  O   GLN B 281     -37.437  49.715   2.462  1.00 75.09           O  
ATOM   2299  CG  GLN B 281     -41.058  50.111   4.778  1.00 75.09           C  
ATOM   2300  CD  GLN B 281     -42.261  49.300   5.221  1.00 75.09           C  
ATOM   2301  NE2 GLN B 281     -42.756  49.579   6.422  1.00 75.09           N  
ATOM   2302  OE1 GLN B 281     -42.742  48.429   4.489  1.00 75.09           O  
ATOM   2303  N   ASP B 282     -38.843  49.788   0.752  1.00 70.12           N  
ATOM   2304  CA  ASP B 282     -37.954  49.096  -0.176  1.00 70.12           C  
ATOM   2305  C   ASP B 282     -36.739  49.955  -0.517  1.00 70.12           C  
ATOM   2306  CB  ASP B 282     -38.704  48.715  -1.454  1.00 70.12           C  
ATOM   2307  O   ASP B 282     -35.619  49.448  -0.609  1.00 70.12           O  
ATOM   2308  CG  ASP B 282     -39.770  47.659  -1.224  1.00 70.12           C  
ATOM   2309  OD1 ASP B 282     -39.663  46.887  -0.247  1.00 70.12           O  
ATOM   2310  OD2 ASP B 282     -40.725  47.596  -2.028  1.00 70.12           O  
ATOM   2311  N   LEU B 283     -37.007  51.123  -0.615  1.00 73.31           N  
ATOM   2312  CA  LEU B 283     -35.967  52.071  -1.001  1.00 73.31           C  
ATOM   2313  C   LEU B 283     -34.903  52.184   0.086  1.00 73.31           C  
ATOM   2314  CB  LEU B 283     -36.575  53.448  -1.282  1.00 73.31           C  
ATOM   2315  O   LEU B 283     -33.713  52.305  -0.215  1.00 73.31           O  
ATOM   2316  CG  LEU B 283     -37.124  53.673  -2.691  1.00 73.31           C  
ATOM   2317  CD1 LEU B 283     -38.237  54.715  -2.667  1.00 73.31           C  
ATOM   2318  CD2 LEU B 283     -36.007  54.097  -3.639  1.00 73.31           C  
ATOM   2319  N   ALA B 284     -35.412  52.079   1.344  1.00 74.95           N  
ATOM   2320  CA  ALA B 284     -34.501  52.188   2.480  1.00 74.95           C  
ATOM   2321  C   ALA B 284     -33.499  51.037   2.493  1.00 74.95           C  
ATOM   2322  CB  ALA B 284     -35.284  52.222   3.790  1.00 74.95           C  
ATOM   2323  O   ALA B 284     -32.348  51.212   2.901  1.00 74.95           O  
ATOM   2324  N   GLY B 285     -33.975  49.971   2.032  1.00 70.09           N  
ATOM   2325  CA  GLY B 285     -33.140  48.781   2.001  1.00 70.09           C  
ATOM   2326  C   GLY B 285     -32.265  48.697   0.764  1.00 70.09           C  
ATOM   2327  O   GLY B 285     -31.443  47.787   0.639  1.00 70.09           O  
ATOM   2328  N   GLY B 286     -32.164  49.675  -0.096  1.00 73.87           N  
ATOM   2329  CA  GLY B 286     -31.305  49.750  -1.267  1.00 73.87           C  
ATOM   2330  C   GLY B 286     -31.931  49.140  -2.507  1.00 73.87           C  
ATOM   2331  O   GLY B 286     -31.272  49.003  -3.539  1.00 73.87           O  
ATOM   2332  N   TYR B 287     -33.222  48.749  -2.431  1.00 72.44           N  
ATOM   2333  CA  TYR B 287     -33.920  48.134  -3.554  1.00 72.44           C  
ATOM   2334  C   TYR B 287     -34.513  49.195  -4.474  1.00 72.44           C  
ATOM   2335  CB  TYR B 287     -35.027  47.201  -3.054  1.00 72.44           C  
ATOM   2336  O   TYR B 287     -35.145  50.147  -4.008  1.00 72.44           O  
ATOM   2337  CG  TYR B 287     -35.447  46.162  -4.065  1.00 72.44           C  
ATOM   2338  CD1 TYR B 287     -36.479  46.416  -4.966  1.00 72.44           C  
ATOM   2339  CD2 TYR B 287     -34.815  44.924  -4.121  1.00 72.44           C  
ATOM   2340  CE1 TYR B 287     -36.872  45.461  -5.898  1.00 72.44           C  
ATOM   2341  CE2 TYR B 287     -35.200  43.962  -5.049  1.00 72.44           C  
ATOM   2342  OH  TYR B 287     -36.611  43.290  -6.853  1.00 72.44           O  
ATOM   2343  CZ  TYR B 287     -36.227  44.239  -5.932  1.00 72.44           C  
ATOM   2344  N   THR B 288     -34.052  49.146  -5.729  1.00 82.29           N  
ATOM   2345  CA  THR B 288     -34.704  49.972  -6.738  1.00 82.29           C  
ATOM   2346  C   THR B 288     -35.323  49.105  -7.830  1.00 82.29           C  
ATOM   2347  CB  THR B 288     -33.715  50.969  -7.369  1.00 82.29           C  
ATOM   2348  O   THR B 288     -34.823  48.016  -8.123  1.00 82.29           O  
ATOM   2349  CG2 THR B 288     -33.301  52.042  -6.367  1.00 82.29           C  
ATOM   2350  OG1 THR B 288     -32.547  50.263  -7.805  1.00 82.29           O  
ATOM   2351  N   SER B 289     -36.578  49.410  -8.242  1.00 84.56           N  
ATOM   2352  CA  SER B 289     -37.268  48.681  -9.301  1.00 84.56           C  
ATOM   2353  C   SER B 289     -36.379  48.519 -10.530  1.00 84.56           C  
ATOM   2354  CB  SER B 289     -38.563  49.397  -9.689  1.00 84.56           C  
ATOM   2355  O   SER B 289     -36.398  47.473 -11.182  1.00 84.56           O  
ATOM   2356  OG  SER B 289     -39.288  49.784  -8.535  1.00 84.56           O  
ATOM   2357  N   SER B 290     -35.544  49.491 -10.794  1.00 85.70           N  
ATOM   2358  CA  SER B 290     -34.668  49.483 -11.961  1.00 85.70           C  
ATOM   2359  C   SER B 290     -33.600  48.401 -11.843  1.00 85.70           C  
ATOM   2360  CB  SER B 290     -34.005  50.849 -12.142  1.00 85.70           C  
ATOM   2361  O   SER B 290     -33.302  47.707 -12.816  1.00 85.70           O  
ATOM   2362  OG  SER B 290     -34.069  51.603 -10.944  1.00 85.70           O  
ATOM   2363  N   LEU B 291     -33.079  48.347 -10.646  1.00 84.83           N  
ATOM   2364  CA  LEU B 291     -32.036  47.357 -10.402  1.00 84.83           C  
ATOM   2365  C   LEU B 291     -32.586  45.942 -10.547  1.00 84.83           C  
ATOM   2366  CB  LEU B 291     -31.437  47.542  -9.005  1.00 84.83           C  
ATOM   2367  O   LEU B 291     -31.950  45.085 -11.165  1.00 84.83           O  
ATOM   2368  CG  LEU B 291     -30.047  46.943  -8.779  1.00 84.83           C  
ATOM   2369  CD1 LEU B 291     -28.968  47.941  -9.186  1.00 84.83           C  
ATOM   2370  CD2 LEU B 291     -29.876  46.526  -7.322  1.00 84.83           C  
ATOM   2371  N   ALA B 292     -33.698  45.662  -9.958  1.00 82.95           N  
ATOM   2372  CA  ALA B 292     -34.356  44.361 -10.051  1.00 82.95           C  
ATOM   2373  C   ALA B 292     -34.675  44.010 -11.501  1.00 82.95           C  
ATOM   2374  CB  ALA B 292     -35.631  44.348  -9.211  1.00 82.95           C  
ATOM   2375  O   ALA B 292     -34.433  42.883 -11.941  1.00 82.95           O  
ATOM   2376  N   CYS B 293     -35.246  44.890 -12.208  1.00 86.93           N  
ATOM   2377  CA  CYS B 293     -35.570  44.686 -13.615  1.00 86.93           C  
ATOM   2378  C   CYS B 293     -34.309  44.439 -14.435  1.00 86.93           C  
ATOM   2379  CB  CYS B 293     -36.323  45.894 -14.172  1.00 86.93           C  
ATOM   2380  O   CYS B 293     -34.279  43.541 -15.279  1.00 86.93           O  
ATOM   2381  SG  CYS B 293     -36.945  45.654 -15.851  1.00 86.93           S  
ATOM   2382  N   HIS B 294     -33.274  45.165 -14.233  1.00 85.75           N  
ATOM   2383  CA  HIS B 294     -31.994  45.016 -14.917  1.00 85.75           C  
ATOM   2384  C   HIS B 294     -31.429  43.612 -14.728  1.00 85.75           C  
ATOM   2385  CB  HIS B 294     -30.993  46.057 -14.413  1.00 85.75           C  
ATOM   2386  O   HIS B 294     -30.975  42.987 -15.689  1.00 85.75           O  
ATOM   2387  CG  HIS B 294     -29.747  46.138 -15.236  1.00 85.75           C  
ATOM   2388  CD2 HIS B 294     -29.417  46.943 -16.273  1.00 85.75           C  
ATOM   2389  ND1 HIS B 294     -28.661  45.317 -15.024  1.00 85.75           N  
ATOM   2390  CE1 HIS B 294     -27.714  45.614 -15.898  1.00 85.75           C  
ATOM   2391  NE2 HIS B 294     -28.148  46.598 -16.668  1.00 85.75           N  
ATOM   2392  N   ARG B 295     -31.444  43.214 -13.538  1.00 83.50           N  
ATOM   2393  CA  ARG B 295     -30.945  41.879 -13.223  1.00 83.50           C  
ATOM   2394  C   ARG B 295     -31.770  40.806 -13.925  1.00 83.50           C  
ATOM   2395  CB  ARG B 295     -30.957  41.643 -11.711  1.00 83.50           C  
ATOM   2396  O   ARG B 295     -31.221  39.825 -14.431  1.00 83.50           O  
ATOM   2397  CG  ARG B 295     -29.615  41.890 -11.039  1.00 83.50           C  
ATOM   2398  CD  ARG B 295     -29.654  41.538  -9.558  1.00 83.50           C  
ATOM   2399  NE  ARG B 295     -28.323  41.580  -8.959  1.00 83.50           N  
ATOM   2400  NH1 ARG B 295     -29.073  41.446  -6.779  1.00 83.50           N  
ATOM   2401  NH2 ARG B 295     -26.827  41.580  -7.217  1.00 83.50           N  
ATOM   2402  CZ  ARG B 295     -28.077  41.535  -7.653  1.00 83.50           C  
ATOM   2403  N   ALA B 296     -33.067  40.961 -13.880  1.00 82.69           N  
ATOM   2404  CA  ALA B 296     -33.974  40.023 -14.536  1.00 82.69           C  
ATOM   2405  C   ALA B 296     -33.705  39.958 -16.036  1.00 82.69           C  
ATOM   2406  CB  ALA B 296     -35.426  40.416 -14.275  1.00 82.69           C  
ATOM   2407  O   ALA B 296     -33.706  38.876 -16.627  1.00 82.69           O  
ATOM   2408  N   LEU B 297     -33.466  41.062 -16.622  1.00 83.24           N  
ATOM   2409  CA  LEU B 297     -33.184  41.120 -18.052  1.00 83.24           C  
ATOM   2410  C   LEU B 297     -31.850  40.453 -18.370  1.00 83.24           C  
ATOM   2411  CB  LEU B 297     -33.170  42.572 -18.537  1.00 83.24           C  
ATOM   2412  O   LEU B 297     -31.730  39.739 -19.368  1.00 83.24           O  
ATOM   2413  CG  LEU B 297     -34.535  43.234 -18.734  1.00 83.24           C  
ATOM   2414  CD1 LEU B 297     -34.375  44.742 -18.896  1.00 83.24           C  
ATOM   2415  CD2 LEU B 297     -35.250  42.635 -19.940  1.00 83.24           C  
ATOM   2416  N   GLN B 298     -30.854  40.731 -17.546  1.00 81.13           N  
ATOM   2417  CA  GLN B 298     -29.548  40.104 -17.722  1.00 81.13           C  
ATOM   2418  C   GLN B 298     -29.662  38.582 -17.701  1.00 81.13           C  
ATOM   2419  CB  GLN B 298     -28.576  40.573 -16.639  1.00 81.13           C  
ATOM   2420  O   GLN B 298     -29.042  37.897 -18.517  1.00 81.13           O  
ATOM   2421  CG  GLN B 298     -27.618  41.661 -17.102  1.00 81.13           C  
ATOM   2422  CD  GLN B 298     -26.686  42.131 -16.001  1.00 81.13           C  
ATOM   2423  NE2 GLN B 298     -25.604  42.800 -16.385  1.00 81.13           N  
ATOM   2424  OE1 GLN B 298     -26.936  41.894 -14.815  1.00 81.13           O  
ATOM   2425  N   ASP B 299     -30.434  38.074 -16.806  1.00 78.05           N  
ATOM   2426  CA  ASP B 299     -30.652  36.637 -16.681  1.00 78.05           C  
ATOM   2427  C   ASP B 299     -31.370  36.081 -17.908  1.00 78.05           C  
ATOM   2428  CB  ASP B 299     -31.454  36.323 -15.416  1.00 78.05           C  
ATOM   2429  O   ASP B 299     -31.035  34.999 -18.394  1.00 78.05           O  
ATOM   2430  CG  ASP B 299     -30.576  36.111 -14.195  1.00 78.05           C  
ATOM   2431  OD1 ASP B 299     -29.334  36.085 -14.333  1.00 78.05           O  
ATOM   2432  OD2 ASP B 299     -31.131  35.966 -13.084  1.00 78.05           O  
ATOM   2433  N   ALA B 300     -32.323  36.838 -18.345  1.00 77.76           N  
ATOM   2434  CA  ALA B 300     -33.143  36.396 -19.470  1.00 77.76           C  
ATOM   2435  C   ALA B 300     -32.338  36.391 -20.766  1.00 77.76           C  
ATOM   2436  CB  ALA B 300     -34.374  37.287 -19.615  1.00 77.76           C  
ATOM   2437  O   ALA B 300     -32.475  35.480 -21.586  1.00 77.76           O  
ATOM   2438  N   PHE B 301     -31.437  37.395 -20.926  1.00 76.85           N  
ATOM   2439  CA  PHE B 301     -30.764  37.591 -22.205  1.00 76.85           C  
ATOM   2440  C   PHE B 301     -29.460  36.805 -22.257  1.00 76.85           C  
ATOM   2441  CB  PHE B 301     -30.491  39.079 -22.448  1.00 76.85           C  
ATOM   2442  O   PHE B 301     -28.920  36.558 -23.338  1.00 76.85           O  
ATOM   2443  CG  PHE B 301     -31.715  39.866 -22.831  1.00 76.85           C  
ATOM   2444  CD1 PHE B 301     -32.808  39.238 -23.414  1.00 76.85           C  
ATOM   2445  CD2 PHE B 301     -31.772  41.235 -22.607  1.00 76.85           C  
ATOM   2446  CE1 PHE B 301     -33.942  39.964 -23.770  1.00 76.85           C  
ATOM   2447  CE2 PHE B 301     -32.902  41.968 -22.960  1.00 76.85           C  
ATOM   2448  CZ  PHE B 301     -33.986  41.330 -23.542  1.00 76.85           C  
ATOM   2449  N   SER B 302     -28.971  36.469 -21.133  1.00 75.61           N  
ATOM   2450  CA  SER B 302     -27.689  35.774 -21.084  1.00 75.61           C  
ATOM   2451  C   SER B 302     -27.807  34.356 -21.634  1.00 75.61           C  
ATOM   2452  CB  SER B 302     -27.157  35.731 -19.651  1.00 75.61           C  
ATOM   2453  O   SER B 302     -28.729  33.620 -21.274  1.00 75.61           O  
ATOM   2454  OG  SER B 302     -26.686  37.006 -19.251  1.00 75.61           O  
ATOM   2455  N   GLY B 303     -26.982  33.961 -22.741  1.00 72.64           N  
ATOM   2456  CA  GLY B 303     -26.909  32.616 -23.288  1.00 72.64           C  
ATOM   2457  C   GLY B 303     -27.892  32.377 -24.419  1.00 72.64           C  
ATOM   2458  O   GLY B 303     -28.003  31.259 -24.926  1.00 72.64           O  
ATOM   2459  N   LEU B 304     -28.723  33.327 -24.751  1.00 70.76           N  
ATOM   2460  CA  LEU B 304     -29.770  33.165 -25.753  1.00 70.76           C  
ATOM   2461  C   LEU B 304     -29.176  32.769 -27.101  1.00 70.76           C  
ATOM   2462  CB  LEU B 304     -30.579  34.457 -25.898  1.00 70.76           C  
ATOM   2463  O   LEU B 304     -29.765  31.969 -27.832  1.00 70.76           O  
ATOM   2464  CG  LEU B 304     -32.088  34.340 -25.683  1.00 70.76           C  
ATOM   2465  CD1 LEU B 304     -32.512  35.139 -24.455  1.00 70.76           C  
ATOM   2466  CD2 LEU B 304     -32.844  34.810 -26.921  1.00 70.76           C  
ATOM   2467  N   PHE B 305     -28.003  33.266 -27.395  1.00 70.94           N  
ATOM   2468  CA  PHE B 305     -27.392  32.971 -28.686  1.00 70.94           C  
ATOM   2469  C   PHE B 305     -26.324  31.893 -28.547  1.00 70.94           C  
ATOM   2470  CB  PHE B 305     -26.783  34.238 -29.295  1.00 70.94           C  
ATOM   2471  O   PHE B 305     -25.570  31.634 -29.487  1.00 70.94           O  
ATOM   2472  CG  PHE B 305     -27.790  35.321 -29.577  1.00 70.94           C  
ATOM   2473  CD1 PHE B 305     -28.882  35.077 -30.401  1.00 70.94           C  
ATOM   2474  CD2 PHE B 305     -27.644  36.583 -29.018  1.00 70.94           C  
ATOM   2475  CE1 PHE B 305     -29.815  36.077 -30.664  1.00 70.94           C  
ATOM   2476  CE2 PHE B 305     -28.572  37.588 -29.275  1.00 70.94           C  
ATOM   2477  CZ  PHE B 305     -29.657  37.333 -30.100  1.00 70.94           C  
ATOM   2478  N   TRP B 306     -26.208  31.323 -27.358  1.00 63.94           N  
ATOM   2479  CA  TRP B 306     -25.148  30.341 -27.156  1.00 63.94           C  
ATOM   2480  C   TRP B 306     -25.407  29.082 -27.978  1.00 63.94           C  
ATOM   2481  CB  TRP B 306     -25.024  29.980 -25.673  1.00 63.94           C  
ATOM   2482  O   TRP B 306     -26.517  28.543 -27.966  1.00 63.94           O  
ATOM   2483  CG  TRP B 306     -23.842  29.115 -25.353  1.00 63.94           C  
ATOM   2484  CD1 TRP B 306     -22.552  29.523 -25.154  1.00 63.94           C  
ATOM   2485  CD2 TRP B 306     -23.841  27.693 -25.201  1.00 63.94           C  
ATOM   2486  CE2 TRP B 306     -22.515  27.305 -24.908  1.00 63.94           C  
ATOM   2487  CE3 TRP B 306     -24.834  26.707 -25.282  1.00 63.94           C  
ATOM   2488  NE1 TRP B 306     -21.749  28.439 -24.886  1.00 63.94           N  
ATOM   2489  CH2 TRP B 306     -23.147  25.027 -24.782  1.00 63.94           C  
ATOM   2490  CZ2 TRP B 306     -22.156  25.971 -24.697  1.00 63.94           C  
ATOM   2491  CZ3 TRP B 306     -24.475  25.381 -25.071  1.00 63.94           C  
ATOM   2492  N   GLN B 307     -24.648  28.773 -28.960  1.00 66.09           N  
ATOM   2493  CA  GLN B 307     -24.684  27.512 -29.693  1.00 66.09           C  
ATOM   2494  C   GLN B 307     -23.598  26.558 -29.201  1.00 66.09           C  
ATOM   2495  CB  GLN B 307     -24.524  27.759 -31.194  1.00 66.09           C  
ATOM   2496  O   GLN B 307     -22.450  26.963 -29.009  1.00 66.09           O  
ATOM   2497  CG  GLN B 307     -25.811  28.186 -31.887  1.00 66.09           C  
ATOM   2498  CD  GLN B 307     -25.710  28.129 -33.400  1.00 66.09           C  
ATOM   2499  NE2 GLN B 307     -26.850  28.229 -34.075  1.00 66.09           N  
ATOM   2500  OE1 GLN B 307     -24.616  27.997 -33.958  1.00 66.09           O  
ATOM   2501  N   PRO B 308     -23.993  25.514 -28.588  1.00 56.53           N  
ATOM   2502  CA  PRO B 308     -22.958  24.574 -28.153  1.00 56.53           C  
ATOM   2503  C   PRO B 308     -21.958  24.243 -29.259  1.00 56.53           C  
ATOM   2504  CB  PRO B 308     -23.757  23.332 -27.751  1.00 56.53           C  
ATOM   2505  O   PRO B 308     -22.340  24.125 -30.426  1.00 56.53           O  
ATOM   2506  CG  PRO B 308     -25.151  23.607 -28.215  1.00 56.53           C  
ATOM   2507  CD  PRO B 308     -25.212  25.017 -28.730  1.00 56.53           C  
ATOM   2508  N   SER B 309     -20.738  24.770 -29.175  1.00 46.05           N  
ATOM   2509  CA  SER B 309     -19.813  24.178 -30.136  1.00 46.05           C  
ATOM   2510  C   SER B 309     -19.849  22.655 -30.071  1.00 46.05           C  
ATOM   2511  CB  SER B 309     -18.388  24.674 -29.885  1.00 46.05           C  
ATOM   2512  O   SER B 309     -20.113  22.079 -29.013  1.00 46.05           O  
ATOM   2513  OG  SER B 309     -18.339  25.503 -28.737  1.00 46.05           O  
TER    2514      SER B 309                                                      
ATOM   2515  N   MET C   1      13.506 -29.701 -11.968  1.00 92.60           N  
ATOM   2516  CA  MET C   1      12.441 -29.471 -10.996  1.00 92.60           C  
ATOM   2517  C   MET C   1      12.570 -28.090 -10.363  1.00 92.60           C  
ATOM   2518  CB  MET C   1      12.461 -30.548  -9.910  1.00 92.60           C  
ATOM   2519  O   MET C   1      13.670 -27.669 -10.002  1.00 92.60           O  
ATOM   2520  CG  MET C   1      11.509 -30.274  -8.757  1.00 92.60           C  
ATOM   2521  SD  MET C   1      11.732 -31.451  -7.367  1.00 92.60           S  
ATOM   2522  CE  MET C   1       9.998 -31.795  -6.958  1.00 92.60           C  
ATOM   2523  N   LEU C   2      11.424 -27.313 -10.277  1.00 97.77           N  
ATOM   2524  CA  LEU C   2      11.400 -25.967  -9.716  1.00 97.77           C  
ATOM   2525  C   LEU C   2      10.447 -25.890  -8.528  1.00 97.77           C  
ATOM   2526  CB  LEU C   2      10.989 -24.948 -10.782  1.00 97.77           C  
ATOM   2527  O   LEU C   2       9.497 -26.672  -8.438  1.00 97.77           O  
ATOM   2528  CG  LEU C   2      11.957 -24.761 -11.951  1.00 97.77           C  
ATOM   2529  CD1 LEU C   2      11.273 -24.017 -13.092  1.00 97.77           C  
ATOM   2530  CD2 LEU C   2      13.208 -24.018 -11.495  1.00 97.77           C  
ATOM   2531  N   LYS C   3      10.751 -25.005  -7.598  1.00 98.48           N  
ATOM   2532  CA  LYS C   3       9.860 -24.705  -6.481  1.00 98.48           C  
ATOM   2533  C   LYS C   3       9.665 -23.200  -6.321  1.00 98.48           C  
ATOM   2534  CB  LYS C   3      10.406 -25.304  -5.183  1.00 98.48           C  
ATOM   2535  O   LYS C   3      10.382 -22.408  -6.935  1.00 98.48           O  
ATOM   2536  CG  LYS C   3      10.347 -26.823  -5.130  1.00 98.48           C  
ATOM   2537  CD  LYS C   3      10.624 -27.344  -3.725  1.00 98.48           C  
ATOM   2538  CE  LYS C   3      10.531 -28.863  -3.663  1.00 98.48           C  
ATOM   2539  NZ  LYS C   3      10.677 -29.370  -2.266  1.00 98.48           N  
ATOM   2540  N   ALA C   4       8.677 -22.878  -5.595  1.00 98.71           N  
ATOM   2541  CA  ALA C   4       8.451 -21.464  -5.307  1.00 98.71           C  
ATOM   2542  C   ALA C   4       8.143 -21.248  -3.829  1.00 98.71           C  
ATOM   2543  CB  ALA C   4       7.315 -20.920  -6.170  1.00 98.71           C  
ATOM   2544  O   ALA C   4       7.479 -22.075  -3.199  1.00 98.71           O  
ATOM   2545  N   VAL C   5       8.677 -20.161  -3.294  1.00 98.71           N  
ATOM   2546  CA  VAL C   5       8.394 -19.750  -1.923  1.00 98.71           C  
ATOM   2547  C   VAL C   5       7.714 -18.382  -1.923  1.00 98.71           C  
ATOM   2548  CB  VAL C   5       9.679 -19.706  -1.067  1.00 98.71           C  
ATOM   2549  O   VAL C   5       8.239 -17.421  -2.490  1.00 98.71           O  
ATOM   2550  CG1 VAL C   5       9.364 -19.249   0.356  1.00 98.71           C  
ATOM   2551  CG2 VAL C   5      10.357 -21.075  -1.054  1.00 98.71           C  
ATOM   2552  N   ILE C   6       6.554 -18.336  -1.324  1.00 98.49           N  
ATOM   2553  CA  ILE C   6       5.867 -17.059  -1.163  1.00 98.49           C  
ATOM   2554  C   ILE C   6       5.923 -16.624   0.300  1.00 98.49           C  
ATOM   2555  CB  ILE C   6       4.400 -17.142  -1.642  1.00 98.49           C  
ATOM   2556  O   ILE C   6       5.408 -17.317   1.180  1.00 98.49           O  
ATOM   2557  CG1 ILE C   6       4.338 -17.645  -3.089  1.00 98.49           C  
ATOM   2558  CG2 ILE C   6       3.710 -15.782  -1.505  1.00 98.49           C  
ATOM   2559  CD1 ILE C   6       2.926 -17.899  -3.596  1.00 98.49           C  
ATOM   2560  N   LEU C   7       6.542 -15.436   0.530  1.00 97.36           N  
ATOM   2561  CA  LEU C   7       6.651 -14.900   1.883  1.00 97.36           C  
ATOM   2562  C   LEU C   7       5.410 -14.094   2.249  1.00 97.36           C  
ATOM   2563  CB  LEU C   7       7.900 -14.025   2.014  1.00 97.36           C  
ATOM   2564  O   LEU C   7       5.209 -12.989   1.740  1.00 97.36           O  
ATOM   2565  CG  LEU C   7       9.226 -14.671   1.611  1.00 97.36           C  
ATOM   2566  CD1 LEU C   7      10.347 -13.637   1.630  1.00 97.36           C  
ATOM   2567  CD2 LEU C   7       9.554 -15.840   2.533  1.00 97.36           C  
ATOM   2568  N   ILE C   8       4.583 -14.577   3.221  1.00 93.53           N  
ATOM   2569  CA  ILE C   8       3.266 -13.986   3.433  1.00 93.53           C  
ATOM   2570  C   ILE C   8       3.272 -13.160   4.717  1.00 93.53           C  
ATOM   2571  CB  ILE C   8       2.165 -15.068   3.497  1.00 93.53           C  
ATOM   2572  O   ILE C   8       2.281 -12.502   5.044  1.00 93.53           O  
ATOM   2573  CG1 ILE C   8       2.445 -16.048   4.642  1.00 93.53           C  
ATOM   2574  CG2 ILE C   8       2.055 -15.806   2.159  1.00 93.53           C  
ATOM   2575  CD1 ILE C   8       1.279 -16.973   4.964  1.00 93.53           C  
ATOM   2576  N   GLY C   9       4.390 -13.085   5.423  1.00 86.52           N  
ATOM   2577  CA  GLY C   9       4.507 -12.294   6.638  1.00 86.52           C  
ATOM   2578  C   GLY C   9       3.630 -12.802   7.767  1.00 86.52           C  
ATOM   2579  O   GLY C   9       3.535 -14.010   7.991  1.00 86.52           O  
ATOM   2580  N   GLY C  10       3.060 -11.855   8.617  1.00 79.63           N  
ATOM   2581  CA  GLY C  10       2.228 -12.186   9.762  1.00 79.63           C  
ATOM   2582  C   GLY C  10       1.258 -11.080  10.135  1.00 79.63           C  
ATOM   2583  O   GLY C  10       1.203 -10.045   9.469  1.00 79.63           O  
ATOM   2584  N   PRO C  11       0.439 -11.353  11.088  1.00 64.96           N  
ATOM   2585  CA  PRO C  11      -0.628 -10.422  11.463  1.00 64.96           C  
ATOM   2586  C   PRO C  11      -0.096  -9.055  11.886  1.00 64.96           C  
ATOM   2587  CB  PRO C  11      -1.315 -11.128  12.635  1.00 64.96           C  
ATOM   2588  O   PRO C  11      -0.787  -8.045  11.732  1.00 64.96           O  
ATOM   2589  CG  PRO C  11      -0.384 -12.234  13.014  1.00 64.96           C  
ATOM   2590  CD  PRO C  11       0.596 -12.438  11.894  1.00 64.96           C  
ATOM   2591  N   GLN C  12       1.059  -8.975  12.431  1.00 57.26           N  
ATOM   2592  CA  GLN C  12       1.597  -7.706  12.909  1.00 57.26           C  
ATOM   2593  C   GLN C  12       2.083  -6.843  11.748  1.00 57.26           C  
ATOM   2594  CB  GLN C  12       2.738  -7.945  13.899  1.00 57.26           C  
ATOM   2595  O   GLN C  12       2.339  -5.649  11.920  1.00 57.26           O  
ATOM   2596  CG  GLN C  12       2.299  -8.618  15.192  1.00 57.26           C  
ATOM   2597  CD  GLN C  12       3.457  -8.889  16.135  1.00 57.26           C  
ATOM   2598  NE2 GLN C  12       3.184  -9.613  17.216  1.00 57.26           N  
ATOM   2599  OE1 GLN C  12       4.586  -8.451  15.895  1.00 57.26           O  
ATOM   2600  N   LYS C  13       2.046  -7.511  10.578  1.00 50.96           N  
ATOM   2601  CA  LYS C  13       2.469  -6.805   9.372  1.00 50.96           C  
ATOM   2602  C   LYS C  13       1.266  -6.324   8.566  1.00 50.96           C  
ATOM   2603  CB  LYS C  13       3.354  -7.703   8.506  1.00 50.96           C  
ATOM   2604  O   LYS C  13       0.180  -6.900   8.658  1.00 50.96           O  
ATOM   2605  CG  LYS C  13       4.736  -7.958   9.089  1.00 50.96           C  
ATOM   2606  CD  LYS C  13       5.833  -7.680   8.070  1.00 50.96           C  
ATOM   2607  CE  LYS C  13       7.217  -7.936   8.652  1.00 50.96           C  
ATOM   2608  NZ  LYS C  13       8.294  -7.704   7.644  1.00 50.96           N  
ATOM   2609  N   GLY C  14       0.974  -5.014   8.357  1.00 49.85           N  
ATOM   2610  CA  GLY C  14      -0.128  -4.484   7.570  1.00 49.85           C  
ATOM   2611  C   GLY C  14      -0.989  -3.497   8.337  1.00 49.85           C  
ATOM   2612  O   GLY C  14      -2.205  -3.443   8.141  1.00 49.85           O  
ATOM   2613  N   THR C  15      -0.439  -2.903   9.300  1.00 51.51           N  
ATOM   2614  CA  THR C  15      -1.190  -1.994  10.158  1.00 51.51           C  
ATOM   2615  C   THR C  15      -1.867  -0.905   9.331  1.00 51.51           C  
ATOM   2616  CB  THR C  15      -0.279  -1.346  11.217  1.00 51.51           C  
ATOM   2617  O   THR C  15      -2.986  -0.489   9.639  1.00 51.51           O  
ATOM   2618  CG2 THR C  15       0.136  -2.358  12.279  1.00 51.51           C  
ATOM   2619  OG1 THR C  15       0.896  -0.831  10.578  1.00 51.51           O  
ATOM   2620  N   ARG C  16      -1.263  -0.689   8.150  1.00 57.48           N  
ATOM   2621  CA  ARG C  16      -1.828   0.360   7.307  1.00 57.48           C  
ATOM   2622  C   ARG C  16      -3.009  -0.164   6.497  1.00 57.48           C  
ATOM   2623  CB  ARG C  16      -0.761   0.929   6.369  1.00 57.48           C  
ATOM   2624  O   ARG C  16      -3.772   0.617   5.926  1.00 57.48           O  
ATOM   2625  CG  ARG C  16       0.359   1.667   7.085  1.00 57.48           C  
ATOM   2626  CD  ARG C  16       1.398   2.200   6.108  1.00 57.48           C  
ATOM   2627  NE  ARG C  16       2.703   1.578   6.316  1.00 57.48           N  
ATOM   2628  NH1 ARG C  16       3.690   2.546   4.465  1.00 57.48           N  
ATOM   2629  NH2 ARG C  16       4.901   1.141   5.813  1.00 57.48           N  
ATOM   2630  CZ  ARG C  16       3.761   1.756   5.531  1.00 57.48           C  
ATOM   2631  N   PHE C  17      -3.138  -1.418   6.475  1.00 63.82           N  
ATOM   2632  CA  PHE C  17      -4.214  -2.084   5.749  1.00 63.82           C  
ATOM   2633  C   PHE C  17      -5.434  -2.273   6.643  1.00 63.82           C  
ATOM   2634  CB  PHE C  17      -3.743  -3.438   5.210  1.00 63.82           C  
ATOM   2635  O   PHE C  17      -6.511  -2.632   6.164  1.00 63.82           O  
ATOM   2636  CG  PHE C  17      -4.160  -3.704   3.789  1.00 63.82           C  
ATOM   2637  CD1 PHE C  17      -5.227  -4.550   3.510  1.00 63.82           C  
ATOM   2638  CD2 PHE C  17      -3.486  -3.108   2.732  1.00 63.82           C  
ATOM   2639  CE1 PHE C  17      -5.615  -4.798   2.195  1.00 63.82           C  
ATOM   2640  CE2 PHE C  17      -3.868  -3.351   1.415  1.00 63.82           C  
ATOM   2641  CZ  PHE C  17      -4.933  -4.197   1.149  1.00 63.82           C  
ATOM   2642  N   ARG C  18      -5.173  -1.819   7.861  1.00 65.71           N  
ATOM   2643  CA  ARG C  18      -6.288  -1.859   8.802  1.00 65.71           C  
ATOM   2644  C   ARG C  18      -7.290  -0.747   8.510  1.00 65.71           C  
ATOM   2645  CB  ARG C  18      -5.781  -1.744  10.241  1.00 65.71           C  
ATOM   2646  O   ARG C  18      -6.907   0.348   8.092  1.00 65.71           O  
ATOM   2647  CG  ARG C  18      -5.076  -2.992  10.747  1.00 65.71           C  
ATOM   2648  CD  ARG C  18      -4.669  -2.857  12.208  1.00 65.71           C  
ATOM   2649  NE  ARG C  18      -3.893  -4.008  12.660  1.00 65.71           N  
ATOM   2650  NH1 ARG C  18      -3.371  -3.107  14.723  1.00 65.71           N  
ATOM   2651  NH2 ARG C  18      -2.614  -5.194  14.153  1.00 65.71           N  
ATOM   2652  CZ  ARG C  18      -3.295  -4.100  13.844  1.00 65.71           C  
ATOM   2653  N   PRO C  19      -8.759  -0.966   8.416  1.00 68.69           N  
ATOM   2654  CA  PRO C  19      -9.420  -2.052   9.144  1.00 68.69           C  
ATOM   2655  C   PRO C  19      -9.717  -3.261   8.260  1.00 68.69           C  
ATOM   2656  CB  PRO C  19     -10.716  -1.406   9.640  1.00 68.69           C  
ATOM   2657  O   PRO C  19     -10.259  -4.261   8.736  1.00 68.69           O  
ATOM   2658  CG  PRO C  19     -10.980  -0.293   8.678  1.00 68.69           C  
ATOM   2659  CD  PRO C  19      -9.675   0.125   8.063  1.00 68.69           C  
ATOM   2660  N   LEU C  20      -9.251  -3.354   7.060  1.00 76.85           N  
ATOM   2661  CA  LEU C  20      -9.631  -4.414   6.132  1.00 76.85           C  
ATOM   2662  C   LEU C  20      -8.967  -5.733   6.512  1.00 76.85           C  
ATOM   2663  CB  LEU C  20      -9.253  -4.033   4.699  1.00 76.85           C  
ATOM   2664  O   LEU C  20      -9.467  -6.806   6.167  1.00 76.85           O  
ATOM   2665  CG  LEU C  20      -9.974  -2.820   4.107  1.00 76.85           C  
ATOM   2666  CD1 LEU C  20      -9.385  -2.466   2.745  1.00 76.85           C  
ATOM   2667  CD2 LEU C  20     -11.470  -3.089   3.995  1.00 76.85           C  
ATOM   2668  N   SER C  21      -7.896  -5.698   7.255  1.00 67.94           N  
ATOM   2669  CA  SER C  21      -7.132  -6.901   7.568  1.00 67.94           C  
ATOM   2670  C   SER C  21      -7.589  -7.519   8.885  1.00 67.94           C  
ATOM   2671  CB  SER C  21      -5.637  -6.586   7.635  1.00 67.94           C  
ATOM   2672  O   SER C  21      -7.096  -8.576   9.285  1.00 67.94           O  
ATOM   2673  OG  SER C  21      -5.375  -5.599   8.618  1.00 67.94           O  
ATOM   2674  N   PHE C  22      -8.614  -6.996   9.516  1.00 71.68           N  
ATOM   2675  CA  PHE C  22      -9.131  -7.542  10.765  1.00 71.68           C  
ATOM   2676  C   PHE C  22      -9.947  -8.803  10.508  1.00 71.68           C  
ATOM   2677  CB  PHE C  22      -9.987  -6.502  11.495  1.00 71.68           C  
ATOM   2678  O   PHE C  22      -9.976  -9.711  11.341  1.00 71.68           O  
ATOM   2679  CG  PHE C  22      -9.186  -5.413  12.156  1.00 71.68           C  
ATOM   2680  CD1 PHE C  22      -8.046  -5.717  12.890  1.00 71.68           C  
ATOM   2681  CD2 PHE C  22      -9.574  -4.084  12.043  1.00 71.68           C  
ATOM   2682  CE1 PHE C  22      -7.303  -4.710  13.503  1.00 71.68           C  
ATOM   2683  CE2 PHE C  22      -8.837  -3.073  12.652  1.00 71.68           C  
ATOM   2684  CZ  PHE C  22      -7.702  -3.388  13.383  1.00 71.68           C  
ATOM   2685  N   GLU C  23     -10.516  -8.923   9.340  1.00 70.00           N  
ATOM   2686  CA  GLU C  23     -11.437 -10.012   9.027  1.00 70.00           C  
ATOM   2687  C   GLU C  23     -10.710 -11.172   8.353  1.00 70.00           C  
ATOM   2688  CB  GLU C  23     -12.575  -9.514   8.134  1.00 70.00           C  
ATOM   2689  O   GLU C  23     -10.950 -12.336   8.680  1.00 70.00           O  
ATOM   2690  CG  GLU C  23     -13.619  -8.687   8.872  1.00 70.00           C  
ATOM   2691  CD  GLU C  23     -14.428  -9.497   9.873  1.00 70.00           C  
ATOM   2692  OE1 GLU C  23     -14.869  -8.929  10.898  1.00 70.00           O  
ATOM   2693  OE2 GLU C  23     -14.620 -10.710   9.631  1.00 70.00           O  
ATOM   2694  N   VAL C  24      -9.858 -10.734   7.532  1.00 78.80           N  
ATOM   2695  CA  VAL C  24      -9.128 -11.742   6.770  1.00 78.80           C  
ATOM   2696  C   VAL C  24      -7.656 -11.349   6.670  1.00 78.80           C  
ATOM   2697  CB  VAL C  24      -9.727 -11.929   5.358  1.00 78.80           C  
ATOM   2698  O   VAL C  24      -7.330 -10.169   6.521  1.00 78.80           O  
ATOM   2699  CG1 VAL C  24      -9.010 -13.054   4.613  1.00 78.80           C  
ATOM   2700  CG2 VAL C  24     -11.225 -12.213   5.448  1.00 78.80           C  
ATOM   2701  N   PRO C  25      -6.821 -12.363   6.856  1.00 83.01           N  
ATOM   2702  CA  PRO C  25      -5.406 -12.023   6.684  1.00 83.01           C  
ATOM   2703  C   PRO C  25      -5.129 -11.296   5.370  1.00 83.01           C  
ATOM   2704  CB  PRO C  25      -4.710 -13.387   6.710  1.00 83.01           C  
ATOM   2705  O   PRO C  25      -5.772 -11.580   4.356  1.00 83.01           O  
ATOM   2706  CG  PRO C  25      -5.674 -14.294   7.403  1.00 83.01           C  
ATOM   2707  CD  PRO C  25      -7.069 -13.807   7.131  1.00 83.01           C  
ATOM   2708  N   LYS C  26      -4.208 -10.422   5.384  1.00 88.16           N  
ATOM   2709  CA  LYS C  26      -3.903  -9.551   4.252  1.00 88.16           C  
ATOM   2710  C   LYS C  26      -3.694 -10.361   2.976  1.00 88.16           C  
ATOM   2711  CB  LYS C  26      -2.663  -8.705   4.544  1.00 88.16           C  
ATOM   2712  O   LYS C  26      -4.232 -10.018   1.921  1.00 88.16           O  
ATOM   2713  CG  LYS C  26      -2.338  -7.688   3.460  1.00 88.16           C  
ATOM   2714  CD  LYS C  26      -1.102  -6.870   3.813  1.00 88.16           C  
ATOM   2715  CE  LYS C  26      -0.665  -5.988   2.652  1.00 88.16           C  
ATOM   2716  NZ  LYS C  26       0.576  -5.221   2.975  1.00 88.16           N  
ATOM   2717  N   PRO C  27      -2.993 -11.462   3.005  1.00 92.28           N  
ATOM   2718  CA  PRO C  27      -2.744 -12.221   1.777  1.00 92.28           C  
ATOM   2719  C   PRO C  27      -4.023 -12.787   1.163  1.00 92.28           C  
ATOM   2720  CB  PRO C  27      -1.817 -13.348   2.240  1.00 92.28           C  
ATOM   2721  O   PRO C  27      -4.037 -13.153  -0.015  1.00 92.28           O  
ATOM   2722  CG  PRO C  27      -1.173 -12.825   3.484  1.00 92.28           C  
ATOM   2723  CD  PRO C  27      -2.142 -11.908   4.173  1.00 92.28           C  
ATOM   2724  N   LEU C  28      -5.058 -12.830   1.915  1.00 93.09           N  
ATOM   2725  CA  LEU C  28      -6.304 -13.415   1.430  1.00 93.09           C  
ATOM   2726  C   LEU C  28      -7.299 -12.329   1.039  1.00 93.09           C  
ATOM   2727  CB  LEU C  28      -6.918 -14.327   2.496  1.00 93.09           C  
ATOM   2728  O   LEU C  28      -8.426 -12.628   0.637  1.00 93.09           O  
ATOM   2729  CG  LEU C  28      -6.114 -15.574   2.867  1.00 93.09           C  
ATOM   2730  CD1 LEU C  28      -6.875 -16.410   3.890  1.00 93.09           C  
ATOM   2731  CD2 LEU C  28      -5.801 -16.398   1.622  1.00 93.09           C  
ATOM   2732  N   PHE C  29      -6.889 -11.120   1.183  1.00 92.84           N  
ATOM   2733  CA  PHE C  29      -7.753 -10.025   0.757  1.00 92.84           C  
ATOM   2734  C   PHE C  29      -8.001 -10.084  -0.746  1.00 92.84           C  
ATOM   2735  CB  PHE C  29      -7.136  -8.675   1.135  1.00 92.84           C  
ATOM   2736  O   PHE C  29      -7.059 -10.210  -1.531  1.00 92.84           O  
ATOM   2737  CG  PHE C  29      -7.995  -7.493   0.773  1.00 92.84           C  
ATOM   2738  CD1 PHE C  29      -7.798  -6.812  -0.422  1.00 92.84           C  
ATOM   2739  CD2 PHE C  29      -9.000  -7.063   1.629  1.00 92.84           C  
ATOM   2740  CE1 PHE C  29      -8.592  -5.718  -0.759  1.00 92.84           C  
ATOM   2741  CE2 PHE C  29      -9.798  -5.970   1.299  1.00 92.84           C  
ATOM   2742  CZ  PHE C  29      -9.591  -5.299   0.105  1.00 92.84           C  
ATOM   2743  N   PRO C  30      -9.231 -10.005  -1.124  1.00 95.76           N  
ATOM   2744  CA  PRO C  30      -9.544 -10.115  -2.551  1.00 95.76           C  
ATOM   2745  C   PRO C  30      -9.092  -8.894  -3.350  1.00 95.76           C  
ATOM   2746  CB  PRO C  30     -11.069 -10.246  -2.569  1.00 95.76           C  
ATOM   2747  O   PRO C  30      -9.488  -7.768  -3.039  1.00 95.76           O  
ATOM   2748  CG  PRO C  30     -11.443 -10.549  -1.154  1.00 95.76           C  
ATOM   2749  CD  PRO C  30     -10.373 -10.005  -0.251  1.00 95.76           C  
ATOM   2750  N   VAL C  31      -8.319  -9.088  -4.285  1.00 96.78           N  
ATOM   2751  CA  VAL C  31      -7.884  -8.083  -5.249  1.00 96.78           C  
ATOM   2752  C   VAL C  31      -8.262  -8.524  -6.661  1.00 96.78           C  
ATOM   2753  CB  VAL C  31      -6.363  -7.829  -5.158  1.00 96.78           C  
ATOM   2754  O   VAL C  31      -7.756  -9.533  -7.159  1.00 96.78           O  
ATOM   2755  CG1 VAL C  31      -5.920  -6.818  -6.215  1.00 96.78           C  
ATOM   2756  CG2 VAL C  31      -5.985  -7.345  -3.760  1.00 96.78           C  
ATOM   2757  N   ALA C  32      -9.147  -7.826  -7.313  1.00 97.75           N  
ATOM   2758  CA  ALA C  32      -9.697  -8.159  -8.625  1.00 97.75           C  
ATOM   2759  C   ALA C  32     -10.492  -9.460  -8.572  1.00 97.75           C  
ATOM   2760  CB  ALA C  32      -8.579  -8.263  -9.659  1.00 97.75           C  
ATOM   2761  O   ALA C  32     -10.381 -10.299  -9.470  1.00 97.75           O  
ATOM   2762  N   GLY C  33     -11.069  -9.692  -7.458  1.00 96.10           N  
ATOM   2763  CA  GLY C  33     -12.047 -10.763  -7.354  1.00 96.10           C  
ATOM   2764  C   GLY C  33     -11.477 -12.035  -6.755  1.00 96.10           C  
ATOM   2765  O   GLY C  33     -12.224 -12.950  -6.402  1.00 96.10           O  
ATOM   2766  N   VAL C  34     -10.197 -12.078  -6.627  1.00 95.81           N  
ATOM   2767  CA  VAL C  34      -9.591 -13.277  -6.056  1.00 95.81           C  
ATOM   2768  C   VAL C  34      -8.591 -12.884  -4.971  1.00 95.81           C  
ATOM   2769  CB  VAL C  34      -8.894 -14.132  -7.138  1.00 95.81           C  
ATOM   2770  O   VAL C  34      -8.094 -11.755  -4.955  1.00 95.81           O  
ATOM   2771  CG1 VAL C  34      -9.912 -14.661  -8.146  1.00 95.81           C  
ATOM   2772  CG2 VAL C  34      -7.811 -13.318  -7.844  1.00 95.81           C  
ATOM   2773  N   PRO C  35      -8.341 -13.841  -4.080  1.00 95.89           N  
ATOM   2774  CA  PRO C  35      -7.373 -13.521  -3.027  1.00 95.89           C  
ATOM   2775  C   PRO C  35      -6.022 -13.076  -3.583  1.00 95.89           C  
ATOM   2776  CB  PRO C  35      -7.241 -14.838  -2.258  1.00 95.89           C  
ATOM   2777  O   PRO C  35      -5.575 -13.589  -4.612  1.00 95.89           O  
ATOM   2778  CG  PRO C  35      -8.539 -15.543  -2.482  1.00 95.89           C  
ATOM   2779  CD  PRO C  35      -8.998 -15.265  -3.885  1.00 95.89           C  
ATOM   2780  N   MET C  36      -5.377 -12.175  -2.904  1.00 95.06           N  
ATOM   2781  CA  MET C  36      -4.125 -11.555  -3.328  1.00 95.06           C  
ATOM   2782  C   MET C  36      -3.079 -12.613  -3.661  1.00 95.06           C  
ATOM   2783  CB  MET C  36      -3.594 -10.617  -2.243  1.00 95.06           C  
ATOM   2784  O   MET C  36      -2.438 -12.550  -4.712  1.00 95.06           O  
ATOM   2785  CG  MET C  36      -2.272  -9.955  -2.598  1.00 95.06           C  
ATOM   2786  SD  MET C  36      -1.609  -8.930  -1.228  1.00 95.06           S  
ATOM   2787  CE  MET C  36      -3.156  -8.439  -0.418  1.00 95.06           C  
ATOM   2788  N   ILE C  37      -2.889 -13.634  -2.865  1.00 96.67           N  
ATOM   2789  CA  ILE C  37      -1.822 -14.617  -3.017  1.00 96.67           C  
ATOM   2790  C   ILE C  37      -2.160 -15.574  -4.157  1.00 96.67           C  
ATOM   2791  CB  ILE C  37      -1.589 -15.404  -1.708  1.00 96.67           C  
ATOM   2792  O   ILE C  37      -1.280 -16.265  -4.677  1.00 96.67           O  
ATOM   2793  CG1 ILE C  37      -2.885 -16.088  -1.258  1.00 96.67           C  
ATOM   2794  CG2 ILE C  37      -1.048 -14.481  -0.612  1.00 96.67           C  
ATOM   2795  CD1 ILE C  37      -2.694 -17.099  -0.136  1.00 96.67           C  
ATOM   2796  N   GLN C  38      -3.391 -15.655  -4.489  1.00 97.19           N  
ATOM   2797  CA  GLN C  38      -3.767 -16.495  -5.621  1.00 97.19           C  
ATOM   2798  C   GLN C  38      -3.081 -16.030  -6.902  1.00 97.19           C  
ATOM   2799  CB  GLN C  38      -5.285 -16.495  -5.809  1.00 97.19           C  
ATOM   2800  O   GLN C  38      -2.724 -16.847  -7.754  1.00 97.19           O  
ATOM   2801  CG  GLN C  38      -5.768 -17.431  -6.909  1.00 97.19           C  
ATOM   2802  CD  GLN C  38      -7.266 -17.667  -6.863  1.00 97.19           C  
ATOM   2803  NE2 GLN C  38      -7.837 -18.077  -7.990  1.00 97.19           N  
ATOM   2804  OE1 GLN C  38      -7.905 -17.483  -5.822  1.00 97.19           O  
ATOM   2805  N   HIS C  39      -2.948 -14.691  -7.075  1.00 97.54           N  
ATOM   2806  CA  HIS C  39      -2.229 -14.175  -8.234  1.00 97.54           C  
ATOM   2807  C   HIS C  39      -0.798 -14.702  -8.274  1.00 97.54           C  
ATOM   2808  CB  HIS C  39      -2.224 -12.645  -8.224  1.00 97.54           C  
ATOM   2809  O   HIS C  39      -0.278 -15.017  -9.347  1.00 97.54           O  
ATOM   2810  CG  HIS C  39      -3.587 -12.040  -8.336  1.00 97.54           C  
ATOM   2811  CD2 HIS C  39      -4.340 -11.371  -7.431  1.00 97.54           C  
ATOM   2812  ND1 HIS C  39      -4.332 -12.094  -9.494  1.00 97.54           N  
ATOM   2813  CE1 HIS C  39      -5.487 -11.481  -9.295  1.00 97.54           C  
ATOM   2814  NE2 HIS C  39      -5.517 -11.034  -8.052  1.00 97.54           N  
ATOM   2815  N   HIS C  40      -0.178 -14.845  -7.155  1.00 98.20           N  
ATOM   2816  CA  HIS C  40       1.167 -15.399  -7.043  1.00 98.20           C  
ATOM   2817  C   HIS C  40       1.186 -16.878  -7.414  1.00 98.20           C  
ATOM   2818  CB  HIS C  40       1.710 -15.206  -5.626  1.00 98.20           C  
ATOM   2819  O   HIS C  40       2.013 -17.310  -8.221  1.00 98.20           O  
ATOM   2820  CG  HIS C  40       1.870 -13.772  -5.235  1.00 98.20           C  
ATOM   2821  CD2 HIS C  40       2.979 -13.039  -4.979  1.00 98.20           C  
ATOM   2822  ND1 HIS C  40       0.798 -12.923  -5.065  1.00 98.20           N  
ATOM   2823  CE1 HIS C  40       1.243 -11.726  -4.720  1.00 98.20           C  
ATOM   2824  NE2 HIS C  40       2.563 -11.770  -4.661  1.00 98.20           N  
ATOM   2825  N   ILE C  41       0.270 -17.596  -6.877  1.00 98.19           N  
ATOM   2826  CA  ILE C  41       0.199 -19.041  -7.068  1.00 98.19           C  
ATOM   2827  C   ILE C  41      -0.061 -19.355  -8.540  1.00 98.19           C  
ATOM   2828  CB  ILE C  41      -0.897 -19.675  -6.183  1.00 98.19           C  
ATOM   2829  O   ILE C  41       0.594 -20.224  -9.121  1.00 98.19           O  
ATOM   2830  CG1 ILE C  41      -0.521 -19.557  -4.701  1.00 98.19           C  
ATOM   2831  CG2 ILE C  41      -1.129 -21.137  -6.575  1.00 98.19           C  
ATOM   2832  CD1 ILE C  41      -1.626 -19.988  -3.747  1.00 98.19           C  
ATOM   2833  N   GLU C  42      -0.973 -18.574  -9.087  1.00 96.98           N  
ATOM   2834  CA  GLU C  42      -1.287 -18.776 -10.499  1.00 96.98           C  
ATOM   2835  C   GLU C  42      -0.064 -18.528 -11.377  1.00 96.98           C  
ATOM   2836  CB  GLU C  42      -2.438 -17.863 -10.929  1.00 96.98           C  
ATOM   2837  O   GLU C  42       0.206 -19.293 -12.305  1.00 96.98           O  
ATOM   2838  CG  GLU C  42      -3.801 -18.310 -10.420  1.00 96.98           C  
ATOM   2839  CD  GLU C  42      -4.933 -17.390 -10.849  1.00 96.98           C  
ATOM   2840  OE1 GLU C  42      -6.083 -17.591 -10.398  1.00 96.98           O  
ATOM   2841  OE2 GLU C  42      -4.668 -16.461 -11.644  1.00 96.98           O  
ATOM   2842  N   ALA C  43       0.668 -17.500 -11.073  1.00 97.43           N  
ATOM   2843  CA  ALA C  43       1.867 -17.174 -11.840  1.00 97.43           C  
ATOM   2844  C   ALA C  43       2.912 -18.280 -11.721  1.00 97.43           C  
ATOM   2845  CB  ALA C  43       2.452 -15.843 -11.374  1.00 97.43           C  
ATOM   2846  O   ALA C  43       3.535 -18.664 -12.714  1.00 97.43           O  
ATOM   2847  N   CYS C  44       3.057 -18.829 -10.565  1.00 98.22           N  
ATOM   2848  CA  CYS C  44       4.021 -19.898 -10.333  1.00 98.22           C  
ATOM   2849  C   CYS C  44       3.595 -21.180 -11.039  1.00 98.22           C  
ATOM   2850  CB  CYS C  44       4.181 -20.160  -8.835  1.00 98.22           C  
ATOM   2851  O   CYS C  44       4.427 -21.880 -11.618  1.00 98.22           O  
ATOM   2852  SG  CYS C  44       4.966 -18.802  -7.939  1.00 98.22           S  
ATOM   2853  N   ALA C  45       2.313 -21.447 -11.003  1.00 97.10           N  
ATOM   2854  CA  ALA C  45       1.770 -22.673 -11.583  1.00 97.10           C  
ATOM   2855  C   ALA C  45       1.951 -22.690 -13.098  1.00 97.10           C  
ATOM   2856  CB  ALA C  45       0.294 -22.822 -11.224  1.00 97.10           C  
ATOM   2857  O   ALA C  45       1.992 -23.758 -13.713  1.00 97.10           O  
ATOM   2858  N   GLN C  46       2.131 -21.554 -13.711  1.00 95.66           N  
ATOM   2859  CA  GLN C  46       2.258 -21.443 -15.160  1.00 95.66           C  
ATOM   2860  C   GLN C  46       3.686 -21.737 -15.611  1.00 95.66           C  
ATOM   2861  CB  GLN C  46       1.835 -20.052 -15.632  1.00 95.66           C  
ATOM   2862  O   GLN C  46       3.932 -21.978 -16.795  1.00 95.66           O  
ATOM   2863  CG  GLN C  46       0.333 -19.810 -15.565  1.00 95.66           C  
ATOM   2864  CD  GLN C  46      -0.064 -18.436 -16.070  1.00 95.66           C  
ATOM   2865  NE2 GLN C  46      -1.367 -18.189 -16.157  1.00 95.66           N  
ATOM   2866  OE1 GLN C  46       0.793 -17.602 -16.378  1.00 95.66           O  
ATOM   2867  N   VAL C  47       4.611 -21.748 -14.710  1.00 97.59           N  
ATOM   2868  CA  VAL C  47       6.002 -22.019 -15.057  1.00 97.59           C  
ATOM   2869  C   VAL C  47       6.211 -23.522 -15.220  1.00 97.59           C  
ATOM   2870  CB  VAL C  47       6.972 -21.458 -13.993  1.00 97.59           C  
ATOM   2871  O   VAL C  47       5.996 -24.291 -14.279  1.00 97.59           O  
ATOM   2872  CG1 VAL C  47       8.421 -21.764 -14.367  1.00 97.59           C  
ATOM   2873  CG2 VAL C  47       6.766 -19.954 -13.824  1.00 97.59           C  
ATOM   2874  N   PRO C  48       6.647 -23.903 -16.392  1.00 95.06           N  
ATOM   2875  CA  PRO C  48       6.893 -25.332 -16.601  1.00 95.06           C  
ATOM   2876  C   PRO C  48       7.947 -25.894 -15.651  1.00 95.06           C  
ATOM   2877  CB  PRO C  48       7.374 -25.398 -18.053  1.00 95.06           C  
ATOM   2878  O   PRO C  48       9.012 -25.295 -15.480  1.00 95.06           O  
ATOM   2879  CG  PRO C  48       6.899 -24.124 -18.671  1.00 95.06           C  
ATOM   2880  CD  PRO C  48       6.825 -23.073 -17.601  1.00 95.06           C  
ATOM   2881  N   GLY C  49       7.602 -27.005 -15.019  1.00 95.50           N  
ATOM   2882  CA  GLY C  49       8.552 -27.656 -14.131  1.00 95.50           C  
ATOM   2883  C   GLY C  49       8.324 -27.326 -12.668  1.00 95.50           C  
ATOM   2884  O   GLY C  49       9.042 -27.818 -11.796  1.00 95.50           O  
ATOM   2885  N   MET C  50       7.251 -26.508 -12.422  1.00 97.78           N  
ATOM   2886  CA  MET C  50       6.935 -26.148 -11.043  1.00 97.78           C  
ATOM   2887  C   MET C  50       6.361 -27.341 -10.287  1.00 97.78           C  
ATOM   2888  CB  MET C  50       5.949 -24.980 -11.004  1.00 97.78           C  
ATOM   2889  O   MET C  50       5.327 -27.888 -10.675  1.00 97.78           O  
ATOM   2890  CG  MET C  50       5.678 -24.452  -9.604  1.00 97.78           C  
ATOM   2891  SD  MET C  50       7.171 -23.723  -8.827  1.00 97.78           S  
ATOM   2892  CE  MET C  50       7.380 -22.245  -9.858  1.00 97.78           C  
ATOM   2893  N   GLN C  51       6.943 -27.692  -9.159  1.00 96.78           N  
ATOM   2894  CA  GLN C  51       6.545 -28.930  -8.497  1.00 96.78           C  
ATOM   2895  C   GLN C  51       5.841 -28.645  -7.173  1.00 96.78           C  
ATOM   2896  CB  GLN C  51       7.761 -29.828  -8.262  1.00 96.78           C  
ATOM   2897  O   GLN C  51       5.006 -29.433  -6.726  1.00 96.78           O  
ATOM   2898  CG  GLN C  51       8.304 -30.473  -9.530  1.00 96.78           C  
ATOM   2899  CD  GLN C  51       7.393 -31.558 -10.073  1.00 96.78           C  
ATOM   2900  NE2 GLN C  51       7.572 -31.902 -11.344  1.00 96.78           N  
ATOM   2901  OE1 GLN C  51       6.535 -32.084  -9.356  1.00 96.78           O  
ATOM   2902  N   GLU C  52       6.226 -27.576  -6.608  1.00 97.59           N  
ATOM   2903  CA  GLU C  52       5.650 -27.293  -5.297  1.00 97.59           C  
ATOM   2904  C   GLU C  52       5.742 -25.807  -4.962  1.00 97.59           C  
ATOM   2905  CB  GLU C  52       6.347 -28.120  -4.213  1.00 97.59           C  
ATOM   2906  O   GLU C  52       6.709 -25.140  -5.335  1.00 97.59           O  
ATOM   2907  CG  GLU C  52       5.723 -27.976  -2.833  1.00 97.59           C  
ATOM   2908  CD  GLU C  52       6.459 -28.758  -1.757  1.00 97.59           C  
ATOM   2909  OE1 GLU C  52       5.828 -29.143  -0.746  1.00 97.59           O  
ATOM   2910  OE2 GLU C  52       7.678 -28.988  -1.925  1.00 97.59           O  
ATOM   2911  N   ILE C  53       4.740 -25.317  -4.267  1.00 98.41           N  
ATOM   2912  CA  ILE C  53       4.739 -23.941  -3.782  1.00 98.41           C  
ATOM   2913  C   ILE C  53       4.677 -23.933  -2.256  1.00 98.41           C  
ATOM   2914  CB  ILE C  53       3.559 -23.135  -4.370  1.00 98.41           C  
ATOM   2915  O   ILE C  53       3.791 -24.551  -1.661  1.00 98.41           O  
ATOM   2916  CG1 ILE C  53       3.646 -23.101  -5.900  1.00 98.41           C  
ATOM   2917  CG2 ILE C  53       3.531 -21.718  -3.791  1.00 98.41           C  
ATOM   2918  CD1 ILE C  53       2.430 -22.484  -6.576  1.00 98.41           C  
ATOM   2919  N   LEU C  54       5.609 -23.249  -1.653  1.00 98.17           N  
ATOM   2920  CA  LEU C  54       5.667 -23.145  -0.199  1.00 98.17           C  
ATOM   2921  C   LEU C  54       5.321 -21.732   0.259  1.00 98.17           C  
ATOM   2922  CB  LEU C  54       7.058 -23.533   0.311  1.00 98.17           C  
ATOM   2923  O   LEU C  54       5.844 -20.754  -0.279  1.00 98.17           O  
ATOM   2924  CG  LEU C  54       7.565 -24.919  -0.089  1.00 98.17           C  
ATOM   2925  CD1 LEU C  54       9.042 -25.065   0.262  1.00 98.17           C  
ATOM   2926  CD2 LEU C  54       6.739 -26.007   0.589  1.00 98.17           C  
ATOM   2927  N   LEU C  55       4.399 -21.651   1.156  1.00 96.93           N  
ATOM   2928  CA  LEU C  55       4.125 -20.380   1.817  1.00 96.93           C  
ATOM   2929  C   LEU C  55       4.830 -20.306   3.167  1.00 96.93           C  
ATOM   2930  CB  LEU C  55       2.618 -20.187   2.004  1.00 96.93           C  
ATOM   2931  O   LEU C  55       4.740 -21.237   3.971  1.00 96.93           O  
ATOM   2932  CG  LEU C  55       1.784 -20.082   0.727  1.00 96.93           C  
ATOM   2933  CD1 LEU C  55       0.603 -21.046   0.784  1.00 96.93           C  
ATOM   2934  CD2 LEU C  55       1.302 -18.651   0.517  1.00 96.93           C  
ATOM   2935  N   ILE C  56       5.561 -19.193   3.390  1.00 96.29           N  
ATOM   2936  CA  ILE C  56       6.262 -19.034   4.659  1.00 96.29           C  
ATOM   2937  C   ILE C  56       5.775 -17.769   5.362  1.00 96.29           C  
ATOM   2938  CB  ILE C  56       7.793 -18.979   4.456  1.00 96.29           C  
ATOM   2939  O   ILE C  56       5.742 -16.691   4.763  1.00 96.29           O  
ATOM   2940  CG1 ILE C  56       8.306 -20.311   3.899  1.00 96.29           C  
ATOM   2941  CG2 ILE C  56       8.499 -18.625   5.769  1.00 96.29           C  
ATOM   2942  CD1 ILE C  56       9.806 -20.337   3.639  1.00 96.29           C  
ATOM   2943  N   GLY C  57       5.366 -17.914   6.564  1.00 90.86           N  
ATOM   2944  CA  GLY C  57       4.919 -16.799   7.383  1.00 90.86           C  
ATOM   2945  C   GLY C  57       4.691 -17.178   8.834  1.00 90.86           C  
ATOM   2946  O   GLY C  57       5.071 -18.269   9.263  1.00 90.86           O  
ATOM   2947  N   PHE C  58       4.149 -16.241   9.579  1.00 84.71           N  
ATOM   2948  CA  PHE C  58       3.973 -16.563  10.990  1.00 84.71           C  
ATOM   2949  C   PHE C  58       2.530 -16.333  11.422  1.00 84.71           C  
ATOM   2950  CB  PHE C  58       4.920 -15.725  11.855  1.00 84.71           C  
ATOM   2951  O   PHE C  58       2.277 -15.843  12.525  1.00 84.71           O  
ATOM   2952  CG  PHE C  58       4.853 -14.248  11.574  1.00 84.71           C  
ATOM   2953  CD1 PHE C  58       5.597 -13.689  10.542  1.00 84.71           C  
ATOM   2954  CD2 PHE C  58       4.045 -13.419  12.340  1.00 84.71           C  
ATOM   2955  CE1 PHE C  58       5.537 -12.322  10.279  1.00 84.71           C  
ATOM   2956  CE2 PHE C  58       3.979 -12.053  12.084  1.00 84.71           C  
ATOM   2957  CZ  PHE C  58       4.727 -11.506  11.053  1.00 84.71           C  
ATOM   2958  N   TYR C  59       1.624 -16.535  10.431  1.00 82.50           N  
ATOM   2959  CA  TYR C  59       0.205 -16.590  10.765  1.00 82.50           C  
ATOM   2960  C   TYR C  59      -0.126 -17.869  11.525  1.00 82.50           C  
ATOM   2961  CB  TYR C  59      -0.650 -16.500   9.498  1.00 82.50           C  
ATOM   2962  O   TYR C  59       0.432 -18.931  11.240  1.00 82.50           O  
ATOM   2963  CG  TYR C  59      -0.651 -15.131   8.862  1.00 82.50           C  
ATOM   2964  CD1 TYR C  59      -1.482 -14.120   9.341  1.00 82.50           C  
ATOM   2965  CD2 TYR C  59       0.177 -14.846   7.782  1.00 82.50           C  
ATOM   2966  CE1 TYR C  59      -1.488 -12.858   8.757  1.00 82.50           C  
ATOM   2967  CE2 TYR C  59       0.179 -13.587   7.191  1.00 82.50           C  
ATOM   2968  OH  TYR C  59      -0.657 -11.353   7.103  1.00 82.50           O  
ATOM   2969  CZ  TYR C  59      -0.655 -12.601   7.685  1.00 82.50           C  
ATOM   2970  N   GLN C  60      -0.963 -17.670  12.480  1.00 76.02           N  
ATOM   2971  CA  GLN C  60      -1.472 -18.898  13.083  1.00 76.02           C  
ATOM   2972  C   GLN C  60      -2.389 -19.645  12.120  1.00 76.02           C  
ATOM   2973  CB  GLN C  60      -2.215 -18.589  14.384  1.00 76.02           C  
ATOM   2974  O   GLN C  60      -3.157 -19.026  11.380  1.00 76.02           O  
ATOM   2975  CG  GLN C  60      -1.333 -17.988  15.469  1.00 76.02           C  
ATOM   2976  CD  GLN C  60      -0.355 -18.990  16.053  1.00 76.02           C  
ATOM   2977  NE2 GLN C  60       0.755 -18.494  16.589  1.00 76.02           N  
ATOM   2978  OE1 GLN C  60      -0.596 -20.201  16.024  1.00 76.02           O  
ATOM   2979  N   PRO C  61      -2.074 -20.927  12.114  1.00 66.94           N  
ATOM   2980  CA  PRO C  61      -2.960 -21.655  11.203  1.00 66.94           C  
ATOM   2981  C   PRO C  61      -4.437 -21.480  11.548  1.00 66.94           C  
ATOM   2982  CB  PRO C  61      -2.527 -23.113  11.381  1.00 66.94           C  
ATOM   2983  O   PRO C  61      -4.848 -21.758  12.678  1.00 66.94           O  
ATOM   2984  CG  PRO C  61      -1.458 -23.069  12.425  1.00 66.94           C  
ATOM   2985  CD  PRO C  61      -1.302 -21.649  12.889  1.00 66.94           C  
ATOM   2986  N   ASP C  62      -5.050 -20.629  10.766  1.00 70.55           N  
ATOM   2987  CA  ASP C  62      -6.484 -20.447  10.971  1.00 70.55           C  
ATOM   2988  C   ASP C  62      -7.284 -21.066   9.828  1.00 70.55           C  
ATOM   2989  CB  ASP C  62      -6.823 -18.961  11.106  1.00 70.55           C  
ATOM   2990  O   ASP C  62      -6.712 -21.497   8.824  1.00 70.55           O  
ATOM   2991  CG  ASP C  62      -6.496 -18.163   9.856  1.00 70.55           C  
ATOM   2992  OD1 ASP C  62      -6.061 -18.759   8.847  1.00 70.55           O  
ATOM   2993  OD2 ASP C  62      -6.674 -16.925   9.881  1.00 70.55           O  
ATOM   2994  N   GLU C  63      -8.589 -21.152   9.980  1.00 72.83           N  
ATOM   2995  CA  GLU C  63      -9.502 -21.867   9.093  1.00 72.83           C  
ATOM   2996  C   GLU C  63      -9.516 -21.246   7.699  1.00 72.83           C  
ATOM   2997  CB  GLU C  63     -10.917 -21.882   9.677  1.00 72.83           C  
ATOM   2998  O   GLU C  63      -9.416 -21.956   6.696  1.00 72.83           O  
ATOM   2999  CG  GLU C  63     -11.762 -23.059   9.211  1.00 72.83           C  
ATOM   3000  CD  GLU C  63     -13.127 -23.119   9.879  1.00 72.83           C  
ATOM   3001  OE1 GLU C  63     -13.929 -24.019   9.541  1.00 72.83           O  
ATOM   3002  OE2 GLU C  63     -13.396 -22.258  10.746  1.00 72.83           O  
ATOM   3003  N   PRO C  64      -9.358 -19.964   7.596  1.00 81.49           N  
ATOM   3004  CA  PRO C  64      -9.446 -19.381   6.255  1.00 81.49           C  
ATOM   3005  C   PRO C  64      -8.217 -19.680   5.401  1.00 81.49           C  
ATOM   3006  CB  PRO C  64      -9.569 -17.881   6.530  1.00 81.49           C  
ATOM   3007  O   PRO C  64      -8.346 -19.987   4.212  1.00 81.49           O  
ATOM   3008  CG  PRO C  64     -10.185 -17.790   7.888  1.00 81.49           C  
ATOM   3009  CD  PRO C  64      -9.699 -18.948   8.711  1.00 81.49           C  
ATOM   3010  N   LEU C  65      -7.075 -19.601   6.024  1.00 86.94           N  
ATOM   3011  CA  LEU C  65      -5.845 -19.881   5.291  1.00 86.94           C  
ATOM   3012  C   LEU C  65      -5.779 -21.349   4.880  1.00 86.94           C  
ATOM   3013  CB  LEU C  65      -4.622 -19.521   6.138  1.00 86.94           C  
ATOM   3014  O   LEU C  65      -5.459 -21.662   3.731  1.00 86.94           O  
ATOM   3015  CG  LEU C  65      -3.260 -19.664   5.458  1.00 86.94           C  
ATOM   3016  CD1 LEU C  65      -3.193 -18.782   4.215  1.00 86.94           C  
ATOM   3017  CD2 LEU C  65      -2.137 -19.314   6.429  1.00 86.94           C  
ATOM   3018  N   THR C  66      -6.161 -22.222   5.781  1.00 88.79           N  
ATOM   3019  CA  THR C  66      -6.139 -23.656   5.515  1.00 88.79           C  
ATOM   3020  C   THR C  66      -7.110 -24.013   4.393  1.00 88.79           C  
ATOM   3021  CB  THR C  66      -6.490 -24.464   6.778  1.00 88.79           C  
ATOM   3022  O   THR C  66      -6.767 -24.778   3.489  1.00 88.79           O  
ATOM   3023  CG2 THR C  66      -6.390 -25.963   6.517  1.00 88.79           C  
ATOM   3024  OG1 THR C  66      -5.584 -24.112   7.831  1.00 88.79           O  
ATOM   3025  N   GLN C  67      -8.257 -23.457   4.446  1.00 90.68           N  
ATOM   3026  CA  GLN C  67      -9.266 -23.711   3.423  1.00 90.68           C  
ATOM   3027  C   GLN C  67      -8.804 -23.210   2.057  1.00 90.68           C  
ATOM   3028  CB  GLN C  67     -10.594 -23.052   3.802  1.00 90.68           C  
ATOM   3029  O   GLN C  67      -8.994 -23.888   1.045  1.00 90.68           O  
ATOM   3030  CG  GLN C  67     -11.787 -23.573   3.012  1.00 90.68           C  
ATOM   3031  CD  GLN C  67     -13.099 -22.951   3.452  1.00 90.68           C  
ATOM   3032  NE2 GLN C  67     -14.208 -23.521   2.995  1.00 90.68           N  
ATOM   3033  OE1 GLN C  67     -13.115 -21.965   4.197  1.00 90.68           O  
ATOM   3034  N   PHE C  68      -8.195 -22.064   2.101  1.00 93.18           N  
ATOM   3035  CA  PHE C  68      -7.701 -21.502   0.850  1.00 93.18           C  
ATOM   3036  C   PHE C  68      -6.629 -22.396   0.240  1.00 93.18           C  
ATOM   3037  CB  PHE C  68      -7.143 -20.093   1.076  1.00 93.18           C  
ATOM   3038  O   PHE C  68      -6.650 -22.669  -0.962  1.00 93.18           O  
ATOM   3039  CG  PHE C  68      -6.424 -19.526  -0.119  1.00 93.18           C  
ATOM   3040  CD1 PHE C  68      -5.036 -19.524  -0.175  1.00 93.18           C  
ATOM   3041  CD2 PHE C  68      -7.138 -18.996  -1.186  1.00 93.18           C  
ATOM   3042  CE1 PHE C  68      -4.368 -19.000  -1.279  1.00 93.18           C  
ATOM   3043  CE2 PHE C  68      -6.477 -18.470  -2.293  1.00 93.18           C  
ATOM   3044  CZ  PHE C  68      -5.092 -18.473  -2.337  1.00 93.18           C  
ATOM   3045  N   LEU C  69      -5.758 -22.909   1.059  1.00 93.47           N  
ATOM   3046  CA  LEU C  69      -4.644 -23.724   0.586  1.00 93.47           C  
ATOM   3047  C   LEU C  69      -5.142 -25.046   0.014  1.00 93.47           C  
ATOM   3048  CB  LEU C  69      -3.652 -23.987   1.723  1.00 93.47           C  
ATOM   3049  O   LEU C  69      -4.646 -25.508  -1.016  1.00 93.47           O  
ATOM   3050  CG  LEU C  69      -2.863 -22.778   2.227  1.00 93.47           C  
ATOM   3051  CD1 LEU C  69      -2.025 -23.162   3.442  1.00 93.47           C  
ATOM   3052  CD2 LEU C  69      -1.980 -22.215   1.119  1.00 93.47           C  
ATOM   3053  N   GLU C  70      -6.154 -25.613   0.666  1.00 92.42           N  
ATOM   3054  CA  GLU C  70      -6.736 -26.857   0.170  1.00 92.42           C  
ATOM   3055  C   GLU C  70      -7.400 -26.652  -1.188  1.00 92.42           C  
ATOM   3056  CB  GLU C  70      -7.749 -27.414   1.173  1.00 92.42           C  
ATOM   3057  O   GLU C  70      -7.219 -27.459  -2.102  1.00 92.42           O  
ATOM   3058  CG  GLU C  70      -7.115 -28.018   2.417  1.00 92.42           C  
ATOM   3059  CD  GLU C  70      -8.134 -28.451   3.460  1.00 92.42           C  
ATOM   3060  OE1 GLU C  70      -7.731 -28.997   4.512  1.00 92.42           O  
ATOM   3061  OE2 GLU C  70      -9.345 -28.245   3.221  1.00 92.42           O  
ATOM   3062  N   ALA C  71      -8.062 -25.553  -1.297  1.00 93.88           N  
ATOM   3063  CA  ALA C  71      -8.735 -25.232  -2.553  1.00 93.88           C  
ATOM   3064  C   ALA C  71      -7.725 -24.948  -3.660  1.00 93.88           C  
ATOM   3065  CB  ALA C  71      -9.667 -24.037  -2.367  1.00 93.88           C  
ATOM   3066  O   ALA C  71      -7.908 -25.377  -4.802  1.00 93.88           O  
ATOM   3067  N   ALA C  72      -6.680 -24.264  -3.249  1.00 93.61           N  
ATOM   3068  CA  ALA C  72      -5.651 -23.906  -4.222  1.00 93.61           C  
ATOM   3069  C   ALA C  72      -4.925 -25.147  -4.733  1.00 93.61           C  
ATOM   3070  CB  ALA C  72      -4.655 -22.926  -3.607  1.00 93.61           C  
ATOM   3071  O   ALA C  72      -4.631 -25.254  -5.926  1.00 93.61           O  
ATOM   3072  N   GLN C  73      -4.636 -26.086  -3.869  1.00 94.19           N  
ATOM   3073  CA  GLN C  73      -3.975 -27.330  -4.248  1.00 94.19           C  
ATOM   3074  C   GLN C  73      -4.805 -28.106  -5.267  1.00 94.19           C  
ATOM   3075  CB  GLN C  73      -3.714 -28.197  -3.015  1.00 94.19           C  
ATOM   3076  O   GLN C  73      -4.262 -28.655  -6.228  1.00 94.19           O  
ATOM   3077  CG  GLN C  73      -2.571 -27.697  -2.142  1.00 94.19           C  
ATOM   3078  CD  GLN C  73      -2.263 -28.630  -0.986  1.00 94.19           C  
ATOM   3079  NE2 GLN C  73      -1.271 -28.268  -0.180  1.00 94.19           N  
ATOM   3080  OE1 GLN C  73      -2.912 -29.667  -0.819  1.00 94.19           O  
ATOM   3081  N   GLN C  74      -6.128 -28.080  -5.077  1.00 93.88           N  
ATOM   3082  CA  GLN C  74      -7.034 -28.796  -5.970  1.00 93.88           C  
ATOM   3083  C   GLN C  74      -7.169 -28.075  -7.308  1.00 93.88           C  
ATOM   3084  CB  GLN C  74      -8.409 -28.961  -5.321  1.00 93.88           C  
ATOM   3085  O   GLN C  74      -7.088 -28.702  -8.367  1.00 93.88           O  
ATOM   3086  CG  GLN C  74      -8.429 -29.954  -4.167  1.00 93.88           C  
ATOM   3087  CD  GLN C  74      -9.809 -30.118  -3.558  1.00 93.88           C  
ATOM   3088  NE2 GLN C  74      -9.941 -31.067  -2.637  1.00 93.88           N  
ATOM   3089  OE1 GLN C  74     -10.747 -29.397  -3.911  1.00 93.88           O  
ATOM   3090  N   GLU C  75      -7.263 -26.807  -7.237  1.00 93.67           N  
ATOM   3091  CA  GLU C  75      -7.492 -25.996  -8.429  1.00 93.67           C  
ATOM   3092  C   GLU C  75      -6.279 -26.022  -9.355  1.00 93.67           C  
ATOM   3093  CB  GLU C  75      -7.827 -24.553  -8.042  1.00 93.67           C  
ATOM   3094  O   GLU C  75      -6.425 -26.102 -10.576  1.00 93.67           O  
ATOM   3095  CG  GLU C  75      -8.153 -23.658  -9.228  1.00 93.67           C  
ATOM   3096  CD  GLU C  75      -8.641 -22.277  -8.822  1.00 93.67           C  
ATOM   3097  OE1 GLU C  75      -8.767 -21.394  -9.701  1.00 93.67           O  
ATOM   3098  OE2 GLU C  75      -8.900 -22.075  -7.614  1.00 93.67           O  
ATOM   3099  N   PHE C  76      -5.042 -26.068  -8.829  1.00 94.24           N  
ATOM   3100  CA  PHE C  76      -3.851 -25.922  -9.657  1.00 94.24           C  
ATOM   3101  C   PHE C  76      -3.081 -27.235  -9.735  1.00 94.24           C  
ATOM   3102  CB  PHE C  76      -2.946 -24.814  -9.108  1.00 94.24           C  
ATOM   3103  O   PHE C  76      -2.053 -27.319 -10.410  1.00 94.24           O  
ATOM   3104  CG  PHE C  76      -3.582 -23.451  -9.116  1.00 94.24           C  
ATOM   3105  CD1 PHE C  76      -3.700 -22.731 -10.299  1.00 94.24           C  
ATOM   3106  CD2 PHE C  76      -4.062 -22.889  -7.941  1.00 94.24           C  
ATOM   3107  CE1 PHE C  76      -4.289 -21.468 -10.309  1.00 94.24           C  
ATOM   3108  CE2 PHE C  76      -4.652 -21.628  -7.943  1.00 94.24           C  
ATOM   3109  CZ  PHE C  76      -4.763 -20.919  -9.128  1.00 94.24           C  
ATOM   3110  N   ASN C  77      -3.681 -28.248  -9.145  1.00 93.49           N  
ATOM   3111  CA  ASN C  77      -3.054 -29.565  -9.153  1.00 93.49           C  
ATOM   3112  C   ASN C  77      -1.563 -29.478  -8.838  1.00 93.49           C  
ATOM   3113  CB  ASN C  77      -3.272 -30.256 -10.501  1.00 93.49           C  
ATOM   3114  O   ASN C  77      -0.738 -30.035  -9.563  1.00 93.49           O  
ATOM   3115  CG  ASN C  77      -3.114 -31.761 -10.419  1.00 93.49           C  
ATOM   3116  ND2 ASN C  77      -2.677 -32.372 -11.513  1.00 93.49           N  
ATOM   3117  OD1 ASN C  77      -3.384 -32.370  -9.380  1.00 93.49           O  
ATOM   3118  N   LEU C  78      -1.219 -28.708  -7.922  1.00 94.57           N  
ATOM   3119  CA  LEU C  78       0.139 -28.475  -7.441  1.00 94.57           C  
ATOM   3120  C   LEU C  78       0.173 -28.416  -5.917  1.00 94.57           C  
ATOM   3121  CB  LEU C  78       0.700 -27.176  -8.026  1.00 94.57           C  
ATOM   3122  O   LEU C  78      -0.682 -27.780  -5.297  1.00 94.57           O  
ATOM   3123  CG  LEU C  78       2.185 -26.908  -7.781  1.00 94.57           C  
ATOM   3124  CD1 LEU C  78       3.038 -27.727  -8.744  1.00 94.57           C  
ATOM   3125  CD2 LEU C  78       2.491 -25.420  -7.922  1.00 94.57           C  
ATOM   3126  N   PRO C  79       1.090 -29.200  -5.265  1.00 95.63           N  
ATOM   3127  CA  PRO C  79       1.175 -29.116  -3.805  1.00 95.63           C  
ATOM   3128  C   PRO C  79       1.473 -27.702  -3.312  1.00 95.63           C  
ATOM   3129  CB  PRO C  79       2.324 -30.067  -3.463  1.00 95.63           C  
ATOM   3130  O   PRO C  79       2.436 -27.077  -3.764  1.00 95.63           O  
ATOM   3131  CG  PRO C  79       2.456 -30.952  -4.660  1.00 95.63           C  
ATOM   3132  CD  PRO C  79       2.026 -30.180  -5.874  1.00 95.63           C  
ATOM   3133  N   VAL C  80       0.654 -27.224  -2.474  1.00 96.74           N  
ATOM   3134  CA  VAL C  80       0.823 -25.935  -1.812  1.00 96.74           C  
ATOM   3135  C   VAL C  80       0.801 -26.124  -0.297  1.00 96.74           C  
ATOM   3136  CB  VAL C  80      -0.269 -24.929  -2.241  1.00 96.74           C  
ATOM   3137  O   VAL C  80      -0.217 -26.531   0.268  1.00 96.74           O  
ATOM   3138  CG1 VAL C  80       0.000 -23.551  -1.640  1.00 96.74           C  
ATOM   3139  CG2 VAL C  80      -0.349 -24.846  -3.764  1.00 96.74           C  
ATOM   3140  N   ARG C  81       1.912 -25.774   0.296  1.00 94.51           N  
ATOM   3141  CA  ARG C  81       2.025 -26.031   1.728  1.00 94.51           C  
ATOM   3142  C   ARG C  81       2.389 -24.759   2.486  1.00 94.51           C  
ATOM   3143  CB  ARG C  81       3.066 -27.119   1.998  1.00 94.51           C  
ATOM   3144  O   ARG C  81       3.122 -23.912   1.971  1.00 94.51           O  
ATOM   3145  CG  ARG C  81       2.654 -28.501   1.515  1.00 94.51           C  
ATOM   3146  CD  ARG C  81       3.715 -29.547   1.827  1.00 94.51           C  
ATOM   3147  NE  ARG C  81       5.045 -29.104   1.419  1.00 94.51           N  
ATOM   3148  NH1 ARG C  81       6.156 -30.903   2.349  1.00 94.51           N  
ATOM   3149  NH2 ARG C  81       7.331 -29.265   1.258  1.00 94.51           N  
ATOM   3150  CZ  ARG C  81       6.174 -29.759   1.676  1.00 94.51           C  
ATOM   3151  N   TYR C  82       1.916 -24.721   3.690  1.00 93.64           N  
ATOM   3152  CA  TYR C  82       2.230 -23.598   4.565  1.00 93.64           C  
ATOM   3153  C   TYR C  82       3.263 -23.994   5.613  1.00 93.64           C  
ATOM   3154  CB  TYR C  82       0.962 -23.081   5.252  1.00 93.64           C  
ATOM   3155  O   TYR C  82       3.055 -24.945   6.371  1.00 93.64           O  
ATOM   3156  CG  TYR C  82       1.215 -21.956   6.226  1.00 93.64           C  
ATOM   3157  CD1 TYR C  82       0.771 -22.036   7.544  1.00 93.64           C  
ATOM   3158  CD2 TYR C  82       1.896 -20.810   5.830  1.00 93.64           C  
ATOM   3159  CE1 TYR C  82       1.000 -21.001   8.444  1.00 93.64           C  
ATOM   3160  CE2 TYR C  82       2.131 -19.768   6.721  1.00 93.64           C  
ATOM   3161  OH  TYR C  82       1.909 -18.845   8.911  1.00 93.64           O  
ATOM   3162  CZ  TYR C  82       1.680 -19.873   8.024  1.00 93.64           C  
ATOM   3163  N   LEU C  83       4.428 -23.323   5.585  1.00 93.52           N  
ATOM   3164  CA  LEU C  83       5.459 -23.500   6.602  1.00 93.52           C  
ATOM   3165  C   LEU C  83       5.438 -22.349   7.603  1.00 93.52           C  
ATOM   3166  CB  LEU C  83       6.841 -23.601   5.952  1.00 93.52           C  
ATOM   3167  O   LEU C  83       5.845 -21.231   7.279  1.00 93.52           O  
ATOM   3168  CG  LEU C  83       7.004 -24.666   4.866  1.00 93.52           C  
ATOM   3169  CD1 LEU C  83       8.397 -24.589   4.252  1.00 93.52           C  
ATOM   3170  CD2 LEU C  83       6.741 -26.056   5.436  1.00 93.52           C  
ATOM   3171  N   GLN C  84       5.063 -22.672   8.829  1.00 88.59           N  
ATOM   3172  CA  GLN C  84       4.827 -21.640   9.833  1.00 88.59           C  
ATOM   3173  C   GLN C  84       6.100 -21.334  10.617  1.00 88.59           C  
ATOM   3174  CB  GLN C  84       3.712 -22.065  10.789  1.00 88.59           C  
ATOM   3175  O   GLN C  84       6.738 -22.242  11.154  1.00 88.59           O  
ATOM   3176  CG  GLN C  84       3.399 -21.036  11.867  1.00 88.59           C  
ATOM   3177  CD  GLN C  84       2.341 -21.511  12.844  1.00 88.59           C  
ATOM   3178  NE2 GLN C  84       1.878 -20.609  13.702  1.00 88.59           N  
ATOM   3179  OE1 GLN C  84       1.941 -22.680  12.827  1.00 88.59           O  
ATOM   3180  N   GLU C  85       6.427 -20.040  10.687  1.00 84.88           N  
ATOM   3181  CA  GLU C  85       7.487 -19.580  11.579  1.00 84.88           C  
ATOM   3182  C   GLU C  85       6.964 -19.376  12.998  1.00 84.88           C  
ATOM   3183  CB  GLU C  85       8.105 -18.281  11.055  1.00 84.88           C  
ATOM   3184  O   GLU C  85       5.878 -18.825  13.192  1.00 84.88           O  
ATOM   3185  CG  GLU C  85       8.721 -18.409   9.669  1.00 84.88           C  
ATOM   3186  CD  GLU C  85       9.168 -17.078   9.086  1.00 84.88           C  
ATOM   3187  OE1 GLU C  85      10.162 -17.051   8.325  1.00 84.88           O  
ATOM   3188  OE2 GLU C  85       8.520 -16.052   9.394  1.00 84.88           O  
ATOM   3189  N   PHE C  86       7.700 -19.786  13.931  1.00 75.18           N  
ATOM   3190  CA  PHE C  86       7.250 -19.633  15.310  1.00 75.18           C  
ATOM   3191  C   PHE C  86       7.476 -18.207  15.798  1.00 75.18           C  
ATOM   3192  CB  PHE C  86       7.974 -20.623  16.227  1.00 75.18           C  
ATOM   3193  O   PHE C  86       6.836 -17.764  16.754  1.00 75.18           O  
ATOM   3194  CG  PHE C  86       7.585 -22.059  15.998  1.00 75.18           C  
ATOM   3195  CD1 PHE C  86       6.412 -22.570  16.540  1.00 75.18           C  
ATOM   3196  CD2 PHE C  86       8.392 -22.898  15.241  1.00 75.18           C  
ATOM   3197  CE1 PHE C  86       6.049 -23.898  16.331  1.00 75.18           C  
ATOM   3198  CE2 PHE C  86       8.036 -24.226  15.028  1.00 75.18           C  
ATOM   3199  CZ  PHE C  86       6.864 -24.725  15.574  1.00 75.18           C  
ATOM   3200  N   ALA C  87       8.359 -17.581  15.232  1.00 72.82           N  
ATOM   3201  CA  ALA C  87       8.637 -16.163  15.446  1.00 72.82           C  
ATOM   3202  C   ALA C  87       9.073 -15.488  14.148  1.00 72.82           C  
ATOM   3203  CB  ALA C  87       9.707 -15.986  16.520  1.00 72.82           C  
ATOM   3204  O   ALA C  87       9.537 -16.155  13.220  1.00 72.82           O  
ATOM   3205  N   PRO C  88       8.779 -14.146  14.123  1.00 77.60           N  
ATOM   3206  CA  PRO C  88       9.236 -13.468  12.908  1.00 77.60           C  
ATOM   3207  C   PRO C  88      10.741 -13.602  12.689  1.00 77.60           C  
ATOM   3208  CB  PRO C  88       8.847 -12.008  13.151  1.00 77.60           C  
ATOM   3209  O   PRO C  88      11.532 -13.186  13.539  1.00 77.60           O  
ATOM   3210  CG  PRO C  88       8.692 -11.895  14.633  1.00 77.60           C  
ATOM   3211  CD  PRO C  88       8.470 -13.269  15.195  1.00 77.60           C  
ATOM   3212  N   LEU C  89      11.144 -14.167  11.550  1.00 86.03           N  
ATOM   3213  CA  LEU C  89      12.549 -14.462  11.293  1.00 86.03           C  
ATOM   3214  C   LEU C  89      13.090 -13.591  10.164  1.00 86.03           C  
ATOM   3215  CB  LEU C  89      12.732 -15.942  10.944  1.00 86.03           C  
ATOM   3216  O   LEU C  89      14.246 -13.738   9.759  1.00 86.03           O  
ATOM   3217  CG  LEU C  89      12.395 -16.945  12.048  1.00 86.03           C  
ATOM   3218  CD1 LEU C  89      12.491 -18.371  11.515  1.00 86.03           C  
ATOM   3219  CD2 LEU C  89      13.320 -16.753  13.245  1.00 86.03           C  
ATOM   3220  N   GLY C  90      12.276 -12.640   9.653  1.00 85.69           N  
ATOM   3221  CA  GLY C  90      12.673 -11.820   8.520  1.00 85.69           C  
ATOM   3222  C   GLY C  90      12.504 -12.522   7.186  1.00 85.69           C  
ATOM   3223  O   GLY C  90      12.083 -13.680   7.137  1.00 85.69           O  
ATOM   3224  N   THR C  91      12.835 -11.880   6.115  1.00 89.83           N  
ATOM   3225  CA  THR C  91      12.618 -12.399   4.769  1.00 89.83           C  
ATOM   3226  C   THR C  91      13.597 -13.528   4.460  1.00 89.83           C  
ATOM   3227  CB  THR C  91      12.763 -11.287   3.713  1.00 89.83           C  
ATOM   3228  O   THR C  91      13.238 -14.503   3.796  1.00 89.83           O  
ATOM   3229  CG2 THR C  91      11.609 -10.294   3.799  1.00 89.83           C  
ATOM   3230  OG1 THR C  91      13.997 -10.590   3.927  1.00 89.83           O  
ATOM   3231  N   GLY C  92      14.778 -13.490   4.975  1.00 93.15           N  
ATOM   3232  CA  GLY C  92      15.806 -14.484   4.711  1.00 93.15           C  
ATOM   3233  C   GLY C  92      15.887 -15.558   5.779  1.00 93.15           C  
ATOM   3234  O   GLY C  92      16.317 -16.681   5.506  1.00 93.15           O  
ATOM   3235  N   GLY C  93      15.529 -15.172   7.000  1.00 91.61           N  
ATOM   3236  CA  GLY C  93      15.583 -16.111   8.109  1.00 91.61           C  
ATOM   3237  C   GLY C  93      14.706 -17.331   7.902  1.00 91.61           C  
ATOM   3238  O   GLY C  93      15.124 -18.457   8.179  1.00 91.61           O  
ATOM   3239  N   GLY C  94      13.455 -17.031   7.408  1.00 91.50           N  
ATOM   3240  CA  GLY C  94      12.542 -18.124   7.113  1.00 91.50           C  
ATOM   3241  C   GLY C  94      13.062 -19.062   6.040  1.00 91.50           C  
ATOM   3242  O   GLY C  94      12.895 -20.280   6.139  1.00 91.50           O  
ATOM   3243  N   LEU C  95      13.756 -18.552   5.064  1.00 95.98           N  
ATOM   3244  CA  LEU C  95      14.324 -19.346   3.980  1.00 95.98           C  
ATOM   3245  C   LEU C  95      15.404 -20.286   4.504  1.00 95.98           C  
ATOM   3246  CB  LEU C  95      14.905 -18.436   2.896  1.00 95.98           C  
ATOM   3247  O   LEU C  95      15.446 -21.461   4.131  1.00 95.98           O  
ATOM   3248  CG  LEU C  95      13.904 -17.570   2.129  1.00 95.98           C  
ATOM   3249  CD1 LEU C  95      14.637 -16.610   1.198  1.00 95.98           C  
ATOM   3250  CD2 LEU C  95      12.931 -18.445   1.345  1.00 95.98           C  
ATOM   3251  N   TYR C  96      16.243 -19.738   5.362  1.00 93.42           N  
ATOM   3252  CA  TYR C  96      17.324 -20.553   5.907  1.00 93.42           C  
ATOM   3253  C   TYR C  96      16.783 -21.601   6.871  1.00 93.42           C  
ATOM   3254  CB  TYR C  96      18.355 -19.671   6.619  1.00 93.42           C  
ATOM   3255  O   TYR C  96      17.222 -22.754   6.855  1.00 93.42           O  
ATOM   3256  CG  TYR C  96      19.553 -20.433   7.132  1.00 93.42           C  
ATOM   3257  CD1 TYR C  96      19.775 -20.581   8.499  1.00 93.42           C  
ATOM   3258  CD2 TYR C  96      20.466 -21.004   6.252  1.00 93.42           C  
ATOM   3259  CE1 TYR C  96      20.879 -21.280   8.977  1.00 93.42           C  
ATOM   3260  CE2 TYR C  96      21.573 -21.705   6.718  1.00 93.42           C  
ATOM   3261  OH  TYR C  96      22.864 -22.531   8.548  1.00 93.42           O  
ATOM   3262  CZ  TYR C  96      21.770 -21.838   8.080  1.00 93.42           C  
ATOM   3263  N   HIS C  97      15.818 -21.184   7.710  1.00 90.94           N  
ATOM   3264  CA  HIS C  97      15.230 -22.084   8.695  1.00 90.94           C  
ATOM   3265  C   HIS C  97      14.601 -23.301   8.024  1.00 90.94           C  
ATOM   3266  CB  HIS C  97      14.183 -21.349   9.534  1.00 90.94           C  
ATOM   3267  O   HIS C  97      14.697 -24.417   8.538  1.00 90.94           O  
ATOM   3268  CG  HIS C  97      13.557 -22.200  10.593  1.00 90.94           C  
ATOM   3269  CD2 HIS C  97      12.317 -22.736  10.684  1.00 90.94           C  
ATOM   3270  ND1 HIS C  97      14.230 -22.586  11.732  1.00 90.94           N  
ATOM   3271  CE1 HIS C  97      13.429 -23.326  12.480  1.00 90.94           C  
ATOM   3272  NE2 HIS C  97      12.262 -23.432  11.867  1.00 90.94           N  
ATOM   3273  N   PHE C  98      13.903 -23.105   6.895  1.00 92.99           N  
ATOM   3274  CA  PHE C  98      13.191 -24.181   6.215  1.00 92.99           C  
ATOM   3275  C   PHE C  98      13.965 -24.651   4.989  1.00 92.99           C  
ATOM   3276  CB  PHE C  98      11.787 -23.724   5.807  1.00 92.99           C  
ATOM   3277  O   PHE C  98      13.370 -25.101   4.008  1.00 92.99           O  
ATOM   3278  CG  PHE C  98      10.885 -23.419   6.972  1.00 92.99           C  
ATOM   3279  CD1 PHE C  98      10.430 -24.437   7.801  1.00 92.99           C  
ATOM   3280  CD2 PHE C  98      10.493 -22.114   7.238  1.00 92.99           C  
ATOM   3281  CE1 PHE C  98       9.595 -24.158   8.881  1.00 92.99           C  
ATOM   3282  CE2 PHE C  98       9.659 -21.827   8.315  1.00 92.99           C  
ATOM   3283  CZ  PHE C  98       9.210 -22.850   9.134  1.00 92.99           C  
ATOM   3284  N   ARG C  99      15.309 -24.538   4.976  1.00 93.88           N  
ATOM   3285  CA  ARG C  99      16.165 -24.822   3.829  1.00 93.88           C  
ATOM   3286  C   ARG C  99      16.033 -26.278   3.394  1.00 93.88           C  
ATOM   3287  CB  ARG C  99      17.625 -24.503   4.155  1.00 93.88           C  
ATOM   3288  O   ARG C  99      16.070 -26.580   2.200  1.00 93.88           O  
ATOM   3289  CG  ARG C  99      18.203 -25.344   5.282  1.00 93.88           C  
ATOM   3290  CD  ARG C  99      19.528 -24.786   5.781  1.00 93.88           C  
ATOM   3291  NE  ARG C  99      20.085 -25.600   6.857  1.00 93.88           N  
ATOM   3292  NH1 ARG C  99      18.977 -24.488   8.552  1.00 93.88           N  
ATOM   3293  NH2 ARG C  99      20.374 -26.238   9.045  1.00 93.88           N  
ATOM   3294  CZ  ARG C  99      19.811 -25.440   8.149  1.00 93.88           C  
ATOM   3295  N   ASP C 100      15.893 -27.211   4.330  1.00 92.16           N  
ATOM   3296  CA  ASP C 100      15.801 -28.629   3.998  1.00 92.16           C  
ATOM   3297  C   ASP C 100      14.514 -28.932   3.233  1.00 92.16           C  
ATOM   3298  CB  ASP C 100      15.871 -29.482   5.267  1.00 92.16           C  
ATOM   3299  O   ASP C 100      14.522 -29.715   2.281  1.00 92.16           O  
ATOM   3300  CG  ASP C 100      17.221 -29.407   5.958  1.00 92.16           C  
ATOM   3301  OD1 ASP C 100      18.248 -29.216   5.272  1.00 92.16           O  
ATOM   3302  OD2 ASP C 100      17.258 -29.543   7.200  1.00 92.16           O  
ATOM   3303  N   GLN C 101      13.404 -28.241   3.655  1.00 90.89           N  
ATOM   3304  CA  GLN C 101      12.127 -28.432   2.975  1.00 90.89           C  
ATOM   3305  C   GLN C 101      12.141 -27.795   1.588  1.00 90.89           C  
ATOM   3306  CB  GLN C 101      10.982 -27.853   3.807  1.00 90.89           C  
ATOM   3307  O   GLN C 101      11.582 -28.347   0.639  1.00 90.89           O  
ATOM   3308  CG  GLN C 101      10.747 -28.584   5.122  1.00 90.89           C  
ATOM   3309  CD  GLN C 101       9.605 -27.993   5.926  1.00 90.89           C  
ATOM   3310  NE2 GLN C 101       9.852 -27.731   7.205  1.00 90.89           N  
ATOM   3311  OE1 GLN C 101       8.508 -27.771   5.402  1.00 90.89           O  
ATOM   3312  N   ILE C 102      12.833 -26.722   1.468  1.00 95.80           N  
ATOM   3313  CA  ILE C 102      12.907 -26.003   0.201  1.00 95.80           C  
ATOM   3314  C   ILE C 102      13.749 -26.797  -0.795  1.00 95.80           C  
ATOM   3315  CB  ILE C 102      13.493 -24.586   0.389  1.00 95.80           C  
ATOM   3316  O   ILE C 102      13.413 -26.875  -1.979  1.00 95.80           O  
ATOM   3317  CG1 ILE C 102      12.543 -23.722   1.227  1.00 95.80           C  
ATOM   3318  CG2 ILE C 102      13.774 -23.933  -0.967  1.00 95.80           C  
ATOM   3319  CD1 ILE C 102      13.148 -22.402   1.684  1.00 95.80           C  
ATOM   3320  N   LEU C 103      14.796 -27.517  -0.251  1.00 95.63           N  
ATOM   3321  CA  LEU C 103      15.743 -28.206  -1.120  1.00 95.63           C  
ATOM   3322  C   LEU C 103      15.336 -29.662  -1.320  1.00 95.63           C  
ATOM   3323  CB  LEU C 103      17.157 -28.134  -0.537  1.00 95.63           C  
ATOM   3324  O   LEU C 103      15.981 -30.393  -2.075  1.00 95.63           O  
ATOM   3325  CG  LEU C 103      17.812 -26.753  -0.516  1.00 95.63           C  
ATOM   3326  CD1 LEU C 103      19.196 -26.832   0.118  1.00 95.63           C  
ATOM   3327  CD2 LEU C 103      17.896 -26.178  -1.926  1.00 95.63           C  
ATOM   3328  N   ALA C 104      14.243 -30.015  -0.633  1.00 91.07           N  
ATOM   3329  CA  ALA C 104      13.765 -31.385  -0.795  1.00 91.07           C  
ATOM   3330  C   ALA C 104      13.429 -31.680  -2.254  1.00 91.07           C  
ATOM   3331  CB  ALA C 104      12.545 -31.632   0.089  1.00 91.07           C  
ATOM   3332  O   ALA C 104      12.696 -30.923  -2.894  1.00 91.07           O  
ATOM   3333  N   GLY C 105      13.951 -32.722  -2.927  1.00 90.01           N  
ATOM   3334  CA  GLY C 105      13.775 -33.080  -4.325  1.00 90.01           C  
ATOM   3335  C   GLY C 105      14.846 -32.499  -5.229  1.00 90.01           C  
ATOM   3336  O   GLY C 105      14.803 -32.682  -6.448  1.00 90.01           O  
ATOM   3337  N   SER C 106      15.768 -31.735  -4.605  1.00 92.65           N  
ATOM   3338  CA  SER C 106      16.927 -31.148  -5.269  1.00 92.65           C  
ATOM   3339  C   SER C 106      16.505 -30.264  -6.438  1.00 92.65           C  
ATOM   3340  CB  SER C 106      17.873 -32.243  -5.763  1.00 92.65           C  
ATOM   3341  O   SER C 106      16.918 -30.492  -7.576  1.00 92.65           O  
ATOM   3342  OG  SER C 106      18.324 -33.043  -4.683  1.00 92.65           O  
ATOM   3343  N   PRO C 107      15.763 -29.214  -6.179  1.00 95.97           N  
ATOM   3344  CA  PRO C 107      15.345 -28.304  -7.248  1.00 95.97           C  
ATOM   3345  C   PRO C 107      16.519 -27.563  -7.885  1.00 95.97           C  
ATOM   3346  CB  PRO C 107      14.406 -27.328  -6.534  1.00 95.97           C  
ATOM   3347  O   PRO C 107      17.497 -27.246  -7.203  1.00 95.97           O  
ATOM   3348  CG  PRO C 107      14.868 -27.325  -5.112  1.00 95.97           C  
ATOM   3349  CD  PRO C 107      15.413 -28.686  -4.785  1.00 95.97           C  
ATOM   3350  N   GLU C 108      16.405 -27.387  -9.195  1.00 96.32           N  
ATOM   3351  CA  GLU C 108      17.426 -26.606  -9.887  1.00 96.32           C  
ATOM   3352  C   GLU C 108      17.454 -25.165  -9.385  1.00 96.32           C  
ATOM   3353  CB  GLU C 108      17.190 -26.631 -11.399  1.00 96.32           C  
ATOM   3354  O   GLU C 108      18.517 -24.546  -9.316  1.00 96.32           O  
ATOM   3355  CG  GLU C 108      17.973 -25.572 -12.162  1.00 96.32           C  
ATOM   3356  CD  GLU C 108      17.604 -25.497 -13.635  1.00 96.32           C  
ATOM   3357  OE1 GLU C 108      18.041 -24.546 -14.323  1.00 96.32           O  
ATOM   3358  OE2 GLU C 108      16.872 -26.397 -14.105  1.00 96.32           O  
ATOM   3359  N   ALA C 109      16.311 -24.602  -9.152  1.00 97.92           N  
ATOM   3360  CA  ALA C 109      16.138 -23.245  -8.641  1.00 97.92           C  
ATOM   3361  C   ALA C 109      14.778 -23.081  -7.967  1.00 97.92           C  
ATOM   3362  CB  ALA C 109      16.295 -22.228  -9.769  1.00 97.92           C  
ATOM   3363  O   ALA C 109      13.896 -23.929  -8.121  1.00 97.92           O  
ATOM   3364  N   PHE C 110      14.681 -22.071  -7.172  1.00 98.50           N  
ATOM   3365  CA  PHE C 110      13.376 -21.809  -6.577  1.00 98.50           C  
ATOM   3366  C   PHE C 110      13.086 -20.313  -6.546  1.00 98.50           C  
ATOM   3367  CB  PHE C 110      13.304 -22.386  -5.160  1.00 98.50           C  
ATOM   3368  O   PHE C 110      13.985 -19.506  -6.300  1.00 98.50           O  
ATOM   3369  CG  PHE C 110      14.355 -21.845  -4.229  1.00 98.50           C  
ATOM   3370  CD1 PHE C 110      15.626 -22.405  -4.193  1.00 98.50           C  
ATOM   3371  CD2 PHE C 110      14.072 -20.775  -3.390  1.00 98.50           C  
ATOM   3372  CE1 PHE C 110      16.602 -21.906  -3.332  1.00 98.50           C  
ATOM   3373  CE2 PHE C 110      15.041 -20.271  -2.528  1.00 98.50           C  
ATOM   3374  CZ  PHE C 110      16.305 -20.838  -2.500  1.00 98.50           C  
ATOM   3375  N   PHE C 111      11.849 -19.970  -6.859  1.00 98.80           N  
ATOM   3376  CA  PHE C 111      11.405 -18.581  -6.828  1.00 98.80           C  
ATOM   3377  C   PHE C 111      11.082 -18.148  -5.403  1.00 98.80           C  
ATOM   3378  CB  PHE C 111      10.180 -18.386  -7.727  1.00 98.80           C  
ATOM   3379  O   PHE C 111      10.571 -18.940  -4.609  1.00 98.80           O  
ATOM   3380  CG  PHE C 111      10.477 -18.522  -9.196  1.00 98.80           C  
ATOM   3381  CD1 PHE C 111      11.016 -17.459  -9.911  1.00 98.80           C  
ATOM   3382  CD2 PHE C 111      10.217 -19.712  -9.862  1.00 98.80           C  
ATOM   3383  CE1 PHE C 111      11.292 -17.582 -11.271  1.00 98.80           C  
ATOM   3384  CE2 PHE C 111      10.490 -19.843 -11.220  1.00 98.80           C  
ATOM   3385  CZ  PHE C 111      11.027 -18.776 -11.923  1.00 98.80           C  
ATOM   3386  N   VAL C 112      11.368 -16.913  -5.073  1.00 98.71           N  
ATOM   3387  CA  VAL C 112      10.964 -16.287  -3.818  1.00 98.71           C  
ATOM   3388  C   VAL C 112      10.175 -15.012  -4.107  1.00 98.71           C  
ATOM   3389  CB  VAL C 112      12.183 -15.969  -2.924  1.00 98.71           C  
ATOM   3390  O   VAL C 112      10.698 -14.077  -4.719  1.00 98.71           O  
ATOM   3391  CG1 VAL C 112      11.735 -15.348  -1.602  1.00 98.71           C  
ATOM   3392  CG2 VAL C 112      13.004 -17.233  -2.673  1.00 98.71           C  
ATOM   3393  N   LEU C 113       8.946 -14.964  -3.617  1.00 98.61           N  
ATOM   3394  CA  LEU C 113       8.076 -13.828  -3.903  1.00 98.61           C  
ATOM   3395  C   LEU C 113       7.508 -13.241  -2.616  1.00 98.61           C  
ATOM   3396  CB  LEU C 113       6.936 -14.247  -4.835  1.00 98.61           C  
ATOM   3397  O   LEU C 113       6.996 -13.975  -1.767  1.00 98.61           O  
ATOM   3398  CG  LEU C 113       7.343 -14.934  -6.139  1.00 98.61           C  
ATOM   3399  CD1 LEU C 113       6.917 -16.399  -6.121  1.00 98.61           C  
ATOM   3400  CD2 LEU C 113       6.737 -14.210  -7.337  1.00 98.61           C  
ATOM   3401  N   ASN C 114       7.608 -11.931  -2.569  1.00 96.94           N  
ATOM   3402  CA  ASN C 114       6.843 -11.282  -1.510  1.00 96.94           C  
ATOM   3403  C   ASN C 114       5.347 -11.297  -1.809  1.00 96.94           C  
ATOM   3404  CB  ASN C 114       7.328  -9.846  -1.299  1.00 96.94           C  
ATOM   3405  O   ASN C 114       4.934 -11.058  -2.945  1.00 96.94           O  
ATOM   3406  CG  ASN C 114       8.701  -9.780  -0.660  1.00 96.94           C  
ATOM   3407  ND2 ASN C 114       9.321  -8.607  -0.706  1.00 96.94           N  
ATOM   3408  OD1 ASN C 114       9.200 -10.776  -0.130  1.00 96.94           O  
ATOM   3409  N   ALA C 115       4.553 -11.488  -0.818  1.00 95.53           N  
ATOM   3410  CA  ALA C 115       3.118 -11.658  -1.032  1.00 95.53           C  
ATOM   3411  C   ALA C 115       2.441 -10.317  -1.299  1.00 95.53           C  
ATOM   3412  CB  ALA C 115       2.478 -12.344   0.172  1.00 95.53           C  
ATOM   3413  O   ALA C 115       1.375 -10.265  -1.917  1.00 95.53           O  
ATOM   3414  N   ASP C 116       3.034  -9.228  -0.861  1.00 92.61           N  
ATOM   3415  CA  ASP C 116       2.385  -7.924  -0.953  1.00 92.61           C  
ATOM   3416  C   ASP C 116       2.827  -7.178  -2.210  1.00 92.61           C  
ATOM   3417  CB  ASP C 116       2.687  -7.085   0.291  1.00 92.61           C  
ATOM   3418  O   ASP C 116       2.954  -5.952  -2.198  1.00 92.61           O  
ATOM   3419  CG  ASP C 116       4.174  -6.886   0.525  1.00 92.61           C  
ATOM   3420  OD1 ASP C 116       4.992  -7.521  -0.175  1.00 92.61           O  
ATOM   3421  OD2 ASP C 116       4.531  -6.089   1.419  1.00 92.61           O  
ATOM   3422  N   VAL C 117       3.064  -7.907  -3.215  1.00 96.03           N  
ATOM   3423  CA  VAL C 117       3.470  -7.283  -4.470  1.00 96.03           C  
ATOM   3424  C   VAL C 117       2.459  -7.616  -5.565  1.00 96.03           C  
ATOM   3425  CB  VAL C 117       4.885  -7.735  -4.897  1.00 96.03           C  
ATOM   3426  O   VAL C 117       1.946  -8.736  -5.624  1.00 96.03           O  
ATOM   3427  CG1 VAL C 117       5.228  -7.198  -6.285  1.00 96.03           C  
ATOM   3428  CG2 VAL C 117       5.922  -7.278  -3.872  1.00 96.03           C  
ATOM   3429  N   CYS C 118       2.101  -6.636  -6.332  1.00 96.80           N  
ATOM   3430  CA  CYS C 118       1.325  -6.774  -7.559  1.00 96.80           C  
ATOM   3431  C   CYS C 118       2.222  -6.668  -8.787  1.00 96.80           C  
ATOM   3432  CB  CYS C 118       0.230  -5.710  -7.624  1.00 96.80           C  
ATOM   3433  O   CYS C 118       2.912  -5.664  -8.973  1.00 96.80           O  
ATOM   3434  SG  CYS C 118      -0.654  -5.669  -9.199  1.00 96.80           S  
ATOM   3435  N   SER C 119       2.165  -7.728  -9.616  1.00 97.25           N  
ATOM   3436  CA  SER C 119       3.057  -7.762 -10.771  1.00 97.25           C  
ATOM   3437  C   SER C 119       2.539  -8.718 -11.841  1.00 97.25           C  
ATOM   3438  CB  SER C 119       4.467  -8.174 -10.348  1.00 97.25           C  
ATOM   3439  O   SER C 119       1.661  -9.540 -11.573  1.00 97.25           O  
ATOM   3440  OG  SER C 119       5.319  -8.283 -11.475  1.00 97.25           O  
ATOM   3441  N   ASP C 120       3.007  -8.549 -13.039  1.00 96.06           N  
ATOM   3442  CA  ASP C 120       2.709  -9.535 -14.074  1.00 96.06           C  
ATOM   3443  C   ASP C 120       3.584 -10.776 -13.917  1.00 96.06           C  
ATOM   3444  CB  ASP C 120       2.900  -8.928 -15.465  1.00 96.06           C  
ATOM   3445  O   ASP C 120       3.451 -11.736 -14.680  1.00 96.06           O  
ATOM   3446  CG  ASP C 120       4.288  -8.347 -15.673  1.00 96.06           C  
ATOM   3447  OD1 ASP C 120       5.061  -8.250 -14.695  1.00 96.06           O  
ATOM   3448  OD2 ASP C 120       4.611  -7.982 -16.824  1.00 96.06           O  
ATOM   3449  N   PHE C 121       4.473 -10.813 -13.040  1.00 97.52           N  
ATOM   3450  CA  PHE C 121       5.322 -11.928 -12.637  1.00 97.52           C  
ATOM   3451  C   PHE C 121       5.999 -12.557 -13.849  1.00 97.52           C  
ATOM   3452  CB  PHE C 121       4.505 -12.983 -11.885  1.00 97.52           C  
ATOM   3453  O   PHE C 121       5.708 -13.701 -14.205  1.00 97.52           O  
ATOM   3454  CG  PHE C 121       3.868 -12.471 -10.622  1.00 97.52           C  
ATOM   3455  CD1 PHE C 121       4.632 -12.247  -9.483  1.00 97.52           C  
ATOM   3456  CD2 PHE C 121       2.504 -12.214 -10.573  1.00 97.52           C  
ATOM   3457  CE1 PHE C 121       4.045 -11.773  -8.312  1.00 97.52           C  
ATOM   3458  CE2 PHE C 121       1.911 -11.740  -9.406  1.00 97.52           C  
ATOM   3459  CZ  PHE C 121       2.683 -11.521  -8.277  1.00 97.52           C  
ATOM   3460  N   PRO C 122       7.030 -11.937 -14.418  1.00 97.83           N  
ATOM   3461  CA  PRO C 122       7.748 -12.525 -15.552  1.00 97.83           C  
ATOM   3462  C   PRO C 122       8.683 -13.658 -15.135  1.00 97.83           C  
ATOM   3463  CB  PRO C 122       8.540 -11.343 -16.118  1.00 97.83           C  
ATOM   3464  O   PRO C 122       9.876 -13.624 -15.445  1.00 97.83           O  
ATOM   3465  CG  PRO C 122       8.852 -10.490 -14.931  1.00 97.83           C  
ATOM   3466  CD  PRO C 122       7.702 -10.571 -13.969  1.00 97.83           C  
ATOM   3467  N   LEU C 123       8.102 -14.709 -14.581  1.00 98.42           N  
ATOM   3468  CA  LEU C 123       8.873 -15.782 -13.963  1.00 98.42           C  
ATOM   3469  C   LEU C 123       9.573 -16.627 -15.022  1.00 98.42           C  
ATOM   3470  CB  LEU C 123       7.967 -16.667 -13.103  1.00 98.42           C  
ATOM   3471  O   LEU C 123      10.722 -17.036 -14.836  1.00 98.42           O  
ATOM   3472  CG  LEU C 123       7.209 -15.968 -11.974  1.00 98.42           C  
ATOM   3473  CD1 LEU C 123       6.395 -16.980 -11.175  1.00 98.42           C  
ATOM   3474  CD2 LEU C 123       8.177 -15.216 -11.066  1.00 98.42           C  
ATOM   3475  N   SER C 124       8.953 -16.908 -16.139  1.00 97.53           N  
ATOM   3476  CA  SER C 124       9.560 -17.685 -17.215  1.00 97.53           C  
ATOM   3477  C   SER C 124      10.763 -16.960 -17.809  1.00 97.53           C  
ATOM   3478  CB  SER C 124       8.535 -17.974 -18.312  1.00 97.53           C  
ATOM   3479  O   SER C 124      11.792 -17.580 -18.089  1.00 97.53           O  
ATOM   3480  OG  SER C 124       7.491 -18.796 -17.821  1.00 97.53           O  
ATOM   3481  N   ALA C 125      10.556 -15.660 -17.946  1.00 97.10           N  
ATOM   3482  CA  ALA C 125      11.659 -14.851 -18.457  1.00 97.10           C  
ATOM   3483  C   ALA C 125      12.831 -14.843 -17.480  1.00 97.10           C  
ATOM   3484  CB  ALA C 125      11.190 -13.425 -18.733  1.00 97.10           C  
ATOM   3485  O   ALA C 125      13.992 -14.904 -17.893  1.00 97.10           O  
ATOM   3486  N   MET C 126      12.526 -14.791 -16.265  1.00 97.88           N  
ATOM   3487  CA  MET C 126      13.565 -14.831 -15.240  1.00 97.88           C  
ATOM   3488  C   MET C 126      14.290 -16.172 -15.253  1.00 97.88           C  
ATOM   3489  CB  MET C 126      12.968 -14.572 -13.856  1.00 97.88           C  
ATOM   3490  O   MET C 126      15.516 -16.222 -15.132  1.00 97.88           O  
ATOM   3491  CG  MET C 126      12.538 -13.132 -13.633  1.00 97.88           C  
ATOM   3492  SD  MET C 126      11.922 -12.837 -11.930  1.00 97.88           S  
ATOM   3493  CE  MET C 126      13.480 -12.933 -11.005  1.00 97.88           C  
ATOM   3494  N   LEU C 127      13.551 -17.246 -15.405  1.00 97.97           N  
ATOM   3495  CA  LEU C 127      14.122 -18.588 -15.444  1.00 97.97           C  
ATOM   3496  C   LEU C 127      15.051 -18.749 -16.643  1.00 97.97           C  
ATOM   3497  CB  LEU C 127      13.012 -19.641 -15.499  1.00 97.97           C  
ATOM   3498  O   LEU C 127      16.135 -19.323 -16.520  1.00 97.97           O  
ATOM   3499  CG  LEU C 127      13.463 -21.103 -15.487  1.00 97.97           C  
ATOM   3500  CD1 LEU C 127      14.240 -21.407 -14.211  1.00 97.97           C  
ATOM   3501  CD2 LEU C 127      12.263 -22.034 -15.623  1.00 97.97           C  
ATOM   3502  N   GLU C 128      14.635 -18.202 -17.765  1.00 97.08           N  
ATOM   3503  CA  GLU C 128      15.469 -18.250 -18.962  1.00 97.08           C  
ATOM   3504  C   GLU C 128      16.785 -17.507 -18.747  1.00 97.08           C  
ATOM   3505  CB  GLU C 128      14.723 -17.663 -20.162  1.00 97.08           C  
ATOM   3506  O   GLU C 128      17.850 -17.998 -19.127  1.00 97.08           O  
ATOM   3507  CG  GLU C 128      13.629 -18.568 -20.709  1.00 97.08           C  
ATOM   3508  CD  GLU C 128      12.840 -17.937 -21.846  1.00 97.08           C  
ATOM   3509  OE1 GLU C 128      11.868 -18.560 -22.329  1.00 97.08           O  
ATOM   3510  OE2 GLU C 128      13.199 -16.810 -22.257  1.00 97.08           O  
ATOM   3511  N   ALA C 129      16.666 -16.363 -18.096  1.00 95.70           N  
ATOM   3512  CA  ALA C 129      17.867 -15.589 -17.792  1.00 95.70           C  
ATOM   3513  C   ALA C 129      18.788 -16.354 -16.846  1.00 95.70           C  
ATOM   3514  CB  ALA C 129      17.490 -14.239 -17.186  1.00 95.70           C  
ATOM   3515  O   ALA C 129      20.011 -16.325 -17.001  1.00 95.70           O  
ATOM   3516  N   HIS C 130      18.222 -17.013 -15.952  1.00 94.77           N  
ATOM   3517  CA  HIS C 130      18.973 -17.811 -14.991  1.00 94.77           C  
ATOM   3518  C   HIS C 130      19.675 -18.980 -15.674  1.00 94.77           C  
ATOM   3519  CB  HIS C 130      18.051 -18.326 -13.884  1.00 94.77           C  
ATOM   3520  O   HIS C 130      20.836 -19.272 -15.377  1.00 94.77           O  
ATOM   3521  CG  HIS C 130      18.727 -19.248 -12.920  1.00 94.77           C  
ATOM   3522  CD2 HIS C 130      18.670 -20.595 -12.790  1.00 94.77           C  
ATOM   3523  ND1 HIS C 130      19.581 -18.800 -11.936  1.00 94.77           N  
ATOM   3524  CE1 HIS C 130      20.022 -19.835 -11.240  1.00 94.77           C  
ATOM   3525  NE2 HIS C 130      19.485 -20.935 -11.738  1.00 94.77           N  
ATOM   3526  N   ARG C 131      19.015 -19.671 -16.625  1.00 95.01           N  
ATOM   3527  CA  ARG C 131      19.553 -20.845 -17.305  1.00 95.01           C  
ATOM   3528  C   ARG C 131      20.675 -20.458 -18.262  1.00 95.01           C  
ATOM   3529  CB  ARG C 131      18.447 -21.582 -18.063  1.00 95.01           C  
ATOM   3530  O   ARG C 131      21.574 -21.257 -18.530  1.00 95.01           O  
ATOM   3531  CG  ARG C 131      17.540 -22.416 -17.173  1.00 95.01           C  
ATOM   3532  CD  ARG C 131      16.395 -23.039 -17.961  1.00 95.01           C  
ATOM   3533  NE  ARG C 131      15.623 -23.971 -17.144  1.00 95.01           N  
ATOM   3534  NH1 ARG C 131      13.809 -24.044 -18.572  1.00 95.01           N  
ATOM   3535  NH2 ARG C 131      13.800 -25.273 -16.637  1.00 95.01           N  
ATOM   3536  CZ  ARG C 131      14.413 -24.427 -17.453  1.00 95.01           C  
ATOM   3537  N   ARG C 132      20.599 -19.211 -18.675  1.00 93.58           N  
ATOM   3538  CA  ARG C 132      21.678 -18.732 -19.533  1.00 93.58           C  
ATOM   3539  C   ARG C 132      22.962 -18.529 -18.735  1.00 93.58           C  
ATOM   3540  CB  ARG C 132      21.278 -17.425 -20.221  1.00 93.58           C  
ATOM   3541  O   ARG C 132      24.049 -18.883 -19.198  1.00 93.58           O  
ATOM   3542  CG  ARG C 132      20.317 -17.611 -21.385  1.00 93.58           C  
ATOM   3543  CD  ARG C 132      20.010 -16.292 -22.079  1.00 93.58           C  
ATOM   3544  NE  ARG C 132      18.840 -16.399 -22.947  1.00 93.58           N  
ATOM   3545  NH1 ARG C 132      18.396 -14.132 -22.974  1.00 93.58           N  
ATOM   3546  NH2 ARG C 132      17.057 -15.581 -24.140  1.00 93.58           N  
ATOM   3547  CZ  ARG C 132      18.101 -15.370 -23.352  1.00 93.58           C  
ATOM   3548  N   GLN C 133      22.795 -17.980 -17.626  1.00 90.91           N  
ATOM   3549  CA  GLN C 133      23.901 -17.768 -16.699  1.00 90.91           C  
ATOM   3550  C   GLN C 133      23.467 -18.021 -15.258  1.00 90.91           C  
ATOM   3551  CB  GLN C 133      24.455 -16.349 -16.839  1.00 90.91           C  
ATOM   3552  O   GLN C 133      22.784 -17.190 -14.655  1.00 90.91           O  
ATOM   3553  CG  GLN C 133      25.908 -16.211 -16.404  1.00 90.91           C  
ATOM   3554  CD  GLN C 133      26.484 -14.841 -16.711  1.00 90.91           C  
ATOM   3555  NE2 GLN C 133      27.755 -14.645 -16.378  1.00 90.91           N  
ATOM   3556  OE1 GLN C 133      25.793 -13.967 -17.243  1.00 90.91           O  
ATOM   3557  N   ARG C 134      24.010 -19.108 -14.757  1.00 91.42           N  
ATOM   3558  CA  ARG C 134      23.556 -19.531 -13.436  1.00 91.42           C  
ATOM   3559  C   ARG C 134      24.276 -18.757 -12.336  1.00 91.42           C  
ATOM   3560  CB  ARG C 134      23.773 -21.034 -13.247  1.00 91.42           C  
ATOM   3561  O   ARG C 134      25.507 -18.763 -12.270  1.00 91.42           O  
ATOM   3562  CG  ARG C 134      22.833 -21.900 -14.071  1.00 91.42           C  
ATOM   3563  CD  ARG C 134      23.012 -23.379 -13.761  1.00 91.42           C  
ATOM   3564  NE  ARG C 134      22.076 -24.206 -14.517  1.00 91.42           N  
ATOM   3565  NH1 ARG C 134      23.059 -26.214 -13.936  1.00 91.42           N  
ATOM   3566  NH2 ARG C 134      21.217 -26.186 -15.301  1.00 91.42           N  
ATOM   3567  CZ  ARG C 134      22.120 -25.534 -14.583  1.00 91.42           C  
ATOM   3568  N   HIS C 135      23.465 -17.994 -11.537  1.00 91.85           N  
ATOM   3569  CA  HIS C 135      23.966 -17.262 -10.379  1.00 91.85           C  
ATOM   3570  C   HIS C 135      23.117 -17.538  -9.143  1.00 91.85           C  
ATOM   3571  CB  HIS C 135      24.001 -15.760 -10.668  1.00 91.85           C  
ATOM   3572  O   HIS C 135      21.959 -17.947  -9.259  1.00 91.85           O  
ATOM   3573  CG  HIS C 135      24.741 -15.407 -11.920  1.00 91.85           C  
ATOM   3574  CD2 HIS C 135      24.301 -14.929 -13.107  1.00 91.85           C  
ATOM   3575  ND1 HIS C 135      26.107 -15.539 -12.039  1.00 91.85           N  
ATOM   3576  CE1 HIS C 135      26.477 -15.155 -13.249  1.00 91.85           C  
ATOM   3577  NE2 HIS C 135      25.399 -14.781 -13.918  1.00 91.85           N  
ATOM   3578  N   PRO C 136      23.705 -17.294  -8.011  1.00 96.52           N  
ATOM   3579  CA  PRO C 136      22.966 -17.609  -6.786  1.00 96.52           C  
ATOM   3580  C   PRO C 136      21.693 -16.780  -6.636  1.00 96.52           C  
ATOM   3581  CB  PRO C 136      23.967 -17.279  -5.676  1.00 96.52           C  
ATOM   3582  O   PRO C 136      20.646 -17.312  -6.256  1.00 96.52           O  
ATOM   3583  CG  PRO C 136      25.310 -17.484  -6.300  1.00 96.52           C  
ATOM   3584  CD  PRO C 136      25.237 -17.061  -7.739  1.00 96.52           C  
ATOM   3585  N   PHE C 137      21.836 -15.451  -6.991  1.00 98.28           N  
ATOM   3586  CA  PHE C 137      20.689 -14.577  -6.777  1.00 98.28           C  
ATOM   3587  C   PHE C 137      20.323 -13.841  -8.060  1.00 98.28           C  
ATOM   3588  CB  PHE C 137      20.980 -13.570  -5.659  1.00 98.28           C  
ATOM   3589  O   PHE C 137      21.155 -13.141  -8.640  1.00 98.28           O  
ATOM   3590  CG  PHE C 137      21.285 -14.209  -4.331  1.00 98.28           C  
ATOM   3591  CD1 PHE C 137      20.259 -14.577  -3.469  1.00 98.28           C  
ATOM   3592  CD2 PHE C 137      22.598 -14.443  -3.945  1.00 98.28           C  
ATOM   3593  CE1 PHE C 137      20.538 -15.168  -2.239  1.00 98.28           C  
ATOM   3594  CE2 PHE C 137      22.885 -15.034  -2.717  1.00 98.28           C  
ATOM   3595  CZ  PHE C 137      21.854 -15.395  -1.866  1.00 98.28           C  
ATOM   3596  N   LEU C 138      19.126 -14.020  -8.512  1.00 98.55           N  
ATOM   3597  CA  LEU C 138      18.565 -13.202  -9.581  1.00 98.55           C  
ATOM   3598  C   LEU C 138      17.362 -12.408  -9.083  1.00 98.55           C  
ATOM   3599  CB  LEU C 138      18.156 -14.077 -10.769  1.00 98.55           C  
ATOM   3600  O   LEU C 138      16.354 -12.990  -8.675  1.00 98.55           O  
ATOM   3601  CG  LEU C 138      17.654 -13.342 -12.012  1.00 98.55           C  
ATOM   3602  CD1 LEU C 138      18.781 -12.526 -12.637  1.00 98.55           C  
ATOM   3603  CD2 LEU C 138      17.079 -14.329 -13.022  1.00 98.55           C  
ATOM   3604  N   LEU C 139      17.456 -11.088  -9.140  1.00 98.44           N  
ATOM   3605  CA  LEU C 139      16.404 -10.198  -8.662  1.00 98.44           C  
ATOM   3606  C   LEU C 139      15.599  -9.633  -9.828  1.00 98.44           C  
ATOM   3607  CB  LEU C 139      17.001  -9.056  -7.837  1.00 98.44           C  
ATOM   3608  O   LEU C 139      16.152  -9.367 -10.898  1.00 98.44           O  
ATOM   3609  CG  LEU C 139      17.599  -9.438  -6.482  1.00 98.44           C  
ATOM   3610  CD1 LEU C 139      18.810 -10.346  -6.674  1.00 98.44           C  
ATOM   3611  CD2 LEU C 139      17.980  -8.190  -5.693  1.00 98.44           C  
ATOM   3612  N   LEU C 140      14.351  -9.410  -9.562  1.00 98.66           N  
ATOM   3613  CA  LEU C 140      13.561  -8.635 -10.513  1.00 98.66           C  
ATOM   3614  C   LEU C 140      13.601  -7.149 -10.169  1.00 98.66           C  
ATOM   3615  CB  LEU C 140      12.111  -9.127 -10.533  1.00 98.66           C  
ATOM   3616  O   LEU C 140      13.410  -6.770  -9.011  1.00 98.66           O  
ATOM   3617  CG  LEU C 140      11.206  -8.528 -11.610  1.00 98.66           C  
ATOM   3618  CD1 LEU C 140      11.617  -9.033 -12.989  1.00 98.66           C  
ATOM   3619  CD2 LEU C 140       9.745  -8.859 -11.327  1.00 98.66           C  
ATOM   3620  N   GLY C 141      13.917  -6.363 -11.168  1.00 98.18           N  
ATOM   3621  CA  GLY C 141      13.980  -4.924 -10.964  1.00 98.18           C  
ATOM   3622  C   GLY C 141      13.105  -4.146 -11.929  1.00 98.18           C  
ATOM   3623  O   GLY C 141      12.797  -4.627 -13.021  1.00 98.18           O  
ATOM   3624  N   THR C 142      12.636  -3.025 -11.469  1.00 97.28           N  
ATOM   3625  CA  THR C 142      11.932  -2.057 -12.303  1.00 97.28           C  
ATOM   3626  C   THR C 142      12.430  -0.642 -12.026  1.00 97.28           C  
ATOM   3627  CB  THR C 142      10.411  -2.123 -12.072  1.00 97.28           C  
ATOM   3628  O   THR C 142      13.375  -0.450 -11.258  1.00 97.28           O  
ATOM   3629  CG2 THR C 142      10.035  -1.551 -10.709  1.00 97.28           C  
ATOM   3630  OG1 THR C 142       9.745  -1.370 -13.094  1.00 97.28           O  
ATOM   3631  N   THR C 143      11.891   0.367 -12.727  1.00 95.84           N  
ATOM   3632  CA  THR C 143      12.381   1.730 -12.549  1.00 95.84           C  
ATOM   3633  C   THR C 143      11.346   2.587 -11.827  1.00 95.84           C  
ATOM   3634  CB  THR C 143      12.736   2.377 -13.900  1.00 95.84           C  
ATOM   3635  O   THR C 143      10.141   2.366 -11.969  1.00 95.84           O  
ATOM   3636  CG2 THR C 143      13.885   1.639 -14.579  1.00 95.84           C  
ATOM   3637  OG1 THR C 143      11.587   2.341 -14.757  1.00 95.84           O  
ATOM   3638  N   ALA C 144      11.848   3.434 -10.977  1.00 94.20           N  
ATOM   3639  CA  ALA C 144      11.048   4.452 -10.302  1.00 94.20           C  
ATOM   3640  C   ALA C 144      11.682   5.833 -10.448  1.00 94.20           C  
ATOM   3641  CB  ALA C 144      10.876   4.102  -8.826  1.00 94.20           C  
ATOM   3642  O   ALA C 144      12.879   5.947 -10.724  1.00 94.20           O  
ATOM   3643  N   ASN C 145      10.837   6.821 -10.369  1.00 91.68           N  
ATOM   3644  CA  ASN C 145      11.399   8.161 -10.498  1.00 91.68           C  
ATOM   3645  C   ASN C 145      12.356   8.480  -9.353  1.00 91.68           C  
ATOM   3646  CB  ASN C 145      10.283   9.206 -10.564  1.00 91.68           C  
ATOM   3647  O   ASN C 145      12.368   7.784  -8.336  1.00 91.68           O  
ATOM   3648  CG  ASN C 145       9.475   9.280  -9.283  1.00 91.68           C  
ATOM   3649  ND2 ASN C 145       8.178   9.529  -9.414  1.00 91.68           N  
ATOM   3650  OD1 ASN C 145      10.013   9.114  -8.185  1.00 91.68           O  
ATOM   3651  N   ARG C 146      13.122   9.551  -9.475  1.00 89.74           N  
ATOM   3652  CA  ARG C 146      14.232   9.886  -8.588  1.00 89.74           C  
ATOM   3653  C   ARG C 146      13.746  10.097  -7.158  1.00 89.74           C  
ATOM   3654  CB  ARG C 146      14.957  11.138  -9.085  1.00 89.74           C  
ATOM   3655  O   ARG C 146      14.383   9.641  -6.207  1.00 89.74           O  
ATOM   3656  CG  ARG C 146      16.315  11.360  -8.438  1.00 89.74           C  
ATOM   3657  CD  ARG C 146      17.051  12.539  -9.061  1.00 89.74           C  
ATOM   3658  NE  ARG C 146      18.242  12.895  -8.296  1.00 89.74           N  
ATOM   3659  NH1 ARG C 146      19.572  13.268 -10.148  1.00 89.74           N  
ATOM   3660  NH2 ARG C 146      20.432  13.540  -8.041  1.00 89.74           N  
ATOM   3661  CZ  ARG C 146      19.413  13.234  -8.830  1.00 89.74           C  
ATOM   3662  N   THR C 147      12.593  10.647  -7.020  1.00 86.41           N  
ATOM   3663  CA  THR C 147      12.080  10.985  -5.697  1.00 86.41           C  
ATOM   3664  C   THR C 147      11.514   9.748  -5.005  1.00 86.41           C  
ATOM   3665  CB  THR C 147      10.993  12.072  -5.780  1.00 86.41           C  
ATOM   3666  O   THR C 147      11.779   9.515  -3.824  1.00 86.41           O  
ATOM   3667  CG2 THR C 147      11.600  13.433  -6.105  1.00 86.41           C  
ATOM   3668  OG1 THR C 147      10.054  11.723  -6.805  1.00 86.41           O  
ATOM   3669  N   GLN C 148      10.908   8.903  -5.746  1.00 89.48           N  
ATOM   3670  CA  GLN C 148      10.213   7.761  -5.163  1.00 89.48           C  
ATOM   3671  C   GLN C 148      11.154   6.571  -4.995  1.00 89.48           C  
ATOM   3672  CB  GLN C 148       9.014   7.364  -6.026  1.00 89.48           C  
ATOM   3673  O   GLN C 148      10.922   5.704  -4.150  1.00 89.48           O  
ATOM   3674  CG  GLN C 148       7.903   8.404  -6.051  1.00 89.48           C  
ATOM   3675  CD  GLN C 148       6.802   8.064  -7.038  1.00 89.48           C  
ATOM   3676  NE2 GLN C 148       5.573   8.451  -6.712  1.00 89.48           N  
ATOM   3677  OE1 GLN C 148       7.053   7.459  -8.085  1.00 89.48           O  
ATOM   3678  N   SER C 149      12.257   6.597  -5.765  1.00 92.69           N  
ATOM   3679  CA  SER C 149      13.214   5.498  -5.692  1.00 92.69           C  
ATOM   3680  C   SER C 149      13.784   5.353  -4.285  1.00 92.69           C  
ATOM   3681  CB  SER C 149      14.351   5.710  -6.692  1.00 92.69           C  
ATOM   3682  O   SER C 149      14.140   4.251  -3.864  1.00 92.69           O  
ATOM   3683  OG  SER C 149      15.160   6.808  -6.309  1.00 92.69           O  
ATOM   3684  N   LEU C 150      13.746   6.393  -3.467  1.00 90.42           N  
ATOM   3685  CA  LEU C 150      14.319   6.431  -2.126  1.00 90.42           C  
ATOM   3686  C   LEU C 150      13.502   5.577  -1.162  1.00 90.42           C  
ATOM   3687  CB  LEU C 150      14.391   7.872  -1.614  1.00 90.42           C  
ATOM   3688  O   LEU C 150      13.978   5.229  -0.078  1.00 90.42           O  
ATOM   3689  CG  LEU C 150      15.235   8.844  -2.440  1.00 90.42           C  
ATOM   3690  CD1 LEU C 150      15.074  10.266  -1.914  1.00 90.42           C  
ATOM   3691  CD2 LEU C 150      16.701   8.425  -2.425  1.00 90.42           C  
ATOM   3692  N   ASN C 151      12.295   5.209  -1.585  1.00 88.86           N  
ATOM   3693  CA  ASN C 151      11.402   4.451  -0.716  1.00 88.86           C  
ATOM   3694  C   ASN C 151      11.566   2.947  -0.917  1.00 88.86           C  
ATOM   3695  CB  ASN C 151       9.947   4.862  -0.951  1.00 88.86           C  
ATOM   3696  O   ASN C 151      10.913   2.150  -0.241  1.00 88.86           O  
ATOM   3697  CG  ASN C 151       9.690   6.318  -0.618  1.00 88.86           C  
ATOM   3698  ND2 ASN C 151       8.812   6.956  -1.383  1.00 88.86           N  
ATOM   3699  OD1 ASN C 151      10.277   6.866   0.319  1.00 88.86           O  
ATOM   3700  N   TYR C 152      12.439   2.569  -1.842  1.00 93.45           N  
ATOM   3701  CA  TYR C 152      12.614   1.162  -2.187  1.00 93.45           C  
ATOM   3702  C   TYR C 152      14.078   0.753  -2.081  1.00 93.45           C  
ATOM   3703  CB  TYR C 152      12.095   0.886  -3.601  1.00 93.45           C  
ATOM   3704  O   TYR C 152      14.944   1.587  -1.803  1.00 93.45           O  
ATOM   3705  CG  TYR C 152      10.674   1.343  -3.826  1.00 93.45           C  
ATOM   3706  CD1 TYR C 152       9.597   0.565  -3.409  1.00 93.45           C  
ATOM   3707  CD2 TYR C 152      10.406   2.553  -4.458  1.00 93.45           C  
ATOM   3708  CE1 TYR C 152       8.286   0.981  -3.616  1.00 93.45           C  
ATOM   3709  CE2 TYR C 152       9.099   2.979  -4.670  1.00 93.45           C  
ATOM   3710  OH  TYR C 152       6.752   2.604  -4.454  1.00 93.45           O  
ATOM   3711  CZ  TYR C 152       8.048   2.187  -4.246  1.00 93.45           C  
ATOM   3712  N   GLY C 153      14.320  -0.573  -2.205  1.00 95.69           N  
ATOM   3713  CA  GLY C 153      15.692  -1.010  -2.409  1.00 95.69           C  
ATOM   3714  C   GLY C 153      16.244  -0.627  -3.769  1.00 95.69           C  
ATOM   3715  O   GLY C 153      15.700  -1.027  -4.801  1.00 95.69           O  
ATOM   3716  N   CYS C 154      17.336   0.167  -3.775  1.00 95.77           N  
ATOM   3717  CA  CYS C 154      17.890   0.688  -5.020  1.00 95.77           C  
ATOM   3718  C   CYS C 154      19.032  -0.191  -5.517  1.00 95.77           C  
ATOM   3719  CB  CYS C 154      18.384   2.121  -4.828  1.00 95.77           C  
ATOM   3720  O   CYS C 154      19.879  -0.620  -4.732  1.00 95.77           O  
ATOM   3721  SG  CYS C 154      17.066   3.304  -4.474  1.00 95.77           S  
ATOM   3722  N   ILE C 155      19.075  -0.383  -6.870  1.00 97.46           N  
ATOM   3723  CA  ILE C 155      20.043  -1.284  -7.486  1.00 97.46           C  
ATOM   3724  C   ILE C 155      20.882  -0.520  -8.508  1.00 97.46           C  
ATOM   3725  CB  ILE C 155      19.347  -2.489  -8.157  1.00 97.46           C  
ATOM   3726  O   ILE C 155      20.340   0.186  -9.362  1.00 97.46           O  
ATOM   3727  CG1 ILE C 155      18.566  -3.301  -7.118  1.00 97.46           C  
ATOM   3728  CG2 ILE C 155      20.370  -3.368  -8.883  1.00 97.46           C  
ATOM   3729  CD1 ILE C 155      17.569  -4.282  -7.721  1.00 97.46           C  
ATOM   3730  N   VAL C 156      22.195  -0.605  -8.321  1.00 96.00           N  
ATOM   3731  CA  VAL C 156      23.096  -0.144  -9.372  1.00 96.00           C  
ATOM   3732  C   VAL C 156      23.565  -1.332 -10.208  1.00 96.00           C  
ATOM   3733  CB  VAL C 156      24.312   0.609  -8.787  1.00 96.00           C  
ATOM   3734  O   VAL C 156      24.246  -2.227  -9.701  1.00 96.00           O  
ATOM   3735  CG1 VAL C 156      25.245   1.078  -9.902  1.00 96.00           C  
ATOM   3736  CG2 VAL C 156      23.849   1.793  -7.940  1.00 96.00           C  
ATOM   3737  N   GLU C 157      23.224  -1.340 -11.473  1.00 95.17           N  
ATOM   3738  CA  GLU C 157      23.442  -2.488 -12.347  1.00 95.17           C  
ATOM   3739  C   GLU C 157      24.579  -2.225 -13.330  1.00 95.17           C  
ATOM   3740  CB  GLU C 157      22.159  -2.837 -13.107  1.00 95.17           C  
ATOM   3741  O   GLU C 157      24.780  -1.089 -13.765  1.00 95.17           O  
ATOM   3742  CG  GLU C 157      22.344  -3.920 -14.160  1.00 95.17           C  
ATOM   3743  CD  GLU C 157      21.190  -4.000 -15.146  1.00 95.17           C  
ATOM   3744  OE1 GLU C 157      21.093  -5.005 -15.887  1.00 95.17           O  
ATOM   3745  OE2 GLU C 157      20.376  -3.050 -15.179  1.00 95.17           O  
ATOM   3746  N   ASN C 158      25.333  -3.256 -13.592  1.00 94.38           N  
ATOM   3747  CA  ASN C 158      26.183  -3.217 -14.777  1.00 94.38           C  
ATOM   3748  C   ASN C 158      25.371  -3.404 -16.055  1.00 94.38           C  
ATOM   3749  CB  ASN C 158      27.281  -4.278 -14.686  1.00 94.38           C  
ATOM   3750  O   ASN C 158      24.810  -4.476 -16.288  1.00 94.38           O  
ATOM   3751  CG  ASN C 158      28.315  -4.146 -15.787  1.00 94.38           C  
ATOM   3752  ND2 ASN C 158      29.582  -4.325 -15.435  1.00 94.38           N  
ATOM   3753  OD1 ASN C 158      27.976  -3.884 -16.944  1.00 94.38           O  
ATOM   3754  N   PRO C 159      25.310  -2.441 -16.897  1.00 90.42           N  
ATOM   3755  CA  PRO C 159      24.437  -2.467 -18.073  1.00 90.42           C  
ATOM   3756  C   PRO C 159      24.781  -3.598 -19.039  1.00 90.42           C  
ATOM   3757  CB  PRO C 159      24.679  -1.102 -18.722  1.00 90.42           C  
ATOM   3758  O   PRO C 159      23.904  -4.095 -19.751  1.00 90.42           O  
ATOM   3759  CG  PRO C 159      25.322  -0.279 -17.652  1.00 90.42           C  
ATOM   3760  CD  PRO C 159      25.907  -1.206 -16.625  1.00 90.42           C  
ATOM   3761  N   GLN C 160      26.001  -4.089 -19.018  1.00 91.99           N  
ATOM   3762  CA  GLN C 160      26.429  -5.126 -19.951  1.00 91.99           C  
ATOM   3763  C   GLN C 160      26.172  -6.518 -19.382  1.00 91.99           C  
ATOM   3764  CB  GLN C 160      27.911  -4.963 -20.292  1.00 91.99           C  
ATOM   3765  O   GLN C 160      25.616  -7.381 -20.066  1.00 91.99           O  
ATOM   3766  CG  GLN C 160      28.225  -3.700 -21.083  1.00 91.99           C  
ATOM   3767  CD  GLN C 160      28.369  -2.475 -20.199  1.00 91.99           C  
ATOM   3768  NE2 GLN C 160      28.416  -1.300 -20.818  1.00 91.99           N  
ATOM   3769  OE1 GLN C 160      28.436  -2.584 -18.971  1.00 91.99           O  
ATOM   3770  N   THR C 161      26.428  -6.710 -18.153  1.00 92.49           N  
ATOM   3771  CA  THR C 161      26.364  -8.045 -17.569  1.00 92.49           C  
ATOM   3772  C   THR C 161      25.104  -8.205 -16.723  1.00 92.49           C  
ATOM   3773  CB  THR C 161      27.605  -8.337 -16.705  1.00 92.49           C  
ATOM   3774  O   THR C 161      24.696  -9.327 -16.414  1.00 92.49           O  
ATOM   3775  CG2 THR C 161      28.886  -8.220 -17.525  1.00 92.49           C  
ATOM   3776  OG1 THR C 161      27.658  -7.400 -15.622  1.00 92.49           O  
ATOM   3777  N   HIS C 162      24.519  -7.100 -16.305  1.00 95.77           N  
ATOM   3778  CA  HIS C 162      23.331  -7.053 -15.460  1.00 95.77           C  
ATOM   3779  C   HIS C 162      23.658  -7.464 -14.028  1.00 95.77           C  
ATOM   3780  CB  HIS C 162      22.233  -7.954 -16.027  1.00 95.77           C  
ATOM   3781  O   HIS C 162      22.761  -7.817 -13.259  1.00 95.77           O  
ATOM   3782  CG  HIS C 162      21.733  -7.518 -17.368  1.00 95.77           C  
ATOM   3783  CD2 HIS C 162      21.836  -8.099 -18.586  1.00 95.77           C  
ATOM   3784  ND1 HIS C 162      21.032  -6.347 -17.556  1.00 95.77           N  
ATOM   3785  CE1 HIS C 162      20.724  -6.226 -18.836  1.00 95.77           C  
ATOM   3786  NE2 HIS C 162      21.200  -7.276 -19.483  1.00 95.77           N  
ATOM   3787  N   GLU C 163      24.924  -7.461 -13.699  1.00 97.01           N  
ATOM   3788  CA  GLU C 163      25.357  -7.724 -12.330  1.00 97.01           C  
ATOM   3789  C   GLU C 163      24.991  -6.567 -11.404  1.00 97.01           C  
ATOM   3790  CB  GLU C 163      26.866  -7.979 -12.283  1.00 97.01           C  
ATOM   3791  O   GLU C 163      25.071  -5.402 -11.797  1.00 97.01           O  
ATOM   3792  CG  GLU C 163      27.398  -8.259 -10.885  1.00 97.01           C  
ATOM   3793  CD  GLU C 163      28.916  -8.320 -10.823  1.00 97.01           C  
ATOM   3794  OE1 GLU C 163      29.472  -8.493  -9.714  1.00 97.01           O  
ATOM   3795  OE2 GLU C 163      29.555  -8.193 -11.891  1.00 97.01           O  
ATOM   3796  N   VAL C 164      24.609  -6.854 -10.237  1.00 97.43           N  
ATOM   3797  CA  VAL C 164      24.329  -5.823  -9.243  1.00 97.43           C  
ATOM   3798  C   VAL C 164      25.632  -5.368  -8.590  1.00 97.43           C  
ATOM   3799  CB  VAL C 164      23.340  -6.326  -8.167  1.00 97.43           C  
ATOM   3800  O   VAL C 164      26.206  -6.087  -7.769  1.00 97.43           O  
ATOM   3801  CG1 VAL C 164      23.085  -5.243  -7.120  1.00 97.43           C  
ATOM   3802  CG2 VAL C 164      22.029  -6.769  -8.813  1.00 97.43           C  
ATOM   3803  N   LEU C 165      26.040  -4.158  -8.880  1.00 95.54           N  
ATOM   3804  CA  LEU C 165      27.312  -3.636  -8.393  1.00 95.54           C  
ATOM   3805  C   LEU C 165      27.165  -3.074  -6.983  1.00 95.54           C  
ATOM   3806  CB  LEU C 165      27.843  -2.552  -9.334  1.00 95.54           C  
ATOM   3807  O   LEU C 165      28.074  -3.204  -6.160  1.00 95.54           O  
ATOM   3808  CG  LEU C 165      28.167  -2.993 -10.762  1.00 95.54           C  
ATOM   3809  CD1 LEU C 165      28.554  -1.789 -11.614  1.00 95.54           C  
ATOM   3810  CD2 LEU C 165      29.280  -4.035 -10.761  1.00 95.54           C  
ATOM   3811  N   HIS C 166      26.025  -2.465  -6.781  1.00 94.71           N  
ATOM   3812  CA  HIS C 166      25.718  -1.886  -5.478  1.00 94.71           C  
ATOM   3813  C   HIS C 166      24.233  -2.013  -5.155  1.00 94.71           C  
ATOM   3814  CB  HIS C 166      26.142  -0.417  -5.431  1.00 94.71           C  
ATOM   3815  O   HIS C 166      23.387  -1.877  -6.041  1.00 94.71           O  
ATOM   3816  CG  HIS C 166      26.359   0.101  -4.045  1.00 94.71           C  
ATOM   3817  CD2 HIS C 166      25.950   1.246  -3.450  1.00 94.71           C  
ATOM   3818  ND1 HIS C 166      27.080  -0.591  -3.097  1.00 94.71           N  
ATOM   3819  CE1 HIS C 166      27.104   0.108  -1.974  1.00 94.71           C  
ATOM   3820  NE2 HIS C 166      26.426   1.227  -2.162  1.00 94.71           N  
ATOM   3821  N   TYR C 167      23.885  -2.257  -3.900  1.00 95.88           N  
ATOM   3822  CA  TYR C 167      22.509  -2.354  -3.428  1.00 95.88           C  
ATOM   3823  C   TYR C 167      22.327  -1.600  -2.116  1.00 95.88           C  
ATOM   3824  CB  TYR C 167      22.103  -3.820  -3.248  1.00 95.88           C  
ATOM   3825  O   TYR C 167      23.073  -1.820  -1.158  1.00 95.88           O  
ATOM   3826  CG  TYR C 167      20.650  -4.008  -2.887  1.00 95.88           C  
ATOM   3827  CD1 TYR C 167      20.224  -3.919  -1.563  1.00 95.88           C  
ATOM   3828  CD2 TYR C 167      19.700  -4.276  -3.867  1.00 95.88           C  
ATOM   3829  CE1 TYR C 167      18.886  -4.094  -1.225  1.00 95.88           C  
ATOM   3830  CE2 TYR C 167      18.360  -4.452  -3.540  1.00 95.88           C  
ATOM   3831  OH  TYR C 167      16.637  -4.533  -1.890  1.00 95.88           O  
ATOM   3832  CZ  TYR C 167      17.963  -4.359  -2.219  1.00 95.88           C  
ATOM   3833  N   VAL C 168      21.341  -0.736  -2.098  1.00 93.24           N  
ATOM   3834  CA  VAL C 168      21.065  -0.001  -0.868  1.00 93.24           C  
ATOM   3835  C   VAL C 168      19.562   0.016  -0.601  1.00 93.24           C  
ATOM   3836  CB  VAL C 168      21.611   1.443  -0.936  1.00 93.24           C  
ATOM   3837  O   VAL C 168      18.772   0.349  -1.487  1.00 93.24           O  
ATOM   3838  CG1 VAL C 168      21.432   2.151   0.406  1.00 93.24           C  
ATOM   3839  CG2 VAL C 168      23.081   1.438  -1.350  1.00 93.24           C  
ATOM   3840  N   GLU C 169      19.229  -0.416   0.599  1.00 92.28           N  
ATOM   3841  CA  GLU C 169      17.821  -0.421   0.984  1.00 92.28           C  
ATOM   3842  C   GLU C 169      17.386   0.946   1.506  1.00 92.28           C  
ATOM   3843  CB  GLU C 169      17.556  -1.496   2.040  1.00 92.28           C  
ATOM   3844  O   GLU C 169      17.938   1.444   2.489  1.00 92.28           O  
ATOM   3845  CG  GLU C 169      16.098  -1.593   2.467  1.00 92.28           C  
ATOM   3846  CD  GLU C 169      15.175  -2.056   1.351  1.00 92.28           C  
ATOM   3847  OE1 GLU C 169      13.937  -1.954   1.506  1.00 92.28           O  
ATOM   3848  OE2 GLU C 169      15.695  -2.525   0.314  1.00 92.28           O  
ATOM   3849  N   LYS C 170      16.454   1.568   0.814  1.00 87.83           N  
ATOM   3850  CA  LYS C 170      15.849   2.843   1.186  1.00 87.83           C  
ATOM   3851  C   LYS C 170      16.915   3.872   1.552  1.00 87.83           C  
ATOM   3852  CB  LYS C 170      14.878   2.657   2.354  1.00 87.83           C  
ATOM   3853  O   LYS C 170      16.976   4.331   2.695  1.00 87.83           O  
ATOM   3854  CG  LYS C 170      13.699   1.747   2.039  1.00 87.83           C  
ATOM   3855  CD  LYS C 170      12.783   1.583   3.245  1.00 87.83           C  
ATOM   3856  CE  LYS C 170      11.646   0.612   2.956  1.00 87.83           C  
ATOM   3857  NZ  LYS C 170      10.782   0.399   4.155  1.00 87.83           N  
ATOM   3858  N   PRO C 171      17.672   4.330   0.645  1.00 89.08           N  
ATOM   3859  CA  PRO C 171      18.747   5.295   0.888  1.00 89.08           C  
ATOM   3860  C   PRO C 171      18.223   6.690   1.223  1.00 89.08           C  
ATOM   3861  CB  PRO C 171      19.517   5.305  -0.435  1.00 89.08           C  
ATOM   3862  O   PRO C 171      17.075   7.015   0.908  1.00 89.08           O  
ATOM   3863  CG  PRO C 171      18.502   4.943  -1.471  1.00 89.08           C  
ATOM   3864  CD  PRO C 171      17.488   4.029  -0.846  1.00 89.08           C  
ATOM   3865  N   SER C 172      19.069   7.477   1.827  1.00 85.98           N  
ATOM   3866  CA  SER C 172      18.704   8.845   2.180  1.00 85.98           C  
ATOM   3867  C   SER C 172      18.899   9.791   1.000  1.00 85.98           C  
ATOM   3868  CB  SER C 172      19.528   9.329   3.374  1.00 85.98           C  
ATOM   3869  O   SER C 172      18.268  10.848   0.933  1.00 85.98           O  
ATOM   3870  OG  SER C 172      20.910   9.110   3.152  1.00 85.98           O  
ATOM   3871  N   THR C 173      19.770   9.421   0.098  1.00 84.47           N  
ATOM   3872  CA  THR C 173      20.023  10.202  -1.108  1.00 84.47           C  
ATOM   3873  C   THR C 173      19.871   9.335  -2.355  1.00 84.47           C  
ATOM   3874  CB  THR C 173      21.429  10.829  -1.084  1.00 84.47           C  
ATOM   3875  O   THR C 173      19.936   8.106  -2.274  1.00 84.47           O  
ATOM   3876  CG2 THR C 173      21.592  11.767   0.107  1.00 84.47           C  
ATOM   3877  OG1 THR C 173      22.409   9.787  -0.995  1.00 84.47           O  
ATOM   3878  N   PHE C 174      19.690  10.036  -3.529  1.00 88.89           N  
ATOM   3879  CA  PHE C 174      19.445   9.307  -4.768  1.00 88.89           C  
ATOM   3880  C   PHE C 174      20.654   8.459  -5.144  1.00 88.89           C  
ATOM   3881  CB  PHE C 174      19.110  10.276  -5.906  1.00 88.89           C  
ATOM   3882  O   PHE C 174      21.783   8.954  -5.172  1.00 88.89           O  
ATOM   3883  CG  PHE C 174      18.972   9.611  -7.249  1.00 88.89           C  
ATOM   3884  CD1 PHE C 174      19.987   9.703  -8.194  1.00 88.89           C  
ATOM   3885  CD2 PHE C 174      17.826   8.893  -7.567  1.00 88.89           C  
ATOM   3886  CE1 PHE C 174      19.862   9.089  -9.437  1.00 88.89           C  
ATOM   3887  CE2 PHE C 174      17.694   8.276  -8.808  1.00 88.89           C  
ATOM   3888  CZ  PHE C 174      18.713   8.376  -9.742  1.00 88.89           C  
ATOM   3889  N   ILE C 175      20.425   7.212  -5.502  1.00 88.23           N  
ATOM   3890  CA  ILE C 175      21.493   6.293  -5.883  1.00 88.23           C  
ATOM   3891  C   ILE C 175      21.223   5.737  -7.279  1.00 88.23           C  
ATOM   3892  CB  ILE C 175      21.635   5.139  -4.865  1.00 88.23           C  
ATOM   3893  O   ILE C 175      22.111   5.732  -8.135  1.00 88.23           O  
ATOM   3894  CG1 ILE C 175      22.014   5.688  -3.485  1.00 88.23           C  
ATOM   3895  CG2 ILE C 175      22.666   4.116  -5.349  1.00 88.23           C  
ATOM   3896  CD1 ILE C 175      22.084   4.628  -2.394  1.00 88.23           C  
ATOM   3897  N   SER C 176      20.007   5.229  -7.502  1.00 92.34           N  
ATOM   3898  CA  SER C 176      19.623   4.595  -8.759  1.00 92.34           C  
ATOM   3899  C   SER C 176      18.112   4.640  -8.962  1.00 92.34           C  
ATOM   3900  CB  SER C 176      20.107   3.145  -8.799  1.00 92.34           C  
ATOM   3901  O   SER C 176      17.350   4.657  -7.993  1.00 92.34           O  
ATOM   3902  OG  SER C 176      19.615   2.481  -9.950  1.00 92.34           O  
ATOM   3903  N   ASP C 177      17.749   4.599 -10.283  1.00 93.70           N  
ATOM   3904  CA  ASP C 177      16.321   4.559 -10.582  1.00 93.70           C  
ATOM   3905  C   ASP C 177      15.816   3.120 -10.661  1.00 93.70           C  
ATOM   3906  CB  ASP C 177      16.026   5.293 -11.892  1.00 93.70           C  
ATOM   3907  O   ASP C 177      14.612   2.885 -10.780  1.00 93.70           O  
ATOM   3908  CG  ASP C 177      16.813   4.744 -13.069  1.00 93.70           C  
ATOM   3909  OD1 ASP C 177      17.689   3.876 -12.866  1.00 93.70           O  
ATOM   3910  OD2 ASP C 177      16.556   5.185 -14.210  1.00 93.70           O  
ATOM   3911  N   ILE C 178      16.715   2.170 -10.604  1.00 97.02           N  
ATOM   3912  CA  ILE C 178      16.327   0.764 -10.601  1.00 97.02           C  
ATOM   3913  C   ILE C 178      16.014   0.318  -9.174  1.00 97.02           C  
ATOM   3914  CB  ILE C 178      17.431  -0.129 -11.211  1.00 97.02           C  
ATOM   3915  O   ILE C 178      16.858   0.430  -8.282  1.00 97.02           O  
ATOM   3916  CG1 ILE C 178      17.773   0.340 -12.630  1.00 97.02           C  
ATOM   3917  CG2 ILE C 178      17.000  -1.598 -11.208  1.00 97.02           C  
ATOM   3918  CD1 ILE C 178      18.965  -0.377 -13.248  1.00 97.02           C  
ATOM   3919  N   ILE C 179      14.827  -0.200  -8.985  1.00 97.25           N  
ATOM   3920  CA  ILE C 179      14.409  -0.553  -7.633  1.00 97.25           C  
ATOM   3921  C   ILE C 179      14.095  -2.046  -7.563  1.00 97.25           C  
ATOM   3922  CB  ILE C 179      13.183   0.274  -7.186  1.00 97.25           C  
ATOM   3923  O   ILE C 179      13.760  -2.664  -8.576  1.00 97.25           O  
ATOM   3924  CG1 ILE C 179      11.997   0.021  -8.125  1.00 97.25           C  
ATOM   3925  CG2 ILE C 179      13.529   1.765  -7.131  1.00 97.25           C  
ATOM   3926  CD1 ILE C 179      10.684   0.615  -7.637  1.00 97.25           C  
ATOM   3927  N   ASN C 180      14.156  -2.621  -6.356  1.00 97.49           N  
ATOM   3928  CA  ASN C 180      13.867  -4.022  -6.068  1.00 97.49           C  
ATOM   3929  C   ASN C 180      12.366  -4.296  -6.064  1.00 97.49           C  
ATOM   3930  CB  ASN C 180      14.487  -4.433  -4.731  1.00 97.49           C  
ATOM   3931  O   ASN C 180      11.614  -3.643  -5.339  1.00 97.49           O  
ATOM   3932  CG  ASN C 180      14.239  -5.891  -4.397  1.00 97.49           C  
ATOM   3933  ND2 ASN C 180      14.673  -6.310  -3.214  1.00 97.49           N  
ATOM   3934  OD1 ASN C 180      13.662  -6.634  -5.195  1.00 97.49           O  
ATOM   3935  N   CYS C 181      11.942  -5.331  -6.748  1.00 97.73           N  
ATOM   3936  CA  CYS C 181      10.518  -5.595  -6.923  1.00 97.73           C  
ATOM   3937  C   CYS C 181      10.022  -6.612  -5.902  1.00 97.73           C  
ATOM   3938  CB  CYS C 181      10.236  -6.100  -8.338  1.00 97.73           C  
ATOM   3939  O   CYS C 181       8.820  -6.865  -5.804  1.00 97.73           O  
ATOM   3940  SG  CYS C 181      10.377  -4.823  -9.608  1.00 97.73           S  
ATOM   3941  N   GLY C 182      10.933  -7.233  -5.153  1.00 97.56           N  
ATOM   3942  CA  GLY C 182      10.549  -8.232  -4.168  1.00 97.56           C  
ATOM   3943  C   GLY C 182      10.234  -9.584  -4.781  1.00 97.56           C  
ATOM   3944  O   GLY C 182       9.427 -10.343  -4.241  1.00 97.56           O  
ATOM   3945  N   ILE C 183      10.684  -9.846  -5.957  1.00 98.63           N  
ATOM   3946  CA  ILE C 183      10.571 -11.112  -6.673  1.00 98.63           C  
ATOM   3947  C   ILE C 183      11.962 -11.617  -7.051  1.00 98.63           C  
ATOM   3948  CB  ILE C 183       9.691 -10.971  -7.935  1.00 98.63           C  
ATOM   3949  O   ILE C 183      12.746 -10.892  -7.669  1.00 98.63           O  
ATOM   3950  CG1 ILE C 183       8.296 -10.458  -7.559  1.00 98.63           C  
ATOM   3951  CG2 ILE C 183       9.601 -12.305  -8.683  1.00 98.63           C  
ATOM   3952  CD1 ILE C 183       7.457 -10.018  -8.751  1.00 98.63           C  
ATOM   3953  N   TYR C 184      12.194 -12.873  -6.667  1.00 98.58           N  
ATOM   3954  CA  TYR C 184      13.561 -13.361  -6.816  1.00 98.58           C  
ATOM   3955  C   TYR C 184      13.576 -14.770  -7.398  1.00 98.58           C  
ATOM   3956  CB  TYR C 184      14.288 -13.345  -5.468  1.00 98.58           C  
ATOM   3957  O   TYR C 184      12.594 -15.506  -7.284  1.00 98.58           O  
ATOM   3958  CG  TYR C 184      14.016 -12.108  -4.646  1.00 98.58           C  
ATOM   3959  CD1 TYR C 184      14.469 -10.858  -5.063  1.00 98.58           C  
ATOM   3960  CD2 TYR C 184      13.308 -12.186  -3.452  1.00 98.58           C  
ATOM   3961  CE1 TYR C 184      14.224  -9.716  -4.309  1.00 98.58           C  
ATOM   3962  CE2 TYR C 184      13.057 -11.050  -2.690  1.00 98.58           C  
ATOM   3963  OH  TYR C 184      13.271  -8.694  -2.375  1.00 98.58           O  
ATOM   3964  CZ  TYR C 184      13.517  -9.822  -3.126  1.00 98.58           C  
ATOM   3965  N   LEU C 185      14.670 -15.138  -7.998  1.00 98.71           N  
ATOM   3966  CA  LEU C 185      15.011 -16.508  -8.365  1.00 98.71           C  
ATOM   3967  C   LEU C 185      16.351 -16.915  -7.762  1.00 98.71           C  
ATOM   3968  CB  LEU C 185      15.057 -16.659  -9.888  1.00 98.71           C  
ATOM   3969  O   LEU C 185      17.383 -16.312  -8.067  1.00 98.71           O  
ATOM   3970  CG  LEU C 185      15.316 -18.069 -10.422  1.00 98.71           C  
ATOM   3971  CD1 LEU C 185      14.181 -19.005 -10.020  1.00 98.71           C  
ATOM   3972  CD2 LEU C 185      15.485 -18.044 -11.937  1.00 98.71           C  
ATOM   3973  N   PHE C 186      16.325 -17.960  -6.912  1.00 98.40           N  
ATOM   3974  CA  PHE C 186      17.527 -18.388  -6.206  1.00 98.40           C  
ATOM   3975  C   PHE C 186      17.977 -19.763  -6.686  1.00 98.40           C  
ATOM   3976  CB  PHE C 186      17.282 -18.415  -4.694  1.00 98.40           C  
ATOM   3977  O   PHE C 186      17.148 -20.641  -6.934  1.00 98.40           O  
ATOM   3978  CG  PHE C 186      17.022 -17.058  -4.097  1.00 98.40           C  
ATOM   3979  CD1 PHE C 186      17.190 -15.906  -4.856  1.00 98.40           C  
ATOM   3980  CD2 PHE C 186      16.610 -16.935  -2.777  1.00 98.40           C  
ATOM   3981  CE1 PHE C 186      16.951 -14.649  -4.306  1.00 98.40           C  
ATOM   3982  CE2 PHE C 186      16.368 -15.682  -2.221  1.00 98.40           C  
ATOM   3983  CZ  PHE C 186      16.540 -14.540  -2.986  1.00 98.40           C  
ATOM   3984  N   SER C 187      19.250 -19.907  -6.791  1.00 97.65           N  
ATOM   3985  CA  SER C 187      19.825 -21.245  -6.887  1.00 97.65           C  
ATOM   3986  C   SER C 187      20.084 -21.836  -5.505  1.00 97.65           C  
ATOM   3987  CB  SER C 187      21.128 -21.213  -7.688  1.00 97.65           C  
ATOM   3988  O   SER C 187      20.138 -21.106  -4.513  1.00 97.65           O  
ATOM   3989  OG  SER C 187      22.164 -20.602  -6.939  1.00 97.65           O  
ATOM   3990  N   PRO C 188      20.205 -23.113  -5.440  1.00 96.27           N  
ATOM   3991  CA  PRO C 188      20.482 -23.714  -4.134  1.00 96.27           C  
ATOM   3992  C   PRO C 188      21.702 -23.104  -3.449  1.00 96.27           C  
ATOM   3993  CB  PRO C 188      20.724 -25.188  -4.469  1.00 96.27           C  
ATOM   3994  O   PRO C 188      21.765 -23.057  -2.218  1.00 96.27           O  
ATOM   3995  CG  PRO C 188      19.903 -25.442  -5.692  1.00 96.27           C  
ATOM   3996  CD  PRO C 188      19.949 -24.217  -6.560  1.00 96.27           C  
ATOM   3997  N   GLU C 189      22.630 -22.579  -4.210  1.00 96.11           N  
ATOM   3998  CA  GLU C 189      23.849 -21.967  -3.690  1.00 96.11           C  
ATOM   3999  C   GLU C 189      23.539 -20.686  -2.921  1.00 96.11           C  
ATOM   4000  CB  GLU C 189      24.831 -21.674  -4.827  1.00 96.11           C  
ATOM   4001  O   GLU C 189      24.370 -20.202  -2.150  1.00 96.11           O  
ATOM   4002  CG  GLU C 189      25.372 -22.922  -5.509  1.00 96.11           C  
ATOM   4003  CD  GLU C 189      24.453 -23.458  -6.595  1.00 96.11           C  
ATOM   4004  OE1 GLU C 189      24.732 -24.550  -7.142  1.00 96.11           O  
ATOM   4005  OE2 GLU C 189      23.447 -22.781  -6.903  1.00 96.11           O  
ATOM   4006  N   ALA C 190      22.350 -20.181  -3.093  1.00 96.64           N  
ATOM   4007  CA  ALA C 190      21.941 -18.942  -2.438  1.00 96.64           C  
ATOM   4008  C   ALA C 190      21.810 -19.136  -0.930  1.00 96.64           C  
ATOM   4009  CB  ALA C 190      20.623 -18.440  -3.022  1.00 96.64           C  
ATOM   4010  O   ALA C 190      21.835 -18.166  -0.168  1.00 96.64           O  
ATOM   4011  N   LEU C 191      21.715 -20.371  -0.472  1.00 95.65           N  
ATOM   4012  CA  LEU C 191      21.500 -20.660   0.941  1.00 95.65           C  
ATOM   4013  C   LEU C 191      22.808 -20.560   1.721  1.00 95.65           C  
ATOM   4014  CB  LEU C 191      20.892 -22.053   1.118  1.00 95.65           C  
ATOM   4015  O   LEU C 191      22.796 -20.404   2.944  1.00 95.65           O  
ATOM   4016  CG  LEU C 191      19.440 -22.222   0.668  1.00 95.65           C  
ATOM   4017  CD1 LEU C 191      19.013 -23.681   0.790  1.00 95.65           C  
ATOM   4018  CD2 LEU C 191      18.519 -21.320   1.483  1.00 95.65           C  
ATOM   4019  N   LYS C 192      23.934 -20.599   0.991  1.00 94.92           N  
ATOM   4020  CA  LYS C 192      25.238 -20.488   1.639  1.00 94.92           C  
ATOM   4021  C   LYS C 192      25.418 -19.114   2.278  1.00 94.92           C  
ATOM   4022  CB  LYS C 192      26.361 -20.751   0.635  1.00 94.92           C  
ATOM   4023  O   LYS C 192      25.746 -19.013   3.462  1.00 94.92           O  
ATOM   4024  CG  LYS C 192      26.522 -22.216   0.256  1.00 94.92           C  
ATOM   4025  CD  LYS C 192      27.672 -22.417  -0.722  1.00 94.92           C  
ATOM   4026  CE  LYS C 192      27.738 -23.853  -1.222  1.00 94.92           C  
ATOM   4027  NZ  LYS C 192      28.823 -24.040  -2.232  1.00 94.92           N  
ATOM   4028  N   PRO C 193      25.188 -18.039   1.527  1.00 94.83           N  
ATOM   4029  CA  PRO C 193      25.297 -16.721   2.157  1.00 94.83           C  
ATOM   4030  C   PRO C 193      24.316 -16.537   3.313  1.00 94.83           C  
ATOM   4031  CB  PRO C 193      24.980 -15.755   1.013  1.00 94.83           C  
ATOM   4032  O   PRO C 193      24.616 -15.825   4.275  1.00 94.83           O  
ATOM   4033  CG  PRO C 193      25.295 -16.521  -0.231  1.00 94.83           C  
ATOM   4034  CD  PRO C 193      25.016 -17.975   0.020  1.00 94.83           C  
ATOM   4035  N   LEU C 194      23.161 -17.084   3.215  1.00 93.27           N  
ATOM   4036  CA  LEU C 194      22.207 -17.018   4.317  1.00 93.27           C  
ATOM   4037  C   LEU C 194      22.765 -17.703   5.560  1.00 93.27           C  
ATOM   4038  CB  LEU C 194      20.878 -17.663   3.917  1.00 93.27           C  
ATOM   4039  O   LEU C 194      22.607 -17.201   6.675  1.00 93.27           O  
ATOM   4040  CG  LEU C 194      20.051 -16.918   2.869  1.00 93.27           C  
ATOM   4041  CD1 LEU C 194      18.825 -17.737   2.480  1.00 93.27           C  
ATOM   4042  CD2 LEU C 194      19.640 -15.545   3.389  1.00 93.27           C  
ATOM   4043  N   ARG C 195      23.419 -18.804   5.330  1.00 91.86           N  
ATOM   4044  CA  ARG C 195      24.073 -19.526   6.417  1.00 91.86           C  
ATOM   4045  C   ARG C 195      25.149 -18.668   7.073  1.00 91.86           C  
ATOM   4046  CB  ARG C 195      24.683 -20.832   5.904  1.00 91.86           C  
ATOM   4047  O   ARG C 195      25.245 -18.615   8.301  1.00 91.86           O  
ATOM   4048  CG  ARG C 195      25.376 -21.652   6.981  1.00 91.86           C  
ATOM   4049  CD  ARG C 195      26.079 -22.870   6.397  1.00 91.86           C  
ATOM   4050  NE  ARG C 195      27.228 -22.490   5.581  1.00 91.86           N  
ATOM   4051  NH1 ARG C 195      27.613 -24.616   4.763  1.00 91.86           N  
ATOM   4052  NH2 ARG C 195      28.959 -22.874   4.121  1.00 91.86           N  
ATOM   4053  CZ  ARG C 195      27.931 -23.327   4.824  1.00 91.86           C  
ATOM   4054  N   ASP C 196      25.910 -17.993   6.249  1.00 91.45           N  
ATOM   4055  CA  ASP C 196      26.993 -17.149   6.745  1.00 91.45           C  
ATOM   4056  C   ASP C 196      26.456 -16.039   7.645  1.00 91.45           C  
ATOM   4057  CB  ASP C 196      27.781 -16.547   5.580  1.00 91.45           C  
ATOM   4058  O   ASP C 196      27.032 -15.752   8.697  1.00 91.45           O  
ATOM   4059  CG  ASP C 196      28.546 -17.587   4.781  1.00 91.45           C  
ATOM   4060  OD1 ASP C 196      28.738 -18.717   5.277  1.00 91.45           O  
ATOM   4061  OD2 ASP C 196      28.963 -17.272   3.645  1.00 91.45           O  
ATOM   4062  N   VAL C 197      25.342 -15.427   7.238  1.00 89.46           N  
ATOM   4063  CA  VAL C 197      24.740 -14.359   8.029  1.00 89.46           C  
ATOM   4064  C   VAL C 197      24.217 -14.924   9.348  1.00 89.46           C  
ATOM   4065  CB  VAL C 197      23.598 -13.657   7.260  1.00 89.46           C  
ATOM   4066  O   VAL C 197      24.389 -14.312  10.404  1.00 89.46           O  
ATOM   4067  CG1 VAL C 197      22.887 -12.644   8.155  1.00 89.46           C  
ATOM   4068  CG2 VAL C 197      24.140 -12.977   6.004  1.00 89.46           C  
ATOM   4069  N   PHE C 198      23.598 -16.083   9.271  1.00 88.16           N  
ATOM   4070  CA  PHE C 198      23.073 -16.738  10.463  1.00 88.16           C  
ATOM   4071  C   PHE C 198      24.185 -16.999  11.472  1.00 88.16           C  
ATOM   4072  CB  PHE C 198      22.378 -18.052  10.095  1.00 88.16           C  
ATOM   4073  O   PHE C 198      24.034 -16.708  12.660  1.00 88.16           O  
ATOM   4074  CG  PHE C 198      21.815 -18.793  11.277  1.00 88.16           C  
ATOM   4075  CD1 PHE C 198      22.513 -19.849  11.850  1.00 88.16           C  
ATOM   4076  CD2 PHE C 198      20.586 -18.434  11.815  1.00 88.16           C  
ATOM   4077  CE1 PHE C 198      21.993 -20.537  12.945  1.00 88.16           C  
ATOM   4078  CE2 PHE C 198      20.060 -19.117  12.909  1.00 88.16           C  
ATOM   4079  CZ  PHE C 198      20.765 -20.168  13.471  1.00 88.16           C  
ATOM   4080  N   GLN C 199      25.323 -17.511  10.990  1.00 86.88           N  
ATOM   4081  CA  GLN C 199      26.464 -17.821  11.845  1.00 86.88           C  
ATOM   4082  C   GLN C 199      27.066 -16.551  12.440  1.00 86.88           C  
ATOM   4083  CB  GLN C 199      27.529 -18.591  11.063  1.00 86.88           C  
ATOM   4084  O   GLN C 199      27.425 -16.521  13.619  1.00 86.88           O  
ATOM   4085  CG  GLN C 199      27.122 -20.016  10.711  1.00 86.88           C  
ATOM   4086  CD  GLN C 199      28.159 -20.729   9.863  1.00 86.88           C  
ATOM   4087  NE2 GLN C 199      27.967 -22.028   9.659  1.00 86.88           N  
ATOM   4088  OE1 GLN C 199      29.124 -20.117   9.394  1.00 86.88           O  
ATOM   4089  N   ARG C 200      27.101 -15.523  11.616  1.00 85.22           N  
ATOM   4090  CA  ARG C 200      27.609 -14.240  12.093  1.00 85.22           C  
ATOM   4091  C   ARG C 200      26.721 -13.675  13.196  1.00 85.22           C  
ATOM   4092  CB  ARG C 200      27.711 -13.240  10.939  1.00 85.22           C  
ATOM   4093  O   ARG C 200      27.219 -13.158  14.198  1.00 85.22           O  
ATOM   4094  CG  ARG C 200      28.451 -11.961  11.296  1.00 85.22           C  
ATOM   4095  CD  ARG C 200      28.475 -10.980  10.133  1.00 85.22           C  
ATOM   4096  NE  ARG C 200      29.234 -11.503   9.001  1.00 85.22           N  
ATOM   4097  NH1 ARG C 200      28.285 -10.087   7.442  1.00 85.22           N  
ATOM   4098  NH2 ARG C 200      29.866 -11.615   6.796  1.00 85.22           N  
ATOM   4099  CZ  ARG C 200      29.127 -11.067   7.749  1.00 85.22           C  
ATOM   4100  N   ASN C 201      25.415 -13.740  13.030  1.00 78.99           N  
ATOM   4101  CA  ASN C 201      24.463 -13.237  14.014  1.00 78.99           C  
ATOM   4102  C   ASN C 201      24.553 -14.009  15.327  1.00 78.99           C  
ATOM   4103  CB  ASN C 201      23.038 -13.295  13.461  1.00 78.99           C  
ATOM   4104  O   ASN C 201      24.356 -13.440  16.402  1.00 78.99           O  
ATOM   4105  CG  ASN C 201      22.784 -12.252  12.391  1.00 78.99           C  
ATOM   4106  ND2 ASN C 201      21.661 -12.378  11.693  1.00 78.99           N  
ATOM   4107  OD1 ASN C 201      23.590 -11.339  12.192  1.00 78.99           O  
ATOM   4108  N   GLN C 202      24.805 -15.355  15.218  1.00 72.93           N  
ATOM   4109  CA  GLN C 202      24.948 -16.209  16.393  1.00 72.93           C  
ATOM   4110  C   GLN C 202      26.189 -15.834  17.198  1.00 72.93           C  
ATOM   4111  CB  GLN C 202      25.014 -17.681  15.983  1.00 72.93           C  
ATOM   4112  O   GLN C 202      26.160 -15.837  18.431  1.00 72.93           O  
ATOM   4113  CG  GLN C 202      23.653 -18.358  15.902  1.00 72.93           C  
ATOM   4114  CD  GLN C 202      23.755 -19.864  15.744  1.00 72.93           C  
ATOM   4115  NE2 GLN C 202      22.720 -20.472  15.176  1.00 72.93           N  
ATOM   4116  OE1 GLN C 202      24.757 -20.475  16.129  1.00 72.93           O  
ATOM   4117  N   GLN C 203      27.219 -15.512  16.474  1.00 72.14           N  
ATOM   4118  CA  GLN C 203      28.479 -15.151  17.114  1.00 72.14           C  
ATOM   4119  C   GLN C 203      28.386 -13.779  17.777  1.00 72.14           C  
ATOM   4120  CB  GLN C 203      29.622 -15.166  16.098  1.00 72.14           C  
ATOM   4121  O   GLN C 203      28.920 -13.574  18.869  1.00 72.14           O  
ATOM   4122  CG  GLN C 203      30.051 -16.565  15.677  1.00 72.14           C  
ATOM   4123  CD  GLN C 203      31.117 -16.552  14.598  1.00 72.14           C  
ATOM   4124  NE2 GLN C 203      31.476 -17.733  14.104  1.00 72.14           N  
ATOM   4125  OE1 GLN C 203      31.615 -15.490  14.211  1.00 72.14           O  
ATOM   4126  N   ASP C 204      27.710 -12.769  17.106  1.00 63.71           N  
ATOM   4127  CA  ASP C 204      27.551 -11.412  17.620  1.00 63.71           C  
ATOM   4128  C   ASP C 204      26.613 -11.388  18.825  1.00 63.71           C  
ATOM   4129  CB  ASP C 204      27.024 -10.482  16.525  1.00 63.71           C  
ATOM   4130  O   ASP C 204      26.774 -10.563  19.727  1.00 63.71           O  
ATOM   4131  CG  ASP C 204      28.082 -10.116  15.499  1.00 63.71           C  
ATOM   4132  OD1 ASP C 204      29.279 -10.391  15.732  1.00 63.71           O  
ATOM   4133  OD2 ASP C 204      27.716  -9.544  14.450  1.00 63.71           O  
ATOM   4134  N   GLY C 205      25.411 -12.122  18.763  1.00 54.95           N  
ATOM   4135  CA  GLY C 205      24.440 -12.206  19.842  1.00 54.95           C  
ATOM   4136  C   GLY C 205      25.032 -12.724  21.139  1.00 54.95           C  
ATOM   4137  O   GLY C 205      24.608 -12.322  22.225  1.00 54.95           O  
ATOM   4138  N   GLN C 206      25.966 -13.760  21.028  1.00 49.68           N  
ATOM   4139  CA  GLN C 206      26.654 -14.312  22.190  1.00 49.68           C  
ATOM   4140  C   GLN C 206      27.497 -13.248  22.887  1.00 49.68           C  
ATOM   4141  CB  GLN C 206      27.534 -15.494  21.782  1.00 49.68           C  
ATOM   4142  O   GLN C 206      27.654 -13.276  24.110  1.00 49.68           O  
ATOM   4143  CG  GLN C 206      26.778 -16.811  21.662  1.00 49.68           C  
ATOM   4144  CD  GLN C 206      27.687 -17.982  21.337  1.00 49.68           C  
ATOM   4145  NE2 GLN C 206      27.095 -19.154  21.137  1.00 49.68           N  
ATOM   4146  OE1 GLN C 206      28.911 -17.834  21.265  1.00 49.68           O  
ATOM   4147  N   LEU C 207      27.813 -12.240  22.003  1.00 45.69           N  
ATOM   4148  CA  LEU C 207      28.667 -11.185  22.537  1.00 45.69           C  
ATOM   4149  C   LEU C 207      27.832 -10.085  23.184  1.00 45.69           C  
ATOM   4150  CB  LEU C 207      29.543 -10.592  21.430  1.00 45.69           C  
ATOM   4151  O   LEU C 207      28.274  -9.446  24.142  1.00 45.69           O  
ATOM   4152  CG  LEU C 207      30.808 -11.375  21.075  1.00 45.69           C  
ATOM   4153  CD1 LEU C 207      31.222 -11.089  19.636  1.00 45.69           C  
ATOM   4154  CD2 LEU C 207      31.938 -11.031  22.040  1.00 45.69           C  
ATOM   4155  N   GLU C 208      26.564  -9.861  22.502  1.00 43.47           N  
ATOM   4156  CA  GLU C 208      25.748  -8.742  22.966  1.00 43.47           C  
ATOM   4157  C   GLU C 208      24.663  -9.214  23.929  1.00 43.47           C  
ATOM   4158  CB  GLU C 208      25.117  -8.009  21.780  1.00 43.47           C  
ATOM   4159  O   GLU C 208      23.969 -10.196  23.658  1.00 43.47           O  
ATOM   4160  CG  GLU C 208      25.938  -6.830  21.278  1.00 43.47           C  
ATOM   4161  CD  GLU C 208      25.220  -6.005  20.222  1.00 43.47           C  
ATOM   4162  OE1 GLU C 208      25.763  -4.961  19.795  1.00 43.47           O  
ATOM   4163  OE2 GLU C 208      24.104  -6.404  19.821  1.00 43.47           O  
ATOM   4164  N   ASP C 209      24.893  -9.324  25.229  1.00 40.35           N  
ATOM   4165  CA  ASP C 209      24.025  -9.730  26.330  1.00 40.35           C  
ATOM   4166  C   ASP C 209      22.687  -8.994  26.275  1.00 40.35           C  
ATOM   4167  CB  ASP C 209      24.709  -9.477  27.675  1.00 40.35           C  
ATOM   4168  O   ASP C 209      21.946  -8.969  27.259  1.00 40.35           O  
ATOM   4169  CG  ASP C 209      25.478 -10.683  28.185  1.00 40.35           C  
ATOM   4170  OD1 ASP C 209      25.222 -11.813  27.715  1.00 40.35           O  
ATOM   4171  OD2 ASP C 209      26.346 -10.502  29.067  1.00 40.35           O  
ATOM   4172  N   SER C 210      22.548  -7.949  25.417  1.00 38.78           N  
ATOM   4173  CA  SER C 210      21.285  -7.267  25.679  1.00 38.78           C  
ATOM   4174  C   SER C 210      20.119  -7.987  25.011  1.00 38.78           C  
ATOM   4175  CB  SER C 210      21.347  -5.818  25.192  1.00 38.78           C  
ATOM   4176  O   SER C 210      20.105  -8.158  23.790  1.00 38.78           O  
ATOM   4177  OG  SER C 210      22.132  -5.026  26.066  1.00 38.78           O  
ATOM   4178  N   PRO C 211      19.335  -8.858  25.665  1.00 38.25           N  
ATOM   4179  CA  PRO C 211      18.216  -9.670  25.182  1.00 38.25           C  
ATOM   4180  C   PRO C 211      17.294  -8.902  24.237  1.00 38.25           C  
ATOM   4181  CB  PRO C 211      17.480 -10.057  26.467  1.00 38.25           C  
ATOM   4182  O   PRO C 211      16.655  -9.501  23.369  1.00 38.25           O  
ATOM   4183  CG  PRO C 211      18.183  -9.305  27.551  1.00 38.25           C  
ATOM   4184  CD  PRO C 211      19.305  -8.520  26.936  1.00 38.25           C  
ATOM   4185  N   GLY C 212      16.868  -7.694  24.655  1.00 40.08           N  
ATOM   4186  CA  GLY C 212      15.655  -7.098  24.117  1.00 40.08           C  
ATOM   4187  C   GLY C 212      15.776  -6.717  22.654  1.00 40.08           C  
ATOM   4188  O   GLY C 212      14.772  -6.639  21.943  1.00 40.08           O  
ATOM   4189  N   LEU C 213      16.883  -6.024  22.284  1.00 40.79           N  
ATOM   4190  CA  LEU C 213      16.900  -5.345  20.993  1.00 40.79           C  
ATOM   4191  C   LEU C 213      17.343  -6.295  19.886  1.00 40.79           C  
ATOM   4192  CB  LEU C 213      17.827  -4.128  21.040  1.00 40.79           C  
ATOM   4193  O   LEU C 213      17.439  -5.897  18.722  1.00 40.79           O  
ATOM   4194  CG  LEU C 213      17.160  -2.777  21.300  1.00 40.79           C  
ATOM   4195  CD1 LEU C 213      17.879  -2.039  22.425  1.00 40.79           C  
ATOM   4196  CD2 LEU C 213      17.142  -1.936  20.028  1.00 40.79           C  
ATOM   4197  N   TRP C 214      17.830  -7.495  20.227  1.00 41.22           N  
ATOM   4198  CA  TRP C 214      18.488  -8.202  19.134  1.00 41.22           C  
ATOM   4199  C   TRP C 214      17.500  -9.095  18.391  1.00 41.22           C  
ATOM   4200  CB  TRP C 214      19.656  -9.039  19.661  1.00 41.22           C  
ATOM   4201  O   TRP C 214      16.815  -9.918  19.003  1.00 41.22           O  
ATOM   4202  CG  TRP C 214      20.908  -8.920  18.844  1.00 41.22           C  
ATOM   4203  CD1 TRP C 214      21.022  -8.410  17.581  1.00 41.22           C  
ATOM   4204  CD2 TRP C 214      22.224  -9.323  19.235  1.00 41.22           C  
ATOM   4205  CE2 TRP C 214      23.089  -9.027  18.158  1.00 41.22           C  
ATOM   4206  CE3 TRP C 214      22.757  -9.906  20.392  1.00 41.22           C  
ATOM   4207  NE1 TRP C 214      22.331  -8.472  17.162  1.00 41.22           N  
ATOM   4208  CH2 TRP C 214      24.954  -9.865  19.349  1.00 41.22           C  
ATOM   4209  CZ2 TRP C 214      24.459  -9.295  18.205  1.00 41.22           C  
ATOM   4210  CZ3 TRP C 214      24.121 -10.171  20.437  1.00 41.22           C  
ATOM   4211  N   PRO C 215      17.137  -8.686  17.244  1.00 54.45           N  
ATOM   4212  CA  PRO C 215      16.397  -9.707  16.499  1.00 54.45           C  
ATOM   4213  C   PRO C 215      17.022 -11.094  16.619  1.00 54.45           C  
ATOM   4214  CB  PRO C 215      16.458  -9.203  15.055  1.00 54.45           C  
ATOM   4215  O   PRO C 215      18.225 -11.214  16.866  1.00 54.45           O  
ATOM   4216  CG  PRO C 215      17.294  -7.965  15.117  1.00 54.45           C  
ATOM   4217  CD  PRO C 215      17.702  -7.737  16.544  1.00 54.45           C  
ATOM   4218  N   GLY C 216      16.468 -12.042  17.464  1.00 58.12           N  
ATOM   4219  CA  GLY C 216      16.959 -13.404  17.601  1.00 58.12           C  
ATOM   4220  C   GLY C 216      17.932 -13.800  16.507  1.00 58.12           C  
ATOM   4221  O   GLY C 216      17.982 -13.163  15.453  1.00 58.12           O  
ATOM   4222  N   ALA C 217      19.106 -14.414  16.752  1.00 66.09           N  
ATOM   4223  CA  ALA C 217      20.119 -14.925  15.833  1.00 66.09           C  
ATOM   4224  C   ALA C 217      19.483 -15.428  14.540  1.00 66.09           C  
ATOM   4225  CB  ALA C 217      20.925 -16.040  16.495  1.00 66.09           C  
ATOM   4226  O   ALA C 217      20.106 -15.386  13.477  1.00 66.09           O  
ATOM   4227  N   GLY C 218      18.189 -15.542  14.564  1.00 78.15           N  
ATOM   4228  CA  GLY C 218      17.521 -16.161  13.431  1.00 78.15           C  
ATOM   4229  C   GLY C 218      16.899 -15.154  12.482  1.00 78.15           C  
ATOM   4230  O   GLY C 218      16.553 -15.493  11.349  1.00 78.15           O  
ATOM   4231  N   THR C 219      16.932 -13.874  12.885  1.00 82.70           N  
ATOM   4232  CA  THR C 219      16.309 -12.854  12.049  1.00 82.70           C  
ATOM   4233  C   THR C 219      17.273 -12.379  10.966  1.00 82.70           C  
ATOM   4234  CB  THR C 219      15.843 -11.651  12.890  1.00 82.70           C  
ATOM   4235  O   THR C 219      18.317 -11.796  11.269  1.00 82.70           O  
ATOM   4236  CG2 THR C 219      15.110 -10.628  12.028  1.00 82.70           C  
ATOM   4237  OG1 THR C 219      14.961 -12.110  13.922  1.00 82.70           O  
ATOM   4238  N   ILE C 220      16.945 -12.720   9.728  1.00 91.01           N  
ATOM   4239  CA  ILE C 220      17.762 -12.340   8.580  1.00 91.01           C  
ATOM   4240  C   ILE C 220      16.912 -11.565   7.576  1.00 91.01           C  
ATOM   4241  CB  ILE C 220      18.397 -13.576   7.904  1.00 91.01           C  
ATOM   4242  O   ILE C 220      15.858 -12.040   7.148  1.00 91.01           O  
ATOM   4243  CG1 ILE C 220      19.219 -14.377   8.920  1.00 91.01           C  
ATOM   4244  CG2 ILE C 220      19.260 -13.155   6.711  1.00 91.01           C  
ATOM   4245  CD1 ILE C 220      19.693 -15.729   8.404  1.00 91.01           C  
ATOM   4246  N   ARG C 221      17.376 -10.399   7.212  1.00 90.35           N  
ATOM   4247  CA  ARG C 221      16.720  -9.604   6.180  1.00 90.35           C  
ATOM   4248  C   ARG C 221      17.491  -9.669   4.866  1.00 90.35           C  
ATOM   4249  CB  ARG C 221      16.576  -8.149   6.632  1.00 90.35           C  
ATOM   4250  O   ARG C 221      18.636  -9.218   4.789  1.00 90.35           O  
ATOM   4251  CG  ARG C 221      15.728  -7.973   7.881  1.00 90.35           C  
ATOM   4252  CD  ARG C 221      15.753  -6.536   8.382  1.00 90.35           C  
ATOM   4253  NE  ARG C 221      17.006  -6.225   9.065  1.00 90.35           N  
ATOM   4254  NH1 ARG C 221      16.343  -4.126   9.766  1.00 90.35           N  
ATOM   4255  NH2 ARG C 221      18.431  -4.909  10.295  1.00 90.35           N  
ATOM   4256  CZ  ARG C 221      17.257  -5.087   9.707  1.00 90.35           C  
ATOM   4257  N   LEU C 222      16.873 -10.122   3.818  1.00 94.93           N  
ATOM   4258  CA  LEU C 222      17.543 -10.306   2.535  1.00 94.93           C  
ATOM   4259  C   LEU C 222      18.156  -8.997   2.049  1.00 94.93           C  
ATOM   4260  CB  LEU C 222      16.561 -10.842   1.491  1.00 94.93           C  
ATOM   4261  O   LEU C 222      19.347  -8.943   1.736  1.00 94.93           O  
ATOM   4262  CG  LEU C 222      16.159 -12.312   1.629  1.00 94.93           C  
ATOM   4263  CD1 LEU C 222      15.004 -12.637   0.687  1.00 94.93           C  
ATOM   4264  CD2 LEU C 222      17.352 -13.221   1.353  1.00 94.93           C  
ATOM   4265  N   GLU C 223      17.364  -7.944   2.149  1.00 91.21           N  
ATOM   4266  CA  GLU C 223      17.730  -6.668   1.542  1.00 91.21           C  
ATOM   4267  C   GLU C 223      18.882  -6.008   2.295  1.00 91.21           C  
ATOM   4268  CB  GLU C 223      16.523  -5.727   1.498  1.00 91.21           C  
ATOM   4269  O   GLU C 223      19.833  -5.521   1.682  1.00 91.21           O  
ATOM   4270  CG  GLU C 223      15.366  -6.250   0.660  1.00 91.21           C  
ATOM   4271  CD  GLU C 223      14.434  -7.171   1.432  1.00 91.21           C  
ATOM   4272  OE1 GLU C 223      13.444  -7.663   0.845  1.00 91.21           O  
ATOM   4273  OE2 GLU C 223      14.697  -7.401   2.634  1.00 91.21           O  
ATOM   4274  N   GLN C 224      18.901  -6.103   3.628  1.00 88.35           N  
ATOM   4275  CA  GLN C 224      19.881  -5.388   4.439  1.00 88.35           C  
ATOM   4276  C   GLN C 224      21.073  -6.279   4.775  1.00 88.35           C  
ATOM   4277  CB  GLN C 224      19.236  -4.867   5.725  1.00 88.35           C  
ATOM   4278  O   GLN C 224      22.217  -5.819   4.778  1.00 88.35           O  
ATOM   4279  CG  GLN C 224      18.226  -3.751   5.498  1.00 88.35           C  
ATOM   4280  CD  GLN C 224      17.424  -3.423   6.743  1.00 88.35           C  
ATOM   4281  NE2 GLN C 224      16.503  -2.473   6.622  1.00 88.35           N  
ATOM   4282  OE1 GLN C 224      17.630  -4.019   7.805  1.00 88.35           O  
ATOM   4283  N   ASP C 225      20.827  -7.555   4.993  1.00 90.01           N  
ATOM   4284  CA  ASP C 225      21.866  -8.427   5.533  1.00 90.01           C  
ATOM   4285  C   ASP C 225      22.542  -9.228   4.423  1.00 90.01           C  
ATOM   4286  CB  ASP C 225      21.280  -9.373   6.583  1.00 90.01           C  
ATOM   4287  O   ASP C 225      23.681  -9.675   4.577  1.00 90.01           O  
ATOM   4288  CG  ASP C 225      20.664  -8.642   7.762  1.00 90.01           C  
ATOM   4289  OD1 ASP C 225      21.212  -7.604   8.190  1.00 90.01           O  
ATOM   4290  OD2 ASP C 225      19.622  -9.110   8.270  1.00 90.01           O  
ATOM   4291  N   VAL C 226      21.876  -9.389   3.268  1.00 95.19           N  
ATOM   4292  CA  VAL C 226      22.415 -10.299   2.262  1.00 95.19           C  
ATOM   4293  C   VAL C 226      22.762  -9.522   0.994  1.00 95.19           C  
ATOM   4294  CB  VAL C 226      21.421 -11.436   1.935  1.00 95.19           C  
ATOM   4295  O   VAL C 226      23.938  -9.362   0.659  1.00 95.19           O  
ATOM   4296  CG1 VAL C 226      22.015 -12.391   0.900  1.00 95.19           C  
ATOM   4297  CG2 VAL C 226      21.039 -12.192   3.206  1.00 95.19           C  
ATOM   4298  N   PHE C 227      21.839  -8.826   0.434  1.00 96.13           N  
ATOM   4299  CA  PHE C 227      22.044  -8.178  -0.855  1.00 96.13           C  
ATOM   4300  C   PHE C 227      23.053  -7.041  -0.735  1.00 96.13           C  
ATOM   4301  CB  PHE C 227      20.718  -7.647  -1.408  1.00 96.13           C  
ATOM   4302  O   PHE C 227      23.932  -6.893  -1.586  1.00 96.13           O  
ATOM   4303  CG  PHE C 227      19.690  -8.718  -1.653  1.00 96.13           C  
ATOM   4304  CD1 PHE C 227      20.077 -10.033  -1.878  1.00 96.13           C  
ATOM   4305  CD2 PHE C 227      18.336  -8.409  -1.657  1.00 96.13           C  
ATOM   4306  CE1 PHE C 227      19.127 -11.027  -2.105  1.00 96.13           C  
ATOM   4307  CE2 PHE C 227      17.381  -9.397  -1.883  1.00 96.13           C  
ATOM   4308  CZ  PHE C 227      17.779 -10.705  -2.108  1.00 96.13           C  
ATOM   4309  N   SER C 228      22.882  -6.299   0.295  1.00 91.26           N  
ATOM   4310  CA  SER C 228      23.792  -5.175   0.489  1.00 91.26           C  
ATOM   4311  C   SER C 228      25.236  -5.648   0.617  1.00 91.26           C  
ATOM   4312  CB  SER C 228      23.397  -4.373   1.730  1.00 91.26           C  
ATOM   4313  O   SER C 228      26.147  -5.038   0.054  1.00 91.26           O  
ATOM   4314  OG  SER C 228      22.109  -3.802   1.571  1.00 91.26           O  
ATOM   4315  N   ALA C 229      25.491  -6.777   1.242  1.00 90.72           N  
ATOM   4316  CA  ALA C 229      26.832  -7.295   1.503  1.00 90.72           C  
ATOM   4317  C   ALA C 229      27.388  -8.017   0.279  1.00 90.72           C  
ATOM   4318  CB  ALA C 229      26.815  -8.233   2.708  1.00 90.72           C  
ATOM   4319  O   ALA C 229      28.589  -7.954   0.006  1.00 90.72           O  
ATOM   4320  N   LEU C 230      26.565  -8.580  -0.532  1.00 94.24           N  
ATOM   4321  CA  LEU C 230      27.011  -9.436  -1.626  1.00 94.24           C  
ATOM   4322  C   LEU C 230      27.123  -8.645  -2.924  1.00 94.24           C  
ATOM   4323  CB  LEU C 230      26.049 -10.612  -1.812  1.00 94.24           C  
ATOM   4324  O   LEU C 230      27.761  -9.096  -3.878  1.00 94.24           O  
ATOM   4325  CG  LEU C 230      26.116 -11.718  -0.757  1.00 94.24           C  
ATOM   4326  CD1 LEU C 230      25.062 -12.783  -1.038  1.00 94.24           C  
ATOM   4327  CD2 LEU C 230      27.510 -12.335  -0.718  1.00 94.24           C  
ATOM   4328  N   ALA C 231      26.579  -7.449  -2.887  1.00 91.76           N  
ATOM   4329  CA  ALA C 231      26.596  -6.644  -4.105  1.00 91.76           C  
ATOM   4330  C   ALA C 231      28.026  -6.374  -4.565  1.00 91.76           C  
ATOM   4331  CB  ALA C 231      25.854  -5.328  -3.883  1.00 91.76           C  
ATOM   4332  O   ALA C 231      28.891  -6.031  -3.756  1.00 91.76           O  
ATOM   4333  N   GLY C 232      28.349  -6.544  -5.854  1.00 89.19           N  
ATOM   4334  CA  GLY C 232      29.657  -6.291  -6.437  1.00 89.19           C  
ATOM   4335  C   GLY C 232      30.583  -7.491  -6.369  1.00 89.19           C  
ATOM   4336  O   GLY C 232      31.732  -7.421  -6.810  1.00 89.19           O  
ATOM   4337  N   GLN C 233      30.097  -8.595  -5.881  1.00 93.21           N  
ATOM   4338  CA  GLN C 233      30.927  -9.782  -5.710  1.00 93.21           C  
ATOM   4339  C   GLN C 233      30.621 -10.826  -6.780  1.00 93.21           C  
ATOM   4340  CB  GLN C 233      30.726 -10.383  -4.318  1.00 93.21           C  
ATOM   4341  O   GLN C 233      31.049 -11.977  -6.672  1.00 93.21           O  
ATOM   4342  CG  GLN C 233      31.167  -9.468  -3.183  1.00 93.21           C  
ATOM   4343  CD  GLN C 233      30.968 -10.092  -1.815  1.00 93.21           C  
ATOM   4344  NE2 GLN C 233      30.937  -9.258  -0.782  1.00 93.21           N  
ATOM   4345  OE1 GLN C 233      30.844 -11.314  -1.688  1.00 93.21           O  
ATOM   4346  N   GLY C 234      29.821 -10.455  -7.752  1.00 93.58           N  
ATOM   4347  CA  GLY C 234      29.496 -11.344  -8.857  1.00 93.58           C  
ATOM   4348  C   GLY C 234      28.522 -12.442  -8.472  1.00 93.58           C  
ATOM   4349  O   GLY C 234      28.547 -13.531  -9.049  1.00 93.58           O  
ATOM   4350  N   GLN C 235      27.689 -12.179  -7.472  1.00 95.37           N  
ATOM   4351  CA  GLN C 235      26.781 -13.205  -6.972  1.00 95.37           C  
ATOM   4352  C   GLN C 235      25.325 -12.819  -7.216  1.00 95.37           C  
ATOM   4353  CB  GLN C 235      27.016 -13.450  -5.480  1.00 95.37           C  
ATOM   4354  O   GLN C 235      24.443 -13.680  -7.233  1.00 95.37           O  
ATOM   4355  CG  GLN C 235      28.414 -13.959  -5.154  1.00 95.37           C  
ATOM   4356  CD  GLN C 235      28.572 -15.446  -5.412  1.00 95.37           C  
ATOM   4357  NE2 GLN C 235      29.701 -15.829  -5.998  1.00 95.37           N  
ATOM   4358  OE1 GLN C 235      27.687 -16.244  -5.086  1.00 95.37           O  
ATOM   4359  N   ILE C 236      25.090 -11.546  -7.412  1.00 97.71           N  
ATOM   4360  CA  ILE C 236      23.724 -11.055  -7.552  1.00 97.71           C  
ATOM   4361  C   ILE C 236      23.549 -10.400  -8.921  1.00 97.71           C  
ATOM   4362  CB  ILE C 236      23.365 -10.056  -6.430  1.00 97.71           C  
ATOM   4363  O   ILE C 236      24.374  -9.582  -9.334  1.00 97.71           O  
ATOM   4364  CG1 ILE C 236      23.684 -10.658  -5.057  1.00 97.71           C  
ATOM   4365  CG2 ILE C 236      21.891  -9.648  -6.520  1.00 97.71           C  
ATOM   4366  CD1 ILE C 236      23.510  -9.685  -3.899  1.00 97.71           C  
ATOM   4367  N   TYR C 237      22.470 -10.738  -9.540  1.00 98.18           N  
ATOM   4368  CA  TYR C 237      22.151 -10.173 -10.846  1.00 98.18           C  
ATOM   4369  C   TYR C 237      20.708  -9.685 -10.892  1.00 98.18           C  
ATOM   4370  CB  TYR C 237      22.387 -11.207 -11.951  1.00 98.18           C  
ATOM   4371  O   TYR C 237      19.897 -10.043 -10.034  1.00 98.18           O  
ATOM   4372  CG  TYR C 237      23.844 -11.521 -12.187  1.00 98.18           C  
ATOM   4373  CD1 TYR C 237      24.510 -11.028 -13.308  1.00 98.18           C  
ATOM   4374  CD2 TYR C 237      24.558 -12.310 -11.292  1.00 98.18           C  
ATOM   4375  CE1 TYR C 237      25.853 -11.316 -13.531  1.00 98.18           C  
ATOM   4376  CE2 TYR C 237      25.901 -12.604 -11.505  1.00 98.18           C  
ATOM   4377  OH  TYR C 237      27.868 -12.391 -12.841  1.00 98.18           O  
ATOM   4378  CZ  TYR C 237      26.539 -12.103 -12.625  1.00 98.18           C  
ATOM   4379  N   VAL C 238      20.385  -8.841 -11.890  1.00 97.91           N  
ATOM   4380  CA  VAL C 238      19.048  -8.258 -11.922  1.00 97.91           C  
ATOM   4381  C   VAL C 238      18.430  -8.457 -13.304  1.00 97.91           C  
ATOM   4382  CB  VAL C 238      19.075  -6.756 -11.561  1.00 97.91           C  
ATOM   4383  O   VAL C 238      19.121  -8.360 -14.320  1.00 97.91           O  
ATOM   4384  CG1 VAL C 238      19.874  -5.966 -12.596  1.00 97.91           C  
ATOM   4385  CG2 VAL C 238      17.653  -6.210 -11.448  1.00 97.91           C  
ATOM   4386  N   HIS C 239      17.198  -8.850 -13.329  1.00 97.94           N  
ATOM   4387  CA  HIS C 239      16.373  -8.874 -14.531  1.00 97.94           C  
ATOM   4388  C   HIS C 239      15.374  -7.721 -14.537  1.00 97.94           C  
ATOM   4389  CB  HIS C 239      15.635 -10.208 -14.649  1.00 97.94           C  
ATOM   4390  O   HIS C 239      14.501  -7.647 -13.669  1.00 97.94           O  
ATOM   4391  CG  HIS C 239      14.836 -10.343 -15.906  1.00 97.94           C  
ATOM   4392  CD2 HIS C 239      13.513 -10.175 -16.140  1.00 97.94           C  
ATOM   4393  ND1 HIS C 239      15.400 -10.697 -17.112  1.00 97.94           N  
ATOM   4394  CE1 HIS C 239      14.456 -10.739 -18.038  1.00 97.94           C  
ATOM   4395  NE2 HIS C 239      13.302 -10.426 -17.474  1.00 97.94           N  
ATOM   4396  N   LEU C 240      15.416  -6.857 -15.492  1.00 97.14           N  
ATOM   4397  CA  LEU C 240      14.604  -5.646 -15.518  1.00 97.14           C  
ATOM   4398  C   LEU C 240      13.296  -5.884 -16.264  1.00 97.14           C  
ATOM   4399  CB  LEU C 240      15.376  -4.496 -16.171  1.00 97.14           C  
ATOM   4400  O   LEU C 240      13.286  -6.524 -17.319  1.00 97.14           O  
ATOM   4401  CG  LEU C 240      16.636  -4.026 -15.444  1.00 97.14           C  
ATOM   4402  CD1 LEU C 240      17.369  -2.979 -16.276  1.00 97.14           C  
ATOM   4403  CD2 LEU C 240      16.284  -3.471 -14.068  1.00 97.14           C  
ATOM   4404  N   THR C 241      12.220  -5.352 -15.653  1.00 95.31           N  
ATOM   4405  CA  THR C 241      10.915  -5.487 -16.290  1.00 95.31           C  
ATOM   4406  C   THR C 241      10.275  -4.118 -16.508  1.00 95.31           C  
ATOM   4407  CB  THR C 241       9.972  -6.369 -15.451  1.00 95.31           C  
ATOM   4408  O   THR C 241      10.476  -3.200 -15.711  1.00 95.31           O  
ATOM   4409  CG2 THR C 241       9.695  -5.738 -14.090  1.00 95.31           C  
ATOM   4410  OG1 THR C 241       8.732  -6.534 -16.150  1.00 95.31           O  
ATOM   4411  N   ASP C 242       9.475  -4.023 -17.582  1.00 91.86           N  
ATOM   4412  CA  ASP C 242       8.691  -2.819 -17.842  1.00 91.86           C  
ATOM   4413  C   ASP C 242       7.199  -3.083 -17.651  1.00 91.86           C  
ATOM   4414  CB  ASP C 242       8.957  -2.301 -19.257  1.00 91.86           C  
ATOM   4415  O   ASP C 242       6.365  -2.253 -18.016  1.00 91.86           O  
ATOM   4416  CG  ASP C 242      10.384  -1.821 -19.455  1.00 91.86           C  
ATOM   4417  OD1 ASP C 242      10.993  -1.305 -18.494  1.00 91.86           O  
ATOM   4418  OD2 ASP C 242      10.903  -1.958 -20.584  1.00 91.86           O  
ATOM   4419  N   GLY C 243       6.920  -4.250 -17.070  1.00 92.77           N  
ATOM   4420  CA  GLY C 243       5.529  -4.621 -16.862  1.00 92.77           C  
ATOM   4421  C   GLY C 243       4.913  -3.965 -15.640  1.00 92.77           C  
ATOM   4422  O   GLY C 243       5.526  -3.091 -15.023  1.00 92.77           O  
ATOM   4423  N   ILE C 244       3.744  -4.404 -15.366  1.00 93.06           N  
ATOM   4424  CA  ILE C 244       3.040  -3.804 -14.237  1.00 93.06           C  
ATOM   4425  C   ILE C 244       3.695  -4.242 -12.929  1.00 93.06           C  
ATOM   4426  CB  ILE C 244       1.542  -4.183 -14.240  1.00 93.06           C  
ATOM   4427  O   ILE C 244       4.086  -5.402 -12.782  1.00 93.06           O  
ATOM   4428  CG1 ILE C 244       1.373  -5.692 -14.031  1.00 93.06           C  
ATOM   4429  CG2 ILE C 244       0.873  -3.732 -15.542  1.00 93.06           C  
ATOM   4430  CD1 ILE C 244      -0.057  -6.118 -13.725  1.00 93.06           C  
ATOM   4431  N   TRP C 245       3.837  -3.272 -12.034  1.00 95.91           N  
ATOM   4432  CA  TRP C 245       4.373  -3.552 -10.706  1.00 95.91           C  
ATOM   4433  C   TRP C 245       3.916  -2.500  -9.701  1.00 95.91           C  
ATOM   4434  CB  TRP C 245       5.902  -3.609 -10.744  1.00 95.91           C  
ATOM   4435  O   TRP C 245       3.913  -1.304 -10.003  1.00 95.91           O  
ATOM   4436  CG  TRP C 245       6.534  -3.898  -9.415  1.00 95.91           C  
ATOM   4437  CD1 TRP C 245       6.825  -5.126  -8.890  1.00 95.91           C  
ATOM   4438  CD2 TRP C 245       6.949  -2.936  -8.440  1.00 95.91           C  
ATOM   4439  CE2 TRP C 245       7.485  -3.653  -7.348  1.00 95.91           C  
ATOM   4440  CE3 TRP C 245       6.921  -1.536  -8.385  1.00 95.91           C  
ATOM   4441  NE1 TRP C 245       7.397  -4.986  -7.647  1.00 95.91           N  
ATOM   4442  CH2 TRP C 245       7.949  -1.646  -6.183  1.00 95.91           C  
ATOM   4443  CZ2 TRP C 245       7.988  -3.016  -6.211  1.00 95.91           C  
ATOM   4444  CZ3 TRP C 245       7.423  -0.904  -7.253  1.00 95.91           C  
ATOM   4445  N   SER C 246       3.514  -3.012  -8.582  1.00 94.55           N  
ATOM   4446  CA  SER C 246       3.195  -2.136  -7.459  1.00 94.55           C  
ATOM   4447  C   SER C 246       3.232  -2.895  -6.137  1.00 94.55           C  
ATOM   4448  CB  SER C 246       1.818  -1.498  -7.652  1.00 94.55           C  
ATOM   4449  O   SER C 246       3.150  -4.125  -6.119  1.00 94.55           O  
ATOM   4450  OG  SER C 246       1.550  -0.561  -6.623  1.00 94.55           O  
ATOM   4451  N   GLN C 247       3.393  -2.205  -5.016  1.00 92.26           N  
ATOM   4452  CA  GLN C 247       3.271  -2.807  -3.692  1.00 92.26           C  
ATOM   4453  C   GLN C 247       1.863  -2.627  -3.133  1.00 92.26           C  
ATOM   4454  CB  GLN C 247       4.299  -2.206  -2.732  1.00 92.26           C  
ATOM   4455  O   GLN C 247       1.225  -1.598  -3.364  1.00 92.26           O  
ATOM   4456  CG  GLN C 247       5.741  -2.540  -3.087  1.00 92.26           C  
ATOM   4457  CD  GLN C 247       6.737  -1.978  -2.090  1.00 92.26           C  
ATOM   4458  NE2 GLN C 247       7.609  -2.838  -1.574  1.00 92.26           N  
ATOM   4459  OE1 GLN C 247       6.723  -0.781  -1.785  1.00 92.26           O  
ATOM   4460  N   ILE C 248       1.400  -3.613  -2.469  1.00 90.98           N  
ATOM   4461  CA  ILE C 248       0.101  -3.502  -1.815  1.00 90.98           C  
ATOM   4462  C   ILE C 248       0.294  -3.308  -0.313  1.00 90.98           C  
ATOM   4463  CB  ILE C 248      -0.777  -4.744  -2.087  1.00 90.98           C  
ATOM   4464  O   ILE C 248       0.189  -4.262   0.461  1.00 90.98           O  
ATOM   4465  CG1 ILE C 248      -0.865  -5.017  -3.593  1.00 90.98           C  
ATOM   4466  CG2 ILE C 248      -2.172  -4.563  -1.481  1.00 90.98           C  
ATOM   4467  CD1 ILE C 248      -1.604  -6.300  -3.948  1.00 90.98           C  
ATOM   4468  N   LYS C 249       0.428  -2.088   0.136  1.00 82.74           N  
ATOM   4469  CA  LYS C 249       0.746  -1.796   1.531  1.00 82.74           C  
ATOM   4470  C   LYS C 249      -0.432  -1.130   2.236  1.00 82.74           C  
ATOM   4471  CB  LYS C 249       1.985  -0.904   1.624  1.00 82.74           C  
ATOM   4472  O   LYS C 249      -0.501  -1.120   3.467  1.00 82.74           O  
ATOM   4473  CG  LYS C 249       3.276  -1.592   1.208  1.00 82.74           C  
ATOM   4474  CD  LYS C 249       4.498  -0.763   1.584  1.00 82.74           C  
ATOM   4475  CE  LYS C 249       5.793  -1.499   1.270  1.00 82.74           C  
ATOM   4476  NZ  LYS C 249       6.993  -0.692   1.641  1.00 82.74           N  
ATOM   4477  N   SER C 250      -1.367  -0.558   1.422  1.00 82.15           N  
ATOM   4478  CA  SER C 250      -2.523   0.147   1.968  1.00 82.15           C  
ATOM   4479  C   SER C 250      -3.792  -0.190   1.192  1.00 82.15           C  
ATOM   4480  CB  SER C 250      -2.288   1.658   1.946  1.00 82.15           C  
ATOM   4481  O   SER C 250      -3.734  -0.850   0.153  1.00 82.15           O  
ATOM   4482  OG  SER C 250      -2.298   2.150   0.617  1.00 82.15           O  
ATOM   4483  N   ALA C 251      -4.861   0.272   1.724  1.00 84.08           N  
ATOM   4484  CA  ALA C 251      -6.131   0.067   1.032  1.00 84.08           C  
ATOM   4485  C   ALA C 251      -6.126   0.746  -0.335  1.00 84.08           C  
ATOM   4486  CB  ALA C 251      -7.289   0.590   1.878  1.00 84.08           C  
ATOM   4487  O   ALA C 251      -6.631   0.190  -1.313  1.00 84.08           O  
ATOM   4488  N   GLY C 252      -5.600   1.932  -0.324  1.00 85.70           N  
ATOM   4489  CA  GLY C 252      -5.486   2.637  -1.591  1.00 85.70           C  
ATOM   4490  C   GLY C 252      -4.689   1.871  -2.630  1.00 85.70           C  
ATOM   4491  O   GLY C 252      -5.064   1.834  -3.804  1.00 85.70           O  
ATOM   4492  N   SER C 253      -3.644   1.288  -2.178  1.00 89.92           N  
ATOM   4493  CA  SER C 253      -2.817   0.515  -3.099  1.00 89.92           C  
ATOM   4494  C   SER C 253      -3.522  -0.764  -3.535  1.00 89.92           C  
ATOM   4495  CB  SER C 253      -1.473   0.172  -2.453  1.00 89.92           C  
ATOM   4496  O   SER C 253      -3.327  -1.235  -4.658  1.00 89.92           O  
ATOM   4497  OG  SER C 253      -1.661  -0.606  -1.284  1.00 89.92           O  
ATOM   4498  N   ALA C 254      -4.348  -1.295  -2.682  1.00 91.78           N  
ATOM   4499  CA  ALA C 254      -5.124  -2.480  -3.039  1.00 91.78           C  
ATOM   4500  C   ALA C 254      -6.099  -2.176  -4.173  1.00 91.78           C  
ATOM   4501  CB  ALA C 254      -5.877  -3.009  -1.821  1.00 91.78           C  
ATOM   4502  O   ALA C 254      -6.274  -2.988  -5.084  1.00 91.78           O  
ATOM   4503  N   LEU C 255      -6.743  -1.041  -4.069  1.00 93.73           N  
ATOM   4504  CA  LEU C 255      -7.665  -0.622  -5.120  1.00 93.73           C  
ATOM   4505  C   LEU C 255      -6.929  -0.423  -6.440  1.00 93.73           C  
ATOM   4506  CB  LEU C 255      -8.382   0.670  -4.721  1.00 93.73           C  
ATOM   4507  O   LEU C 255      -7.421  -0.826  -7.497  1.00 93.73           O  
ATOM   4508  CG  LEU C 255      -9.566   1.086  -5.595  1.00 93.73           C  
ATOM   4509  CD1 LEU C 255     -10.642   0.006  -5.578  1.00 93.73           C  
ATOM   4510  CD2 LEU C 255     -10.134   2.421  -5.126  1.00 93.73           C  
ATOM   4511  N   TYR C 256      -5.778   0.207  -6.379  1.00 94.06           N  
ATOM   4512  CA  TYR C 256      -4.952   0.404  -7.566  1.00 94.06           C  
ATOM   4513  C   TYR C 256      -4.510  -0.932  -8.150  1.00 94.06           C  
ATOM   4514  CB  TYR C 256      -3.727   1.260  -7.233  1.00 94.06           C  
ATOM   4515  O   TYR C 256      -4.569  -1.136  -9.364  1.00 94.06           O  
ATOM   4516  CG  TYR C 256      -2.835   1.531  -8.420  1.00 94.06           C  
ATOM   4517  CD1 TYR C 256      -1.540   1.021  -8.475  1.00 94.06           C  
ATOM   4518  CD2 TYR C 256      -3.286   2.299  -9.489  1.00 94.06           C  
ATOM   4519  CE1 TYR C 256      -0.714   1.271  -9.566  1.00 94.06           C  
ATOM   4520  CE2 TYR C 256      -2.468   2.554 -10.585  1.00 94.06           C  
ATOM   4521  OH  TYR C 256      -0.374   2.286 -11.698  1.00 94.06           O  
ATOM   4522  CZ  TYR C 256      -1.187   2.037 -10.615  1.00 94.06           C  
ATOM   4523  N   ALA C 257      -4.095  -1.801  -7.287  1.00 96.07           N  
ATOM   4524  CA  ALA C 257      -3.693  -3.137  -7.717  1.00 96.07           C  
ATOM   4525  C   ALA C 257      -4.848  -3.866  -8.398  1.00 96.07           C  
ATOM   4526  CB  ALA C 257      -3.183  -3.948  -6.529  1.00 96.07           C  
ATOM   4527  O   ALA C 257      -4.649  -4.565  -9.394  1.00 96.07           O  
ATOM   4528  N   SER C 258      -6.017  -3.720  -7.838  1.00 97.52           N  
ATOM   4529  CA  SER C 258      -7.200  -4.329  -8.436  1.00 97.52           C  
ATOM   4530  C   SER C 258      -7.404  -3.852  -9.870  1.00 97.52           C  
ATOM   4531  CB  SER C 258      -8.444  -4.013  -7.604  1.00 97.52           C  
ATOM   4532  O   SER C 258      -7.700  -4.652 -10.760  1.00 97.52           O  
ATOM   4533  OG  SER C 258      -9.569  -4.725  -8.091  1.00 97.52           O  
ATOM   4534  N   ARG C 259      -7.220  -2.632 -10.087  1.00 96.65           N  
ATOM   4535  CA  ARG C 259      -7.325  -2.065 -11.428  1.00 96.65           C  
ATOM   4536  C   ARG C 259      -6.307  -2.696 -12.371  1.00 96.65           C  
ATOM   4537  CB  ARG C 259      -7.132  -0.547 -11.387  1.00 96.65           C  
ATOM   4538  O   ARG C 259      -6.637  -3.043 -13.507  1.00 96.65           O  
ATOM   4539  CG  ARG C 259      -7.087   0.105 -12.759  1.00 96.65           C  
ATOM   4540  CD  ARG C 259      -6.739   1.584 -12.670  1.00 96.65           C  
ATOM   4541  NE  ARG C 259      -7.751   2.333 -11.930  1.00 96.65           N  
ATOM   4542  NH1 ARG C 259      -6.575   4.321 -11.925  1.00 96.65           N  
ATOM   4543  NH2 ARG C 259      -8.631   4.198 -10.919  1.00 96.65           N  
ATOM   4544  CZ  ARG C 259      -7.650   3.615 -11.593  1.00 96.65           C  
ATOM   4545  N   LEU C 260      -5.091  -2.797 -11.932  1.00 96.62           N  
ATOM   4546  CA  LEU C 260      -4.021  -3.359 -12.749  1.00 96.62           C  
ATOM   4547  C   LEU C 260      -4.327  -4.805 -13.125  1.00 96.62           C  
ATOM   4548  CB  LEU C 260      -2.684  -3.284 -12.007  1.00 96.62           C  
ATOM   4549  O   LEU C 260      -4.220  -5.182 -14.294  1.00 96.62           O  
ATOM   4550  CG  LEU C 260      -2.125  -1.883 -11.756  1.00 96.62           C  
ATOM   4551  CD1 LEU C 260      -0.836  -1.964 -10.945  1.00 96.62           C  
ATOM   4552  CD2 LEU C 260      -1.888  -1.157 -13.076  1.00 96.62           C  
ATOM   4553  N   TYR C 261      -4.773  -5.582 -12.160  1.00 98.08           N  
ATOM   4554  CA  TYR C 261      -5.066  -6.985 -12.425  1.00 98.08           C  
ATOM   4555  C   TYR C 261      -6.285  -7.126 -13.330  1.00 98.08           C  
ATOM   4556  CB  TYR C 261      -5.299  -7.743 -11.115  1.00 98.08           C  
ATOM   4557  O   TYR C 261      -6.311  -7.982 -14.217  1.00 98.08           O  
ATOM   4558  CG  TYR C 261      -4.025  -8.182 -10.433  1.00 98.08           C  
ATOM   4559  CD1 TYR C 261      -3.038  -8.871 -11.135  1.00 98.08           C  
ATOM   4560  CD2 TYR C 261      -3.807  -7.910  -9.087  1.00 98.08           C  
ATOM   4561  CE1 TYR C 261      -1.864  -9.279 -10.510  1.00 98.08           C  
ATOM   4562  CE2 TYR C 261      -2.636  -8.313  -8.453  1.00 98.08           C  
ATOM   4563  OH  TYR C 261      -0.512  -9.397  -8.548  1.00 98.08           O  
ATOM   4564  CZ  TYR C 261      -1.672  -8.995  -9.171  1.00 98.08           C  
ATOM   4565  N   LEU C 262      -7.309  -6.288 -13.086  1.00 98.36           N  
ATOM   4566  CA  LEU C 262      -8.479  -6.334 -13.956  1.00 98.36           C  
ATOM   4567  C   LEU C 262      -8.091  -6.055 -15.404  1.00 98.36           C  
ATOM   4568  CB  LEU C 262      -9.531  -5.322 -13.494  1.00 98.36           C  
ATOM   4569  O   LEU C 262      -8.603  -6.698 -16.323  1.00 98.36           O  
ATOM   4570  CG  LEU C 262     -10.295  -5.673 -12.216  1.00 98.36           C  
ATOM   4571  CD1 LEU C 262     -11.106  -4.474 -11.737  1.00 98.36           C  
ATOM   4572  CD2 LEU C 262     -11.198  -6.879 -12.448  1.00 98.36           C  
ATOM   4573  N   SER C 263      -7.216  -5.119 -15.579  1.00 97.04           N  
ATOM   4574  CA  SER C 263      -6.732  -4.819 -16.922  1.00 97.04           C  
ATOM   4575  C   SER C 263      -5.971  -6.001 -17.513  1.00 97.04           C  
ATOM   4576  CB  SER C 263      -5.834  -3.581 -16.905  1.00 97.04           C  
ATOM   4577  O   SER C 263      -6.118  -6.311 -18.697  1.00 97.04           O  
ATOM   4578  OG  SER C 263      -5.323  -3.312 -18.199  1.00 97.04           O  
ATOM   4579  N   ARG C 264      -5.284  -6.662 -16.737  1.00 96.41           N  
ATOM   4580  CA  ARG C 264      -4.485  -7.803 -17.171  1.00 96.41           C  
ATOM   4581  C   ARG C 264      -5.375  -8.983 -17.550  1.00 96.41           C  
ATOM   4582  CB  ARG C 264      -3.502  -8.220 -16.075  1.00 96.41           C  
ATOM   4583  O   ARG C 264      -5.010  -9.792 -18.405  1.00 96.41           O  
ATOM   4584  CG  ARG C 264      -2.444  -9.208 -16.540  1.00 96.41           C  
ATOM   4585  CD  ARG C 264      -1.514  -8.593 -17.576  1.00 96.41           C  
ATOM   4586  NE  ARG C 264      -0.468  -9.527 -17.983  1.00 96.41           N  
ATOM   4587  NH1 ARG C 264       0.114  -8.365 -19.893  1.00 96.41           N  
ATOM   4588  NH2 ARG C 264       1.206 -10.306 -19.349  1.00 96.41           N  
ATOM   4589  CZ  ARG C 264       0.282  -9.397 -19.074  1.00 96.41           C  
ATOM   4590  N   TYR C 265      -6.513  -9.119 -16.934  1.00 97.25           N  
ATOM   4591  CA  TYR C 265      -7.435 -10.214 -17.211  1.00 97.25           C  
ATOM   4592  C   TYR C 265      -7.838 -10.230 -18.681  1.00 97.25           C  
ATOM   4593  CB  TYR C 265      -8.683 -10.104 -16.330  1.00 97.25           C  
ATOM   4594  O   TYR C 265      -8.196 -11.278 -19.222  1.00 97.25           O  
ATOM   4595  CG  TYR C 265      -8.470 -10.581 -14.914  1.00 97.25           C  
ATOM   4596  CD1 TYR C 265      -7.296 -11.235 -14.547  1.00 97.25           C  
ATOM   4597  CD2 TYR C 265      -9.442 -10.380 -13.940  1.00 97.25           C  
ATOM   4598  CE1 TYR C 265      -7.096 -11.678 -13.244  1.00 97.25           C  
ATOM   4599  CE2 TYR C 265      -9.253 -10.819 -12.633  1.00 97.25           C  
ATOM   4600  OH  TYR C 265      -7.886 -11.902 -11.004  1.00 97.25           O  
ATOM   4601  CZ  TYR C 265      -8.078 -11.465 -12.296  1.00 97.25           C  
ATOM   4602  N   GLN C 266      -7.776  -9.067 -19.336  1.00 95.51           N  
ATOM   4603  CA  GLN C 266      -8.118  -9.018 -20.754  1.00 95.51           C  
ATOM   4604  C   GLN C 266      -7.262  -9.991 -21.560  1.00 95.51           C  
ATOM   4605  CB  GLN C 266      -7.953  -7.598 -21.298  1.00 95.51           C  
ATOM   4606  O   GLN C 266      -7.747 -10.617 -22.505  1.00 95.51           O  
ATOM   4607  CG  GLN C 266      -8.996  -6.617 -20.781  1.00 95.51           C  
ATOM   4608  CD  GLN C 266      -8.784  -5.207 -21.301  1.00 95.51           C  
ATOM   4609  NE2 GLN C 266      -9.685  -4.300 -20.939  1.00 95.51           N  
ATOM   4610  OE1 GLN C 266      -7.818  -4.936 -22.021  1.00 95.51           O  
ATOM   4611  N   ASP C 267      -6.074 -10.185 -21.071  1.00 93.77           N  
ATOM   4612  CA  ASP C 267      -5.129 -11.030 -21.795  1.00 93.77           C  
ATOM   4613  C   ASP C 267      -4.993 -12.397 -21.129  1.00 93.77           C  
ATOM   4614  CB  ASP C 267      -3.761 -10.350 -21.886  1.00 93.77           C  
ATOM   4615  O   ASP C 267      -4.897 -13.419 -21.811  1.00 93.77           O  
ATOM   4616  CG  ASP C 267      -3.812  -9.009 -22.596  1.00 93.77           C  
ATOM   4617  OD1 ASP C 267      -4.550  -8.875 -23.595  1.00 93.77           O  
ATOM   4618  OD2 ASP C 267      -3.104  -8.078 -22.153  1.00 93.77           O  
ATOM   4619  N   THR C 268      -5.150 -12.516 -19.871  1.00 92.74           N  
ATOM   4620  CA  THR C 268      -4.800 -13.730 -19.143  1.00 92.74           C  
ATOM   4621  C   THR C 268      -6.052 -14.522 -18.777  1.00 92.74           C  
ATOM   4622  CB  THR C 268      -4.004 -13.406 -17.865  1.00 92.74           C  
ATOM   4623  O   THR C 268      -6.089 -15.744 -18.935  1.00 92.74           O  
ATOM   4624  CG2 THR C 268      -2.630 -12.837 -18.203  1.00 92.74           C  
ATOM   4625  OG1 THR C 268      -4.729 -12.444 -17.089  1.00 92.74           O  
ATOM   4626  N   HIS C 269      -7.091 -13.747 -18.241  1.00 94.66           N  
ATOM   4627  CA  HIS C 269      -8.318 -14.400 -17.798  1.00 94.66           C  
ATOM   4628  C   HIS C 269      -9.550 -13.623 -18.251  1.00 94.66           C  
ATOM   4629  CB  HIS C 269      -8.324 -14.553 -16.276  1.00 94.66           C  
ATOM   4630  O   HIS C 269     -10.329 -13.149 -17.422  1.00 94.66           O  
ATOM   4631  CG  HIS C 269      -7.126 -15.271 -15.740  1.00 94.66           C  
ATOM   4632  CD2 HIS C 269      -6.953 -16.563 -15.377  1.00 94.66           C  
ATOM   4633  ND1 HIS C 269      -5.918 -14.643 -15.522  1.00 94.66           N  
ATOM   4634  CE1 HIS C 269      -5.052 -15.522 -15.047  1.00 94.66           C  
ATOM   4635  NE2 HIS C 269      -5.655 -16.695 -14.949  1.00 94.66           N  
ATOM   4636  N   PRO C 270      -9.779 -13.636 -19.561  1.00 96.00           N  
ATOM   4637  CA  PRO C 270     -10.915 -12.854 -20.056  1.00 96.00           C  
ATOM   4638  C   PRO C 270     -12.255 -13.358 -19.524  1.00 96.00           C  
ATOM   4639  CB  PRO C 270     -10.830 -13.031 -21.574  1.00 96.00           C  
ATOM   4640  O   PRO C 270     -13.207 -12.582 -19.404  1.00 96.00           O  
ATOM   4641  CG  PRO C 270      -9.955 -14.227 -21.771  1.00 96.00           C  
ATOM   4642  CD  PRO C 270      -9.025 -14.337 -20.597  1.00 96.00           C  
ATOM   4643  N   GLU C 271     -12.307 -14.637 -19.163  1.00 95.40           N  
ATOM   4644  CA  GLU C 271     -13.537 -15.248 -18.667  1.00 95.40           C  
ATOM   4645  C   GLU C 271     -13.949 -14.649 -17.326  1.00 95.40           C  
ATOM   4646  CB  GLU C 271     -13.369 -16.764 -18.537  1.00 95.40           C  
ATOM   4647  O   GLU C 271     -15.106 -14.768 -16.917  1.00 95.40           O  
ATOM   4648  CG  GLU C 271     -12.469 -17.187 -17.385  1.00 95.40           C  
ATOM   4649  CD  GLU C 271     -10.988 -17.049 -17.699  1.00 95.40           C  
ATOM   4650  OE1 GLU C 271     -10.150 -17.459 -16.863  1.00 95.40           O  
ATOM   4651  OE2 GLU C 271     -10.663 -16.526 -18.788  1.00 95.40           O  
ATOM   4652  N   ARG C 272     -13.010 -14.030 -16.649  1.00 96.79           N  
ATOM   4653  CA  ARG C 272     -13.291 -13.455 -15.337  1.00 96.79           C  
ATOM   4654  C   ARG C 272     -13.956 -12.089 -15.468  1.00 96.79           C  
ATOM   4655  CB  ARG C 272     -12.006 -13.336 -14.516  1.00 96.79           C  
ATOM   4656  O   ARG C 272     -14.583 -11.605 -14.524  1.00 96.79           O  
ATOM   4657  CG  ARG C 272     -11.452 -14.670 -14.041  1.00 96.79           C  
ATOM   4658  CD  ARG C 272     -10.191 -14.492 -13.207  1.00 96.79           C  
ATOM   4659  NE  ARG C 272      -9.562 -15.774 -12.901  1.00 96.79           N  
ATOM   4660  NH1 ARG C 272      -7.689 -14.853 -11.910  1.00 96.79           N  
ATOM   4661  NH2 ARG C 272      -7.909 -17.130 -12.063  1.00 96.79           N  
ATOM   4662  CZ  ARG C 272      -8.388 -15.916 -12.292  1.00 96.79           C  
ATOM   4663  N   LEU C 273     -13.831 -11.470 -16.596  1.00 97.94           N  
ATOM   4664  CA  LEU C 273     -14.382 -10.135 -16.806  1.00 97.94           C  
ATOM   4665  C   LEU C 273     -15.840 -10.212 -17.245  1.00 97.94           C  
ATOM   4666  CB  LEU C 273     -13.561  -9.375 -17.851  1.00 97.94           C  
ATOM   4667  O   LEU C 273     -16.177 -10.960 -18.166  1.00 97.94           O  
ATOM   4668  CG  LEU C 273     -12.128  -9.013 -17.455  1.00 97.94           C  
ATOM   4669  CD1 LEU C 273     -11.400  -8.370 -18.631  1.00 97.94           C  
ATOM   4670  CD2 LEU C 273     -12.125  -8.085 -16.245  1.00 97.94           C  
ATOM   4671  N   ALA C 274     -16.615  -9.453 -16.589  1.00 96.94           N  
ATOM   4672  CA  ALA C 274     -18.039  -9.417 -16.913  1.00 96.94           C  
ATOM   4673  C   ALA C 274     -18.279  -8.734 -18.256  1.00 96.94           C  
ATOM   4674  CB  ALA C 274     -18.818  -8.703 -15.810  1.00 96.94           C  
ATOM   4675  O   ALA C 274     -17.581  -7.780 -18.608  1.00 96.94           O  
ATOM   4676  N   LYS C 275     -19.238  -9.296 -19.007  1.00 92.96           N  
ATOM   4677  CA  LYS C 275     -19.619  -8.723 -20.294  1.00 92.96           C  
ATOM   4678  C   LYS C 275     -21.031  -8.145 -20.242  1.00 92.96           C  
ATOM   4679  CB  LYS C 275     -19.524  -9.775 -21.400  1.00 92.96           C  
ATOM   4680  O   LYS C 275     -21.856  -8.580 -19.436  1.00 92.96           O  
ATOM   4681  CG  LYS C 275     -18.117 -10.310 -21.625  1.00 92.96           C  
ATOM   4682  CD  LYS C 275     -18.084 -11.340 -22.747  1.00 92.96           C  
ATOM   4683  CE  LYS C 275     -16.681 -11.895 -22.955  1.00 92.96           C  
ATOM   4684  NZ  LYS C 275     -16.653 -12.942 -24.020  1.00 92.96           N  
ATOM   4685  N   HIS C 276     -21.153  -7.192 -21.037  1.00 88.87           N  
ATOM   4686  CA  HIS C 276     -22.495  -6.632 -21.151  1.00 88.87           C  
ATOM   4687  C   HIS C 276     -23.451  -7.621 -21.808  1.00 88.87           C  
ATOM   4688  CB  HIS C 276     -22.464  -5.325 -21.946  1.00 88.87           C  
ATOM   4689  O   HIS C 276     -23.178  -8.123 -22.900  1.00 88.87           O  
ATOM   4690  CG  HIS C 276     -23.781  -4.618 -21.990  1.00 88.87           C  
ATOM   4691  CD2 HIS C 276     -24.321  -3.692 -21.163  1.00 88.87           C  
ATOM   4692  ND1 HIS C 276     -24.714  -4.843 -22.979  1.00 88.87           N  
ATOM   4693  CE1 HIS C 276     -25.773  -4.083 -22.758  1.00 88.87           C  
ATOM   4694  NE2 HIS C 276     -25.561  -3.375 -21.662  1.00 88.87           N  
ATOM   4695  N   THR C 277     -24.560  -8.038 -21.136  1.00 89.95           N  
ATOM   4696  CA  THR C 277     -25.578  -8.920 -21.695  1.00 89.95           C  
ATOM   4697  C   THR C 277     -26.945  -8.243 -21.684  1.00 89.95           C  
ATOM   4698  CB  THR C 277     -25.654 -10.248 -20.919  1.00 89.95           C  
ATOM   4699  O   THR C 277     -27.233  -7.428 -20.805  1.00 89.95           O  
ATOM   4700  CG2 THR C 277     -24.453 -11.135 -21.227  1.00 89.95           C  
ATOM   4701  OG1 THR C 277     -25.682  -9.972 -19.513  1.00 89.95           O  
ATOM   4702  N   PRO C 278     -27.675  -8.568 -22.699  1.00 88.31           N  
ATOM   4703  CA  PRO C 278     -29.032  -8.017 -22.694  1.00 88.31           C  
ATOM   4704  C   PRO C 278     -29.823  -8.408 -21.448  1.00 88.31           C  
ATOM   4705  CB  PRO C 278     -29.662  -8.620 -23.952  1.00 88.31           C  
ATOM   4706  O   PRO C 278     -29.885  -9.589 -21.096  1.00 88.31           O  
ATOM   4707  CG  PRO C 278     -28.502  -9.048 -24.792  1.00 88.31           C  
ATOM   4708  CD  PRO C 278     -27.331  -9.312 -23.890  1.00 88.31           C  
ATOM   4709  N   GLY C 279     -30.274  -7.526 -20.739  1.00 88.36           N  
ATOM   4710  CA  GLY C 279     -31.036  -7.761 -19.523  1.00 88.36           C  
ATOM   4711  C   GLY C 279     -30.185  -7.724 -18.269  1.00 88.36           C  
ATOM   4712  O   GLY C 279     -30.706  -7.821 -17.156  1.00 88.36           O  
ATOM   4713  N   GLY C 280     -28.864  -7.612 -18.500  1.00 90.07           N  
ATOM   4714  CA  GLY C 280     -27.952  -7.512 -17.371  1.00 90.07           C  
ATOM   4715  C   GLY C 280     -27.525  -6.087 -17.074  1.00 90.07           C  
ATOM   4716  O   GLY C 280     -27.983  -5.147 -17.726  1.00 90.07           O  
ATOM   4717  N   PRO C 281     -26.754  -5.985 -16.070  1.00 93.18           N  
ATOM   4718  CA  PRO C 281     -26.275  -4.639 -15.747  1.00 93.18           C  
ATOM   4719  C   PRO C 281     -25.396  -4.045 -16.845  1.00 93.18           C  
ATOM   4720  CB  PRO C 281     -25.473  -4.849 -14.460  1.00 93.18           C  
ATOM   4721  O   PRO C 281     -24.862  -4.781 -17.679  1.00 93.18           O  
ATOM   4722  CG  PRO C 281     -24.978  -6.257 -14.545  1.00 93.18           C  
ATOM   4723  CD  PRO C 281     -25.999  -7.078 -15.280  1.00 93.18           C  
ATOM   4724  N   TRP C 282     -25.286  -2.734 -16.835  1.00 93.52           N  
ATOM   4725  CA  TRP C 282     -24.404  -2.056 -17.778  1.00 93.52           C  
ATOM   4726  C   TRP C 282     -22.953  -2.126 -17.314  1.00 93.52           C  
ATOM   4727  CB  TRP C 282     -24.827  -0.595 -17.956  1.00 93.52           C  
ATOM   4728  O   TRP C 282     -22.622  -1.660 -16.221  1.00 93.52           O  
ATOM   4729  CG  TRP C 282     -26.047  -0.414 -18.809  1.00 93.52           C  
ATOM   4730  CD1 TRP C 282     -27.327  -0.782 -18.504  1.00 93.52           C  
ATOM   4731  CD2 TRP C 282     -26.098   0.178 -20.110  1.00 93.52           C  
ATOM   4732  CE2 TRP C 282     -27.445   0.136 -20.536  1.00 93.52           C  
ATOM   4733  CE3 TRP C 282     -25.136   0.741 -20.959  1.00 93.52           C  
ATOM   4734  NE1 TRP C 282     -28.173  -0.454 -19.538  1.00 93.52           N  
ATOM   4735  CH2 TRP C 282     -26.891   1.182 -22.585  1.00 93.52           C  
ATOM   4736  CZ2 TRP C 282     -27.852   0.636 -21.775  1.00 93.52           C  
ATOM   4737  CZ3 TRP C 282     -25.544   1.239 -22.191  1.00 93.52           C  
ATOM   4738  N   ILE C 283     -22.145  -2.717 -18.168  1.00 97.47           N  
ATOM   4739  CA  ILE C 283     -20.743  -2.910 -17.817  1.00 97.47           C  
ATOM   4740  C   ILE C 283     -19.874  -1.933 -18.606  1.00 97.47           C  
ATOM   4741  CB  ILE C 283     -20.289  -4.364 -18.080  1.00 97.47           C  
ATOM   4742  O   ILE C 283     -19.914  -1.913 -19.838  1.00 97.47           O  
ATOM   4743  CG1 ILE C 283     -21.186  -5.349 -17.321  1.00 97.47           C  
ATOM   4744  CG2 ILE C 283     -18.819  -4.550 -17.692  1.00 97.47           C  
ATOM   4745  CD1 ILE C 283     -21.113  -5.211 -15.807  1.00 97.47           C  
ATOM   4746  N   ARG C 284     -19.105  -1.106 -17.865  1.00 94.48           N  
ATOM   4747  CA  ARG C 284     -18.155  -0.190 -18.487  1.00 94.48           C  
ATOM   4748  C   ARG C 284     -16.722  -0.542 -18.100  1.00 94.48           C  
ATOM   4749  CB  ARG C 284     -18.464   1.256 -18.093  1.00 94.48           C  
ATOM   4750  O   ARG C 284     -16.365  -0.502 -16.921  1.00 94.48           O  
ATOM   4751  CG  ARG C 284     -19.804   1.760 -18.604  1.00 94.48           C  
ATOM   4752  CD  ARG C 284     -19.900   3.278 -18.531  1.00 94.48           C  
ATOM   4753  NE  ARG C 284     -21.141   3.768 -19.125  1.00 94.48           N  
ATOM   4754  NH1 ARG C 284     -20.509   5.991 -19.116  1.00 94.48           N  
ATOM   4755  NH2 ARG C 284     -22.563   5.382 -19.931  1.00 94.48           N  
ATOM   4756  CZ  ARG C 284     -21.401   5.046 -19.389  1.00 94.48           C  
ATOM   4757  N   GLY C 285     -15.910  -0.864 -19.032  1.00 95.35           N  
ATOM   4758  CA  GLY C 285     -14.521  -1.207 -18.772  1.00 95.35           C  
ATOM   4759  C   GLY C 285     -14.354  -2.568 -18.124  1.00 95.35           C  
ATOM   4760  O   GLY C 285     -15.087  -3.507 -18.441  1.00 95.35           O  
ATOM   4761  N   ASN C 286     -13.377  -2.681 -17.287  1.00 97.98           N  
ATOM   4762  CA  ASN C 286     -13.060  -3.956 -16.654  1.00 97.98           C  
ATOM   4763  C   ASN C 286     -13.812  -4.130 -15.338  1.00 97.98           C  
ATOM   4764  CB  ASN C 286     -11.553  -4.083 -16.425  1.00 97.98           C  
ATOM   4765  O   ASN C 286     -13.627  -3.348 -14.404  1.00 97.98           O  
ATOM   4766  CG  ASN C 286     -10.757  -3.997 -17.712  1.00 97.98           C  
ATOM   4767  ND2 ASN C 286      -9.626  -3.302 -17.666  1.00 97.98           N  
ATOM   4768  OD1 ASN C 286     -11.156  -4.549 -18.741  1.00 97.98           O  
ATOM   4769  N   VAL C 287     -14.611  -5.202 -15.335  1.00 98.49           N  
ATOM   4770  CA  VAL C 287     -15.431  -5.453 -14.155  1.00 98.49           C  
ATOM   4771  C   VAL C 287     -15.442  -6.947 -13.841  1.00 98.49           C  
ATOM   4772  CB  VAL C 287     -16.875  -4.938 -14.348  1.00 98.49           C  
ATOM   4773  O   VAL C 287     -15.553  -7.777 -14.746  1.00 98.49           O  
ATOM   4774  CG1 VAL C 287     -17.748  -5.316 -13.152  1.00 98.49           C  
ATOM   4775  CG2 VAL C 287     -16.879  -3.426 -14.559  1.00 98.49           C  
ATOM   4776  N   TYR C 288     -15.283  -7.235 -12.595  1.00 98.67           N  
ATOM   4777  CA  TYR C 288     -15.418  -8.608 -12.120  1.00 98.67           C  
ATOM   4778  C   TYR C 288     -16.648  -8.759 -11.233  1.00 98.67           C  
ATOM   4779  CB  TYR C 288     -14.164  -9.037 -11.352  1.00 98.67           C  
ATOM   4780  O   TYR C 288     -16.841  -7.987 -10.292  1.00 98.67           O  
ATOM   4781  CG  TYR C 288     -14.305 -10.370 -10.656  1.00 98.67           C  
ATOM   4782  CD1 TYR C 288     -14.703 -10.443  -9.323  1.00 98.67           C  
ATOM   4783  CD2 TYR C 288     -14.040 -11.557 -11.330  1.00 98.67           C  
ATOM   4784  CE1 TYR C 288     -14.832 -11.668  -8.678  1.00 98.67           C  
ATOM   4785  CE2 TYR C 288     -14.166 -12.788 -10.695  1.00 98.67           C  
ATOM   4786  OH  TYR C 288     -14.689 -14.049  -8.737  1.00 98.67           O  
ATOM   4787  CZ  TYR C 288     -14.562 -12.833  -9.371  1.00 98.67           C  
ATOM   4788  N   ILE C 289     -17.461  -9.800 -11.568  1.00 98.39           N  
ATOM   4789  CA  ILE C 289     -18.643 -10.083 -10.762  1.00 98.39           C  
ATOM   4790  C   ILE C 289     -18.635 -11.548 -10.331  1.00 98.39           C  
ATOM   4791  CB  ILE C 289     -19.943  -9.758 -11.532  1.00 98.39           C  
ATOM   4792  O   ILE C 289     -18.662 -12.449 -11.173  1.00 98.39           O  
ATOM   4793  CG1 ILE C 289     -19.937  -8.298 -11.998  1.00 98.39           C  
ATOM   4794  CG2 ILE C 289     -21.171 -10.051 -10.665  1.00 98.39           C  
ATOM   4795  CD1 ILE C 289     -21.119  -7.925 -12.881  1.00 98.39           C  
ATOM   4796  N   HIS C 290     -18.603 -11.753  -9.049  1.00 97.94           N  
ATOM   4797  CA  HIS C 290     -18.683 -13.130  -8.576  1.00 97.94           C  
ATOM   4798  C   HIS C 290     -19.988 -13.788  -9.012  1.00 97.94           C  
ATOM   4799  CB  HIS C 290     -18.553 -13.181  -7.052  1.00 97.94           C  
ATOM   4800  O   HIS C 290     -21.040 -13.145  -9.017  1.00 97.94           O  
ATOM   4801  CG  HIS C 290     -18.303 -14.555  -6.517  1.00 97.94           C  
ATOM   4802  CD2 HIS C 290     -17.152 -15.184  -6.184  1.00 97.94           C  
ATOM   4803  ND1 HIS C 290     -19.319 -15.453  -6.270  1.00 97.94           N  
ATOM   4804  CE1 HIS C 290     -18.801 -16.578  -5.807  1.00 97.94           C  
ATOM   4805  NE2 HIS C 290     -17.487 -16.441  -5.745  1.00 97.94           N  
ATOM   4806  N   PRO C 291     -20.011 -14.962  -9.306  1.00 95.57           N  
ATOM   4807  CA  PRO C 291     -21.183 -15.654  -9.847  1.00 95.57           C  
ATOM   4808  C   PRO C 291     -22.363 -15.663  -8.878  1.00 95.57           C  
ATOM   4809  CB  PRO C 291     -20.669 -17.075 -10.096  1.00 95.57           C  
ATOM   4810  O   PRO C 291     -23.518 -15.709  -9.307  1.00 95.57           O  
ATOM   4811  CG  PRO C 291     -19.194 -16.921 -10.279  1.00 95.57           C  
ATOM   4812  CD  PRO C 291     -18.726 -15.770  -9.436  1.00 95.57           C  
ATOM   4813  N   THR C 292     -22.115 -15.563  -7.613  1.00 97.33           N  
ATOM   4814  CA  THR C 292     -23.181 -15.634  -6.620  1.00 97.33           C  
ATOM   4815  C   THR C 292     -23.755 -14.247  -6.344  1.00 97.33           C  
ATOM   4816  CB  THR C 292     -22.678 -16.255  -5.304  1.00 97.33           C  
ATOM   4817  O   THR C 292     -24.751 -14.112  -5.630  1.00 97.33           O  
ATOM   4818  CG2 THR C 292     -22.105 -17.649  -5.538  1.00 97.33           C  
ATOM   4819  OG1 THR C 292     -21.658 -15.418  -4.746  1.00 97.33           O  
ATOM   4820  N   ALA C 293     -23.186 -13.286  -6.909  1.00 97.87           N  
ATOM   4821  CA  ALA C 293     -23.647 -11.919  -6.684  1.00 97.87           C  
ATOM   4822  C   ALA C 293     -24.942 -11.645  -7.443  1.00 97.87           C  
ATOM   4823  CB  ALA C 293     -22.570 -10.919  -7.098  1.00 97.87           C  
ATOM   4824  O   ALA C 293     -25.141 -12.156  -8.548  1.00 97.87           O  
ATOM   4825  N   LYS C 294     -25.856 -10.891  -6.832  1.00 97.97           N  
ATOM   4826  CA  LYS C 294     -27.101 -10.459  -7.461  1.00 97.97           C  
ATOM   4827  C   LYS C 294     -27.045  -8.979  -7.831  1.00 97.97           C  
ATOM   4828  CB  LYS C 294     -28.290 -10.723  -6.536  1.00 97.97           C  
ATOM   4829  O   LYS C 294     -27.091  -8.113  -6.956  1.00 97.97           O  
ATOM   4830  CG  LYS C 294     -28.509 -12.194  -6.215  1.00 97.97           C  
ATOM   4831  CD  LYS C 294     -29.693 -12.391  -5.277  1.00 97.97           C  
ATOM   4832  CE  LYS C 294     -29.867 -13.855  -4.894  1.00 97.97           C  
ATOM   4833  NZ  LYS C 294     -30.995 -14.046  -3.934  1.00 97.97           N  
ATOM   4834  N   VAL C 295     -27.057  -8.720  -9.183  1.00 97.84           N  
ATOM   4835  CA  VAL C 295     -26.905  -7.346  -9.650  1.00 97.84           C  
ATOM   4836  C   VAL C 295     -28.105  -6.956 -10.510  1.00 97.84           C  
ATOM   4837  CB  VAL C 295     -25.595  -7.159 -10.448  1.00 97.84           C  
ATOM   4838  O   VAL C 295     -28.447  -7.657 -11.464  1.00 97.84           O  
ATOM   4839  CG1 VAL C 295     -25.413  -5.698 -10.854  1.00 97.84           C  
ATOM   4840  CG2 VAL C 295     -24.399  -7.642  -9.629  1.00 97.84           C  
ATOM   4841  N   ALA C 296     -28.718  -5.855 -10.140  1.00 96.62           N  
ATOM   4842  CA  ALA C 296     -29.882  -5.368 -10.875  1.00 96.62           C  
ATOM   4843  C   ALA C 296     -29.502  -4.961 -12.296  1.00 96.62           C  
ATOM   4844  CB  ALA C 296     -30.522  -4.192 -10.141  1.00 96.62           C  
ATOM   4845  O   ALA C 296     -28.415  -4.426 -12.525  1.00 96.62           O  
ATOM   4846  N   PRO C 297     -30.378  -5.090 -13.226  1.00 95.15           N  
ATOM   4847  CA  PRO C 297     -30.103  -4.817 -14.639  1.00 95.15           C  
ATOM   4848  C   PRO C 297     -29.856  -3.336 -14.916  1.00 95.15           C  
ATOM   4849  CB  PRO C 297     -31.373  -5.300 -15.344  1.00 95.15           C  
ATOM   4850  O   PRO C 297     -29.157  -2.991 -15.873  1.00 95.15           O  
ATOM   4851  CG  PRO C 297     -31.983  -6.285 -14.400  1.00 95.15           C  
ATOM   4852  CD  PRO C 297     -31.607  -5.898 -12.998  1.00 95.15           C  
ATOM   4853  N   SER C 298     -30.406  -2.486 -14.062  1.00 91.83           N  
ATOM   4854  CA  SER C 298     -30.272  -1.053 -14.298  1.00 91.83           C  
ATOM   4855  C   SER C 298     -28.994  -0.506 -13.670  1.00 91.83           C  
ATOM   4856  CB  SER C 298     -31.484  -0.302 -13.745  1.00 91.83           C  
ATOM   4857  O   SER C 298     -28.673   0.673 -13.831  1.00 91.83           O  
ATOM   4858  OG  SER C 298     -31.570  -0.453 -12.338  1.00 91.83           O  
ATOM   4859  N   ALA C 299     -28.248  -1.335 -13.024  1.00 94.85           N  
ATOM   4860  CA  ALA C 299     -27.002  -0.912 -12.391  1.00 94.85           C  
ATOM   4861  C   ALA C 299     -25.911  -0.677 -13.433  1.00 94.85           C  
ATOM   4862  CB  ALA C 299     -26.543  -1.950 -11.370  1.00 94.85           C  
ATOM   4863  O   ALA C 299     -25.860  -1.366 -14.454  1.00 94.85           O  
ATOM   4864  N   VAL C 300     -25.068   0.312 -13.206  1.00 94.03           N  
ATOM   4865  CA  VAL C 300     -23.917   0.595 -14.057  1.00 94.03           C  
ATOM   4866  C   VAL C 300     -22.626   0.336 -13.283  1.00 94.03           C  
ATOM   4867  CB  VAL C 300     -23.942   2.049 -14.579  1.00 94.03           C  
ATOM   4868  O   VAL C 300     -22.341   1.014 -12.293  1.00 94.03           O  
ATOM   4869  CG1 VAL C 300     -22.742   2.319 -15.485  1.00 94.03           C  
ATOM   4870  CG2 VAL C 300     -25.248   2.326 -15.321  1.00 94.03           C  
ATOM   4871  N   LEU C 301     -21.857  -0.651 -13.798  1.00 97.69           N  
ATOM   4872  CA  LEU C 301     -20.648  -1.064 -13.094  1.00 97.69           C  
ATOM   4873  C   LEU C 301     -19.405  -0.762 -13.924  1.00 97.69           C  
ATOM   4874  CB  LEU C 301     -20.704  -2.558 -12.763  1.00 97.69           C  
ATOM   4875  O   LEU C 301     -19.341  -1.115 -15.104  1.00 97.69           O  
ATOM   4876  CG  LEU C 301     -21.979  -3.053 -12.078  1.00 97.69           C  
ATOM   4877  CD1 LEU C 301     -21.911  -4.561 -11.858  1.00 97.69           C  
ATOM   4878  CD2 LEU C 301     -22.193  -2.324 -10.756  1.00 97.69           C  
ATOM   4879  N   GLY C 302     -18.467  -0.120 -13.333  1.00 96.04           N  
ATOM   4880  CA  GLY C 302     -17.186   0.125 -13.976  1.00 96.04           C  
ATOM   4881  C   GLY C 302     -16.963   1.584 -14.326  1.00 96.04           C  
ATOM   4882  O   GLY C 302     -17.867   2.409 -14.177  1.00 96.04           O  
ATOM   4883  N   PRO C 303     -15.701   1.858 -14.703  1.00 97.01           N  
ATOM   4884  CA  PRO C 303     -14.634   0.877 -14.911  1.00 97.01           C  
ATOM   4885  C   PRO C 303     -13.962   0.450 -13.607  1.00 97.01           C  
ATOM   4886  CB  PRO C 303     -13.646   1.616 -15.817  1.00 97.01           C  
ATOM   4887  O   PRO C 303     -14.060   1.155 -12.599  1.00 97.01           O  
ATOM   4888  CG  PRO C 303     -13.791   3.056 -15.446  1.00 97.01           C  
ATOM   4889  CD  PRO C 303     -15.226   3.315 -15.090  1.00 97.01           C  
ATOM   4890  N   ASN C 304     -13.246  -0.744 -13.561  1.00 97.51           N  
ATOM   4891  CA  ASN C 304     -12.372  -1.250 -12.508  1.00 97.51           C  
ATOM   4892  C   ASN C 304     -13.139  -1.491 -11.211  1.00 97.51           C  
ATOM   4893  CB  ASN C 304     -11.209  -0.286 -12.266  1.00 97.51           C  
ATOM   4894  O   ASN C 304     -12.804  -0.919 -10.172  1.00 97.51           O  
ATOM   4895  CG  ASN C 304     -10.450   0.045 -13.536  1.00 97.51           C  
ATOM   4896  ND2 ASN C 304     -10.206   1.330 -13.763  1.00 97.51           N  
ATOM   4897  OD1 ASN C 304     -10.088  -0.847 -14.307  1.00 97.51           O  
ATOM   4898  N   VAL C 305     -14.085  -2.377 -11.367  1.00 98.66           N  
ATOM   4899  CA  VAL C 305     -14.929  -2.735 -10.232  1.00 98.66           C  
ATOM   4900  C   VAL C 305     -14.868  -4.243  -9.998  1.00 98.66           C  
ATOM   4901  CB  VAL C 305     -16.392  -2.289 -10.449  1.00 98.66           C  
ATOM   4902  O   VAL C 305     -14.881  -5.027 -10.950  1.00 98.66           O  
ATOM   4903  CG1 VAL C 305     -17.305  -2.892  -9.382  1.00 98.66           C  
ATOM   4904  CG2 VAL C 305     -16.491  -0.764 -10.441  1.00 98.66           C  
ATOM   4905  N   SER C 306     -14.743  -4.624  -8.751  1.00 98.68           N  
ATOM   4906  CA  SER C 306     -14.836  -6.036  -8.394  1.00 98.68           C  
ATOM   4907  C   SER C 306     -15.936  -6.275  -7.366  1.00 98.68           C  
ATOM   4908  CB  SER C 306     -13.499  -6.540  -7.848  1.00 98.68           C  
ATOM   4909  O   SER C 306     -15.960  -5.634  -6.313  1.00 98.68           O  
ATOM   4910  OG  SER C 306     -13.146  -5.848  -6.663  1.00 98.68           O  
ATOM   4911  N   ILE C 307     -16.818  -7.216  -7.725  1.00 98.63           N  
ATOM   4912  CA  ILE C 307     -17.942  -7.555  -6.860  1.00 98.63           C  
ATOM   4913  C   ILE C 307     -17.734  -8.946  -6.264  1.00 98.63           C  
ATOM   4914  CB  ILE C 307     -19.283  -7.495  -7.625  1.00 98.63           C  
ATOM   4915  O   ILE C 307     -17.620  -9.931  -6.997  1.00 98.63           O  
ATOM   4916  CG1 ILE C 307     -19.512  -6.090  -8.192  1.00 98.63           C  
ATOM   4917  CG2 ILE C 307     -20.442  -7.915  -6.717  1.00 98.63           C  
ATOM   4918  CD1 ILE C 307     -20.932  -5.843  -8.681  1.00 98.63           C  
ATOM   4919  N   GLY C 308     -17.801  -8.982  -4.928  1.00 97.77           N  
ATOM   4920  CA  GLY C 308     -17.470 -10.214  -4.229  1.00 97.77           C  
ATOM   4921  C   GLY C 308     -18.642 -11.169  -4.115  1.00 97.77           C  
ATOM   4922  O   GLY C 308     -19.724 -10.898  -4.639  1.00 97.77           O  
ATOM   4923  N   LYS C 309     -18.459 -12.174  -3.389  1.00 96.78           N  
ATOM   4924  CA  LYS C 309     -19.430 -13.248  -3.203  1.00 96.78           C  
ATOM   4925  C   LYS C 309     -20.637 -12.765  -2.403  1.00 96.78           C  
ATOM   4926  CB  LYS C 309     -18.782 -14.444  -2.503  1.00 96.78           C  
ATOM   4927  O   LYS C 309     -20.483 -12.075  -1.393  1.00 96.78           O  
ATOM   4928  CG  LYS C 309     -19.704 -15.644  -2.345  1.00 96.78           C  
ATOM   4929  CD  LYS C 309     -19.009 -16.793  -1.628  1.00 96.78           C  
ATOM   4930  CE  LYS C 309     -19.949 -17.971  -1.414  1.00 96.78           C  
ATOM   4931  NZ  LYS C 309     -19.270 -19.102  -0.713  1.00 96.78           N  
ATOM   4932  N   GLY C 310     -21.838 -13.045  -2.977  1.00 97.80           N  
ATOM   4933  CA  GLY C 310     -23.065 -12.804  -2.235  1.00 97.80           C  
ATOM   4934  C   GLY C 310     -23.430 -11.335  -2.146  1.00 97.80           C  
ATOM   4935  O   GLY C 310     -24.214 -10.936  -1.283  1.00 97.80           O  
ATOM   4936  N   VAL C 311     -22.862 -10.589  -2.905  1.00 98.55           N  
ATOM   4937  CA  VAL C 311     -23.144  -9.158  -2.904  1.00 98.55           C
[truncated: 68,689 more chars]
