# Supplementary material for: AI-guided pipeline for protein–protein interaction drug discovery identifies a SARS-CoV-2 inhibitor
Source: Mol Syst Biol. 2024 Mar 11;20(4):428–57. doi: 10.1038/s44320-024-00019-8 (PMC10987651; doi:10.1038/s44320-024-00019-8)
Supplement: Supplementary file 12 — Source Data Fig. 2 [file 44320_2024_19_MOESM12_ESM.zip › Source Data Figure EV3-EV4/ColabFold/EMD_ARMC1_unrelaxed_rank_1_model_2.pdb]

MODEL     1                                                                     
ATOM      1  N   MET B   1       0.364 -30.507  -2.890  1.00 55.04           N  
ATOM      2  CA  MET B   1       0.246 -29.856  -4.192  1.00 55.04           C  
ATOM      3  C   MET B   1      -0.134 -30.864  -5.272  1.00 55.04           C  
ATOM      4  CB  MET B   1       1.555 -29.158  -4.565  1.00 55.04           C  
ATOM      5  O   MET B   1      -0.543 -30.479  -6.369  1.00 55.04           O  
ATOM      6  CG  MET B   1       1.644 -27.721  -4.078  1.00 55.04           C  
ATOM      7  SD  MET B   1       3.259 -26.944  -4.473  1.00 55.04           S  
ATOM      8  CE  MET B   1       2.721 -25.667  -5.645  1.00 55.04           C  
ATOM      9  N   ASP B   2       0.156 -32.125  -5.072  1.00 62.67           N  
ATOM     10  CA  ASP B   2      -0.067 -33.201  -6.033  1.00 62.67           C  
ATOM     11  C   ASP B   2      -1.558 -33.481  -6.206  1.00 62.67           C  
ATOM     12  CB  ASP B   2       0.660 -34.473  -5.593  1.00 62.67           C  
ATOM     13  O   ASP B   2      -1.983 -33.990  -7.246  1.00 62.67           O  
ATOM     14  CG  ASP B   2       2.163 -34.396  -5.793  1.00 62.67           C  
ATOM     15  OD1 ASP B   2       2.626 -33.605  -6.643  1.00 62.67           O  
ATOM     16  OD2 ASP B   2       2.892 -35.134  -5.095  1.00 62.67           O  
ATOM     17  N   ASN B   3      -2.279 -32.901  -5.361  1.00 72.34           N  
ATOM     18  CA  ASN B   3      -3.705 -33.208  -5.398  1.00 72.34           C  
ATOM     19  C   ASN B   3      -4.428 -32.388  -6.463  1.00 72.34           C  
ATOM     20  CB  ASN B   3      -4.340 -32.974  -4.026  1.00 72.34           C  
ATOM     21  O   ASN B   3      -5.421 -32.842  -7.034  1.00 72.34           O  
ATOM     22  CG  ASN B   3      -4.086 -34.117  -3.062  1.00 72.34           C  
ATOM     23  ND2 ASN B   3      -4.048 -33.807  -1.772  1.00 72.34           N  
ATOM     24  OD1 ASN B   3      -3.924 -35.268  -3.475  1.00 72.34           O  
ATOM     25  N   TYR B   4      -3.716 -31.405  -7.026  1.00 80.09           N  
ATOM     26  CA  TYR B   4      -4.423 -30.540  -7.964  1.00 80.09           C  
ATOM     27  C   TYR B   4      -3.995 -30.825  -9.398  1.00 80.09           C  
ATOM     28  CB  TYR B   4      -4.173 -29.066  -7.628  1.00 80.09           C  
ATOM     29  O   TYR B   4      -4.636 -30.367 -10.347  1.00 80.09           O  
ATOM     30  CG  TYR B   4      -4.575 -28.687  -6.223  1.00 80.09           C  
ATOM     31  CD1 TYR B   4      -5.917 -28.560  -5.872  1.00 80.09           C  
ATOM     32  CD2 TYR B   4      -3.614 -28.454  -5.245  1.00 80.09           C  
ATOM     33  CE1 TYR B   4      -6.292 -28.209  -4.580  1.00 80.09           C  
ATOM     34  CE2 TYR B   4      -3.978 -28.102  -3.950  1.00 80.09           C  
ATOM     35  OH  TYR B   4      -5.683 -27.635  -2.346  1.00 80.09           O  
ATOM     36  CZ  TYR B   4      -5.317 -27.983  -3.627  1.00 80.09           C  
ATOM     37  N   ALA B   5      -2.973 -31.684  -9.521  1.00 80.44           N  
ATOM     38  CA  ALA B   5      -2.438 -32.025 -10.837  1.00 80.44           C  
ATOM     39  C   ALA B   5      -3.388 -32.952 -11.591  1.00 80.44           C  
ATOM     40  CB  ALA B   5      -1.063 -32.674 -10.701  1.00 80.44           C  
ATOM     41  O   ALA B   5      -3.418 -32.950 -12.824  1.00 80.44           O  
ATOM     42  N   ASP B   6      -4.196 -33.571 -10.864  1.00 81.84           N  
ATOM     43  CA  ASP B   6      -5.095 -34.549 -11.470  1.00 81.84           C  
ATOM     44  C   ASP B   6      -6.447 -33.922 -11.800  1.00 81.84           C  
ATOM     45  CB  ASP B   6      -5.284 -35.750 -10.541  1.00 81.84           C  
ATOM     46  O   ASP B   6      -7.324 -34.584 -12.359  1.00 81.84           O  
ATOM     47  CG  ASP B   6      -4.007 -36.543 -10.329  1.00 81.84           C  
ATOM     48  OD1 ASP B   6      -3.138 -36.553 -11.228  1.00 81.84           O  
ATOM     49  OD2 ASP B   6      -3.868 -37.166  -9.254  1.00 81.84           O  
ATOM     50  N   LEU B   7      -6.568 -32.667 -11.458  1.00 86.99           N  
ATOM     51  CA  LEU B   7      -7.847 -32.012 -11.709  1.00 86.99           C  
ATOM     52  C   LEU B   7      -7.952 -31.564 -13.163  1.00 86.99           C  
ATOM     53  CB  LEU B   7      -8.025 -30.809 -10.779  1.00 86.99           C  
ATOM     54  O   LEU B   7      -6.963 -31.126 -13.756  1.00 86.99           O  
ATOM     55  CG  LEU B   7      -9.269 -30.818  -9.889  1.00 86.99           C  
ATOM     56  CD1 LEU B   7      -9.106 -31.830  -8.760  1.00 86.99           C  
ATOM     57  CD2 LEU B   7      -9.539 -29.425  -9.332  1.00 86.99           C  
ATOM     58  N   SER B   8      -9.064 -31.904 -13.843  1.00 88.40           N  
ATOM     59  CA  SER B   8      -9.319 -31.432 -15.201  1.00 88.40           C  
ATOM     60  C   SER B   8      -9.398 -29.910 -15.252  1.00 88.40           C  
ATOM     61  CB  SER B   8     -10.615 -32.036 -15.743  1.00 88.40           C  
ATOM     62  O   SER B   8      -9.625 -29.260 -14.229  1.00 88.40           O  
ATOM     63  OG  SER B   8     -11.708 -31.160 -15.525  1.00 88.40           O  
ATOM     64  N   ASP B   9      -9.109 -29.367 -16.428  1.00 88.07           N  
ATOM     65  CA  ASP B   9      -9.153 -27.923 -16.635  1.00 88.07           C  
ATOM     66  C   ASP B   9     -10.492 -27.344 -16.184  1.00 88.07           C  
ATOM     67  CB  ASP B   9      -8.901 -27.583 -18.105  1.00 88.07           C  
ATOM     68  O   ASP B   9     -10.540 -26.258 -15.601  1.00 88.07           O  
ATOM     69  CG  ASP B   9      -7.465 -27.828 -18.533  1.00 88.07           C  
ATOM     70  OD1 ASP B   9      -6.606 -28.090 -17.663  1.00 88.07           O  
ATOM     71  OD2 ASP B   9      -7.189 -27.756 -19.750  1.00 88.07           O  
ATOM     72  N   THR B  10     -11.511 -28.149 -16.402  1.00 89.00           N  
ATOM     73  CA  THR B  10     -12.845 -27.704 -16.012  1.00 89.00           C  
ATOM     74  C   THR B  10     -12.996 -27.713 -14.494  1.00 89.00           C  
ATOM     75  CB  THR B  10     -13.935 -28.589 -16.644  1.00 89.00           C  
ATOM     76  O   THR B  10     -13.601 -26.806 -13.919  1.00 89.00           O  
ATOM     77  CG2 THR B  10     -13.954 -28.439 -18.162  1.00 89.00           C  
ATOM     78  OG1 THR B  10     -13.681 -29.960 -16.314  1.00 89.00           O  
ATOM     79  N   GLU B  11     -12.450 -28.676 -13.910  1.00 90.26           N  
ATOM     80  CA  GLU B  11     -12.526 -28.788 -12.457  1.00 90.26           C  
ATOM     81  C   GLU B  11     -11.692 -27.706 -11.776  1.00 90.26           C  
ATOM     82  CB  GLU B  11     -12.063 -30.174 -12.000  1.00 90.26           C  
ATOM     83  O   GLU B  11     -12.103 -27.149 -10.756  1.00 90.26           O  
ATOM     84  CG  GLU B  11     -13.104 -31.266 -12.199  1.00 90.26           C  
ATOM     85  CD  GLU B  11     -12.610 -32.647 -11.797  1.00 90.26           C  
ATOM     86  OE1 GLU B  11     -13.428 -33.593 -11.743  1.00 90.26           O  
ATOM     87  OE2 GLU B  11     -11.394 -32.783 -11.533  1.00 90.26           O  
ATOM     88  N   LEU B  12     -10.579 -27.433 -12.341  1.00 90.02           N  
ATOM     89  CA  LEU B  12      -9.709 -26.385 -11.820  1.00 90.02           C  
ATOM     90  C   LEU B  12     -10.387 -25.022 -11.910  1.00 90.02           C  
ATOM     91  CB  LEU B  12      -8.383 -26.359 -12.585  1.00 90.02           C  
ATOM     92  O   LEU B  12     -10.329 -24.231 -10.965  1.00 90.02           O  
ATOM     93  CG  LEU B  12      -7.271 -25.497 -11.985  1.00 90.02           C  
ATOM     94  CD1 LEU B  12      -6.707 -26.156 -10.731  1.00 90.02           C  
ATOM     95  CD2 LEU B  12      -6.169 -25.256 -13.011  1.00 90.02           C  
ATOM     96  N   THR B  13     -11.010 -24.809 -13.009  1.00 86.45           N  
ATOM     97  CA  THR B  13     -11.734 -23.560 -13.218  1.00 86.45           C  
ATOM     98  C   THR B  13     -12.876 -23.422 -12.215  1.00 86.45           C  
ATOM     99  CB  THR B  13     -12.291 -23.470 -14.650  1.00 86.45           C  
ATOM    100  O   THR B  13     -13.124 -22.333 -11.694  1.00 86.45           O  
ATOM    101  CG2 THR B  13     -12.827 -22.072 -14.945  1.00 86.45           C  
ATOM    102  OG1 THR B  13     -11.247 -23.775 -15.583  1.00 86.45           O  
ATOM    103  N   THR B  14     -13.520 -24.518 -11.952  1.00 87.62           N  
ATOM    104  CA  THR B  14     -14.609 -24.529 -10.981  1.00 87.62           C  
ATOM    105  C   THR B  14     -14.090 -24.204  -9.583  1.00 87.62           C  
ATOM    106  CB  THR B  14     -15.327 -25.891 -10.962  1.00 87.62           C  
ATOM    107  O   THR B  14     -14.726 -23.455  -8.838  1.00 87.62           O  
ATOM    108  CG2 THR B  14     -16.601 -25.829 -10.126  1.00 87.62           C  
ATOM    109  OG1 THR B  14     -15.667 -26.265 -12.303  1.00 87.62           O  
ATOM    110  N   LEU B  15     -12.964 -24.698  -9.291  1.00 85.23           N  
ATOM    111  CA  LEU B  15     -12.363 -24.459  -7.983  1.00 85.23           C  
ATOM    112  C   LEU B  15     -11.938 -23.002  -7.837  1.00 85.23           C  
ATOM    113  CB  LEU B  15     -11.157 -25.378  -7.770  1.00 85.23           C  
ATOM    114  O   LEU B  15     -12.130 -22.398  -6.780  1.00 85.23           O  
ATOM    115  CG  LEU B  15     -11.347 -26.527  -6.779  1.00 85.23           C  
ATOM    116  CD1 LEU B  15     -10.586 -27.763  -7.248  1.00 85.23           C  
ATOM    117  CD2 LEU B  15     -10.892 -26.111  -5.384  1.00 85.23           C  
ATOM    118  N   LEU B  16     -11.361 -22.492  -8.896  1.00 83.14           N  
ATOM    119  CA  LEU B  16     -10.936 -21.096  -8.898  1.00 83.14           C  
ATOM    120  C   LEU B  16     -12.130 -20.163  -8.730  1.00 83.14           C  
ATOM    121  CB  LEU B  16     -10.193 -20.765 -10.194  1.00 83.14           C  
ATOM    122  O   LEU B  16     -12.054 -19.176  -7.996  1.00 83.14           O  
ATOM    123  CG  LEU B  16      -8.765 -21.301 -10.314  1.00 83.14           C  
ATOM    124  CD1 LEU B  16      -8.278 -21.193 -11.755  1.00 83.14           C  
ATOM    125  CD2 LEU B  16      -7.831 -20.551  -9.370  1.00 83.14           C  
ATOM    126  N   ARG B  17     -13.230 -20.539  -9.350  1.00 75.11           N  
ATOM    127  CA  ARG B  17     -14.457 -19.756  -9.239  1.00 75.11           C  
ATOM    128  C   ARG B  17     -15.053 -19.867  -7.840  1.00 75.11           C  
ATOM    129  CB  ARG B  17     -15.480 -20.208 -10.283  1.00 75.11           C  
ATOM    130  O   ARG B  17     -15.550 -18.882  -7.291  1.00 75.11           O  
ATOM    131  CG  ARG B  17     -15.725 -19.191 -11.387  1.00 75.11           C  
ATOM    132  CD  ARG B  17     -16.755 -19.687 -12.392  1.00 75.11           C  
ATOM    133  NE  ARG B  17     -16.574 -19.065 -13.700  1.00 75.11           N  
ATOM    134  NH1 ARG B  17     -18.393 -20.103 -14.675  1.00 75.11           N  
ATOM    135  NH2 ARG B  17     -17.101 -18.658 -15.899  1.00 75.11           N  
ATOM    136  CZ  ARG B  17     -17.357 -19.277 -14.755  1.00 75.11           C  
ATOM    137  N   ARG B  18     -14.900 -21.054  -7.303  1.00 74.22           N  
ATOM    138  CA  ARG B  18     -15.409 -21.297  -5.957  1.00 74.22           C  
ATOM    139  C   ARG B  18     -14.648 -20.469  -4.927  1.00 74.22           C  
ATOM    140  CB  ARG B  18     -15.316 -22.783  -5.607  1.00 74.22           C  
ATOM    141  O   ARG B  18     -15.239 -19.959  -3.973  1.00 74.22           O  
ATOM    142  CG  ARG B  18     -16.226 -23.205  -4.464  1.00 74.22           C  
ATOM    143  CD  ARG B  18     -16.195 -24.711  -4.244  1.00 74.22           C  
ATOM    144  NE  ARG B  18     -17.054 -25.111  -3.133  1.00 74.22           N  
ATOM    145  NH1 ARG B  18     -16.860 -27.379  -3.530  1.00 74.22           N  
ATOM    146  NH2 ARG B  18     -18.142 -26.621  -1.788  1.00 74.22           N  
ATOM    147  CZ  ARG B  18     -17.350 -26.370  -2.819  1.00 74.22           C  
ATOM    148  N   TYR B  19     -13.402 -20.308  -5.124  1.00 70.47           N  
ATOM    149  CA  TYR B  19     -12.559 -19.568  -4.193  1.00 70.47           C  
ATOM    150  C   TYR B  19     -12.513 -18.089  -4.556  1.00 70.47           C  
ATOM    151  CB  TYR B  19     -11.140 -20.146  -4.176  1.00 70.47           C  
ATOM    152  O   TYR B  19     -11.860 -17.295  -3.874  1.00 70.47           O  
ATOM    153  CG  TYR B  19     -11.049 -21.514  -3.546  1.00 70.47           C  
ATOM    154  CD1 TYR B  19     -11.700 -21.795  -2.347  1.00 70.47           C  
ATOM    155  CD2 TYR B  19     -10.313 -22.529  -4.147  1.00 70.47           C  
ATOM    156  CE1 TYR B  19     -11.618 -23.054  -1.761  1.00 70.47           C  
ATOM    157  CE2 TYR B  19     -10.223 -23.792  -3.571  1.00 70.47           C  
ATOM    158  OH  TYR B  19     -10.794 -25.293  -1.805  1.00 70.47           O  
ATOM    159  CZ  TYR B  19     -10.879 -24.044  -2.380  1.00 70.47           C  
ATOM    160  N   ASN B  20     -13.210 -17.773  -5.596  1.00 67.08           N  
ATOM    161  CA  ASN B  20     -13.264 -16.393  -6.064  1.00 67.08           C  
ATOM    162  C   ASN B  20     -11.873 -15.852  -6.381  1.00 67.08           C  
ATOM    163  CB  ASN B  20     -13.957 -15.502  -5.030  1.00 67.08           C  
ATOM    164  O   ASN B  20     -11.551 -14.714  -6.036  1.00 67.08           O  
ATOM    165  CG  ASN B  20     -14.851 -14.456  -5.666  1.00 67.08           C  
ATOM    166  ND2 ASN B  20     -14.997 -13.317  -5.001  1.00 67.08           N  
ATOM    167  OD1 ASN B  20     -15.407 -14.671  -6.747  1.00 67.08           O  
ATOM    168  N   ILE B  21     -11.050 -16.667  -6.914  1.00 67.34           N  
ATOM    169  CA  ILE B  21      -9.725 -16.263  -7.372  1.00 67.34           C  
ATOM    170  C   ILE B  21      -9.795 -15.832  -8.835  1.00 67.34           C  
ATOM    171  CB  ILE B  21      -8.695 -17.401  -7.196  1.00 67.34           C  
ATOM    172  O   ILE B  21     -10.276 -16.582  -9.688  1.00 67.34           O  
ATOM    173  CG1 ILE B  21      -8.635 -17.846  -5.731  1.00 67.34           C  
ATOM    174  CG2 ILE B  21      -7.314 -16.961  -7.692  1.00 67.34           C  
ATOM    175  CD1 ILE B  21      -7.849 -19.130  -5.505  1.00 67.34           C  
ATOM    176  N   PRO B  22      -9.473 -14.597  -9.139  1.00 61.76           N  
ATOM    177  CA  PRO B  22      -9.462 -14.161 -10.538  1.00 61.76           C  
ATOM    178  C   PRO B  22      -8.580 -15.038 -11.423  1.00 61.76           C  
ATOM    179  CB  PRO B  22      -8.911 -12.735 -10.458  1.00 61.76           C  
ATOM    180  O   PRO B  22      -7.429 -15.313 -11.074  1.00 61.76           O  
ATOM    181  CG  PRO B  22      -8.503 -12.563  -9.031  1.00 61.76           C  
ATOM    182  CD  PRO B  22      -8.922 -13.784  -8.264  1.00 61.76           C  
ATOM    183  N   HIS B  23      -9.171 -15.631 -12.434  1.00 69.29           N  
ATOM    184  CA  HIS B  23      -8.416 -16.527 -13.301  1.00 69.29           C  
ATOM    185  C   HIS B  23      -8.753 -16.288 -14.769  1.00 69.29           C  
ATOM    186  CB  HIS B  23      -8.688 -17.987 -12.931  1.00 69.29           C  
ATOM    187  O   HIS B  23      -9.836 -15.791 -15.088  1.00 69.29           O  
ATOM    188  CG  HIS B  23     -10.126 -18.378 -13.053  1.00 69.29           C  
ATOM    189  CD2 HIS B  23     -10.778 -19.085 -14.006  1.00 69.29           C  
ATOM    190  ND1 HIS B  23     -11.074 -18.032 -12.114  1.00 69.29           N  
ATOM    191  CE1 HIS B  23     -12.249 -18.511 -12.485  1.00 69.29           C  
ATOM    192  NE2 HIS B  23     -12.097 -19.154 -13.631  1.00 69.29           N  
ATOM    193  N   GLY B  24      -7.694 -16.417 -15.550  1.00 62.35           N  
ATOM    194  CA  GLY B  24      -7.895 -16.477 -16.989  1.00 62.35           C  
ATOM    195  C   GLY B  24      -8.079 -17.891 -17.507  1.00 62.35           C  
ATOM    196  O   GLY B  24      -8.483 -18.784 -16.759  1.00 62.35           O  
ATOM    197  N   PRO B  25      -7.998 -18.135 -18.799  1.00 68.79           N  
ATOM    198  CA  PRO B  25      -8.126 -19.483 -19.357  1.00 68.79           C  
ATOM    199  C   PRO B  25      -7.094 -20.456 -18.793  1.00 68.79           C  
ATOM    200  CB  PRO B  25      -7.909 -19.265 -20.857  1.00 68.79           C  
ATOM    201  O   PRO B  25      -5.946 -20.073 -18.553  1.00 68.79           O  
ATOM    202  CG  PRO B  25      -7.505 -17.832 -20.980  1.00 68.79           C  
ATOM    203  CD  PRO B  25      -7.617 -17.187 -19.629  1.00 68.79           C  
ATOM    204  N   VAL B  26      -7.549 -21.598 -18.379  1.00 78.24           N  
ATOM    205  CA  VAL B  26      -6.660 -22.633 -17.860  1.00 78.24           C  
ATOM    206  C   VAL B  26      -6.003 -23.378 -19.020  1.00 78.24           C  
ATOM    207  CB  VAL B  26      -7.416 -23.625 -16.949  1.00 78.24           C  
ATOM    208  O   VAL B  26      -6.680 -24.068 -19.786  1.00 78.24           O  
ATOM    209  CG1 VAL B  26      -6.463 -24.682 -16.394  1.00 78.24           C  
ATOM    210  CG2 VAL B  26      -8.113 -22.880 -15.811  1.00 78.24           C  
ATOM    211  N   VAL B  27      -4.733 -23.058 -19.340  1.00 68.61           N  
ATOM    212  CA  VAL B  27      -3.935 -23.716 -20.368  1.00 68.61           C  
ATOM    213  C   VAL B  27      -2.742 -24.420 -19.725  1.00 68.61           C  
ATOM    214  CB  VAL B  27      -3.448 -22.712 -21.437  1.00 68.61           C  
ATOM    215  O   VAL B  27      -2.526 -24.309 -18.516  1.00 68.61           O  
ATOM    216  CG1 VAL B  27      -4.619 -22.207 -22.277  1.00 68.61           C  
ATOM    217  CG2 VAL B  27      -2.716 -21.544 -20.778  1.00 68.61           C  
ATOM    218  N   GLY B  28      -2.104 -25.339 -20.506  1.00 70.22           N  
ATOM    219  CA  GLY B  28      -0.973 -26.090 -19.987  1.00 70.22           C  
ATOM    220  C   GLY B  28       0.058 -25.216 -19.298  1.00 70.22           C  
ATOM    221  O   GLY B  28       0.607 -25.594 -18.260  1.00 70.22           O  
ATOM    222  N   SER B  29       0.190 -23.937 -19.689  1.00 71.25           N  
ATOM    223  CA  SER B  29       1.216 -23.043 -19.165  1.00 71.25           C  
ATOM    224  C   SER B  29       0.744 -22.343 -17.895  1.00 71.25           C  
ATOM    225  CB  SER B  29       1.608 -22.002 -20.215  1.00 71.25           C  
ATOM    226  O   SER B  29       1.558 -21.958 -17.053  1.00 71.25           O  
ATOM    227  OG  SER B  29       0.475 -21.263 -20.637  1.00 71.25           O  
ATOM    228  N   THR B  30      -0.564 -22.087 -17.715  1.00 71.84           N  
ATOM    229  CA  THR B  30      -1.103 -21.335 -16.587  1.00 71.84           C  
ATOM    230  C   THR B  30      -1.602 -22.279 -15.497  1.00 71.84           C  
ATOM    231  CB  THR B  30      -2.250 -20.408 -17.031  1.00 71.84           C  
ATOM    232  O   THR B  30      -1.861 -21.852 -14.370  1.00 71.84           O  
ATOM    233  CG2 THR B  30      -1.722 -19.233 -17.847  1.00 71.84           C  
ATOM    234  OG1 THR B  30      -3.177 -21.153 -17.831  1.00 71.84           O  
ATOM    235  N   ARG B  31      -1.753 -23.548 -15.856  1.00 81.54           N  
ATOM    236  CA  ARG B  31      -2.330 -24.540 -14.955  1.00 81.54           C  
ATOM    237  C   ARG B  31      -1.552 -24.610 -13.645  1.00 81.54           C  
ATOM    238  CB  ARG B  31      -2.361 -25.918 -15.620  1.00 81.54           C  
ATOM    239  O   ARG B  31      -2.142 -24.588 -12.564  1.00 81.54           O  
ATOM    240  CG  ARG B  31      -2.975 -27.006 -14.755  1.00 81.54           C  
ATOM    241  CD  ARG B  31      -2.995 -28.351 -15.469  1.00 81.54           C  
ATOM    242  NE  ARG B  31      -3.958 -29.267 -14.866  1.00 81.54           N  
ATOM    243  NH1 ARG B  31      -4.502 -30.326 -16.846  1.00 81.54           N  
ATOM    244  NH2 ARG B  31      -5.502 -30.967 -14.886  1.00 81.54           N  
ATOM    245  CZ  ARG B  31      -4.652 -30.185 -15.534  1.00 81.54           C  
ATOM    246  N   ARG B  32      -0.228 -24.652 -13.793  1.00 79.60           N  
ATOM    247  CA  ARG B  32       0.621 -24.779 -12.613  1.00 79.60           C  
ATOM    248  C   ARG B  32       0.487 -23.558 -11.709  1.00 79.60           C  
ATOM    249  CB  ARG B  32       2.083 -24.971 -13.020  1.00 79.60           C  
ATOM    250  O   ARG B  32       0.515 -23.681 -10.483  1.00 79.60           O  
ATOM    251  CG  ARG B  32       2.473 -26.423 -13.248  1.00 79.60           C  
ATOM    252  CD  ARG B  32       3.977 -26.583 -13.418  1.00 79.60           C  
ATOM    253  NE  ARG B  32       4.369 -27.990 -13.454  1.00 79.60           N  
ATOM    254  NH1 ARG B  32       6.632 -27.568 -13.651  1.00 79.60           N  
ATOM    255  NH2 ARG B  32       5.865 -29.727 -13.586  1.00 79.60           N  
ATOM    256  CZ  ARG B  32       5.621 -28.425 -13.564  1.00 79.60           C  
ATOM    257  N   LEU B  33       0.339 -22.412 -12.325  1.00 78.25           N  
ATOM    258  CA  LEU B  33       0.163 -21.164 -11.590  1.00 78.25           C  
ATOM    259  C   LEU B  33      -1.114 -21.200 -10.756  1.00 78.25           C  
ATOM    260  CB  LEU B  33       0.124 -19.975 -12.553  1.00 78.25           C  
ATOM    261  O   LEU B  33      -1.100 -20.845  -9.576  1.00 78.25           O  
ATOM    262  CG  LEU B  33       0.009 -18.589 -11.915  1.00 78.25           C  
ATOM    263  CD1 LEU B  33       1.382 -18.095 -11.471  1.00 78.25           C  
ATOM    264  CD2 LEU B  33      -0.631 -17.604 -12.887  1.00 78.25           C  
ATOM    265  N   TYR B  34      -2.200 -21.596 -11.260  1.00 81.79           N  
ATOM    266  CA  TYR B  34      -3.494 -21.638 -10.587  1.00 81.79           C  
ATOM    267  C   TYR B  34      -3.510 -22.707  -9.501  1.00 81.79           C  
ATOM    268  CB  TYR B  34      -4.616 -21.902 -11.595  1.00 81.79           C  
ATOM    269  O   TYR B  34      -4.110 -22.515  -8.441  1.00 81.79           O  
ATOM    270  CG  TYR B  34      -4.869 -20.750 -12.537  1.00 81.79           C  
ATOM    271  CD1 TYR B  34      -4.919 -19.439 -12.068  1.00 81.79           C  
ATOM    272  CD2 TYR B  34      -5.059 -20.969 -13.897  1.00 81.79           C  
ATOM    273  CE1 TYR B  34      -5.154 -18.374 -12.932  1.00 81.79           C  
ATOM    274  CE2 TYR B  34      -5.294 -19.913 -14.771  1.00 81.79           C  
ATOM    275  OH  TYR B  34      -5.572 -17.571 -15.140  1.00 81.79           O  
ATOM    276  CZ  TYR B  34      -5.339 -18.621 -14.280  1.00 81.79           C  
ATOM    277  N   GLU B  35      -2.868 -23.768  -9.839  1.00 86.11           N  
ATOM    278  CA  GLU B  35      -2.741 -24.801  -8.816  1.00 86.11           C  
ATOM    279  C   GLU B  35      -2.057 -24.259  -7.565  1.00 86.11           C  
ATOM    280  CB  GLU B  35      -1.967 -26.005  -9.360  1.00 86.11           C  
ATOM    281  O   GLU B  35      -2.488 -24.538  -6.444  1.00 86.11           O  
ATOM    282  CG  GLU B  35      -2.741 -26.825 -10.381  1.00 86.11           C  
ATOM    283  CD  GLU B  35      -1.948 -27.997 -10.936  1.00 86.11           C  
ATOM    284  OE1 GLU B  35      -2.479 -28.738 -11.794  1.00 86.11           O  
ATOM    285  OE2 GLU B  35      -0.786 -28.176 -10.508  1.00 86.11           O  
ATOM    286  N   LYS B  36      -0.984 -23.538  -7.780  1.00 79.98           N  
ATOM    287  CA  LYS B  36      -0.246 -22.923  -6.681  1.00 79.98           C  
ATOM    288  C   LYS B  36      -1.121 -21.934  -5.916  1.00 79.98           C  
ATOM    289  CB  LYS B  36       1.007 -22.218  -7.203  1.00 79.98           C  
ATOM    290  O   LYS B  36      -1.073 -21.877  -4.685  1.00 79.98           O  
ATOM    291  CG  LYS B  36       1.962 -21.764  -6.109  1.00 79.98           C  
ATOM    292  CD  LYS B  36       3.203 -21.099  -6.691  1.00 79.98           C  
ATOM    293  CE  LYS B  36       4.115 -20.560  -5.598  1.00 79.98           C  
ATOM    294  NZ  LYS B  36       5.365 -19.968  -6.161  1.00 79.98           N  
ATOM    295  N   LYS B  37      -1.874 -21.125  -6.661  1.00 77.97           N  
ATOM    296  CA  LYS B  37      -2.760 -20.143  -6.043  1.00 77.97           C  
ATOM    297  C   LYS B  37      -3.801 -20.822  -5.157  1.00 77.97           C  
ATOM    298  CB  LYS B  37      -3.453 -19.297  -7.112  1.00 77.97           C  
ATOM    299  O   LYS B  37      -4.114 -20.332  -4.070  1.00 77.97           O  
ATOM    300  CG  LYS B  37      -2.702 -18.026  -7.479  1.00 77.97           C  
ATOM    301  CD  LYS B  37      -3.498 -17.168  -8.455  1.00 77.97           C  
ATOM    302  CE  LYS B  37      -2.740 -15.904  -8.835  1.00 77.97           C  
ATOM    303  NZ  LYS B  37      -3.501 -15.076  -9.818  1.00 77.97           N  
ATOM    304  N   ILE B  38      -4.388 -21.842  -5.638  1.00 83.31           N  
ATOM    305  CA  ILE B  38      -5.368 -22.606  -4.874  1.00 83.31           C  
ATOM    306  C   ILE B  38      -4.709 -23.186  -3.624  1.00 83.31           C  
ATOM    307  CB  ILE B  38      -5.994 -23.734  -5.724  1.00 83.31           C  
ATOM    308  O   ILE B  38      -5.290 -23.156  -2.537  1.00 83.31           O  
ATOM    309  CG1 ILE B  38      -6.813 -23.143  -6.876  1.00 83.31           C  
ATOM    310  CG2 ILE B  38      -6.857 -24.651  -4.852  1.00 83.31           C  
ATOM    311  CD1 ILE B  38      -7.372 -24.184  -7.837  1.00 83.31           C  
ATOM    312  N   PHE B  39      -3.544 -23.676  -3.771  1.00 81.60           N  
ATOM    313  CA  PHE B  39      -2.795 -24.243  -2.656  1.00 81.60           C  
ATOM    314  C   PHE B  39      -2.527 -23.186  -1.591  1.00 81.60           C  
ATOM    315  CB  PHE B  39      -1.473 -24.844  -3.144  1.00 81.60           C  
ATOM    316  O   PHE B  39      -2.704 -23.441  -0.397  1.00 81.60           O  
ATOM    317  CG  PHE B  39      -0.641 -25.452  -2.048  1.00 81.60           C  
ATOM    318  CD1 PHE B  39       0.432 -24.757  -1.503  1.00 81.60           C  
ATOM    319  CD2 PHE B  39      -0.932 -26.720  -1.561  1.00 81.60           C  
ATOM    320  CE1 PHE B  39       1.204 -25.318  -0.488  1.00 81.60           C  
ATOM    321  CE2 PHE B  39      -0.165 -27.287  -0.547  1.00 81.60           C  
ATOM    322  CZ  PHE B  39       0.903 -26.585  -0.013  1.00 81.60           C  
ATOM    323  N   GLU B  40      -2.072 -22.041  -1.954  1.00 74.90           N  
ATOM    324  CA  GLU B  40      -1.806 -20.937  -1.037  1.00 74.90           C  
ATOM    325  C   GLU B  40      -3.078 -20.501  -0.315  1.00 74.90           C  
ATOM    326  CB  GLU B  40      -1.193 -19.751  -1.786  1.00 74.90           C  
ATOM    327  O   GLU B  40      -3.049 -20.210   0.882  1.00 74.90           O  
ATOM    328  CG  GLU B  40       0.322 -19.819  -1.910  1.00 74.90           C  
ATOM    329  CD  GLU B  40       0.913 -18.656  -2.691  1.00 74.90           C  
ATOM    330  OE1 GLU B  40       2.148 -18.625  -2.893  1.00 74.90           O  
ATOM    331  OE2 GLU B  40       0.134 -17.768  -3.105  1.00 74.90           O  
ATOM    332  N   TYR B  41      -4.100 -20.419  -1.109  1.00 72.64           N  
ATOM    333  CA  TYR B  41      -5.394 -20.054  -0.542  1.00 72.64           C  
ATOM    334  C   TYR B  41      -5.837 -21.070   0.503  1.00 72.64           C  
ATOM    335  CB  TYR B  41      -6.452 -19.942  -1.644  1.00 72.64           C  
ATOM    336  O   TYR B  41      -6.305 -20.697   1.582  1.00 72.64           O  
ATOM    337  CG  TYR B  41      -7.800 -19.481  -1.146  1.00 72.64           C  
ATOM    338  CD1 TYR B  41      -8.816 -20.395  -0.879  1.00 72.64           C  
ATOM    339  CD2 TYR B  41      -8.061 -18.130  -0.943  1.00 72.64           C  
ATOM    340  CE1 TYR B  41     -10.061 -19.974  -0.422  1.00 72.64           C  
ATOM    341  CE2 TYR B  41      -9.301 -17.698  -0.486  1.00 72.64           C  
ATOM    342  OH  TYR B  41     -11.523 -18.203   0.224  1.00 72.64           O  
ATOM    343  CZ  TYR B  41     -10.293 -18.626  -0.228  1.00 72.64           C  
ATOM    344  N   GLU B  42      -5.712 -22.299   0.256  1.00 77.65           N  
ATOM    345  CA  GLU B  42      -6.111 -23.358   1.178  1.00 77.65           C  
ATOM    346  C   GLU B  42      -5.226 -23.370   2.421  1.00 77.65           C  
ATOM    347  CB  GLU B  42      -6.061 -24.722   0.484  1.00 77.65           C  
ATOM    348  O   GLU B  42      -5.707 -23.615   3.529  1.00 77.65           O  
ATOM    349  CG  GLU B  42      -7.272 -25.011  -0.391  1.00 77.65           C  
ATOM    350  CD  GLU B  42      -7.272 -26.418  -0.969  1.00 77.65           C  
ATOM    351  OE1 GLU B  42      -8.314 -26.850  -1.514  1.00 77.65           O  
ATOM    352  OE2 GLU B  42      -6.223 -27.093  -0.875  1.00 77.65           O  
ATOM    353  N   THR B  43      -4.034 -23.192   2.248  1.00 71.13           N  
ATOM    354  CA  THR B  43      -3.083 -23.161   3.354  1.00 71.13           C  
ATOM    355  C   THR B  43      -3.375 -21.989   4.286  1.00 71.13           C  
ATOM    356  CB  THR B  43      -1.634 -23.065   2.842  1.00 71.13           C  
ATOM    357  O   THR B  43      -3.317 -22.132   5.509  1.00 71.13           O  
ATOM    358  CG2 THR B  43      -0.638 -23.433   3.937  1.00 71.13           C  
ATOM    359  OG1 THR B  43      -1.463 -23.960   1.736  1.00 71.13           O  
ATOM    360  N   GLN B  44      -3.622 -20.916   3.657  1.00 61.47           N  
ATOM    361  CA  GLN B  44      -3.950 -19.732   4.444  1.00 61.47           C  
ATOM    362  C   GLN B  44      -5.240 -19.935   5.233  1.00 61.47           C  
ATOM    363  CB  GLN B  44      -4.074 -18.503   3.541  1.00 61.47           C  
ATOM    364  O   GLN B  44      -5.345 -19.505   6.383  1.00 61.47           O  
ATOM    365  CG  GLN B  44      -2.742 -17.844   3.212  1.00 61.47           C  
ATOM    366  CD  GLN B  44      -2.889 -16.654   2.283  1.00 61.47           C  
ATOM    367  NE2 GLN B  44      -1.843 -16.367   1.516  1.00 61.47           N  
ATOM    368  OE1 GLN B  44      -3.935 -15.998   2.255  1.00 61.47           O  
ATOM    369  N   ARG B  45      -6.174 -20.595   4.625  1.00 65.25           N  
ATOM    370  CA  ARG B  45      -7.451 -20.894   5.265  1.00 65.25           C  
ATOM    371  C   ARG B  45      -7.268 -21.868   6.424  1.00 65.25           C  
ATOM    372  CB  ARG B  45      -8.440 -21.470   4.249  1.00 65.25           C  
ATOM    373  O   ARG B  45      -7.925 -21.740   7.459  1.00 65.25           O  
ATOM    374  CG  ARG B  45      -9.897 -21.200   4.587  1.00 65.25           C  
ATOM    375  CD  ARG B  45     -10.837 -21.795   3.547  1.00 65.25           C  
ATOM    376  NE  ARG B  45     -11.785 -22.729   4.149  1.00 65.25           N  
ATOM    377  NH1 ARG B  45     -12.775 -23.333   2.151  1.00 65.25           N  
ATOM    378  NH2 ARG B  45     -13.497 -24.259   4.120  1.00 65.25           N  
ATOM    379  CZ  ARG B  45     -12.683 -23.438   3.472  1.00 65.25           C  
ATOM    380  N   ARG B  46      -6.477 -22.865   6.227  1.00 64.36           N  
ATOM    381  CA  ARG B  46      -6.213 -23.851   7.271  1.00 64.36           C  
ATOM    382  C   ARG B  46      -5.498 -23.214   8.458  1.00 64.36           C  
ATOM    383  CB  ARG B  46      -5.380 -25.009   6.718  1.00 64.36           C  
ATOM    384  O   ARG B  46      -5.758 -23.570   9.609  1.00 64.36           O  
ATOM    385  CG  ARG B  46      -6.209 -26.138   6.128  1.00 64.36           C  
ATOM    386  CD  ARG B  46      -5.343 -27.321   5.718  1.00 64.36           C  
ATOM    387  NE  ARG B  46      -5.330 -27.503   4.269  1.00 64.36           N  
ATOM    388  NH1 ARG B  46      -3.836 -29.265   4.296  1.00 64.36           N  
ATOM    389  NH2 ARG B  46      -4.677 -28.499   2.305  1.00 64.36           N  
ATOM    390  CZ  ARG B  46      -4.614 -28.422   3.627  1.00 64.36           C  
ATOM    391  N   ARG B  47      -4.661 -22.371   8.153  1.00 54.20           N  
ATOM    392  CA  ARG B  47      -3.898 -21.717   9.212  1.00 54.20           C  
ATOM    393  C   ARG B  47      -4.797 -20.831  10.067  1.00 54.20           C  
ATOM    394  CB  ARG B  47      -2.756 -20.889   8.619  1.00 54.20           C  
ATOM    395  O   ARG B  47      -4.564 -20.676  11.268  1.00 54.20           O  
ATOM    396  CG  ARG B  47      -1.554 -21.715   8.191  1.00 54.20           C  
ATOM    397  CD  ARG B  47      -0.397 -20.835   7.739  1.00 54.20           C  
ATOM    398  NE  ARG B  47       0.745 -21.630   7.296  1.00 54.20           N  
ATOM    399  NH1 ARG B  47       2.054 -19.813   6.728  1.00 54.20           N  
ATOM    400  NH2 ARG B  47       2.857 -21.942   6.450  1.00 54.20           N  
ATOM    401  CZ  ARG B  47       1.882 -21.127   6.826  1.00 54.20           C  
ATOM    402  N   LEU B  48      -5.709 -20.343   9.423  1.00 45.69           N  
ATOM    403  CA  LEU B  48      -6.581 -19.420  10.141  1.00 45.69           C  
ATOM    404  C   LEU B  48      -7.715 -20.170  10.832  1.00 45.69           C  
ATOM    405  CB  LEU B  48      -7.154 -18.371   9.185  1.00 45.69           C  
ATOM    406  O   LEU B  48      -8.402 -19.611  11.690  1.00 45.69           O  
ATOM    407  CG  LEU B  48      -6.166 -17.340   8.638  1.00 45.69           C  
ATOM    408  CD1 LEU B  48      -6.720 -16.694   7.373  1.00 45.69           C  
ATOM    409  CD2 LEU B  48      -5.857 -16.282   9.693  1.00 45.69           C  
ATOM    410  N   SER B  49      -8.013 -21.412  10.376  1.00 41.89           N  
ATOM    411  CA  SER B  49      -9.098 -22.170  10.990  1.00 41.89           C  
ATOM    412  C   SER B  49      -8.648 -22.824  12.292  1.00 41.89           C  
ATOM    413  CB  SER B  49      -9.618 -23.238  10.026  1.00 41.89           C  
ATOM    414  O   SER B  49      -7.529 -23.333  12.383  1.00 41.89           O  
ATOM    415  OG  SER B  49      -8.704 -23.443   8.962  1.00 41.89           O  
ATOM    416  N   PRO B  50      -9.167 -22.417  13.467  1.00 41.97           N  
ATOM    417  CA  PRO B  50      -8.809 -23.012  14.757  1.00 41.97           C  
ATOM    418  C   PRO B  50      -8.948 -24.532  14.765  1.00 41.97           C  
ATOM    419  CB  PRO B  50      -9.801 -22.367  15.729  1.00 41.97           C  
ATOM    420  O   PRO B  50      -9.699 -25.091  13.962  1.00 41.97           O  
ATOM    421  CG  PRO B  50     -10.791 -21.666  14.856  1.00 41.97           C  
ATOM    422  CD  PRO B  50     -10.322 -21.759  13.433  1.00 41.97           C  
ATOM    423  N   PRO B  51      -8.000 -25.252  15.246  1.00 40.06           N  
ATOM    424  CA  PRO B  51      -8.084 -26.708  15.382  1.00 40.06           C  
ATOM    425  C   PRO B  51      -9.410 -27.169  15.981  1.00 40.06           C  
ATOM    426  CB  PRO B  51      -6.918 -27.042  16.316  1.00 40.06           C  
ATOM    427  O   PRO B  51      -9.900 -26.568  16.942  1.00 40.06           O  
ATOM    428  CG  PRO B  51      -6.456 -25.720  16.839  1.00 40.06           C  
ATOM    429  CD  PRO B  51      -7.241 -24.637  16.157  1.00 40.06           C  
ATOM    430  N   SER B  52     -10.396 -27.468  15.175  1.00 37.94           N  
ATOM    431  CA  SER B  52     -11.631 -28.016  15.727  1.00 37.94           C  
ATOM    432  C   SER B  52     -11.343 -29.124  16.734  1.00 37.94           C  
ATOM    433  CB  SER B  52     -12.528 -28.551  14.610  1.00 37.94           C  
ATOM    434  O   SER B  52     -10.487 -29.979  16.496  1.00 37.94           O  
ATOM    435  OG  SER B  52     -12.534 -27.666  13.503  1.00 37.94           O  
ATOM    436  N   SER B  53     -11.456 -28.883  18.055  1.00 35.70           N  
ATOM    437  CA  SER B  53     -11.551 -29.830  19.161  1.00 35.70           C  
ATOM    438  C   SER B  53     -12.582 -30.916  18.872  1.00 35.70           C  
ATOM    439  CB  SER B  53     -11.913 -29.105  20.458  1.00 35.70           C  
ATOM    440  O   SER B  53     -13.706 -30.619  18.463  1.00 35.70           O  
ATOM    441  OG  SER B  53     -13.062 -28.296  20.278  1.00 35.70           O  
ATOM    442  N   SER B  54     -12.195 -32.027  18.264  1.00 36.34           N  
ATOM    443  CA  SER B  54     -12.968 -33.238  18.006  1.00 36.34           C  
ATOM    444  C   SER B  54     -13.689 -33.712  19.263  1.00 36.34           C  
ATOM    445  CB  SER B  54     -12.061 -34.351  17.478  1.00 36.34           C  
ATOM    446  O   SER B  54     -14.292 -34.787  19.271  1.00 36.34           O  
ATOM    447  OG  SER B  54     -10.890 -34.462  18.268  1.00 36.34           O  
ATOM    448  N   ALA B  55     -13.503 -33.144  20.474  1.00 31.92           N  
ATOM    449  CA  ALA B  55     -13.905 -34.045  21.551  1.00 31.92           C  
ATOM    450  C   ALA B  55     -15.416 -34.264  21.548  1.00 31.92           C  
ATOM    451  CB  ALA B  55     -13.453 -33.496  22.902  1.00 31.92           C  
ATOM    452  O   ALA B  55     -15.971 -34.814  22.501  1.00 31.92           O  
ATOM    453  N   ALA B  56     -16.102 -33.816  20.545  1.00 29.40           N  
ATOM    454  CA  ALA B  56     -17.478 -33.796  21.034  1.00 29.40           C  
ATOM    455  C   ALA B  56     -17.920 -35.185  21.486  1.00 29.40           C  
ATOM    456  CB  ALA B  56     -18.418 -33.267  19.954  1.00 29.40           C  
ATOM    457  O   ALA B  56     -17.528 -36.192  20.892  1.00 29.40           O  
ATOM    458  N   SER B  57     -18.371 -35.281  22.787  1.00 27.09           N  
ATOM    459  CA  SER B  57     -19.005 -36.155  23.768  1.00 27.09           C  
ATOM    460  C   SER B  57     -20.262 -36.805  23.199  1.00 27.09           C  
ATOM    461  CB  SER B  57     -19.354 -35.375  25.036  1.00 27.09           C  
ATOM    462  O   SER B  57     -21.016 -36.168  22.460  1.00 27.09           O  
ATOM    463  OG  SER B  57     -20.178 -34.263  24.731  1.00 27.09           O  
ATOM    464  N   SER B  58     -20.098 -38.102  22.959  1.00 31.69           N  
ATOM    465  CA  SER B  58     -21.040 -39.125  22.515  1.00 31.69           C  
ATOM    466  C   SER B  58     -22.307 -39.116  23.364  1.00 31.69           C  
ATOM    467  CB  SER B  58     -20.392 -40.509  22.567  1.00 31.69           C  
ATOM    468  O   SER B  58     -23.139 -40.019  23.256  1.00 31.69           O  
ATOM    469  OG  SER B  58     -20.107 -40.882  23.905  1.00 31.69           O  
ATOM    470  N   TYR B  59     -22.885 -37.918  23.700  1.00 25.81           N  
ATOM    471  CA  TYR B  59     -23.952 -38.110  24.676  1.00 25.81           C  
ATOM    472  C   TYR B  59     -24.965 -39.135  24.182  1.00 25.81           C  
ATOM    473  CB  TYR B  59     -24.655 -36.782  24.972  1.00 25.81           C  
ATOM    474  O   TYR B  59     -25.283 -39.179  22.991  1.00 25.81           O  
ATOM    475  CG  TYR B  59     -23.729 -35.705  25.483  1.00 25.81           C  
ATOM    476  CD1 TYR B  59     -23.441 -35.594  26.842  1.00 25.81           C  
ATOM    477  CD2 TYR B  59     -23.141 -34.797  24.610  1.00 25.81           C  
ATOM    478  CE1 TYR B  59     -22.589 -34.603  27.318  1.00 25.81           C  
ATOM    479  CE2 TYR B  59     -22.287 -33.801  25.074  1.00 25.81           C  
ATOM    480  OH  TYR B  59     -21.174 -32.729  26.893  1.00 25.81           O  
ATOM    481  CZ  TYR B  59     -22.018 -33.712  26.428  1.00 25.81           C  
ATOM    482  N   SER B  60     -24.917 -40.329  24.833  1.00 29.01           N  
ATOM    483  CA  SER B  60     -25.728 -41.542  24.798  1.00 29.01           C  
ATOM    484  C   SER B  60     -27.209 -41.221  24.973  1.00 29.01           C  
ATOM    485  CB  SER B  60     -25.278 -42.520  25.884  1.00 29.01           C  
ATOM    486  O   SER B  60     -27.655 -40.911  26.080  1.00 29.01           O  
ATOM    487  OG  SER B  60     -26.068 -43.696  25.861  1.00 29.01           O  
ATOM    488  N   PHE B  61     -27.677 -40.216  24.281  1.00 25.06           N  
ATOM    489  CA  PHE B  61     -29.015 -39.875  24.748  1.00 25.06           C  
ATOM    490  C   PHE B  61     -29.933 -41.090  24.694  1.00 25.06           C  
ATOM    491  CB  PHE B  61     -29.604 -38.735  23.911  1.00 25.06           C  
ATOM    492  O   PHE B  61     -29.983 -41.793  23.683  1.00 25.06           O  
ATOM    493  CG  PHE B  61     -29.526 -37.388  24.579  1.00 25.06           C  
ATOM    494  CD1 PHE B  61     -30.533 -36.962  25.436  1.00 25.06           C  
ATOM    495  CD2 PHE B  61     -28.444 -36.549  24.350  1.00 25.06           C  
ATOM    496  CE1 PHE B  61     -30.463 -35.717  26.056  1.00 25.06           C  
ATOM    497  CE2 PHE B  61     -28.367 -35.303  24.966  1.00 25.06           C  
ATOM    498  CZ  PHE B  61     -29.378 -34.888  25.818  1.00 25.06           C  
ATOM    499  N   SER B  62     -30.248 -41.633  25.896  1.00 26.09           N  
ATOM    500  CA  SER B  62     -31.075 -42.758  26.319  1.00 26.09           C  
ATOM    501  C   SER B  62     -32.434 -42.735  25.628  1.00 26.09           C  
ATOM    502  CB  SER B  62     -31.265 -42.743  27.836  1.00 26.09           C  
ATOM    503  O   SER B  62     -32.941 -43.778  25.210  1.00 26.09           O  
ATOM    504  OG  SER B  62     -30.023 -42.893  28.501  1.00 26.09           O  
ATOM    505  N   ASP B  63     -33.189 -41.629  25.916  1.00 24.13           N  
ATOM    506  CA  ASP B  63     -34.428 -41.907  26.636  1.00 24.13           C  
ATOM    507  C   ASP B  63     -35.483 -42.500  25.705  1.00 24.13           C  
ATOM    508  CB  ASP B  63     -34.963 -40.633  27.294  1.00 24.13           C  
ATOM    509  O   ASP B  63     -36.091 -43.526  26.020  1.00 24.13           O  
ATOM    510  CG  ASP B  63     -35.356 -40.836  28.747  1.00 24.13           C  
ATOM    511  OD1 ASP B  63     -35.366 -41.993  29.220  1.00 24.13           O  
ATOM    512  OD2 ASP B  63     -35.660 -39.831  29.424  1.00 24.13           O  
ATOM    513  N   LEU B  64     -36.419 -41.618  25.239  1.00 20.66           N  
ATOM    514  CA  LEU B  64     -37.817 -41.656  25.654  1.00 20.66           C  
ATOM    515  C   LEU B  64     -38.633 -42.555  24.731  1.00 20.66           C  
ATOM    516  CB  LEU B  64     -38.411 -40.246  25.668  1.00 20.66           C  
ATOM    517  O   LEU B  64     -38.359 -42.633  23.531  1.00 20.66           O  
ATOM    518  CG  LEU B  64     -38.806 -39.690  27.038  1.00 20.66           C  
ATOM    519  CD1 LEU B  64     -37.909 -38.514  27.411  1.00 20.66           C  
ATOM    520  CD2 LEU B  64     -40.273 -39.274  27.043  1.00 20.66           C  
ATOM    521  N   ASN B  65     -39.626 -43.272  25.332  1.00 25.34           N  
ATOM    522  CA  ASN B  65     -40.678 -44.267  25.151  1.00 25.34           C  
ATOM    523  C   ASN B  65     -41.723 -43.801  24.141  1.00 25.34           C  
ATOM    524  CB  ASN B  65     -41.343 -44.595  26.490  1.00 25.34           C  
ATOM    525  O   ASN B  65     -42.747 -44.460  23.952  1.00 25.34           O  
ATOM    526  CG  ASN B  65     -41.452 -46.087  26.738  1.00 25.34           C  
ATOM    527  ND2 ASN B  65     -42.281 -46.469  27.701  1.00 25.34           N  
ATOM    528  OD1 ASN B  65     -40.795 -46.889  26.069  1.00 25.34           O  
ATOM    529  N   SER B  66     -41.579 -42.566  23.649  1.00 24.04           N  
ATOM    530  CA  SER B  66     -42.932 -42.024  23.573  1.00 24.04           C  
ATOM    531  C   SER B  66     -43.828 -42.895  22.698  1.00 24.04           C  
ATOM    532  CB  SER B  66     -42.908 -40.595  23.029  1.00 24.04           C  
ATOM    533  O   SER B  66     -43.352 -43.538  21.760  1.00 24.04           O  
ATOM    534  OG  SER B  66     -43.915 -39.807  23.640  1.00 24.04           O  
ATOM    535  N   THR B  67     -45.179 -42.691  22.879  1.00 24.53           N  
ATOM    536  CA  THR B  67     -46.500 -43.311  22.911  1.00 24.53           C  
ATOM    537  C   THR B  67     -47.068 -43.446  21.501  1.00 24.53           C  
ATOM    538  CB  THR B  67     -47.476 -42.501  23.785  1.00 24.53           C  
ATOM    539  O   THR B  67     -47.727 -44.438  21.185  1.00 24.53           O  
ATOM    540  CG2 THR B  67     -47.369 -42.908  25.251  1.00 24.53           C  
ATOM    541  OG1 THR B  67     -47.171 -41.106  23.664  1.00 24.53           O  
ATOM    542  N   ARG B  68     -47.132 -42.309  20.808  1.00 21.84           N  
ATOM    543  CA  ARG B  68     -48.497 -41.912  20.480  1.00 21.84           C  
ATOM    544  C   ARG B  68     -49.082 -42.810  19.395  1.00 21.84           C  
ATOM    545  CB  ARG B  68     -48.539 -40.450  20.029  1.00 21.84           C  
ATOM    546  O   ARG B  68     -48.351 -43.323  18.545  1.00 21.84           O  
ATOM    547  CG  ARG B  68     -49.852 -39.748  20.336  1.00 21.84           C  
ATOM    548  CD  ARG B  68     -49.772 -38.254  20.054  1.00 21.84           C  
ATOM    549  NE  ARG B  68     -51.060 -37.598  20.258  1.00 21.84           N  
ATOM    550  NH1 ARG B  68     -50.176 -35.721  21.275  1.00 21.84           N  
ATOM    551  NH2 ARG B  68     -52.441 -35.905  20.968  1.00 21.84           N  
ATOM    552  CZ  ARG B  68     -51.223 -36.410  20.833  1.00 21.84           C  
ATOM    553  N   GLY B  69     -50.346 -42.392  18.897  1.00 21.89           N  
ATOM    554  CA  GLY B  69     -51.718 -42.834  18.702  1.00 21.89           C  
ATOM    555  C   GLY B  69     -51.963 -43.427  17.327  1.00 21.89           C  
ATOM    556  O   GLY B  69     -51.049 -43.500  16.504  1.00 21.89           O  
ATOM    557  N   ASP B  70     -53.133 -43.025  16.699  1.00 22.16           N  
ATOM    558  CA  ASP B  70     -54.389 -43.658  16.307  1.00 22.16           C  
ATOM    559  C   ASP B  70     -54.391 -43.999  14.818  1.00 22.16           C  
ATOM    560  CB  ASP B  70     -55.574 -42.750  16.641  1.00 22.16           C  
ATOM    561  O   ASP B  70     -54.717 -45.124  14.434  1.00 22.16           O  
ATOM    562  CG  ASP B  70     -56.209 -43.073  17.982  1.00 22.16           C  
ATOM    563  OD1 ASP B  70     -56.159 -44.245  18.414  1.00 22.16           O  
ATOM    564  OD2 ASP B  70     -56.767 -42.148  18.610  1.00 22.16           O  
ATOM    565  N   ALA B  71     -54.919 -43.033  13.951  1.00 21.20           N  
ATOM    566  CA  ALA B  71     -56.308 -43.102  13.504  1.00 21.20           C  
ATOM    567  C   ALA B  71     -56.418 -43.832  12.168  1.00 21.20           C  
ATOM    568  CB  ALA B  71     -56.901 -41.699  13.391  1.00 21.20           C  
ATOM    569  O   ALA B  71     -57.208 -44.769  12.030  1.00 21.20           O  
ATOM    570  N   ASP B  72     -56.865 -43.071  11.056  1.00 20.88           N  
ATOM    571  CA  ASP B  72     -58.150 -43.098  10.364  1.00 20.88           C  
ATOM    572  C   ASP B  72     -58.080 -43.964   9.109  1.00 20.88           C  
ATOM    573  CB  ASP B  72     -58.593 -41.679  10.001  1.00 20.88           C  
ATOM    574  O   ASP B  72     -57.005 -44.144   8.531  1.00 20.88           O  
ATOM    575  CG  ASP B  72     -59.510 -41.059  11.041  1.00 20.88           C  
ATOM    576  OD1 ASP B  72     -60.101 -41.803  11.853  1.00 20.88           O  
ATOM    577  OD2 ASP B  72     -59.644 -39.817  11.046  1.00 20.88           O  
ATOM    578  N   MET B  73     -59.289 -44.231   8.498  1.00 19.73           N  
ATOM    579  CA  MET B  73     -60.092 -45.252   7.831  1.00 19.73           C  
ATOM    580  C   MET B  73     -59.805 -45.279   6.334  1.00 19.73           C  
ATOM    581  CB  MET B  73     -61.583 -45.007   8.074  1.00 19.73           C  
ATOM    582  O   MET B  73     -59.872 -46.335   5.703  1.00 19.73           O  
ATOM    583  CG  MET B  73     -62.467 -46.182   7.691  1.00 19.73           C  
ATOM    584  SD  MET B  73     -63.675 -46.610   9.004  1.00 19.73           S  
ATOM    585  CE  MET B  73     -64.985 -45.409   8.638  1.00 19.73           C  
ATOM    586  N   TYR B  74     -59.825 -44.070   5.615  1.00 19.92           N  
ATOM    587  CA  TYR B  74     -60.953 -43.957   4.697  1.00 19.92           C  
ATOM    588  C   TYR B  74     -60.722 -44.795   3.445  1.00 19.92           C  
ATOM    589  CB  TYR B  74     -61.187 -42.494   4.310  1.00 19.92           C  
ATOM    590  O   TYR B  74     -59.584 -44.957   2.999  1.00 19.92           O  
ATOM    591  CG  TYR B  74     -61.892 -41.690   5.376  1.00 19.92           C  
ATOM    592  CD1 TYR B  74     -63.282 -41.682   5.464  1.00 19.92           C  
ATOM    593  CD2 TYR B  74     -61.170 -40.937   6.296  1.00 19.92           C  
ATOM    594  CE1 TYR B  74     -63.936 -40.941   6.443  1.00 19.92           C  
ATOM    595  CE2 TYR B  74     -61.813 -40.192   7.279  1.00 19.92           C  
ATOM    596  OH  TYR B  74     -63.836 -39.466   8.316  1.00 19.92           O  
ATOM    597  CZ  TYR B  74     -63.194 -40.201   7.345  1.00 19.92           C  
ATOM    598  N   ASP B  75     -61.880 -45.222   2.732  1.00 20.53           N  
ATOM    599  CA  ASP B  75     -62.450 -46.272   1.894  1.00 20.53           C  
ATOM    600  C   ASP B  75     -62.160 -46.013   0.417  1.00 20.53           C  
ATOM    601  CB  ASP B  75     -63.959 -46.383   2.123  1.00 20.53           C  
ATOM    602  O   ASP B  75     -62.096 -46.950  -0.382  1.00 20.53           O  
ATOM    603  CG  ASP B  75     -64.372 -47.721   2.710  1.00 20.53           C  
ATOM    604  OD1 ASP B  75     -63.602 -48.699   2.603  1.00 20.53           O  
ATOM    605  OD2 ASP B  75     -65.481 -47.798   3.284  1.00 20.53           O  
ATOM    606  N   LEU B  76     -62.342 -44.706  -0.095  1.00 18.11           N  
ATOM    607  CA  LEU B  76     -63.397 -44.584  -1.095  1.00 18.11           C  
ATOM    608  C   LEU B  76     -62.973 -45.222  -2.413  1.00 18.11           C  
ATOM    609  CB  LEU B  76     -63.755 -43.112  -1.318  1.00 18.11           C  
ATOM    610  O   LEU B  76     -61.785 -45.244  -2.744  1.00 18.11           O  
ATOM    611  CG  LEU B  76     -65.132 -42.667  -0.824  1.00 18.11           C  
ATOM    612  CD1 LEU B  76     -65.015 -42.005   0.545  1.00 18.11           C  
ATOM    613  CD2 LEU B  76     -65.780 -41.720  -1.828  1.00 18.11           C  
ATOM    614  N   PRO B  77     -63.887 -45.131  -3.514  1.00 20.93           N  
ATOM    615  CA  PRO B  77     -64.650 -46.016  -4.397  1.00 20.93           C  
ATOM    616  C   PRO B  77     -64.009 -46.170  -5.774  1.00 20.93           C  
ATOM    617  CB  PRO B  77     -66.010 -45.321  -4.503  1.00 20.93           C  
ATOM    618  O   PRO B  77     -63.884 -47.289  -6.279  1.00 20.93           O  
ATOM    619  CG  PRO B  77     -65.761 -43.921  -4.042  1.00 20.93           C  
ATOM    620  CD  PRO B  77     -64.327 -43.809  -3.612  1.00 20.93           C  
ATOM    621  N   LYS B  78     -64.104 -45.083  -6.774  1.00 18.90           N  
ATOM    622  CA  LYS B  78     -65.173 -45.036  -7.769  1.00 18.90           C  
ATOM    623  C   LYS B  78     -64.697 -45.581  -9.112  1.00 18.90           C  
ATOM    624  CB  LYS B  78     -65.688 -43.606  -7.936  1.00 18.90           C  
ATOM    625  O   LYS B  78     -63.497 -45.594  -9.393  1.00 18.90           O  
ATOM    626  CG  LYS B  78     -67.205 -43.486  -7.903  1.00 18.90           C  
ATOM    627  CD  LYS B  78     -67.653 -42.032  -7.974  1.00 18.90           C  
ATOM    628  CE  LYS B  78     -69.170 -41.911  -7.923  1.00 18.90           C  
ATOM    629  NZ  LYS B  78     -69.610 -40.484  -7.894  1.00 18.90           N  
ATOM    630  N   LYS B  79     -65.339 -45.069 -10.359  1.00 19.38           N  
ATOM    631  CA  LYS B  79     -66.188 -45.612 -11.415  1.00 19.38           C  
ATOM    632  C   LYS B  79     -65.390 -45.852 -12.694  1.00 19.38           C  
ATOM    633  CB  LYS B  79     -67.361 -44.672 -11.698  1.00 19.38           C  
ATOM    634  O   LYS B  79     -65.468 -46.930 -13.287  1.00 19.38           O  
ATOM    635  CG  LYS B  79     -68.728 -45.319 -11.525  1.00 19.38           C  
ATOM    636  CD  LYS B  79     -69.853 -44.336 -11.822  1.00 19.38           C  
ATOM    637  CE  LYS B  79     -71.219 -45.003 -11.729  1.00 19.38           C  
ATOM    638  NZ  LYS B  79     -72.325 -44.000 -11.722  1.00 19.38           N  
ATOM    639  N   GLU B  80     -65.457 -44.871 -13.875  1.00 18.88           N  
ATOM    640  CA  GLU B  80     -66.364 -45.003 -15.011  1.00 18.88           C  
ATOM    641  C   GLU B  80     -65.623 -45.485 -16.255  1.00 18.88           C  
ATOM    642  CB  GLU B  80     -67.063 -43.672 -15.298  1.00 18.88           C  
ATOM    643  O   GLU B  80     -64.396 -45.396 -16.327  1.00 18.88           O  
ATOM    644  CG  GLU B  80     -68.370 -43.488 -14.540  1.00 18.88           C  
ATOM    645  CD  GLU B  80     -69.085 -42.190 -14.883  1.00 18.88           C  
ATOM    646  OE1 GLU B  80     -70.319 -42.108 -14.688  1.00 18.88           O  
ATOM    647  OE2 GLU B  80     -68.405 -41.249 -15.351  1.00 18.88           O  
ATOM    648  N   ASP B  81     -65.971 -44.901 -17.643  1.00 19.03           N  
ATOM    649  CA  ASP B  81     -66.729 -45.281 -18.832  1.00 19.03           C  
ATOM    650  C   ASP B  81     -65.803 -45.501 -20.026  1.00 19.03           C  
ATOM    651  CB  ASP B  81     -67.774 -44.214 -19.165  1.00 19.03           C  
ATOM    652  O   ASP B  81     -64.649 -45.067 -20.012  1.00 19.03           O  
ATOM    653  CG  ASP B  81     -69.168 -44.787 -19.353  1.00 19.03           C  
ATOM    654  OD1 ASP B  81     -69.319 -46.028 -19.377  1.00 19.03           O  
ATOM    655  OD2 ASP B  81     -70.123 -43.991 -19.481  1.00 19.03           O  
ATOM    656  N   ALA B  82     -66.264 -45.210 -21.451  1.00 19.08           N  
ATOM    657  CA  ALA B  82     -66.725 -45.851 -22.680  1.00 19.08           C  
ATOM    658  C   ALA B  82     -65.729 -45.637 -23.816  1.00 19.08           C  
ATOM    659  CB  ALA B  82     -68.100 -45.318 -23.074  1.00 19.08           C  
ATOM    660  O   ALA B  82     -65.337 -46.589 -24.494  1.00 19.08           O  
ATOM    661  N   LEU B  83     -65.849 -44.549 -24.802  1.00 17.64           N  
ATOM    662  CA  LEU B  83     -66.557 -44.660 -26.072  1.00 17.64           C  
ATOM    663  C   LEU B  83     -65.576 -44.778 -27.234  1.00 17.64           C  
ATOM    664  CB  LEU B  83     -67.473 -43.451 -26.283  1.00 17.64           C  
ATOM    665  O   LEU B  83     -65.706 -45.672 -28.074  1.00 17.64           O  
ATOM    666  CG  LEU B  83     -68.875 -43.549 -25.679  1.00 17.64           C  
ATOM    667  CD1 LEU B  83     -69.444 -42.156 -25.433  1.00 17.64           C  
ATOM    668  CD2 LEU B  83     -69.794 -44.355 -26.591  1.00 17.64           C  
ATOM    669  N   LEU B  84     -65.466 -43.732 -28.285  1.00 17.79           N  
ATOM    670  CA  LEU B  84     -66.086 -43.593 -29.599  1.00 17.79           C  
ATOM    671  C   LEU B  84     -65.065 -43.820 -30.709  1.00 17.79           C  
ATOM    672  CB  LEU B  84     -66.720 -42.207 -29.748  1.00 17.79           C  
ATOM    673  O   LEU B  84     -63.866 -43.617 -30.506  1.00 17.79           O  
ATOM    674  CG  LEU B  84     -68.125 -42.038 -29.169  1.00 17.79           C  
ATOM    675  CD1 LEU B  84     -68.472 -40.559 -29.041  1.00 17.79           C  
ATOM    676  CD2 LEU B  84     -69.152 -42.760 -30.036  1.00 17.79           C  
ATOM    677  N   TYR B  85     -65.462 -44.009 -32.176  1.00 19.29           N  
ATOM    678  CA  TYR B  85     -65.435 -44.727 -33.445  1.00 19.29           C  
ATOM    679  C   TYR B  85     -64.447 -44.087 -34.413  1.00 19.29           C  
ATOM    680  CB  TYR B  85     -66.832 -44.763 -34.073  1.00 19.29           C  
ATOM    681  O   TYR B  85     -63.744 -44.787 -35.146  1.00 19.29           O  
ATOM    682  CG  TYR B  85     -67.450 -46.139 -34.100  1.00 19.29           C  
ATOM    683  CD1 TYR B  85     -67.277 -46.981 -35.196  1.00 19.29           C  
ATOM    684  CD2 TYR B  85     -68.210 -46.601 -33.030  1.00 19.29           C  
ATOM    685  CE1 TYR B  85     -67.846 -48.250 -35.226  1.00 19.29           C  
ATOM    686  CE2 TYR B  85     -68.784 -47.868 -33.049  1.00 19.29           C  
ATOM    687  OH  TYR B  85     -69.163 -49.938 -34.174  1.00 19.29           O  
ATOM    688  CZ  TYR B  85     -68.597 -48.684 -34.150  1.00 19.29           C  
ATOM    689  N   GLN B  86     -64.451 -42.737 -34.766  1.00 17.09           N  
ATOM    690  CA  GLN B  86     -65.079 -42.285 -36.003  1.00 17.09           C  
ATOM    691  C   GLN B  86     -64.128 -42.429 -37.187  1.00 17.09           C  
ATOM    692  CB  GLN B  86     -65.538 -40.832 -35.872  1.00 17.09           C  
ATOM    693  O   GLN B  86     -62.909 -42.481 -37.009  1.00 17.09           O  
ATOM    694  CG  GLN B  86     -66.698 -40.469 -36.789  1.00 17.09           C  
ATOM    695  CD  GLN B  86     -67.450 -39.235 -36.324  1.00 17.09           C  
ATOM    696  NE2 GLN B  86     -68.771 -39.347 -36.227  1.00 17.09           N  
ATOM    697  OE1 GLN B  86     -66.849 -38.191 -36.054  1.00 17.09           O  
ATOM    698  N   SER B  87     -64.105 -41.500 -38.269  1.00 17.36           N  
ATOM    699  CA  SER B  87     -64.611 -41.344 -39.629  1.00 17.36           C  
ATOM    700  C   SER B  87     -63.486 -41.448 -40.653  1.00 17.36           C  
ATOM    701  CB  SER B  87     -65.330 -40.003 -39.783  1.00 17.36           C  
ATOM    702  O   SER B  87     -63.592 -42.198 -41.626  1.00 17.36           O  
ATOM    703  OG  SER B  87     -64.404 -38.930 -39.759  1.00 17.36           O  
ATOM    704  N   LYS B  88     -62.982 -40.401 -41.421  1.00 17.04           N  
ATOM    705  CA  LYS B  88     -63.472 -39.961 -42.724  1.00 17.04           C  
ATOM    706  C   LYS B  88     -62.451 -40.250 -43.821  1.00 17.04           C  
ATOM    707  CB  LYS B  88     -63.803 -38.468 -42.697  1.00 17.04           C  
ATOM    708  O   LYS B  88     -61.268 -40.452 -43.539  1.00 17.04           O  
ATOM    709  CG  LYS B  88     -65.136 -38.118 -43.341  1.00 17.04           C  
ATOM    710  CD  LYS B  88     -65.470 -36.642 -43.169  1.00 17.04           C  
ATOM    711  CE  LYS B  88     -66.779 -36.279 -43.857  1.00 17.04           C  
ATOM    712  NZ  LYS B  88     -67.268 -34.931 -43.441  1.00 17.04           N  
ATOM    713  N   GLY B  89     -62.035 -39.324 -44.727  1.00 17.14           N  
ATOM    714  CA  GLY B  89     -62.432 -38.979 -46.083  1.00 17.14           C  
ATOM    715  C   GLY B  89     -61.353 -39.265 -47.112  1.00 17.14           C  
ATOM    716  O   GLY B  89     -61.584 -40.003 -48.071  1.00 17.14           O  
ATOM    717  N   TYR B  90     -60.404 -38.389 -47.587  1.00 16.71           N  
ATOM    718  CA  TYR B  90     -60.708 -37.586 -48.766  1.00 16.71           C  
ATOM    719  C   TYR B  90     -59.824 -37.985 -49.941  1.00 16.71           C  
ATOM    720  CB  TYR B  90     -60.529 -36.095 -48.462  1.00 16.71           C  
ATOM    721  O   TYR B  90     -60.314 -38.188 -51.055  1.00 16.71           O  
ATOM    722  CG  TYR B  90     -61.811 -35.396 -48.077  1.00 16.71           C  
ATOM    723  CD1 TYR B  90     -62.632 -34.824 -49.045  1.00 16.71           C  
ATOM    724  CD2 TYR B  90     -62.202 -35.307 -46.745  1.00 16.71           C  
ATOM    725  CE1 TYR B  90     -63.813 -34.177 -48.695  1.00 16.71           C  
ATOM    726  CE2 TYR B  90     -63.380 -34.662 -46.384  1.00 16.71           C  
ATOM    727  OH  TYR B  90     -65.346 -33.463 -47.012  1.00 16.71           O  
ATOM    728  CZ  TYR B  90     -64.178 -34.102 -47.364  1.00 16.71           C  
ATOM    729  N   ASN B  91     -58.615 -37.358 -50.166  1.00 16.20           N  
ATOM    730  CA  ASN B  91     -58.491 -36.408 -51.267  1.00 16.20           C  
ATOM    731  C   ASN B  91     -57.953 -37.078 -52.527  1.00 16.20           C  
ATOM    732  CB  ASN B  91     -57.595 -35.234 -50.865  1.00 16.20           C  
ATOM    733  O   ASN B  91     -57.117 -37.980 -52.448  1.00 16.20           O  
ATOM    734  CG  ASN B  91     -58.380 -33.966 -50.595  1.00 16.20           C  
ATOM    735  ND2 ASN B  91     -57.733 -32.990 -49.969  1.00 16.20           N  
ATOM    736  OD1 ASN B  91     -59.559 -33.864 -50.945  1.00 16.20           O  
ATOM    737  N   ASP B  92     -57.927 -36.563 -53.814  1.00 17.81           N  
ATOM    738  CA  ASP B  92     -58.443 -36.629 -55.178  1.00 17.81           C  
ATOM    739  C   ASP B  92     -57.334 -36.976 -56.168  1.00 17.81           C  
ATOM    740  CB  ASP B  92     -59.100 -35.304 -55.569  1.00 17.81           C  
ATOM    741  O   ASP B  92     -57.511 -37.841 -57.029  1.00 17.81           O  
ATOM    742  CG  ASP B  92     -60.617 -35.354 -55.508  1.00 17.81           C  
ATOM    743  OD1 ASP B  92     -61.190 -36.464 -55.479  1.00 17.81           O  
ATOM    744  OD2 ASP B  92     -61.245 -34.273 -55.493  1.00 17.81           O  
ATOM    745  N   ASP B  93     -56.353 -35.996 -56.420  1.00 18.30           N  
ATOM    746  CA  ASP B  93     -56.369 -35.290 -57.697  1.00 18.30           C  
ATOM    747  C   ASP B  93     -55.584 -36.055 -58.759  1.00 18.30           C  
ATOM    748  CB  ASP B  93     -55.800 -33.878 -57.537  1.00 18.30           C  
ATOM    749  O   ASP B  93     -54.706 -36.857 -58.432  1.00 18.30           O  
ATOM    750  CG  ASP B  93     -56.876 -32.819 -57.381  1.00 18.30           C  
ATOM    751  OD1 ASP B  93     -58.062 -33.110 -57.648  1.00 18.30           O  
ATOM    752  OD2 ASP B  93     -56.535 -31.682 -56.989  1.00 18.30           O  
ATOM    753  N   TYR B  94     -55.042 -35.454 -59.971  1.00 18.90           N  
ATOM    754  CA  TYR B  94     -55.468 -35.340 -61.361  1.00 18.90           C  
ATOM    755  C   TYR B  94     -54.399 -35.876 -62.305  1.00 18.90           C  
ATOM    756  CB  TYR B  94     -55.789 -33.883 -61.708  1.00 18.90           C  
ATOM    757  O   TYR B  94     -53.245 -36.055 -61.908  1.00 18.90           O  
ATOM    758  CG  TYR B  94     -57.264 -33.566 -61.692  1.00 18.90           C  
ATOM    759  CD1 TYR B  94     -58.035 -33.684 -62.846  1.00 18.90           C  
ATOM    760  CD2 TYR B  94     -57.891 -33.146 -60.523  1.00 18.90           C  
ATOM    761  CE1 TYR B  94     -59.395 -33.391 -62.837  1.00 18.90           C  
ATOM    762  CE2 TYR B  94     -59.250 -32.850 -60.502  1.00 18.90           C  
ATOM    763  OH  TYR B  94     -61.338 -32.684 -61.647  1.00 18.90           O  
ATOM    764  CZ  TYR B  94     -59.992 -32.976 -61.662  1.00 18.90           C  
ATOM    765  N   TYR B  95     -53.801 -35.053 -63.458  1.00 19.59           N  
ATOM    766  CA  TYR B  95     -54.186 -35.033 -64.865  1.00 19.59           C  
ATOM    767  C   TYR B  95     -53.019 -35.441 -65.756  1.00 19.59           C  
ATOM    768  CB  TYR B  95     -54.688 -33.643 -65.266  1.00 19.59           C  
ATOM    769  O   TYR B  95     -51.873 -35.494 -65.303  1.00 19.59           O  
ATOM    770  CG  TYR B  95     -56.192 -33.520 -65.278  1.00 19.59           C  
ATOM    771  CD1 TYR B  95     -56.925 -33.809 -66.427  1.00 19.59           C  
ATOM    772  CD2 TYR B  95     -56.884 -33.114 -64.142  1.00 19.59           C  
ATOM    773  CE1 TYR B  95     -58.311 -33.696 -66.443  1.00 19.59           C  
ATOM    774  CE2 TYR B  95     -58.270 -32.997 -64.147  1.00 19.59           C  
ATOM    775  OH  TYR B  95     -60.346 -33.176 -65.311  1.00 19.59           O  
ATOM    776  CZ  TYR B  95     -58.974 -33.290 -65.300  1.00 19.59           C  
ATOM    777  N   GLU B  96     -52.324 -34.462 -66.755  1.00 20.32           N  
ATOM    778  CA  GLU B  96     -52.576 -34.290 -68.182  1.00 20.32           C  
ATOM    779  C   GLU B  96     -51.382 -34.748 -69.014  1.00 20.32           C  
ATOM    780  CB  GLU B  96     -52.906 -32.828 -68.497  1.00 20.32           C  
ATOM    781  O   GLU B  96     -50.253 -34.787 -68.519  1.00 20.32           O  
ATOM    782  CG  GLU B  96     -53.865 -32.652 -69.666  1.00 20.32           C  
ATOM    783  CD  GLU B  96     -54.218 -31.199 -69.939  1.00 20.32           C  
ATOM    784  OE1 GLU B  96     -54.926 -30.922 -70.934  1.00 20.32           O  
ATOM    785  OE2 GLU B  96     -53.782 -30.329 -69.152  1.00 20.32           O  
ATOM    786  N   GLU B  97     -50.977 -34.288 -70.453  1.00 22.28           N  
ATOM    787  CA  GLU B  97     -51.089 -34.692 -71.851  1.00 22.28           C  
ATOM    788  C   GLU B  97     -49.757 -34.534 -72.579  1.00 22.28           C  
ATOM    789  CB  GLU B  97     -52.175 -33.880 -72.561  1.00 22.28           C  
ATOM    790  O   GLU B  97     -49.306 -35.454 -73.266  1.00 22.28           O  
ATOM    791  CG  GLU B  97     -53.499 -34.616 -72.703  1.00 22.28           C  
ATOM    792  CD  GLU B  97     -54.400 -34.028 -73.777  1.00 22.28           C  
ATOM    793  OE1 GLU B  97     -55.251 -34.765 -74.326  1.00 22.28           O  
ATOM    794  OE2 GLU B  97     -54.254 -32.821 -74.074  1.00 22.28           O  
ATOM    795  N   SER B  98     -49.214 -33.262 -73.244  1.00 21.87           N  
ATOM    796  CA  SER B  98     -49.352 -32.937 -74.660  1.00 21.87           C  
ATOM    797  C   SER B  98     -48.044 -33.165 -75.410  1.00 21.87           C  
ATOM    798  CB  SER B  98     -49.804 -31.487 -74.836  1.00 21.87           C  
ATOM    799  O   SER B  98     -46.974 -33.219 -74.800  1.00 21.87           O  
ATOM    800  OG  SER B  98     -50.129 -30.906 -73.585  1.00 21.87           O  
ATOM    801  N   TYR B  99     -47.609 -32.657 -76.809  1.00 21.49           N  
ATOM    802  CA  TYR B  99     -47.466 -32.945 -78.231  1.00 21.49           C  
ATOM    803  C   TYR B  99     -46.099 -32.505 -78.742  1.00 21.49           C  
ATOM    804  CB  TYR B  99     -48.571 -32.251 -79.034  1.00 21.49           C  
ATOM    805  O   TYR B  99     -45.348 -31.837 -78.028  1.00 21.49           O  
ATOM    806  CG  TYR B  99     -49.939 -32.858 -78.832  1.00 21.49           C  
ATOM    807  CD1 TYR B  99     -50.370 -33.928 -79.613  1.00 21.49           C  
ATOM    808  CD2 TYR B  99     -50.803 -32.361 -77.862  1.00 21.49           C  
ATOM    809  CE1 TYR B  99     -51.630 -34.488 -79.433  1.00 21.49           C  
ATOM    810  CE2 TYR B  99     -52.065 -32.914 -77.673  1.00 21.49           C  
ATOM    811  OH  TYR B  99     -53.718 -34.527 -78.278  1.00 21.49           O  
ATOM    812  CZ  TYR B  99     -52.469 -33.976 -78.461  1.00 21.49           C  
ATOM    813  N   PHE B 100     -45.739 -31.371 -79.900  1.00 20.99           N  
ATOM    814  CA  PHE B 100     -45.641 -31.299 -81.353  1.00 20.99           C  
ATOM    815  C   PHE B 100     -44.283 -30.751 -81.778  1.00 20.99           C  
ATOM    816  CB  PHE B 100     -46.762 -30.426 -81.927  1.00 20.99           C  
ATOM    817  O   PHE B 100     -43.577 -30.138 -80.975  1.00 20.99           O  
ATOM    818  CG  PHE B 100     -47.866 -31.211 -82.582  1.00 20.99           C  
ATOM    819  CD1 PHE B 100     -47.795 -31.545 -83.929  1.00 20.99           C  
ATOM    820  CD2 PHE B 100     -48.976 -31.613 -81.851  1.00 20.99           C  
ATOM    821  CE1 PHE B 100     -48.816 -32.271 -84.538  1.00 20.99           C  
ATOM    822  CE2 PHE B 100     -50.000 -32.339 -82.453  1.00 20.99           C  
ATOM    823  CZ  PHE B 100     -49.919 -32.666 -83.797  1.00 20.99           C  
ATOM    824  N   THR B 101     -43.922 -29.647 -82.943  1.00 22.27           N  
ATOM    825  CA  THR B 101     -43.679 -29.515 -84.375  1.00 22.27           C  
ATOM    826  C   THR B 101     -42.388 -28.744 -84.635  1.00 22.27           C  
ATOM    827  CB  THR B 101     -44.852 -28.809 -85.079  1.00 22.27           C  
ATOM    828  O   THR B 101     -41.885 -28.049 -83.750  1.00 22.27           O  
ATOM    829  CG2 THR B 101     -45.560 -29.750 -86.047  1.00 22.27           C  
ATOM    830  OG1 THR B 101     -45.792 -28.360 -84.094  1.00 22.27           O  
ATOM    831  N   THR B 102     -41.926 -27.811 -86.006  1.00 24.03           N  
ATOM    832  CA  THR B 102     -41.313 -27.690 -87.324  1.00 24.03           C  
ATOM    833  C   THR B 102     -40.377 -26.485 -87.376  1.00 24.03           C  
ATOM    834  CB  THR B 102     -42.380 -27.562 -88.427  1.00 24.03           C  
ATOM    835  O   THR B 102     -39.250 -26.590 -87.863  1.00 24.03           O  
ATOM    836  CG2 THR B 102     -41.758 -27.701 -89.812  1.00 24.03           C  
ATOM    837  OG1 THR B 102     -43.365 -28.589 -88.252  1.00 24.03           O  
ATOM    838  N   ARG B 103     -40.607 -25.023 -87.971  1.00 21.05           N  
ATOM    839  CA  ARG B 103     -40.531 -24.426 -89.300  1.00 21.05           C  
ATOM    840  C   ARG B 103     -39.406 -23.400 -89.376  1.00 21.05           C  
ATOM    841  CB  ARG B 103     -41.863 -23.772 -89.673  1.00 21.05           C  
ATOM    842  O   ARG B 103     -38.973 -22.868 -88.351  1.00 21.05           O  
ATOM    843  CG  ARG B 103     -42.602 -24.479 -90.799  1.00 21.05           C  
ATOM    844  CD  ARG B 103     -43.902 -23.770 -91.152  1.00 21.05           C  
ATOM    845  NE  ARG B 103     -44.411 -24.195 -92.453  1.00 21.05           N  
ATOM    846  NH1 ARG B 103     -46.632 -23.823 -91.935  1.00 21.05           N  
ATOM    847  NH2 ARG B 103     -46.050 -24.616 -94.006  1.00 21.05           N  
ATOM    848  CZ  ARG B 103     -45.697 -24.210 -92.795  1.00 21.05           C  
ATOM    849  N   THR B 104     -39.438 -22.018 -90.115  1.00 20.25           N  
ATOM    850  CA  THR B 104     -39.220 -21.362 -91.400  1.00 20.25           C  
ATOM    851  C   THR B 104     -38.281 -20.170 -91.246  1.00 20.25           C  
ATOM    852  CB  THR B 104     -40.549 -20.896 -92.021  1.00 20.25           C  
ATOM    853  O   THR B 104     -37.349 -20.001 -92.035  1.00 20.25           O  
ATOM    854  CG2 THR B 104     -41.299 -22.062 -92.656  1.00 20.25           C  
ATOM    855  OG1 THR B 104     -41.370 -20.315 -91.000  1.00 20.25           O  
ATOM    856  N   TYR B 105     -38.606 -18.620 -91.168  1.00 16.86           N  
ATOM    857  CA  TYR B 105     -38.699 -17.653 -92.255  1.00 16.86           C  
ATOM    858  C   TYR B 105     -37.660 -16.550 -92.094  1.00 16.86           C  
ATOM    859  CB  TYR B 105     -40.103 -17.043 -92.313  1.00 16.86           C  
ATOM    860  O   TYR B 105     -37.013 -16.152 -93.066  1.00 16.86           O  
ATOM    861  CG  TYR B 105     -40.804 -17.258 -93.633  1.00 16.86           C  
ATOM    862  CD1 TYR B 105     -40.723 -16.308 -94.649  1.00 16.86           C  
ATOM    863  CD2 TYR B 105     -41.549 -18.409 -93.865  1.00 16.86           C  
ATOM    864  CE1 TYR B 105     -41.369 -16.501 -95.866  1.00 16.86           C  
ATOM    865  CE2 TYR B 105     -42.199 -18.612 -95.078  1.00 16.86           C  
ATOM    866  OH  TYR B 105     -42.744 -17.850 -97.273  1.00 16.86           O  
ATOM    867  CZ  TYR B 105     -42.103 -17.654 -96.071  1.00 16.86           C  
ATOM    868  N   GLY B 106     -37.763 -14.985 -91.609  1.00 16.91           N  
ATOM    869  CA  GLY B 106     -38.091 -13.831 -92.430  1.00 16.91           C  
ATOM    870  C   GLY B 106     -36.976 -12.803 -92.488  1.00 16.91           C  
ATOM    871  O   GLY B 106     -36.028 -12.863 -91.703  1.00 16.91           O  
ATOM    872  N   GLU B 107     -37.005 -11.149 -92.496  1.00 18.87           N  
ATOM    873  CA  GLU B 107     -36.988 -10.093 -93.503  1.00 18.87           C  
ATOM    874  C   GLU B 107     -35.927  -9.043 -93.185  1.00 18.87           C  
ATOM    875  CB  GLU B 107     -38.365  -9.432 -93.613  1.00 18.87           C  
ATOM    876  O   GLU B 107     -35.404  -8.388 -94.089  1.00 18.87           O  
ATOM    877  CG  GLU B 107     -39.259 -10.046 -94.680  1.00 18.87           C  
ATOM    878  CD  GLU B 107     -40.178  -9.036 -95.347  1.00 18.87           C  
ATOM    879  OE1 GLU B 107     -40.245  -9.008 -96.597  1.00 18.87           O  
ATOM    880  OE2 GLU B 107     -40.836  -8.264 -94.613  1.00 18.87           O  
ATOM    881  N   PRO B 108     -35.596  -7.922 -92.181  1.00 18.05           N  
ATOM    882  CA  PRO B 108     -36.157  -6.612 -92.521  1.00 18.05           C  
ATOM    883  C   PRO B 108     -35.110  -5.648 -93.074  1.00 18.05           C  
ATOM    884  CB  PRO B 108     -36.712  -6.109 -91.186  1.00 18.05           C  
ATOM    885  O   PRO B 108     -33.909  -5.866 -92.896  1.00 18.05           O  
ATOM    886  CG  PRO B 108     -35.920  -6.833 -90.146  1.00 18.05           C  
ATOM    887  CD  PRO B 108     -35.095  -7.888 -90.823  1.00 18.05           C  
ATOM    888  N   GLU B 109     -35.002  -3.991 -92.775  1.00 18.46           N  
ATOM    889  CA  GLU B 109     -35.408  -2.764 -93.455  1.00 18.46           C  
ATOM    890  C   GLU B 109     -34.207  -1.867 -93.739  1.00 18.46           C  
ATOM    891  CB  GLU B 109     -36.446  -2.006 -92.623  1.00 18.46           C  
ATOM    892  O   GLU B 109     -34.064  -1.343 -94.846  1.00 18.46           O  
ATOM    893  CG  GLU B 109     -37.523  -1.326 -93.455  1.00 18.46           C  
ATOM    894  CD  GLU B 109     -38.541  -0.570 -92.616  1.00 18.46           C  
ATOM    895  OE1 GLU B 109     -39.272   0.282 -93.170  1.00 18.46           O  
ATOM    896  OE2 GLU B 109     -38.608  -0.833 -91.394  1.00 18.46           O  
ATOM    897  N   SER B 110     -34.108  -0.264 -93.376  1.00 17.71           N  
ATOM    898  CA  SER B 110     -34.450   0.934 -94.135  1.00 17.71           C  
ATOM    899  C   SER B 110     -33.208   1.760 -94.454  1.00 17.71           C  
ATOM    900  CB  SER B 110     -35.456   1.789 -93.363  1.00 17.71           C  
ATOM    901  O   SER B 110     -32.121   1.476 -93.948  1.00 17.71           O  
ATOM    902  OG  SER B 110     -35.410   3.137 -93.798  1.00 17.71           O  
ATOM    903  N   ALA B 111     -33.193   3.385 -94.263  1.00 17.45           N  
ATOM    904  CA  ALA B 111     -33.413   4.559 -95.103  1.00 17.45           C  
ATOM    905  C   ALA B 111     -32.156   5.421 -95.181  1.00 17.45           C  
ATOM    906  CB  ALA B 111     -34.586   5.381 -94.572  1.00 17.45           C  
ATOM    907  O   ALA B 111     -31.750   5.840 -96.267  1.00 17.45           O  
ATOM    908  N   GLY B 112     -32.171   6.925 -94.652  1.00 16.86           N  
ATOM    909  CA  GLY B 112     -32.365   8.194 -95.336  1.00 16.86           C  
ATOM    910  C   GLY B 112     -31.128   9.071 -95.330  1.00 16.86           C  
ATOM    911  O   GLY B 112     -30.722   9.588 -96.373  1.00 16.86           O  
ATOM    912  N   PRO B 113     -31.109  10.437 -94.613  1.00 17.22           N  
ATOM    913  CA  PRO B 113     -31.422  11.730 -95.228  1.00 17.22           C  
ATOM    914  C   PRO B 113     -30.182  12.593 -95.450  1.00 17.22           C  
ATOM    915  CB  PRO B 113     -32.367  12.382 -94.216  1.00 17.22           C  
ATOM    916  O   PRO B 113     -29.116  12.302 -94.901  1.00 17.22           O  
ATOM    917  CG  PRO B 113     -31.950  11.828 -92.892  1.00 17.22           C  
ATOM    918  CD  PRO B 113     -30.945  10.737 -93.126  1.00 17.22           C  
ATOM    919  N   SER B 114     -30.142  14.070 -94.854  1.00 17.20           N  
ATOM    920  CA  SER B 114     -30.420  15.380 -95.434  1.00 17.20           C  
ATOM    921  C   SER B 114     -29.167  16.250 -95.459  1.00 17.20           C  
ATOM    922  CB  SER B 114     -31.528  16.089 -94.654  1.00 17.20           C  
ATOM    923  O   SER B 114     -28.206  15.983 -94.735  1.00 17.20           O  
ATOM    924  OG  SER B 114     -31.507  15.705 -93.290  1.00 17.20           O  
ATOM    925  N   ARG B 115     -29.227  17.791 -94.939  1.00 16.85           N  
ATOM    926  CA  ARG B 115     -29.415  19.069 -95.619  1.00 16.85           C  
ATOM    927  C   ARG B 115     -28.196  19.968 -95.441  1.00 16.85           C  
ATOM    928  CB  ARG B 115     -30.668  19.776 -95.098  1.00 16.85           C  
ATOM    929  O   ARG B 115     -27.725  20.580 -96.402  1.00 16.85           O  
ATOM    930  CG  ARG B 115     -31.638  20.195 -96.192  1.00 16.85           C  
ATOM    931  CD  ARG B 115     -32.893  20.837 -95.617  1.00 16.85           C  
ATOM    932  NE  ARG B 115     -33.776  21.332 -96.669  1.00 16.85           N  
ATOM    933  NH1 ARG B 115     -35.388  22.138 -95.224  1.00 16.85           N  
ATOM    934  NH2 ARG B 115     -35.664  22.349 -97.490  1.00 16.85           N  
ATOM    935  CZ  ARG B 115     -34.941  21.939 -96.458  1.00 16.85           C  
ATOM    936  N   ALA B 116     -28.305  21.453 -94.708  1.00 17.12           N  
ATOM    937  CA  ALA B 116     -28.548  22.764 -95.304  1.00 17.12           C  
ATOM    938  C   ALA B 116     -27.365  23.700 -95.072  1.00 17.12           C  
ATOM    939  CB  ALA B 116     -29.827  23.377 -94.738  1.00 17.12           C  
ATOM    940  O   ALA B 116     -26.900  24.365 -96.001  1.00 17.12           O  
ATOM    941  N   VAL B 117     -27.485  24.991 -94.152  1.00 17.43           N  
ATOM    942  CA  VAL B 117     -27.807  26.346 -94.587  1.00 17.43           C  
ATOM    943  C   VAL B 117     -26.619  27.270 -94.324  1.00 17.43           C  
ATOM    944  CB  VAL B 117     -29.069  26.886 -93.879  1.00 17.43           C  
ATOM    945  O   VAL B 117     -26.236  28.060 -95.189  1.00 17.43           O  
ATOM    946  CG1 VAL B 117     -29.321  28.343 -94.260  1.00 17.43           C  
ATOM    947  CG2 VAL B 117     -30.283  26.023 -94.221  1.00 17.43           C  
ATOM    948  N   ARG B 118     -26.566  28.366 -93.159  1.00 16.64           N  
ATOM    949  CA  ARG B 118     -27.028  29.741 -93.317  1.00 16.64           C  
ATOM    950  C   ARG B 118     -25.864  30.722 -93.236  1.00 16.64           C  
ATOM    951  CB  ARG B 118     -28.076  30.082 -92.255  1.00 16.64           C  
ATOM    952  O   ARG B 118     -25.753  31.632 -94.061  1.00 16.64           O  
ATOM    953  CG  ARG B 118     -29.499  29.731 -92.659  1.00 16.64           C  
ATOM    954  CD  ARG B 118     -30.523  30.385 -91.741  1.00 16.64           C  
ATOM    955  NE  ARG B 118     -31.866  30.337 -92.312  1.00 16.64           N  
ATOM    956  NH1 ARG B 118     -32.936  31.006 -90.377  1.00 16.64           N  
ATOM    957  NH2 ARG B 118     -34.152  30.556 -92.267  1.00 16.64           N  
ATOM    958  CZ  ARG B 118     -32.982  30.633 -91.651  1.00 16.64           C  
ATOM    959  N   GLN B 119     -25.733  31.804 -92.047  1.00 16.96           N  
ATOM    960  CA  GLN B 119     -26.232  33.174 -92.098  1.00 16.96           C  
ATOM    961  C   GLN B 119     -25.083  34.178 -92.098  1.00 16.96           C  
ATOM    962  CB  GLN B 119     -27.169  33.448 -90.921  1.00 16.96           C  
ATOM    963  O   GLN B 119     -23.967  33.853 -91.685  1.00 16.96           O  
ATOM    964  CG  GLN B 119     -28.589  33.807 -91.337  1.00 16.96           C  
ATOM    965  CD  GLN B 119     -29.547  33.868 -90.162  1.00 16.96           C  
ATOM    966  NE2 GLN B 119     -30.830  34.055 -90.452  1.00 16.96           N  
ATOM    967  OE1 GLN B 119     -29.137  33.747 -89.003  1.00 16.96           O  
ATOM    968  N   SER B 120     -24.876  35.336 -90.925  1.00 17.30           N  
ATOM    969  CA  SER B 120     -25.328  36.723 -90.954  1.00 17.30           C  
ATOM    970  C   SER B 120     -24.153  37.690 -90.852  1.00 17.30           C  
ATOM    971  CB  SER B 120     -26.318  36.989 -89.818  1.00 17.30           C  
ATOM    972  O   SER B 120     -23.073  37.316 -90.390  1.00 17.30           O  
ATOM    973  OG  SER B 120     -25.701  36.792 -88.558  1.00 17.30           O  
ATOM    974  N   VAL B 121     -24.199  39.049 -90.028  1.00 17.82           N  
ATOM    975  CA  VAL B 121     -24.380  40.413 -90.513  1.00 17.82           C  
ATOM    976  C   VAL B 121     -23.203  41.279 -90.070  1.00 17.82           C  
ATOM    977  CB  VAL B 121     -25.708  41.023 -90.012  1.00 17.82           C  
ATOM    978  O   VAL B 121     -22.620  42.007 -90.878  1.00 17.82           O  
ATOM    979  CG1 VAL B 121     -25.911  42.423 -90.588  1.00 17.82           C  
ATOM    980  CG2 VAL B 121     -26.882  40.116 -90.377  1.00 17.82           C  
ATOM    981  N   THR B 122     -23.141  42.397 -88.848  1.00 18.25           N  
ATOM    982  CA  THR B 122     -23.516  43.804 -88.940  1.00 18.25           C  
ATOM    983  C   THR B 122     -22.349  44.702 -88.543  1.00 18.25           C  
ATOM    984  CB  THR B 122     -24.734  44.117 -88.051  1.00 18.25           C  
ATOM    985  O   THR B 122     -21.220  44.230 -88.390  1.00 18.25           O  
ATOM    986  CG2 THR B 122     -25.971  43.363 -88.528  1.00 18.25           C  
ATOM    987  OG1 THR B 122     -24.444  43.732 -86.702  1.00 18.25           O  
ATOM    988  N   SER B 123     -22.254  45.822 -87.255  1.00 18.92           N  
ATOM    989  CA  SER B 123     -22.638  47.228 -87.315  1.00 18.92           C  
ATOM    990  C   SER B 123     -21.467  48.136 -86.953  1.00 18.92           C  
ATOM    991  CB  SER B 123     -23.815  47.504 -86.379  1.00 18.92           C  
ATOM    992  O   SER B 123     -20.497  47.691 -86.336  1.00 18.92           O  
ATOM    993  OG  SER B 123     -23.535  48.601 -85.527  1.00 18.92           O  
ATOM    994  N   PHE B 124     -21.337  49.221 -85.614  1.00 17.91           N  
ATOM    995  CA  PHE B 124     -21.673  50.640 -85.622  1.00 17.91           C  
ATOM    996  C   PHE B 124     -20.467  51.485 -85.233  1.00 17.91           C  
ATOM    997  CB  PHE B 124     -22.841  50.922 -84.672  1.00 17.91           C  
ATOM    998  O   PHE B 124     -19.516  50.980 -84.633  1.00 17.91           O  
ATOM    999  CG  PHE B 124     -24.194  50.687 -85.286  1.00 17.91           C  
ATOM   1000  CD1 PHE B 124     -24.836  51.694 -85.996  1.00 17.91           C  
ATOM   1001  CD2 PHE B 124     -24.825  49.457 -85.153  1.00 17.91           C  
ATOM   1002  CE1 PHE B 124     -26.089  51.478 -86.565  1.00 17.91           C  
ATOM   1003  CE2 PHE B 124     -26.077  49.234 -85.719  1.00 17.91           C  
ATOM   1004  CZ  PHE B 124     -26.708  50.246 -86.424  1.00 17.91           C  
ATOM   1005  N   PRO B 125     -20.420  52.893 -84.181  1.00 19.32           N  
ATOM   1006  CA  PRO B 125     -20.354  54.321 -84.502  1.00 19.32           C  
ATOM   1007  C   PRO B 125     -19.160  55.017 -83.853  1.00 19.32           C  
ATOM   1008  CB  PRO B 125     -21.672  54.868 -83.949  1.00 19.32           C  
ATOM   1009  O   PRO B 125     -18.481  54.427 -83.009  1.00 19.32           O  
ATOM   1010  CG  PRO B 125     -22.044  53.928 -82.848  1.00 19.32           C  
ATOM   1011  CD  PRO B 125     -21.093  52.766 -82.871  1.00 19.32           C  
ATOM   1012  N   ASP B 126     -19.104  56.368 -82.721  1.00 19.91           N  
ATOM   1013  CA  ASP B 126     -19.134  57.817 -82.894  1.00 19.91           C  
ATOM   1014  C   ASP B 126     -18.105  58.499 -81.996  1.00 19.91           C  
ATOM   1015  CB  ASP B 126     -20.533  58.363 -82.600  1.00 19.91           C  
ATOM   1016  O   ASP B 126     -17.360  59.371 -82.447  1.00 19.91           O  
ATOM   1017  CG  ASP B 126     -21.024  59.336 -83.658  1.00 19.91           C  
ATOM   1018  OD1 ASP B 126     -20.242  59.698 -84.564  1.00 19.91           O  
ATOM   1019  OD2 ASP B 126     -22.202  59.746 -83.584  1.00 19.91           O  
ATOM   1020  N   ALA B 127     -18.209  59.351 -80.629  1.00 19.68           N  
ATOM   1021  CA  ALA B 127     -18.447  60.786 -80.501  1.00 19.68           C  
ATOM   1022  C   ALA B 127     -17.280  61.477 -79.801  1.00 19.68           C  
ATOM   1023  CB  ALA B 127     -19.747  61.044 -79.742  1.00 19.68           C  
ATOM   1024  O   ALA B 127     -16.477  60.824 -79.130  1.00 19.68           O  
ATOM   1025  N   ASP B 128     -17.232  62.646 -78.536  1.00 21.03           N  
ATOM   1026  CA  ASP B 128     -17.282  64.105 -78.525  1.00 21.03           C  
ATOM   1027  C   ASP B 128     -16.217  64.685 -77.598  1.00 21.03           C  
ATOM   1028  CB  ASP B 128     -18.670  64.591 -78.101  1.00 21.03           C  
ATOM   1029  O   ASP B 128     -15.509  65.624 -77.967  1.00 21.03           O  
ATOM   1030  CG  ASP B 128     -19.465  65.189 -79.249  1.00 21.03           C  
ATOM   1031  OD1 ASP B 128     -18.863  65.568 -80.276  1.00 21.03           O  
ATOM   1032  OD2 ASP B 128     -20.705  65.283 -79.123  1.00 21.03           O  
ATOM   1033  N   ALA B 129     -16.191  65.200 -76.093  1.00 19.17           N  
ATOM   1034  CA  ALA B 129     -16.526  66.540 -75.619  1.00 19.17           C  
ATOM   1035  C   ALA B 129     -15.315  67.215 -74.982  1.00 19.17           C  
ATOM   1036  CB  ALA B 129     -17.682  66.479 -74.623  1.00 19.17           C  
ATOM   1037  O   ALA B 129     -14.372  66.541 -74.559  1.00 19.17           O  
ATOM   1038  N   PHE B 130     -15.187  68.444 -73.761  1.00 23.14           N  
ATOM   1039  CA  PHE B 130     -14.995  69.889 -73.723  1.00 23.14           C  
ATOM   1040  C   PHE B 130     -13.972  70.271 -72.660  1.00 23.14           C  
ATOM   1041  CB  PHE B 130     -16.324  70.602 -73.452  1.00 23.14           C  
ATOM   1042  O   PHE B 130     -13.060  71.058 -72.924  1.00 23.14           O  
ATOM   1043  CG  PHE B 130     -17.177  70.783 -74.679  1.00 23.14           C  
ATOM   1044  CD1 PHE B 130     -16.983  71.869 -75.523  1.00 23.14           C  
ATOM   1045  CD2 PHE B 130     -18.172  69.865 -74.989  1.00 23.14           C  
ATOM   1046  CE1 PHE B 130     -17.770  72.039 -76.659  1.00 23.14           C  
ATOM   1047  CE2 PHE B 130     -18.963  70.028 -76.122  1.00 23.14           C  
ATOM   1048  CZ  PHE B 130     -18.761  71.117 -76.956  1.00 23.14           C  
ATOM   1049  N   HIS B 131     -13.965  70.561 -71.132  1.00 18.14           N  
ATOM   1050  CA  HIS B 131     -14.296  71.836 -70.506  1.00 18.14           C  
ATOM   1051  C   HIS B 131     -13.089  72.424 -69.783  1.00 18.14           C  
ATOM   1052  CB  HIS B 131     -15.462  71.667 -69.530  1.00 18.14           C  
ATOM   1053  O   HIS B 131     -12.140  71.705 -69.463  1.00 18.14           O  
ATOM   1054  CG  HIS B 131     -16.770  72.151 -70.069  1.00 18.14           C  
ATOM   1055  CD2 HIS B 131     -17.949  71.510 -70.250  1.00 18.14           C  
ATOM   1056  ND1 HIS B 131     -16.964  73.446 -70.498  1.00 18.14           N  
ATOM   1057  CE1 HIS B 131     -18.210  73.581 -70.921  1.00 18.14           C  
ATOM   1058  NE2 HIS B 131     -18.829  72.421 -70.781  1.00 18.14           N  
ATOM   1059  N   HIS B 132     -12.896  73.070 -68.227  1.00 18.33           N  
ATOM   1060  CA  HIS B 132     -13.005  74.429 -67.709  1.00 18.33           C  
ATOM   1061  C   HIS B 132     -11.792  74.795 -66.861  1.00 18.33           C  
ATOM   1062  CB  HIS B 132     -14.287  74.589 -66.889  1.00 18.33           C  
ATOM   1063  O   HIS B 132     -10.664  74.813 -67.359  1.00 18.33           O  
ATOM   1064  CG  HIS B 132     -15.171  75.697 -67.367  1.00 18.33           C  
ATOM   1065  CD2 HIS B 132     -16.210  76.325 -66.769  1.00 18.33           C  
ATOM   1066  ND1 HIS B 132     -15.028  76.280 -68.607  1.00 18.33           N  
ATOM   1067  CE1 HIS B 132     -15.945  77.223 -68.752  1.00 18.33           C  
ATOM   1068  NE2 HIS B 132     -16.675  77.270 -67.651  1.00 18.33           N  
ATOM   1069  N   GLN B 133     -11.641  75.144 -65.189  1.00 19.34           N  
ATOM   1070  CA  GLN B 133     -11.775  76.404 -64.466  1.00 19.34           C  
ATOM   1071  C   GLN B 133     -10.522  76.705 -63.647  1.00 19.34           C  
ATOM   1072  CB  GLN B 133     -13.003  76.373 -63.554  1.00 19.34           C  
ATOM   1073  O   GLN B 133      -9.732  75.804 -63.359  1.00 19.34           O  
ATOM   1074  CG  GLN B 133     -13.796  77.673 -63.545  1.00 19.34           C  
ATOM   1075  CD  GLN B 133     -15.120  77.547 -62.816  1.00 19.34           C  
ATOM   1076  NE2 GLN B 133     -16.128  78.272 -63.288  1.00 19.34           N  
ATOM   1077  OE1 GLN B 133     -15.237  76.804 -61.837  1.00 19.34           O  
ATOM   1078  N   VAL B 134     -10.295  77.664 -62.134  1.00 24.92           N  
ATOM   1079  CA  VAL B 134      -9.919  79.037 -61.812  1.00 24.92           C  
ATOM   1080  C   VAL B 134      -9.051  79.055 -60.556  1.00 24.92           C  
ATOM   1081  CB  VAL B 134     -11.162  79.934 -61.614  1.00 24.92           C  
ATOM   1082  O   VAL B 134      -8.037  79.755 -60.505  1.00 24.92           O  
ATOM   1083  CG1 VAL B 134     -10.748  81.376 -61.325  1.00 24.92           C  
ATOM   1084  CG2 VAL B 134     -12.067  79.871 -62.843  1.00 24.92           C  
ATOM   1085  N   HIS B 135      -9.102  78.654 -59.154  1.00 18.93           N  
ATOM   1086  CA  HIS B 135      -9.528  79.572 -58.104  1.00 18.93           C  
ATOM   1087  C   HIS B 135      -8.341  80.050 -57.274  1.00 18.93           C  
ATOM   1088  CB  HIS B 135     -10.566  78.907 -57.199  1.00 18.93           C  
ATOM   1089  O   HIS B 135      -7.286  79.411 -57.266  1.00 18.93           O  
ATOM   1090  CG  HIS B 135     -11.922  79.534 -57.278  1.00 18.93           C  
ATOM   1091  CD2 HIS B 135     -13.003  79.223 -58.032  1.00 18.93           C  
ATOM   1092  ND1 HIS B 135     -12.282  80.625 -56.518  1.00 18.93           N  
ATOM   1093  CE1 HIS B 135     -13.531  80.958 -56.801  1.00 18.93           C  
ATOM   1094  NE2 HIS B 135     -13.990  80.123 -57.717  1.00 18.93           N  
ATOM   1095  N   ASP B 136      -8.129  80.293 -55.553  1.00 19.59           N  
ATOM   1096  CA  ASP B 136      -8.319  81.453 -54.687  1.00 19.59           C  
ATOM   1097  C   ASP B 136      -7.116  81.656 -53.770  1.00 19.59           C  
ATOM   1098  CB  ASP B 136      -9.594  81.299 -53.855  1.00 19.59           C  
ATOM   1099  O   ASP B 136      -6.597  82.769 -53.654  1.00 19.59           O  
ATOM   1100  CG  ASP B 136     -10.838  81.783 -54.581  1.00 19.59           C  
ATOM   1101  OD1 ASP B 136     -10.751  82.763 -55.352  1.00 19.59           O  
ATOM   1102  OD2 ASP B 136     -11.914  81.181 -54.377  1.00 19.59           O  
ATOM   1103  N   ASP B 137      -6.920  81.264 -52.195  1.00 20.81           N  
ATOM   1104  CA  ASP B 137      -7.234  81.955 -50.948  1.00 20.81           C  
ATOM   1105  C   ASP B 137      -5.960  82.343 -50.199  1.00 20.81           C  
ATOM   1106  CB  ASP B 137      -8.121  81.082 -50.059  1.00 20.81           C  
ATOM   1107  O   ASP B 137      -4.930  81.679 -50.330  1.00 20.81           O  
ATOM   1108  CG  ASP B 137      -9.603  81.281 -50.322  1.00 20.81           C  
ATOM   1109  OD1 ASP B 137     -10.003  82.383 -50.755  1.00 20.81           O  
ATOM   1110  OD2 ASP B 137     -10.379  80.328 -50.092  1.00 20.81           O  
ATOM   1111  N   ASP B 138      -5.853  83.012 -48.642  1.00 23.19           N  
ATOM   1112  CA  ASP B 138      -5.521  84.272 -47.984  1.00 23.19           C  
ATOM   1113  C   ASP B 138      -4.459  84.065 -46.906  1.00 23.19           C  
ATOM   1114  CB  ASP B 138      -6.773  84.906 -47.374  1.00 23.19           C  
ATOM   1115  O   ASP B 138      -4.203  82.934 -46.489  1.00 23.19           O  
ATOM   1116  CG  ASP B 138      -7.678  85.546 -48.412  1.00 23.19           C  
ATOM   1117  OD1 ASP B 138      -7.166  86.114 -49.401  1.00 23.19           O  
ATOM   1118  OD2 ASP B 138      -8.915  85.485 -48.238  1.00 23.19           O  
ATOM   1119  N   LEU B 139      -4.187  85.015 -45.527  1.00 23.70           N  
ATOM   1120  CA  LEU B 139      -3.170  85.958 -45.075  1.00 23.70           C  
ATOM   1121  C   LEU B 139      -2.578  85.521 -43.740  1.00 23.70           C  
ATOM   1122  CB  LEU B 139      -3.762  87.364 -44.947  1.00 23.70           C  
ATOM   1123  O   LEU B 139      -1.358  85.401 -43.606  1.00 23.70           O  
ATOM   1124  CG  LEU B 139      -3.722  88.234 -46.205  1.00 23.70           C  
ATOM   1125  CD1 LEU B 139      -4.864  89.244 -46.188  1.00 23.70           C  
ATOM   1126  CD2 LEU B 139      -2.377  88.942 -46.323  1.00 23.70           C  
ATOM   1127  N   LEU B 140      -2.791  86.104 -42.253  1.00 22.16           N  
ATOM   1128  CA  LEU B 140      -2.147  87.153 -41.470  1.00 22.16           C  
ATOM   1129  C   LEU B 140      -1.714  86.626 -40.106  1.00 22.16           C  
ATOM   1130  CB  LEU B 140      -3.091  88.345 -41.293  1.00 22.16           C  
ATOM   1131  O   LEU B 140      -0.570  86.826 -39.694  1.00 22.16           O  
ATOM   1132  CG  LEU B 140      -3.118  89.364 -42.433  1.00 22.16           C  
ATOM   1133  CD1 LEU B 140      -4.375  90.224 -42.346  1.00 22.16           C  
ATOM   1134  CD2 LEU B 140      -1.866  90.233 -42.404  1.00 22.16           C  
ATOM   1135  N   SER B 141      -2.422  86.683 -38.823  1.00 24.91           N  
ATOM   1136  CA  SER B 141      -2.471  87.672 -37.751  1.00 24.91           C  
ATOM   1137  C   SER B 141      -1.714  87.188 -36.518  1.00 24.91           C  
ATOM   1138  CB  SER B 141      -3.920  87.987 -37.378  1.00 24.91           C  
ATOM   1139  O   SER B 141      -1.436  85.994 -36.383  1.00 24.91           O  
ATOM   1140  OG  SER B 141      -4.004  89.219 -36.683  1.00 24.91           O  
ATOM   1141  N   SER B 142      -2.090  87.488 -34.999  1.00 26.26           N  
ATOM   1142  CA  SER B 142      -1.845  88.464 -33.942  1.00 26.26           C  
ATOM   1143  C   SER B 142      -1.303  87.793 -32.685  1.00 26.26           C  
ATOM   1144  CB  SER B 142      -3.128  89.227 -33.610  1.00 26.26           C  
ATOM   1145  O   SER B 142      -1.416  86.575 -32.526  1.00 26.26           O  
ATOM   1146  OG  SER B 142      -3.406  90.201 -34.601  1.00 26.26           O  
ATOM   1147  N   SER B 143      -1.421  88.310 -31.164  1.00 24.05           N  
ATOM   1148  CA  SER B 143      -0.690  89.065 -30.151  1.00 24.05           C  
ATOM   1149  C   SER B 143      -0.616  88.296 -28.836  1.00 24.05           C  
ATOM   1150  CB  SER B 143      -1.347  90.426 -29.919  1.00 24.05           C  
ATOM   1151  O   SER B 143       0.466  88.131 -28.268  1.00 24.05           O  
ATOM   1152  OG  SER B 143      -2.721  90.275 -29.607  1.00 24.05           O  
ATOM   1153  N   GLU B 144      -1.467  88.477 -27.674  1.00 24.13           N  
ATOM   1154  CA  GLU B 144      -1.365  89.293 -26.468  1.00 24.13           C  
ATOM   1155  C   GLU B 144      -1.068  88.432 -25.243  1.00 24.13           C  
ATOM   1156  CB  GLU B 144      -2.652  90.093 -26.250  1.00 24.13           C  
ATOM   1157  O   GLU B 144      -1.135  87.203 -25.310  1.00 24.13           O  
ATOM   1158  CG  GLU B 144      -2.619  91.487 -26.858  1.00 24.13           C  
ATOM   1159  CD  GLU B 144      -3.838  92.325 -26.505  1.00 24.13           C  
ATOM   1160  OE1 GLU B 144      -3.672  93.436 -25.953  1.00 24.13           O  
ATOM   1161  OE2 GLU B 144      -4.969  91.865 -26.781  1.00 24.13           O  
ATOM   1162  N   GLU B 145      -1.848  88.453 -23.951  1.00 24.19           N  
ATOM   1163  CA  GLU B 145      -1.845  89.191 -22.691  1.00 24.19           C  
ATOM   1164  C   GLU B 145      -1.578  88.264 -21.509  1.00 24.19           C  
ATOM   1165  CB  GLU B 145      -3.174  89.926 -22.494  1.00 24.19           C  
ATOM   1166  O   GLU B 145      -1.700  87.044 -21.631  1.00 24.19           O  
ATOM   1167  CG  GLU B 145      -3.132  91.392 -22.900  1.00 24.19           C  
ATOM   1168  CD  GLU B 145      -4.204  92.232 -22.224  1.00 24.19           C  
ATOM   1169  OE1 GLU B 145      -3.912  93.382 -21.825  1.00 24.19           O  
ATOM   1170  OE2 GLU B 145      -5.345  91.735 -22.092  1.00 24.19           O  
ATOM   1171  N   GLU B 146      -2.344  88.230 -20.188  1.00 23.22           N  
ATOM   1172  CA  GLU B 146      -2.283  88.904 -18.895  1.00 23.22           C  
ATOM   1173  C   GLU B 146      -2.136  87.900 -17.756  1.00 23.22           C  
ATOM   1174  CB  GLU B 146      -3.529  89.767 -18.679  1.00 23.22           C  
ATOM   1175  O   GLU B 146      -1.247  88.035 -16.913  1.00 23.22           O  
ATOM   1176  CG  GLU B 146      -3.331  91.233 -19.037  1.00 23.22           C  
ATOM   1177  CD  GLU B 146      -4.413  92.140 -18.471  1.00 23.22           C  
ATOM   1178  OE1 GLU B 146      -4.200  93.372 -18.407  1.00 23.22           O  
ATOM   1179  OE2 GLU B 146      -5.482  91.613 -18.088  1.00 23.22           O  
ATOM   1180  N   CYS B 147      -3.049  87.780 -16.591  1.00 22.21           N  
ATOM   1181  CA  CYS B 147      -3.133  88.354 -15.253  1.00 22.21           C  
ATOM   1182  C   CYS B 147      -2.931  87.284 -14.187  1.00 22.21           C  
ATOM   1183  CB  CYS B 147      -4.481  89.043 -15.048  1.00 22.21           C  
ATOM   1184  O   CYS B 147      -2.897  86.092 -14.496  1.00 22.21           O  
ATOM   1185  SG  CYS B 147      -4.682  90.554 -16.017  1.00 22.21           S  
ATOM   1186  N   LYS B 148      -3.799  87.080 -12.990  1.00 21.46           N  
ATOM   1187  CA  LYS B 148      -3.860  87.592 -11.624  1.00 21.46           C  
ATOM   1188  C   LYS B 148      -3.771  86.457 -10.607  1.00 21.46           C  
ATOM   1189  CB  LYS B 148      -5.146  88.391 -11.406  1.00 21.46           C  
ATOM   1190  O   LYS B 148      -2.949  86.502  -9.690  1.00 21.46           O  
ATOM   1191  CG  LYS B 148      -5.021  89.869 -11.746  1.00 21.46           C  
ATOM   1192  CD  LYS B 148      -6.307  90.624 -11.434  1.00 21.46           C  
ATOM   1193  CE  LYS B 148      -6.197  92.096 -11.811  1.00 21.46           C  
ATOM   1194  NZ  LYS B 148      -7.472  92.830 -11.555  1.00 21.46           N  
ATOM   1195  N   ASP B 149      -4.846  86.082  -9.821  1.00 21.52           N  
ATOM   1196  CA  ASP B 149      -5.189  86.523  -8.472  1.00 21.52           C  
ATOM   1197  C   ASP B 149      -4.955  85.409  -7.454  1.00 21.52           C  
ATOM   1198  CB  ASP B 149      -6.644  86.992  -8.415  1.00 21.52           C  
ATOM   1199  O   ASP B 149      -4.326  85.631  -6.417  1.00 21.52           O  
ATOM   1200  CG  ASP B 149      -6.808  88.462  -8.759  1.00 21.52           C  
ATOM   1201  OD1 ASP B 149      -5.902  89.265  -8.447  1.00 21.52           O  
ATOM   1202  OD2 ASP B 149      -7.853  88.820  -9.343  1.00 21.52           O  
ATOM   1203  N   ARG B 150      -5.995  84.845  -6.695  1.00 21.34           N  
ATOM   1204  CA  ARG B 150      -6.515  85.196  -5.378  1.00 21.34           C  
ATOM   1205  C   ARG B 150      -6.126  84.149  -4.339  1.00 21.34           C  
ATOM   1206  CB  ARG B 150      -8.037  85.348  -5.423  1.00 21.34           C  
ATOM   1207  O   ARG B 150      -5.804  83.011  -4.686  1.00 21.34           O  
ATOM   1208  CG  ARG B 150      -8.531  86.726  -5.013  1.00 21.34           C  
ATOM   1209  CD  ARG B 150     -10.038  86.858  -5.181  1.00 21.34           C  
ATOM   1210  NE  ARG B 150     -10.506  88.192  -4.817  1.00 21.34           N  
ATOM   1211  NH1 ARG B 150     -12.612  87.928  -5.730  1.00 21.34           N  
ATOM   1212  NH2 ARG B 150     -12.039  89.899  -4.710  1.00 21.34           N  
ATOM   1213  CZ  ARG B 150     -11.718  88.670  -5.087  1.00 21.34           C  
ATOM   1214  N   GLU B 151      -6.844  83.980  -3.103  1.00 22.90           N  
ATOM   1215  CA  GLU B 151      -6.746  84.291  -1.680  1.00 22.90           C  
ATOM   1216  C   GLU B 151      -6.595  83.021  -0.847  1.00 22.90           C  
ATOM   1217  CB  GLU B 151      -7.971  85.082  -1.216  1.00 22.90           C  
ATOM   1218  O   GLU B 151      -5.688  82.919  -0.019  1.00 22.90           O  
ATOM   1219  CG  GLU B 151      -7.818  86.590  -1.353  1.00 22.90           C  
ATOM   1220  CD  GLU B 151      -8.925  87.370  -0.662  1.00 22.90           C  
ATOM   1221  OE1 GLU B 151      -8.704  88.550  -0.306  1.00 22.90           O  
ATOM   1222  OE2 GLU B 151     -10.022  86.798  -0.476  1.00 22.90           O  
ATOM   1223  N   ARG B 152      -7.631  82.568   0.034  1.00 23.16           N  
ATOM   1224  CA  ARG B 152      -7.754  82.796   1.470  1.00 23.16           C  
ATOM   1225  C   ARG B 152      -7.453  81.523   2.254  1.00 23.16           C  
ATOM   1226  CB  ARG B 152      -9.155  83.305   1.816  1.00 23.16           C  
ATOM   1227  O   ARG B 152      -7.459  80.425   1.692  1.00 23.16           O  
ATOM   1228  CG  ARG B 152      -9.233  84.810   2.011  1.00 23.16           C  
ATOM   1229  CD  ARG B 152     -10.631  85.255   2.415  1.00 23.16           C  
ATOM   1230  NE  ARG B 152     -10.733  86.710   2.490  1.00 23.16           N  
ATOM   1231  NH1 ARG B 152     -12.881  86.722   3.341  1.00 23.16           N  
ATOM   1232  NH2 ARG B 152     -11.785  88.698   2.954  1.00 23.16           N  
ATOM   1233  CZ  ARG B 152     -11.800  87.373   2.928  1.00 23.16           C  
ATOM   1234  N   PRO B 153      -7.978  81.376   3.554  1.00 23.97           N  
ATOM   1235  CA  PRO B 153      -7.513  81.319   4.942  1.00 23.97           C  
ATOM   1236  C   PRO B 153      -7.567  79.908   5.524  1.00 23.97           C  
ATOM   1237  CB  PRO B 153      -8.481  82.250   5.677  1.00 23.97           C  
ATOM   1238  O   PRO B 153      -7.039  78.969   4.925  1.00 23.97           O  
ATOM   1239  CG  PRO B 153      -9.744  82.196   4.878  1.00 23.97           C  
ATOM   1240  CD  PRO B 153      -9.494  81.373   3.647  1.00 23.97           C  
ATOM   1241  N   MET B 154      -8.439  79.618   6.571  1.00 21.30           N  
ATOM   1242  CA  MET B 154      -8.162  79.542   8.003  1.00 21.30           C  
ATOM   1243  C   MET B 154      -8.332  78.116   8.516  1.00 21.30           C  
ATOM   1244  CB  MET B 154      -9.078  80.490   8.779  1.00 21.30           C  
ATOM   1245  O   MET B 154      -7.461  77.595   9.214  1.00 21.30           O  
ATOM   1246  CG  MET B 154      -8.393  81.190   9.941  1.00 21.30           C  
ATOM   1247  SD  MET B 154      -9.468  82.445  10.738  1.00 21.30           S  
ATOM   1248  CE  MET B 154      -8.582  82.678  12.304  1.00 21.30           C  
ATOM   1249  N   TYR B 155      -9.662  77.635   8.820  1.00 21.67           N  
ATOM   1250  CA  TYR B 155     -10.168  77.674  10.187  1.00 21.67           C  
ATOM   1251  C   TYR B 155      -9.905  76.355  10.904  1.00 21.67           C  
ATOM   1252  CB  TYR B 155     -11.668  77.983  10.197  1.00 21.67           C  
ATOM   1253  O   TYR B 155      -9.538  75.361  10.273  1.00 21.67           O  
ATOM   1254  CG  TYR B 155     -11.991  79.407  10.580  1.00 21.67           C  
ATOM   1255  CD1 TYR B 155     -12.175  79.766  11.913  1.00 21.67           C  
ATOM   1256  CD2 TYR B 155     -12.115  80.396   9.609  1.00 21.67           C  
ATOM   1257  CE1 TYR B 155     -12.475  81.077  12.270  1.00 21.67           C  
ATOM   1258  CE2 TYR B 155     -12.415  81.709   9.955  1.00 21.67           C  
ATOM   1259  OH  TYR B 155     -12.889  83.339  11.634  1.00 21.67           O  
ATOM   1260  CZ  TYR B 155     -12.592  82.040  11.286  1.00 21.67           C  
ATOM   1261  N   GLY B 156     -11.043  75.719  11.592  1.00 20.64           N  
ATOM   1262  CA  GLY B 156     -11.445  75.651  12.988  1.00 20.64           C  
ATOM   1263  C   GLY B 156     -11.150  74.308  13.629  1.00 20.64           C  
ATOM   1264  O   GLY B 156     -10.570  73.425  12.994  1.00 20.64           O  
ATOM   1265  N   ARG B 157     -12.189  73.599  14.236  1.00 21.11           N  
ATOM   1266  CA  ARG B 157     -12.622  73.421  15.619  1.00 21.11           C  
ATOM   1267  C   ARG B 157     -12.265  72.029  16.130  1.00 21.11           C  
ATOM   1268  CB  ARG B 157     -14.129  73.656  15.744  1.00 21.11           C  
ATOM   1269  O   ARG B 157     -11.962  71.132  15.341  1.00 21.11           O  
ATOM   1270  CG  ARG B 157     -14.573  74.074  17.137  1.00 21.11           C  
ATOM   1271  CD  ARG B 157     -15.986  74.641  17.132  1.00 21.11           C  
ATOM   1272  NE  ARG B 157     -16.447  74.952  18.482  1.00 21.11           N  
ATOM   1273  NH1 ARG B 157     -18.243  76.233  17.796  1.00 21.11           N  
ATOM   1274  NH2 ARG B 157     -17.839  75.920  20.031  1.00 21.11           N  
ATOM   1275  CZ  ARG B 157     -17.509  75.701  18.766  1.00 21.11           C  
ATOM   1276  N   ASP B 158     -13.138  71.409  17.075  1.00 21.03           N  
ATOM   1277  CA  ASP B 158     -13.149  71.013  18.480  1.00 21.03           C  
ATOM   1278  C   ASP B 158     -12.957  69.506  18.628  1.00 21.03           C  
ATOM   1279  CB  ASP B 158     -14.455  71.446  19.150  1.00 21.03           C  
ATOM   1280  O   ASP B 158     -12.937  68.777  17.634  1.00 21.03           O  
ATOM   1281  CG  ASP B 158     -14.328  72.756  19.906  1.00 21.03           C  
ATOM   1282  OD1 ASP B 158     -13.195  73.155  20.250  1.00 21.03           O  
ATOM   1283  OD2 ASP B 158     -15.372  73.394  20.164  1.00 21.03           O  
ATOM   1284  N   SER B 159     -13.845  68.833  19.473  1.00 22.96           N  
ATOM   1285  CA  SER B 159     -13.784  68.213  20.793  1.00 22.96           C  
ATOM   1286  C   SER B 159     -13.709  66.693  20.687  1.00 22.96           C  
ATOM   1287  CB  SER B 159     -15.000  68.613  21.630  1.00 22.96           C  
ATOM   1288  O   SER B 159     -13.846  66.134  19.597  1.00 22.96           O  
ATOM   1289  OG  SER B 159     -14.762  68.378  23.007  1.00 22.96           O  
ATOM   1290  N   ALA B 160     -14.419  66.035  21.610  1.00 21.60           N  
ATOM   1291  CA  ALA B 160     -14.251  65.086  22.708  1.00 21.60           C  
ATOM   1292  C   ALA B 160     -14.823  63.719  22.344  1.00 21.60           C  
ATOM   1293  CB  ALA B 160     -14.915  65.617  23.976  1.00 21.60           C  
ATOM   1294  O   ALA B 160     -14.869  62.815  23.182  1.00 21.60           O  
ATOM   1295  N   TYR B 161     -14.627  63.121  21.234  1.00 20.10           N  
ATOM   1296  CA  TYR B 161     -15.724  62.237  20.854  1.00 20.10           C  
ATOM   1297  C   TYR B 161     -15.953  61.166  21.914  1.00 20.10           C  
ATOM   1298  CB  TYR B 161     -15.440  61.579  19.500  1.00 20.10           C  
ATOM   1299  O   TYR B 161     -15.017  60.469  22.314  1.00 20.10           O  
ATOM   1300  CG  TYR B 161     -15.860  62.418  18.318  1.00 20.10           C  
ATOM   1301  CD1 TYR B 161     -17.163  62.362  17.827  1.00 20.10           C  
ATOM   1302  CD2 TYR B 161     -14.957  63.268  17.689  1.00 20.10           C  
ATOM   1303  CE1 TYR B 161     -17.554  63.132  16.736  1.00 20.10           C  
ATOM   1304  CE2 TYR B 161     -15.337  64.042  16.598  1.00 20.10           C  
ATOM   1305  OH  TYR B 161     -17.018  64.732  15.050  1.00 20.10           O  
ATOM   1306  CZ  TYR B 161     -16.636  63.968  16.130  1.00 20.10           C  
ATOM   1307  N   GLN B 162     -17.119  61.179  22.721  1.00 21.64           N  
ATOM   1308  CA  GLN B 162     -17.613  60.524  23.928  1.00 21.64           C  
ATOM   1309  C   GLN B 162     -17.814  59.029  23.699  1.00 21.64           C  
ATOM   1310  CB  GLN B 162     -18.922  61.166  24.390  1.00 21.64           C  
ATOM   1311  O   GLN B 162     -18.110  58.286  24.637  1.00 21.64           O  
ATOM   1312  CG  GLN B 162     -18.855  61.759  25.790  1.00 21.64           C  
ATOM   1313  CD  GLN B 162     -20.020  62.683  26.093  1.00 21.64           C  
ATOM   1314  NE2 GLN B 162     -19.805  63.631  26.998  1.00 21.64           N  
ATOM   1315  OE1 GLN B 162     -21.104  62.546  25.517  1.00 21.64           O  
ATOM   1316  N   SER B 163     -17.713  58.364  22.560  1.00 20.17           N  
ATOM   1317  CA  SER B 163     -18.951  57.630  22.325  1.00 20.17           C  
ATOM   1318  C   SER B 163     -19.128  56.505  23.339  1.00 20.17           C  
ATOM   1319  CB  SER B 163     -18.974  57.056  20.907  1.00 20.17           C  
ATOM   1320  O   SER B 163     -20.213  56.332  23.899  1.00 20.17           O  
ATOM   1321  OG  SER B 163     -19.262  55.669  20.930  1.00 20.17           O  
ATOM   1322  N   ILE B 164     -18.672  55.258  23.102  1.00 20.12           N  
ATOM   1323  CA  ILE B 164     -19.759  54.340  22.780  1.00 20.12           C  
ATOM   1324  C   ILE B 164     -20.289  53.699  24.061  1.00 20.12           C  
ATOM   1325  CB  ILE B 164     -19.302  53.250  21.785  1.00 20.12           C  
ATOM   1326  O   ILE B 164     -19.600  53.678  25.084  1.00 20.12           O  
ATOM   1327  CG1 ILE B 164     -20.090  53.359  20.475  1.00 20.12           C  
ATOM   1328  CG2 ILE B 164     -19.454  51.857  22.402  1.00 20.12           C  
ATOM   1329  CD1 ILE B 164     -19.276  53.026  19.232  1.00 20.12           C  
ATOM   1330  N   THR B 165     -21.021  52.620  23.955  1.00 18.54           N  
ATOM   1331  CA  THR B 165     -22.281  52.031  24.395  1.00 18.54           C  
ATOM   1332  C   THR B 165     -22.077  51.195  25.655  1.00 18.54           C  
ATOM   1333  CB  THR B 165     -22.905  51.157  23.291  1.00 18.54           C  
ATOM   1334  O   THR B 165     -20.991  51.199  26.239  1.00 18.54           O  
ATOM   1335  CG2 THR B 165     -24.416  51.051  23.462  1.00 18.54           C  
ATOM   1336  OG1 THR B 165     -22.619  51.737  22.012  1.00 18.54           O  
ATOM   1337  N   HIS B 166     -22.455  49.892  25.679  1.00 18.01           N  
ATOM   1338  CA  HIS B 166     -23.625  49.265  26.285  1.00 18.01           C  
ATOM   1339  C   HIS B 166     -23.227  48.375  27.458  1.00 18.01           C  
ATOM   1340  CB  HIS B 166     -24.395  48.449  25.244  1.00 18.01           C  
ATOM   1341  O   HIS B 166     -24.033  48.134  28.360  1.00 18.01           O  
ATOM   1342  CG  HIS B 166     -25.684  49.079  24.823  1.00 18.01           C  
ATOM   1343  CD2 HIS B 166     -26.022  49.743  23.692  1.00 18.01           C  
ATOM   1344  ND1 HIS B 166     -26.812  49.067  25.615  1.00 18.01           N  
ATOM   1345  CE1 HIS B 166     -27.791  49.696  24.986  1.00 18.01           C  
ATOM   1346  NE2 HIS B 166     -27.337  50.116  23.818  1.00 18.01           N  
ATOM   1347  N   TYR B 167     -22.151  47.661  27.488  1.00 19.92           N  
ATOM   1348  CA  TYR B 167     -22.616  46.280  27.556  1.00 19.92           C  
ATOM   1349  C   TYR B 167     -23.320  46.007  28.880  1.00 19.92           C  
ATOM   1350  CB  TYR B 167     -21.445  45.309  27.378  1.00 19.92           C  
ATOM   1351  O   TYR B 167     -22.965  46.584  29.910  1.00 19.92           O  
ATOM   1352  CG  TYR B 167     -21.788  44.087  26.561  1.00 19.92           C  
ATOM   1353  CD1 TYR B 167     -22.168  42.897  27.179  1.00 19.92           C  
ATOM   1354  CD2 TYR B 167     -21.733  44.119  25.172  1.00 19.92           C  
ATOM   1355  CE1 TYR B 167     -22.484  41.768  26.431  1.00 19.92           C  
ATOM   1356  CE2 TYR B 167     -22.047  42.996  24.414  1.00 19.92           C  
ATOM   1357  OH  TYR B 167     -22.733  40.712  24.306  1.00 19.92           O  
ATOM   1358  CZ  TYR B 167     -22.421  41.827  25.051  1.00 19.92           C  
ATOM   1359  N   ARG B 168     -24.078  44.883  28.969  1.00 19.44           N  
ATOM   1360  CA  ARG B 168     -25.284  44.429  29.654  1.00 19.44           C  
ATOM   1361  C   ARG B 168     -24.966  43.960  31.070  1.00 19.44           C  
ATOM   1362  CB  ARG B 168     -25.958  43.302  28.868  1.00 19.44           C  
ATOM   1363  O   ARG B 168     -23.800  43.755  31.414  1.00 19.44           O  
ATOM   1364  CG  ARG B 168     -27.438  43.532  28.606  1.00 19.44           C  
ATOM   1365  CD  ARG B 168     -28.034  42.434  27.737  1.00 19.44           C  
ATOM   1366  NE  ARG B 168     -29.394  42.098  28.151  1.00 19.44           N  
ATOM   1367  NH1 ARG B 168     -29.610  40.304  26.712  1.00 19.44           N  
ATOM   1368  NH2 ARG B 168     -31.338  40.877  28.104  1.00 19.44           N  
ATOM   1369  CZ  ARG B 168     -30.111  41.093  27.655  1.00 19.44           C  
ATOM   1370  N   PRO B 169     -25.672  42.790  31.470  1.00 21.95           N  
ATOM   1371  CA  PRO B 169     -26.623  42.578  32.564  1.00 21.95           C  
ATOM   1372  C   PRO B 169     -25.964  42.010  33.818  1.00 21.95           C  
ATOM   1373  CB  PRO B 169     -27.624  41.581  31.973  1.00 21.95           C  
ATOM   1374  O   PRO B 169     -24.761  42.194  34.025  1.00 21.95           O  
ATOM   1375  CG  PRO B 169     -26.859  40.854  30.915  1.00 21.95           C  
ATOM   1376  CD  PRO B 169     -25.534  41.536  30.730  1.00 21.95           C  
ATOM   1377  N   VAL B 170     -26.499  40.720  34.140  1.00 20.47           N  
ATOM   1378  CA  VAL B 170     -27.348  40.436  35.293  1.00 20.47           C  
ATOM   1379  C   VAL B 170     -26.504  39.859  36.426  1.00 20.47           C  
ATOM   1380  CB  VAL B 170     -28.491  39.462  34.930  1.00 20.47           C  
ATOM   1381  O   VAL B 170     -26.549  40.352  37.556  1.00 20.47           O  
ATOM   1382  CG1 VAL B 170     -29.552  39.441  36.029  1.00 20.47           C  
ATOM   1383  CG2 VAL B 170     -29.114  39.847  33.589  1.00 20.47           C  
ATOM   1384  N   SER B 171     -26.663  38.398  36.639  1.00 20.84           N  
ATOM   1385  CA  SER B 171     -27.563  37.846  37.647  1.00 20.84           C  
ATOM   1386  C   SER B 171     -26.796  37.396  38.886  1.00 20.84           C  
ATOM   1387  CB  SER B 171     -28.354  36.670  37.073  1.00 20.84           C  
ATOM   1388  O   SER B 171     -25.563  37.399  38.895  1.00 20.84           O  
ATOM   1389  OG  SER B 171     -29.401  37.129  36.236  1.00 20.84           O  
ATOM   1390  N   ALA B 172     -27.042  35.999  39.161  1.00 20.96           N  
ATOM   1391  CA  ALA B 172     -27.803  35.483  40.295  1.00 20.96           C  
ATOM   1392  C   ALA B 172     -26.881  35.127  41.458  1.00 20.96           C  
ATOM   1393  CB  ALA B 172     -28.622  34.265  39.877  1.00 20.96           C  
ATOM   1394  O   ALA B 172     -27.051  35.631  42.571  1.00 20.96           O  
ATOM   1395  N   SER B 173     -26.968  33.727  41.748  1.00 20.84           N  
ATOM   1396  CA  SER B 173     -27.596  33.128  42.921  1.00 20.84           C  
ATOM   1397  C   SER B 173     -26.564  32.810  43.998  1.00 20.84           C  
ATOM   1398  CB  SER B 173     -28.351  31.856  42.535  1.00 20.84           C  
ATOM   1399  O   SER B 173     -26.714  33.223  45.150  1.00 20.84           O  
ATOM   1400  OG  SER B 173     -27.938  31.394  41.260  1.00 20.84           O  
ATOM   1401  N   ARG B 174     -26.322  31.421  44.157  1.00 20.78           N  
ATOM   1402  CA  ARG B 174     -26.806  30.536  45.211  1.00 20.78           C  
ATOM   1403  C   ARG B 174     -25.740  30.326  46.282  1.00 20.78           C  
ATOM   1404  CB  ARG B 174     -27.234  29.188  44.627  1.00 20.78           C  
ATOM   1405  O   ARG B 174     -24.547  30.491  46.019  1.00 20.78           O  
ATOM   1406  CG  ARG B 174     -28.729  29.072  44.377  1.00 20.78           C  
ATOM   1407  CD  ARG B 174     -29.101  27.712  43.802  1.00 20.78           C  
ATOM   1408  NE  ARG B 174     -30.326  27.191  44.400  1.00 20.78           N  
ATOM   1409  NH1 ARG B 174     -30.895  25.872  42.591  1.00 20.78           N  
ATOM   1410  NH2 ARG B 174     -32.239  25.920  44.447  1.00 20.78           N  
ATOM   1411  CZ  ARG B 174     -31.151  26.329  43.812  1.00 20.78           C  
ATOM   1412  N   SER B 175     -26.164  29.566  47.253  1.00 22.50           N  
ATOM   1413  CA  SER B 175     -25.998  29.558  48.702  1.00 22.50           C  
ATOM   1414  C   SER B 175     -24.723  28.827  49.109  1.00 22.50           C  
ATOM   1415  CB  SER B 175     -27.206  28.908  49.378  1.00 22.50           C  
ATOM   1416  O   SER B 175     -23.889  29.377  49.831  1.00 22.50           O  
ATOM   1417  OG  SER B 175     -28.354  29.000  48.551  1.00 22.50           O  
ATOM   1418  N   SER B 176     -24.928  27.421  49.077  1.00 21.20           N  
ATOM   1419  CA  SER B 176     -25.148  26.738  50.348  1.00 21.20           C  
ATOM   1420  C   SER B 176     -23.831  26.270  50.959  1.00 21.20           C  
ATOM   1421  CB  SER B 176     -26.086  25.545  50.161  1.00 21.20           C  
ATOM   1422  O   SER B 176     -23.562  26.522  52.135  1.00 21.20           O  
ATOM   1423  OG  SER B 176     -25.389  24.324  50.345  1.00 21.20           O  
ATOM   1424  N   LEU B 177     -23.664  24.852  50.814  1.00 19.24           N  
ATOM   1425  CA  LEU B 177     -23.877  23.937  51.929  1.00 19.24           C  
ATOM   1426  C   LEU B 177     -22.554  23.578  52.598  1.00 19.24           C  
ATOM   1427  CB  LEU B 177     -24.582  22.664  51.451  1.00 19.24           C  
ATOM   1428  O   LEU B 177     -22.414  23.708  53.816  1.00 19.24           O  
ATOM   1429  CG  LEU B 177     -26.095  22.762  51.252  1.00 19.24           C  
ATOM   1430  CD1 LEU B 177     -26.594  21.597  50.404  1.00 19.24           C  
ATOM   1431  CD2 LEU B 177     -26.811  22.796  52.598  1.00 19.24           C  
ATOM   1432  N   ASP B 178     -22.025  22.299  52.217  1.00 18.95           N  
ATOM   1433  CA  ASP B 178     -22.217  21.147  53.093  1.00 18.95           C  
ATOM   1434  C   ASP B 178     -20.981  20.902  53.955  1.00 18.95           C  
ATOM   1435  CB  ASP B 178     -22.543  19.897  52.273  1.00 18.95           C  
ATOM   1436  O   ASP B 178     -21.084  20.786  55.178  1.00 18.95           O  
ATOM   1437  CG  ASP B 178     -24.005  19.496  52.360  1.00 18.95           C  
ATOM   1438  OD1 ASP B 178     -24.693  19.904  53.320  1.00 18.95           O  
ATOM   1439  OD2 ASP B 178     -24.472  18.763  51.461  1.00 18.95           O  
ATOM   1440  N   LEU B 179     -20.218  19.780  53.569  1.00 19.18           N  
ATOM   1441  CA  LEU B 179     -20.304  18.511  54.283  1.00 19.18           C  
ATOM   1442  C   LEU B 179     -19.151  18.364  55.271  1.00 19.18           C  
ATOM   1443  CB  LEU B 179     -20.299  17.340  53.297  1.00 19.18           C  
ATOM   1444  O   LEU B 179     -19.367  18.028  56.438  1.00 19.18           O  
ATOM   1445  CG  LEU B 179     -21.295  16.213  53.578  1.00 19.18           C  
ATOM   1446  CD1 LEU B 179     -22.696  16.621  53.133  1.00 19.18           C  
ATOM   1447  CD2 LEU B 179     -20.860  14.928  52.881  1.00 19.18           C  
ATOM   1448  N   SER B 180     -18.179  17.461  54.909  1.00 19.74           N  
ATOM   1449  CA  SER B 180     -18.135  16.115  55.471  1.00 19.74           C  
ATOM   1450  C   SER B 180     -17.133  16.028  56.618  1.00 19.74           C  
ATOM   1451  CB  SER B 180     -17.775  15.094  54.391  1.00 19.74           C  
ATOM   1452  O   SER B 180     -16.361  16.961  56.847  1.00 19.74           O  
ATOM   1453  OG  SER B 180     -17.678  13.792  54.943  1.00 19.74           O  
ATOM   1454  N   TYR B 181     -16.150  15.096  56.495  1.00 19.32           N  
ATOM   1455  CA  TYR B 181     -16.138  13.769  57.100  1.00 19.32           C  
ATOM   1456  C   TYR B 181     -15.133  13.700  58.244  1.00 19.32           C  
ATOM   1457  CB  TYR B 181     -15.809  12.702  56.052  1.00 19.32           C  
ATOM   1458  O   TYR B 181     -15.466  13.258  59.346  1.00 19.32           O  
ATOM   1459  CG  TYR B 181     -16.185  11.302  56.472  1.00 19.32           C  
ATOM   1460  CD1 TYR B 181     -15.235  10.438  57.013  1.00 19.32           C  
ATOM   1461  CD2 TYR B 181     -17.489  10.840  56.328  1.00 19.32           C  
ATOM   1462  CE1 TYR B 181     -15.576   9.146  57.400  1.00 19.32           C  
ATOM   1463  CE2 TYR B 181     -17.841   9.550  56.712  1.00 19.32           C  
ATOM   1464  OH  TYR B 181     -17.223   7.434  57.627  1.00 19.32           O  
ATOM   1465  CZ  TYR B 181     -16.880   8.712  57.246  1.00 19.32           C  
ATOM   1466  N   TYR B 182     -13.932  13.013  57.972  1.00 19.06           N  
ATOM   1467  CA  TYR B 182     -13.696  11.669  58.485  1.00 19.06           C  
ATOM   1468  C   TYR B 182     -12.896  11.713  59.782  1.00 19.06           C  
ATOM   1469  CB  TYR B 182     -12.959  10.818  57.446  1.00 19.06           C  
ATOM   1470  O   TYR B 182     -12.413  12.774  60.185  1.00 19.06           O  
ATOM   1471  CG  TYR B 182     -13.858  10.262  56.369  1.00 19.06           C  
ATOM   1472  CD1 TYR B 182     -14.537   9.060  56.553  1.00 19.06           C  
ATOM   1473  CD2 TYR B 182     -14.030  10.937  55.165  1.00 19.06           C  
ATOM   1474  CE1 TYR B 182     -15.365   8.543  55.563  1.00 19.06           C  
ATOM   1475  CE2 TYR B 182     -14.856  10.429  54.168  1.00 19.06           C  
ATOM   1476  OH  TYR B 182     -16.337   8.726  53.391  1.00 19.06           O  
ATOM   1477  CZ  TYR B 182     -15.519   9.234  54.375  1.00 19.06           C  
ATOM   1478  N   PRO B 183     -11.653  11.024  59.747  1.00 20.18           N  
ATOM   1479  CA  PRO B 183     -11.312   9.732  60.348  1.00 20.18           C  
ATOM   1480  C   PRO B 183     -10.633   9.876  61.708  1.00 20.18           C  
ATOM   1481  CB  PRO B 183     -10.360   9.108  59.325  1.00 20.18           C  
ATOM   1482  O   PRO B 183     -10.230  10.978  62.088  1.00 20.18           O  
ATOM   1483  CG  PRO B 183      -9.687  10.270  58.671  1.00 20.18           C  
ATOM   1484  CD  PRO B 183     -10.393  11.528  59.088  1.00 20.18           C  
ATOM   1485  N   THR B 184      -9.699   8.835  61.913  1.00 19.47           N  
ATOM   1486  CA  THR B 184      -9.582   7.835  62.968  1.00 19.47           C  
ATOM   1487  C   THR B 184      -8.722   8.357  64.115  1.00 19.47           C  
ATOM   1488  CB  THR B 184      -8.982   6.522  62.429  1.00 19.47           C  
ATOM   1489  O   THR B 184      -7.961   9.312  63.943  1.00 19.47           O  
ATOM   1490  CG2 THR B 184     -10.028   5.413  62.396  1.00 19.47           C  
ATOM   1491  OG1 THR B 184      -8.488   6.739  61.102  1.00 19.47           O  
ATOM   1492  N   SER B 185      -8.287   7.256  65.019  1.00 20.37           N  
ATOM   1493  CA  SER B 185      -8.226   7.154  66.474  1.00 20.37           C  
ATOM   1494  C   SER B 185      -6.887   7.651  67.007  1.00 20.37           C  
ATOM   1495  CB  SER B 185      -8.459   5.710  66.921  1.00 20.37           C  
ATOM   1496  O   SER B 185      -6.843   8.549  67.850  1.00 20.37           O  
ATOM   1497  OG  SER B 185      -7.847   4.801  66.022  1.00 20.37           O  
ATOM   1498  N   SER B 186      -5.976   6.491  67.588  1.00 19.80           N  
ATOM   1499  CA  SER B 186      -5.815   6.226  69.014  1.00 19.80           C  
ATOM   1500  C   SER B 186      -4.489   6.774  69.532  1.00 19.80           C  
ATOM   1501  CB  SER B 186      -5.900   4.725  69.293  1.00 19.80           C  
ATOM   1502  O   SER B 186      -3.655   7.237  68.750  1.00 19.80           O  
ATOM   1503  OG  SER B 186      -4.950   4.015  68.519  1.00 19.80           O  
ATOM   1504  N   SER B 187      -3.607   5.672  70.299  1.00 19.93           N  
ATOM   1505  CA  SER B 187      -3.320   5.570  71.726  1.00 19.93           C  
ATOM   1506  C   SER B 187      -1.920   6.083  72.046  1.00 19.93           C  
ATOM   1507  CB  SER B 187      -3.461   4.122  72.199  1.00 19.93           C  
ATOM   1508  O   SER B 187      -1.159   6.434  71.141  1.00 19.93           O  
ATOM   1509  OG  SER B 187      -3.099   3.219  71.169  1.00 19.93           O  
ATOM   1510  N   THR B 188      -0.940   5.017  72.856  1.00 20.27           N  
ATOM   1511  CA  THR B 188      -0.450   4.947  74.228  1.00 20.27           C  
ATOM   1512  C   THR B 188       1.036   5.289  74.290  1.00 20.27           C  
ATOM   1513  CB  THR B 188      -0.684   3.551  74.834  1.00 20.27           C  
ATOM   1514  O   THR B 188       1.489   6.230  73.635  1.00 20.27           O  
ATOM   1515  CG2 THR B 188      -2.170   3.288  75.052  1.00 20.27           C  
ATOM   1516  OG1 THR B 188      -0.159   2.557  73.945  1.00 20.27           O  
ATOM   1517  N   SER B 189       2.069   4.180  75.022  1.00 21.61           N  
ATOM   1518  CA  SER B 189       2.836   4.036  76.255  1.00 21.61           C  
ATOM   1519  C   SER B 189       4.334   4.148  75.991  1.00 21.61           C  
ATOM   1520  CB  SER B 189       2.528   2.696  76.926  1.00 21.61           C  
ATOM   1521  O   SER B 189       4.767   4.157  74.837  1.00 21.61           O  
ATOM   1522  OG  SER B 189       2.224   1.707  75.957  1.00 21.61           O  
ATOM   1523  N   PHE B 190       5.327   3.078  76.786  1.00 22.42           N  
ATOM   1524  CA  PHE B 190       6.326   3.032  77.846  1.00 22.42           C  
ATOM   1525  C   PHE B 190       7.711   2.755  77.274  1.00 22.42           C  
ATOM   1526  CB  PHE B 190       5.963   1.965  78.883  1.00 22.42           C  
ATOM   1527  O   PHE B 190       8.678   3.441  77.613  1.00 22.42           O  
ATOM   1528  CG  PHE B 190       5.168   2.493  80.046  1.00 22.42           C  
ATOM   1529  CD1 PHE B 190       5.807   3.044  81.150  1.00 22.42           C  
ATOM   1530  CD2 PHE B 190       3.780   2.440  80.035  1.00 22.42           C  
ATOM   1531  CE1 PHE B 190       5.074   3.534  82.228  1.00 22.42           C  
ATOM   1532  CE2 PHE B 190       3.040   2.928  81.109  1.00 22.42           C  
ATOM   1533  CZ  PHE B 190       3.689   3.474  82.205  1.00 22.42           C  
ATOM   1534  N   MET B 191       8.296   1.286  77.120  1.00 21.93           N  
ATOM   1535  CA  MET B 191       9.005   0.473  78.105  1.00 21.93           C  
ATOM   1536  C   MET B 191      10.505   0.469  77.829  1.00 21.93           C  
ATOM   1537  CB  MET B 191       8.469  -0.959  78.107  1.00 21.93           C  
ATOM   1538  O   MET B 191      11.305   0.757  78.721  1.00 21.93           O  
ATOM   1539  CG  MET B 191       7.118  -1.108  78.789  1.00 21.93           C  
ATOM   1540  SD  MET B 191       7.227  -2.031  80.371  1.00 21.93           S  
ATOM   1541  CE  MET B 191       6.622  -0.765  81.522  1.00 21.93           C  
ATOM   1542  N   SER B 192      11.230  -0.715  77.273  1.00 22.42           N  
ATOM   1543  CA  SER B 192      11.984  -1.811  77.873  1.00 22.42           C  
ATOM   1544  C   SER B 192      13.484  -1.623  77.677  1.00 22.42           C  
ATOM   1545  CB  SER B 192      11.548  -3.151  77.277  1.00 22.42           C  
ATOM   1546  O   SER B 192      14.254  -1.693  78.638  1.00 22.42           O  
ATOM   1547  OG  SER B 192      11.634  -3.124  75.862  1.00 22.42           O  
ATOM   1548  N   SER B 193      14.429  -2.677  76.976  1.00 22.67           N  
ATOM   1549  CA  SER B 193      15.122  -3.889  77.402  1.00 22.67           C  
ATOM   1550  C   SER B 193      16.631  -3.754  77.229  1.00 22.67           C  
ATOM   1551  CB  SER B 193      14.617  -5.100  76.616  1.00 22.67           C  
ATOM   1552  O   SER B 193      17.109  -2.777  76.647  1.00 22.67           O  
ATOM   1553  OG  SER B 193      14.707  -4.867  75.221  1.00 22.67           O  
ATOM   1554  N   SER B 194      17.519  -4.822  76.458  1.00 23.31           N  
ATOM   1555  CA  SER B 194      18.261  -6.054  76.707  1.00 23.31           C  
ATOM   1556  C   SER B 194      19.736  -5.890  76.358  1.00 23.31           C  
ATOM   1557  CB  SER B 194      17.664  -7.211  75.905  1.00 23.31           C  
ATOM   1558  O   SER B 194      20.141  -4.860  75.815  1.00 23.31           O  
ATOM   1559  OG  SER B 194      17.527  -6.859  74.539  1.00 23.31           O  
ATOM   1560  N   SER B 195      20.453  -6.854  75.431  1.00 24.22           N  
ATOM   1561  CA  SER B 195      21.274  -8.056  75.532  1.00 24.22           C  
ATOM   1562  C   SER B 195      22.694  -7.799  75.039  1.00 24.22           C  
ATOM   1563  CB  SER B 195      20.649  -9.201  74.734  1.00 24.22           C  
ATOM   1564  O   SER B 195      23.664  -8.092  75.742  1.00 24.22           O  
ATOM   1565  OG  SER B 195      20.461  -8.827  73.380  1.00 24.22           O  
ATOM   1566  N   SER B 196      23.244  -8.436  73.793  1.00 22.95           N  
ATOM   1567  CA  SER B 196      24.013  -9.651  73.545  1.00 22.95           C  
ATOM   1568  C   SER B 196      25.436  -9.325  73.106  1.00 22.95           C  
ATOM   1569  CB  SER B 196      23.328 -10.512  72.483  1.00 22.95           C  
ATOM   1570  O   SER B 196      26.401  -9.816  73.696  1.00 22.95           O  
ATOM   1571  OG  SER B 196      22.917  -9.721  71.382  1.00 22.95           O  
ATOM   1572  N   SER B 197      25.927  -9.710  71.784  1.00 22.22           N  
ATOM   1573  CA  SER B 197      26.674 -10.868  71.303  1.00 22.22           C  
ATOM   1574  C   SER B 197      28.094 -10.481  70.902  1.00 22.22           C  
ATOM   1575  CB  SER B 197      25.958 -11.514  70.117  1.00 22.22           C  
ATOM   1576  O   SER B 197      28.441  -9.298  70.890  1.00 22.22           O  
ATOM   1577  OG  SER B 197      24.960 -10.651  69.601  1.00 22.22           O  
ATOM   1578  N   SER B 198      28.563 -10.703  69.547  1.00 21.98           N  
ATOM   1579  CA  SER B 198      29.311 -11.786  68.917  1.00 21.98           C  
ATOM   1580  C   SER B 198      30.708 -11.328  68.510  1.00 21.98           C  
ATOM   1581  CB  SER B 198      28.563 -12.315  67.693  1.00 21.98           C  
ATOM   1582  O   SER B 198      31.108 -10.200  68.805  1.00 21.98           O  
ATOM   1583  OG  SER B 198      27.581 -11.387  67.264  1.00 21.98           O  
ATOM   1584  N   SER B 199      31.058 -11.308  67.157  1.00 22.43           N  
ATOM   1585  CA  SER B 199      31.739 -12.304  66.337  1.00 22.43           C  
ATOM   1586  C   SER B 199      33.150 -11.852  65.976  1.00 22.43           C  
ATOM   1587  CB  SER B 199      30.943 -12.585  65.061  1.00 22.43           C  
ATOM   1588  O   SER B 199      33.496 -10.682  66.151  1.00 22.43           O  
ATOM   1589  OG  SER B 199      31.663 -12.161  63.916  1.00 22.43           O  
ATOM   1590  N   TRP B 200      33.573 -11.987  64.671  1.00 22.02           N  
ATOM   1591  CA  TRP B 200      34.424 -12.901  63.917  1.00 22.02           C  
ATOM   1592  C   TRP B 200      35.661 -12.182  63.389  1.00 22.02           C  
ATOM   1593  CB  TRP B 200      33.647 -13.526  62.755  1.00 22.02           C  
ATOM   1594  O   TRP B 200      36.709 -12.801  63.189  1.00 22.02           O  
ATOM   1595  CG  TRP B 200      32.652 -14.565  63.178  1.00 22.02           C  
ATOM   1596  CD1 TRP B 200      31.523 -14.369  63.923  1.00 22.02           C  
ATOM   1597  CD2 TRP B 200      32.700 -15.964  62.882  1.00 22.02           C  
ATOM   1598  CE2 TRP B 200      31.567 -16.557  63.480  1.00 22.02           C  
ATOM   1599  CE3 TRP B 200      33.593 -16.775  62.168  1.00 22.02           C  
ATOM   1600  NE1 TRP B 200      30.865 -15.564  64.109  1.00 22.02           N  
ATOM   1601  CH2 TRP B 200      32.191 -18.696  62.682  1.00 22.02           C  
ATOM   1602  CZ2 TRP B 200      31.302 -17.926  63.386  1.00 22.02           C  
ATOM   1603  CZ3 TRP B 200      33.328 -18.136  62.075  1.00 22.02           C  
ATOM   1604  N   LEU B 201      35.541 -11.061  62.665  1.00 20.04           N  
ATOM   1605  CA  LEU B 201      35.771 -11.192  61.230  1.00 20.04           C  
ATOM   1606  C   LEU B 201      37.256 -11.075  60.904  1.00 20.04           C  
ATOM   1607  CB  LEU B 201      34.982 -10.129  60.461  1.00 20.04           C  
ATOM   1608  O   LEU B 201      38.014 -10.460  61.658  1.00 20.04           O  
ATOM   1609  CG  LEU B 201      33.566 -10.514  60.031  1.00 20.04           C  
ATOM   1610  CD1 LEU B 201      32.672  -9.279  59.983  1.00 20.04           C  
ATOM   1611  CD2 LEU B 201      33.590 -11.216  58.678  1.00 20.04           C  
ATOM   1612  N   THR B 202      37.470 -10.964  59.626  1.00 22.67           N  
ATOM   1613  CA  THR B 202      38.228 -11.633  58.575  1.00 22.67           C  
ATOM   1614  C   THR B 202      39.616 -11.015  58.432  1.00 22.67           C  
ATOM   1615  CB  THR B 202      37.491 -11.563  57.224  1.00 22.67           C  
ATOM   1616  O   THR B 202      39.856  -9.900  58.900  1.00 22.67           O  
ATOM   1617  CG2 THR B 202      38.401 -11.992  56.078  1.00 22.67           C  
ATOM   1618  OG1 THR B 202      36.350 -12.430  57.264  1.00 22.67           O  
ATOM   1619  N   ARG B 203      40.263 -11.356  57.376  1.00 24.19           N  
ATOM   1620  CA  ARG B 203      41.504 -11.966  56.909  1.00 24.19           C  
ATOM   1621  C   ARG B 203      42.460 -10.912  56.361  1.00 24.19           C  
ATOM   1622  CB  ARG B 203      41.215 -13.020  55.837  1.00 24.19           C  
ATOM   1623  O   ARG B 203      43.637 -10.885  56.727  1.00 24.19           O  
ATOM   1624  CG  ARG B 203      42.049 -14.283  55.975  1.00 24.19           C  
ATOM   1625  CD  ARG B 203      41.644 -15.340  54.957  1.00 24.19           C  
ATOM   1626  NE  ARG B 203      42.153 -16.660  55.318  1.00 24.19           N  
ATOM   1627  NH1 ARG B 203      41.581 -17.657  53.315  1.00 24.19           N  
ATOM   1628  NH2 ARG B 203      42.604 -18.883  54.960  1.00 24.19           N  
ATOM   1629  CZ  ARG B 203      42.111 -17.730  54.530  1.00 24.19           C  
ATOM   1630  N   ARG B 204      42.464 -10.766  54.982  1.00 24.07           N  
ATOM   1631  CA  ARG B 204      43.612 -11.290  54.249  1.00 24.07           C  
ATOM   1632  C   ARG B 204      44.651 -10.200  54.008  1.00 24.07           C  
ATOM   1633  CB  ARG B 204      43.169 -11.895  52.916  1.00 24.07           C  
ATOM   1634  O   ARG B 204      45.830 -10.378  54.323  1.00 24.07           O  
ATOM   1635  CG  ARG B 204      43.835 -13.222  52.590  1.00 24.07           C  
ATOM   1636  CD  ARG B 204      43.274 -13.837  51.315  1.00 24.07           C  
ATOM   1637  NE  ARG B 204      44.285 -14.609  50.599  1.00 24.07           N  
ATOM   1638  NH1 ARG B 204      42.924 -15.115  48.802  1.00 24.07           N  
ATOM   1639  NH2 ARG B 204      45.085 -15.876  48.858  1.00 24.07           N  
ATOM   1640  CZ  ARG B 204      44.096 -15.198  49.421  1.00 24.07           C  
ATOM   1641  N   ALA B 205      44.791  -9.764  52.658  1.00 23.34           N  
ATOM   1642  CA  ALA B 205      45.860 -10.177  51.753  1.00 23.34           C  
ATOM   1643  C   ALA B 205      46.839  -9.033  51.503  1.00 23.34           C  
ATOM   1644  CB  ALA B 205      45.276 -10.672  50.431  1.00 23.34           C  
ATOM   1645  O   ALA B 205      46.617  -7.908  51.955  1.00 23.34           O  
ATOM   1646  N   ILE B 206      46.874  -8.579  50.203  1.00 25.30           N  
ATOM   1647  CA  ILE B 206      47.957  -8.776  49.246  1.00 25.30           C  
ATOM   1648  C   ILE B 206      48.790  -7.501  49.139  1.00 25.30           C  
ATOM   1649  CB  ILE B 206      47.416  -9.181  47.856  1.00 25.30           C  
ATOM   1650  O   ILE B 206      50.015  -7.539  49.281  1.00 25.30           O  
ATOM   1651  CG1 ILE B 206      46.908 -10.627  47.881  1.00 25.30           C  
ATOM   1652  CG2 ILE B 206      48.494  -8.997  46.783  1.00 25.30           C  
ATOM   1653  CD1 ILE B 206      46.022 -10.992  46.698  1.00 25.30           C  
ATOM   1654  N   ARG B 207      48.721  -6.891  47.947  1.00 25.28           N  
ATOM   1655  CA  ARG B 207      49.766  -6.781  46.935  1.00 25.28           C  
ATOM   1656  C   ARG B 207      50.473  -5.433  47.021  1.00 25.28           C  
ATOM   1657  CB  ARG B 207      49.181  -6.976  45.534  1.00 25.28           C  
ATOM   1658  O   ARG B 207      49.931  -4.476  47.579  1.00 25.28           O  
ATOM   1659  CG  ARG B 207      49.471  -8.341  44.931  1.00 25.28           C  
ATOM   1660  CD  ARG B 207      48.931  -8.457  43.512  1.00 25.28           C  
ATOM   1661  NE  ARG B 207      49.107  -9.804  42.976  1.00 25.28           N  
ATOM   1662  NH1 ARG B 207      48.248  -9.309  40.889  1.00 25.28           N  
ATOM   1663  NH2 ARG B 207      48.981 -11.430  41.359  1.00 25.28           N  
ATOM   1664  CZ  ARG B 207      48.778 -10.178  41.743  1.00 25.28           C  
ATOM   1665  N   PRO B 208      51.449  -5.283  46.056  1.00 28.19           N  
ATOM   1666  CA  PRO B 208      52.772  -4.666  45.939  1.00 28.19           C  
ATOM   1667  C   PRO B 208      52.703  -3.185  45.574  1.00 28.19           C  
ATOM   1668  CB  PRO B 208      53.440  -5.473  44.823  1.00 28.19           C  
ATOM   1669  O   PRO B 208      51.685  -2.721  45.054  1.00 28.19           O  
ATOM   1670  CG  PRO B 208      52.307  -6.077  44.058  1.00 28.19           C  
ATOM   1671  CD  PRO B 208      51.030  -5.803  44.800  1.00 28.19           C  
ATOM   1672  N   GLU B 209      53.637  -2.382  46.096  1.00 27.56           N  
ATOM   1673  CA  GLU B 209      53.793  -0.966  46.416  1.00 27.56           C  
ATOM   1674  C   GLU B 209      53.997  -0.134  45.153  1.00 27.56           C  
ATOM   1675  CB  GLU B 209      54.965  -0.757  47.378  1.00 27.56           C  
ATOM   1676  O   GLU B 209      54.053   1.096  45.215  1.00 27.56           O  
ATOM   1677  CG  GLU B 209      54.560  -0.170  48.722  1.00 27.56           C  
ATOM   1678  CD  GLU B 209      55.746   0.155  49.617  1.00 27.56           C  
ATOM   1679  OE1 GLU B 209      55.578   0.920  50.593  1.00 27.56           O  
ATOM   1680  OE2 GLU B 209      56.852  -0.360  49.338  1.00 27.56           O  
ATOM   1681  N   ASN B 210      54.207  -0.859  43.931  1.00 27.48           N  
ATOM   1682  CA  ASN B 210      55.327  -0.185  43.283  1.00 27.48           C  
ATOM   1683  C   ASN B 210      54.914   1.171  42.718  1.00 27.48           C  
ATOM   1684  CB  ASN B 210      55.915  -1.065  42.178  1.00 27.48           C  
ATOM   1685  O   ASN B 210      53.749   1.376  42.374  1.00 27.48           O  
ATOM   1686  CG  ASN B 210      57.122  -1.856  42.642  1.00 27.48           C  
ATOM   1687  ND2 ASN B 210      57.336  -3.020  42.039  1.00 27.48           N  
ATOM   1688  OD1 ASN B 210      57.856  -1.426  43.535  1.00 27.48           O  
ATOM   1689  N   ARG B 211      55.919   2.114  42.371  1.00 25.46           N  
ATOM   1690  CA  ARG B 211      56.251   3.535  42.409  1.00 25.46           C  
ATOM   1691  C   ARG B 211      55.786   4.240  41.139  1.00 25.46           C  
ATOM   1692  CB  ARG B 211      57.757   3.730  42.594  1.00 25.46           C  
ATOM   1693  O   ARG B 211      55.999   5.443  40.977  1.00 25.46           O  
ATOM   1694  CG  ARG B 211      58.134   4.405  43.904  1.00 25.46           C  
ATOM   1695  CD  ARG B 211      59.644   4.505  44.073  1.00 25.46           C  
ATOM   1696  NE  ARG B 211      60.008   4.934  45.420  1.00 25.46           N  
ATOM   1697  NH1 ARG B 211      62.190   4.185  45.292  1.00 25.46           N  
ATOM   1698  NH2 ARG B 211      61.432   5.202  47.202  1.00 25.46           N  
ATOM   1699  CZ  ARG B 211      61.209   4.773  45.968  1.00 25.46           C  
ATOM   1700  N   ALA B 212      54.963   3.434  40.236  1.00 27.34           N  
ATOM   1701  CA  ALA B 212      55.520   3.697  38.912  1.00 27.34           C  
ATOM   1702  C   ALA B 212      55.255   5.137  38.482  1.00 27.34           C  
ATOM   1703  CB  ALA B 212      54.940   2.724  37.888  1.00 27.34           C  
ATOM   1704  O   ALA B 212      54.344   5.788  38.999  1.00 27.34           O  
ATOM   1705  N   PRO B 213      55.851   5.476  37.269  1.00 29.94           N  
ATOM   1706  CA  PRO B 213      56.409   6.695  36.680  1.00 29.94           C  
ATOM   1707  C   PRO B 213      55.332   7.648  36.166  1.00 29.94           C  
ATOM   1708  CB  PRO B 213      57.267   6.169  35.527  1.00 29.94           C  
ATOM   1709  O   PRO B 213      54.186   7.239  35.962  1.00 29.94           O  
ATOM   1710  CG  PRO B 213      56.802   4.764  35.315  1.00 29.94           C  
ATOM   1711  CD  PRO B 213      55.756   4.448  36.345  1.00 29.94           C  
ATOM   1712  N   GLY B 214      55.587   8.917  36.054  1.00 28.31           N  
ATOM   1713  CA  GLY B 214      55.062  10.265  35.911  1.00 28.31           C  
ATOM   1714  C   GLY B 214      54.414  10.514  34.562  1.00 28.31           C  
ATOM   1715  O   GLY B 214      54.181  11.663  34.182  1.00 28.31           O  
ATOM   1716  N   ALA B 215      53.761   9.381  33.976  1.00 30.55           N  
ATOM   1717  CA  ALA B 215      53.670   9.535  32.526  1.00 30.55           C  
ATOM   1718  C   ALA B 215      52.826  10.751  32.155  1.00 30.55           C  
ATOM   1719  CB  ALA B 215      53.088   8.274  31.893  1.00 30.55           C  
ATOM   1720  O   ALA B 215      51.870  11.088  32.857  1.00 30.55           O  
ATOM   1721  N   GLY B 216      53.323  11.400  31.062  1.00 28.27           N  
ATOM   1722  CA  GLY B 216      53.170  12.650  30.336  1.00 28.27           C  
ATOM   1723  C   GLY B 216      51.815  12.790  29.668  1.00 28.27           C  
ATOM   1724  O   GLY B 216      51.128  11.795  29.433  1.00 28.27           O  
ATOM   1725  N   LEU B 217      51.097  13.778  30.056  1.00 31.91           N  
ATOM   1726  CA  LEU B 217      49.789  14.350  29.756  1.00 31.91           C  
ATOM   1727  C   LEU B 217      49.555  14.412  28.251  1.00 31.91           C  
ATOM   1728  CB  LEU B 217      49.664  15.750  30.363  1.00 31.91           C  
ATOM   1729  O   LEU B 217      50.279  15.105  27.534  1.00 31.91           O  
ATOM   1730  CG  LEU B 217      49.440  15.817  31.874  1.00 31.91           C  
ATOM   1731  CD1 LEU B 217      49.631  17.245  32.375  1.00 31.91           C  
ATOM   1732  CD2 LEU B 217      48.051  15.300  32.233  1.00 31.91           C  
ATOM   1733  N   GLY B 218      49.423  13.171  27.603  1.00 30.85           N  
ATOM   1734  CA  GLY B 218      49.203  13.136  26.166  1.00 30.85           C  
ATOM   1735  C   GLY B 218      48.046  14.010  25.718  1.00 30.85           C  
ATOM   1736  O   GLY B 218      47.049  14.141  26.430  1.00 30.85           O  
ATOM   1737  N   GLN B 219      48.407  15.077  25.011  1.00 33.60           N  
ATOM   1738  CA  GLN B 219      47.733  16.158  24.300  1.00 33.60           C  
ATOM   1739  C   GLN B 219      46.765  15.610  23.256  1.00 33.60           C  
ATOM   1740  CB  GLN B 219      48.755  17.082  23.634  1.00 33.60           C  
ATOM   1741  O   GLN B 219      47.178  14.929  22.315  1.00 33.60           O  
ATOM   1742  CG  GLN B 219      48.533  18.559  23.931  1.00 33.60           C  
ATOM   1743  CD  GLN B 219      49.712  19.423  23.523  1.00 33.60           C  
ATOM   1744  NE2 GLN B 219      49.426  20.634  23.057  1.00 33.60           N  
ATOM   1745  OE1 GLN B 219      50.869  19.006  23.627  1.00 33.60           O  
ATOM   1746  N   ASP B 220      45.719  14.967  23.702  1.00 37.75           N  
ATOM   1747  CA  ASP B 220      44.670  14.430  22.841  1.00 37.75           C  
ATOM   1748  C   ASP B 220      44.342  15.398  21.706  1.00 37.75           C  
ATOM   1749  CB  ASP B 220      43.410  14.127  23.654  1.00 37.75           C  
ATOM   1750  O   ASP B 220      43.937  16.536  21.951  1.00 37.75           O  
ATOM   1751  CG  ASP B 220      43.371  12.703  24.180  1.00 37.75           C  
ATOM   1752  OD1 ASP B 220      43.990  11.809  23.564  1.00 37.75           O  
ATOM   1753  OD2 ASP B 220      42.714  12.473  25.219  1.00 37.75           O  
ATOM   1754  N   ARG B 221      45.186  15.328  20.663  1.00 41.16           N  
ATOM   1755  CA  ARG B 221      45.169  16.072  19.408  1.00 41.16           C  
ATOM   1756  C   ARG B 221      43.852  15.866  18.667  1.00 41.16           C  
ATOM   1757  CB  ARG B 221      46.342  15.652  18.518  1.00 41.16           C  
ATOM   1758  O   ARG B 221      43.575  14.771  18.174  1.00 41.16           O  
ATOM   1759  CG  ARG B 221      47.524  16.606  18.567  1.00 41.16           C  
ATOM   1760  CD  ARG B 221      48.668  16.133  17.681  1.00 41.16           C  
ATOM   1761  NE  ARG B 221      49.801  17.053  17.725  1.00 41.16           N  
ATOM   1762  NH1 ARG B 221      51.246  15.655  16.588  1.00 41.16           N  
ATOM   1763  NH2 ARG B 221      51.959  17.714  17.302  1.00 41.16           N  
ATOM   1764  CZ  ARG B 221      51.000  16.805  17.205  1.00 41.16           C  
ATOM   1765  N   GLN B 222      42.791  16.005  19.365  1.00 37.89           N  
ATOM   1766  CA  GLN B 222      41.522  15.950  18.647  1.00 37.89           C  
ATOM   1767  C   GLN B 222      41.609  16.697  17.319  1.00 37.89           C  
ATOM   1768  CB  GLN B 222      40.395  16.529  19.503  1.00 37.89           C  
ATOM   1769  O   GLN B 222      42.003  17.865  17.282  1.00 37.89           O  
ATOM   1770  CG  GLN B 222      39.731  15.509  20.418  1.00 37.89           C  
ATOM   1771  CD  GLN B 222      38.359  15.951  20.892  1.00 37.89           C  
ATOM   1772  NE2 GLN B 222      37.580  15.009  21.411  1.00 37.89           N  
ATOM   1773  OE1 GLN B 222      38.003  17.129  20.793  1.00 37.89           O  
ATOM   1774  N   VAL B 223      42.077  15.987  16.346  1.00 50.52           N  
ATOM   1775  CA  VAL B 223      42.096  16.589  15.017  1.00 50.52           C  
ATOM   1776  C   VAL B 223      40.787  17.336  14.768  1.00 50.52           C  
ATOM   1777  CB  VAL B 223      42.322  15.529  13.916  1.00 50.52           C  
ATOM   1778  O   VAL B 223      39.703  16.789  14.985  1.00 50.52           O  
ATOM   1779  CG1 VAL B 223      43.542  15.884  13.067  1.00 50.52           C  
ATOM   1780  CG2 VAL B 223      42.484  14.143  14.536  1.00 50.52           C  
ATOM   1781  N   PRO B 224      40.778  18.693  14.910  1.00 51.16           N  
ATOM   1782  CA  PRO B 224      39.636  19.588  14.708  1.00 51.16           C  
ATOM   1783  C   PRO B 224      38.854  19.268  13.436  1.00 51.16           C  
ATOM   1784  CB  PRO B 224      40.283  20.972  14.618  1.00 51.16           C  
ATOM   1785  O   PRO B 224      39.397  18.663  12.509  1.00 51.16           O  
ATOM   1786  CG  PRO B 224      41.749  20.701  14.505  1.00 51.16           C  
ATOM   1787  CD  PRO B 224      41.974  19.224  14.648  1.00 51.16           C  
ATOM   1788  N   LEU B 225      37.636  18.809  13.513  1.00 58.42           N  
ATOM   1789  CA  LEU B 225      36.638  18.684  12.455  1.00 58.42           C  
ATOM   1790  C   LEU B 225      37.022  19.527  11.244  1.00 58.42           C  
ATOM   1791  CB  LEU B 225      35.258  19.105  12.968  1.00 58.42           C  
ATOM   1792  O   LEU B 225      36.824  19.106  10.102  1.00 58.42           O  
ATOM   1793  CG  LEU B 225      34.136  18.077  12.815  1.00 58.42           C  
ATOM   1794  CD1 LEU B 225      33.333  17.973  14.107  1.00 58.42           C  
ATOM   1795  CD2 LEU B 225      33.230  18.443  11.644  1.00 58.42           C  
ATOM   1796  N   TRP B 226      37.774  20.601  11.334  1.00 61.34           N  
ATOM   1797  CA  TRP B 226      38.205  21.489  10.259  1.00 61.34           C  
ATOM   1798  C   TRP B 226      39.298  20.837   9.419  1.00 61.34           C  
ATOM   1799  CB  TRP B 226      38.706  22.819  10.829  1.00 61.34           C  
ATOM   1800  O   TRP B 226      39.359  21.038   8.204  1.00 61.34           O  
ATOM   1801  CG  TRP B 226      37.761  23.965  10.621  1.00 61.34           C  
ATOM   1802  CD1 TRP B 226      36.660  24.271  11.371  1.00 61.34           C  
ATOM   1803  CD2 TRP B 226      37.833  24.955   9.591  1.00 61.34           C  
ATOM   1804  CE2 TRP B 226      36.742  25.833   9.777  1.00 61.34           C  
ATOM   1805  CE3 TRP B 226      38.716  25.186   8.527  1.00 61.34           C  
ATOM   1806  NE1 TRP B 226      36.043  25.394  10.869  1.00 61.34           N  
ATOM   1807  CH2 TRP B 226      37.389  27.128   7.905  1.00 61.34           C  
ATOM   1808  CZ2 TRP B 226      36.511  26.925   8.938  1.00 61.34           C  
ATOM   1809  CZ3 TRP B 226      38.484  26.274   7.693  1.00 61.34           C  
ATOM   1810  N   GLY B 227      40.018  19.789  10.066  1.00 67.06           N  
ATOM   1811  CA  GLY B 227      41.048  19.063   9.340  1.00 67.06           C  
ATOM   1812  C   GLY B 227      40.486  18.073   8.337  1.00 67.06           C  
ATOM   1813  O   GLY B 227      40.976  17.977   7.210  1.00 67.06           O  
ATOM   1814  N   GLN B 228      39.319  17.463   8.699  1.00 63.98           N  
ATOM   1815  CA  GLN B 228      38.647  16.545   7.786  1.00 63.98           C  
ATOM   1816  C   GLN B 228      37.999  17.298   6.628  1.00 63.98           C  
ATOM   1817  CB  GLN B 228      37.595  15.720   8.530  1.00 63.98           C  
ATOM   1818  O   GLN B 228      38.040  16.841   5.483  1.00 63.98           O  
ATOM   1819  CG  GLN B 228      37.715  14.220   8.301  1.00 63.98           C  
ATOM   1820  CD  GLN B 228      37.123  13.404   9.435  1.00 63.98           C  
ATOM   1821  NE2 GLN B 228      37.117  12.085   9.276  1.00 63.98           N  
ATOM   1822  OE1 GLN B 228      36.675  13.955  10.446  1.00 63.98           O  
ATOM   1823  N   LEU B 229      37.571  18.543   6.815  1.00 64.68           N  
ATOM   1824  CA  LEU B 229      36.961  19.375   5.784  1.00 64.68           C  
ATOM   1825  C   LEU B 229      38.012  19.877   4.799  1.00 64.68           C  
ATOM   1826  CB  LEU B 229      36.230  20.563   6.416  1.00 64.68           C  
ATOM   1827  O   LEU B 229      37.776  19.890   3.588  1.00 64.68           O  
ATOM   1828  CG  LEU B 229      34.880  20.934   5.801  1.00 64.68           C  
ATOM   1829  CD1 LEU B 229      33.787  20.906   6.864  1.00 64.68           C  
ATOM   1830  CD2 LEU B 229      34.954  22.305   5.137  1.00 64.68           C  
ATOM   1831  N   LEU B 230      39.181  20.114   5.282  1.00 72.90           N  
ATOM   1832  CA  LEU B 230      40.279  20.571   4.437  1.00 72.90           C  
ATOM   1833  C   LEU B 230      40.806  19.434   3.568  1.00 72.90           C  
ATOM   1834  CB  LEU B 230      41.412  21.142   5.294  1.00 72.90           C  
ATOM   1835  O   LEU B 230      41.063  19.626   2.378  1.00 72.90           O  
ATOM   1836  CG  LEU B 230      42.089  22.408   4.766  1.00 72.90           C  
ATOM   1837  CD1 LEU B 230      42.281  23.416   5.893  1.00 72.90           C  
ATOM   1838  CD2 LEU B 230      43.425  22.067   4.114  1.00 72.90           C  
ATOM   1839  N   LEU B 231      40.767  18.257   4.106  1.00 76.73           N  
ATOM   1840  CA  LEU B 231      41.207  17.092   3.346  1.00 76.73           C  
ATOM   1841  C   LEU B 231      40.195  16.735   2.262  1.00 76.73           C  
ATOM   1842  CB  LEU B 231      41.420  15.894   4.276  1.00 76.73           C  
ATOM   1843  O   LEU B 231      40.575  16.398   1.139  1.00 76.73           O  
ATOM   1844  CG  LEU B 231      42.442  14.853   3.817  1.00 76.73           C  
ATOM   1845  CD1 LEU B 231      43.616  14.798   4.789  1.00 76.73           C  
ATOM   1846  CD2 LEU B 231      41.787  13.483   3.683  1.00 76.73           C  
ATOM   1847  N   PHE B 232      38.966  16.975   2.534  1.00 70.68           N  
ATOM   1848  CA  PHE B 232      37.890  16.722   1.583  1.00 70.68           C  
ATOM   1849  C   PHE B 232      37.930  17.728   0.440  1.00 70.68           C  
ATOM   1850  CB  PHE B 232      36.528  16.776   2.283  1.00 70.68           C  
ATOM   1851  O   PHE B 232      37.797  17.355  -0.728  1.00 70.68           O  
ATOM   1852  CG  PHE B 232      35.378  16.359   1.407  1.00 70.68           C  
ATOM   1853  CD1 PHE B 232      34.561  17.310   0.809  1.00 70.68           C  
ATOM   1854  CD2 PHE B 232      35.115  15.014   1.181  1.00 70.68           C  
ATOM   1855  CE1 PHE B 232      33.495  16.927  -0.002  1.00 70.68           C  
ATOM   1856  CE2 PHE B 232      34.052  14.623   0.371  1.00 70.68           C  
ATOM   1857  CZ  PHE B 232      33.243  15.581  -0.218  1.00 70.68           C  
ATOM   1858  N   LEU B 233      38.298  18.961   0.741  1.00 75.69           N  
ATOM   1859  CA  LEU B 233      38.397  20.017  -0.260  1.00 75.69           C  
ATOM   1860  C   LEU B 233      39.600  19.793  -1.170  1.00 75.69           C  
ATOM   1861  CB  LEU B 233      38.501  21.387   0.415  1.00 75.69           C  
ATOM   1862  O   LEU B 233      39.502  19.958  -2.388  1.00 75.69           O  
ATOM   1863  CG  LEU B 233      38.166  22.599  -0.456  1.00 75.69           C  
ATOM   1864  CD1 LEU B 233      36.700  22.984  -0.287  1.00 75.69           C  
ATOM   1865  CD2 LEU B 233      39.076  23.773  -0.112  1.00 75.69           C  
ATOM   1866  N   VAL B 234      40.670  19.252  -0.620  1.00 81.82           N  
ATOM   1867  CA  VAL B 234      41.872  18.957  -1.393  1.00 81.82           C  
ATOM   1868  C   VAL B 234      41.616  17.764  -2.311  1.00 81.82           C  
ATOM   1869  CB  VAL B 234      43.082  18.673  -0.475  1.00 81.82           C  
ATOM   1870  O   VAL B 234      42.006  17.778  -3.481  1.00 81.82           O  
ATOM   1871  CG1 VAL B 234      44.278  18.189  -1.292  1.00 81.82           C  
ATOM   1872  CG2 VAL B 234      43.448  19.922   0.325  1.00 81.82           C  
ATOM   1873  N   PHE B 235      40.824  16.816  -1.837  1.00 77.13           N  
ATOM   1874  CA  PHE B 235      40.478  15.628  -2.609  1.00 77.13           C  
ATOM   1875  C   PHE B 235      39.606  15.995  -3.804  1.00 77.13           C  
ATOM   1876  CB  PHE B 235      39.759  14.603  -1.728  1.00 77.13           C  
ATOM   1877  O   PHE B 235      39.854  15.542  -4.923  1.00 77.13           O  
ATOM   1878  CG  PHE B 235      39.456  13.306  -2.430  1.00 77.13           C  
ATOM   1879  CD1 PHE B 235      38.159  12.998  -2.821  1.00 77.13           C  
ATOM   1880  CD2 PHE B 235      40.469  12.395  -2.698  1.00 77.13           C  
ATOM   1881  CE1 PHE B 235      37.875  11.799  -3.470  1.00 77.13           C  
ATOM   1882  CE2 PHE B 235      40.194  11.195  -3.347  1.00 77.13           C  
ATOM   1883  CZ  PHE B 235      38.896  10.898  -3.731  1.00 77.13           C  
ATOM   1884  N   VAL B 236      38.715  16.939  -3.675  1.00 72.48           N  
ATOM   1885  CA  VAL B 236      37.780  17.369  -4.710  1.00 72.48           C  
ATOM   1886  C   VAL B 236      38.523  18.169  -5.778  1.00 72.48           C  
ATOM   1887  CB  VAL B 236      36.627  18.211  -4.119  1.00 72.48           C  
ATOM   1888  O   VAL B 236      38.291  17.984  -6.975  1.00 72.48           O  
ATOM   1889  CG1 VAL B 236      35.762  18.799  -5.233  1.00 72.48           C  
ATOM   1890  CG2 VAL B 236      35.780  17.363  -3.171  1.00 72.48           C  
ATOM   1891  N   ILE B 237      39.573  18.882  -5.337  1.00 76.61           N  
ATOM   1892  CA  ILE B 237      40.356  19.698  -6.258  1.00 76.61           C  
ATOM   1893  C   ILE B 237      41.262  18.801  -7.099  1.00 76.61           C  
ATOM   1894  CB  ILE B 237      41.198  20.752  -5.503  1.00 76.61           C  
ATOM   1895  O   ILE B 237      41.388  18.997  -8.310  1.00 76.61           O  
ATOM   1896  CG1 ILE B 237      40.284  21.792  -4.844  1.00 76.61           C  
ATOM   1897  CG2 ILE B 237      42.198  21.422  -6.449  1.00 76.61           C  
ATOM   1898  CD1 ILE B 237      41.013  22.761  -3.924  1.00 76.61           C  
ATOM   1899  N   VAL B 238      41.752  17.740  -6.481  1.00 81.60           N  
ATOM   1900  CA  VAL B 238      42.621  16.811  -7.196  1.00 81.60           C  
ATOM   1901  C   VAL B 238      41.809  16.038  -8.233  1.00 81.60           C  
ATOM   1902  CB  VAL B 238      43.321  15.830  -6.229  1.00 81.60           C  
ATOM   1903  O   VAL B 238      42.246  15.871  -9.374  1.00 81.60           O  
ATOM   1904  CG1 VAL B 238      44.054  14.738  -7.005  1.00 81.60           C  
ATOM   1905  CG2 VAL B 238      44.288  16.582  -5.316  1.00 81.60           C  
ATOM   1906  N   LEU B 239      40.634  15.660  -7.820  1.00 72.25           N  
ATOM   1907  CA  LEU B 239      39.779  14.926  -8.746  1.00 72.25           C  
ATOM   1908  C   LEU B 239      39.375  15.804  -9.926  1.00 72.25           C  
ATOM   1909  CB  LEU B 239      38.530  14.408  -8.028  1.00 72.25           C  
ATOM   1910  O   LEU B 239      39.323  15.335 -11.065  1.00 72.25           O  
ATOM   1911  CG  LEU B 239      38.718  13.171  -7.148  1.00 72.25           C  
ATOM   1912  CD1 LEU B 239      37.415  12.827  -6.434  1.00 72.25           C  
ATOM   1913  CD2 LEU B 239      39.205  11.991  -7.981  1.00 72.25           C  
ATOM   1914  N   PHE B 240      39.241  17.109  -9.671  1.00 68.80           N  
ATOM   1915  CA  PHE B 240      38.914  18.091 -10.699  1.00 68.80           C  
ATOM   1916  C   PHE B 240      40.083  18.281 -11.658  1.00 68.80           C  
ATOM   1917  CB  PHE B 240      38.534  19.431 -10.062  1.00 68.80           C  
ATOM   1918  O   PHE B 240      39.891  18.350 -12.873  1.00 68.80           O  
ATOM   1919  CG  PHE B 240      38.056  20.459 -11.052  1.00 68.80           C  
ATOM   1920  CD1 PHE B 240      38.908  21.459 -11.503  1.00 68.80           C  
ATOM   1921  CD2 PHE B 240      36.752  20.425 -11.530  1.00 68.80           C  
ATOM   1922  CE1 PHE B 240      38.468  22.412 -12.419  1.00 68.80           C  
ATOM   1923  CE2 PHE B 240      36.305  21.374 -12.445  1.00 68.80           C  
ATOM   1924  CZ  PHE B 240      37.164  22.367 -12.888  1.00 68.80           C  
ATOM   1925  N   PHE B 241      41.189  18.259 -11.099  1.00 73.66           N  
ATOM   1926  CA  PHE B 241      42.386  18.441 -11.911  1.00 73.66           C  
ATOM   1927  C   PHE B 241      42.625  17.229 -12.803  1.00 73.66           C  
ATOM   1928  CB  PHE B 241      43.609  18.686 -11.020  1.00 73.66           C  
ATOM   1929  O   PHE B 241      42.979  17.375 -13.975  1.00 73.66           O  
ATOM   1930  CG  PHE B 241      44.127  20.098 -11.076  1.00 73.66           C  
ATOM   1931  CD1 PHE B 241      45.042  20.479 -12.050  1.00 73.66           C  
ATOM   1932  CD2 PHE B 241      43.700  21.044 -10.154  1.00 73.66           C  
ATOM   1933  CE1 PHE B 241      45.524  21.784 -12.105  1.00 73.66           C  
ATOM   1934  CE2 PHE B 241      44.177  22.351 -10.202  1.00 73.66           C  
ATOM   1935  CZ  PHE B 241      45.090  22.719 -11.178  1.00 73.66           C  
ATOM   1936  N   ILE B 242      42.462  16.042 -12.228  1.00 67.01           N  
ATOM   1937  CA  ILE B 242      42.639  14.818 -13.001  1.00 67.01           C  
ATOM   1938  C   ILE B 242      41.640  14.788 -14.156  1.00 67.01           C  
ATOM   1939  CB  ILE B 242      42.473  13.562 -12.116  1.00 67.01           C  
ATOM   1940  O   ILE B 242      41.989  14.408 -15.276  1.00 67.01           O  
ATOM   1941  CG1 ILE B 242      43.582  13.502 -11.060  1.00 67.01           C  
ATOM   1942  CG2 ILE B 242      42.465  12.294 -12.975  1.00 67.01           C  
ATOM   1943  CD1 ILE B 242      43.365  12.437  -9.994  1.00 67.01           C  
ATOM   1944  N   TYR B 243      40.478  15.263 -13.906  1.00 63.04           N  
ATOM   1945  CA  TYR B 243      39.424  15.299 -14.914  1.00 63.04           C  
ATOM   1946  C   TYR B 243      39.766  16.284 -16.026  1.00 63.04           C  
ATOM   1947  CB  TYR B 243      38.083  15.676 -14.277  1.00 63.04           C  
ATOM   1948  O   TYR B 243      39.580  15.985 -17.208  1.00 63.04           O  
ATOM   1949  CG  TYR B 243      36.931  15.689 -15.252  1.00 63.04           C  
ATOM   1950  CD1 TYR B 243      36.469  16.884 -15.799  1.00 63.04           C  
ATOM   1951  CD2 TYR B 243      36.300  14.507 -15.626  1.00 63.04           C  
ATOM   1952  CE1 TYR B 243      35.406  16.901 -16.696  1.00 63.04           C  
ATOM   1953  CE2 TYR B 243      35.236  14.512 -16.522  1.00 63.04           C  
ATOM   1954  OH  TYR B 243      33.744  15.723 -17.939  1.00 63.04           O  
ATOM   1955  CZ  TYR B 243      34.797  15.712 -17.052  1.00 63.04           C  
ATOM   1956  N   HIS B 244      40.391  17.408 -15.653  1.00 61.55           N  
ATOM   1957  CA  HIS B 244      40.759  18.440 -16.615  1.00 61.55           C  
ATOM   1958  C   HIS B 244      41.962  18.012 -17.449  1.00 61.55           C  
ATOM   1959  CB  HIS B 244      41.059  19.759 -15.899  1.00 61.55           C  
ATOM   1960  O   HIS B 244      42.025  18.297 -18.647  1.00 61.55           O  
ATOM   1961  CG  HIS B 244      39.907  20.713 -15.891  1.00 61.55           C  
ATOM   1962  CD2 HIS B 244      39.079  21.098 -14.892  1.00 61.55           C  
ATOM   1963  ND1 HIS B 244      39.495  21.391 -17.018  1.00 61.55           N  
ATOM   1964  CE1 HIS B 244      38.460  22.155 -16.710  1.00 61.55           C  
ATOM   1965  NE2 HIS B 244      38.188  21.996 -15.426  1.00 61.55           N  
ATOM   1966  N   PHE B 245      42.858  17.382 -16.816  1.00 61.52           N  
ATOM   1967  CA  PHE B 245      44.055  16.944 -17.524  1.00 61.52           C  
ATOM   1968  C   PHE B 245      43.735  15.789 -18.465  1.00 61.52           C  
ATOM   1969  CB  PHE B 245      45.146  16.528 -16.533  1.00 61.52           C  
ATOM   1970  O   PHE B 245      44.308  15.690 -19.552  1.00 61.52           O  
ATOM   1971  CG  PHE B 245      46.544  16.684 -17.068  1.00 61.52           C  
ATOM   1972  CD1 PHE B 245      47.213  15.602 -17.627  1.00 61.52           C  
ATOM   1973  CD2 PHE B 245      47.189  17.912 -17.013  1.00 61.52           C  
ATOM   1974  CE1 PHE B 245      48.507  15.743 -18.124  1.00 61.52           C  
ATOM   1975  CE2 PHE B 245      48.482  18.061 -17.507  1.00 61.52           C  
ATOM   1976  CZ  PHE B 245      49.139  16.974 -18.061  1.00 61.52           C  
ATOM   1977  N   MET B 246      42.878  14.874 -18.025  1.00 56.76           N  
ATOM   1978  CA  MET B 246      42.469  13.781 -18.903  1.00 56.76           C  
ATOM   1979  C   MET B 246      41.757  14.314 -20.142  1.00 56.76           C  
ATOM   1980  CB  MET B 246      41.558  12.804 -18.157  1.00 56.76           C  
ATOM   1981  O   MET B 246      41.902  13.760 -21.233  1.00 56.76           O  
ATOM   1982  CG  MET B 246      42.303  11.658 -17.491  1.00 56.76           C  
ATOM   1983  SD  MET B 246      41.266  10.154 -17.315  1.00 56.76           S  
ATOM   1984  CE  MET B 246      41.674   9.300 -18.863  1.00 56.76           C  
ATOM   1985  N   GLN B 247      41.048  15.492 -20.056  1.00 55.47           N  
ATOM   1986  CA  GLN B 247      40.324  16.106 -21.164  1.00 55.47           C  
ATOM   1987  C   GLN B 247      41.277  16.841 -22.103  1.00 55.47           C  
ATOM   1988  CB  GLN B 247      39.257  17.068 -20.641  1.00 55.47           C  
ATOM   1989  O   GLN B 247      41.037  16.908 -23.311  1.00 55.47           O  
ATOM   1990  CG  GLN B 247      37.834  16.664 -21.003  1.00 55.47           C  
ATOM   1991  CD  GLN B 247      36.787  17.481 -20.270  1.00 55.47           C  
ATOM   1992  NE2 GLN B 247      35.520  17.255 -20.601  1.00 55.47           N  
ATOM   1993  OE1 GLN B 247      37.114  18.308 -19.413  1.00 55.47           O  
ATOM   1994  N   ALA B 248      42.307  17.372 -21.554  1.00 55.67           N  
ATOM   1995  CA  ALA B 248      43.262  18.128 -22.361  1.00 55.67           C  
ATOM   1996  C   ALA B 248      44.118  17.197 -23.214  1.00 55.67           C  
ATOM   1997  CB  ALA B 248      44.149  18.991 -21.467  1.00 55.67           C  
ATOM   1998  O   ALA B 248      44.594  17.586 -24.283  1.00 55.67           O  
ATOM   1999  N   GLU B 249      44.457  16.019 -22.708  1.00 51.05           N  
ATOM   2000  CA  GLU B 249      45.281  15.114 -23.503  1.00 51.05           C  
ATOM   2001  C   GLU B 249      44.536  14.640 -24.748  1.00 51.05           C  
ATOM   2002  CB  GLU B 249      45.722  13.911 -22.665  1.00 51.05           C  
ATOM   2003  O   GLU B 249      45.152  14.369 -25.781  1.00 51.05           O  
ATOM   2004  CG  GLU B 249      47.200  13.575 -22.802  1.00 51.05           C  
ATOM   2005  CD  GLU B 249      47.596  12.303 -22.070  1.00 51.05           C  
ATOM   2006  OE1 GLU B 249      48.363  11.490 -22.636  1.00 51.05           O  
ATOM   2007  OE2 GLU B 249      47.136  12.116 -20.922  1.00 51.05           O  
ATOM   2008  N   GLU B 250      43.235  14.627 -24.708  1.00 50.49           N  
ATOM   2009  CA  GLU B 250      42.584  14.149 -25.924  1.00 50.49           C  
ATOM   2010  C   GLU B 250      42.746  15.147 -27.066  1.00 50.49           C  
ATOM   2011  CB  GLU B 250      41.098  13.879 -25.668  1.00 50.49           C  
ATOM   2012  O   GLU B 250      42.448  14.832 -28.220  1.00 50.49           O  
ATOM   2013  CG  GLU B 250      40.823  12.543 -24.993  1.00 50.49           C  
ATOM   2014  CD  GLU B 250      39.341  12.228 -24.870  1.00 50.49           C  
ATOM   2015  OE1 GLU B 250      38.982  11.034 -24.756  1.00 50.49           O  
ATOM   2016  OE2 GLU B 250      38.532  13.182 -24.889  1.00 50.49           O  
ATOM   2017  N   GLY B 251      43.218  16.397 -26.728  1.00 48.26           N  
ATOM   2018  CA  GLY B 251      43.311  17.337 -27.834  1.00 48.26           C  
ATOM   2019  C   GLY B 251      44.645  17.282 -28.553  1.00 48.26           C  
ATOM   2020  O   GLY B 251      44.868  18.019 -29.515  1.00 48.26           O  
ATOM   2021  N   ASN B 252      45.730  16.788 -27.905  1.00 43.18           N  
ATOM   2022  CA  ASN B 252      46.937  16.986 -28.700  1.00 43.18           C  
ATOM   2023  C   ASN B 252      47.049  15.951 -29.816  1.00 43.18           C  
ATOM   2024  CB  ASN B 252      48.180  16.943 -27.809  1.00 43.18           C  
ATOM   2025  O   ASN B 252      47.410  14.799 -29.566  1.00 43.18           O  
ATOM   2026  CG  ASN B 252      48.627  18.322 -27.364  1.00 43.18           C  
ATOM   2027  ND2 ASN B 252      49.319  18.384 -26.232  1.00 43.18           N  
ATOM   2028  OD1 ASN B 252      48.353  19.322 -28.032  1.00 43.18           O  
ATOM   2029  N   PRO B 253      46.187  15.874 -30.854  1.00 43.14           N  
ATOM   2030  CA  PRO B 253      46.511  14.952 -31.945  1.00 43.14           C  
ATOM   2031  C   PRO B 253      47.844  15.278 -32.616  1.00 43.14           C  
ATOM   2032  CB  PRO B 253      45.348  15.138 -32.922  1.00 43.14           C  
ATOM   2033  O   PRO B 253      48.481  14.394 -33.195  1.00 43.14           O  
ATOM   2034  CG  PRO B 253      44.772  16.474 -32.580  1.00 43.14           C  
ATOM   2035  CD  PRO B 253      45.365  16.930 -31.278  1.00 43.14           C  
ATOM   2036  N   PHE B 254      48.307  16.485 -32.808  1.00 30.90           N  
ATOM   2037  CA  PHE B 254      49.573  16.464 -33.531  1.00 30.90           C  
ATOM   2038  C   PHE B 254      50.730  16.162 -32.586  1.00 30.90           C  
ATOM   2039  CB  PHE B 254      49.810  17.799 -34.242  1.00 30.90           C  
ATOM   2040  O   PHE B 254      51.697  15.501 -32.971  1.00 30.90           O  
ATOM   2041  CG  PHE B 254      49.077  17.929 -35.550  1.00 30.90           C  
ATOM   2042  CD1 PHE B 254      49.633  17.441 -36.726  1.00 30.90           C  
ATOM   2043  CD2 PHE B 254      47.831  18.540 -35.603  1.00 30.90           C  
ATOM   2044  CE1 PHE B 254      48.956  17.560 -37.938  1.00 30.90           C  
ATOM   2045  CE2 PHE B 254      47.148  18.662 -36.810  1.00 30.90           C  
ATOM   2046  CZ  PHE B 254      47.713  18.172 -37.976  1.00 30.90           C  
TER    2047      PHE B 254                                                      
ATOM   2048  N   MET C   1      43.548  -9.422  26.977  1.00 28.48           N  
ATOM   2049  CA  MET C   1      43.168  -9.571  25.575  1.00 28.48           C  
ATOM   2050  C   MET C   1      41.811  -8.928  25.308  1.00 28.48           C  
ATOM   2051  CB  MET C   1      43.134 -11.049  25.181  1.00 28.48           C  
ATOM   2052  O   MET C   1      40.809  -9.310  25.913  1.00 28.48           O  
ATOM   2053  CG  MET C   1      44.478 -11.747  25.304  1.00 28.48           C  
ATOM   2054  SD  MET C   1      44.405 -13.507  24.789  1.00 28.48           S  
ATOM   2055  CE  MET C   1      45.875 -13.591  23.728  1.00 28.48           C  
ATOM   2056  N   ASN C   2      41.731  -7.536  25.314  1.00 33.36           N  
ATOM   2057  CA  ASN C   2      40.655  -6.557  25.197  1.00 33.36           C  
ATOM   2058  C   ASN C   2      39.916  -6.693  23.868  1.00 33.36           C  
ATOM   2059  CB  ASN C   2      41.202  -5.137  25.357  1.00 33.36           C  
ATOM   2060  O   ASN C   2      40.524  -6.594  22.801  1.00 33.36           O  
ATOM   2061  CG  ASN C   2      41.233  -4.684  26.804  1.00 33.36           C  
ATOM   2062  ND2 ASN C   2      41.919  -3.577  27.064  1.00 33.36           N  
ATOM   2063  OD1 ASN C   2      40.645  -5.323  27.680  1.00 33.36           O  
ATOM   2064  N   SER C   3      39.101  -7.744  23.766  1.00 37.82           N  
ATOM   2065  CA  SER C   3      38.213  -8.070  22.655  1.00 37.82           C  
ATOM   2066  C   SER C   3      37.331  -6.883  22.285  1.00 37.82           C  
ATOM   2067  CB  SER C   3      37.339  -9.276  23.004  1.00 37.82           C  
ATOM   2068  O   SER C   3      36.586  -6.371  23.123  1.00 37.82           O  
ATOM   2069  OG  SER C   3      38.124 -10.330  23.534  1.00 37.82           O  
ATOM   2070  N   SER C   4      37.884  -5.733  21.767  1.00 35.49           N  
ATOM   2071  CA  SER C   4      37.213  -4.601  21.136  1.00 35.49           C  
ATOM   2072  C   SER C   4      36.220  -5.067  20.077  1.00 35.49           C  
ATOM   2073  CB  SER C   4      38.235  -3.654  20.507  1.00 35.49           C  
ATOM   2074  O   SER C   4      36.579  -5.825  19.173  1.00 35.49           O  
ATOM   2075  OG  SER C   4      39.547  -3.969  20.942  1.00 35.49           O  
ATOM   2076  N   THR C   5      35.107  -5.582  20.505  1.00 34.94           N  
ATOM   2077  CA  THR C   5      33.924  -5.835  19.690  1.00 34.94           C  
ATOM   2078  C   THR C   5      33.621  -4.640  18.790  1.00 34.94           C  
ATOM   2079  CB  THR C   5      32.697  -6.144  20.567  1.00 34.94           C  
ATOM   2080  O   THR C   5      33.465  -3.517  19.273  1.00 34.94           O  
ATOM   2081  CG2 THR C   5      32.671  -7.613  20.979  1.00 34.94           C  
ATOM   2082  OG1 THR C   5      32.742  -5.330  21.746  1.00 34.94           O  
ATOM   2083  N   SER C   6      34.434  -4.368  17.745  1.00 34.73           N  
ATOM   2084  CA  SER C   6      34.155  -3.478  16.623  1.00 34.73           C  
ATOM   2085  C   SER C   6      32.685  -3.542  16.219  1.00 34.73           C  
ATOM   2086  CB  SER C   6      35.036  -3.833  15.425  1.00 34.73           C  
ATOM   2087  O   SER C   6      32.133  -4.629  16.036  1.00 34.73           O  
ATOM   2088  OG  SER C   6      36.333  -4.216  15.850  1.00 34.73           O  
ATOM   2089  N   THR C   7      31.852  -2.816  16.890  1.00 33.36           N  
ATOM   2090  CA  THR C   7      30.503  -2.472  16.456  1.00 33.36           C  
ATOM   2091  C   THR C   7      30.473  -2.183  14.958  1.00 33.36           C  
ATOM   2092  CB  THR C   7      29.961  -1.253  17.227  1.00 33.36           C  
ATOM   2093  O   THR C   7      31.140  -1.260  14.485  1.00 33.36           O  
ATOM   2094  CG2 THR C   7      29.760  -1.581  18.703  1.00 33.36           C  
ATOM   2095  OG1 THR C   7      30.893  -0.171  17.112  1.00 33.36           O  
ATOM   2096  N   MET C   8      30.854  -3.129  14.116  1.00 32.86           N  
ATOM   2097  CA  MET C   8      30.611  -3.020  12.680  1.00 32.86           C  
ATOM   2098  C   MET C   8      29.288  -2.313  12.404  1.00 32.86           C  
ATOM   2099  CB  MET C   8      30.610  -4.403  12.028  1.00 32.86           C  
ATOM   2100  O   MET C   8      28.239  -2.736  12.893  1.00 32.86           O  
ATOM   2101  CG  MET C   8      31.101  -4.403  10.589  1.00 32.86           C  
ATOM   2102  SD  MET C   8      31.297  -6.098   9.913  1.00 32.86           S  
ATOM   2103  CE  MET C   8      31.170  -5.750   8.137  1.00 32.86           C  
ATOM   2104  N   SER C   9      29.243  -0.974  12.419  1.00 35.51           N  
ATOM   2105  CA  SER C   9      28.161  -0.168  11.862  1.00 35.51           C  
ATOM   2106  C   SER C   9      27.579  -0.814  10.609  1.00 35.51           C  
ATOM   2107  CB  SER C   9      28.657   1.242  11.535  1.00 35.51           C  
ATOM   2108  O   SER C   9      28.280  -0.985   9.609  1.00 35.51           O  
ATOM   2109  OG  SER C   9      30.057   1.341  11.729  1.00 35.51           O  
ATOM   2110  N   GLU C  10      26.856  -1.908  10.766  1.00 41.93           N  
ATOM   2111  CA  GLU C  10      26.157  -2.557   9.661  1.00 41.93           C  
ATOM   2112  C   GLU C  10      25.484  -1.531   8.754  1.00 41.93           C  
ATOM   2113  CB  GLU C  10      25.120  -3.551  10.190  1.00 41.93           C  
ATOM   2114  O   GLU C  10      24.751  -0.661   9.229  1.00 41.93           O  
ATOM   2115  CG  GLU C  10      25.128  -4.891   9.469  1.00 41.93           C  
ATOM   2116  CD  GLU C  10      24.102  -5.872  10.014  1.00 41.93           C  
ATOM   2117  OE1 GLU C  10      23.887  -6.936   9.390  1.00 41.93           O  
ATOM   2118  OE2 GLU C  10      23.507  -5.574  11.074  1.00 41.93           O  
ATOM   2119  N   GLU C  11      26.191  -0.869   7.765  1.00 44.50           N  
ATOM   2120  CA  GLU C  11      25.573  -0.057   6.721  1.00 44.50           C  
ATOM   2121  C   GLU C  11      24.114  -0.451   6.506  1.00 44.50           C  
ATOM   2122  CB  GLU C  11      26.351  -0.183   5.409  1.00 44.50           C  
ATOM   2123  O   GLU C  11      23.803  -1.632   6.341  1.00 44.50           O  
ATOM   2124  CG  GLU C  11      27.480   0.827   5.264  1.00 44.50           C  
ATOM   2125  CD  GLU C  11      28.037   0.906   3.851  1.00 44.50           C  
ATOM   2126  OE1 GLU C  11      28.413   2.015   3.408  1.00 44.50           O  
ATOM   2127  OE2 GLU C  11      28.096  -0.149   3.182  1.00 44.50           O  
ATOM   2128  N   PRO C  12      23.239   0.430   7.010  1.00 53.24           N  
ATOM   2129  CA  PRO C  12      21.840   0.046   6.809  1.00 53.24           C  
ATOM   2130  C   PRO C  12      21.589  -0.574   5.436  1.00 53.24           C  
ATOM   2131  CB  PRO C  12      21.086   1.371   6.956  1.00 53.24           C  
ATOM   2132  O   PRO C  12      22.170  -0.133   4.441  1.00 53.24           O  
ATOM   2133  CG  PRO C  12      22.149   2.421   6.913  1.00 53.24           C  
ATOM   2134  CD  PRO C  12      23.487   1.752   7.039  1.00 53.24           C  
ATOM   2135  N   ASP C  13      20.962  -1.638   5.382  1.00 80.78           N  
ATOM   2136  CA  ASP C  13      20.491  -2.398   4.228  1.00 80.78           C  
ATOM   2137  C   ASP C  13      19.566  -1.553   3.355  1.00 80.78           C  
ATOM   2138  CB  ASP C  13      19.771  -3.669   4.680  1.00 80.78           C  
ATOM   2139  O   ASP C  13      18.666  -0.882   3.863  1.00 80.78           O  
ATOM   2140  CG  ASP C  13      19.513  -4.642   3.542  1.00 80.78           C  
ATOM   2141  OD1 ASP C  13      20.028  -4.423   2.425  1.00 80.78           O  
ATOM   2142  OD2 ASP C  13      18.785  -5.634   3.765  1.00 80.78           O  
ATOM   2143  N   ALA C  14      20.009  -0.977   2.223  1.00 82.22           N  
ATOM   2144  CA  ALA C  14      19.226  -0.215   1.255  1.00 82.22           C  
ATOM   2145  C   ALA C  14      17.760  -0.639   1.279  1.00 82.22           C  
ATOM   2146  CB  ALA C  14      19.802  -0.385  -0.148  1.00 82.22           C  
ATOM   2147  O   ALA C  14      16.862   0.202   1.204  1.00 82.22           O  
ATOM   2148  N   LEU C  15      17.498  -1.849   1.449  1.00 92.22           N  
ATOM   2149  CA  LEU C  15      16.136  -2.370   1.452  1.00 92.22           C  
ATOM   2150  C   LEU C  15      15.375  -1.896   2.686  1.00 92.22           C  
ATOM   2151  CB  LEU C  15      16.146  -3.900   1.401  1.00 92.22           C  
ATOM   2152  O   LEU C  15      14.200  -1.531   2.594  1.00 92.22           O  
ATOM   2153  CG  LEU C  15      14.786  -4.583   1.250  1.00 92.22           C  
ATOM   2154  CD1 LEU C  15      14.134  -4.178  -0.068  1.00 92.22           C  
ATOM   2155  CD2 LEU C  15      14.936  -6.098   1.334  1.00 92.22           C  
ATOM   2156  N   SER C  16      16.123  -1.903   3.784  1.00 87.18           N  
ATOM   2157  CA  SER C  16      15.488  -1.456   5.019  1.00 87.18           C  
ATOM   2158  C   SER C  16      15.115   0.021   4.946  1.00 87.18           C  
ATOM   2159  CB  SER C  16      16.411  -1.698   6.214  1.00 87.18           C  
ATOM   2160  O   SER C  16      14.015   0.410   5.346  1.00 87.18           O  
ATOM   2161  OG  SER C  16      15.858  -1.146   7.397  1.00 87.18           O  
ATOM   2162  N   VAL C  17      15.956   0.848   4.380  1.00 88.22           N  
ATOM   2163  CA  VAL C  17      15.744   2.287   4.271  1.00 88.22           C  
ATOM   2164  C   VAL C  17      14.572   2.567   3.333  1.00 88.22           C  
ATOM   2165  CB  VAL C  17      17.013   3.012   3.769  1.00 88.22           C  
ATOM   2166  O   VAL C  17      13.659   3.321   3.678  1.00 88.22           O  
ATOM   2167  CG1 VAL C  17      16.733   4.497   3.545  1.00 88.22           C  
ATOM   2168  CG2 VAL C  17      18.160   2.824   4.759  1.00 88.22           C  
ATOM   2169  N   VAL C  18      14.557   1.952   2.222  1.00 92.90           N  
ATOM   2170  CA  VAL C  18      13.528   2.216   1.221  1.00 92.90           C  
ATOM   2171  C   VAL C  18      12.183   1.686   1.710  1.00 92.90           C  
ATOM   2172  CB  VAL C  18      13.888   1.583  -0.142  1.00 92.90           C  
ATOM   2173  O   VAL C  18      11.136   2.272   1.423  1.00 92.90           O  
ATOM   2174  CG1 VAL C  18      13.668   0.071  -0.110  1.00 92.90           C  
ATOM   2175  CG2 VAL C  18      13.066   2.222  -1.259  1.00 92.90           C  
ATOM   2176  N   ASN C  19      12.181   0.556   2.447  1.00 93.12           N  
ATOM   2177  CA  ASN C  19      10.948   0.029   3.022  1.00 93.12           C  
ATOM   2178  C   ASN C  19      10.351   0.991   4.045  1.00 93.12           C  
ATOM   2179  CB  ASN C  19      11.195  -1.339   3.661  1.00 93.12           C  
ATOM   2180  O   ASN C  19       9.132   1.162   4.105  1.00 93.12           O  
ATOM   2181  CG  ASN C  19      11.262  -2.457   2.640  1.00 93.12           C  
ATOM   2182  ND2 ASN C  19      11.921  -3.552   3.001  1.00 93.12           N  
ATOM   2183  OD1 ASN C  19      10.726  -2.338   1.535  1.00 93.12           O  
ATOM   2184  N   GLN C  20      11.230   1.594   4.772  1.00 88.81           N  
ATOM   2185  CA  GLN C  20      10.762   2.585   5.735  1.00 88.81           C  
ATOM   2186  C   GLN C  20      10.122   3.778   5.030  1.00 88.81           C  
ATOM   2187  CB  GLN C  20      11.915   3.056   6.623  1.00 88.81           C  
ATOM   2188  O   GLN C  20       9.070   4.263   5.452  1.00 88.81           O  
ATOM   2189  CG  GLN C  20      12.246   2.099   7.760  1.00 88.81           C  
ATOM   2190  CD  GLN C  20      13.449   2.544   8.570  1.00 88.81           C  
ATOM   2191  NE2 GLN C  20      14.056   1.609   9.293  1.00 88.81           N  
ATOM   2192  OE1 GLN C  20      13.831   3.719   8.545  1.00 88.81           O  
ATOM   2193  N   LEU C  21      10.794   4.261   3.976  1.00 90.37           N  
ATOM   2194  CA  LEU C  21      10.255   5.376   3.205  1.00 90.37           C  
ATOM   2195  C   LEU C  21       8.925   4.999   2.562  1.00 90.37           C  
ATOM   2196  CB  LEU C  21      11.250   5.814   2.128  1.00 90.37           C  
ATOM   2197  O   LEU C  21       7.998   5.812   2.521  1.00 90.37           O  
ATOM   2198  CG  LEU C  21      12.248   6.902   2.528  1.00 90.37           C  
ATOM   2199  CD1 LEU C  21      13.550   6.738   1.752  1.00 90.37           C  
ATOM   2200  CD2 LEU C  21      11.652   8.286   2.297  1.00 90.37           C  
ATOM   2201  N   ARG C  22       8.850   3.804   2.078  1.00 94.42           N  
ATOM   2202  CA  ARG C  22       7.612   3.300   1.491  1.00 94.42           C  
ATOM   2203  C   ARG C  22       6.481   3.302   2.513  1.00 94.42           C  
ATOM   2204  CB  ARG C  22       7.816   1.889   0.936  1.00 94.42           C  
ATOM   2205  O   ARG C  22       5.371   3.750   2.219  1.00 94.42           O  
ATOM   2206  CG  ARG C  22       6.561   1.278   0.333  1.00 94.42           C  
ATOM   2207  CD  ARG C  22       6.689  -0.231   0.173  1.00 94.42           C  
ATOM   2208  NE  ARG C  22       6.833  -0.899   1.463  1.00 94.42           N  
ATOM   2209  NH1 ARG C  22       7.173  -3.002   0.570  1.00 94.42           N  
ATOM   2210  NH2 ARG C  22       7.173  -2.704   2.842  1.00 94.42           N  
ATOM   2211  CZ  ARG C  22       7.059  -2.200   1.622  1.00 94.42           C  
ATOM   2212  N   ASP C  23       6.814   2.865   3.713  1.00 91.31           N  
ATOM   2213  CA  ASP C  23       5.810   2.797   4.770  1.00 91.31           C  
ATOM   2214  C   ASP C  23       5.340   4.193   5.171  1.00 91.31           C  
ATOM   2215  CB  ASP C  23       6.364   2.058   5.990  1.00 91.31           C  
ATOM   2216  O   ASP C  23       4.151   4.406   5.421  1.00 91.31           O  
ATOM   2217  CG  ASP C  23       6.569   0.574   5.742  1.00 91.31           C  
ATOM   2218  OD1 ASP C  23       5.974   0.027   4.788  1.00 91.31           O  
ATOM   2219  OD2 ASP C  23       7.330  -0.055   6.509  1.00 91.31           O  
ATOM   2220  N   LEU C  24       6.301   5.092   5.217  1.00 90.91           N  
ATOM   2221  CA  LEU C  24       5.959   6.478   5.517  1.00 90.91           C  
ATOM   2222  C   LEU C  24       5.066   7.065   4.429  1.00 90.91           C  
ATOM   2223  CB  LEU C  24       7.227   7.323   5.665  1.00 90.91           C  
ATOM   2224  O   LEU C  24       4.105   7.778   4.726  1.00 90.91           O  
ATOM   2225  CG  LEU C  24       7.981   7.188   6.989  1.00 90.91           C  
ATOM   2226  CD1 LEU C  24       9.403   7.719   6.845  1.00 90.91           C  
ATOM   2227  CD2 LEU C  24       7.241   7.921   8.103  1.00 90.91           C  
ATOM   2228  N   ALA C  25       5.312   6.704   3.175  1.00 92.76           N  
ATOM   2229  CA  ALA C  25       4.575   7.229   2.028  1.00 92.76           C  
ATOM   2230  C   ALA C  25       3.182   6.611   1.943  1.00 92.76           C  
ATOM   2231  CB  ALA C  25       5.347   6.973   0.736  1.00 92.76           C  
ATOM   2232  O   ALA C  25       2.291   7.161   1.290  1.00 92.76           O  
ATOM   2233  N   ALA C  26       3.041   5.486   2.619  1.00 90.78           N  
ATOM   2234  CA  ALA C  26       1.749   4.806   2.616  1.00 90.78           C  
ATOM   2235  C   ALA C  26       0.692   5.631   3.344  1.00 90.78           C  
ATOM   2236  CB  ALA C  26       1.873   3.424   3.253  1.00 90.78           C  
ATOM   2237  O   ALA C  26      -0.502   5.513   3.061  1.00 90.78           O  
ATOM   2238  N   ASP C  27       1.195   6.473   4.180  1.00 87.61           N  
ATOM   2239  CA  ASP C  27       0.304   7.398   4.874  1.00 87.61           C  
ATOM   2240  C   ASP C  27       0.101   8.677   4.065  1.00 87.61           C  
ATOM   2241  CB  ASP C  27       0.855   7.734   6.261  1.00 87.61           C  
ATOM   2242  O   ASP C  27       1.046   9.440   3.853  1.00 87.61           O  
ATOM   2243  CG  ASP C  27      -0.130   8.510   7.118  1.00 87.61           C  
ATOM   2244  OD1 ASP C  27      -1.136   9.020   6.581  1.00 87.61           O  
ATOM   2245  OD2 ASP C  27       0.104   8.614   8.342  1.00 87.61           O  
ATOM   2246  N   PRO C  28      -1.131   9.005   3.721  1.00 89.93           N  
ATOM   2247  CA  PRO C  28      -1.421  10.166   2.877  1.00 89.93           C  
ATOM   2248  C   PRO C  28      -0.978  11.482   3.512  1.00 89.93           C  
ATOM   2249  CB  PRO C  28      -2.943  10.119   2.723  1.00 89.93           C  
ATOM   2250  O   PRO C  28      -0.655  12.437   2.800  1.00 89.93           O  
ATOM   2251  CG  PRO C  28      -3.306   8.687   2.947  1.00 89.93           C  
ATOM   2252  CD  PRO C  28      -2.305   8.083   3.891  1.00 89.93           C  
ATOM   2253  N   LEU C  29      -0.876  11.591   4.761  1.00 85.17           N  
ATOM   2254  CA  LEU C  29      -0.517  12.818   5.462  1.00 85.17           C  
ATOM   2255  C   LEU C  29       0.971  13.116   5.309  1.00 85.17           C  
ATOM   2256  CB  LEU C  29      -0.877  12.713   6.947  1.00 85.17           C  
ATOM   2257  O   LEU C  29       1.399  14.262   5.467  1.00 85.17           O  
ATOM   2258  CG  LEU C  29      -2.369  12.649   7.279  1.00 85.17           C  
ATOM   2259  CD1 LEU C  29      -2.570  12.272   8.743  1.00 85.17           C  
ATOM   2260  CD2 LEU C  29      -3.045  13.980   6.966  1.00 85.17           C  
ATOM   2261  N   ASN C  30       1.672  12.091   4.998  1.00 88.74           N  
ATOM   2262  CA  ASN C  30       3.121  12.238   4.911  1.00 88.74           C  
ATOM   2263  C   ASN C  30       3.570  12.529   3.482  1.00 88.74           C  
ATOM   2264  CB  ASN C  30       3.821  10.986   5.443  1.00 88.74           C  
ATOM   2265  O   ASN C  30       4.692  12.988   3.260  1.00 88.74           O  
ATOM   2266  CG  ASN C  30       3.584  10.769   6.925  1.00 88.74           C  
ATOM   2267  ND2 ASN C  30       3.661   9.517   7.361  1.00 88.74           N  
ATOM   2268  OD1 ASN C  30       3.332  11.719   7.671  1.00 88.74           O  
ATOM   2269  N   ARG C  31       2.751  12.371   2.557  1.00 91.46           N  
ATOM   2270  CA  ARG C  31       3.141  12.357   1.151  1.00 91.46           C  
ATOM   2271  C   ARG C  31       3.667  13.720   0.715  1.00 91.46           C  
ATOM   2272  CB  ARG C  31       1.960  11.944   0.269  1.00 91.46           C  
ATOM   2273  O   ARG C  31       4.734  13.814   0.105  1.00 91.46           O  
ATOM   2274  CG  ARG C  31       1.534  10.496   0.448  1.00 91.46           C  
ATOM   2275  CD  ARG C  31       0.260  10.183  -0.323  1.00 91.46           C  
ATOM   2276  NE  ARG C  31      -0.268   8.866   0.019  1.00 91.46           N  
ATOM   2277  NH1 ARG C  31      -2.362   9.243  -0.881  1.00 91.46           N  
ATOM   2278  NH2 ARG C  31      -1.878   7.230   0.104  1.00 91.46           N  
ATOM   2279  CZ  ARG C  31      -1.502   8.449  -0.253  1.00 91.46           C  
ATOM   2280  N   ARG C  32       3.004  14.769   1.076  1.00 89.06           N  
ATOM   2281  CA  ARG C  32       3.435  16.109   0.693  1.00 89.06           C  
ATOM   2282  C   ARG C  32       4.767  16.464   1.345  1.00 89.06           C  
ATOM   2283  CB  ARG C  32       2.374  17.144   1.071  1.00 89.06           C  
ATOM   2284  O   ARG C  32       5.660  17.006   0.691  1.00 89.06           O  
ATOM   2285  CG  ARG C  32       2.528  18.476   0.354  1.00 89.06           C  
ATOM   2286  CD  ARG C  32       1.349  19.401   0.623  1.00 89.06           C  
ATOM   2287  NE  ARG C  32       1.523  20.697  -0.026  1.00 89.06           N  
ATOM   2288  NH1 ARG C  32      -0.380  21.640   0.883  1.00 89.06           N  
ATOM   2289  NH2 ARG C  32       0.951  22.865  -0.525  1.00 89.06           N  
ATOM   2290  CZ  ARG C  32       0.698  21.731   0.112  1.00 89.06           C  
ATOM   2291  N   ALA C  33       4.822  16.136   2.578  1.00 85.34           N  
ATOM   2292  CA  ALA C  33       6.034  16.441   3.334  1.00 85.34           C  
ATOM   2293  C   ALA C  33       7.238  15.697   2.763  1.00 85.34           C  
ATOM   2294  CB  ALA C  33       5.845  16.089   4.808  1.00 85.34           C  
ATOM   2295  O   ALA C  33       8.335  16.254   2.675  1.00 85.34           O  
ATOM   2296  N   ILE C  34       7.038  14.480   2.378  1.00 90.00           N  
ATOM   2297  CA  ILE C  34       8.120  13.654   1.854  1.00 90.00           C  
ATOM   2298  C   ILE C  34       8.632  14.245   0.542  1.00 90.00           C  
ATOM   2299  CB  ILE C  34       7.665  12.193   1.642  1.00 90.00           C  
ATOM   2300  O   ILE C  34       9.842  14.356   0.334  1.00 90.00           O  
ATOM   2301  CG1 ILE C  34       7.410  11.512   2.992  1.00 90.00           C  
ATOM   2302  CG2 ILE C  34       8.702  11.417   0.825  1.00 90.00           C  
ATOM   2303  CD1 ILE C  34       6.860  10.097   2.878  1.00 90.00           C  
ATOM   2304  N   VAL C  35       7.741  14.676  -0.329  1.00 92.24           N  
ATOM   2305  CA  VAL C  35       8.117  15.195  -1.639  1.00 92.24           C  
ATOM   2306  C   VAL C  35       8.774  16.565  -1.484  1.00 92.24           C  
ATOM   2307  CB  VAL C  35       6.897  15.293  -2.583  1.00 92.24           C  
ATOM   2308  O   VAL C  35       9.692  16.909  -2.233  1.00 92.24           O  
ATOM   2309  CG1 VAL C  35       7.256  16.064  -3.852  1.00 92.24           C  
ATOM   2310  CG2 VAL C  35       6.378  13.899  -2.929  1.00 92.24           C  
ATOM   2311  N   GLN C  36       8.412  17.282  -0.503  1.00 82.61           N  
ATOM   2312  CA  GLN C  36       8.963  18.614  -0.279  1.00 82.61           C  
ATOM   2313  C   GLN C  36      10.328  18.539   0.398  1.00 82.61           C  
ATOM   2314  CB  GLN C  36       8.004  19.457   0.564  1.00 82.61           C  
ATOM   2315  O   GLN C  36      11.123  19.478   0.312  1.00 82.61           O  
ATOM   2316  CG  GLN C  36       6.753  19.897  -0.183  1.00 82.61           C  
ATOM   2317  CD  GLN C  36       5.765  20.630   0.706  1.00 82.61           C  
ATOM   2318  NE2 GLN C  36       4.652  21.062   0.125  1.00 82.61           N  
ATOM   2319  OE1 GLN C  36       6.001  20.804   1.906  1.00 82.61           O  
ATOM   2320  N   ASP C  37      10.529  17.378   0.931  1.00 78.92           N  
ATOM   2321  CA  ASP C  37      11.832  17.182   1.558  1.00 78.92           C  
ATOM   2322  C   ASP C  37      12.934  17.059   0.508  1.00 78.92           C  
ATOM   2323  CB  ASP C  37      11.816  15.940   2.451  1.00 78.92           C  
ATOM   2324  O   ASP C  37      12.807  16.288  -0.446  1.00 78.92           O  
ATOM   2325  CG  ASP C  37      13.112  15.744   3.219  1.00 78.92           C  
ATOM   2326  OD1 ASP C  37      13.964  14.940   2.783  1.00 78.92           O  
ATOM   2327  OD2 ASP C  37      13.281  16.398   4.271  1.00 78.92           O  
ATOM   2328  N   GLN C  38      14.030  17.792   0.555  1.00 72.97           N  
ATOM   2329  CA  GLN C  38      15.077  17.960  -0.446  1.00 72.97           C  
ATOM   2330  C   GLN C  38      15.870  16.669  -0.634  1.00 72.97           C  
ATOM   2331  CB  GLN C  38      16.017  19.101  -0.055  1.00 72.97           C  
ATOM   2332  O   GLN C  38      16.374  16.398  -1.726  1.00 72.97           O  
ATOM   2333  CG  GLN C  38      15.425  20.487  -0.273  1.00 72.97           C  
ATOM   2334  CD  GLN C  38      16.448  21.492  -0.768  1.00 72.97           C  
ATOM   2335  NE2 GLN C  38      15.977  22.662  -1.184  1.00 72.97           N  
ATOM   2336  OE1 GLN C  38      17.653  21.218  -0.777  1.00 72.97           O  
ATOM   2337  N   GLY C  39      15.795  15.723   0.200  1.00 75.69           N  
ATOM   2338  CA  GLY C  39      16.661  14.559   0.110  1.00 75.69           C  
ATOM   2339  C   GLY C  39      15.902  13.266  -0.118  1.00 75.69           C  
ATOM   2340  O   GLY C  39      16.474  12.277  -0.580  1.00 75.69           O  
ATOM   2341  N   CYS C  40      14.627  13.315   0.077  1.00 84.11           N  
ATOM   2342  CA  CYS C  40      13.867  12.070   0.053  1.00 84.11           C  
ATOM   2343  C   CYS C  40      13.556  11.648  -1.378  1.00 84.11           C  
ATOM   2344  CB  CYS C  40      12.568  12.219   0.844  1.00 84.11           C  
ATOM   2345  O   CYS C  40      13.812  10.506  -1.763  1.00 84.11           O  
ATOM   2346  SG  CYS C  40      12.786  12.084   2.632  1.00 84.11           S  
ATOM   2347  N   LEU C  41      13.092  12.620  -2.128  1.00 88.79           N  
ATOM   2348  CA  LEU C  41      12.713  12.301  -3.500  1.00 88.79           C  
ATOM   2349  C   LEU C  41      13.937  11.924  -4.328  1.00 88.79           C  
ATOM   2350  CB  LEU C  41      11.990  13.486  -4.146  1.00 88.79           C  
ATOM   2351  O   LEU C  41      13.945  10.888  -4.997  1.00 88.79           O  
ATOM   2352  CG  LEU C  41      11.287  13.208  -5.476  1.00 88.79           C  
ATOM   2353  CD1 LEU C  41      10.201  12.153  -5.291  1.00 88.79           C  
ATOM   2354  CD2 LEU C  41      10.700  14.493  -6.049  1.00 88.79           C  
ATOM   2355  N   PRO C  42      15.016  12.758  -4.256  1.00 83.49           N  
ATOM   2356  CA  PRO C  42      16.227  12.359  -4.977  1.00 83.49           C  
ATOM   2357  C   PRO C  42      16.777  11.014  -4.508  1.00 83.49           C  
ATOM   2358  CB  PRO C  42      17.210  13.490  -4.666  1.00 83.49           C  
ATOM   2359  O   PRO C  42      17.309  10.246  -5.313  1.00 83.49           O  
ATOM   2360  CG  PRO C  42      16.349  14.662  -4.321  1.00 83.49           C  
ATOM   2361  CD  PRO C  42      15.090  14.155  -3.677  1.00 83.49           C  
ATOM   2362  N   GLY C  43      16.681  10.712  -3.222  1.00 86.72           N  
ATOM   2363  CA  GLY C  43      17.075   9.416  -2.692  1.00 86.72           C  
ATOM   2364  C   GLY C  43      16.285   8.264  -3.284  1.00 86.72           C  
ATOM   2365  O   GLY C  43      16.857   7.236  -3.651  1.00 86.72           O  
ATOM   2366  N   LEU C  44      15.020   8.436  -3.415  1.00 93.57           N  
ATOM   2367  CA  LEU C  44      14.165   7.408  -3.997  1.00 93.57           C  
ATOM   2368  C   LEU C  44      14.522   7.168  -5.460  1.00 93.57           C  
ATOM   2369  CB  LEU C  44      12.692   7.804  -3.877  1.00 93.57           C  
ATOM   2370  O   LEU C  44      14.517   6.026  -5.926  1.00 93.57           O  
ATOM   2371  CG  LEU C  44      12.027   7.543  -2.525  1.00 93.57           C  
ATOM   2372  CD1 LEU C  44      10.657   8.212  -2.469  1.00 93.57           C  
ATOM   2373  CD2 LEU C  44      11.907   6.044  -2.269  1.00 93.57           C  
ATOM   2374  N   ILE C  45      14.823   8.256  -6.140  1.00 89.71           N  
ATOM   2375  CA  ILE C  45      15.200   8.162  -7.546  1.00 89.71           C  
ATOM   2376  C   ILE C  45      16.489   7.356  -7.682  1.00 89.71           C  
ATOM   2377  CB  ILE C  45      15.373   9.561  -8.179  1.00 89.71           C  
ATOM   2378  O   ILE C  45      16.613   6.518  -8.579  1.00 89.71           O  
ATOM   2379  CG1 ILE C  45      14.039  10.317  -8.178  1.00 89.71           C  
ATOM   2380  CG2 ILE C  45      15.936   9.445  -9.599  1.00 89.71           C  
ATOM   2381  CD1 ILE C  45      14.149  11.767  -8.628  1.00 89.71           C  
ATOM   2382  N   LEU C  46      17.407   7.499  -6.772  1.00 86.89           N  
ATOM   2383  CA  LEU C  46      18.675   6.778  -6.787  1.00 86.89           C  
ATOM   2384  C   LEU C  46      18.456   5.288  -6.546  1.00 86.89           C  
ATOM   2385  CB  LEU C  46      19.625   7.343  -5.728  1.00 86.89           C  
ATOM   2386  O   LEU C  46      19.161   4.452  -7.116  1.00 86.89           O  
ATOM   2387  CG  LEU C  46      20.290   8.680  -6.059  1.00 86.89           C  
ATOM   2388  CD1 LEU C  46      21.016   9.229  -4.835  1.00 86.89           C  
ATOM   2389  CD2 LEU C  46      21.253   8.523  -7.232  1.00 86.89           C  
ATOM   2390  N   PHE C  47      17.432   4.982  -5.728  1.00 92.03           N  
ATOM   2391  CA  PHE C  47      17.142   3.590  -5.403  1.00 92.03           C  
ATOM   2392  C   PHE C  47      16.592   2.853  -6.618  1.00 92.03           C  
ATOM   2393  CB  PHE C  47      16.146   3.505  -4.242  1.00 92.03           C  
ATOM   2394  O   PHE C  47      16.635   1.623  -6.676  1.00 92.03           O  
ATOM   2395  CG  PHE C  47      16.780   3.663  -2.886  1.00 92.03           C  
ATOM   2396  CD1 PHE C  47      17.881   2.897  -2.524  1.00 92.03           C  
ATOM   2397  CD2 PHE C  47      16.274   4.580  -1.973  1.00 92.03           C  
ATOM   2398  CE1 PHE C  47      18.469   3.041  -1.269  1.00 92.03           C  
ATOM   2399  CE2 PHE C  47      16.857   4.729  -0.718  1.00 92.03           C  
ATOM   2400  CZ  PHE C  47      17.953   3.958  -0.368  1.00 92.03           C  
ATOM   2401  N   MET C  48      16.091   3.593  -7.631  1.00 91.00           N  
ATOM   2402  CA  MET C  48      15.559   2.971  -8.840  1.00 91.00           C  
ATOM   2403  C   MET C  48      16.678   2.354  -9.673  1.00 91.00           C  
ATOM   2404  CB  MET C  48      14.788   3.994  -9.676  1.00 91.00           C  
ATOM   2405  O   MET C  48      16.424   1.506 -10.530  1.00 91.00           O  
ATOM   2406  CG  MET C  48      13.450   4.394  -9.075  1.00 91.00           C  
ATOM   2407  SD  MET C  48      12.460   5.450 -10.203  1.00 91.00           S  
ATOM   2408  CE  MET C  48      13.701   6.696 -10.648  1.00 91.00           C  
ATOM   2409  N   ASP C  49      17.884   2.746  -9.393  1.00 83.93           N  
ATOM   2410  CA  ASP C  49      19.032   2.229 -10.132  1.00 83.93           C  
ATOM   2411  C   ASP C  49      19.812   1.216  -9.298  1.00 83.93           C  
ATOM   2412  CB  ASP C  49      19.951   3.374 -10.564  1.00 83.93           C  
ATOM   2413  O   ASP C  49      20.924   0.830  -9.661  1.00 83.93           O  
ATOM   2414  CG  ASP C  49      19.332   4.261 -11.630  1.00 83.93           C  
ATOM   2415  OD1 ASP C  49      18.512   3.767 -12.434  1.00 83.93           O  
ATOM   2416  OD2 ASP C  49      19.670   5.464 -11.668  1.00 83.93           O  
ATOM   2417  N   HIS C  50      19.190   0.793  -8.211  1.00 86.31           N  
ATOM   2418  CA  HIS C  50      19.855  -0.168  -7.339  1.00 86.31           C  
ATOM   2419  C   HIS C  50      19.908  -1.550  -7.981  1.00 86.31           C  
ATOM   2420  CB  HIS C  50      19.146  -0.245  -5.986  1.00 86.31           C  
ATOM   2421  O   HIS C  50      18.980  -1.946  -8.690  1.00 86.31           O  
ATOM   2422  CG  HIS C  50      19.977  -0.861  -4.906  1.00 86.31           C  
ATOM   2423  CD2 HIS C  50      20.708  -0.298  -3.916  1.00 86.31           C  
ATOM   2424  ND1 HIS C  50      20.124  -2.225  -4.768  1.00 86.31           N  
ATOM   2425  CE1 HIS C  50      20.912  -2.473  -3.734  1.00 86.31           C  
ATOM   2426  NE2 HIS C  50      21.280  -1.321  -3.201  1.00 86.31           N  
ATOM   2427  N   PRO C  51      20.949  -2.284  -7.787  1.00 82.40           N  
ATOM   2428  CA  PRO C  51      21.118  -3.613  -8.381  1.00 82.40           C  
ATOM   2429  C   PRO C  51      20.151  -4.644  -7.805  1.00 82.40           C  
ATOM   2430  CB  PRO C  51      22.566  -3.971  -8.037  1.00 82.40           C  
ATOM   2431  O   PRO C  51      19.826  -5.631  -8.471  1.00 82.40           O  
ATOM   2432  CG  PRO C  51      22.916  -3.084  -6.886  1.00 82.40           C  
ATOM   2433  CD  PRO C  51      22.086  -1.836  -6.976  1.00 82.40           C  
ATOM   2434  N   ASN C  52      19.661  -4.367  -6.607  1.00 88.91           N  
ATOM   2435  CA  ASN C  52      18.748  -5.293  -5.944  1.00 88.91           C  
ATOM   2436  C   ASN C  52      17.299  -5.039  -6.351  1.00 88.91           C  
ATOM   2437  CB  ASN C  52      18.897  -5.199  -4.424  1.00 88.91           C  
ATOM   2438  O   ASN C  52      16.742  -3.982  -6.048  1.00 88.91           O  
ATOM   2439  CG  ASN C  52      18.206  -6.336  -3.698  1.00 88.91           C  
ATOM   2440  ND2 ASN C  52      18.575  -6.548  -2.441  1.00 88.91           N  
ATOM   2441  OD1 ASN C  52      17.348  -7.019  -4.264  1.00 88.91           O  
ATOM   2442  N   PRO C  53      16.644  -5.975  -6.969  1.00 92.43           N  
ATOM   2443  CA  PRO C  53      15.286  -5.830  -7.499  1.00 92.43           C  
ATOM   2444  C   PRO C  53      14.266  -5.472  -6.420  1.00 92.43           C  
ATOM   2445  CB  PRO C  53      14.990  -7.209  -8.094  1.00 92.43           C  
ATOM   2446  O   PRO C  53      13.385  -4.640  -6.650  1.00 92.43           O  
ATOM   2447  CG  PRO C  53      16.331  -7.766  -8.452  1.00 92.43           C  
ATOM   2448  CD  PRO C  53      17.347  -7.219  -7.491  1.00 92.43           C  
ATOM   2449  N   PRO C  54      14.409  -6.017  -5.214  1.00 93.65           N  
ATOM   2450  CA  PRO C  54      13.436  -5.646  -4.184  1.00 93.65           C  
ATOM   2451  C   PRO C  54      13.549  -4.181  -3.766  1.00 93.65           C  
ATOM   2452  CB  PRO C  54      13.785  -6.575  -3.018  1.00 93.65           C  
ATOM   2453  O   PRO C  54      12.553  -3.570  -3.370  1.00 93.65           O  
ATOM   2454  CG  PRO C  54      14.528  -7.710  -3.644  1.00 93.65           C  
ATOM   2455  CD  PRO C  54      15.201  -7.211  -4.891  1.00 93.65           C  
ATOM   2456  N   VAL C  55      14.708  -3.640  -3.833  1.00 93.29           N  
ATOM   2457  CA  VAL C  55      14.920  -2.234  -3.507  1.00 93.29           C  
ATOM   2458  C   VAL C  55      14.234  -1.352  -4.548  1.00 93.29           C  
ATOM   2459  CB  VAL C  55      16.425  -1.891  -3.427  1.00 93.29           C  
ATOM   2460  O   VAL C  55      13.537  -0.397  -4.198  1.00 93.29           O  
ATOM   2461  CG1 VAL C  55      16.626  -0.395  -3.195  1.00 93.29           C  
ATOM   2462  CG2 VAL C  55      17.098  -2.701  -2.320  1.00 93.29           C  
ATOM   2463  N   VAL C  56      14.391  -1.751  -5.789  1.00 95.21           N  
ATOM   2464  CA  VAL C  56      13.795  -0.993  -6.884  1.00 95.21           C  
ATOM   2465  C   VAL C  56      12.273  -1.049  -6.784  1.00 95.21           C  
ATOM   2466  CB  VAL C  56      14.258  -1.524  -8.259  1.00 95.21           C  
ATOM   2467  O   VAL C  56      11.598  -0.024  -6.907  1.00 95.21           O  
ATOM   2468  CG1 VAL C  56      13.597  -0.741  -9.392  1.00 95.21           C  
ATOM   2469  CG2 VAL C  56      15.780  -1.453  -8.374  1.00 95.21           C  
ATOM   2470  N   HIS C  57      11.776  -2.203  -6.553  1.00 96.68           N  
ATOM   2471  CA  HIS C  57      10.334  -2.386  -6.434  1.00 96.68           C  
ATOM   2472  C   HIS C  57       9.766  -1.556  -5.287  1.00 96.68           C  
ATOM   2473  CB  HIS C  57       9.997  -3.864  -6.229  1.00 96.68           C  
ATOM   2474  O   HIS C  57       8.743  -0.887  -5.447  1.00 96.68           O  
ATOM   2475  CG  HIS C  57       8.529  -4.150  -6.228  1.00 96.68           C  
ATOM   2476  CD2 HIS C  57       7.688  -4.487  -7.234  1.00 96.68           C  
ATOM   2477  ND1 HIS C  57       7.762  -4.099  -5.085  1.00 96.68           N  
ATOM   2478  CE1 HIS C  57       6.509  -4.395  -5.389  1.00 96.68           C  
ATOM   2479  NE2 HIS C  57       6.437  -4.634  -6.687  1.00 96.68           N  
ATOM   2480  N   SER C  58      10.469  -1.583  -4.092  1.00 95.94           N  
ATOM   2481  CA  SER C  58      10.022  -0.826  -2.926  1.00 95.94           C  
ATOM   2482  C   SER C  58      10.074   0.675  -3.189  1.00 95.94           C  
ATOM   2483  CB  SER C  58      10.877  -1.168  -1.705  1.00 95.94           C  
ATOM   2484  O   SER C  58       9.184   1.415  -2.764  1.00 95.94           O  
ATOM   2485  OG  SER C  58      10.554  -2.456  -1.210  1.00 95.94           O  
ATOM   2486  N   ALA C  59      11.069   1.132  -3.913  1.00 95.97           N  
ATOM   2487  CA  ALA C  59      11.187   2.540  -4.283  1.00 95.97           C  
ATOM   2488  C   ALA C  59      10.031   2.970  -5.182  1.00 95.97           C  
ATOM   2489  CB  ALA C  59      12.522   2.797  -4.978  1.00 95.97           C  
ATOM   2490  O   ALA C  59       9.452   4.042  -4.989  1.00 95.97           O  
ATOM   2491  N   LEU C  60       9.707   2.125  -6.130  1.00 97.09           N  
ATOM   2492  CA  LEU C  60       8.617   2.419  -7.054  1.00 97.09           C  
ATOM   2493  C   LEU C  60       7.278   2.450  -6.323  1.00 97.09           C  
ATOM   2494  CB  LEU C  60       8.574   1.381  -8.179  1.00 97.09           C  
ATOM   2495  O   LEU C  60       6.421   3.283  -6.626  1.00 97.09           O  
ATOM   2496  CG  LEU C  60       9.628   1.528  -9.277  1.00 97.09           C  
ATOM   2497  CD1 LEU C  60       9.626   0.300 -10.181  1.00 97.09           C  
ATOM   2498  CD2 LEU C  60       9.384   2.796 -10.088  1.00 97.09           C  
ATOM   2499  N   LEU C  61       7.171   1.574  -5.384  1.00 97.40           N  
ATOM   2500  CA  LEU C  61       5.951   1.582  -4.583  1.00 97.40           C  
ATOM   2501  C   LEU C  61       5.818   2.890  -3.810  1.00 97.40           C  
ATOM   2502  CB  LEU C  61       5.940   0.399  -3.612  1.00 97.40           C  
ATOM   2503  O   LEU C  61       4.734   3.475  -3.755  1.00 97.40           O  
ATOM   2504  CG  LEU C  61       5.423  -0.929  -4.167  1.00 97.40           C  
ATOM   2505  CD1 LEU C  61       5.745  -2.068  -3.205  1.00 97.40           C  
ATOM   2506  CD2 LEU C  61       3.922  -0.852  -4.428  1.00 97.40           C  
ATOM   2507  N   ALA C  62       6.903   3.299  -3.180  1.00 96.21           N  
ATOM   2508  CA  ALA C  62       6.896   4.579  -2.476  1.00 96.21           C  
ATOM   2509  C   ALA C  62       6.500   5.717  -3.412  1.00 96.21           C  
ATOM   2510  CB  ALA C  62       8.266   4.854  -1.860  1.00 96.21           C  
ATOM   2511  O   ALA C  62       5.668   6.557  -3.060  1.00 96.21           O  
ATOM   2512  N   LEU C  63       7.057   5.701  -4.615  1.00 96.63           N  
ATOM   2513  CA  LEU C  63       6.768   6.735  -5.602  1.00 96.63           C  
ATOM   2514  C   LEU C  63       5.308   6.675  -6.041  1.00 96.63           C  
ATOM   2515  CB  LEU C  63       7.685   6.587  -6.819  1.00 96.63           C  
ATOM   2516  O   LEU C  63       4.687   7.711  -6.287  1.00 96.63           O  
ATOM   2517  CG  LEU C  63       9.139   7.020  -6.628  1.00 96.63           C  
ATOM   2518  CD1 LEU C  63       9.977   6.609  -7.834  1.00 96.63           C  
ATOM   2519  CD2 LEU C  63       9.223   8.526  -6.401  1.00 96.63           C  
ATOM   2520  N   ARG C  64       4.826   5.486  -6.168  1.00 96.89           N  
ATOM   2521  CA  ARG C  64       3.419   5.328  -6.525  1.00 96.89           C  
ATOM   2522  C   ARG C  64       2.513   5.956  -5.471  1.00 96.89           C  
ATOM   2523  CB  ARG C  64       3.072   3.848  -6.701  1.00 96.89           C  
ATOM   2524  O   ARG C  64       1.534   6.625  -5.806  1.00 96.89           O  
ATOM   2525  CG  ARG C  64       1.614   3.596  -7.052  1.00 96.89           C  
ATOM   2526  CD  ARG C  64       1.257   4.161  -8.420  1.00 96.89           C  
ATOM   2527  NE  ARG C  64      -0.130   3.877  -8.776  1.00 96.89           N  
ATOM   2528  NH1 ARG C  64      -0.318   5.618 -10.282  1.00 96.89           N  
ATOM   2529  NH2 ARG C  64      -2.101   4.230  -9.901  1.00 96.89           N  
ATOM   2530  CZ  ARG C  64      -0.846   4.576  -9.652  1.00 96.89           C  
ATOM   2531  N   TYR C  65       2.825   5.778  -4.218  1.00 96.23           N  
ATOM   2532  CA  TYR C  65       2.066   6.395  -3.136  1.00 96.23           C  
ATOM   2533  C   TYR C  65       2.135   7.915  -3.218  1.00 96.23           C  
ATOM   2534  CB  TYR C  65       2.589   5.922  -1.776  1.00 96.23           C  
ATOM   2535  O   TYR C  65       1.115   8.597  -3.094  1.00 96.23           O  
ATOM   2536  CG  TYR C  65       2.200   4.504  -1.436  1.00 96.23           C  
ATOM   2537  CD1 TYR C  65       0.877   4.079  -1.542  1.00 96.23           C  
ATOM   2538  CD2 TYR C  65       3.153   3.586  -1.007  1.00 96.23           C  
ATOM   2539  CE1 TYR C  65       0.513   2.774  -1.227  1.00 96.23           C  
ATOM   2540  CE2 TYR C  65       2.800   2.278  -0.690  1.00 96.23           C  
ATOM   2541  OH  TYR C  65       1.126   0.589  -0.491  1.00 96.23           O  
ATOM   2542  CZ  TYR C  65       1.481   1.882  -0.804  1.00 96.23           C  
ATOM   2543  N   LEU C  66       3.357   8.386  -3.449  1.00 95.46           N  
ATOM   2544  CA  LEU C  66       3.571   9.828  -3.504  1.00 95.46           C  
ATOM   2545  C   LEU C  66       2.820  10.445  -4.679  1.00 95.46           C  
ATOM   2546  CB  LEU C  66       5.065  10.145  -3.614  1.00 95.46           C  
ATOM   2547  O   LEU C  66       2.320  11.568  -4.581  1.00 95.46           O  
ATOM   2548  CG  LEU C  66       5.932   9.750  -2.418  1.00 95.46           C  
ATOM   2549  CD1 LEU C  66       7.404  10.004  -2.724  1.00 95.46           C  
ATOM   2550  CD2 LEU C  66       5.500  10.512  -1.170  1.00 95.46           C  
ATOM   2551  N   ALA C  67       2.700   9.709  -5.772  1.00 95.09           N  
ATOM   2552  CA  ALA C  67       2.066  10.200  -6.993  1.00 95.09           C  
ATOM   2553  C   ALA C  67       0.547  10.225  -6.851  1.00 95.09           C  
ATOM   2554  CB  ALA C  67       2.472   9.339  -8.187  1.00 95.09           C  
ATOM   2555  O   ALA C  67      -0.148  10.843  -7.661  1.00 95.09           O  
ATOM   2556  N   GLU C  68       0.105   9.601  -5.829  1.00 93.08           N  
ATOM   2557  CA  GLU C  68      -1.331   9.647  -5.574  1.00 93.08           C  
ATOM   2558  C   GLU C  68      -1.780  11.056  -5.198  1.00 93.08           C  
ATOM   2559  CB  GLU C  68      -1.713   8.660  -4.468  1.00 93.08           C  
ATOM   2560  O   GLU C  68      -2.942  11.418  -5.398  1.00 93.08           O  
ATOM   2561  CG  GLU C  68      -1.745   7.208  -4.923  1.00 93.08           C  
ATOM   2562  CD  GLU C  68      -2.180   6.246  -3.829  1.00 93.08           C  
ATOM   2563  OE1 GLU C  68      -2.166   5.016  -4.061  1.00 93.08           O  
ATOM   2564  OE2 GLU C  68      -2.539   6.727  -2.731  1.00 93.08           O  
ATOM   2565  N   CYS C  69      -0.916  11.825  -4.607  1.00 89.42           N  
ATOM   2566  CA  CYS C  69      -1.169  13.228  -4.299  1.00 89.42           C  
ATOM   2567  C   CYS C  69      -0.925  14.106  -5.521  1.00 89.42           C  
ATOM   2568  CB  CYS C  69      -0.283  13.691  -3.143  1.00 89.42           C  
ATOM   2569  O   CYS C  69       0.213  14.250  -5.970  1.00 89.42           O  
ATOM   2570  SG  CYS C  69      -0.618  15.382  -2.602  1.00 89.42           S  
ATOM   2571  N   ARG C  70      -1.960  14.689  -6.017  1.00 88.65           N  
ATOM   2572  CA  ARG C  70      -1.893  15.470  -7.248  1.00 88.65           C  
ATOM   2573  C   ARG C  70      -0.911  16.629  -7.108  1.00 88.65           C  
ATOM   2574  CB  ARG C  70      -3.278  15.999  -7.626  1.00 88.65           C  
ATOM   2575  O   ARG C  70      -0.218  16.982  -8.065  1.00 88.65           O  
ATOM   2576  CG  ARG C  70      -3.867  15.351  -8.868  1.00 88.65           C  
ATOM   2577  CD  ARG C  70      -5.186  15.996  -9.270  1.00 88.65           C  
ATOM   2578  NE  ARG C  70      -5.781  15.332 -10.426  1.00 88.65           N  
ATOM   2579  NH1 ARG C  70      -6.970  17.181 -11.136  1.00 88.65           N  
ATOM   2580  NH2 ARG C  70      -7.098  15.213 -12.304  1.00 88.65           N  
ATOM   2581  CZ  ARG C  70      -6.615  15.910 -11.286  1.00 88.65           C  
ATOM   2582  N   ALA C  71      -0.823  17.171  -5.943  1.00 88.43           N  
ATOM   2583  CA  ALA C  71       0.051  18.313  -5.691  1.00 88.43           C  
ATOM   2584  C   ALA C  71       1.519  17.928  -5.857  1.00 88.43           C  
ATOM   2585  CB  ALA C  71      -0.194  18.873  -4.292  1.00 88.43           C  
ATOM   2586  O   ALA C  71       2.369  18.787  -6.101  1.00 88.43           O  
ATOM   2587  N   ASN C  72       1.773  16.649  -5.711  1.00 93.83           N  
ATOM   2588  CA  ASN C  72       3.149  16.165  -5.750  1.00 93.83           C  
ATOM   2589  C   ASN C  72       3.606  15.890  -7.179  1.00 93.83           C  
ATOM   2590  CB  ASN C  72       3.301  14.908  -4.892  1.00 93.83           C  
ATOM   2591  O   ASN C  72       4.807  15.831  -7.451  1.00 93.83           O  
ATOM   2592  CG  ASN C  72       3.178  15.194  -3.408  1.00 93.83           C  
ATOM   2593  ND2 ASN C  72       2.993  14.146  -2.615  1.00 93.83           N  
ATOM   2594  OD1 ASN C  72       3.249  16.349  -2.979  1.00 93.83           O  
ATOM   2595  N   ARG C  73       2.728  15.758  -8.085  1.00 93.94           N  
ATOM   2596  CA  ARG C  73       3.006  15.213  -9.409  1.00 93.94           C  
ATOM   2597  C   ARG C  73       3.910  16.147 -10.207  1.00 93.94           C  
ATOM   2598  CB  ARG C  73       1.703  14.965 -10.173  1.00 93.94           C  
ATOM   2599  O   ARG C  73       4.847  15.696 -10.869  1.00 93.94           O  
ATOM   2600  CG  ARG C  73       0.845  13.857  -9.585  1.00 93.94           C  
ATOM   2601  CD  ARG C  73      -0.462  13.691 -10.347  1.00 93.94           C  
ATOM   2602  NE  ARG C  73      -1.373  12.777  -9.663  1.00 93.94           N  
ATOM   2603  NH1 ARG C  73      -3.151  13.152 -11.089  1.00 93.94           N  
ATOM   2604  NH2 ARG C  73      -3.370  11.691  -9.336  1.00 93.94           N  
ATOM   2605  CZ  ARG C  73      -2.629  12.542 -10.031  1.00 93.94           C  
ATOM   2606  N   GLU C  74       3.656  17.410 -10.049  1.00 89.01           N  
ATOM   2607  CA  GLU C  74       4.462  18.371 -10.796  1.00 89.01           C  
ATOM   2608  C   GLU C  74       5.900  18.400 -10.286  1.00 89.01           C  
ATOM   2609  CB  GLU C  74       3.846  19.769 -10.713  1.00 89.01           C  
ATOM   2610  O   GLU C  74       6.845  18.407 -11.078  1.00 89.01           O  
ATOM   2611  CG  GLU C  74       4.459  20.771 -11.680  1.00 89.01           C  
ATOM   2612  CD  GLU C  74       3.429  21.665 -12.352  1.00 89.01           C  
ATOM   2613  OE1 GLU C  74       3.780  22.369 -13.326  1.00 89.01           O  
ATOM   2614  OE2 GLU C  74       2.263  21.662 -11.900  1.00 89.01           O  
ATOM   2615  N   LYS C  75       5.994  18.435  -9.029  1.00 90.01           N  
ATOM   2616  CA  LYS C  75       7.324  18.433  -8.427  1.00 90.01           C  
ATOM   2617  C   LYS C  75       8.068  17.139  -8.743  1.00 90.01           C  
ATOM   2618  CB  LYS C  75       7.229  18.626  -6.913  1.00 90.01           C  
ATOM   2619  O   LYS C  75       9.267  17.160  -9.031  1.00 90.01           O  
ATOM   2620  CG  LYS C  75       8.578  18.739  -6.217  1.00 90.01           C  
ATOM   2621  CD  LYS C  75       8.417  19.048  -4.734  1.00 90.01           C  
ATOM   2622  CE  LYS C  75       9.766  19.157  -4.036  1.00 90.01           C  
ATOM   2623  NZ  LYS C  75       9.615  19.476  -2.585  1.00 90.01           N  
ATOM   2624  N   MET C  76       7.454  16.031  -8.711  1.00 94.59           N  
ATOM   2625  CA  MET C  76       8.049  14.729  -8.998  1.00 94.59           C  
ATOM   2626  C   MET C  76       8.527  14.656 -10.445  1.00 94.59           C  
ATOM   2627  CB  MET C  76       7.048  13.606  -8.721  1.00 94.59           C  
ATOM   2628  O   MET C  76       9.638  14.197 -10.714  1.00 94.59           O  
ATOM   2629  CG  MET C  76       6.753  13.399  -7.244  1.00 94.59           C  
ATOM   2630  SD  MET C  76       5.562  12.035  -6.950  1.00 94.59           S  
ATOM   2631  CE  MET C  76       6.611  10.605  -7.336  1.00 94.59           C  
ATOM   2632  N   LYS C  77       7.604  15.155 -11.280  1.00 91.52           N  
ATOM   2633  CA  LYS C  77       7.942  15.161 -12.700  1.00 91.52           C  
ATOM   2634  C   LYS C  77       9.155  16.047 -12.973  1.00 91.52           C  
ATOM   2635  CB  LYS C  77       6.750  15.635 -13.534  1.00 91.52           C  
ATOM   2636  O   LYS C  77       9.992  15.719 -13.817  1.00 91.52           O  
ATOM   2637  CG  LYS C  77       6.992  15.597 -15.036  1.00 91.52           C  
ATOM   2638  CD  LYS C  77       5.789  16.124 -15.808  1.00 91.52           C  
ATOM   2639  CE  LYS C  77       6.067  16.184 -17.304  1.00 91.52           C  
ATOM   2640  NZ  LYS C  77       4.886  16.687 -18.067  1.00 91.52           N  
ATOM   2641  N   GLY C  78       9.288  17.023 -12.221  1.00 85.58           N  
ATOM   2642  CA  GLY C  78      10.336  18.004 -12.452  1.00 85.58           C  
ATOM   2643  C   GLY C  78      11.637  17.664 -11.750  1.00 85.58           C  
ATOM   2644  O   GLY C  78      12.664  18.303 -11.990  1.00 85.58           O  
ATOM   2645  N   GLU C  79      11.562  16.657 -10.900  1.00 86.50           N  
ATOM   2646  CA  GLU C  79      12.780  16.270 -10.194  1.00 86.50           C  
ATOM   2647  C   GLU C  79      13.795  15.643 -11.146  1.00 86.50           C  
ATOM   2648  CB  GLU C  79      12.456  15.298  -9.056  1.00 86.50           C  
ATOM   2649  O   GLU C  79      13.429  14.854 -12.020  1.00 86.50           O  
ATOM   2650  CG  GLU C  79      12.062  15.984  -7.756  1.00 86.50           C  
ATOM   2651  CD  GLU C  79      13.179  16.826  -7.160  1.00 86.50           C  
ATOM   2652  OE1 GLU C  79      12.888  17.729  -6.342  1.00 86.50           O  
ATOM   2653  OE2 GLU C  79      14.354  16.582  -7.513  1.00 86.50           O  
ATOM   2654  N   LEU C  80      14.989  16.059 -10.972  1.00 80.51           N  
ATOM   2655  CA  LEU C  80      16.071  15.610 -11.842  1.00 80.51           C  
ATOM   2656  C   LEU C  80      16.185  14.090 -11.828  1.00 80.51           C  
ATOM   2657  CB  LEU C  80      17.400  16.237 -11.412  1.00 80.51           C  
ATOM   2658  O   LEU C  80      16.330  13.483 -10.764  1.00 80.51           O  
ATOM   2659  CG  LEU C  80      18.605  15.956 -12.311  1.00 80.51           C  
ATOM   2660  CD1 LEU C  80      18.636  16.937 -13.478  1.00 80.51           C  
ATOM   2661  CD2 LEU C  80      19.899  16.030 -11.508  1.00 80.51           C  
ATOM   2662  N   GLY C  81      16.053  13.497 -12.999  1.00 84.53           N  
ATOM   2663  CA  GLY C  81      16.293  12.069 -13.133  1.00 84.53           C  
ATOM   2664  C   GLY C  81      15.038  11.234 -12.960  1.00 84.53           C  
ATOM   2665  O   GLY C  81      15.058  10.021 -13.181  1.00 84.53           O  
ATOM   2666  N   MET C  82      13.982  11.754 -12.558  1.00 92.03           N  
ATOM   2667  CA  MET C  82      12.756  11.011 -12.281  1.00 92.03           C  
ATOM   2668  C   MET C  82      12.269  10.282 -13.528  1.00 92.03           C  
ATOM   2669  CB  MET C  82      11.664  11.948 -11.763  1.00 92.03           C  
ATOM   2670  O   MET C  82      12.158   9.054 -13.531  1.00 92.03           O  
ATOM   2671  CG  MET C  82      10.323  11.266 -11.545  1.00 92.03           C  
ATOM   2672  SD  MET C  82      10.402   9.952 -10.267  1.00 92.03           S  
ATOM   2673  CE  MET C  82      10.306  10.963  -8.763  1.00 92.03           C  
ATOM   2674  N   MET C  83      12.010  11.027 -14.534  1.00 89.44           N  
ATOM   2675  CA  MET C  83      11.431  10.453 -15.746  1.00 89.44           C  
ATOM   2676  C   MET C  83      12.419   9.513 -16.428  1.00 89.44           C  
ATOM   2677  CB  MET C  83      11.005  11.557 -16.715  1.00 89.44           C  
ATOM   2678  O   MET C  83      12.039   8.437 -16.894  1.00 89.44           O  
ATOM   2679  CG  MET C  83       9.869  12.424 -16.196  1.00 89.44           C  
ATOM   2680  SD  MET C  83       8.370  11.447 -15.788  1.00 89.44           S  
ATOM   2681  CE  MET C  83       7.833  10.973 -17.455  1.00 89.44           C  
ATOM   2682  N   LEU C  84      13.654   9.905 -16.438  1.00 86.46           N  
ATOM   2683  CA  LEU C  84      14.683   9.077 -17.056  1.00 86.46           C  
ATOM   2684  C   LEU C  84      14.840   7.757 -16.308  1.00 86.46           C  
ATOM   2685  CB  LEU C  84      16.021   9.820 -17.090  1.00 86.46           C  
ATOM   2686  O   LEU C  84      14.965   6.698 -16.927  1.00 86.46           O  
ATOM   2687  CG  LEU C  84      17.146   9.157 -17.887  1.00 86.46           C  
ATOM   2688  CD1 LEU C  84      16.959   9.412 -19.379  1.00 86.46           C  
ATOM   2689  CD2 LEU C  84      18.505   9.665 -17.418  1.00 86.46           C  
ATOM   2690  N   SER C  85      14.827   7.832 -15.004  1.00 90.09           N  
ATOM   2691  CA  SER C  85      14.963   6.627 -14.192  1.00 90.09           C  
ATOM   2692  C   SER C  85      13.789   5.679 -14.408  1.00 90.09           C  
ATOM   2693  CB  SER C  85      15.072   6.989 -12.710  1.00 90.09           C  
ATOM   2694  O   SER C  85      13.970   4.461 -14.468  1.00 90.09           O  
ATOM   2695  OG  SER C  85      16.283   7.676 -12.447  1.00 90.09           O  
ATOM   2696  N   LEU C  86      12.627   6.217 -14.495  1.00 94.43           N  
ATOM   2697  CA  LEU C  86      11.450   5.401 -14.773  1.00 94.43           C  
ATOM   2698  C   LEU C  86      11.572   4.715 -16.130  1.00 94.43           C  
ATOM   2699  CB  LEU C  86      10.182   6.258 -14.733  1.00 94.43           C  
ATOM   2700  O   LEU C  86      11.297   3.519 -16.252  1.00 94.43           O  
ATOM   2701  CG  LEU C  86       9.678   6.660 -13.346  1.00 94.43           C  
ATOM   2702  CD1 LEU C  86       8.589   7.720 -13.465  1.00 94.43           C  
ATOM   2703  CD2 LEU C  86       9.164   5.440 -12.589  1.00 94.43           C  
ATOM   2704  N   GLN C  87      11.989   5.505 -17.082  1.00 90.20           N  
ATOM   2705  CA  GLN C  87      12.172   4.958 -18.422  1.00 90.20           C  
ATOM   2706  C   GLN C  87      13.228   3.856 -18.427  1.00 90.20           C  
ATOM   2707  CB  GLN C  87      12.562   6.063 -19.405  1.00 90.20           C  
ATOM   2708  O   GLN C  87      13.071   2.843 -19.112  1.00 90.20           O  
ATOM   2709  CG  GLN C  87      11.372   6.787 -20.021  1.00 90.20           C  
ATOM   2710  CD  GLN C  87      11.786   7.899 -20.966  1.00 90.20           C  
ATOM   2711  NE2 GLN C  87      10.857   8.340 -21.806  1.00 90.20           N  
ATOM   2712  OE1 GLN C  87      12.933   8.358 -20.941  1.00 90.20           O  
ATOM   2713  N   ASN C  88      14.206   4.046 -17.687  1.00 87.88           N  
ATOM   2714  CA  ASN C  88      15.267   3.048 -17.598  1.00 87.88           C  
ATOM   2715  C   ASN C  88      14.755   1.736 -17.012  1.00 87.88           C  
ATOM   2716  CB  ASN C  88      16.436   3.581 -16.767  1.00 87.88           C  
ATOM   2717  O   ASN C  88      15.091   0.658 -17.505  1.00 87.88           O  
ATOM   2718  CG  ASN C  88      17.338   4.509 -17.556  1.00 87.88           C  
ATOM   2719  ND2 ASN C  88      18.210   5.225 -16.856  1.00 87.88           N  
ATOM   2720  OD1 ASN C  88      17.252   4.582 -18.784  1.00 87.88           O  
ATOM   2721  N   VAL C  89      13.924   1.846 -15.994  1.00 94.20           N  
ATOM   2722  CA  VAL C  89      13.351   0.658 -15.370  1.00 94.20           C  
ATOM   2723  C   VAL C  89      12.421  -0.046 -16.356  1.00 94.20           C  
ATOM   2724  CB  VAL C  89      12.587   1.009 -14.074  1.00 94.20           C  
ATOM   2725  O   VAL C  89      12.414  -1.276 -16.441  1.00 94.20           O  
ATOM   2726  CG1 VAL C  89      11.838  -0.211 -13.541  1.00 94.20           C  
ATOM   2727  CG2 VAL C  89      13.549   1.553 -13.019  1.00 94.20           C  
ATOM   2728  N   ILE C  90      11.683   0.698 -17.119  1.00 90.81           N  
ATOM   2729  CA  ILE C  90      10.708   0.174 -18.070  1.00 90.81           C  
ATOM   2730  C   ILE C  90      11.432  -0.541 -19.209  1.00 90.81           C  
ATOM   2731  CB  ILE C  90       9.805   1.296 -18.629  1.00 90.81           C  
ATOM   2732  O   ILE C  90      10.983  -1.590 -19.676  1.00 90.81           O  
ATOM   2733  CG1 ILE C  90       8.927   1.879 -17.516  1.00 90.81           C  
ATOM   2734  CG2 ILE C  90       8.949   0.774 -19.786  1.00 90.81           C  
ATOM   2735  CD1 ILE C  90       8.206   3.163 -17.905  1.00 90.81           C  
ATOM   2736  N   GLN C  91      12.640  -0.097 -19.554  1.00 84.23           N  
ATOM   2737  CA  GLN C  91      13.334  -0.585 -20.741  1.00 84.23           C  
ATOM   2738  C   GLN C  91      14.359  -1.655 -20.378  1.00 84.23           C  
ATOM   2739  CB  GLN C  91      14.017   0.569 -21.476  1.00 84.23           C  
ATOM   2740  O   GLN C  91      14.764  -2.449 -21.230  1.00 84.23           O  
ATOM   2741  CG  GLN C  91      13.046   1.544 -22.129  1.00 84.23           C  
ATOM   2742  CD  GLN C  91      13.733   2.785 -22.666  1.00 84.23           C  
ATOM   2743  NE2 GLN C  91      12.941   3.763 -23.093  1.00 84.23           N  
ATOM   2744  OE1 GLN C  91      14.965   2.866 -22.696  1.00 84.23           O  
ATOM   2745  N   LYS C  92      14.600  -1.715 -19.142  1.00 81.83           N  
ATOM   2746  CA  LYS C  92      15.614  -2.676 -18.718  1.00 81.83           C  
ATOM   2747  C   LYS C  92      15.104  -4.108 -18.847  1.00 81.83           C  
ATOM   2748  CB  LYS C  92      16.044  -2.400 -17.276  1.00 81.83           C  
ATOM   2749  O   LYS C  92      14.050  -4.448 -18.305  1.00 81.83           O  
ATOM   2750  CG  LYS C  92      17.334  -3.098 -16.871  1.00 81.83           C  
ATOM   2751  CD  LYS C  92      17.793  -2.664 -15.485  1.00 81.83           C  
ATOM   2752  CE  LYS C  92      19.095  -3.346 -15.087  1.00 81.83           C  
ATOM   2753  NZ  LYS C  92      19.601  -2.850 -13.772  1.00 81.83           N  
ATOM   2754  N   THR C  93      15.822  -4.895 -19.555  1.00 79.11           N  
ATOM   2755  CA  THR C  93      15.421  -6.266 -19.846  1.00 79.11           C  
ATOM   2756  C   THR C  93      15.492  -7.129 -18.589  1.00 79.11           C  
ATOM   2757  CB  THR C  93      16.302  -6.885 -20.947  1.00 79.11           C  
ATOM   2758  O   THR C  93      14.729  -8.086 -18.442  1.00 79.11           O  
ATOM   2759  CG2 THR C  93      16.032  -6.232 -22.299  1.00 79.11           C  
ATOM   2760  OG1 THR C  93      17.682  -6.700 -20.607  1.00 79.11           O  
ATOM   2761  N   THR C  94      16.333  -6.778 -17.550  1.00 80.30           N  
ATOM   2762  CA  THR C  94      16.556  -7.567 -16.344  1.00 80.30           C  
ATOM   2763  C   THR C  94      15.496  -7.255 -15.290  1.00 80.30           C  
ATOM   2764  CB  THR C  94      17.957  -7.309 -15.759  1.00 80.30           C  
ATOM   2765  O   THR C  94      15.400  -7.948 -14.276  1.00 80.30           O  
ATOM   2766  CG2 THR C  94      19.046  -7.829 -16.691  1.00 80.30           C  
ATOM   2767  OG1 THR C  94      18.138  -5.901 -15.569  1.00 80.30           O  
ATOM   2768  N   THR C  95      14.636  -6.337 -15.551  1.00 86.02           N  
ATOM   2769  CA  THR C  95      13.620  -5.924 -14.588  1.00 86.02           C  
ATOM   2770  C   THR C  95      12.416  -6.861 -14.638  1.00 86.02           C  
ATOM   2771  CB  THR C  95      13.160  -4.478 -14.847  1.00 86.02           C  
ATOM   2772  O   THR C  95      11.900  -7.160 -15.717  1.00 86.02           O  
ATOM   2773  CG2 THR C  95      12.482  -3.888 -13.614  1.00 86.02           C  
ATOM   2774  OG1 THR C  95      14.297  -3.674 -15.184  1.00 86.02           O  
ATOM   2775  N   PRO C  96      11.972  -7.309 -13.428  1.00 88.64           N  
ATOM   2776  CA  PRO C  96      10.781  -8.159 -13.354  1.00 88.64           C  
ATOM   2777  C   PRO C  96       9.535  -7.478 -13.917  1.00 88.64           C  
ATOM   2778  CB  PRO C  96      10.628  -8.422 -11.854  1.00 88.64           C  
ATOM   2779  O   PRO C  96       9.416  -6.252 -13.855  1.00 88.64           O  
ATOM   2780  CG  PRO C  96      11.968  -8.107 -11.272  1.00 88.64           C  
ATOM   2781  CD  PRO C  96      12.633  -7.074 -12.137  1.00 88.64           C  
ATOM   2782  N   GLY C  97       8.614  -8.278 -14.521  1.00 88.61           N  
ATOM   2783  CA  GLY C  97       7.427  -7.765 -15.188  1.00 88.61           C  
ATOM   2784  C   GLY C  97       6.583  -6.872 -14.299  1.00 88.61           C  
ATOM   2785  O   GLY C  97       6.132  -5.808 -14.728  1.00 88.61           O  
ATOM   2786  N   GLU C  98       6.362  -7.245 -13.073  1.00 92.29           N  
ATOM   2787  CA  GLU C  98       5.545  -6.481 -12.136  1.00 92.29           C  
ATOM   2788  C   GLU C  98       6.163  -5.114 -11.852  1.00 92.29           C  
ATOM   2789  CB  GLU C  98       5.360  -7.255 -10.828  1.00 92.29           C  
ATOM   2790  O   GLU C  98       5.448  -4.115 -11.743  1.00 92.29           O  
ATOM   2791  CG  GLU C  98       4.347  -6.630  -9.881  1.00 92.29           C  
ATOM   2792  CD  GLU C  98       4.169  -7.413  -8.590  1.00 92.29           C  
ATOM   2793  OE1 GLU C  98       3.365  -6.990  -7.729  1.00 92.29           O  
ATOM   2794  OE2 GLU C  98       4.841  -8.458  -8.438  1.00 92.29           O  
ATOM   2795  N   THR C  99       7.403  -5.104 -11.696  1.00 94.37           N  
ATOM   2796  CA  THR C  99       8.140  -3.871 -11.445  1.00 94.37           C  
ATOM   2797  C   THR C  99       8.093  -2.954 -12.664  1.00 94.37           C  
ATOM   2798  CB  THR C  99       9.606  -4.161 -11.074  1.00 94.37           C  
ATOM   2799  O   THR C  99       7.948  -1.738 -12.528  1.00 94.37           O  
ATOM   2800  CG2 THR C  99      10.304  -2.905 -10.563  1.00 94.37           C  
ATOM   2801  OG1 THR C  99       9.644  -5.165 -10.051  1.00 94.37           O  
ATOM   2802  N   LYS C 100       8.165  -3.521 -13.800  1.00 92.84           N  
ATOM   2803  CA  LYS C 100       8.051  -2.759 -15.040  1.00 92.84           C  
ATOM   2804  C   LYS C 100       6.681  -2.097 -15.155  1.00 92.84           C  
ATOM   2805  CB  LYS C 100       8.301  -3.661 -16.250  1.00 92.84           C  
ATOM   2806  O   LYS C 100       6.579  -0.933 -15.549  1.00 92.84           O  
ATOM   2807  CG  LYS C 100       9.773  -3.882 -16.564  1.00 92.84           C  
ATOM   2808  CD  LYS C 100       9.956  -4.702 -17.835  1.00 92.84           C  
ATOM   2809  CE  LYS C 100      11.416  -5.078 -18.053  1.00 92.84           C  
ATOM   2810  NZ  LYS C 100      11.591  -5.944 -19.257  1.00 92.84           N  
ATOM   2811  N   LEU C 101       5.701  -2.848 -14.806  1.00 94.66           N  
ATOM   2812  CA  LEU C 101       4.335  -2.340 -14.866  1.00 94.66           C  
ATOM   2813  C   LEU C 101       4.143  -1.180 -13.895  1.00 94.66           C  
ATOM   2814  CB  LEU C 101       3.333  -3.455 -14.552  1.00 94.66           C  
ATOM   2815  O   LEU C 101       3.492  -0.187 -14.229  1.00 94.66           O  
ATOM   2816  CG  LEU C 101       3.110  -4.495 -15.651  1.00 94.66           C  
ATOM   2817  CD1 LEU C 101       2.244  -5.637 -15.132  1.00 94.66           C  
ATOM   2818  CD2 LEU C 101       2.474  -3.850 -16.877  1.00 94.66           C  
ATOM   2819  N   LEU C 102       4.672  -1.346 -12.721  1.00 96.59           N  
ATOM   2820  CA  LEU C 102       4.594  -0.296 -11.711  1.00 96.59           C  
ATOM   2821  C   LEU C 102       5.262   0.983 -12.203  1.00 96.59           C  
ATOM   2822  CB  LEU C 102       5.249  -0.759 -10.406  1.00 96.59           C  
ATOM   2823  O   LEU C 102       4.705   2.074 -12.059  1.00 96.59           O  
ATOM   2824  CG  LEU C 102       4.959   0.087  -9.165  1.00 96.59           C  
ATOM   2825  CD1 LEU C 102       3.466   0.076  -8.853  1.00 96.59           C  
ATOM   2826  CD2 LEU C 102       5.763  -0.419  -7.973  1.00 96.59           C  
ATOM   2827  N   ALA C 103       6.412   0.872 -12.807  1.00 96.40           N  
ATOM   2828  CA  ALA C 103       7.134   2.019 -13.353  1.00 96.40           C  
ATOM   2829  C   ALA C 103       6.336   2.690 -14.467  1.00 96.40           C  
ATOM   2830  CB  ALA C 103       8.505   1.589 -13.869  1.00 96.40           C  
ATOM   2831  O   ALA C 103       6.265   3.919 -14.535  1.00 96.40           O  
ATOM   2832  N   SER C 104       5.763   1.844 -15.277  1.00 94.03           N  
ATOM   2833  CA  SER C 104       4.953   2.364 -16.374  1.00 94.03           C  
ATOM   2834  C   SER C 104       3.743   3.131 -15.852  1.00 94.03           C  
ATOM   2835  CB  SER C 104       4.492   1.226 -17.286  1.00 94.03           C  
ATOM   2836  O   SER C 104       3.379   4.174 -16.399  1.00 94.03           O  
ATOM   2837  OG  SER C 104       3.733   0.275 -16.559  1.00 94.03           O  
ATOM   2838  N   GLU C 105       3.168   2.647 -14.862  1.00 95.63           N  
ATOM   2839  CA  GLU C 105       2.027   3.310 -14.239  1.00 95.63           C  
ATOM   2840  C   GLU C 105       2.417   4.680 -13.691  1.00 95.63           C  
ATOM   2841  CB  GLU C 105       1.445   2.442 -13.120  1.00 95.63           C  
ATOM   2842  O   GLU C 105       1.714   5.668 -13.917  1.00 95.63           O  
ATOM   2843  CG  GLU C 105       0.190   3.021 -12.482  1.00 95.63           C  
ATOM   2844  CD  GLU C 105      -0.371   2.153 -11.367  1.00 95.63           C  
ATOM   2845  OE1 GLU C 105      -1.397   2.533 -10.760  1.00 95.63           O  
ATOM   2846  OE2 GLU C 105       0.222   1.084 -11.098  1.00 95.63           O  
ATOM   2847  N   ILE C 106       3.465   4.775 -12.980  1.00 96.12           N  
ATOM   2848  CA  ILE C 106       3.943   6.024 -12.398  1.00 96.12           C  
ATOM   2849  C   ILE C 106       4.299   7.008 -13.510  1.00 96.12           C  
ATOM   2850  CB  ILE C 106       5.164   5.789 -11.480  1.00 96.12           C  
ATOM   2851  O   ILE C 106       3.967   8.193 -13.428  1.00 96.12           O  
ATOM   2852  CG1 ILE C 106       4.796   4.836 -10.337  1.00 96.12           C  
ATOM   2853  CG2 ILE C 106       5.694   7.118 -10.935  1.00 96.12           C  
ATOM   2854  CD1 ILE C 106       5.995   4.304  -9.564  1.00 96.12           C  
ATOM   2855  N   TYR C 107       4.982   6.417 -14.486  1.00 94.40           N  
ATOM   2856  CA  TYR C 107       5.346   7.233 -15.639  1.00 94.40           C  
ATOM   2857  C   TYR C 107       4.113   7.879 -16.261  1.00 94.40           C  
ATOM   2858  CB  TYR C 107       6.078   6.389 -16.686  1.00 94.40           C  
ATOM   2859  O   TYR C 107       4.107   9.081 -16.538  1.00 94.40           O  
ATOM   2860  CG  TYR C 107       6.645   7.196 -17.828  1.00 94.40           C  
ATOM   2861  CD1 TYR C 107       5.897   7.430 -18.980  1.00 94.40           C  
ATOM   2862  CD2 TYR C 107       7.929   7.726 -17.759  1.00 94.40           C  
ATOM   2863  CE1 TYR C 107       6.416   8.171 -20.037  1.00 94.40           C  
ATOM   2864  CE2 TYR C 107       8.458   8.469 -18.809  1.00 94.40           C  
ATOM   2865  OH  TYR C 107       8.214   9.421 -20.984  1.00 94.40           O  
ATOM   2866  CZ  TYR C 107       7.695   8.687 -19.942  1.00 94.40           C  
ATOM   2867  N   ASP C 108       3.041   7.188 -16.425  1.00 93.30           N  
ATOM   2868  CA  ASP C 108       1.805   7.666 -17.038  1.00 93.30           C  
ATOM   2869  C   ASP C 108       1.126   8.713 -16.159  1.00 93.30           C  
ATOM   2870  CB  ASP C 108       0.850   6.500 -17.301  1.00 93.30           C  
ATOM   2871  O   ASP C 108       0.633   9.726 -16.659  1.00 93.30           O  
ATOM   2872  CG  ASP C 108       1.292   5.621 -18.457  1.00 93.30           C  
ATOM   2873  OD1 ASP C 108       2.139   6.057 -19.266  1.00 93.30           O  
ATOM   2874  OD2 ASP C 108       0.786   4.482 -18.562  1.00 93.30           O  
ATOM   2875  N   ILE C 109       1.165   8.459 -14.875  1.00 94.37           N  
ATOM   2876  CA  ILE C 109       0.547   9.383 -13.931  1.00 94.37           C  
ATOM   2877  C   ILE C 109       1.263  10.731 -13.984  1.00 94.37           C  
ATOM   2878  CB  ILE C 109       0.570   8.821 -12.492  1.00 94.37           C  
ATOM   2879  O   ILE C 109       0.619  11.782 -14.025  1.00 94.37           O  
ATOM   2880  CG1 ILE C 109      -0.359   7.606 -12.379  1.00 94.37           C  
ATOM   2881  CG2 ILE C 109       0.180   9.905 -11.482  1.00 94.37           C  
ATOM   2882  CD1 ILE C 109      -0.222   6.843 -11.069  1.00 94.37           C  
ATOM   2883  N   LEU C 110       2.561  10.666 -14.042  1.00 94.22           N  
ATOM   2884  CA  LEU C 110       3.357  11.887 -13.988  1.00 94.22           C  
ATOM   2885  C   LEU C 110       3.314  12.623 -15.324  1.00 94.22           C  
ATOM   2886  CB  LEU C 110       4.806  11.566 -13.616  1.00 94.22           C  
ATOM   2887  O   LEU C 110       3.326  13.856 -15.358  1.00 94.22           O  
ATOM   2888  CG  LEU C 110       5.038  11.011 -12.209  1.00 94.22           C  
ATOM   2889  CD1 LEU C 110       6.521  10.736 -11.986  1.00 94.22           C  
ATOM   2890  CD2 LEU C 110       4.503  11.977 -11.158  1.00 94.22           C  
ATOM   2891  N   GLN C 111       3.303  11.896 -16.433  1.00 87.50           N  
ATOM   2892  CA  GLN C 111       3.268  12.486 -17.767  1.00 87.50           C  
ATOM   2893  C   GLN C 111       1.952  13.217 -18.011  1.00 87.50           C  
ATOM   2894  CB  GLN C 111       3.479  11.412 -18.835  1.00 87.50           C  
ATOM   2895  O   GLN C 111       1.919  14.230 -18.713  1.00 87.50           O  
ATOM   2896  CG  GLN C 111       3.737  11.971 -20.227  1.00 87.50           C  
ATOM   2897  CD  GLN C 111       4.700  11.120 -21.033  1.00 87.50           C  
ATOM   2898  NE2 GLN C 111       5.438  11.754 -21.938  1.00 87.50           N  
ATOM   2899  OE1 GLN C 111       4.782   9.902 -20.842  1.00 87.50           O  
ATOM   2900  N   SER C 112       0.802  12.666 -17.588  1.00 81.55           N  
ATOM   2901  CA  SER C 112      -0.531  13.222 -17.800  1.00 81.55           C  
ATOM   2902  C   SER C 112      -0.746  14.478 -16.962  1.00 81.55           C  
ATOM   2903  CB  SER C 112      -1.604  12.185 -17.465  1.00 81.55           C  
ATOM   2904  O   SER C 112      -1.722  15.203 -17.160  1.00 81.55           O  
ATOM   2905  OG  SER C 112      -1.504  11.778 -16.111  1.00 81.55           O  
ATOM   2906  N   SER C 113       0.075  14.761 -16.069  1.00 69.96           N  
ATOM   2907  CA  SER C 113      -0.095  15.875 -15.143  1.00 69.96           C  
ATOM   2908  C   SER C 113       0.056  17.215 -15.856  1.00 69.96           C  
ATOM   2909  CB  SER C 113       0.916  15.781 -13.999  1.00 69.96           C  
ATOM   2910  O   SER C 113      -0.460  18.233 -15.391  1.00 69.96           O  
ATOM   2911  OG  SER C 113       2.241  15.905 -14.487  1.00 69.96           O  
ATOM   2912  N   ASN C 114       0.655  17.419 -17.192  1.00 55.73           N  
ATOM   2913  CA  ASN C 114       0.754  18.705 -17.875  1.00 55.73           C  
ATOM   2914  C   ASN C 114      -0.588  19.133 -18.461  1.00 55.73           C  
ATOM   2915  CB  ASN C 114       1.819  18.650 -18.972  1.00 55.73           C  
ATOM   2916  O   ASN C 114      -0.785  20.307 -18.781  1.00 55.73           O  
ATOM   2917  CG  ASN C 114       3.225  18.817 -18.430  1.00 55.73           C  
ATOM   2918  ND2 ASN C 114       4.217  18.436 -19.227  1.00 55.73           N  
ATOM   2919  OD1 ASN C 114       3.418  19.284 -17.305  1.00 55.73           O  
ATOM   2920  N   MET C 115      -1.313  18.328 -19.382  1.00 45.54           N  
ATOM   2921  CA  MET C 115      -2.369  18.839 -20.251  1.00 45.54           C  
ATOM   2922  C   MET C 115      -3.425  19.586 -19.443  1.00 45.54           C  
ATOM   2923  CB  MET C 115      -3.020  17.699 -21.035  1.00 45.54           C  
ATOM   2924  O   MET C 115      -4.220  20.343 -20.002  1.00 45.54           O  
ATOM   2925  CG  MET C 115      -2.207  17.236 -22.233  1.00 45.54           C  
ATOM   2926  SD  MET C 115      -2.230  18.450 -23.609  1.00 45.54           S  
ATOM   2927  CE  MET C 115      -2.837  17.397 -24.956  1.00 45.54           C  
ATOM   2928  N   ALA C 116      -3.882  19.128 -18.419  1.00 40.46           N  
ATOM   2929  CA  ALA C 116      -5.058  19.777 -17.844  1.00 40.46           C  
ATOM   2930  C   ALA C 116      -4.692  21.119 -17.218  1.00 40.46           C  
ATOM   2931  CB  ALA C 116      -5.713  18.869 -16.806  1.00 40.46           C  
ATOM   2932  O   ALA C 116      -5.514  21.738 -16.537  1.00 40.46           O  
ATOM   2933  N   ASP C 117      -3.498  21.552 -17.668  1.00 38.09           N  
ATOM   2934  CA  ASP C 117      -3.249  22.647 -16.736  1.00 38.09           C  
ATOM   2935  C   ASP C 117      -4.131  23.852 -17.055  1.00 38.09           C  
ATOM   2936  CB  ASP C 117      -1.774  23.053 -16.766  1.00 38.09           C  
ATOM   2937  O   ASP C 117      -3.876  24.959 -16.576  1.00 38.09           O  
ATOM   2938  CG  ASP C 117      -0.985  22.509 -15.588  1.00 38.09           C  
ATOM   2939  OD1 ASP C 117      -1.600  22.065 -14.595  1.00 38.09           O  
ATOM   2940  OD2 ASP C 117       0.263  22.527 -15.652  1.00 38.09           O  
ATOM   2941  N   GLY C 118      -4.718  24.032 -18.297  1.00 33.58           N  
ATOM   2942  CA  GLY C 118      -5.362  25.335 -18.331  1.00 33.58           C  
ATOM   2943  C   GLY C 118      -6.220  25.608 -17.110  1.00 33.58           C  
ATOM   2944  O   GLY C 118      -6.992  26.570 -17.089  1.00 33.58           O  
ATOM   2945  N   ASP C 119      -6.775  24.768 -16.505  1.00 29.11           N  
ATOM   2946  CA  ASP C 119      -7.582  25.348 -15.437  1.00 29.11           C  
ATOM   2947  C   ASP C 119      -6.748  26.286 -14.566  1.00 29.11           C  
ATOM   2948  CB  ASP C 119      -8.206  24.248 -14.576  1.00 29.11           C  
ATOM   2949  O   ASP C 119      -5.689  25.901 -14.068  1.00 29.11           O  
ATOM   2950  CG  ASP C 119      -9.509  23.716 -15.147  1.00 29.11           C  
ATOM   2951  OD1 ASP C 119     -10.155  24.421 -15.953  1.00 29.11           O  
ATOM   2952  OD2 ASP C 119      -9.896  22.584 -14.785  1.00 29.11           O  
ATOM   2953  N   SER C 120      -6.695  27.623 -15.134  1.00 26.18           N  
ATOM   2954  CA  SER C 120      -6.306  28.867 -14.479  1.00 26.18           C  
ATOM   2955  C   SER C 120      -6.545  28.797 -12.974  1.00 26.18           C  
ATOM   2956  CB  SER C 120      -7.074  30.049 -15.071  1.00 26.18           C  
ATOM   2957  O   SER C 120      -7.501  28.164 -12.521  1.00 26.18           O  
ATOM   2958  OG  SER C 120      -6.725  31.255 -14.415  1.00 26.18           O  
ATOM   2959  N   PHE C 121      -5.521  29.276 -12.365  1.00 27.31           N  
ATOM   2960  CA  PHE C 121      -5.432  29.589 -10.944  1.00 27.31           C  
ATOM   2961  C   PHE C 121      -6.432  30.675 -10.565  1.00 27.31           C  
ATOM   2962  CB  PHE C 121      -4.012  30.031 -10.578  1.00 27.31           C  
ATOM   2963  O   PHE C 121      -6.269  31.836 -10.946  1.00 27.31           O  
ATOM   2964  CG  PHE C 121      -3.162  28.930 -10.005  1.00 27.31           C  
ATOM   2965  CD1 PHE C 121      -3.168  28.666  -8.640  1.00 27.31           C  
ATOM   2966  CD2 PHE C 121      -2.356  28.157 -10.831  1.00 27.31           C  
ATOM   2967  CE1 PHE C 121      -2.382  27.647  -8.107  1.00 27.31           C  
ATOM   2968  CE2 PHE C 121      -1.568  27.137 -10.306  1.00 27.31           C  
ATOM   2969  CZ  PHE C 121      -1.582  26.884  -8.944  1.00 27.31           C  
ATOM   2970  N   ASN C 122      -7.712  30.597 -11.048  1.00 25.71           N  
ATOM   2971  CA  ASN C 122      -8.583  31.542 -10.358  1.00 25.71           C  
ATOM   2972  C   ASN C 122      -8.287  31.588  -8.862  1.00 25.71           C  
ATOM   2973  CB  ASN C 122     -10.053  31.192 -10.599  1.00 25.71           C  
ATOM   2974  O   ASN C 122      -8.863  30.822  -8.087  1.00 25.71           O  
ATOM   2975  CG  ASN C 122     -10.750  32.187 -11.505  1.00 25.71           C  
ATOM   2976  ND2 ASN C 122     -11.963  31.855 -11.929  1.00 25.71           N  
ATOM   2977  OD1 ASN C 122     -10.201  33.246 -11.823  1.00 25.71           O  
ATOM   2978  N   GLU C 123      -7.047  31.619  -8.589  1.00 24.71           N  
ATOM   2979  CA  GLU C 123      -6.807  31.736  -7.154  1.00 24.71           C  
ATOM   2980  C   GLU C 123      -7.277  33.088  -6.624  1.00 24.71           C  
ATOM   2981  CB  GLU C 123      -5.323  31.534  -6.838  1.00 24.71           C  
ATOM   2982  O   GLU C 123      -7.127  33.381  -5.436  1.00 24.71           O  
ATOM   2983  CG  GLU C 123      -5.062  30.534  -5.721  1.00 24.71           C  
ATOM   2984  CD  GLU C 123      -3.583  30.319  -5.442  1.00 24.71           C  
ATOM   2985  OE1 GLU C 123      -3.245  29.671  -4.425  1.00 24.71           O  
ATOM   2986  OE2 GLU C 123      -2.755  30.803  -6.246  1.00 24.71           O  
ATOM   2987  N   MET C 124      -7.316  34.076  -7.632  1.00 21.01           N  
ATOM   2988  CA  MET C 124      -7.122  35.301  -6.862  1.00 21.01           C  
ATOM   2989  C   MET C 124      -8.068  35.349  -5.666  1.00 21.01           C  
ATOM   2990  CB  MET C 124      -7.333  36.532  -7.745  1.00 21.01           C  
ATOM   2991  O   MET C 124      -7.635  35.579  -4.536  1.00 21.01           O  
ATOM   2992  CG  MET C 124      -6.713  37.802  -7.187  1.00 21.01           C  
ATOM   2993  SD  MET C 124      -6.395  39.059  -8.485  1.00 21.01           S  
ATOM   2994  CE  MET C 124      -6.266  40.551  -7.461  1.00 21.01           C  
ATOM   2995  N   ASN C 125      -9.141  36.192  -5.918  1.00 20.10           N  
ATOM   2996  CA  ASN C 125      -9.782  37.031  -4.912  1.00 20.10           C  
ATOM   2997  C   ASN C 125     -10.674  36.211  -3.984  1.00 20.10           C  
ATOM   2998  CB  ASN C 125     -10.592  38.145  -5.579  1.00 20.10           C  
ATOM   2999  O   ASN C 125     -11.391  36.769  -3.151  1.00 20.10           O  
ATOM   3000  CG  ASN C 125      -9.771  39.394  -5.829  1.00 20.10           C  
ATOM   3001  ND2 ASN C 125     -10.246  40.245  -6.731  1.00 20.10           N  
ATOM   3002  OD1 ASN C 125      -8.718  39.592  -5.218  1.00 20.10           O  
ATOM   3003  N   SER C 126     -11.200  35.174  -4.596  1.00 20.42           N  
ATOM   3004  CA  SER C 126     -12.429  35.083  -3.815  1.00 20.42           C  
ATOM   3005  C   SER C 126     -12.142  35.172  -2.320  1.00 20.42           C  
ATOM   3006  CB  SER C 126     -13.166  33.779  -4.124  1.00 20.42           C  
ATOM   3007  O   SER C 126     -11.018  34.920  -1.882  1.00 20.42           O  
ATOM   3008  OG  SER C 126     -14.442  33.764  -3.508  1.00 20.42           O  
ATOM   3009  N   ARG C 127     -13.054  35.874  -1.678  1.00 19.01           N  
ATOM   3010  CA  ARG C 127     -13.394  36.324  -0.332  1.00 19.01           C  
ATOM   3011  C   ARG C 127     -13.097  35.240   0.699  1.00 19.01           C  
ATOM   3012  CB  ARG C 127     -14.867  36.730  -0.256  1.00 19.01           C  
ATOM   3013  O   ARG C 127     -13.232  34.049   0.412  1.00 19.01           O  
ATOM   3014  CG  ARG C 127     -15.122  38.190  -0.594  1.00 19.01           C  
ATOM   3015  CD  ARG C 127     -16.595  38.551  -0.463  1.00 19.01           C  
ATOM   3016  NE  ARG C 127     -16.879  39.870  -1.021  1.00 19.01           N  
ATOM   3017  NH1 ARG C 127     -19.168  39.721  -0.749  1.00 19.01           N  
ATOM   3018  NH2 ARG C 127     -18.238  41.606  -1.665  1.00 19.01           N  
ATOM   3019  CZ  ARG C 127     -18.094  40.396  -1.144  1.00 19.01           C  
ATOM   3020  N   ARG C 128     -12.390  35.593   1.609  1.00 20.88           N  
ATOM   3021  CA  ARG C 128     -11.629  35.360   2.832  1.00 20.88           C  
ATOM   3022  C   ARG C 128     -12.464  34.608   3.863  1.00 20.88           C  
ATOM   3023  CB  ARG C 128     -11.138  36.684   3.420  1.00 20.88           C  
ATOM   3024  O   ARG C 128     -12.117  34.574   5.045  1.00 20.88           O  
ATOM   3025  CG  ARG C 128      -9.633  36.879   3.330  1.00 20.88           C  
ATOM   3026  CD  ARG C 128      -9.198  38.206   3.935  1.00 20.88           C  
ATOM   3027  NE  ARG C 128      -7.753  38.256   4.144  1.00 20.88           N  
ATOM   3028  NH1 ARG C 128      -7.693  40.514   4.626  1.00 20.88           N  
ATOM   3029  NH2 ARG C 128      -5.759  39.284   4.634  1.00 20.88           N  
ATOM   3030  CZ  ARG C 128      -7.072  39.351   4.467  1.00 20.88           C  
ATOM   3031  N   ARG C 129     -13.676  34.372   3.387  1.00 19.80           N  
ATOM   3032  CA  ARG C 129     -14.241  33.946   4.664  1.00 19.80           C  
ATOM   3033  C   ARG C 129     -13.439  32.796   5.262  1.00 19.80           C  
ATOM   3034  CB  ARG C 129     -15.704  33.531   4.492  1.00 19.80           C  
ATOM   3035  O   ARG C 129     -12.909  31.956   4.532  1.00 19.80           O  
ATOM   3036  CG  ARG C 129     -16.694  34.670   4.678  1.00 19.80           C  
ATOM   3037  CD  ARG C 129     -18.132  34.172   4.686  1.00 19.80           C  
ATOM   3038  NE  ARG C 129     -19.059  35.194   4.208  1.00 19.80           N  
ATOM   3039  NH1 ARG C 129     -20.843  33.749   3.950  1.00 19.80           N  
ATOM   3040  NH2 ARG C 129     -21.081  35.973   3.447  1.00 19.80           N  
ATOM   3041  CZ  ARG C 129     -20.326  34.969   3.869  1.00 19.80           C  
ATOM   3042  N   LYS C 130     -13.057  32.865   6.438  1.00 20.25           N  
ATOM   3043  CA  LYS C 130     -12.348  32.268   7.566  1.00 20.25           C  
ATOM   3044  C   LYS C 130     -12.758  30.812   7.766  1.00 20.25           C  
ATOM   3045  CB  LYS C 130     -12.605  33.066   8.845  1.00 20.25           C  
ATOM   3046  O   LYS C 130     -12.370  30.182   8.752  1.00 20.25           O  
ATOM   3047  CG  LYS C 130     -11.565  34.141   9.125  1.00 20.25           C  
ATOM   3048  CD  LYS C 130     -11.834  34.849  10.447  1.00 20.25           C  
ATOM   3049  CE  LYS C 130     -10.822  35.957  10.705  1.00 20.25           C  
ATOM   3050  NZ  LYS C 130     -11.113  36.688  11.974  1.00 20.25           N  
ATOM   3051  N   ALA C 131     -13.475  30.326   6.754  1.00 19.88           N  
ATOM   3052  CA  ALA C 131     -14.088  29.294   7.585  1.00 19.88           C  
ATOM   3053  C   ALA C 131     -13.031  28.362   8.171  1.00 19.88           C  
ATOM   3054  CB  ALA C 131     -15.107  28.495   6.776  1.00 19.88           C  
ATOM   3055  O   ALA C 131     -12.043  28.039   7.509  1.00 19.88           O  
ATOM   3056  N   GLN C 132     -12.871  28.355   9.321  1.00 21.03           N  
ATOM   3057  CA  GLN C 132     -12.158  27.619  10.360  1.00 21.03           C  
ATOM   3058  C   GLN C 132     -12.252  26.114  10.130  1.00 21.03           C  
ATOM   3059  CB  GLN C 132     -12.706  27.975  11.742  1.00 21.03           C  
ATOM   3060  O   GLN C 132     -13.185  25.465  10.608  1.00 21.03           O  
ATOM   3061  CG  GLN C 132     -11.645  28.013  12.834  1.00 21.03           C  
ATOM   3062  CD  GLN C 132     -12.202  28.437  14.180  1.00 21.03           C  
ATOM   3063  NE2 GLN C 132     -11.376  28.353  15.217  1.00 21.03           N  
ATOM   3064  OE1 GLN C 132     -13.365  28.839  14.286  1.00 21.03           O  
ATOM   3065  N   PHE C 133     -12.207  25.863   8.855  1.00 21.33           N  
ATOM   3066  CA  PHE C 133     -12.706  24.496   8.939  1.00 21.33           C  
ATOM   3067  C   PHE C 133     -11.920  23.694   9.969  1.00 21.33           C  
ATOM   3068  CB  PHE C 133     -12.631  23.810   7.571  1.00 21.33           C  
ATOM   3069  O   PHE C 133     -10.688  23.735   9.987  1.00 21.33           O  
ATOM   3070  CG  PHE C 133     -13.880  23.960   6.746  1.00 21.33           C  
ATOM   3071  CD1 PHE C 133     -14.934  23.065   6.885  1.00 21.33           C  
ATOM   3072  CD2 PHE C 133     -14.002  24.999   5.832  1.00 21.33           C  
ATOM   3073  CE1 PHE C 133     -16.092  23.202   6.123  1.00 21.33           C  
ATOM   3074  CE2 PHE C 133     -15.156  25.142   5.067  1.00 21.33           C  
ATOM   3075  CZ  PHE C 133     -16.199  24.242   5.213  1.00 21.33           C  
ATOM   3076  N   PHE C 134     -12.529  23.412  10.843  1.00 21.21           N  
ATOM   3077  CA  PHE C 134     -12.044  22.689  12.013  1.00 21.21           C  
ATOM   3078  C   PHE C 134     -11.504  21.320  11.618  1.00 21.21           C  
ATOM   3079  CB  PHE C 134     -13.159  22.535  13.051  1.00 21.21           C  
ATOM   3080  O   PHE C 134     -12.218  20.515  11.018  1.00 21.21           O  
ATOM   3081  CG  PHE C 134     -13.359  23.753  13.913  1.00 21.21           C  
ATOM   3082  CD1 PHE C 134     -12.590  23.949  15.053  1.00 21.21           C  
ATOM   3083  CD2 PHE C 134     -14.318  24.702  13.581  1.00 21.21           C  
ATOM   3084  CE1 PHE C 134     -12.774  25.075  15.852  1.00 21.21           C  
ATOM   3085  CE2 PHE C 134     -14.507  25.830  14.375  1.00 21.21           C  
ATOM   3086  CZ  PHE C 134     -13.734  26.014  15.510  1.00 21.21           C  
ATOM   3087  N   LEU C 135     -10.541  21.137  10.665  1.00 23.74           N  
ATOM   3088  CA  LEU C 135     -10.013  19.807  10.943  1.00 23.74           C  
ATOM   3089  C   LEU C 135     -10.216  19.437  12.409  1.00 23.74           C  
ATOM   3090  CB  LEU C 135      -8.525  19.735  10.589  1.00 23.74           C  
ATOM   3091  O   LEU C 135      -9.665  20.086  13.300  1.00 23.74           O  
ATOM   3092  CG  LEU C 135      -8.190  19.419   9.131  1.00 23.74           C  
ATOM   3093  CD1 LEU C 135      -6.873  20.079   8.734  1.00 23.74           C  
ATOM   3094  CD2 LEU C 135      -8.125  17.911   8.912  1.00 23.74           C  
ATOM   3095  N   GLY C 136     -11.326  19.395  12.670  1.00 24.32           N  
ATOM   3096  CA  GLY C 136     -11.623  19.267  14.088  1.00 24.32           C  
ATOM   3097  C   GLY C 136     -10.634  18.387  14.828  1.00 24.32           C  
ATOM   3098  O   GLY C 136      -9.827  17.693  14.207  1.00 24.32           O  
ATOM   3099  N   THR C 137     -10.162  18.646  15.895  1.00 26.95           N  
ATOM   3100  CA  THR C 137      -9.534  17.842  16.937  1.00 26.95           C  
ATOM   3101  C   THR C 137     -10.010  16.394  16.864  1.00 26.95           C  
ATOM   3102  CB  THR C 137      -9.829  18.412  18.337  1.00 26.95           C  
ATOM   3103  O   THR C 137      -9.655  15.575  17.714  1.00 26.95           O  
ATOM   3104  CG2 THR C 137      -9.147  19.762  18.536  1.00 26.95           C  
ATOM   3105  OG1 THR C 137     -11.244  18.578  18.490  1.00 26.95           O  
ATOM   3106  N   THR C 138     -10.930  16.148  15.905  1.00 30.89           N  
ATOM   3107  CA  THR C 138     -11.616  14.866  16.030  1.00 30.89           C  
ATOM   3108  C   THR C 138     -10.833  13.763  15.323  1.00 30.89           C  
ATOM   3109  CB  THR C 138     -13.042  14.937  15.453  1.00 30.89           C  
ATOM   3110  O   THR C 138     -11.093  12.577  15.534  1.00 30.89           O  
ATOM   3111  CG2 THR C 138     -13.948  15.792  16.332  1.00 30.89           C  
ATOM   3112  OG1 THR C 138     -12.992  15.508  14.139  1.00 30.89           O  
ATOM   3113  N   ASN C 139     -10.217  14.056  14.121  1.00 35.17           N  
ATOM   3114  CA  ASN C 139      -9.489  12.944  13.520  1.00 35.17           C  
ATOM   3115  C   ASN C 139      -8.307  12.515  14.384  1.00 35.17           C  
ATOM   3116  CB  ASN C 139      -9.012  13.312  12.113  1.00 35.17           C  
ATOM   3117  O   ASN C 139      -7.572  11.593  14.025  1.00 35.17           O  
ATOM   3118  CG  ASN C 139      -9.776  12.579  11.027  1.00 35.17           C  
ATOM   3119  ND2 ASN C 139      -9.807  13.156   9.832  1.00 35.17           N  
ATOM   3120  OD1 ASN C 139     -10.334  11.504  11.261  1.00 35.17           O  
ATOM   3121  N   LYS C 140      -7.636  13.461  15.053  1.00 42.29           N  
ATOM   3122  CA  LYS C 140      -6.485  13.225  15.919  1.00 42.29           C  
ATOM   3123  C   LYS C 140      -6.626  11.906  16.674  1.00 42.29           C  
ATOM   3124  CB  LYS C 140      -6.310  14.378  16.908  1.00 42.29           C  
ATOM   3125  O   LYS C 140      -5.628  11.254  16.988  1.00 42.29           O  
ATOM   3126  CG  LYS C 140      -5.463  15.526  16.377  1.00 42.29           C  
ATOM   3127  CD  LYS C 140      -5.255  16.602  17.434  1.00 42.29           C  
ATOM   3128  CE  LYS C 140      -4.459  17.779  16.886  1.00 42.29           C  
ATOM   3129  NZ  LYS C 140      -4.404  18.912  17.858  1.00 42.29           N  
ATOM   3130  N   ARG C 141      -7.720  11.105  16.376  1.00 57.72           N  
ATOM   3131  CA  ARG C 141      -7.541   9.818  17.040  1.00 57.72           C  
ATOM   3132  C   ARG C 141      -8.229   8.701  16.262  1.00 57.72           C  
ATOM   3133  CB  ARG C 141      -8.082   9.871  18.470  1.00 57.72           C  
ATOM   3134  O   ARG C 141      -9.412   8.428  16.473  1.00 57.72           O  
ATOM   3135  CG  ARG C 141      -7.119  10.492  19.470  1.00 57.72           C  
ATOM   3136  CD  ARG C 141      -7.657  10.415  20.892  1.00 57.72           C  
ATOM   3137  NE  ARG C 141      -6.704  10.955  21.858  1.00 57.72           N  
ATOM   3138  NH1 ARG C 141      -7.940  10.367  23.718  1.00 57.72           N  
ATOM   3139  NH2 ARG C 141      -5.931  11.441  23.965  1.00 57.72           N  
ATOM   3140  CZ  ARG C 141      -6.860  10.920  23.178  1.00 57.72           C  
ATOM   3141  N   ALA C 142      -7.941   8.586  14.728  1.00 65.58           N  
ATOM   3142  CA  ALA C 142      -8.518   7.426  14.053  1.00 65.58           C  
ATOM   3143  C   ALA C 142      -7.914   6.128  14.581  1.00 65.58           C  
ATOM   3144  CB  ALA C 142      -8.309   7.531  12.544  1.00 65.58           C  
ATOM   3145  O   ALA C 142      -6.810   6.128  15.130  1.00 65.58           O  
ATOM   3146  N   LYS C 143      -8.736   5.119  14.691  1.00 78.91           N  
ATOM   3147  CA  LYS C 143      -8.286   3.787  15.085  1.00 78.91           C  
ATOM   3148  C   LYS C 143      -8.675   2.744  14.041  1.00 78.91           C  
ATOM   3149  CB  LYS C 143      -8.866   3.406  16.448  1.00 78.91           C  
ATOM   3150  O   LYS C 143      -9.623   2.944  13.280  1.00 78.91           O  
ATOM   3151  CG  LYS C 143     -10.380   3.254  16.456  1.00 78.91           C  
ATOM   3152  CD  LYS C 143     -10.898   2.884  17.840  1.00 78.91           C  
ATOM   3153  CE  LYS C 143     -12.412   2.726  17.847  1.00 78.91           C  
ATOM   3154  NZ  LYS C 143     -12.922   2.341  19.197  1.00 78.91           N  
ATOM   3155  N   THR C 144      -7.886   1.805  13.849  1.00 83.25           N  
ATOM   3156  CA  THR C 144      -8.116   0.725  12.896  1.00 83.25           C  
ATOM   3157  C   THR C 144      -8.691  -0.502  13.597  1.00 83.25           C  
ATOM   3158  CB  THR C 144      -6.818   0.339  12.163  1.00 83.25           C  
ATOM   3159  O   THR C 144      -8.163  -0.943  14.620  1.00 83.25           O  
ATOM   3160  CG2 THR C 144      -7.089  -0.684  11.065  1.00 83.25           C  
ATOM   3161  OG1 THR C 144      -6.241   1.512  11.576  1.00 83.25           O  
ATOM   3162  N   VAL C 145      -9.763  -1.043  13.027  1.00 91.42           N  
ATOM   3163  CA  VAL C 145     -10.432  -2.218  13.578  1.00 91.42           C  
ATOM   3164  C   VAL C 145     -10.477  -3.326  12.529  1.00 91.42           C  
ATOM   3165  CB  VAL C 145     -11.861  -1.883  14.061  1.00 91.42           C  
ATOM   3166  O   VAL C 145     -10.830  -3.082  11.373  1.00 91.42           O  
ATOM   3167  CG1 VAL C 145     -12.543  -3.125  14.631  1.00 91.42           C  
ATOM   3168  CG2 VAL C 145     -11.824  -0.764  15.101  1.00 91.42           C  
ATOM   3169  N   VAL C 146     -10.055  -4.513  12.906  1.00 91.86           N  
ATOM   3170  CA  VAL C 146     -10.131  -5.666  12.014  1.00 91.86           C  
ATOM   3171  C   VAL C 146     -11.327  -6.535  12.394  1.00 91.86           C  
ATOM   3172  CB  VAL C 146      -8.831  -6.500  12.053  1.00 91.86           C  
ATOM   3173  O   VAL C 146     -11.452  -6.962  13.545  1.00 91.86           O  
ATOM   3174  CG1 VAL C 146      -8.904  -7.660  11.061  1.00 91.86           C  
ATOM   3175  CG2 VAL C 146      -7.621  -5.616  11.758  1.00 91.86           C  
ATOM   3176  N   LEU C 147     -12.118  -6.821  11.354  1.00 94.39           N  
ATOM   3177  CA  LEU C 147     -13.334  -7.596  11.579  1.00 94.39           C  
ATOM   3178  C   LEU C 147     -13.282  -8.920  10.823  1.00 94.39           C  
ATOM   3179  CB  LEU C 147     -14.566  -6.797  11.147  1.00 94.39           C  
ATOM   3180  O   LEU C 147     -12.799  -8.975   9.690  1.00 94.39           O  
ATOM   3181  CG  LEU C 147     -14.742  -5.421  11.793  1.00 94.39           C  
ATOM   3182  CD1 LEU C 147     -15.834  -4.635  11.075  1.00 94.39           C  
ATOM   3183  CD2 LEU C 147     -15.067  -5.564  13.276  1.00 94.39           C  
ATOM   3184  N   HIS C 148     -13.651  -9.910  11.529  1.00 94.07           N  
ATOM   3185  CA  HIS C 148     -14.024 -11.147  10.853  1.00 94.07           C  
ATOM   3186  C   HIS C 148     -15.524 -11.196  10.581  1.00 94.07           C  
ATOM   3187  CB  HIS C 148     -13.602 -12.360  11.684  1.00 94.07           C  
ATOM   3188  O   HIS C 148     -16.330 -11.139  11.513  1.00 94.07           O  
ATOM   3189  CG  HIS C 148     -13.923 -13.671  11.038  1.00 94.07           C  
ATOM   3190  CD2 HIS C 148     -14.898 -14.574  11.296  1.00 94.07           C  
ATOM   3191  ND1 HIS C 148     -13.189 -14.183   9.991  1.00 94.07           N  
ATOM   3192  CE1 HIS C 148     -13.701 -15.348   9.630  1.00 94.07           C  
ATOM   3193  NE2 HIS C 148     -14.739 -15.608  10.407  1.00 94.07           N  
ATOM   3194  N   ILE C 149     -15.910 -11.303   9.360  1.00 94.30           N  
ATOM   3195  CA  ILE C 149     -17.321 -11.233   8.998  1.00 94.30           C  
ATOM   3196  C   ILE C 149     -17.796 -12.600   8.509  1.00 94.30           C  
ATOM   3197  CB  ILE C 149     -17.575 -10.159   7.916  1.00 94.30           C  
ATOM   3198  O   ILE C 149     -17.474 -13.013   7.392  1.00 94.30           O  
ATOM   3199  CG1 ILE C 149     -17.040  -8.799   8.379  1.00 94.30           C  
ATOM   3200  CG2 ILE C 149     -19.066 -10.075   7.578  1.00 94.30           C  
ATOM   3201  CD1 ILE C 149     -17.114  -7.711   7.317  1.00 94.30           C  
ATOM   3202  N   ASP C 150     -18.649 -13.154   9.376  1.00 94.90           N  
ATOM   3203  CA  ASP C 150     -19.260 -14.423   8.995  1.00 94.90           C  
ATOM   3204  C   ASP C 150     -20.319 -14.221   7.914  1.00 94.90           C  
ATOM   3205  CB  ASP C 150     -19.879 -15.108  10.216  1.00 94.90           C  
ATOM   3206  O   ASP C 150     -21.257 -13.442   8.095  1.00 94.90           O  
ATOM   3207  CG  ASP C 150     -18.841 -15.696  11.156  1.00 94.90           C  
ATOM   3208  OD1 ASP C 150     -17.751 -16.093  10.690  1.00 94.90           O  
ATOM   3209  OD2 ASP C 150     -19.116 -15.765  12.373  1.00 94.90           O  
ATOM   3210  N   GLY C 151     -20.242 -14.846   6.807  1.00 91.04           N  
ATOM   3211  CA  GLY C 151     -21.197 -14.733   5.716  1.00 91.04           C  
ATOM   3212  C   GLY C 151     -20.659 -13.956   4.530  1.00 91.04           C  
ATOM   3213  O   GLY C 151     -21.326 -13.845   3.499  1.00 91.04           O  
ATOM   3214  N   LEU C 152     -19.430 -13.431   4.734  1.00 91.39           N  
ATOM   3215  CA  LEU C 152     -18.794 -12.682   3.655  1.00 91.39           C  
ATOM   3216  C   LEU C 152     -18.172 -13.626   2.631  1.00 91.39           C  
ATOM   3217  CB  LEU C 152     -17.725 -11.740   4.213  1.00 91.39           C  
ATOM   3218  O   LEU C 152     -16.951 -13.794   2.596  1.00 91.39           O  
ATOM   3219  CG  LEU C 152     -17.180 -10.685   3.249  1.00 91.39           C  
ATOM   3220  CD1 LEU C 152     -18.261  -9.660   2.920  1.00 91.39           C  
ATOM   3221  CD2 LEU C 152     -15.952 -10.002   3.841  1.00 91.39           C  
ATOM   3222  N   ASP C 153     -19.030 -14.247   1.802  1.00 82.05           N  
ATOM   3223  CA  ASP C 153     -18.573 -15.356   0.971  1.00 82.05           C  
ATOM   3224  C   ASP C 153     -18.645 -14.997  -0.512  1.00 82.05           C  
ATOM   3225  CB  ASP C 153     -19.402 -16.612   1.248  1.00 82.05           C  
ATOM   3226  O   ASP C 153     -18.010 -15.647  -1.345  1.00 82.05           O  
ATOM   3227  CG  ASP C 153     -19.324 -17.066   2.695  1.00 82.05           C  
ATOM   3228  OD1 ASP C 153     -18.263 -16.894   3.333  1.00 82.05           O  
ATOM   3229  OD2 ASP C 153     -20.333 -17.604   3.202  1.00 82.05           O  
ATOM   3230  N   ASP C 154     -19.360 -14.057  -0.813  1.00 79.28           N  
ATOM   3231  CA  ASP C 154     -19.510 -13.735  -2.229  1.00 79.28           C  
ATOM   3232  C   ASP C 154     -19.535 -12.225  -2.450  1.00 79.28           C  
ATOM   3233  CB  ASP C 154     -20.784 -14.370  -2.792  1.00 79.28           C  
ATOM   3234  O   ASP C 154     -19.604 -11.453  -1.491  1.00 79.28           O  
ATOM   3235  CG  ASP C 154     -22.018 -14.058  -1.963  1.00 79.28           C  
ATOM   3236  OD1 ASP C 154     -22.097 -14.501  -0.797  1.00 79.28           O  
ATOM   3237  OD2 ASP C 154     -22.920 -13.366  -2.482  1.00 79.28           O  
ATOM   3238  N   THR C 155     -19.503 -11.907  -3.753  1.00 73.70           N  
ATOM   3239  CA  THR C 155     -19.404 -10.506  -4.149  1.00 73.70           C  
ATOM   3240  C   THR C 155     -20.679  -9.750  -3.784  1.00 73.70           C  
ATOM   3241  CB  THR C 155     -19.137 -10.370  -5.659  1.00 73.70           C  
ATOM   3242  O   THR C 155     -20.623  -8.583  -3.391  1.00 73.70           O  
ATOM   3243  CG2 THR C 155     -18.772  -8.935  -6.025  1.00 73.70           C  
ATOM   3244  OG1 THR C 155     -18.055 -11.235  -6.027  1.00 73.70           O  
ATOM   3245  N   SER C 156     -21.783 -10.406  -3.924  1.00 81.41           N  
ATOM   3246  CA  SER C 156     -23.051  -9.783  -3.560  1.00 81.41           C  
ATOM   3247  C   SER C 156     -23.079  -9.407  -2.083  1.00 81.41           C  
ATOM   3248  CB  SER C 156     -24.219 -10.717  -3.880  1.00 81.41           C  
ATOM   3249  O   SER C 156     -23.504  -8.307  -1.724  1.00 81.41           O  
ATOM   3250  OG  SER C 156     -24.017 -11.992  -3.295  1.00 81.41           O  
ATOM   3251  N   ARG C 157     -22.569 -10.227  -1.229  1.00 89.23           N  
ATOM   3252  CA  ARG C 157     -22.529  -9.977   0.208  1.00 89.23           C  
ATOM   3253  C   ARG C 157     -21.493  -8.912   0.550  1.00 89.23           C  
ATOM   3254  CB  ARG C 157     -22.224 -11.268   0.970  1.00 89.23           C  
ATOM   3255  O   ARG C 157     -21.685  -8.127   1.481  1.00 89.23           O  
ATOM   3256  CG  ARG C 157     -23.356 -12.283   0.941  1.00 89.23           C  
ATOM   3257  CD  ARG C 157     -23.086 -13.456   1.873  1.00 89.23           C  
ATOM   3258  NE  ARG C 157     -24.163 -14.441   1.825  1.00 89.23           N  
ATOM   3259  NH1 ARG C 157     -23.162 -15.912   3.299  1.00 89.23           N  
ATOM   3260  NH2 ARG C 157     -25.205 -16.409   2.386  1.00 89.23           N  
ATOM   3261  CZ  ARG C 157     -24.174 -15.585   2.503  1.00 89.23           C  
ATOM   3262  N   ARG C 158     -20.447  -8.928  -0.158  1.00 87.28           N  
ATOM   3263  CA  ARG C 158     -19.453  -7.873   0.009  1.00 87.28           C  
ATOM   3264  C   ARG C 158     -20.063  -6.500  -0.252  1.00 87.28           C  
ATOM   3265  CB  ARG C 158     -18.262  -8.103  -0.923  1.00 87.28           C  
ATOM   3266  O   ARG C 158     -19.832  -5.557   0.508  1.00 87.28           O  
ATOM   3267  CG  ARG C 158     -17.195  -7.023  -0.838  1.00 87.28           C  
ATOM   3268  CD  ARG C 158     -16.166  -7.158  -1.952  1.00 87.28           C  
ATOM   3269  NE  ARG C 158     -15.519  -5.882  -2.245  1.00 87.28           N  
ATOM   3270  NH1 ARG C 158     -13.782  -6.806  -3.456  1.00 87.28           N  
ATOM   3271  NH2 ARG C 158     -13.898  -4.536  -3.159  1.00 87.28           N  
ATOM   3272  CZ  ARG C 158     -14.401  -5.744  -2.952  1.00 87.28           C  
ATOM   3273  N   ASN C 159     -20.822  -6.452  -1.352  1.00 83.18           N  
ATOM   3274  CA  ASN C 159     -21.472  -5.195  -1.707  1.00 83.18           C  
ATOM   3275  C   ASN C 159     -22.454  -4.747  -0.628  1.00 83.18           C  
ATOM   3276  CB  ASN C 159     -22.185  -5.320  -3.055  1.00 83.18           C  
ATOM   3277  O   ASN C 159     -22.530  -3.560  -0.306  1.00 83.18           O  
ATOM   3278  CG  ASN C 159     -21.219  -5.395  -4.221  1.00 83.18           C  
ATOM   3279  ND2 ASN C 159     -21.681  -5.943  -5.339  1.00 83.18           N  
ATOM   3280  OD1 ASN C 159     -20.068  -4.965  -4.119  1.00 83.18           O  
ATOM   3281  N   LEU C 160     -23.151  -5.741  -0.147  1.00 90.50           N  
ATOM   3282  CA  LEU C 160     -24.077  -5.443   0.940  1.00 90.50           C  
ATOM   3283  C   LEU C 160     -23.332  -4.901   2.155  1.00 90.50           C  
ATOM   3284  CB  LEU C 160     -24.868  -6.695   1.329  1.00 90.50           C  
ATOM   3285  O   LEU C 160     -23.780  -3.942   2.787  1.00 90.50           O  
ATOM   3286  CG  LEU C 160     -26.064  -7.044   0.442  1.00 90.50           C  
ATOM   3287  CD1 LEU C 160     -26.467  -8.501   0.644  1.00 90.50           C  
ATOM   3288  CD2 LEU C 160     -27.237  -6.114   0.735  1.00 90.50           C  
ATOM   3289  N   CYS C 161     -22.194  -5.497   2.494  1.00 91.45           N  
ATOM   3290  CA  CYS C 161     -21.375  -5.073   3.623  1.00 91.45           C  
ATOM   3291  C   CYS C 161     -20.797  -3.683   3.386  1.00 91.45           C  
ATOM   3292  CB  CYS C 161     -20.244  -6.071   3.870  1.00 91.45           C  
ATOM   3293  O   CYS C 161     -20.796  -2.844   4.289  1.00 91.45           O  
ATOM   3294  SG  CYS C 161     -19.335  -5.777   5.403  1.00 91.45           S  
ATOM   3295  N   GLU C 162     -20.380  -3.482   2.220  1.00 86.66           N  
ATOM   3296  CA  GLU C 162     -19.848  -2.175   1.848  1.00 86.66           C  
ATOM   3297  C   GLU C 162     -20.885  -1.076   2.062  1.00 86.66           C  
ATOM   3298  CB  GLU C 162     -19.381  -2.180   0.390  1.00 86.66           C  
ATOM   3299  O   GLU C 162     -20.586  -0.043   2.666  1.00 86.66           O  
ATOM   3300  CG  GLU C 162     -18.699  -0.889  -0.041  1.00 86.66           C  
ATOM   3301  CD  GLU C 162     -18.250  -0.904  -1.494  1.00 86.66           C  
ATOM   3302  OE1 GLU C 162     -17.841   0.159  -2.014  1.00 86.66           O  
ATOM   3303  OE2 GLU C 162     -18.309  -1.988  -2.117  1.00 86.66           O  
ATOM   3304  N   GLU C 163     -22.053  -1.297   1.555  1.00 86.49           N  
ATOM   3305  CA  GLU C 163     -23.136  -0.328   1.692  1.00 86.49           C  
ATOM   3306  C   GLU C 163     -23.450  -0.056   3.161  1.00 86.49           C  
ATOM   3307  CB  GLU C 163     -24.392  -0.818   0.967  1.00 86.49           C  
ATOM   3308  O   GLU C 163     -23.683   1.090   3.549  1.00 86.49           O  
ATOM   3309  CG  GLU C 163     -24.347  -0.622  -0.541  1.00 86.49           C  
ATOM   3310  CD  GLU C 163     -25.667  -0.940  -1.226  1.00 86.49           C  
ATOM   3311  OE1 GLU C 163     -25.806  -0.655  -2.438  1.00 86.49           O  
ATOM   3312  OE2 GLU C 163     -26.570  -1.476  -0.546  1.00 86.49           O  
ATOM   3313  N   ALA C 164     -23.425  -1.093   3.905  1.00 91.02           N  
ATOM   3314  CA  ALA C 164     -23.720  -0.963   5.330  1.00 91.02           C  
ATOM   3315  C   ALA C 164     -22.656  -0.127   6.036  1.00 91.02           C  
ATOM   3316  CB  ALA C 164     -23.826  -2.341   5.979  1.00 91.02           C  
ATOM   3317  O   ALA C 164     -22.978   0.738   6.854  1.00 91.02           O  
ATOM   3318  N   LEU C 165     -21.408  -0.363   5.747  1.00 91.13           N  
ATOM   3319  CA  LEU C 165     -20.303   0.328   6.403  1.00 91.13           C  
ATOM   3320  C   LEU C 165     -20.229   1.784   5.954  1.00 91.13           C  
ATOM   3321  CB  LEU C 165     -18.977  -0.377   6.106  1.00 91.13           C  
ATOM   3322  O   LEU C 165     -19.897   2.667   6.748  1.00 91.13           O  
ATOM   3323  CG  LEU C 165     -18.759  -1.726   6.793  1.00 91.13           C  
ATOM   3324  CD1 LEU C 165     -17.481  -2.382   6.279  1.00 91.13           C  
ATOM   3325  CD2 LEU C 165     -18.706  -1.554   8.307  1.00 91.13           C  
ATOM   3326  N   LEU C 166     -20.550   2.057   4.677  1.00 86.39           N  
ATOM   3327  CA  LEU C 166     -20.494   3.400   4.109  1.00 86.39           C  
ATOM   3328  C   LEU C 166     -21.540   4.306   4.750  1.00 86.39           C  
ATOM   3329  CB  LEU C 166     -20.706   3.350   2.593  1.00 86.39           C  
ATOM   3330  O   LEU C 166     -21.365   5.525   4.799  1.00 86.39           O  
ATOM   3331  CG  LEU C 166     -19.483   2.988   1.749  1.00 86.39           C  
ATOM   3332  CD1 LEU C 166     -19.889   2.762   0.297  1.00 86.39           C  
ATOM   3333  CD2 LEU C 166     -18.421   4.078   1.850  1.00 86.39           C  
ATOM   3334  N   LYS C 167     -22.548   3.724   5.221  1.00 86.17           N  
ATOM   3335  CA  LYS C 167     -23.647   4.481   5.815  1.00 86.17           C  
ATOM   3336  C   LYS C 167     -23.287   4.961   7.218  1.00 86.17           C  
ATOM   3337  CB  LYS C 167     -24.919   3.633   5.861  1.00 86.17           C  
ATOM   3338  O   LYS C 167     -23.941   5.853   7.761  1.00 86.17           O  
ATOM   3339  CG  LYS C 167     -25.597   3.460   4.510  1.00 86.17           C  
ATOM   3340  CD  LYS C 167     -26.861   2.618   4.623  1.00 86.17           C  
ATOM   3341  CE  LYS C 167     -27.508   2.395   3.262  1.00 86.17           C  
ATOM   3342  NZ  LYS C 167     -28.593   1.370   3.326  1.00 86.17           N  
ATOM   3343  N   ILE C 168     -22.183   4.460   7.789  1.00 87.23           N  
ATOM   3344  CA  ILE C 168     -21.811   4.796   9.159  1.00 87.23           C  
ATOM   3345  C   ILE C 168     -20.930   6.044   9.163  1.00 87.23           C  
ATOM   3346  CB  ILE C 168     -21.082   3.623   9.851  1.00 87.23           C  
ATOM   3347  O   ILE C 168     -19.868   6.063   8.537  1.00 87.23           O  
ATOM   3348  CG1 ILE C 168     -21.959   2.366   9.835  1.00 87.23           C  
ATOM   3349  CG2 ILE C 168     -20.691   4.000  11.283  1.00 87.23           C  
ATOM   3350  CD1 ILE C 168     -21.277   1.128  10.400  1.00 87.23           C  
ATOM   3351  N   LYS C 169     -21.423   7.107   9.847  1.00 84.42           N  
ATOM   3352  CA  LYS C 169     -20.605   8.302  10.030  1.00 84.42           C  
ATOM   3353  C   LYS C 169     -19.376   8.003  10.883  1.00 84.42           C  
ATOM   3354  CB  LYS C 169     -21.427   9.423  10.669  1.00 84.42           C  
ATOM   3355  O   LYS C 169     -19.491   7.416  11.961  1.00 84.42           O  
ATOM   3356  CG  LYS C 169     -20.767  10.792  10.598  1.00 84.42           C  
ATOM   3357  CD  LYS C 169     -21.657  11.873  11.198  1.00 84.42           C  
ATOM   3358  CE  LYS C 169     -20.941  13.215  11.265  1.00 84.42           C  
ATOM   3359  NZ  LYS C 169     -21.905  14.354  11.343  1.00 84.42           N  
ATOM   3360  N   GLY C 170     -18.258   8.237  10.391  1.00 81.45           N  
ATOM   3361  CA  GLY C 170     -17.044   7.994  11.153  1.00 81.45           C  
ATOM   3362  C   GLY C 170     -16.146   6.944  10.527  1.00 81.45           C  
ATOM   3363  O   GLY C 170     -14.989   6.792  10.926  1.00 81.45           O  
ATOM   3364  N   VAL C 171     -16.786   6.171   9.616  1.00 86.34           N  
ATOM   3365  CA  VAL C 171     -15.962   5.229   8.866  1.00 86.34           C  
ATOM   3366  C   VAL C 171     -15.141   5.981   7.820  1.00 86.34           C  
ATOM   3367  CB  VAL C 171     -16.820   4.139   8.186  1.00 86.34           C  
ATOM   3368  O   VAL C 171     -15.691   6.738   7.017  1.00 86.34           O  
ATOM   3369  CG1 VAL C 171     -15.962   3.271   7.267  1.00 86.34           C  
ATOM   3370  CG2 VAL C 171     -17.520   3.279   9.238  1.00 86.34           C  
ATOM   3371  N   ILE C 172     -13.884   5.850   7.860  1.00 77.19           N  
ATOM   3372  CA  ILE C 172     -12.960   6.589   7.006  1.00 77.19           C  
ATOM   3373  C   ILE C 172     -12.643   5.769   5.758  1.00 77.19           C  
ATOM   3374  CB  ILE C 172     -11.659   6.947   7.758  1.00 77.19           C  
ATOM   3375  O   ILE C 172     -12.694   6.285   4.639  1.00 77.19           O  
ATOM   3376  CG1 ILE C 172     -11.972   7.800   8.993  1.00 77.19           C  
ATOM   3377  CG2 ILE C 172     -10.679   7.669   6.829  1.00 77.19           C  
ATOM   3378  CD1 ILE C 172     -10.785   7.999   9.926  1.00 77.19           C  
ATOM   3379  N   SER C 173     -12.227   4.459   6.004  1.00 76.82           N  
ATOM   3380  CA  SER C 173     -11.906   3.547   4.911  1.00 76.82           C  
ATOM   3381  C   SER C 173     -12.046   2.092   5.347  1.00 76.82           C  
ATOM   3382  CB  SER C 173     -10.488   3.801   4.399  1.00 76.82           C  
ATOM   3383  O   SER C 173     -12.064   1.796   6.543  1.00 76.82           O  
ATOM   3384  OG  SER C 173      -9.527   3.405   5.363  1.00 76.82           O  
ATOM   3385  N   PHE C 174     -12.305   1.184   4.385  1.00 83.26           N  
ATOM   3386  CA  PHE C 174     -12.319  -0.242   4.690  1.00 83.26           C  
ATOM   3387  C   PHE C 174     -11.844  -1.057   3.493  1.00 83.26           C  
ATOM   3388  CB  PHE C 174     -13.724  -0.690   5.105  1.00 83.26           C  
ATOM   3389  O   PHE C 174     -11.951  -0.609   2.349  1.00 83.26           O  
ATOM   3390  CG  PHE C 174     -14.795  -0.331   4.110  1.00 83.26           C  
ATOM   3391  CD1 PHE C 174     -15.495   0.864   4.222  1.00 83.26           C  
ATOM   3392  CD2 PHE C 174     -15.101  -1.190   3.062  1.00 83.26           C  
ATOM   3393  CE1 PHE C 174     -16.486   1.199   3.302  1.00 83.26           C  
ATOM   3394  CE2 PHE C 174     -16.090  -0.862   2.139  1.00 83.26           C  
ATOM   3395  CZ  PHE C 174     -16.782   0.332   2.262  1.00 83.26           C  
ATOM   3396  N   THR C 175     -11.166  -2.168   3.747  1.00 80.66           N  
ATOM   3397  CA  THR C 175     -10.677  -3.120   2.756  1.00 80.66           C  
ATOM   3398  C   THR C 175     -11.115  -4.539   3.107  1.00 80.66           C  
ATOM   3399  CB  THR C 175      -9.142  -3.067   2.641  1.00 80.66           C  
ATOM   3400  O   THR C 175     -11.062  -4.940   4.272  1.00 80.66           O  
ATOM   3401  CG2 THR C 175      -8.675  -3.567   1.277  1.00 80.66           C  
ATOM   3402  OG1 THR C 175      -8.701  -1.716   2.819  1.00 80.66           O  
ATOM   3403  N   PHE C 176     -11.546  -5.215   2.055  1.00 81.71           N  
ATOM   3404  CA  PHE C 176     -12.005  -6.583   2.268  1.00 81.71           C  
ATOM   3405  C   PHE C 176     -10.921  -7.583   1.885  1.00 81.71           C  
ATOM   3406  CB  PHE C 176     -13.279  -6.855   1.462  1.00 81.71           C  
ATOM   3407  O   PHE C 176     -10.213  -7.391   0.895  1.00 81.71           O  
ATOM   3408  CG  PHE C 176     -14.478  -6.084   1.944  1.00 81.71           C  
ATOM   3409  CD1 PHE C 176     -15.234  -6.545   3.016  1.00 81.71           C  
ATOM   3410  CD2 PHE C 176     -14.851  -4.898   1.325  1.00 81.71           C  
ATOM   3411  CE1 PHE C 176     -16.344  -5.833   3.464  1.00 81.71           C  
ATOM   3412  CE2 PHE C 176     -15.959  -4.181   1.767  1.00 81.71           C  
ATOM   3413  CZ  PHE C 176     -16.705  -4.651   2.836  1.00 81.71           C  
ATOM   3414  N   GLN C 177     -10.719  -8.524   2.753  1.00 79.35           N  
ATOM   3415  CA  GLN C 177     -10.011  -9.755   2.418  1.00 79.35           C  
ATOM   3416  C   GLN C 177     -10.967 -10.943   2.371  1.00 79.35           C  
ATOM   3417  CB  GLN C 177      -8.891 -10.022   3.424  1.00 79.35           C  
ATOM   3418  O   GLN C 177     -11.218 -11.585   3.393  1.00 79.35           O  
ATOM   3419  CG  GLN C 177      -7.788  -8.971   3.410  1.00 79.35           C  
ATOM   3420  CD  GLN C 177      -6.749  -9.197   4.491  1.00 79.35           C  
ATOM   3421  NE2 GLN C 177      -6.282  -8.112   5.100  1.00 79.35           N  
ATOM   3422  OE1 GLN C 177      -6.369 -10.336   4.778  1.00 79.35           O  
ATOM   3423  N   MET C 178     -11.405 -11.180   1.169  1.00 80.56           N  
ATOM   3424  CA  MET C 178     -12.511 -12.111   0.963  1.00 80.56           C  
ATOM   3425  C   MET C 178     -12.096 -13.535   1.320  1.00 80.56           C  
ATOM   3426  CB  MET C 178     -12.999 -12.055  -0.485  1.00 80.56           C  
ATOM   3427  O   MET C 178     -12.896 -14.302   1.858  1.00 80.56           O  
ATOM   3428  CG  MET C 178     -13.653 -10.736  -0.861  1.00 80.56           C  
ATOM   3429  SD  MET C 178     -15.126 -10.363   0.168  1.00 80.56           S  
ATOM   3430  CE  MET C 178     -16.268 -11.638  -0.434  1.00 80.56           C  
ATOM   3431  N   ALA C 179     -10.897 -13.907   1.089  1.00 70.87           N  
ATOM   3432  CA  ALA C 179     -10.425 -15.277   1.277  1.00 70.87           C  
ATOM   3433  C   ALA C 179     -10.511 -15.689   2.744  1.00 70.87           C  
ATOM   3434  CB  ALA C 179      -8.992 -15.421   0.770  1.00 70.87           C  
ATOM   3435  O   ALA C 179     -10.816 -16.843   3.054  1.00 70.87           O  
ATOM   3436  N   VAL C 180     -10.345 -14.730   3.591  1.00 80.03           N  
ATOM   3437  CA  VAL C 180     -10.329 -15.070   5.010  1.00 80.03           C  
ATOM   3438  C   VAL C 180     -11.490 -14.377   5.720  1.00 80.03           C  
ATOM   3439  CB  VAL C 180      -8.989 -14.679   5.672  1.00 80.03           C  
ATOM   3440  O   VAL C 180     -11.517 -14.302   6.950  1.00 80.03           O  
ATOM   3441  CG1 VAL C 180      -7.868 -15.609   5.214  1.00 80.03           C  
ATOM   3442  CG2 VAL C 180      -8.643 -13.224   5.357  1.00 80.03           C  
ATOM   3443  N   GLN C 181     -12.460 -13.828   4.909  1.00 89.52           N  
ATOM   3444  CA  GLN C 181     -13.664 -13.184   5.425  1.00 89.52           C  
ATOM   3445  C   GLN C 181     -13.315 -12.098   6.438  1.00 89.52           C  
ATOM   3446  CB  GLN C 181     -14.594 -14.218   6.062  1.00 89.52           C  
ATOM   3447  O   GLN C 181     -13.936 -12.009   7.500  1.00 89.52           O  
ATOM   3448  CG  GLN C 181     -15.113 -15.264   5.085  1.00 89.52           C  
ATOM   3449  CD  GLN C 181     -16.069 -16.248   5.731  1.00 89.52           C  
ATOM   3450  NE2 GLN C 181     -16.999 -16.776   4.942  1.00 89.52           N  
ATOM   3451  OE1 GLN C 181     -15.973 -16.532   6.929  1.00 89.52           O  
ATOM   3452  N   ARG C 182     -12.325 -11.309   6.091  1.00 87.63           N  
ATOM   3453  CA  ARG C 182     -11.861 -10.244   6.974  1.00 87.63           C  
ATOM   3454  C   ARG C 182     -12.084  -8.874   6.343  1.00 87.63           C  
ATOM   3455  CB  ARG C 182     -10.379 -10.430   7.310  1.00 87.63           C  
ATOM   3456  O   ARG C 182     -12.088  -8.741   5.118  1.00 87.63           O  
ATOM   3457  CG  ARG C 182     -10.113 -11.521   8.335  1.00 87.63           C  
ATOM   3458  CD  ARG C 182      -8.707 -11.422   8.911  1.00 87.63           C  
ATOM   3459  NE  ARG C 182      -8.484 -12.411   9.961  1.00 87.63           N  
ATOM   3460  NH1 ARG C 182      -6.261 -11.872  10.285  1.00 87.63           N  
ATOM   3461  NH2 ARG C 182      -7.236 -13.531  11.530  1.00 87.63           N  
ATOM   3462  CZ  ARG C 182      -7.328 -12.603  10.590  1.00 87.63           C  
ATOM   3463  N   CYS C 183     -12.344  -7.920   7.217  1.00 88.25           N  
ATOM   3464  CA  CYS C 183     -12.474  -6.530   6.796  1.00 88.25           C  
ATOM   3465  C   CYS C 183     -11.713  -5.602   7.736  1.00 88.25           C  
ATOM   3466  CB  CYS C 183     -13.946  -6.121   6.744  1.00 88.25           C  
ATOM   3467  O   CYS C 183     -11.913  -5.642   8.951  1.00 88.25           O  
ATOM   3468  SG  CYS C 183     -14.211  -4.419   6.200  1.00 88.25           S  
ATOM   3469  N   VAL C 184     -10.776  -4.878   7.124  1.00 86.31           N  
ATOM   3470  CA  VAL C 184     -10.031  -3.883   7.888  1.00 86.31           C  
ATOM   3471  C   VAL C 184     -10.692  -2.515   7.738  1.00 86.31           C  
ATOM   3472  CB  VAL C 184      -8.554  -3.813   7.441  1.00 86.31           C  
ATOM   3473  O   VAL C 184     -10.795  -1.986   6.629  1.00 86.31           O  
ATOM   3474  CG1 VAL C 184      -7.779  -2.808   8.291  1.00 86.31           C  
ATOM   3475  CG2 VAL C 184      -7.907  -5.194   7.519  1.00 86.31           C  
ATOM   3476  N   VAL C 185     -11.068  -1.948   8.814  1.00 87.52           N  
ATOM   3477  CA  VAL C 185     -11.828  -0.703   8.762  1.00 87.52           C  
ATOM   3478  C   VAL C 185     -11.097   0.382   9.549  1.00 87.52           C  
ATOM   3479  CB  VAL C 185     -13.260  -0.888   9.313  1.00 87.52           C  
ATOM   3480  O   VAL C 185     -10.685   0.159  10.690  1.00 87.52           O  
ATOM   3481  CG1 VAL C 185     -14.097   0.367   9.073  1.00 87.52           C  
ATOM   3482  CG2 VAL C 185     -13.923  -2.107   8.673  1.00 87.52           C  
ATOM   3483  N   ARG C 186     -10.925   1.573   8.962  1.00 83.56           N  
ATOM   3484  CA  ARG C 186     -10.440   2.762   9.656  1.00 83.56           C  
ATOM   3485  C   ARG C 186     -11.598   3.663  10.073  1.00 83.56           C  
ATOM   3486  CB  ARG C 186      -9.463   3.539   8.772  1.00 83.56           C  
ATOM   3487  O   ARG C 186     -12.396   4.085   9.234  1.00 83.56           O  
ATOM   3488  CG  ARG C 186      -8.612   4.545   9.531  1.00 83.56           C  
ATOM   3489  CD  ARG C 186      -7.605   5.233   8.620  1.00 83.56           C  
ATOM   3490  NE  ARG C 186      -6.825   6.237   9.339  1.00 83.56           N  
ATOM   3491  NH1 ARG C 186      -7.238   7.938   7.832  1.00 83.56           N  
ATOM   3492  NH2 ARG C 186      -5.938   8.327   9.679  1.00 83.56           N  
ATOM   3493  CZ  ARG C 186      -6.669   7.498   8.948  1.00 83.56           C  
ATOM   3494  N   ILE C 187     -11.595   3.916  11.397  1.00 82.91           N  
ATOM   3495  CA  ILE C 187     -12.742   4.669  11.894  1.00 82.91           C  
ATOM   3496  C   ILE C 187     -12.260   5.850  12.733  1.00 82.91           C  
ATOM   3497  CB  ILE C 187     -13.689   3.773  12.724  1.00 82.91           C  
ATOM   3498  O   ILE C 187     -11.126   5.854  13.218  1.00 82.91           O  
ATOM   3499  CG1 ILE C 187     -12.937   3.154  13.908  1.00 82.91           C  
ATOM   3500  CG2 ILE C 187     -14.314   2.686  11.843  1.00 82.91           C  
ATOM   3501  CD1 ILE C 187     -13.829   2.384  14.873  1.00 82.91           C  
ATOM   3502  N   ARG C 188     -13.046   6.817  12.872  1.00 80.02           N  
ATOM   3503  CA  ARG C 188     -12.795   7.918  13.797  1.00 80.02           C  
ATOM   3504  C   ARG C 188     -12.696   7.415  15.233  1.00 80.02           C  
ATOM   3505  CB  ARG C 188     -13.897   8.974  13.687  1.00 80.02           C  
ATOM   3506  O   ARG C 188     -13.338   6.427  15.596  1.00 80.02           O  
ATOM   3507  CG  ARG C 188     -13.737   9.910  12.499  1.00 80.02           C  
ATOM   3508  CD  ARG C 188     -14.845  10.953  12.449  1.00 80.02           C  
ATOM   3509  NE  ARG C 188     -15.028  11.606  13.742  1.00 80.02           N  
ATOM   3510  NH1 ARG C 188     -16.784  12.939  13.052  1.00 80.02           N  
ATOM   3511  NH2 ARG C 188     -16.024  13.064  15.211  1.00 80.02           N  
ATOM   3512  CZ  ARG C 188     -15.945  12.535  13.999  1.00 80.02           C  
ATOM   3513  N   SER C 189     -11.902   7.966  16.065  1.00 79.46           N  
ATOM   3514  CA  SER C 189     -11.623   7.524  17.428  1.00 79.46           C  
ATOM   3515  C   SER C 189     -12.888   7.525  18.280  1.00 79.46           C  
ATOM   3516  CB  SER C 189     -10.562   8.416  18.074  1.00 79.46           C  
ATOM   3517  O   SER C 189     -12.999   6.755  19.236  1.00 79.46           O  
ATOM   3518  OG  SER C 189     -10.874   9.786  17.887  1.00 79.46           O  
ATOM   3519  N   ASP C 190     -13.824   8.278  17.917  1.00 80.38           N  
ATOM   3520  CA  ASP C 190     -15.041   8.386  18.716  1.00 80.38           C  
ATOM   3521  C   ASP C 190     -16.053   7.313  18.322  1.00 80.38           C  
ATOM   3522  CB  ASP C 190     -15.661   9.776  18.563  1.00 80.38           C  
ATOM   3523  O   ASP C 190     -17.040   7.095  19.028  1.00 80.38           O  
ATOM   3524  CG  ASP C 190     -15.921  10.153  17.115  1.00 80.38           C  
ATOM   3525  OD1 ASP C 190     -15.169   9.705  16.223  1.00 80.38           O  
ATOM   3526  OD2 ASP C 190     -16.886  10.908  16.864  1.00 80.38           O  
ATOM   3527  N   LEU C 191     -15.825   6.649  17.231  1.00 85.79           N  
ATOM   3528  CA  LEU C 191     -16.739   5.603  16.785  1.00 85.79           C  
ATOM   3529  C   LEU C 191     -16.375   4.260  17.408  1.00 85.79           C  
ATOM   3530  CB  LEU C 191     -16.721   5.492  15.258  1.00 85.79           C  
ATOM   3531  O   LEU C 191     -15.217   3.840  17.356  1.00 85.79           O  
ATOM   3532  CG  LEU C 191     -17.716   4.510  14.638  1.00 85.79           C  
ATOM   3533  CD1 LEU C 191     -19.141   5.030  14.796  1.00 85.79           C  
ATOM   3534  CD2 LEU C 191     -17.388   4.273  13.168  1.00 85.79           C  
ATOM   3535  N   LYS C 192     -17.384   3.624  17.983  1.00 88.62           N  
ATOM   3536  CA  LYS C 192     -17.166   2.321  18.603  1.00 88.62           C  
ATOM   3537  C   LYS C 192     -17.231   1.201  17.568  1.00 88.62           C  
ATOM   3538  CB  LYS C 192     -18.193   2.073  19.709  1.00 88.62           C  
ATOM   3539  O   LYS C 192     -18.028   1.263  16.629  1.00 88.62           O  
ATOM   3540  CG  LYS C 192     -18.040   2.990  20.913  1.00 88.62           C  
ATOM   3541  CD  LYS C 192     -19.004   2.612  22.030  1.00 88.62           C  
ATOM   3542  CE  LYS C 192     -18.866   3.542  23.228  1.00 88.62           C  
ATOM   3543  NZ  LYS C 192     -19.856   3.218  24.298  1.00 88.62           N  
ATOM   3544  N   ALA C 193     -16.408   0.229  17.772  1.00 91.25           N  
ATOM   3545  CA  ALA C 193     -16.349  -0.912  16.863  1.00 91.25           C  
ATOM   3546  C   ALA C 193     -17.684  -1.649  16.820  1.00 91.25           C  
ATOM   3547  CB  ALA C 193     -15.231  -1.866  17.278  1.00 91.25           C  
ATOM   3548  O   ALA C 193     -18.030  -2.262  15.808  1.00 91.25           O  
ATOM   3549  N   GLU C 194     -18.453  -1.460  17.891  1.00 92.45           N  
ATOM   3550  CA  GLU C 194     -19.746  -2.131  17.994  1.00 92.45           C  
ATOM   3551  C   GLU C 194     -20.729  -1.598  16.956  1.00 92.45           C  
ATOM   3552  CB  GLU C 194     -20.326  -1.966  19.402  1.00 92.45           C  
ATOM   3553  O   GLU C 194     -21.605  -2.329  16.490  1.00 92.45           O  
ATOM   3554  CG  GLU C 194     -19.555  -2.720  20.476  1.00 92.45           C  
ATOM   3555  CD  GLU C 194     -19.995  -2.367  21.888  1.00 92.45           C  
ATOM   3556  OE1 GLU C 194     -19.449  -2.944  22.856  1.00 92.45           O  
ATOM   3557  OE2 GLU C 194     -20.894  -1.507  22.028  1.00 92.45           O  
ATOM   3558  N   ALA C 195     -20.564  -0.371  16.654  1.00 92.18           N  
ATOM   3559  CA  ALA C 195     -21.432   0.236  15.648  1.00 92.18           C  
ATOM   3560  C   ALA C 195     -21.252  -0.438  14.291  1.00 92.18           C  
ATOM   3561  CB  ALA C 195     -21.152   1.733  15.537  1.00 92.18           C  
ATOM   3562  O   ALA C 195     -22.218  -0.610  13.543  1.00 92.18           O  
ATOM   3563  N   LEU C 196     -20.079  -0.825  14.016  1.00 94.22           N  
ATOM   3564  CA  LEU C 196     -19.788  -1.532  12.774  1.00 94.22           C  
ATOM   3565  C   LEU C 196     -20.491  -2.885  12.741  1.00 94.22           C  
ATOM   3566  CB  LEU C 196     -18.279  -1.723  12.606  1.00 94.22           C  
ATOM   3567  O   LEU C 196     -21.120  -3.238  11.740  1.00 94.22           O  
ATOM   3568  CG  LEU C 196     -17.432  -0.450  12.587  1.00 94.22           C  
ATOM   3569  CD1 LEU C 196     -15.947  -0.801  12.589  1.00 94.22           C  
ATOM   3570  CD2 LEU C 196     -17.782   0.407  11.375  1.00 94.22           C  
ATOM   3571  N   ALA C 197     -20.337  -3.551  13.870  1.00 94.36           N  
ATOM   3572  CA  ALA C 197     -20.941  -4.876  13.978  1.00 94.36           C  
ATOM   3573  C   ALA C 197     -22.458  -4.802  13.831  1.00 94.36           C  
ATOM   3574  CB  ALA C 197     -20.569  -5.524  15.309  1.00 94.36           C  
ATOM   3575  O   ALA C 197     -23.064  -5.638  13.157  1.00 94.36           O  
ATOM   3576  N   SER C 198     -23.012  -3.796  14.413  1.00 92.51           N  
ATOM   3577  CA  SER C 198     -24.456  -3.601  14.335  1.00 92.51           C  
ATOM   3578  C   SER C 198     -24.898  -3.313  12.904  1.00 92.51           C  
ATOM   3579  CB  SER C 198     -24.894  -2.459  15.252  1.00 92.51           C  
ATOM   3580  O   SER C 198     -25.921  -3.829  12.448  1.00 92.51           O  
ATOM   3581  OG  SER C 198     -24.914  -2.880  16.605  1.00 92.51           O  
ATOM   3582  N   ALA C 199     -24.147  -2.513  12.249  1.00 91.87           N  
ATOM   3583  CA  ALA C 199     -24.465  -2.178  10.864  1.00 91.87           C  
ATOM   3584  C   ALA C 199     -24.384  -3.410   9.968  1.00 91.87           C  
ATOM   3585  CB  ALA C 199     -23.527  -1.088  10.351  1.00 91.87           C  
ATOM   3586  O   ALA C 199     -25.257  -3.632   9.126  1.00 91.87           O  
ATOM   3587  N   ILE C 200     -23.435  -4.206  10.169  1.00 94.09           N  
ATOM   3588  CA  ILE C 200     -23.232  -5.414   9.377  1.00 94.09           C  
ATOM   3589  C   ILE C 200     -24.334  -6.425   9.687  1.00 94.09           C  
ATOM   3590  CB  ILE C 200     -21.843  -6.037   9.642  1.00 94.09           C  
ATOM   3591  O   ILE C 200     -24.840  -7.097   8.786  1.00 94.09           O  
ATOM   3592  CG1 ILE C 200     -20.735  -5.097   9.156  1.00 94.09           C  
ATOM   3593  CG2 ILE C 200     -21.731  -7.410   8.973  1.00 94.09           C  
ATOM   3594  CD1 ILE C 200     -19.333  -5.528   9.567  1.00 94.09           C  
ATOM   3595  N   ALA C 201     -24.704  -6.458  10.948  1.00 93.15           N  
ATOM   3596  CA  ALA C 201     -25.766  -7.370  11.366  1.00 93.15           C  
ATOM   3597  C   ALA C 201     -27.111  -6.953  10.778  1.00 93.15           C  
ATOM   3598  CB  ALA C 201     -25.850  -7.427  12.890  1.00 93.15           C  
ATOM   3599  O   ALA C 201     -27.997  -7.789  10.586  1.00 93.15           O  
ATOM   3600  N   SER C 202     -27.254  -5.717  10.543  1.00 89.38           N  
ATOM   3601  CA  SER C 202     -28.493  -5.206   9.966  1.00 89.38           C  
ATOM   3602  C   SER C 202     -28.726  -5.769   8.568  1.00 89.38           C  
ATOM   3603  CB  SER C 202     -28.468  -3.677   9.910  1.00 89.38           C  
ATOM   3604  O   SER C 202     -29.852  -5.755   8.067  1.00 89.38           O  
ATOM   3605  OG  SER C 202     -27.490  -3.223   8.991  1.00 89.38           O  
ATOM   3606  N   THR C 203     -27.725  -6.224   7.900  1.00 90.31           N  
ATOM   3607  CA  THR C 203     -27.867  -6.870   6.601  1.00 90.31           C  
ATOM   3608  C   THR C 203     -28.554  -8.226   6.743  1.00 90.31           C  
ATOM   3609  CB  THR C 203     -26.501  -7.054   5.915  1.00 90.31           C  
ATOM   3610  O   THR C 203     -29.032  -8.792   5.758  1.00 90.31           O  
ATOM   3611  CG2 THR C 203     -25.811  -5.712   5.695  1.00 90.31           C  
ATOM   3612  OG1 THR C 203     -25.666  -7.878   6.739  1.00 90.31           O  
ATOM   3613  N   LYS C 204     -28.676  -8.774   7.931  1.00 89.21           N  
ATOM   3614  CA  LYS C 204     -29.378  -9.992   8.326  1.00 89.21           C  
ATOM   3615  C   LYS C 204     -28.710 -11.229   7.732  1.00 89.21           C  
ATOM   3616  CB  LYS C 204     -30.844  -9.930   7.896  1.00 89.21           C  
ATOM   3617  O   LYS C 204     -29.229 -12.340   7.855  1.00 89.21           O  
ATOM   3618  CG  LYS C 204     -31.637  -8.813   8.558  1.00 89.21           C  
ATOM   3619  CD  LYS C 204     -33.113  -8.879   8.187  1.00 89.21           C  
ATOM   3620  CE  LYS C 204     -33.905  -7.755   8.841  1.00 89.21           C  
ATOM   3621  NZ  LYS C 204     -35.340  -7.775   8.427  1.00 89.21           N  
ATOM   3622  N   VAL C 205     -27.731 -11.052   6.951  1.00 92.77           N  
ATOM   3623  CA  VAL C 205     -27.095 -12.212   6.335  1.00 92.77           C  
ATOM   3624  C   VAL C 205     -25.652 -12.330   6.823  1.00 92.77           C  
ATOM   3625  CB  VAL C 205     -27.131 -12.127   4.793  1.00 92.77           C  
ATOM   3626  O   VAL C 205     -24.989 -13.341   6.581  1.00 92.77           O  
ATOM   3627  CG1 VAL C 205     -28.548 -12.359   4.272  1.00 92.77           C  
ATOM   3628  CG2 VAL C 205     -26.600 -10.774   4.322  1.00 92.77           C  
ATOM   3629  N   MET C 206     -25.153 -11.322   7.569  1.00 93.62           N  
ATOM   3630  CA  MET C 206     -23.761 -11.313   8.008  1.00 93.62           C  
ATOM   3631  C   MET C 206     -23.659 -10.944   9.485  1.00 93.62           C  
ATOM   3632  CB  MET C 206     -22.938 -10.336   7.167  1.00 93.62           C  
ATOM   3633  O   MET C 206     -24.528 -10.252  10.018  1.00 93.62           O  
ATOM   3634  CG  MET C 206     -22.850 -10.715   5.698  1.00 93.62           C  
ATOM   3635  SD  MET C 206     -21.823  -9.543   4.729  1.00 93.62           S  
ATOM   3636  CE  MET C 206     -22.937  -8.112   4.674  1.00 93.62           C  
ATOM   3637  N   LYS C 207     -22.576 -11.521  10.095  1.00 94.25           N  
ATOM   3638  CA  LYS C 207     -22.245 -11.208  11.483  1.00 94.25           C  
ATOM   3639  C   LYS C 207     -20.757 -10.911  11.639  1.00 94.25           C  
ATOM   3640  CB  LYS C 207     -22.650 -12.360  12.404  1.00 94.25           C  
ATOM   3641  O   LYS C 207     -19.915 -11.616  11.078  1.00 94.25           O  
ATOM   3642  CG  LYS C 207     -22.638 -12.003  13.883  1.00 94.25           C  
ATOM   3643  CD  LYS C 207     -23.109 -13.168  14.743  1.00 94.25           C  
ATOM   3644  CE  LYS C 207     -23.032 -12.836  16.227  1.00 94.25           C  
ATOM   3645  NZ  LYS C 207     -23.493 -13.976  17.075  1.00 94.25           N  
ATOM   3646  N   ALA C 208     -20.483  -9.875  12.457  1.00 96.07           N  
ATOM   3647  CA  ALA C 208     -19.091  -9.445  12.565  1.00 96.07           C  
ATOM   3648  C   ALA C 208     -18.544  -9.704  13.966  1.00 96.07           C  
ATOM   3649  CB  ALA C 208     -18.962  -7.965  12.212  1.00 96.07           C  
ATOM   3650  O   ALA C 208     -19.271  -9.582  14.955  1.00 96.07           O  
ATOM   3651  N   GLN C 209     -17.295 -10.187  14.003  1.00 94.65           N  
ATOM   3652  CA  GLN C 209     -16.497 -10.303  15.219  1.00 94.65           C  
ATOM   3653  C   GLN C 209     -15.186  -9.532  15.092  1.00 94.65           C  
ATOM   3654  CB  GLN C 209     -16.213 -11.772  15.537  1.00 94.65           C  
ATOM   3655  O   GLN C 209     -14.647  -9.391  13.992  1.00 94.65           O  
ATOM   3656  CG  GLN C 209     -17.463 -12.589  15.835  1.00 94.65           C  
ATOM   3657  CD  GLN C 209     -17.167 -14.064  16.032  1.00 94.65           C  
ATOM   3658  NE2 GLN C 209     -17.620 -14.616  17.153  1.00 94.65           N  
ATOM   3659  OE1 GLN C 209     -16.536 -14.703  15.184  1.00 94.65           O  
ATOM   3660  N   GLN C 210     -14.736  -9.050  16.190  1.00 93.83           N  
ATOM   3661  CA  GLN C 210     -13.500  -8.276  16.165  1.00 93.83           C  
ATOM   3662  C   GLN C 210     -12.280  -9.183  16.294  1.00 93.83           C  
ATOM   3663  CB  GLN C 210     -13.497  -7.231  17.283  1.00 93.83           C  
ATOM   3664  O   GLN C 210     -12.278 -10.120  17.096  1.00 93.83           O  
ATOM   3665  CG  GLN C 210     -12.311  -6.277  17.230  1.00 93.83           C  
ATOM   3666  CD  GLN C 210     -12.407  -5.165  18.257  1.00 93.83           C  
ATOM   3667  NE2 GLN C 210     -11.455  -4.238  18.218  1.00 93.83           N  
ATOM   3668  OE1 GLN C 210     -13.329  -5.137  19.078  1.00 93.83           O  
ATOM   3669  N   VAL C 211     -11.295  -8.952  15.456  1.00 93.04           N  
ATOM   3670  CA  VAL C 211     -10.040  -9.693  15.527  1.00 93.04           C  
ATOM   3671  C   VAL C 211      -9.046  -8.944  16.410  1.00 93.04           C  
ATOM   3672  CB  VAL C 211      -9.437  -9.924  14.123  1.00 93.04           C  
ATOM   3673  O   VAL C 211      -8.716  -7.787  16.141  1.00 93.04           O  
ATOM   3674  CG1 VAL C 211      -8.123 -10.696  14.220  1.00 93.04           C  
ATOM   3675  CG2 VAL C 211     -10.431 -10.665  13.231  1.00 93.04           C  
ATOM   3676  N   VAL C 212      -8.693  -9.636  17.492  1.00 89.38           N  
ATOM   3677  CA  VAL C 212      -7.740  -9.038  18.421  1.00 89.38           C  
ATOM   3678  C   VAL C 212      -6.554  -9.979  18.622  1.00 89.38           C  
ATOM   3679  CB  VAL C 212      -8.399  -8.713  19.780  1.00 89.38           C  
ATOM   3680  O   VAL C 212      -6.687 -11.196  18.473  1.00 89.38           O  
ATOM   3681  CG1 VAL C 212      -7.429  -7.953  20.682  1.00 89.38           C  
ATOM   3682  CG2 VAL C 212      -9.681  -7.910  19.572  1.00 89.38           C  
ATOM   3683  N   LYS C 213      -5.465  -9.477  18.841  1.00 80.24           N  
ATOM   3684  CA  LYS C 213      -4.277 -10.274  19.130  1.00 80.24           C  
ATOM   3685  C   LYS C 213      -4.084 -10.448  20.633  1.00 80.24           C  
ATOM   3686  CB  LYS C 213      -3.035  -9.630  18.513  1.00 80.24           C  
ATOM   3687  O   LYS C 213      -4.218  -9.489  21.397  1.00 80.24           O  
ATOM   3688  CG  LYS C 213      -2.932  -9.803  17.005  1.00 80.24           C  
ATOM   3689  CD  LYS C 213      -1.608  -9.272  16.470  1.00 80.24           C  
ATOM   3690  CE  LYS C 213      -1.530  -9.386  14.953  1.00 80.24           C  
ATOM   3691  NZ  LYS C 213      -0.251  -8.829  14.421  1.00 80.24           N  
ATOM   3692  N   SER C 214      -4.026 -11.640  20.971  1.00 76.51           N  
ATOM   3693  CA  SER C 214      -3.748 -11.919  22.376  1.00 76.51           C  
ATOM   3694  C   SER C 214      -2.346 -11.463  22.764  1.00 76.51           C  
ATOM   3695  CB  SER C 214      -3.907 -13.412  22.668  1.00 76.51           C  
ATOM   3696  O   SER C 214      -1.566 -11.041  21.908  1.00 76.51           O  
ATOM   3697  OG  SER C 214      -2.657 -14.076  22.586  1.00 76.51           O  
ATOM   3698  N   GLU C 215      -2.004 -11.489  24.037  1.00 76.58           N  
ATOM   3699  CA  GLU C 215      -0.684 -11.136  24.548  1.00 76.58           C  
ATOM   3700  C   GLU C 215       0.402 -12.004  23.919  1.00 76.58           C  
ATOM   3701  CB  GLU C 215      -0.644 -11.268  26.073  1.00 76.58           C  
ATOM   3702  O   GLU C 215       1.540 -11.561  23.753  1.00 76.58           O  
ATOM   3703  CG  GLU C 215      -0.998  -9.985  26.811  1.00 76.58           C  
ATOM   3704  CD  GLU C 215      -0.949 -10.129  28.323  1.00 76.58           C  
ATOM   3705  OE1 GLU C 215      -1.177  -9.126  29.037  1.00 76.58           O  
ATOM   3706  OE2 GLU C 215      -0.680 -11.255  28.799  1.00 76.58           O  
ATOM   3707  N   SER C 216       0.015 -13.194  23.535  1.00 74.01           N  
ATOM   3708  CA  SER C 216       0.934 -14.137  22.906  1.00 74.01           C  
ATOM   3709  C   SER C 216       1.044 -13.885  21.406  1.00 74.01           C  
ATOM   3710  CB  SER C 216       0.480 -15.576  23.157  1.00 74.01           C  
ATOM   3711  O   SER C 216       1.886 -14.481  20.731  1.00 74.01           O  
ATOM   3712  OG  SER C 216      -0.789 -15.812  22.573  1.00 74.01           O  
ATOM   3713  N   GLY C 217       0.244 -12.940  20.897  1.00 76.05           N  
ATOM   3714  CA  GLY C 217       0.268 -12.619  19.479  1.00 76.05           C  
ATOM   3715  C   GLY C 217      -0.703 -13.452  18.662  1.00 76.05           C  
ATOM   3716  O   GLY C 217      -0.773 -13.312  17.440  1.00 76.05           O  
ATOM   3717  N   GLU C 218      -1.453 -14.278  19.326  1.00 78.70           N  
ATOM   3718  CA  GLU C 218      -2.433 -15.100  18.622  1.00 78.70           C  
ATOM   3719  C   GLU C 218      -3.712 -14.315  18.343  1.00 78.70           C  
ATOM   3720  CB  GLU C 218      -2.755 -16.361  19.428  1.00 78.70           C  
ATOM   3721  O   GLU C 218      -4.146 -13.511  19.170  1.00 78.70           O  
ATOM   3722  CG  GLU C 218      -1.598 -17.346  19.517  1.00 78.70           C  
ATOM   3723  CD  GLU C 218      -2.047 -18.779  19.751  1.00 78.70           C  
ATOM   3724  OE1 GLU C 218      -1.395 -19.712  19.230  1.00 78.70           O  
ATOM   3725  OE2 GLU C 218      -3.060 -18.971  20.461  1.00 78.70           O  
ATOM   3726  N   GLU C 219      -4.128 -14.479  17.225  1.00 83.92           N  
ATOM   3727  CA  GLU C 219      -5.367 -13.808  16.842  1.00 83.92           C  
ATOM   3728  C   GLU C 219      -6.577 -14.466  17.498  1.00 83.92           C  
ATOM   3729  CB  GLU C 219      -5.530 -13.806  15.320  1.00 83.92           C  
ATOM   3730  O   GLU C 219      -6.695 -15.693  17.505  1.00 83.92           O  
ATOM   3731  CG  GLU C 219      -4.498 -12.957  14.592  1.00 83.92           C  
ATOM   3732  CD  GLU C 219      -4.704 -12.922  13.086  1.00 83.92           C  
ATOM   3733  OE1 GLU C 219      -3.997 -12.155  12.394  1.00 83.92           O  
ATOM   3734  OE2 GLU C 219      -5.581 -13.667  12.594  1.00 83.92           O  
ATOM   3735  N   MET C 220      -7.354 -13.633  18.133  1.00 88.69           N  
ATOM   3736  CA  MET C 220      -8.580 -14.105  18.769  1.00 88.69           C  
ATOM   3737  C   MET C 220      -9.794 -13.348  18.241  1.00 88.69           C  
ATOM   3738  CB  MET C 220      -8.491 -13.953  20.289  1.00 88.69           C  
ATOM   3739  O   MET C 220      -9.711 -12.151  17.960  1.00 88.69           O  
ATOM   3740  CG  MET C 220      -9.679 -14.538  21.035  1.00 88.69           C  
ATOM   3741  SD  MET C 220      -9.622 -14.187  22.835  1.00 88.69           S  
ATOM   3742  CE  MET C 220      -8.217 -15.228  23.320  1.00 88.69           C  
ATOM   3743  N   LEU C 221     -10.819 -14.100  17.979  1.00 93.08           N  
ATOM   3744  CA  LEU C 221     -12.084 -13.503  17.566  1.00 93.08           C  
ATOM   3745  C   LEU C 221     -12.939 -13.149  18.778  1.00 93.08           C  
ATOM   3746  CB  LEU C 221     -12.852 -14.456  16.646  1.00 93.08           C  
ATOM   3747  O   LEU C 221     -13.319 -14.030  19.554  1.00 93.08           O  
ATOM   3748  CG  LEU C 221     -12.196 -14.776  15.302  1.00 93.08           C  
ATOM   3749  CD1 LEU C 221     -12.926 -15.925  14.616  1.00 93.08           C  
ATOM   3750  CD2 LEU C 221     -12.175 -13.540  14.409  1.00 93.08           C  
ATOM   3751  N   VAL C 222     -13.190 -11.916  18.902  1.00 93.17           N  
ATOM   3752  CA  VAL C 222     -13.975 -11.444  20.038  1.00 93.17           C  
ATOM   3753  C   VAL C 222     -15.338 -10.951  19.556  1.00 93.17           C  
ATOM   3754  CB  VAL C 222     -13.243 -10.320  20.806  1.00 93.17           C  
ATOM   3755  O   VAL C 222     -15.419 -10.015  18.758  1.00 93.17           O  
ATOM   3756  CG1 VAL C 222     -14.076  -9.848  21.996  1.00 93.17           C  
ATOM   3757  CG2 VAL C 222     -11.868 -10.799  21.268  1.00 93.17           C  
ATOM   3758  N   PRO C 223     -16.415 -11.625  20.060  1.00 91.87           N  
ATOM   3759  CA  PRO C 223     -17.759 -11.181  19.684  1.00 91.87           C  
ATOM   3760  C   PRO C 223     -18.118  -9.819  20.276  1.00 91.87           C  
ATOM   3761  CB  PRO C 223     -18.664 -12.278  20.250  1.00 91.87           C  
ATOM   3762  O   PRO C 223     -17.602  -9.446  21.332  1.00 91.87           O  
ATOM   3763  CG  PRO C 223     -17.729 -13.248  20.896  1.00 91.87           C  
ATOM   3764  CD  PRO C 223     -16.342 -12.673  20.856  1.00 91.87           C  
ATOM   3765  N   PHE C 224     -18.868  -9.046  19.545  1.00 91.40           N  
ATOM   3766  CA  PHE C 224     -19.333  -7.762  20.056  1.00 91.40           C  
ATOM   3767  C   PHE C 224     -20.515  -7.951  20.999  1.00 91.40           C  
ATOM   3768  CB  PHE C 224     -19.726  -6.833  18.902  1.00 91.40           C  
ATOM   3769  O   PHE C 224     -21.299  -8.889  20.841  1.00 91.40           O  
ATOM   3770  CG  PHE C 224     -18.556  -6.342  18.093  1.00 91.40           C  
ATOM   3771  CD1 PHE C 224     -17.758  -5.304  18.558  1.00 91.40           C  
ATOM   3772  CD2 PHE C 224     -18.254  -6.919  16.866  1.00 91.40           C  
ATOM   3773  CE1 PHE C 224     -16.675  -4.847  17.812  1.00 91.40           C  
ATOM   3774  CE2 PHE C 224     -17.173  -6.468  16.114  1.00 91.40           C  
ATOM   3775  CZ  PHE C 224     -16.385  -5.431  16.589  1.00 91.40           C  
ATOM   3776  N   GLN C 225     -20.512  -7.217  22.102  1.00 76.02           N  
ATOM   3777  CA  GLN C 225     -21.632  -7.257  23.036  1.00 76.02           C  
ATOM   3778  C   GLN C 225     -22.901  -6.699  22.399  1.00 76.02           C  
ATOM   3779  CB  GLN C 225     -21.298  -6.478  24.309  1.00 76.02           C  
ATOM   3780  O   GLN C 225     -22.836  -5.809  21.549  1.00 76.02           O  
ATOM   3781  CG  GLN C 225     -20.326  -7.198  25.234  1.00 76.02           C  
ATOM   3782  CD  GLN C 225     -19.891  -6.344  26.410  1.00 76.02           C  
ATOM   3783  NE2 GLN C 225     -18.782  -6.719  27.038  1.00 76.02           N  
ATOM   3784  OE1 GLN C 225     -20.546  -5.354  26.750  1.00 76.02           O  
ATOM   3785  N   ASP C 226     -23.971  -7.440  22.322  1.00 62.02           N  
ATOM   3786  CA  ASP C 226     -25.264  -7.115  21.728  1.00 62.02           C  
ATOM   3787  C   ASP C 226     -25.813  -5.806  22.291  1.00 62.02           C  
ATOM   3788  CB  ASP C 226     -26.264  -8.249  21.963  1.00 62.02           C  
ATOM   3789  O   ASP C 226     -27.014  -5.688  22.545  1.00 62.02           O  
ATOM   3790  CG  ASP C 226     -26.198  -9.328  20.897  1.00 62.02           C  
ATOM   3791  OD1 ASP C 226     -25.690  -9.059  19.787  1.00 62.02           O  
ATOM   3792  OD2 ASP C 226     -26.660 -10.457  21.168  1.00 62.02           O  
ATOM   3793  N   THR C 227     -25.001  -4.824  22.466  1.00 59.62           N  
ATOM   3794  CA  THR C 227     -25.578  -3.572  22.942  1.00 59.62           C  
ATOM   3795  C   THR C 227     -25.918  -2.654  21.771  1.00 59.62           C  
ATOM   3796  CB  THR C 227     -24.622  -2.846  23.906  1.00 59.62           C  
ATOM   3797  O   THR C 227     -25.104  -2.469  20.864  1.00 59.62           O  
ATOM   3798  CG2 THR C 227     -25.167  -2.851  25.330  1.00 59.62           C  
ATOM   3799  OG1 THR C 227     -23.348  -3.503  23.891  1.00 59.62           O  
ATOM   3800  N   PRO C 228     -27.219  -2.306  21.660  1.00 60.45           N  
ATOM   3801  CA  PRO C 228     -27.582  -1.376  20.587  1.00 60.45           C  
ATOM   3802  C   PRO C 228     -26.771  -0.083  20.628  1.00 60.45           C  
ATOM   3803  CB  PRO C 228     -29.065  -1.099  20.847  1.00 60.45           C  
ATOM   3804  O   PRO C 228     -26.533   0.467  21.707  1.00 60.45           O  
ATOM   3805  CG  PRO C 228     -29.341  -1.717  22.179  1.00 60.45           C  
ATOM   3806  CD  PRO C 228     -28.108  -2.444  22.633  1.00 60.45           C  
ATOM   3807  N   VAL C 229     -25.856   0.046  19.779  1.00 69.61           N  
ATOM   3808  CA  VAL C 229     -25.092   1.288  19.713  1.00 69.61           C  
ATOM   3809  C   VAL C 229     -25.731   2.234  18.699  1.00 69.61           C  
ATOM   3810  CB  VAL C 229     -23.615   1.026  19.340  1.00 69.61           C  
ATOM   3811  O   VAL C 229     -26.161   1.806  17.626  1.00 69.61           O  
ATOM   3812  CG1 VAL C 229     -22.836   2.337  19.266  1.00 69.61           C  
ATOM   3813  CG2 VAL C 229     -22.972   0.075  20.348  1.00 69.61           C  
ATOM   3814  N   GLU C 230     -26.056   3.409  19.168  1.00 65.67           N  
ATOM   3815  CA  GLU C 230     -26.609   4.427  18.280  1.00 65.67           C  
ATOM   3816  C   GLU C 230     -25.624   4.789  17.173  1.00 65.67           C  
ATOM   3817  CB  GLU C 230     -26.994   5.680  19.072  1.00 65.67           C  
ATOM   3818  O   GLU C 230     -24.464   5.105  17.446  1.00 65.67           O  
ATOM   3819  CG  GLU C 230     -28.401   5.633  19.651  1.00 65.67           C  
ATOM   3820  CD  GLU C 230     -28.812   6.929  20.333  1.00 65.67           C  
ATOM   3821  OE1 GLU C 230     -29.981   7.042  20.766  1.00 65.67           O  
ATOM   3822  OE2 GLU C 230     -27.958   7.838  20.434  1.00 65.67           O  
ATOM   3823  N   VAL C 231     -25.948   4.381  15.981  1.00 66.87           N  
ATOM   3824  CA  VAL C 231     -25.070   4.644  14.846  1.00 66.87           C  
ATOM   3825  C   VAL C 231     -25.555   5.880  14.092  1.00 66.87           C  
ATOM   3826  CB  VAL C 231     -24.998   3.432  13.891  1.00 66.87           C  
ATOM   3827  O   VAL C 231     -26.724   5.962  13.708  1.00 66.87           O  
ATOM   3828  CG1 VAL C 231     -24.046   3.714  12.730  1.00 66.87           C  
ATOM   3829  CG2 VAL C 231     -24.562   2.180  14.651  1.00 66.87           C  
ATOM   3830  N   GLU C 232     -24.773   6.998  14.215  1.00 69.55           N  
ATOM   3831  CA  GLU C 232     -25.091   8.134  13.354  1.00 69.55           C  
ATOM   3832  C   GLU C 232     -24.913   7.777  11.882  1.00 69.55           C  
ATOM   3833  CB  GLU C 232     -24.218   9.340  13.712  1.00 69.55           C  
ATOM   3834  O   GLU C 232     -23.856   7.286  11.479  1.00 69.55           O  
ATOM   3835  CG  GLU C 232     -24.718  10.125  14.916  1.00 69.55           C  
ATOM   3836  CD  GLU C 232     -23.918  11.391  15.181  1.00 69.55           C  
ATOM   3837  OE1 GLU C 232     -24.298  12.170  16.084  1.00 69.55           O  
ATOM   3838  OE2 GLU C 232     -22.905  11.605  14.479  1.00 69.55           O  
ATOM   3839  N   GLN C 233     -26.011   7.774  11.114  1.00 68.45           N  
ATOM   3840  CA  GLN C 233     -25.982   7.403   9.703  1.00 68.45           C  
ATOM   3841  C   GLN C 233     -25.586   8.590   8.830  1.00 68.45           C  
ATOM   3842  CB  GLN C 233     -27.342   6.859   9.263  1.00 68.45           C  
ATOM   3843  O   GLN C 233     -25.894   9.738   9.157  1.00 68.45           O  
ATOM   3844  CG  GLN C 233     -27.432   5.339   9.284  1.00 68.45           C  
ATOM   3845  CD  GLN C 233     -28.825   4.829   8.967  1.00 68.45           C  
ATOM   3846  NE2 GLN C 233     -29.003   3.513   9.027  1.00 68.45           N  
ATOM   3847  OE1 GLN C 233     -29.735   5.611   8.673  1.00 68.45           O  
ATOM   3848  N   ASN C 234     -24.655   8.363   7.906  1.00 60.80           N  
ATOM   3849  CA  ASN C 234     -24.306   9.372   6.913  1.00 60.80           C  
ATOM   3850  C   ASN C 234     -25.449   9.610   5.930  1.00 60.80           C  
ATOM   3851  CB  ASN C 234     -23.035   8.970   6.161  1.00 60.80           C  
ATOM   3852  O   ASN C 234     -25.758   8.744   5.109  1.00 60.80           O  
ATOM   3853  CG  ASN C 234     -21.828   9.786   6.577  1.00 60.80           C  
ATOM   3854  ND2 ASN C 234     -20.638   9.294   6.252  1.00 60.80           N  
ATOM   3855  OD1 ASN C 234     -21.963  10.851   7.187  1.00 60.80           O  
ATOM   3856  N   THR C 235     -26.455  10.378   6.242  1.00 51.94           N  
ATOM   3857  CA  THR C 235     -27.605  10.612   5.375  1.00 51.94           C  
ATOM   3858  C   THR C 235     -27.202  11.434   4.153  1.00 51.94           C  
ATOM   3859  CB  THR C 235     -28.737  11.332   6.130  1.00 51.94           C  
ATOM   3860  O   THR C 235     -27.926  11.469   3.156  1.00 51.94           O  
ATOM   3861  CG2 THR C 235     -29.685  10.332   6.783  1.00 51.94           C  
ATOM   3862  OG1 THR C 235     -28.170  12.169   7.145  1.00 51.94           O  
ATOM   3863  N   GLU C 236     -26.229  12.228   4.248  1.00 47.86           N  
ATOM   3864  CA  GLU C 236     -25.896  13.172   3.185  1.00 47.86           C  
ATOM   3865  C   GLU C 236     -24.933  12.552   2.177  1.00 47.86           C  
ATOM   3866  CB  GLU C 236     -25.293  14.451   3.772  1.00 47.86           C  
ATOM   3867  O   GLU C 236     -23.723  12.782   2.244  1.00 47.86           O  
ATOM   3868  CG  GLU C 236     -26.326  15.418   4.331  1.00 47.86           C  
ATOM   3869  CD  GLU C 236     -25.725  16.735   4.796  1.00 47.86           C  
ATOM   3870  OE1 GLU C 236     -26.489  17.645   5.191  1.00 47.86           O  
ATOM   3871  OE2 GLU C 236     -24.480  16.859   4.763  1.00 47.86           O  
ATOM   3872  N   LEU C 237     -25.233  11.338   1.735  1.00 43.56           N  
ATOM   3873  CA  LEU C 237     -24.269  10.852   0.754  1.00 43.56           C  
ATOM   3874  C   LEU C 237     -24.384  11.630  -0.553  1.00 43.56           C  
ATOM   3875  CB  LEU C 237     -24.477   9.358   0.492  1.00 43.56           C  
ATOM   3876  O   LEU C 237     -25.490  11.957  -0.990  1.00 43.56           O  
ATOM   3877  CG  LEU C 237     -23.829   8.398   1.491  1.00 43.56           C  
ATOM   3878  CD1 LEU C 237     -24.748   7.210   1.756  1.00 43.56           C  
ATOM   3879  CD2 LEU C 237     -22.472   7.928   0.978  1.00 43.56           C  
ATOM   3880  N   PRO C 238     -23.436  12.284  -1.030  1.00 38.21           N  
ATOM   3881  CA  PRO C 238     -23.622  13.035  -2.274  1.00 38.21           C  
ATOM   3882  C   PRO C 238     -24.319  12.218  -3.359  1.00 38.21           C  
ATOM   3883  CB  PRO C 238     -22.192  13.388  -2.690  1.00 38.21           C  
ATOM   3884  O   PRO C 238     -24.235  10.987  -3.359  1.00 38.21           O  
ATOM   3885  CG  PRO C 238     -21.321  12.518  -1.841  1.00 38.21           C  
ATOM   3886  CD  PRO C 238     -22.184  11.828  -0.824  1.00 38.21           C  
ATOM   3887  N   ASP C 239     -25.534  12.624  -3.908  1.00 35.50           N  
ATOM   3888  CA  ASP C 239     -26.211  11.984  -5.032  1.00 35.50           C  
ATOM   3889  C   ASP C 239     -25.267  11.824  -6.222  1.00 35.50           C  
ATOM   3890  CB  ASP C 239     -27.445  12.789  -5.445  1.00 35.50           C  
ATOM   3891  O   ASP C 239     -24.435  12.696  -6.483  1.00 35.50           O  
ATOM   3892  CG  ASP C 239     -28.725  12.283  -4.803  1.00 35.50           C  
ATOM   3893  OD1 ASP C 239     -28.729  11.161  -4.253  1.00 35.50           O  
ATOM   3894  OD2 ASP C 239     -29.739  13.012  -4.850  1.00 35.50           O  
ATOM   3895  N   TYR C 240     -24.980  10.604  -6.601  1.00 42.33           N  
ATOM   3896  CA  TYR C 240     -24.266  10.509  -7.869  1.00 42.33           C  
ATOM   3897  C   TYR C 240     -24.981  11.300  -8.958  1.00 42.33           C  
ATOM   3898  CB  TYR C 240     -24.123   9.045  -8.297  1.00 42.33           C  
ATOM   3899  O   TYR C 240     -26.190  11.532  -8.874  1.00 42.33           O  
ATOM   3900  CG  TYR C 240     -22.732   8.490  -8.105  1.00 42.33           C  
ATOM   3901  CD1 TYR C 240     -21.780   8.579  -9.117  1.00 42.33           C  
ATOM   3902  CD2 TYR C 240     -22.369   7.876  -6.911  1.00 42.33           C  
ATOM   3903  CE1 TYR C 240     -20.498   8.067  -8.945  1.00 42.33           C  
ATOM   3904  CE2 TYR C 240     -21.089   7.361  -6.728  1.00 42.33           C  
ATOM   3905  OH  TYR C 240     -18.895   6.953  -7.574  1.00 42.33           O  
ATOM   3906  CZ  TYR C 240     -20.162   7.461  -7.749  1.00 42.33           C  
ATOM   3907  N   LEU C 241     -24.288  12.029  -9.765  1.00 38.41           N  
ATOM   3908  CA  LEU C 241     -24.832  12.769 -10.898  1.00 38.41           C  
ATOM   3909  C   LEU C 241     -25.652  11.854 -11.802  1.00 38.41           C  
ATOM   3910  CB  LEU C 241     -23.706  13.424 -11.701  1.00 38.41           C  
ATOM   3911  O   LEU C 241     -25.260  10.713 -12.056  1.00 38.41           O  
ATOM   3912  CG  LEU C 241     -23.638  14.951 -11.653  1.00 38.41           C  
ATOM   3913  CD1 LEU C 241     -22.418  15.403 -10.857  1.00 38.41           C  
ATOM   3914  CD2 LEU C 241     -23.607  15.530 -13.064  1.00 38.41           C  
ATOM   3915  N   PRO C 242     -27.000  12.058 -12.089  1.00 31.68           N  
ATOM   3916  CA  PRO C 242     -27.802  11.257 -13.017  1.00 31.68           C  
ATOM   3917  C   PRO C 242     -27.136  11.090 -14.381  1.00 31.68           C  
ATOM   3918  CB  PRO C 242     -29.102  12.056 -13.138  1.00 31.68           C  
ATOM   3919  O   PRO C 242     -26.379  11.963 -14.813  1.00 31.68           O  
ATOM   3920  CG  PRO C 242     -28.824  13.348 -12.439  1.00 31.68           C  
ATOM   3921  CD  PRO C 242     -27.427  13.302 -11.891  1.00 31.68           C  
ATOM   3922  N   GLU C 243     -26.735   9.906 -14.796  1.00 35.43           N  
ATOM   3923  CA  GLU C 243     -26.225   9.629 -16.136  1.00 35.43           C  
ATOM   3924  C   GLU C 243     -27.211  10.085 -17.207  1.00 35.43           C  
ATOM   3925  CB  GLU C 243     -25.923   8.137 -16.298  1.00 35.43           C  
ATOM   3926  O   GLU C 243     -26.981   9.874 -18.400  1.00 35.43           O  
ATOM   3927  CG  GLU C 243     -24.539   7.734 -15.813  1.00 35.43           C  
ATOM   3928  CD  GLU C 243     -24.232   6.261 -16.032  1.00 35.43           C  
ATOM   3929  OE1 GLU C 243     -23.083   5.835 -15.773  1.00 35.43           O  
ATOM   3930  OE2 GLU C 243     -25.147   5.527 -16.467  1.00 35.43           O  
ATOM   3931  N   ASP C 244     -28.426  10.617 -16.902  1.00 29.74           N  
ATOM   3932  CA  ASP C 244     -29.424  10.525 -17.964  1.00 29.74           C  
ATOM   3933  C   ASP C 244     -28.951  11.242 -19.226  1.00 29.74           C  
ATOM   3934  CB  ASP C 244     -30.760  11.107 -17.497  1.00 29.74           C  
ATOM   3935  O   ASP C 244     -29.444  10.970 -20.323  1.00 29.74           O  
ATOM   3936  CG  ASP C 244     -31.653  10.079 -16.825  1.00 29.74           C  
ATOM   3937  OD1 ASP C 244     -31.435   8.863 -17.017  1.00 29.74           O  
ATOM   3938  OD2 ASP C 244     -32.584  10.488 -16.098  1.00 29.74           O  
ATOM   3939  N   GLU C 245     -28.342  12.447 -19.086  1.00 33.85           N  
ATOM   3940  CA  GLU C 245     -28.805  13.316 -20.163  1.00 33.85           C  
ATOM   3941  C   GLU C 245     -28.240  12.875 -21.510  1.00 33.85           C  
ATOM   3942  CB  GLU C 245     -28.421  14.771 -19.883  1.00 33.85           C  
ATOM   3943  O   GLU C 245     -27.106  13.214 -21.855  1.00 33.85           O  
ATOM   3944  CG  GLU C 245     -29.470  15.544 -19.096  1.00 33.85           C  
ATOM   3945  CD  GLU C 245     -29.089  16.995 -18.851  1.00 33.85           C  
ATOM   3946  OE1 GLU C 245     -29.949  17.780 -18.392  1.00 33.85           O  
ATOM   3947  OE2 GLU C 245     -27.920  17.350 -19.121  1.00 33.85           O  
ATOM   3948  N   SER C 246     -28.027  11.506 -21.679  1.00 29.86           N  
ATOM   3949  CA  SER C 246     -27.537  11.345 -23.044  1.00 29.86           C  
ATOM   3950  C   SER C 246     -28.535  11.892 -24.059  1.00 29.86           C  
ATOM   3951  CB  SER C 246     -27.251   9.872 -23.341  1.00 29.86           C  
ATOM   3952  O   SER C 246     -29.726  11.579 -23.997  1.00 29.86           O  
ATOM   3953  OG  SER C 246     -26.285   9.355 -22.442  1.00 29.86           O  
ATOM   3954  N   PRO C 247     -28.293  13.102 -24.494  1.00 31.95           N  
ATOM   3955  CA  PRO C 247     -29.182  13.820 -25.410  1.00 31.95           C  
ATOM   3956  C   PRO C 247     -29.541  13.000 -26.647  1.00 31.95           C  
ATOM   3957  CB  PRO C 247     -28.369  15.059 -25.793  1.00 31.95           C  
ATOM   3958  O   PRO C 247     -30.149  13.524 -27.585  1.00 31.95           O  
ATOM   3959  CG  PRO C 247     -26.944  14.664 -25.573  1.00 31.95           C  
ATOM   3960  CD  PRO C 247     -26.920  13.309 -24.924  1.00 31.95           C  
ATOM   3961  N   THR C 248     -29.340  11.724 -26.692  1.00 27.85           N  
ATOM   3962  CA  THR C 248     -29.223  11.376 -28.104  1.00 27.85           C  
ATOM   3963  C   THR C 248     -30.472  11.800 -28.871  1.00 27.85           C  
ATOM   3964  CB  THR C 248     -28.991   9.865 -28.289  1.00 27.85           C  
ATOM   3965  O   THR C 248     -30.375  12.338 -29.976  1.00 27.85           O  
ATOM   3966  CG2 THR C 248     -28.530   9.549 -29.708  1.00 27.85           C  
ATOM   3967  OG1 THR C 248     -27.990   9.423 -27.364  1.00 27.85           O  
ATOM   3968  N   LYS C 249     -31.673  11.206 -28.578  1.00 26.64           N  
ATOM   3969  CA  LYS C 249     -32.380  10.684 -29.743  1.00 26.64           C  
ATOM   3970  C   LYS C 249     -33.166  11.786 -30.448  1.00 26.64           C  
ATOM   3971  CB  LYS C 249     -33.321   9.548 -29.337  1.00 26.64           C  
ATOM   3972  O   LYS C 249     -34.061  11.503 -31.248  1.00 26.64           O  
ATOM   3973  CG  LYS C 249     -32.830   8.165 -29.737  1.00 26.64           C  
ATOM   3974  CD  LYS C 249     -33.796   7.077 -29.286  1.00 26.64           C  
ATOM   3975  CE  LYS C 249     -33.281   5.689 -29.642  1.00 26.64           C  
ATOM   3976  NZ  LYS C 249     -34.201   4.616 -29.158  1.00 26.64           N  
ATOM   3977  N   GLU C 250     -33.088  12.979 -30.037  1.00 26.45           N  
ATOM   3978  CA  GLU C 250     -34.327  13.657 -30.405  1.00 26.45           C  
ATOM   3979  C   GLU C 250     -34.594  13.543 -31.903  1.00 26.45           C  
ATOM   3980  CB  GLU C 250     -34.277  15.130 -29.991  1.00 26.45           C  
ATOM   3981  O   GLU C 250     -33.667  13.613 -32.712  1.00 26.45           O  
ATOM   3982  CG  GLU C 250     -34.769  15.388 -28.574  1.00 26.45           C  
ATOM   3983  CD  GLU C 250     -34.801  16.863 -28.209  1.00 26.45           C  
ATOM   3984  OE1 GLU C 250     -35.458  17.226 -27.207  1.00 26.45           O  
ATOM   3985  OE2 GLU C 250     -34.165  17.663 -28.932  1.00 26.45           O  
ATOM   3986  N   GLN C 251     -35.888  13.210 -32.287  1.00 26.02           N  
ATOM   3987  CA  GLN C 251     -36.678  12.786 -33.438  1.00 26.02           C  
ATOM   3988  C   GLN C 251     -36.530  13.767 -34.598  1.00 26.02           C  
ATOM   3989  CB  GLN C 251     -38.152  12.645 -33.055  1.00 26.02           C  
ATOM   3990  O   GLN C 251     -35.974  14.854 -34.431  1.00 26.02           O  
ATOM   3991  CG  GLN C 251     -38.724  11.257 -33.313  1.00 26.02           C  
ATOM   3992  CD  GLN C 251     -40.028  11.014 -32.577  1.00 26.02           C  
ATOM   3993  NE2 GLN C 251     -40.585   9.818 -32.736  1.00 26.02           N  
ATOM   3994  OE1 GLN C 251     -40.531  11.893 -31.870  1.00 26.02           O  
ATOM   3995  N   ASP C 252     -37.679  14.100 -35.263  1.00 24.95           N  
ATOM   3996  CA  ASP C 252     -38.263  14.113 -36.600  1.00 24.95           C  
ATOM   3997  C   ASP C 252     -38.138  15.494 -37.241  1.00 24.95           C  
ATOM   3998  CB  ASP C 252     -39.733  13.690 -36.548  1.00 24.95           C  
ATOM   3999  O   ASP C 252     -38.074  15.611 -38.466  1.00 24.95           O  
ATOM   4000  CG  ASP C 252     -39.924  12.192 -36.712  1.00 24.95           C  
ATOM   4001  OD1 ASP C 252     -39.034  11.522 -37.279  1.00 24.95           O  
ATOM   4002  OD2 ASP C 252     -40.976  11.678 -36.274  1.00 24.95           O  
ATOM   4003  N   LYS C 253     -38.546  16.573 -36.527  1.00 25.12           N  
ATOM   4004  CA  LYS C 253     -39.451  17.484 -37.223  1.00 25.12           C  
ATOM   4005  C   LYS C 253     -38.694  18.352 -38.225  1.00 25.12           C  
ATOM   4006  CB  LYS C 253     -40.196  18.369 -36.222  1.00 25.12           C  
ATOM   4007  O   LYS C 253     -37.792  19.102 -37.847  1.00 25.12           O  
ATOM   4008  CG  LYS C 253     -41.602  17.887 -35.897  1.00 25.12           C  
ATOM   4009  CD  LYS C 253     -42.301  18.821 -34.917  1.00 25.12           C  
ATOM   4010  CE  LYS C 253     -43.689  18.312 -34.552  1.00 25.12           C  
ATOM   4011  NZ  LYS C 253     -44.346  19.182 -33.531  1.00 25.12           N  
ATOM   4012  N   ALA C 254     -38.702  17.860 -39.527  1.00 28.17           N  
ATOM   4013  CA  ALA C 254     -38.029  18.312 -40.742  1.00 28.17           C  
ATOM   4014  C   ALA C 254     -38.428  19.743 -41.090  1.00 28.17           C  
ATOM   4015  CB  ALA C 254     -38.346  17.377 -41.906  1.00 28.17           C  
ATOM   4016  O   ALA C 254     -37.643  20.486 -41.686  1.00 28.17           O  
ATOM   4017  N   VAL C 255     -39.761  20.089 -41.003  1.00 27.66           N  
ATOM   4018  CA  VAL C 255     -40.303  20.533 -42.283  1.00 27.66           C  
ATOM   4019  C   VAL C 255     -39.914  21.988 -42.533  1.00 27.66           C  
ATOM   4020  CB  VAL C 255     -41.840  20.376 -42.333  1.00 27.66           C  
ATOM   4021  O   VAL C 255     -39.600  22.368 -43.663  1.00 27.66           O  
ATOM   4022  CG1 VAL C 255     -42.393  20.897 -43.659  1.00 27.66           C  
ATOM   4023  CG2 VAL C 255     -42.234  18.915 -42.124  1.00 27.66           C  
ATOM   4024  N   SER C 256     -40.112  22.900 -41.579  1.00 21.34           N  
ATOM   4025  CA  SER C 256     -41.073  23.881 -42.074  1.00 21.34           C  
ATOM   4026  C   SER C 256     -40.426  24.831 -43.075  1.00 21.34           C  
ATOM   4027  CB  SER C 256     -41.671  24.678 -40.914  1.00 21.34           C  
ATOM   4028  O   SER C 256     -39.221  24.755 -43.322  1.00 21.34           O  
ATOM   4029  OG  SER C 256     -42.442  25.765 -41.396  1.00 21.34           O  
ATOM   4030  N   ARG C 257     -40.450  26.185 -42.770  1.00 21.83           N  
ATOM   4031  CA  ARG C 257     -41.234  27.226 -43.427  1.00 21.83           C  
ATOM   4032  C   ARG C 257     -40.416  27.931 -44.504  1.00 21.83           C  
ATOM   4033  CB  ARG C 257     -41.741  28.244 -42.403  1.00 21.83           C  
ATOM   4034  O   ARG C 257     -39.192  27.793 -44.551  1.00 21.83           O  
ATOM   4035  CG  ARG C 257     -43.202  28.063 -42.025  1.00 21.83           C  
ATOM   4036  CD  ARG C 257     -43.661  29.115 -41.025  1.00 21.83           C  
ATOM   4037  NE  ARG C 257     -45.118  29.193 -40.955  1.00 21.83           N  
ATOM   4038  NH1 ARG C 257     -45.158  30.796 -39.291  1.00 21.83           N  
ATOM   4039  NH2 ARG C 257     -47.120  29.980 -40.151  1.00 21.83           N  
ATOM   4040  CZ  ARG C 257     -45.795  29.989 -40.133  1.00 21.83           C  
ATOM   4041  N   VAL C 258     -40.536  29.375 -44.584  1.00 22.93           N  
ATOM   4042  CA  VAL C 258     -41.158  30.247 -45.575  1.00 22.93           C  
ATOM   4043  C   VAL C 258     -40.084  30.859 -46.472  1.00 22.93           C  
ATOM   4044  CB  VAL C 258     -41.992  31.362 -44.906  1.00 22.93           C  
ATOM   4045  O   VAL C 258     -38.889  30.741 -46.189  1.00 22.93           O  
ATOM   4046  CG1 VAL C 258     -43.178  31.751 -45.787  1.00 22.93           C  
ATOM   4047  CG2 VAL C 258     -42.472  30.915 -43.527  1.00 22.93           C  
ATOM   4048  N   GLY C 259     -39.950  32.263 -46.539  1.00 22.63           N  
ATOM   4049  CA  GLY C 259     -40.305  33.134 -47.649  1.00 22.63           C  
ATOM   4050  C   GLY C 259     -39.101  33.632 -48.425  1.00 22.63           C  
ATOM   4051  O   GLY C 259     -39.009  33.427 -49.637  1.00 22.63           O  
ATOM   4052  N   SER C 260     -38.517  34.836 -48.089  1.00 22.93           N  
ATOM   4053  CA  SER C 260     -38.701  36.015 -48.929  1.00 22.93           C  
ATOM   4054  C   SER C 260     -37.583  36.140 -49.959  1.00 22.93           C  
ATOM   4055  CB  SER C 260     -38.760  37.281 -48.073  1.00 22.93           C  
ATOM   4056  O   SER C 260     -36.548  35.481 -49.842  1.00 22.93           O  
ATOM   4057  OG  SER C 260     -37.529  37.493 -47.403  1.00 22.93           O  
ATOM   4058  N   HIS C 261     -37.197  37.452 -50.329  1.00 22.19           N  
ATOM   4059  CA  HIS C 261     -37.264  38.126 -51.621  1.00 22.19           C  
ATOM   4060  C   HIS C 261     -35.947  37.996 -52.379  1.00 22.19           C  
ATOM   4061  CB  HIS C 261     -37.621  39.602 -51.437  1.00 22.19           C  
ATOM   4062  O   HIS C 261     -34.919  37.649 -51.791  1.00 22.19           O  
ATOM   4063  CG  HIS C 261     -38.996  39.950 -51.911  1.00 22.19           C  
ATOM   4064  CD2 HIS C 261     -40.096  40.350 -51.230  1.00 22.19           C  
ATOM   4065  ND1 HIS C 261     -39.360  39.901 -53.239  1.00 22.19           N  
ATOM   4066  CE1 HIS C 261     -40.629  40.257 -53.354  1.00 22.19           C  
ATOM   4067  NE2 HIS C 261     -41.098  40.535 -52.150  1.00 22.19           N  
ATOM   4068  N   PRO C 262     -35.522  39.145 -53.136  1.00 23.38           N  
ATOM   4069  CA  PRO C 262     -35.373  39.251 -54.589  1.00 23.38           C  
ATOM   4070  C   PRO C 262     -33.928  39.071 -55.049  1.00 23.38           C  
ATOM   4071  CB  PRO C 262     -35.870  40.666 -54.892  1.00 23.38           C  
ATOM   4072  O   PRO C 262     -33.647  38.215 -55.892  1.00 23.38           O  
ATOM   4073  CG  PRO C 262     -35.751  41.399 -53.595  1.00 23.38           C  
ATOM   4074  CD  PRO C 262     -35.319  40.427 -52.536  1.00 23.38           C  
ATOM   4075  N   GLU C 263     -33.222  40.260 -55.462  1.00 23.14           N  
ATOM   4076  CA  GLU C 263     -32.928  40.542 -56.864  1.00 23.14           C  
ATOM   4077  C   GLU C 263     -31.495  40.154 -57.216  1.00 23.14           C  
ATOM   4078  CB  GLU C 263     -33.164  42.022 -57.176  1.00 23.14           C  
ATOM   4079  O   GLU C 263     -31.264  39.413 -58.175  1.00 23.14           O  
ATOM   4080  CG  GLU C 263     -34.491  42.301 -57.866  1.00 23.14           C  
ATOM   4081  CD  GLU C 263     -34.578  43.699 -58.457  1.00 23.14           C  
ATOM   4082  OE1 GLU C 263     -35.369  43.910 -59.404  1.00 23.14           O  
ATOM   4083  OE2 GLU C 263     -33.848  44.591 -57.969  1.00 23.14           O  
ATOM   4084  N   GLY C 264     -30.662  41.216 -57.630  1.00 22.76           N  
ATOM   4085  CA  GLY C 264     -30.117  41.440 -58.959  1.00 22.76           C  
ATOM   4086  C   GLY C 264     -28.716  40.884 -59.132  1.00 22.76           C  
ATOM   4087  O   GLY C 264     -28.096  40.438 -58.164  1.00 22.76           O  
ATOM   4088  N   GLY C 265     -28.047  41.206 -60.310  1.00 22.90           N  
ATOM   4089  CA  GLY C 265     -27.267  40.604 -61.379  1.00 22.90           C  
ATOM   4090  C   GLY C 265     -25.776  40.603 -61.102  1.00 22.90           C  
ATOM   4091  O   GLY C 265     -25.175  39.543 -60.914  1.00 22.90           O  
ATOM   4092  N   ALA C 266     -25.086  41.703 -61.524  1.00 23.37           N  
ATOM   4093  CA  ALA C 266     -24.235  41.655 -62.711  1.00 23.37           C  
ATOM   4094  C   ALA C 266     -22.792  41.325 -62.338  1.00 23.37           C  
ATOM   4095  CB  ALA C 266     -24.297  42.982 -63.463  1.00 23.37           C  
ATOM   4096  O   ALA C 266     -22.184  40.424 -62.921  1.00 23.37           O  
ATOM   4097  N   SER C 267     -21.931  42.437 -62.179  1.00 23.01           N  
ATOM   4098  CA  SER C 267     -20.895  42.841 -63.125  1.00 23.01           C  
ATOM   4099  C   SER C 267     -19.541  42.250 -62.748  1.00 23.01           C  
ATOM   4100  CB  SER C 267     -20.794  44.366 -63.189  1.00 23.01           C  
ATOM   4101  O   SER C 267     -19.244  42.068 -61.566  1.00 23.01           O  
ATOM   4102  OG  SER C 267     -19.518  44.766 -63.659  1.00 23.01           O  
ATOM   4103  N   TRP C 268     -18.719  41.900 -63.762  1.00 26.12           N  
ATOM   4104  CA  TRP C 268     -17.668  41.029 -64.278  1.00 26.12           C  
ATOM   4105  C   TRP C 268     -16.355  41.262 -63.537  1.00 26.12           C  
ATOM   4106  CB  TRP C 268     -17.469  41.257 -65.779  1.00 26.12           C  
ATOM   4107  O   TRP C 268     -16.005  40.505 -62.629  1.00 26.12           O  
ATOM   4108  CG  TRP C 268     -16.720  42.513 -66.110  1.00 26.12           C  
ATOM   4109  CD1 TRP C 268     -17.137  43.799 -65.906  1.00 26.12           C  
ATOM   4110  CD2 TRP C 268     -15.424  42.602 -66.710  1.00 26.12           C  
ATOM   4111  CE2 TRP C 268     -15.117  43.974 -66.840  1.00 26.12           C  
ATOM   4112  CE3 TRP C 268     -14.492  41.653 -67.151  1.00 26.12           C  
ATOM   4113  NE1 TRP C 268     -16.177  44.682 -66.342  1.00 26.12           N  
ATOM   4114  CH2 TRP C 268     -13.020  43.472 -67.815  1.00 26.12           C  
ATOM   4115  CZ2 TRP C 268     -13.914  44.421 -67.393  1.00 26.12           C  
ATOM   4116  CZ3 TRP C 268     -13.295  42.100 -67.700  1.00 26.12           C  
ATOM   4117  N   LEU C 269     -15.215  41.760 -64.353  1.00 22.47           N  
ATOM   4118  CA  LEU C 269     -13.897  41.392 -64.859  1.00 22.47           C  
ATOM   4119  C   LEU C 269     -12.807  42.223 -64.189  1.00 22.47           C  
ATOM   4120  CB  LEU C 269     -13.835  41.576 -66.377  1.00 22.47           C  
ATOM   4121  O   LEU C 269     -11.707  41.725 -63.939  1.00 22.47           O  
ATOM   4122  CG  LEU C 269     -14.455  40.461 -67.221  1.00 22.47           C  
ATOM   4123  CD1 LEU C 269     -14.482  40.863 -68.692  1.00 22.47           C  
ATOM   4124  CD2 LEU C 269     -13.687  39.157 -67.032  1.00 22.47           C  
ATOM   4125  N   SER C 270     -12.941  43.581 -64.158  1.00 22.33           N  
ATOM   4126  CA  SER C 270     -11.962  44.394 -64.872  1.00 22.33           C  
ATOM   4127  C   SER C 270     -10.588  44.308 -64.216  1.00 22.33           C  
ATOM   4128  CB  SER C 270     -12.417  45.853 -64.930  1.00 22.33           C  
ATOM   4129  O   SER C 270     -10.463  43.836 -63.083  1.00 22.33           O  
ATOM   4130  OG  SER C 270     -12.413  46.433 -63.637  1.00 22.33           O  
ATOM   4131  N   THR C 271      -9.757  45.529 -64.110  1.00 23.30           N  
ATOM   4132  CA  THR C 271      -8.558  46.122 -64.692  1.00 23.30           C  
ATOM   4133  C   THR C 271      -7.355  45.920 -63.774  1.00 23.30           C  
ATOM   4134  CB  THR C 271      -8.753  47.625 -64.963  1.00 23.30           C  
ATOM   4135  O   THR C 271      -7.411  46.248 -62.587  1.00 23.30           O  
ATOM   4136  CG2 THR C 271      -7.740  48.136 -65.982  1.00 23.30           C  
ATOM   4137  OG1 THR C 271     -10.076  47.846 -65.468  1.00 23.30           O  
ATOM   4138  N   ALA C 272      -6.262  45.187 -64.257  1.00 25.11           N  
ATOM   4139  CA  ALA C 272      -4.999  44.560 -63.878  1.00 25.11           C  
ATOM   4140  C   ALA C 272      -4.075  45.560 -63.189  1.00 25.11           C  
ATOM   4141  CB  ALA C 272      -4.312  43.963 -65.104  1.00 25.11           C  
ATOM   4142  O   ALA C 272      -3.378  45.214 -62.232  1.00 25.11           O  
ATOM   4143  N   ALA C 273      -3.855  46.786 -63.885  1.00 21.30           N  
ATOM   4144  CA  ALA C 273      -2.598  47.180 -64.516  1.00 21.30           C  
ATOM   4145  C   ALA C 273      -1.671  47.863 -63.514  1.00 21.30           C  
ATOM   4146  CB  ALA C 273      -2.865  48.102 -65.704  1.00 21.30           C  
ATOM   4147  O   ALA C 273      -0.494  48.089 -63.802  1.00 21.30           O  
ATOM   4148  N   ASN C 274      -2.086  48.765 -62.656  1.00 24.04           N  
ATOM   4149  CA  ASN C 274      -1.379  50.041 -62.625  1.00 24.04           C  
ATOM   4150  C   ASN C 274       0.022  49.891 -62.040  1.00 24.04           C  
ATOM   4151  CB  ASN C 274      -2.177  51.078 -61.832  1.00 24.04           C  
ATOM   4152  O   ASN C 274       0.198  49.272 -60.989  1.00 24.04           O  
ATOM   4153  CG  ASN C 274      -2.896  52.070 -62.725  1.00 24.04           C  
ATOM   4154  ND2 ASN C 274      -3.818  52.829 -62.146  1.00 24.04           N  
ATOM   4155  OD1 ASN C 274      -2.624  52.152 -63.926  1.00 24.04           O  
ATOM   4156  N   PHE C 275       1.152  50.741 -62.563  1.00 24.77           N  
ATOM   4157  CA  PHE C 275       2.500  50.875 -63.102  1.00 24.77           C  
ATOM   4158  C   PHE C 275       3.525  50.983 -61.980  1.00 24.77           C  
ATOM   4159  CB  PHE C 275       2.594  52.099 -64.019  1.00 24.77           C  
ATOM   4160  O   PHE C 275       3.167  51.242 -60.829  1.00 24.77           O  
ATOM   4161  CG  PHE C 275       3.837  52.128 -64.867  1.00 24.77           C  
ATOM   4162  CD1 PHE C 275       4.927  52.908 -64.501  1.00 24.77           C  
ATOM   4163  CD2 PHE C 275       3.915  51.375 -66.031  1.00 24.77           C  
ATOM   4164  CE1 PHE C 275       6.079  52.937 -65.284  1.00 24.77           C  
ATOM   4165  CE2 PHE C 275       5.062  51.399 -66.819  1.00 24.77           C  
ATOM   4166  CZ  PHE C 275       6.143  52.181 -66.444  1.00 24.77           C  
ATOM   4167  N   LEU C 276       4.795  51.606 -62.374  1.00 23.95           N  
ATOM   4168  CA  LEU C 276       6.250  51.593 -62.261  1.00 23.95           C  
ATOM   4169  C   LEU C 276       6.705  52.356 -61.021  1.00 23.95           C  
ATOM   4170  CB  LEU C 276       6.891  52.200 -63.512  1.00 23.95           C  
ATOM   4171  O   LEU C 276       7.486  51.837 -60.220  1.00 23.95           O  
ATOM   4172  CG  LEU C 276       7.252  51.221 -64.630  1.00 23.95           C  
ATOM   4173  CD1 LEU C 276       7.297  51.944 -65.972  1.00 23.95           C  
ATOM   4174  CD2 LEU C 276       8.587  50.544 -64.338  1.00 23.95           C  
ATOM   4175  N   SER C 277       6.823  53.658 -61.296  1.00 23.25           N  
ATOM   4176  CA  SER C 277       8.072  54.364 -61.568  1.00 23.25           C  
ATOM   4177  C   SER C 277       8.541  55.146 -60.346  1.00 23.25           C  
ATOM   4178  CB  SER C 277       7.906  55.311 -62.757  1.00 23.25           C  
ATOM   4179  O   SER C 277       9.742  55.229 -60.079  1.00 23.25           O  
ATOM   4180  OG  SER C 277       8.221  56.642 -62.387  1.00 23.25           O  
ATOM   4181  N   ARG C 278       7.776  56.113 -59.852  1.00 24.34           N  
ATOM   4182  CA  ARG C 278       8.260  57.488 -59.914  1.00 24.34           C  
ATOM   4183  C   ARG C 278       9.296  57.753 -58.826  1.00 24.34           C  
ATOM   4184  CB  ARG C 278       7.097  58.474 -59.781  1.00 24.34           C  
ATOM   4185  O   ARG C 278       9.355  57.031 -57.829  1.00 24.34           O  
ATOM   4186  CG  ARG C 278       6.509  58.915 -61.112  1.00 24.34           C  
ATOM   4187  CD  ARG C 278       5.514  60.055 -60.938  1.00 24.34           C  
ATOM   4188  NE  ARG C 278       5.066  60.579 -62.225  1.00 24.34           N  
ATOM   4189  NH1 ARG C 278       3.322  61.814 -61.348  1.00 24.34           N  
ATOM   4190  NH2 ARG C 278       3.712  61.818 -63.606  1.00 24.34           N  
ATOM   4191  CZ  ARG C 278       4.034  61.403 -62.390  1.00 24.34           C  
ATOM   4192  N   SER C 279       9.361  59.081 -58.391  1.00 23.97           N  
ATOM   4193  CA  SER C 279      10.374  60.124 -58.512  1.00 23.97           C  
ATOM   4194  C   SER C 279      11.275  60.165 -57.282  1.00 23.97           C  
ATOM   4195  CB  SER C 279       9.717  61.490 -58.717  1.00 23.97           C  
ATOM   4196  O   SER C 279      12.496  60.284 -57.405  1.00 23.97           O  
ATOM   4197  OG  SER C 279       8.461  61.546 -58.063  1.00 23.97           O  
ATOM   4198  N   PHE C 280      10.775  60.581 -56.117  1.00 26.90           N  
ATOM   4199  CA  PHE C 280      10.949  61.994 -55.799  1.00 26.90           C  
ATOM   4200  C   PHE C 280      12.202  62.209 -54.957  1.00 26.90           C  
ATOM   4201  CB  PHE C 280       9.721  62.535 -55.061  1.00 26.90           C  
ATOM   4202  O   PHE C 280      13.005  63.098 -55.247  1.00 26.90           O  
ATOM   4203  CG  PHE C 280       8.707  63.183 -55.964  1.00 26.90           C  
ATOM   4204  CD1 PHE C 280       8.809  64.528 -56.296  1.00 26.90           C  
ATOM   4205  CD2 PHE C 280       7.649  62.445 -56.481  1.00 26.90           C  
ATOM   4206  CE1 PHE C 280       7.872  65.130 -57.132  1.00 26.90           C  
ATOM   4207  CE2 PHE C 280       6.708  63.040 -57.317  1.00 26.90           C  
ATOM   4208  CZ  PHE C 280       6.821  64.382 -57.641  1.00 26.90           C  
ATOM   4209  N   TYR C 281      12.063  62.378 -53.614  1.00 26.45           N  
ATOM   4210  CA  TYR C 281      12.331  63.626 -52.908  1.00 26.45           C  
ATOM   4211  C   TYR C 281      13.768  63.668 -52.402  1.00 26.45           C  
ATOM   4212  CB  TYR C 281      11.360  63.800 -51.736  1.00 26.45           C  
ATOM   4213  O   TYR C 281      14.201  62.778 -51.666  1.00 26.45           O  
ATOM   4214  CG  TYR C 281      10.371  64.924 -51.929  1.00 26.45           C  
ATOM   4215  CD1 TYR C 281      10.655  66.212 -51.480  1.00 26.45           C  
ATOM   4216  CD2 TYR C 281       9.152  64.700 -52.559  1.00 26.45           C  
ATOM   4217  CE1 TYR C 281       9.745  67.250 -51.654  1.00 26.45           C  
ATOM   4218  CE2 TYR C 281       8.235  65.731 -52.738  1.00 26.45           C  
ATOM   4219  OH  TYR C 281       7.637  68.024 -52.458  1.00 26.45           O  
ATOM   4220  CZ  TYR C 281       8.541  67.000 -52.283  1.00 26.45           C  
ATOM   4221  N   TRP C 282      14.547  64.697 -52.777  1.00 26.59           N  
ATOM   4222  CA  TRP C 282      15.913  65.035 -52.393  1.00 26.59           C  
ATOM   4223  C   TRP C 282      16.026  65.209 -50.882  1.00 26.59           C  
ATOM   4224  CB  TRP C 282      16.372  66.312 -53.102  1.00 26.59           C  
ATOM   4225  O   TRP C 282      17.130  65.205 -50.331  1.00 26.59           O  
ATOM   4226  CG  TRP C 282      17.249  66.066 -54.293  1.00 26.59           C  
ATOM   4227  CD1 TRP C 282      16.851  65.694 -55.547  1.00 26.59           C  
ATOM   4228  CD2 TRP C 282      18.675  66.171 -54.339  1.00 26.59           C  
ATOM   4229  CE2 TRP C 282      19.075  65.848 -55.655  1.00 26.59           C  
ATOM   4230  CE3 TRP C 282      19.654  66.508 -53.395  1.00 26.59           C  
ATOM   4231  NE1 TRP C 282      17.944  65.561 -56.370  1.00 26.59           N  
ATOM   4232  CH2 TRP C 282      21.353  66.186 -55.107  1.00 26.59           C  
ATOM   4233  CZ2 TRP C 282      20.415  65.853 -56.050  1.00 26.59           C  
ATOM   4234  CZ3 TRP C 282      20.987  66.512 -53.790  1.00 26.59           C  
TER    4235      TRP C 282                                                      
ENDMDL                                                                          
END                                                                             
