# Supplementary material for: AI-guided pipeline for protein–protein interaction drug discovery identifies a SARS-CoV-2 inhibitor
Source: Mol Syst Biol. 2024 Mar 11;20(4):428–57. doi: 10.1038/s44320-024-00019-8 (PMC10987651; doi:10.1038/s44320-024-00019-8)
Supplement: Supplementary file 12 — Source Data Fig. 2 [file 44320_2024_19_MOESM12_ESM.zip › Source Data Figure EV3-EV4/ColabFold/CGA_CGB5_unrelaxed_rank_3_model_2.pdb]

MODEL     1                                                                     
ATOM      1  N   MET B   1      36.554 -47.094  -5.773  1.00 56.88           N  
ATOM      2  CA  MET B   1      36.104 -46.163  -4.742  1.00 56.88           C  
ATOM      3  C   MET B   1      36.339 -44.719  -5.172  1.00 56.88           C  
ATOM      4  CB  MET B   1      36.820 -46.438  -3.419  1.00 56.88           C  
ATOM      5  O   MET B   1      35.842 -43.789  -4.535  1.00 56.88           O  
ATOM      6  CG  MET B   1      36.197 -47.561  -2.606  1.00 56.88           C  
ATOM      7  SD  MET B   1      37.138 -47.925  -1.073  1.00 56.88           S  
ATOM      8  CE  MET B   1      36.221 -46.905   0.115  1.00 56.88           C  
ATOM      9  N   ASP B   2      37.237 -44.463  -6.188  1.00 69.79           N  
ATOM     10  CA  ASP B   2      37.624 -43.174  -6.755  1.00 69.79           C  
ATOM     11  C   ASP B   2      36.573 -42.669  -7.741  1.00 69.79           C  
ATOM     12  CB  ASP B   2      38.986 -43.278  -7.445  1.00 69.79           C  
ATOM     13  O   ASP B   2      36.334 -41.464  -7.838  1.00 69.79           O  
ATOM     14  CG  ASP B   2      40.150 -43.045  -6.498  1.00 69.79           C  
ATOM     15  OD1 ASP B   2      39.984 -42.318  -5.495  1.00 69.79           O  
ATOM     16  OD2 ASP B   2      41.244 -43.590  -6.760  1.00 69.79           O  
ATOM     17  N   TYR B   3      35.772 -43.565  -8.476  1.00 72.28           N  
ATOM     18  CA  TYR B   3      34.722 -43.223  -9.429  1.00 72.28           C  
ATOM     19  C   TYR B   3      33.492 -42.678  -8.712  1.00 72.28           C  
ATOM     20  CB  TYR B   3      34.338 -44.445 -10.268  1.00 72.28           C  
ATOM     21  O   TYR B   3      32.891 -41.697  -9.156  1.00 72.28           O  
ATOM     22  CG  TYR B   3      33.697 -44.097 -11.590  1.00 72.28           C  
ATOM     23  CD1 TYR B   3      32.312 -44.101 -11.737  1.00 72.28           C  
ATOM     24  CD2 TYR B   3      34.475 -43.764 -12.693  1.00 72.28           C  
ATOM     25  CE1 TYR B   3      31.717 -43.782 -12.954  1.00 72.28           C  
ATOM     26  CE2 TYR B   3      33.891 -43.444 -13.915  1.00 72.28           C  
ATOM     27  OH  TYR B   3      31.930 -43.139 -15.241  1.00 72.28           O  
ATOM     28  CZ  TYR B   3      32.514 -43.455 -14.035  1.00 72.28           C  
ATOM     29  N   TYR B   4      33.164 -43.237  -7.467  1.00 68.99           N  
ATOM     30  CA  TYR B   4      32.018 -42.810  -6.673  1.00 68.99           C  
ATOM     31  C   TYR B   4      32.252 -41.427  -6.076  1.00 68.99           C  
ATOM     32  CB  TYR B   4      31.733 -43.819  -5.556  1.00 68.99           C  
ATOM     33  O   TYR B   4      31.321 -40.627  -5.963  1.00 68.99           O  
ATOM     34  CG  TYR B   4      31.017 -45.061  -6.028  1.00 68.99           C  
ATOM     35  CD1 TYR B   4      29.645 -45.051  -6.264  1.00 68.99           C  
ATOM     36  CD2 TYR B   4      31.712 -46.247  -6.239  1.00 68.99           C  
ATOM     37  CE1 TYR B   4      28.981 -46.194  -6.698  1.00 68.99           C  
ATOM     38  CE2 TYR B   4      31.059 -47.396  -6.672  1.00 68.99           C  
ATOM     39  OH  TYR B   4      29.044 -48.494  -7.328  1.00 68.99           O  
ATOM     40  CZ  TYR B   4      29.696 -47.360  -6.899  1.00 68.99           C  
ATOM     41  N   ARG B   5      33.629 -41.149  -5.803  1.00 69.51           N  
ATOM     42  CA  ARG B   5      34.004 -39.866  -5.218  1.00 69.51           C  
ATOM     43  C   ARG B   5      33.933 -38.750  -6.255  1.00 69.51           C  
ATOM     44  CB  ARG B   5      35.411 -39.937  -4.621  1.00 69.51           C  
ATOM     45  O   ARG B   5      33.497 -37.638  -5.949  1.00 69.51           O  
ATOM     46  CG  ARG B   5      35.435 -39.967  -3.101  1.00 69.51           C  
ATOM     47  CD  ARG B   5      36.856 -40.026  -2.560  1.00 69.51           C  
ATOM     48  NE  ARG B   5      36.874 -40.200  -1.110  1.00 69.51           N  
ATOM     49  NH1 ARG B   5      39.163 -39.963  -0.903  1.00 69.51           N  
ATOM     50  NH2 ARG B   5      37.872 -40.335   0.954  1.00 69.51           N  
ATOM     51  CZ  ARG B   5      37.970 -40.165  -0.356  1.00 69.51           C  
ATOM     52  N   LYS B   6      34.223 -39.100  -7.579  1.00 69.18           N  
ATOM     53  CA  LYS B   6      34.196 -38.130  -8.670  1.00 69.18           C  
ATOM     54  C   LYS B   6      32.763 -37.759  -9.042  1.00 69.18           C  
ATOM     55  CB  LYS B   6      34.931 -38.678  -9.894  1.00 69.18           C  
ATOM     56  O   LYS B   6      32.462 -36.589  -9.282  1.00 69.18           O  
ATOM     57  CG  LYS B   6      36.446 -38.567  -9.808  1.00 69.18           C  
ATOM     58  CD  LYS B   6      37.112 -38.998 -11.108  1.00 69.18           C  
ATOM     59  CE  LYS B   6      38.631 -38.942 -11.005  1.00 69.18           C  
ATOM     60  NZ  LYS B   6      39.290 -39.463 -12.240  1.00 69.18           N  
ATOM     61  N   TYR B   7      31.848 -38.756  -8.952  1.00 71.63           N  
ATOM     62  CA  TYR B   7      30.445 -38.530  -9.283  1.00 71.63           C  
ATOM     63  C   TYR B   7      29.736 -37.776  -8.164  1.00 71.63           C  
ATOM     64  CB  TYR B   7      29.734 -39.861  -9.547  1.00 71.63           C  
ATOM     65  O   TYR B   7      28.854 -36.954  -8.423  1.00 71.63           O  
ATOM     66  CG  TYR B   7      30.057 -40.464 -10.893  1.00 71.63           C  
ATOM     67  CD1 TYR B   7      29.466 -39.977 -12.056  1.00 71.63           C  
ATOM     68  CD2 TYR B   7      30.951 -41.523 -11.003  1.00 71.63           C  
ATOM     69  CE1 TYR B   7      29.759 -40.531 -13.298  1.00 71.63           C  
ATOM     70  CE2 TYR B   7      31.251 -42.085 -12.240  1.00 71.63           C  
ATOM     71  OH  TYR B   7      30.945 -42.135 -14.606  1.00 71.63           O  
ATOM     72  CZ  TYR B   7      30.652 -41.583 -13.380  1.00 71.63           C  
ATOM     73  N   ALA B   8      30.259 -38.014  -6.937  1.00 81.35           N  
ATOM     74  CA  ALA B   8      29.704 -37.324  -5.776  1.00 81.35           C  
ATOM     75  C   ALA B   8      30.101 -35.851  -5.771  1.00 81.35           C  
ATOM     76  CB  ALA B   8      30.162 -38.000  -4.486  1.00 81.35           C  
ATOM     77  O   ALA B   8      29.285 -34.982  -5.455  1.00 81.35           O  
ATOM     78  N   ALA B   9      31.303 -35.611  -6.274  1.00 78.16           N  
ATOM     79  CA  ALA B   9      31.817 -34.245  -6.320  1.00 78.16           C  
ATOM     80  C   ALA B   9      31.126 -33.435  -7.413  1.00 78.16           C  
ATOM     81  CB  ALA B   9      33.328 -34.253  -6.542  1.00 78.16           C  
ATOM     82  O   ALA B   9      30.761 -32.276  -7.198  1.00 78.16           O  
ATOM     83  N   ILE B  10      30.834 -34.088  -8.520  1.00 79.60           N  
ATOM     84  CA  ILE B  10      30.164 -33.434  -9.639  1.00 79.60           C  
ATOM     85  C   ILE B  10      28.706 -33.161  -9.279  1.00 79.60           C  
ATOM     86  CB  ILE B  10      30.248 -34.286 -10.925  1.00 79.60           C  
ATOM     87  O   ILE B  10      28.175 -32.089  -9.580  1.00 79.60           O  
ATOM     88  CG1 ILE B  10      31.708 -34.439 -11.370  1.00 79.60           C  
ATOM     89  CG2 ILE B  10      29.398 -33.669 -12.039  1.00 79.60           C  
ATOM     90  CD1 ILE B  10      31.901 -35.389 -12.544  1.00 79.60           C  
ATOM     91  N   PHE B  11      28.032 -34.018  -8.567  1.00 78.49           N  
ATOM     92  CA  PHE B  11      26.652 -33.884  -8.118  1.00 78.49           C  
ATOM     93  C   PHE B  11      26.518 -32.746  -7.113  1.00 78.49           C  
ATOM     94  CB  PHE B  11      26.158 -35.194  -7.496  1.00 78.49           C  
ATOM     95  O   PHE B  11      25.577 -31.952  -7.188  1.00 78.49           O  
ATOM     96  CG  PHE B  11      24.675 -35.409  -7.631  1.00 78.49           C  
ATOM     97  CD1 PHE B  11      23.812 -35.063  -6.599  1.00 78.49           C  
ATOM     98  CD2 PHE B  11      24.144 -35.958  -8.791  1.00 78.49           C  
ATOM     99  CE1 PHE B  11      22.438 -35.261  -6.721  1.00 78.49           C  
ATOM    100  CE2 PHE B  11      22.773 -36.159  -8.920  1.00 78.49           C  
ATOM    101  CZ  PHE B  11      21.922 -35.811  -7.884  1.00 78.49           C  
ATOM    102  N   LEU B  12      27.562 -32.651  -6.306  1.00 78.25           N  
ATOM    103  CA  LEU B  12      27.540 -31.621  -5.273  1.00 78.25           C  
ATOM    104  C   LEU B  12      27.764 -30.240  -5.878  1.00 78.25           C  
ATOM    105  CB  LEU B  12      28.606 -31.905  -4.211  1.00 78.25           C  
ATOM    106  O   LEU B  12      27.130 -29.266  -5.464  1.00 78.25           O  
ATOM    107  CG  LEU B  12      28.252 -32.959  -3.160  1.00 78.25           C  
ATOM    108  CD1 LEU B  12      29.464 -33.265  -2.287  1.00 78.25           C  
ATOM    109  CD2 LEU B  12      27.077 -32.491  -2.308  1.00 78.25           C  
ATOM    110  N   VAL B  13      28.620 -30.160  -6.910  1.00 79.57           N  
ATOM    111  CA  VAL B  13      28.896 -28.895  -7.582  1.00 79.57           C  
ATOM    112  C   VAL B  13      27.672 -28.458  -8.384  1.00 79.57           C  
ATOM    113  CB  VAL B  13      30.129 -29.000  -8.506  1.00 79.57           C  
ATOM    114  O   VAL B  13      27.301 -27.282  -8.372  1.00 79.57           O  
ATOM    115  CG1 VAL B  13      30.369 -27.681  -9.239  1.00 79.57           C  
ATOM    116  CG2 VAL B  13      31.365 -29.401  -7.703  1.00 79.57           C  
ATOM    117  N   THR B  14      27.008 -29.414  -9.052  1.00 75.64           N  
ATOM    118  CA  THR B  14      25.808 -29.115  -9.825  1.00 75.64           C  
ATOM    119  C   THR B  14      24.654 -28.727  -8.905  1.00 75.64           C  
ATOM    120  CB  THR B  14      25.392 -30.314 -10.697  1.00 75.64           C  
ATOM    121  O   THR B  14      23.892 -27.808  -9.210  1.00 75.64           O  
ATOM    122  CG2 THR B  14      26.202 -30.361 -11.989  1.00 75.64           C  
ATOM    123  OG1 THR B  14      25.609 -31.527  -9.966  1.00 75.64           O  
ATOM    124  N   LEU B  15      24.493 -29.380  -7.769  1.00 76.05           N  
ATOM    125  CA  LEU B  15      23.441 -29.091  -6.800  1.00 76.05           C  
ATOM    126  C   LEU B  15      23.662 -27.729  -6.149  1.00 76.05           C  
ATOM    127  CB  LEU B  15      23.387 -30.180  -5.726  1.00 76.05           C  
ATOM    128  O   LEU B  15      22.708 -26.978  -5.933  1.00 76.05           O  
ATOM    129  CG  LEU B  15      22.062 -30.327  -4.976  1.00 76.05           C  
ATOM    130  CD1 LEU B  15      21.198 -31.399  -5.631  1.00 76.05           C  
ATOM    131  CD2 LEU B  15      22.313 -30.658  -3.508  1.00 76.05           C  
ATOM    132  N   SER B  16      24.938 -27.426  -5.882  1.00 67.80           N  
ATOM    133  CA  SER B  16      25.274 -26.135  -5.288  1.00 67.80           C  
ATOM    134  C   SER B  16      25.007 -24.993  -6.262  1.00 67.80           C  
ATOM    135  CB  SER B  16      26.739 -26.111  -4.851  1.00 67.80           C  
ATOM    136  O   SER B  16      24.537 -23.926  -5.861  1.00 67.80           O  
ATOM    137  OG  SER B  16      27.510 -25.298  -5.718  1.00 67.80           O  
ATOM    138  N   VAL B  17      25.286 -25.211  -7.567  1.00 61.37           N  
ATOM    139  CA  VAL B  17      25.026 -24.207  -8.594  1.00 61.37           C  
ATOM    140  C   VAL B  17      23.520 -24.024  -8.769  1.00 61.37           C  
ATOM    141  CB  VAL B  17      25.676 -24.592  -9.942  1.00 61.37           C  
ATOM    142  O   VAL B  17      23.037 -22.897  -8.906  1.00 61.37           O  
ATOM    143  CG1 VAL B  17      25.272 -23.607 -11.037  1.00 61.37           C  
ATOM    144  CG2 VAL B  17      27.197 -24.648  -9.803  1.00 61.37           C  
ATOM    145  N   PHE B  18      22.742 -25.113  -8.627  1.00 63.97           N  
ATOM    146  CA  PHE B  18      21.291 -25.092  -8.770  1.00 63.97           C  
ATOM    147  C   PHE B  18      20.644 -24.342  -7.613  1.00 63.97           C  
ATOM    148  CB  PHE B  18      20.736 -26.518  -8.847  1.00 63.97           C  
ATOM    149  O   PHE B  18      19.731 -23.539  -7.819  1.00 63.97           O  
ATOM    150  CG  PHE B  18      19.394 -26.612  -9.523  1.00 63.97           C  
ATOM    151  CD1 PHE B  18      18.232 -26.755  -8.775  1.00 63.97           C  
ATOM    152  CD2 PHE B  18      19.296 -26.556 -10.907  1.00 63.97           C  
ATOM    153  CE1 PHE B  18      16.989 -26.842  -9.397  1.00 63.97           C  
ATOM    154  CE2 PHE B  18      18.057 -26.643 -11.536  1.00 63.97           C  
ATOM    155  CZ  PHE B  18      16.905 -26.786 -10.780  1.00 63.97           C  
ATOM    156  N   LEU B  19      21.145 -24.712  -6.432  1.00 59.31           N  
ATOM    157  CA  LEU B  19      20.603 -24.042  -5.255  1.00 59.31           C  
ATOM    158  C   LEU B  19      20.928 -22.553  -5.279  1.00 59.31           C  
ATOM    159  CB  LEU B  19      21.155 -24.677  -3.976  1.00 59.31           C  
ATOM    160  O   LEU B  19      20.129 -21.731  -4.825  1.00 59.31           O  
ATOM    161  CG  LEU B  19      20.511 -25.993  -3.539  1.00 59.31           C  
ATOM    162  CD1 LEU B  19      21.405 -26.714  -2.535  1.00 59.31           C  
ATOM    163  CD2 LEU B  19      19.128 -25.742  -2.947  1.00 59.31           C  
ATOM    164  N   HIS B  20      22.124 -22.315  -5.798  1.00 56.44           N  
ATOM    165  CA  HIS B  20      22.529 -20.919  -5.926  1.00 56.44           C  
ATOM    166  C   HIS B  20      21.653 -20.183  -6.934  1.00 56.44           C  
ATOM    167  CB  HIS B  20      23.999 -20.823  -6.338  1.00 56.44           C  
ATOM    168  O   HIS B  20      21.304 -19.019  -6.726  1.00 56.44           O  
ATOM    169  CG  HIS B  20      24.913 -20.446  -5.217  1.00 56.44           C  
ATOM    170  CD2 HIS B  20      25.843 -21.167  -4.547  1.00 56.44           C  
ATOM    171  ND1 HIS B  20      24.926 -19.185  -4.660  1.00 56.44           N  
ATOM    172  CE1 HIS B  20      25.829 -19.147  -3.693  1.00 56.44           C  
ATOM    173  NE2 HIS B  20      26.399 -20.337  -3.604  1.00 56.44           N  
ATOM    174  N   VAL B  21      21.332 -20.848  -8.032  1.00 51.98           N  
ATOM    175  CA  VAL B  21      20.447 -20.269  -9.038  1.00 51.98           C  
ATOM    176  C   VAL B  21      19.047 -20.092  -8.454  1.00 51.98           C  
ATOM    177  CB  VAL B  21      20.386 -21.143 -10.311  1.00 51.98           C  
ATOM    178  O   VAL B  21      18.377 -19.092  -8.723  1.00 51.98           O  
ATOM    179  CG1 VAL B  21      19.640 -20.417 -11.429  1.00 51.98           C  
ATOM    180  CG2 VAL B  21      21.795 -21.524 -10.763  1.00 51.98           C  
ATOM    181  N   LEU B  22      18.586 -21.099  -7.656  1.00 50.50           N  
ATOM    182  CA  LEU B  22      17.267 -21.009  -7.041  1.00 50.50           C  
ATOM    183  C   LEU B  22      17.245 -19.939  -5.954  1.00 50.50           C  
ATOM    184  CB  LEU B  22      16.856 -22.361  -6.452  1.00 50.50           C  
ATOM    185  O   LEU B  22      16.244 -19.238  -5.786  1.00 50.50           O  
ATOM    186  CG  LEU B  22      16.404 -23.427  -7.451  1.00 50.50           C  
ATOM    187  CD1 LEU B  22      16.272 -24.779  -6.759  1.00 50.50           C  
ATOM    188  CD2 LEU B  22      15.086 -23.023  -8.103  1.00 50.50           C  
ATOM    189  N   HIS B  23      18.205 -20.078  -5.045  1.00 50.62           N  
ATOM    190  CA  HIS B  23      18.251 -19.093  -3.971  1.00 50.62           C  
ATOM    191  C   HIS B  23      18.698 -17.731  -4.490  1.00 50.62           C  
ATOM    192  CB  HIS B  23      19.186 -19.561  -2.854  1.00 50.62           C  
ATOM    193  O   HIS B  23      18.381 -16.699  -3.894  1.00 50.62           O  
ATOM    194  CG  HIS B  23      18.469 -20.027  -1.627  1.00 50.62           C  
ATOM    195  CD2 HIS B  23      17.329 -19.589  -1.043  1.00 50.62           C  
ATOM    196  ND1 HIS B  23      18.926 -21.070  -0.850  1.00 50.62           N  
ATOM    197  CE1 HIS B  23      18.094 -21.253   0.162  1.00 50.62           C  
ATOM    198  NE2 HIS B  23      17.117 -20.367   0.068  1.00 50.62           N  
ATOM    199  N   SER B  24      19.684 -17.837  -5.355  1.00 41.29           N  
ATOM    200  CA  SER B  24      20.136 -16.562  -5.901  1.00 41.29           C  
ATOM    201  C   SER B  24      19.106 -15.975  -6.861  1.00 41.29           C  
ATOM    202  CB  SER B  24      21.476 -16.730  -6.619  1.00 41.29           C  
ATOM    203  O   SER B  24      19.276 -16.042  -8.080  1.00 41.29           O  
ATOM    204  OG  SER B  24      22.233 -15.534  -6.559  1.00 41.29           O  
ATOM    205  N   ALA B  25      17.837 -16.429  -6.744  1.00 42.89           N  
ATOM    206  CA  ALA B  25      16.984 -15.591  -7.584  1.00 42.89           C  
ATOM    207  C   ALA B  25      17.316 -14.113  -7.401  1.00 42.89           C  
ATOM    208  CB  ALA B  25      15.512 -15.845  -7.268  1.00 42.89           C  
ATOM    209  O   ALA B  25      17.589 -13.665  -6.285  1.00 42.89           O  
ATOM    210  N   PRO B  26      17.873 -13.472  -8.421  1.00 36.85           N  
ATOM    211  CA  PRO B  26      18.215 -12.066  -8.195  1.00 36.85           C  
ATOM    212  C   PRO B  26      17.248 -11.371  -7.238  1.00 36.85           C  
ATOM    213  CB  PRO B  26      18.132 -11.454  -9.595  1.00 36.85           C  
ATOM    214  O   PRO B  26      16.102 -11.802  -7.091  1.00 36.85           O  
ATOM    215  CG  PRO B  26      17.542 -12.529 -10.448  1.00 36.85           C  
ATOM    216  CD  PRO B  26      17.417 -13.778  -9.623  1.00 36.85           C  
ATOM    217  N   ASP B  27      17.718 -10.932  -6.043  1.00 40.87           N  
ATOM    218  CA  ASP B  27      16.949  -9.793  -5.552  1.00 40.87           C  
ATOM    219  C   ASP B  27      16.267  -9.053  -6.701  1.00 40.87           C  
ATOM    220  CB  ASP B  27      17.850  -8.834  -4.770  1.00 40.87           C  
ATOM    221  O   ASP B  27      16.919  -8.320  -7.447  1.00 40.87           O  
ATOM    222  CG  ASP B  27      17.877  -9.127  -3.280  1.00 40.87           C  
ATOM    223  OD1 ASP B  27      16.977  -9.836  -2.782  1.00 40.87           O  
ATOM    224  OD2 ASP B  27      18.805  -8.641  -2.598  1.00 40.87           O  
ATOM    225  N   VAL B  28      15.598  -9.746  -7.597  1.00 47.56           N  
ATOM    226  CA  VAL B  28      15.008  -9.019  -8.716  1.00 47.56           C  
ATOM    227  C   VAL B  28      14.478  -7.671  -8.235  1.00 47.56           C  
ATOM    228  CB  VAL B  28      13.875  -9.830  -9.386  1.00 47.56           C  
ATOM    229  O   VAL B  28      13.620  -7.614  -7.350  1.00 47.56           O  
ATOM    230  CG1 VAL B  28      13.427  -9.161 -10.684  1.00 47.56           C  
ATOM    231  CG2 VAL B  28      14.330 -11.264  -9.649  1.00 47.56           C  
ATOM    232  N   GLN B  29      15.402  -6.736  -8.001  1.00 55.16           N  
ATOM    233  CA  GLN B  29      14.938  -5.368  -7.796  1.00 55.16           C  
ATOM    234  C   GLN B  29      13.566  -5.151  -8.426  1.00 55.16           C  
ATOM    235  CB  GLN B  29      15.943  -4.368  -8.370  1.00 55.16           C  
ATOM    236  O   GLN B  29      12.753  -4.382  -7.909  1.00 55.16           O  
ATOM    237  CG  GLN B  29      16.957  -3.861  -7.353  1.00 55.16           C  
ATOM    238  CD  GLN B  29      17.995  -2.941  -7.967  1.00 55.16           C  
ATOM    239  NE2 GLN B  29      18.908  -2.442  -7.140  1.00 55.16           N  
ATOM    240  OE1 GLN B  29      17.978  -2.683  -9.174  1.00 55.16           O  
ATOM    241  N   ASP B  30      13.104  -6.032  -9.445  1.00 71.77           N  
ATOM    242  CA  ASP B  30      11.862  -5.728 -10.149  1.00 71.77           C  
ATOM    243  C   ASP B  30      10.768  -6.731  -9.791  1.00 71.77           C  
ATOM    244  CB  ASP B  30      12.090  -5.716 -11.662  1.00 71.77           C  
ATOM    245  O   ASP B  30      11.039  -7.923  -9.630  1.00 71.77           O  
ATOM    246  CG  ASP B  30      12.822  -4.474 -12.141  1.00 71.77           C  
ATOM    247  OD1 ASP B  30      12.825  -3.452 -11.422  1.00 71.77           O  
ATOM    248  OD2 ASP B  30      13.398  -4.518 -13.249  1.00 71.77           O  
ATOM    249  N   CYS B  31       9.629  -6.265  -9.278  1.00 85.68           N  
ATOM    250  CA  CYS B  31       8.407  -6.987  -8.945  1.00 85.68           C  
ATOM    251  C   CYS B  31       7.604  -7.310 -10.200  1.00 85.68           C  
ATOM    252  CB  CYS B  31       7.550  -6.173  -7.976  1.00 85.68           C  
ATOM    253  O   CYS B  31       7.295  -6.417 -10.991  1.00 85.68           O  
ATOM    254  SG  CYS B  31       6.190  -7.109  -7.243  1.00 85.68           S  
ATOM    255  N   PRO B  32       7.284  -8.581 -10.517  1.00 88.17           N  
ATOM    256  CA  PRO B  32       6.498  -8.944 -11.698  1.00 88.17           C  
ATOM    257  C   PRO B  32       5.119  -8.287 -11.714  1.00 88.17           C  
ATOM    258  CB  PRO B  32       6.375 -10.466 -11.585  1.00 88.17           C  
ATOM    259  O   PRO B  32       4.545  -8.023 -10.655  1.00 88.17           O  
ATOM    260  CG  PRO B  32       6.568 -10.758 -10.132  1.00 88.17           C  
ATOM    261  CD  PRO B  32       7.428  -9.680  -9.538  1.00 88.17           C  
ATOM    262  N   GLU B  33       4.658  -8.030 -12.841  1.00 93.38           N  
ATOM    263  CA  GLU B  33       3.322  -7.464 -13.004  1.00 93.38           C  
ATOM    264  C   GLU B  33       2.245  -8.472 -12.614  1.00 93.38           C  
ATOM    265  CB  GLU B  33       3.108  -6.998 -14.447  1.00 93.38           C  
ATOM    266  O   GLU B  33       2.470  -9.683 -12.671  1.00 93.38           O  
ATOM    267  CG  GLU B  33       1.852  -6.162 -14.643  1.00 93.38           C  
ATOM    268  CD  GLU B  33       1.684  -5.656 -16.067  1.00 93.38           C  
ATOM    269  OE1 GLU B  33       0.701  -4.930 -16.341  1.00 93.38           O  
ATOM    270  OE2 GLU B  33       2.541  -5.990 -16.915  1.00 93.38           O  
ATOM    271  N   CYS B  34       1.108  -8.014 -12.230  1.00 96.76           N  
ATOM    272  CA  CYS B  34      -0.052  -8.843 -11.924  1.00 96.76           C  
ATOM    273  C   CYS B  34      -0.572  -9.538 -13.177  1.00 96.76           C  
ATOM    274  CB  CYS B  34      -1.163  -8.001 -11.298  1.00 96.76           C  
ATOM    275  O   CYS B  34      -1.191  -8.902 -14.032  1.00 96.76           O  
ATOM    276  SG  CYS B  34      -2.625  -8.954 -10.831  1.00 96.76           S  
ATOM    277  N   THR B  35      -0.374 -10.854 -13.223  1.00 96.84           N  
ATOM    278  CA  THR B  35      -0.738 -11.636 -14.399  1.00 96.84           C  
ATOM    279  C   THR B  35      -1.154 -13.049 -14.002  1.00 96.84           C  
ATOM    280  CB  THR B  35       0.424 -11.704 -15.407  1.00 96.84           C  
ATOM    281  O   THR B  35      -1.116 -13.405 -12.822  1.00 96.84           O  
ATOM    282  CG2 THR B  35       0.815 -10.312 -15.891  1.00 96.84           C  
ATOM    283  OG1 THR B  35       1.558 -12.315 -14.779  1.00 96.84           O  
ATOM    284  N   LEU B  36      -1.699 -13.817 -15.033  1.00 96.39           N  
ATOM    285  CA  LEU B  36      -2.066 -15.213 -14.821  1.00 96.39           C  
ATOM    286  C   LEU B  36      -0.823 -16.088 -14.695  1.00 96.39           C  
ATOM    287  CB  LEU B  36      -2.945 -15.717 -15.969  1.00 96.39           C  
ATOM    288  O   LEU B  36       0.081 -16.014 -15.531  1.00 96.39           O  
ATOM    289  CG  LEU B  36      -4.338 -15.095 -16.079  1.00 96.39           C  
ATOM    290  CD1 LEU B  36      -4.931 -15.366 -17.458  1.00 96.39           C  
ATOM    291  CD2 LEU B  36      -5.252 -15.631 -14.983  1.00 96.39           C  
ATOM    292  N   GLN B  37      -0.794 -16.809 -13.603  1.00 93.67           N  
ATOM    293  CA  GLN B  37       0.277 -17.776 -13.389  1.00 93.67           C  
ATOM    294  C   GLN B  37      -0.284 -19.159 -13.073  1.00 93.67           C  
ATOM    295  CB  GLN B  37       1.201 -17.314 -12.261  1.00 93.67           C  
ATOM    296  O   GLN B  37      -1.370 -19.279 -12.501  1.00 93.67           O  
ATOM    297  CG  GLN B  37       1.936 -16.015 -12.561  1.00 93.67           C  
ATOM    298  CD  GLN B  37       3.006 -15.695 -11.533  1.00 93.67           C  
ATOM    299  NE2 GLN B  37       3.334 -14.415 -11.398  1.00 93.67           N  
ATOM    300  OE1 GLN B  37       3.532 -16.591 -10.865  1.00 93.67           O  
ATOM    301  N   GLU B  38       0.425 -20.146 -13.512  1.00 92.03           N  
ATOM    302  CA  GLU B  38      -0.023 -21.514 -13.270  1.00 92.03           C  
ATOM    303  C   GLU B  38       0.078 -21.875 -11.790  1.00 92.03           C  
ATOM    304  CB  GLU B  38       0.790 -22.503 -14.109  1.00 92.03           C  
ATOM    305  O   GLU B  38       1.083 -21.579 -11.141  1.00 92.03           O  
ATOM    306  CG  GLU B  38       0.259 -23.928 -14.066  1.00 92.03           C  
ATOM    307  CD  GLU B  38       1.019 -24.880 -14.975  1.00 92.03           C  
ATOM    308  OE1 GLU B  38       0.880 -26.114 -14.815  1.00 92.03           O  
ATOM    309  OE2 GLU B  38       1.761 -24.388 -15.854  1.00 92.03           O  
ATOM    310  N   ASN B  39      -1.023 -22.427 -11.341  1.00 89.22           N  
ATOM    311  CA  ASN B  39      -1.013 -22.954  -9.980  1.00 89.22           C  
ATOM    312  C   ASN B  39      -0.318 -24.310  -9.909  1.00 89.22           C  
ATOM    313  CB  ASN B  39      -2.438 -23.058  -9.434  1.00 89.22           C  
ATOM    314  O   ASN B  39      -0.733 -25.261 -10.574  1.00 89.22           O  
ATOM    315  CG  ASN B  39      -2.476 -23.475  -7.977  1.00 89.22           C  
ATOM    316  ND2 ASN B  39      -3.004 -22.605  -7.124  1.00 89.22           N  
ATOM    317  OD1 ASN B  39      -2.034 -24.570  -7.620  1.00 89.22           O  
ATOM    318  N   PRO B  40       0.645 -24.429  -9.080  1.00 81.59           N  
ATOM    319  CA  PRO B  40       1.431 -25.664  -9.056  1.00 81.59           C  
ATOM    320  C   PRO B  40       0.680 -26.829  -8.415  1.00 81.59           C  
ATOM    321  CB  PRO B  40       2.660 -25.284  -8.227  1.00 81.59           C  
ATOM    322  O   PRO B  40       0.999 -27.992  -8.677  1.00 81.59           O  
ATOM    323  CG  PRO B  40       2.222 -24.111  -7.410  1.00 81.59           C  
ATOM    324  CD  PRO B  40       1.122 -23.402  -8.147  1.00 81.59           C  
ATOM    325  N   PHE B  41      -0.318 -26.557  -7.656  1.00 80.18           N  
ATOM    326  CA  PHE B  41      -0.959 -27.584  -6.843  1.00 80.18           C  
ATOM    327  C   PHE B  41      -2.152 -28.187  -7.574  1.00 80.18           C  
ATOM    328  CB  PHE B  41      -1.406 -27.004  -5.497  1.00 80.18           C  
ATOM    329  O   PHE B  41      -2.353 -29.403  -7.548  1.00 80.18           O  
ATOM    330  CG  PHE B  41      -0.268 -26.552  -4.623  1.00 80.18           C  
ATOM    331  CD1 PHE B  41       0.459 -27.469  -3.874  1.00 80.18           C  
ATOM    332  CD2 PHE B  41       0.076 -25.208  -4.550  1.00 80.18           C  
ATOM    333  CE1 PHE B  41       1.513 -27.053  -3.063  1.00 80.18           C  
ATOM    334  CE2 PHE B  41       1.128 -24.785  -3.743  1.00 80.18           C  
ATOM    335  CZ  PHE B  41       1.844 -25.709  -3.000  1.00 80.18           C  
ATOM    336  N   PHE B  42      -2.895 -27.362  -8.282  1.00 81.10           N  
ATOM    337  CA  PHE B  42      -4.166 -27.827  -8.824  1.00 81.10           C  
ATOM    338  C   PHE B  42      -4.073 -28.023 -10.332  1.00 81.10           C  
ATOM    339  CB  PHE B  42      -5.287 -26.837  -8.492  1.00 81.10           C  
ATOM    340  O   PHE B  42      -4.992 -28.564 -10.952  1.00 81.10           O  
ATOM    341  CG  PHE B  42      -5.599 -26.743  -7.023  1.00 81.10           C  
ATOM    342  CD1 PHE B  42      -6.299 -27.757  -6.381  1.00 81.10           C  
ATOM    343  CD2 PHE B  42      -5.191 -25.641  -6.283  1.00 81.10           C  
ATOM    344  CE1 PHE B  42      -6.589 -27.673  -5.021  1.00 81.10           C  
ATOM    345  CE2 PHE B  42      -5.477 -25.550  -4.924  1.00 81.10           C  
ATOM    346  CZ  PHE B  42      -6.177 -26.567  -4.295  1.00 81.10           C  
ATOM    347  N   SER B  43      -2.929 -27.615 -10.866  1.00 83.45           N  
ATOM    348  CA  SER B  43      -2.771 -27.749 -12.310  1.00 83.45           C  
ATOM    349  C   SER B  43      -2.498 -29.197 -12.704  1.00 83.45           C  
ATOM    350  CB  SER B  43      -1.637 -26.853 -12.811  1.00 83.45           C  
ATOM    351  O   SER B  43      -1.808 -29.922 -11.985  1.00 83.45           O  
ATOM    352  OG  SER B  43      -1.957 -25.485 -12.625  1.00 83.45           O  
ATOM    353  N   GLN B  44      -3.186 -29.697 -13.699  1.00 81.25           N  
ATOM    354  CA  GLN B  44      -2.982 -31.009 -14.306  1.00 81.25           C  
ATOM    355  C   GLN B  44      -2.469 -30.879 -15.737  1.00 81.25           C  
ATOM    356  CB  GLN B  44      -4.279 -31.818 -14.284  1.00 81.25           C  
ATOM    357  O   GLN B  44      -2.643 -29.837 -16.372  1.00 81.25           O  
ATOM    358  CG  GLN B  44      -4.791 -32.124 -12.883  1.00 81.25           C  
ATOM    359  CD  GLN B  44      -6.060 -32.955 -12.889  1.00 81.25           C  
ATOM    360  NE2 GLN B  44      -6.588 -33.239 -11.704  1.00 81.25           N  
ATOM    361  OE1 GLN B  44      -6.562 -33.337 -13.951  1.00 81.25           O  
ATOM    362  N   PRO B  45      -1.689 -31.962 -16.187  1.00 80.05           N  
ATOM    363  CA  PRO B  45      -1.250 -31.919 -17.584  1.00 80.05           C  
ATOM    364  C   PRO B  45      -2.409 -31.743 -18.561  1.00 80.05           C  
ATOM    365  CB  PRO B  45      -0.569 -33.275 -17.781  1.00 80.05           C  
ATOM    366  O   PRO B  45      -3.363 -32.525 -18.540  1.00 80.05           O  
ATOM    367  CG  PRO B  45      -0.184 -33.714 -16.405  1.00 80.05           C  
ATOM    368  CD  PRO B  45      -1.178 -33.152 -15.430  1.00 80.05           C  
ATOM    369  N   GLY B  46      -2.281 -30.685 -19.383  1.00 82.56           N  
ATOM    370  CA  GLY B  46      -3.300 -30.401 -20.381  1.00 82.56           C  
ATOM    371  C   GLY B  46      -4.438 -29.552 -19.846  1.00 82.56           C  
ATOM    372  O   GLY B  46      -5.324 -29.145 -20.601  1.00 82.56           O  
ATOM    373  N   ALA B  47      -4.461 -29.350 -18.491  1.00 85.76           N  
ATOM    374  CA  ALA B  47      -5.522 -28.545 -17.891  1.00 85.76           C  
ATOM    375  C   ALA B  47      -4.973 -27.652 -16.782  1.00 85.76           C  
ATOM    376  CB  ALA B  47      -6.630 -29.444 -17.347  1.00 85.76           C  
ATOM    377  O   ALA B  47      -5.303 -27.836 -15.608  1.00 85.76           O  
ATOM    378  N   PRO B  48      -4.221 -26.654 -17.200  1.00 91.25           N  
ATOM    379  CA  PRO B  48      -3.624 -25.801 -16.170  1.00 91.25           C  
ATOM    380  C   PRO B  48      -4.661 -24.960 -15.428  1.00 91.25           C  
ATOM    381  CB  PRO B  48      -2.664 -24.910 -16.962  1.00 91.25           C  
ATOM    382  O   PRO B  48      -5.654 -24.533 -16.022  1.00 91.25           O  
ATOM    383  CG  PRO B  48      -3.250 -24.844 -18.336  1.00 91.25           C  
ATOM    384  CD  PRO B  48      -3.951 -26.142 -18.618  1.00 91.25           C  
ATOM    385  N   ILE B  49      -4.472 -24.916 -14.098  1.00 91.84           N  
ATOM    386  CA  ILE B  49      -5.250 -23.978 -13.297  1.00 91.84           C  
ATOM    387  C   ILE B  49      -4.473 -22.674 -13.129  1.00 91.84           C  
ATOM    388  CB  ILE B  49      -5.604 -24.573 -11.916  1.00 91.84           C  
ATOM    389  O   ILE B  49      -3.357 -22.673 -12.605  1.00 91.84           O  
ATOM    390  CG1 ILE B  49      -6.383 -25.883 -12.082  1.00 91.84           C  
ATOM    391  CG2 ILE B  49      -6.400 -23.565 -11.081  1.00 91.84           C  
ATOM    392  CD1 ILE B  49      -7.734 -25.717 -12.764  1.00 91.84           C  
ATOM    393  N   LEU B  50      -5.082 -21.631 -13.591  1.00 95.41           N  
ATOM    394  CA  LEU B  50      -4.413 -20.334 -13.573  1.00 95.41           C  
ATOM    395  C   LEU B  50      -4.829 -19.525 -12.349  1.00 95.41           C  
ATOM    396  CB  LEU B  50      -4.730 -19.550 -14.849  1.00 95.41           C  
ATOM    397  O   LEU B  50      -5.981 -19.595 -11.915  1.00 95.41           O  
ATOM    398  CG  LEU B  50      -4.328 -20.211 -16.168  1.00 95.41           C  
ATOM    399  CD1 LEU B  50      -4.796 -19.366 -17.349  1.00 95.41           C  
ATOM    400  CD2 LEU B  50      -2.819 -20.425 -16.222  1.00 95.41           C  
ATOM    401  N   GLN B  51      -3.829 -18.843 -11.851  1.00 94.25           N  
ATOM    402  CA  GLN B  51      -4.018 -18.040 -10.647  1.00 94.25           C  
ATOM    403  C   GLN B  51      -3.397 -16.655 -10.807  1.00 94.25           C  
ATOM    404  CB  GLN B  51      -3.419 -18.746  -9.430  1.00 94.25           C  
ATOM    405  O   GLN B  51      -2.299 -16.520 -11.349  1.00 94.25           O  
ATOM    406  CG  GLN B  51      -3.610 -17.989  -8.123  1.00 94.25           C  
ATOM    407  CD  GLN B  51      -3.003 -18.708  -6.933  1.00 94.25           C  
ATOM    408  NE2 GLN B  51      -3.462 -18.364  -5.735  1.00 94.25           N  
ATOM    409  OE1 GLN B  51      -2.129 -19.566  -7.090  1.00 94.25           O  
ATOM    410  N   CYS B  52      -4.126 -15.681 -10.301  1.00 96.23           N  
ATOM    411  CA  CYS B  52      -3.622 -14.315 -10.380  1.00 96.23           C  
ATOM    412  C   CYS B  52      -2.571 -14.059  -9.307  1.00 96.23           C  
ATOM    413  CB  CYS B  52      -4.766 -13.312 -10.235  1.00 96.23           C  
ATOM    414  O   CYS B  52      -2.832 -14.248  -8.118  1.00 96.23           O  
ATOM    415  SG  CYS B  52      -5.900 -13.294 -11.641  1.00 96.23           S  
ATOM    416  N   MET B  53      -1.387 -13.608  -9.737  1.00 94.65           N  
ATOM    417  CA  MET B  53      -0.286 -13.248  -8.847  1.00 94.65           C  
ATOM    418  C   MET B  53       0.586 -12.165  -9.472  1.00 94.65           C  
ATOM    419  CB  MET B  53       0.562 -14.477  -8.516  1.00 94.65           C  
ATOM    420  O   MET B  53       0.694 -12.079 -10.697  1.00 94.65           O  
ATOM    421  CG  MET B  53       1.171 -15.149  -9.736  1.00 94.65           C  
ATOM    422  SD  MET B  53       2.059 -16.699  -9.315  1.00 94.65           S  
ATOM    423  CE  MET B  53       0.655 -17.766  -8.889  1.00 94.65           C  
ATOM    424  N   GLY B  54       1.194 -11.360  -8.677  1.00 95.47           N  
ATOM    425  CA  GLY B  54       2.071 -10.289  -9.123  1.00 95.47           C  
ATOM    426  C   GLY B  54       2.139  -9.129  -8.147  1.00 95.47           C  
ATOM    427  O   GLY B  54       1.675  -9.239  -7.010  1.00 95.47           O  
ATOM    428  N   CYS B  55       2.744  -8.070  -8.579  1.00 96.73           N  
ATOM    429  CA  CYS B  55       2.972  -6.922  -7.708  1.00 96.73           C  
ATOM    430  C   CYS B  55       2.000  -5.793  -8.028  1.00 96.73           C  
ATOM    431  CB  CYS B  55       4.410  -6.423  -7.845  1.00 96.73           C  
ATOM    432  O   CYS B  55       1.670  -5.564  -9.193  1.00 96.73           O  
ATOM    433  SG  CYS B  55       5.651  -7.615  -7.295  1.00 96.73           S  
ATOM    434  N   CYS B  56       1.466  -5.151  -7.035  1.00 97.91           N  
ATOM    435  CA  CYS B  56       0.571  -4.005  -7.155  1.00 97.91           C  
ATOM    436  C   CYS B  56       1.062  -2.839  -6.304  1.00 97.91           C  
ATOM    437  CB  CYS B  56      -0.849  -4.388  -6.740  1.00 97.91           C  
ATOM    438  O   CYS B  56       1.759  -3.042  -5.308  1.00 97.91           O  
ATOM    439  SG  CYS B  56      -1.574  -5.698  -7.751  1.00 97.91           S  
ATOM    440  N   PHE B  57       0.723  -1.654  -6.743  1.00 97.88           N  
ATOM    441  CA  PHE B  57       1.211  -0.423  -6.132  1.00 97.88           C  
ATOM    442  C   PHE B  57       0.521  -0.171  -4.796  1.00 97.88           C  
ATOM    443  CB  PHE B  57       0.990   0.768  -7.070  1.00 97.88           C  
ATOM    444  O   PHE B  57      -0.678  -0.419  -4.655  1.00 97.88           O  
ATOM    445  CG  PHE B  57       1.539   2.066  -6.541  1.00 97.88           C  
ATOM    446  CD1 PHE B  57       0.700   2.998  -5.941  1.00 97.88           C  
ATOM    447  CD2 PHE B  57       2.893   2.355  -6.645  1.00 97.88           C  
ATOM    448  CE1 PHE B  57       1.205   4.200  -5.451  1.00 97.88           C  
ATOM    449  CE2 PHE B  57       3.405   3.554  -6.158  1.00 97.88           C  
ATOM    450  CZ  PHE B  57       2.559   4.476  -5.562  1.00 97.88           C  
ATOM    451  N   SER B  58       1.234   0.242  -3.791  1.00 98.36           N  
ATOM    452  CA  SER B  58       0.719   0.703  -2.506  1.00 98.36           C  
ATOM    453  C   SER B  58       1.617   1.780  -1.905  1.00 98.36           C  
ATOM    454  CB  SER B  58       0.588  -0.466  -1.530  1.00 98.36           C  
ATOM    455  O   SER B  58       2.765   1.943  -2.324  1.00 98.36           O  
ATOM    456  OG  SER B  58       1.851  -1.061  -1.286  1.00 98.36           O  
ATOM    457  N   ARG B  59       1.078   2.538  -1.054  1.00 98.55           N  
ATOM    458  CA  ARG B  59       1.854   3.587  -0.400  1.00 98.55           C  
ATOM    459  C   ARG B  59       1.306   3.885   0.992  1.00 98.55           C  
ATOM    460  CB  ARG B  59       1.858   4.861  -1.246  1.00 98.55           C  
ATOM    461  O   ARG B  59       0.125   3.657   1.262  1.00 98.55           O  
ATOM    462  CG  ARG B  59       0.487   5.499  -1.406  1.00 98.55           C  
ATOM    463  CD  ARG B  59       0.545   6.754  -2.265  1.00 98.55           C  
ATOM    464  NE  ARG B  59      -0.752   7.420  -2.335  1.00 98.55           N  
ATOM    465  NH1 ARG B  59       0.010   9.228  -3.554  1.00 98.55           N  
ATOM    466  NH2 ARG B  59      -2.197   9.097  -2.949  1.00 98.55           N  
ATOM    467  CZ  ARG B  59      -0.977   8.580  -2.946  1.00 98.55           C  
ATOM    468  N   ALA B  60       2.164   4.368   1.867  1.00 98.52           N  
ATOM    469  CA  ALA B  60       1.840   4.790   3.227  1.00 98.52           C  
ATOM    470  C   ALA B  60       2.415   6.172   3.524  1.00 98.52           C  
ATOM    471  CB  ALA B  60       2.361   3.772   4.239  1.00 98.52           C  
ATOM    472  O   ALA B  60       3.559   6.464   3.169  1.00 98.52           O  
ATOM    473  N   TYR B  61       1.601   6.958   4.130  1.00 98.19           N  
ATOM    474  CA  TYR B  61       1.990   8.341   4.383  1.00 98.19           C  
ATOM    475  C   TYR B  61       1.279   8.890   5.615  1.00 98.19           C  
ATOM    476  CB  TYR B  61       1.680   9.218   3.167  1.00 98.19           C  
ATOM    477  O   TYR B  61       0.310   8.297   6.095  1.00 98.19           O  
ATOM    478  CG  TYR B  61       0.269   9.065   2.652  1.00 98.19           C  
ATOM    479  CD1 TYR B  61      -0.036   8.123   1.671  1.00 98.19           C  
ATOM    480  CD2 TYR B  61      -0.760   9.861   3.142  1.00 98.19           C  
ATOM    481  CE1 TYR B  61      -1.334   7.980   1.192  1.00 98.19           C  
ATOM    482  CE2 TYR B  61      -2.061   9.726   2.670  1.00 98.19           C  
ATOM    483  OH  TYR B  61      -3.625   8.646   1.225  1.00 98.19           O  
ATOM    484  CZ  TYR B  61      -2.338   8.784   1.697  1.00 98.19           C  
ATOM    485  N   PRO B  62       1.853   9.949   6.213  1.00 97.04           N  
ATOM    486  CA  PRO B  62       1.137  10.562   7.335  1.00 97.04           C  
ATOM    487  C   PRO B  62      -0.288  10.974   6.970  1.00 97.04           C  
ATOM    488  CB  PRO B  62       1.991  11.787   7.671  1.00 97.04           C  
ATOM    489  O   PRO B  62      -0.512  11.558   5.907  1.00 97.04           O  
ATOM    490  CG  PRO B  62       3.374  11.419   7.240  1.00 97.04           C  
ATOM    491  CD  PRO B  62       3.280  10.602   5.984  1.00 97.04           C  
ATOM    492  N   THR B  63      -1.228  10.731   7.925  1.00 95.91           N  
ATOM    493  CA  THR B  63      -2.635  11.043   7.696  1.00 95.91           C  
ATOM    494  C   THR B  63      -2.861  12.552   7.696  1.00 95.91           C  
ATOM    495  CB  THR B  63      -3.533  10.386   8.760  1.00 95.91           C  
ATOM    496  O   THR B  63      -2.534  13.234   8.669  1.00 95.91           O  
ATOM    497  CG2 THR B  63      -5.008  10.642   8.469  1.00 95.91           C  
ATOM    498  OG1 THR B  63      -3.298   8.972   8.769  1.00 95.91           O  
ATOM    499  N   PRO B  64      -3.420  13.023   6.565  1.00 92.81           N  
ATOM    500  CA  PRO B  64      -3.746  14.451   6.542  1.00 92.81           C  
ATOM    501  C   PRO B  64      -4.781  14.837   7.596  1.00 92.81           C  
ATOM    502  CB  PRO B  64      -4.298  14.664   5.130  1.00 92.81           C  
ATOM    503  O   PRO B  64      -5.676  14.046   7.906  1.00 92.81           O  
ATOM    504  CG  PRO B  64      -3.754  13.525   4.331  1.00 92.81           C  
ATOM    505  CD  PRO B  64      -3.614  12.333   5.234  1.00 92.81           C  
ATOM    506  N   LEU B  65      -4.640  16.021   8.087  1.00 92.38           N  
ATOM    507  CA  LEU B  65      -5.560  16.511   9.107  1.00 92.38           C  
ATOM    508  C   LEU B  65      -7.005  16.413   8.630  1.00 92.38           C  
ATOM    509  CB  LEU B  65      -5.229  17.960   9.475  1.00 92.38           C  
ATOM    510  O   LEU B  65      -7.889  16.016   9.392  1.00 92.38           O  
ATOM    511  CG  LEU B  65      -6.029  18.567  10.629  1.00 92.38           C  
ATOM    512  CD1 LEU B  65      -5.648  17.900  11.946  1.00 92.38           C  
ATOM    513  CD2 LEU B  65      -5.806  20.073  10.701  1.00 92.38           C  
ATOM    514  N   ARG B  66      -7.230  16.728   7.423  1.00 88.07           N  
ATOM    515  CA  ARG B  66      -8.573  16.720   6.851  1.00 88.07           C  
ATOM    516  C   ARG B  66      -9.196  15.330   6.934  1.00 88.07           C  
ATOM    517  CB  ARG B  66      -8.541  17.194   5.397  1.00 88.07           C  
ATOM    518  O   ARG B  66     -10.405  15.197   7.132  1.00 88.07           O  
ATOM    519  CG  ARG B  66      -7.765  16.275   4.467  1.00 88.07           C  
ATOM    520  CD  ARG B  66      -7.706  16.826   3.049  1.00 88.07           C  
ATOM    521  NE  ARG B  66      -7.006  15.918   2.146  1.00 88.07           N  
ATOM    522  NH1 ARG B  66      -5.154  17.274   1.884  1.00 88.07           N  
ATOM    523  NH2 ARG B  66      -5.264  15.256   0.803  1.00 88.07           N  
ATOM    524  CZ  ARG B  66      -5.809  16.151   1.613  1.00 88.07           C  
ATOM    525  N   SER B  67      -8.404  14.342   6.753  1.00 90.41           N  
ATOM    526  CA  SER B  67      -8.880  12.964   6.811  1.00 90.41           C  
ATOM    527  C   SER B  67      -8.996  12.480   8.253  1.00 90.41           C  
ATOM    528  CB  SER B  67      -7.946  12.041   6.028  1.00 90.41           C  
ATOM    529  O   SER B  67      -9.930  11.752   8.595  1.00 90.41           O  
ATOM    530  OG  SER B  67      -7.936  12.383   4.653  1.00 90.41           O  
ATOM    531  N   LYS B  68      -8.066  12.980   9.067  1.00 90.71           N  
ATOM    532  CA  LYS B  68      -8.023  12.559  10.465  1.00 90.71           C  
ATOM    533  C   LYS B  68      -9.290  12.979  11.205  1.00 90.71           C  
ATOM    534  CB  LYS B  68      -6.792  13.140  11.162  1.00 90.71           C  
ATOM    535  O   LYS B  68      -9.795  12.239  12.051  1.00 90.71           O  
ATOM    536  CG  LYS B  68      -6.331  12.340  12.371  1.00 90.71           C  
ATOM    537  CD  LYS B  68      -5.053  12.915  12.968  1.00 90.71           C  
ATOM    538  CE  LYS B  68      -3.812  12.319  12.317  1.00 90.71           C  
ATOM    539  NZ  LYS B  68      -2.561  12.970  12.808  1.00 90.71           N  
ATOM    540  N   LYS B  69      -9.887  14.070  10.819  1.00 88.21           N  
ATOM    541  CA  LYS B  69     -11.048  14.639  11.496  1.00 88.21           C  
ATOM    542  C   LYS B  69     -12.301  13.808  11.233  1.00 88.21           C  
ATOM    543  CB  LYS B  69     -11.275  16.084  11.050  1.00 88.21           C  
ATOM    544  O   LYS B  69     -13.254  13.848  12.014  1.00 88.21           O  
ATOM    545  CG  LYS B  69     -10.252  17.069  11.597  1.00 88.21           C  
ATOM    546  CD  LYS B  69     -10.566  18.497  11.170  1.00 88.21           C  
ATOM    547  CE  LYS B  69      -9.558  19.486  11.739  1.00 88.21           C  
ATOM    548  NZ  LYS B  69      -9.840  20.883  11.291  1.00 88.21           N  
ATOM    549  N   THR B  70     -12.283  13.126  10.168  1.00 89.79           N  
ATOM    550  CA  THR B  70     -13.468  12.370   9.778  1.00 89.79           C  
ATOM    551  C   THR B  70     -13.400  10.942  10.313  1.00 89.79           C  
ATOM    552  CB  THR B  70     -13.633  12.339   8.247  1.00 89.79           C  
ATOM    553  O   THR B  70     -14.353  10.174  10.170  1.00 89.79           O  
ATOM    554  CG2 THR B  70     -13.710  13.751   7.674  1.00 89.79           C  
ATOM    555  OG1 THR B  70     -12.513  11.660   7.665  1.00 89.79           O  
ATOM    556  N   MET B  71     -12.287  10.645  11.059  1.00 92.39           N  
ATOM    557  CA  MET B  71     -12.094   9.278  11.534  1.00 92.39           C  
ATOM    558  C   MET B  71     -12.645   9.109  12.946  1.00 92.39           C  
ATOM    559  CB  MET B  71     -10.612   8.900  11.502  1.00 92.39           C  
ATOM    560  O   MET B  71     -12.464   9.983  13.796  1.00 92.39           O  
ATOM    561  CG  MET B  71     -10.018   8.867  10.103  1.00 92.39           C  
ATOM    562  SD  MET B  71      -8.226   8.471  10.110  1.00 92.39           S  
ATOM    563  CE  MET B  71      -7.953   8.195   8.338  1.00 92.39           C  
ATOM    564  N   LEU B  72     -13.373   8.040  13.198  1.00 92.97           N  
ATOM    565  CA  LEU B  72     -13.838   7.727  14.545  1.00 92.97           C  
ATOM    566  C   LEU B  72     -12.661   7.482  15.484  1.00 92.97           C  
ATOM    567  CB  LEU B  72     -14.754   6.500  14.524  1.00 92.97           C  
ATOM    568  O   LEU B  72     -12.628   8.013  16.596  1.00 92.97           O  
ATOM    569  CG  LEU B  72     -16.138   6.698  13.903  1.00 92.97           C  
ATOM    570  CD1 LEU B  72     -16.822   5.351  13.695  1.00 92.97           C  
ATOM    571  CD2 LEU B  72     -16.992   7.608  14.779  1.00 92.97           C  
ATOM    572  N   VAL B  73     -11.782   6.585  14.951  1.00 93.69           N  
ATOM    573  CA  VAL B  73     -10.520   6.355  15.646  1.00 93.69           C  
ATOM    574  C   VAL B  73      -9.367   6.930  14.826  1.00 93.69           C  
ATOM    575  CB  VAL B  73     -10.285   4.852  15.914  1.00 93.69           C  
ATOM    576  O   VAL B  73      -9.042   6.415  13.753  1.00 93.69           O  
ATOM    577  CG1 VAL B  73      -8.988   4.638  16.692  1.00 93.69           C  
ATOM    578  CG2 VAL B  73     -11.470   4.255  16.671  1.00 93.69           C  
ATOM    579  N   GLN B  74      -8.787   7.910  15.333  1.00 93.05           N  
ATOM    580  CA  GLN B  74      -7.750   8.620  14.592  1.00 93.05           C  
ATOM    581  C   GLN B  74      -6.504   7.756  14.425  1.00 93.05           C  
ATOM    582  CB  GLN B  74      -7.390   9.931  15.294  1.00 93.05           C  
ATOM    583  O   GLN B  74      -6.068   7.097  15.371  1.00 93.05           O  
ATOM    584  CG  GLN B  74      -8.504  10.969  15.269  1.00 93.05           C  
ATOM    585  CD  GLN B  74      -8.098  12.281  15.913  1.00 93.05           C  
ATOM    586  NE2 GLN B  74      -8.779  13.360  15.541  1.00 93.05           N  
ATOM    587  OE1 GLN B  74      -7.180  12.325  16.738  1.00 93.05           O  
ATOM    588  N   LYS B  75      -6.083   7.768  13.179  1.00 95.25           N  
ATOM    589  CA  LYS B  75      -4.838   7.086  12.840  1.00 95.25           C  
ATOM    590  C   LYS B  75      -3.818   8.060  12.257  1.00 95.25           C  
ATOM    591  CB  LYS B  75      -5.100   5.948  11.853  1.00 95.25           C  
ATOM    592  O   LYS B  75      -4.166   8.916  11.440  1.00 95.25           O  
ATOM    593  CG  LYS B  75      -6.136   4.941  12.330  1.00 95.25           C  
ATOM    594  CD  LYS B  75      -5.600   4.084  13.469  1.00 95.25           C  
ATOM    595  CE  LYS B  75      -6.592   3.001  13.869  1.00 95.25           C  
ATOM    596  NZ  LYS B  75      -6.123   2.234  15.062  1.00 95.25           N  
ATOM    597  N   ASN B  76      -2.564   7.902  12.633  1.00 93.30           N  
ATOM    598  CA  ASN B  76      -1.541   8.867  12.244  1.00 93.30           C  
ATOM    599  C   ASN B  76      -0.959   8.544  10.871  1.00 93.30           C  
ATOM    600  CB  ASN B  76      -0.428   8.924  13.292  1.00 93.30           C  
ATOM    601  O   ASN B  76      -0.293   9.382  10.261  1.00 93.30           O  
ATOM    602  CG  ASN B  76      -0.890   9.533  14.602  1.00 93.30           C  
ATOM    603  ND2 ASN B  76      -0.368   9.021  15.710  1.00 93.30           N  
ATOM    604  OD1 ASN B  76      -1.710  10.455  14.617  1.00 93.30           O  
ATOM    605  N   VAL B  77      -1.229   7.322  10.448  1.00 97.04           N  
ATOM    606  CA  VAL B  77      -0.722   6.901   9.146  1.00 97.04           C  
ATOM    607  C   VAL B  77      -1.875   6.396   8.281  1.00 97.04           C  
ATOM    608  CB  VAL B  77       0.359   5.805   9.285  1.00 97.04           C  
ATOM    609  O   VAL B  77      -2.807   5.765   8.785  1.00 97.04           O  
ATOM    610  CG1 VAL B  77       0.791   5.295   7.912  1.00 97.04           C  
ATOM    611  CG2 VAL B  77       1.561   6.338  10.063  1.00 97.04           C  
ATOM    612  N   THR B  78      -1.811   6.711   7.029  1.00 96.98           N  
ATOM    613  CA  THR B  78      -2.727   6.174   6.029  1.00 96.98           C  
ATOM    614  C   THR B  78      -1.989   5.261   5.054  1.00 96.98           C  
ATOM    615  CB  THR B  78      -3.427   7.303   5.250  1.00 96.98           C  
ATOM    616  O   THR B  78      -0.908   5.604   4.572  1.00 96.98           O  
ATOM    617  CG2 THR B  78      -4.332   6.739   4.159  1.00 96.98           C  
ATOM    618  OG1 THR B  78      -4.218   8.082   6.156  1.00 96.98           O  
ATOM    619  N   SER B  79      -2.535   4.088   4.901  1.00 98.12           N  
ATOM    620  CA  SER B  79      -2.028   3.140   3.914  1.00 98.12           C  
ATOM    621  C   SER B  79      -3.038   2.914   2.794  1.00 98.12           C  
ATOM    622  CB  SER B  79      -1.683   1.807   4.579  1.00 98.12           C  
ATOM    623  O   SER B  79      -4.164   2.479   3.046  1.00 98.12           O  
ATOM    624  OG  SER B  79      -1.257   0.859   3.614  1.00 98.12           O  
ATOM    625  N   GLU B  80      -2.641   3.231   1.532  1.00 98.50           N  
ATOM    626  CA  GLU B  80      -3.425   2.984   0.325  1.00 98.50           C  
ATOM    627  C   GLU B  80      -2.834   1.839  -0.492  1.00 98.50           C  
ATOM    628  CB  GLU B  80      -3.510   4.252  -0.529  1.00 98.50           C  
ATOM    629  O   GLU B  80      -1.636   1.830  -0.782  1.00 98.50           O  
ATOM    630  CG  GLU B  80      -4.109   5.446   0.199  1.00 98.50           C  
ATOM    631  CD  GLU B  80      -4.104   6.719  -0.631  1.00 98.50           C  
ATOM    632  OE1 GLU B  80      -4.589   7.765  -0.142  1.00 98.50           O  
ATOM    633  OE2 GLU B  80      -3.612   6.671  -1.781  1.00 98.50           O  
ATOM    634  N   SER B  81      -3.771   0.951  -0.852  1.00 98.55           N  
ATOM    635  CA  SER B  81      -3.166  -0.191  -1.529  1.00 98.55           C  
ATOM    636  C   SER B  81      -4.133  -0.818  -2.528  1.00 98.55           C  
ATOM    637  CB  SER B  81      -2.718  -1.242  -0.513  1.00 98.55           C  
ATOM    638  O   SER B  81      -5.350  -0.663  -2.403  1.00 98.55           O  
ATOM    639  OG  SER B  81      -3.807  -1.658   0.294  1.00 98.55           O  
ATOM    640  N   THR B  82      -3.530  -1.492  -3.515  1.00 98.58           N  
ATOM    641  CA  THR B  82      -4.194  -2.427  -4.417  1.00 98.58           C  
ATOM    642  C   THR B  82      -3.489  -3.780  -4.407  1.00 98.58           C  
ATOM    643  CB  THR B  82      -4.238  -1.879  -5.856  1.00 98.58           C  
ATOM    644  O   THR B  82      -2.296  -3.863  -4.108  1.00 98.58           O  
ATOM    645  CG2 THR B  82      -4.991  -0.554  -5.917  1.00 98.58           C  
ATOM    646  OG1 THR B  82      -2.899  -1.677  -6.325  1.00 98.58           O  
ATOM    647  N   CYS B  83      -4.245  -4.813  -4.650  1.00 98.37           N  
ATOM    648  CA  CYS B  83      -3.711  -6.170  -4.641  1.00 98.37           C  
ATOM    649  C   CYS B  83      -4.109  -6.921  -5.906  1.00 98.37           C  
ATOM    650  CB  CYS B  83      -4.202  -6.931  -3.410  1.00 98.37           C  
ATOM    651  O   CYS B  83      -5.094  -6.570  -6.557  1.00 98.37           O  
ATOM    652  SG  CYS B  83      -3.569  -6.276  -1.850  1.00 98.37           S  
ATOM    653  N   CYS B  84      -3.311  -7.882  -6.285  1.00 97.61           N  
ATOM    654  CA  CYS B  84      -3.555  -8.683  -7.480  1.00 97.61           C  
ATOM    655  C   CYS B  84      -4.712  -9.650  -7.260  1.00 97.61           C  
ATOM    656  CB  CYS B  84      -2.298  -9.457  -7.873  1.00 97.61           C  
ATOM    657  O   CYS B  84      -4.589 -10.606  -6.492  1.00 97.61           O  
ATOM    658  SG  CYS B  84      -2.403 -10.240  -9.497  1.00 97.61           S  
ATOM    659  N   VAL B  85      -5.835  -9.365  -7.929  1.00 96.63           N  
ATOM    660  CA  VAL B  85      -7.051 -10.154  -7.760  1.00 96.63           C  
ATOM    661  C   VAL B  85      -7.595 -10.564  -9.127  1.00 96.63           C  
ATOM    662  CB  VAL B  85      -8.127  -9.377  -6.970  1.00 96.63           C  
ATOM    663  O   VAL B  85      -7.165 -10.038 -10.156  1.00 96.63           O  
ATOM    664  CG1 VAL B  85      -7.636  -9.059  -5.558  1.00 96.63           C  
ATOM    665  CG2 VAL B  85      -8.508  -8.095  -7.707  1.00 96.63           C  
ATOM    666  N   ALA B  86      -8.449 -11.525  -9.132  1.00 96.36           N  
ATOM    667  CA  ALA B  86      -9.051 -12.004 -10.374  1.00 96.36           C  
ATOM    668  C   ALA B  86     -10.149 -11.057 -10.852  1.00 96.36           C  
ATOM    669  CB  ALA B  86      -9.611 -13.411 -10.186  1.00 96.36           C  
ATOM    670  O   ALA B  86     -11.043 -10.696 -10.084  1.00 96.36           O  
ATOM    671  N   LYS B  87      -9.938 -10.564 -12.090  1.00 97.32           N  
ATOM    672  CA  LYS B  87     -10.995  -9.791 -12.735  1.00 97.32           C  
ATOM    673  C   LYS B  87     -12.121 -10.698 -13.221  1.00 97.32           C  
ATOM    674  CB  LYS B  87     -10.431  -8.983 -13.905  1.00 97.32           C  
ATOM    675  O   LYS B  87     -13.294 -10.321 -13.174  1.00 97.32           O  
ATOM    676  CG  LYS B  87     -11.429  -8.019 -14.529  1.00 97.32           C  
ATOM    677  CD  LYS B  87     -10.792  -7.199 -15.644  1.00 97.32           C  
ATOM    678  CE  LYS B  87     -11.790  -6.235 -16.270  1.00 97.32           C  
ATOM    679  NZ  LYS B  87     -11.162  -5.405 -17.341  1.00 97.32           N  
ATOM    680  N   SER B  88     -11.729 -11.936 -13.672  1.00 97.07           N  
ATOM    681  CA  SER B  88     -12.673 -12.952 -14.126  1.00 97.07           C  
ATOM    682  C   SER B  88     -12.113 -14.356 -13.927  1.00 97.07           C  
ATOM    683  CB  SER B  88     -13.024 -12.738 -15.599  1.00 97.07           C  
ATOM    684  O   SER B  88     -10.898 -14.537 -13.826  1.00 97.07           O  
ATOM    685  OG  SER B  88     -11.867 -12.837 -16.411  1.00 97.07           O  
ATOM    686  N   TYR B  89     -13.066 -15.336 -13.785  1.00 95.41           N  
ATOM    687  CA  TYR B  89     -12.659 -16.726 -13.611  1.00 95.41           C  
ATOM    688  C   TYR B  89     -13.781 -17.677 -14.012  1.00 95.41           C  
ATOM    689  CB  TYR B  89     -12.246 -16.988 -12.160  1.00 95.41           C  
ATOM    690  O   TYR B  89     -14.934 -17.262 -14.152  1.00 95.41           O  
ATOM    691  CG  TYR B  89     -13.351 -16.742 -11.161  1.00 95.41           C  
ATOM    692  CD1 TYR B  89     -13.513 -15.492 -10.566  1.00 95.41           C  
ATOM    693  CD2 TYR B  89     -14.233 -17.757 -10.808  1.00 95.41           C  
ATOM    694  CE1 TYR B  89     -14.528 -15.261  -9.644  1.00 95.41           C  
ATOM    695  CE2 TYR B  89     -15.252 -17.538  -9.887  1.00 95.41           C  
ATOM    696  OH  TYR B  89     -16.398 -16.065  -8.399  1.00 95.41           O  
ATOM    697  CZ  TYR B  89     -15.391 -16.288  -9.311  1.00 95.41           C  
ATOM    698  N   ASN B  90     -13.357 -18.901 -14.284  1.00 94.15           N  
ATOM    699  CA  ASN B  90     -14.292 -20.006 -14.465  1.00 94.15           C  
ATOM    700  C   ASN B  90     -14.166 -21.036 -13.346  1.00 94.15           C  
ATOM    701  CB  ASN B  90     -14.080 -20.671 -15.826  1.00 94.15           C  
ATOM    702  O   ASN B  90     -13.065 -21.298 -12.859  1.00 94.15           O  
ATOM    703  CG  ASN B  90     -14.299 -19.717 -16.983  1.00 94.15           C  
ATOM    704  ND2 ASN B  90     -13.413 -19.770 -17.971  1.00 94.15           N  
ATOM    705  OD1 ASN B  90     -15.255 -18.937 -16.989  1.00 94.15           O  
ATOM    706  N   ARG B  91     -15.339 -21.584 -12.958  1.00 91.40           N  
ATOM    707  CA  ARG B  91     -15.302 -22.647 -11.959  1.00 91.40           C  
ATOM    708  C   ARG B  91     -15.098 -24.009 -12.614  1.00 91.40           C  
ATOM    709  CB  ARG B  91     -16.589 -22.652 -11.131  1.00 91.40           C  
ATOM    710  O   ARG B  91     -15.763 -24.335 -13.599  1.00 91.40           O  
ATOM    711  CG  ARG B  91     -16.733 -21.452 -10.208  1.00 91.40           C  
ATOM    712  CD  ARG B  91     -17.961 -21.570  -9.316  1.00 91.40           C  
ATOM    713  NE  ARG B  91     -18.067 -20.444  -8.393  1.00 91.40           N  
ATOM    714  NH1 ARG B  91     -20.029 -21.166  -7.411  1.00 91.40           N  
ATOM    715  NH2 ARG B  91     -19.045 -19.216  -6.717  1.00 91.40           N  
ATOM    716  CZ  ARG B  91     -19.047 -20.278  -7.509  1.00 91.40           C  
ATOM    717  N   VAL B  92     -14.072 -24.697 -12.080  1.00 89.07           N  
ATOM    718  CA  VAL B  92     -13.752 -26.014 -12.621  1.00 89.07           C  
ATOM    719  C   VAL B  92     -13.646 -27.028 -11.484  1.00 89.07           C  
ATOM    720  CB  VAL B  92     -12.441 -25.989 -13.437  1.00 89.07           C  
ATOM    721  O   VAL B  92     -13.221 -26.687 -10.378  1.00 89.07           O  
ATOM    722  CG1 VAL B  92     -12.135 -27.371 -14.011  1.00 89.07           C  
ATOM    723  CG2 VAL B  92     -12.528 -24.951 -14.554  1.00 89.07           C  
ATOM    724  N   THR B  93     -14.185 -28.170 -11.779  1.00 85.46           N  
ATOM    725  CA  THR B  93     -14.076 -29.252 -10.806  1.00 85.46           C  
ATOM    726  C   THR B  93     -12.743 -29.980 -10.954  1.00 85.46           C  
ATOM    727  CB  THR B  93     -15.233 -30.257 -10.957  1.00 85.46           C  
ATOM    728  O   THR B  93     -12.365 -30.376 -12.058  1.00 85.46           O  
ATOM    729  CG2 THR B  93     -15.211 -31.292  -9.837  1.00 85.46           C  
ATOM    730  OG1 THR B  93     -16.479 -29.552 -10.916  1.00 85.46           O  
ATOM    731  N   VAL B  94     -11.972 -29.981  -9.896  1.00 80.92           N  
ATOM    732  CA  VAL B  94     -10.671 -30.640  -9.927  1.00 80.92           C  
ATOM    733  C   VAL B  94     -10.760 -31.994  -9.227  1.00 80.92           C  
ATOM    734  CB  VAL B  94      -9.578 -29.770  -9.268  1.00 80.92           C  
ATOM    735  O   VAL B  94     -11.799 -32.340  -8.661  1.00 80.92           O  
ATOM    736  CG1 VAL B  94      -9.277 -28.540 -10.123  1.00 80.92           C  
ATOM    737  CG2 VAL B  94     -10.004 -29.354  -7.861  1.00 80.92           C  
ATOM    738  N   MET B  95      -9.702 -32.735  -9.363  1.00 75.11           N  
ATOM    739  CA  MET B  95      -9.656 -34.069  -8.773  1.00 75.11           C  
ATOM    740  C   MET B  95     -10.099 -34.034  -7.314  1.00 75.11           C  
ATOM    741  CB  MET B  95      -8.248 -34.657  -8.878  1.00 75.11           C  
ATOM    742  O   MET B  95      -9.711 -33.137  -6.564  1.00 75.11           O  
ATOM    743  CG  MET B  95      -7.897 -35.162 -10.268  1.00 75.11           C  
ATOM    744  SD  MET B  95      -6.223 -35.910 -10.341  1.00 75.11           S  
ATOM    745  CE  MET B  95      -6.537 -37.482  -9.492  1.00 75.11           C  
ATOM    746  N   GLY B  96     -11.017 -34.896  -6.893  1.00 76.56           N  
ATOM    747  CA  GLY B  96     -11.525 -34.981  -5.533  1.00 76.56           C  
ATOM    748  C   GLY B  96     -12.875 -34.311  -5.358  1.00 76.56           C  
ATOM    749  O   GLY B  96     -13.407 -34.257  -4.248  1.00 76.56           O  
ATOM    750  N   GLY B  97     -13.276 -33.719  -6.384  1.00 76.84           N  
ATOM    751  CA  GLY B  97     -14.612 -33.147  -6.357  1.00 76.84           C  
ATOM    752  C   GLY B  97     -14.632 -31.696  -5.913  1.00 76.84           C  
ATOM    753  O   GLY B  97     -15.702 -31.114  -5.722  1.00 76.84           O  
ATOM    754  N   PHE B  98     -13.405 -31.125  -5.743  1.00 79.00           N  
ATOM    755  CA  PHE B  98     -13.341 -29.733  -5.311  1.00 79.00           C  
ATOM    756  C   PHE B  98     -13.503 -28.790  -6.497  1.00 79.00           C  
ATOM    757  CB  PHE B  98     -12.018 -29.452  -4.593  1.00 79.00           C  
ATOM    758  O   PHE B  98     -13.004 -29.068  -7.590  1.00 79.00           O  
ATOM    759  CG  PHE B  98     -11.825 -30.258  -3.337  1.00 79.00           C  
ATOM    760  CD1 PHE B  98     -12.404 -29.854  -2.140  1.00 79.00           C  
ATOM    761  CD2 PHE B  98     -11.064 -31.419  -3.353  1.00 79.00           C  
ATOM    762  CE1 PHE B  98     -12.227 -30.598  -0.976  1.00 79.00           C  
ATOM    763  CE2 PHE B  98     -10.883 -32.168  -2.194  1.00 79.00           C  
ATOM    764  CZ  PHE B  98     -11.464 -31.755  -1.006  1.00 79.00           C  
ATOM    765  N   LYS B  99     -14.288 -27.710  -6.234  1.00 86.08           N  
ATOM    766  CA  LYS B  99     -14.433 -26.656  -7.234  1.00 86.08           C  
ATOM    767  C   LYS B  99     -13.412 -25.544  -7.013  1.00 86.08           C  
ATOM    768  CB  LYS B  99     -15.850 -26.080  -7.205  1.00 86.08           C  
ATOM    769  O   LYS B  99     -13.280 -25.027  -5.902  1.00 86.08           O  
ATOM    770  CG  LYS B  99     -16.922 -27.049  -7.680  1.00 86.08           C  
ATOM    771  CD  LYS B  99     -18.286 -26.375  -7.766  1.00 86.08           C  
ATOM    772  CE  LYS B  99     -19.362 -27.346  -8.232  1.00 86.08           C  
ATOM    773  NZ  LYS B  99     -20.706 -26.698  -8.289  1.00 86.08           N  
ATOM    774  N   VAL B 100     -12.669 -25.304  -8.084  1.00 88.37           N  
ATOM    775  CA  VAL B 100     -11.660 -24.255  -7.989  1.00 88.37           C  
ATOM    776  C   VAL B 100     -11.972 -23.145  -8.990  1.00 88.37           C  
ATOM    777  CB  VAL B 100     -10.239 -24.810  -8.234  1.00 88.37           C  
ATOM    778  O   VAL B 100     -12.626 -23.384 -10.007  1.00 88.37           O  
ATOM    779  CG1 VAL B 100      -9.866 -25.832  -7.162  1.00 88.37           C  
ATOM    780  CG2 VAL B 100     -10.143 -25.432  -9.626  1.00 88.37           C  
ATOM    781  N   GLU B 101     -11.608 -21.961  -8.552  1.00 92.37           N  
ATOM    782  CA  GLU B 101     -11.740 -20.825  -9.459  1.00 92.37           C  
ATOM    783  C   GLU B 101     -10.530 -20.713 -10.383  1.00 92.37           C  
ATOM    784  CB  GLU B 101     -11.921 -19.526  -8.670  1.00 92.37           C  
ATOM    785  O   GLU B 101      -9.427 -20.395  -9.934  1.00 92.37           O  
ATOM    786  CG  GLU B 101     -13.216 -19.467  -7.872  1.00 92.37           C  
ATOM    787  CD  GLU B 101     -13.412 -18.147  -7.143  1.00 92.37           C  
ATOM    788  OE1 GLU B 101     -14.509 -17.918  -6.585  1.00 92.37           O  
ATOM    789  OE2 GLU B 101     -12.460 -17.334  -7.130  1.00 92.37           O  
ATOM    790  N   ASN B 102     -10.690 -21.071 -11.607  1.00 94.18           N  
ATOM    791  CA  ASN B 102      -9.672 -20.880 -12.634  1.00 94.18           C  
ATOM    792  C   ASN B 102      -9.696 -19.459 -13.190  1.00 94.18           C  
ATOM    793  CB  ASN B 102      -9.851 -21.895 -13.764  1.00 94.18           C  
ATOM    794  O   ASN B 102     -10.557 -19.120 -14.003  1.00 94.18           O  
ATOM    795  CG  ASN B 102      -8.683 -21.907 -14.730  1.00 94.18           C  
ATOM    796  ND2 ASN B 102      -8.881 -22.517 -15.893  1.00 94.18           N  
ATOM    797  OD1 ASN B 102      -7.612 -21.372 -14.434  1.00 94.18           O  
ATOM    798  N   HIS B 103      -8.766 -18.649 -12.796  1.00 96.74           N  
ATOM    799  CA  HIS B 103      -8.757 -17.237 -13.162  1.00 96.74           C  
ATOM    800  C   HIS B 103      -8.510 -17.055 -14.656  1.00 96.74           C  
ATOM    801  CB  HIS B 103      -7.697 -16.482 -12.358  1.00 96.74           C  
ATOM    802  O   HIS B 103      -7.687 -17.762 -15.243  1.00 96.74           O  
ATOM    803  CG  HIS B 103      -7.927 -16.515 -10.881  1.00 96.74           C  
ATOM    804  CD2 HIS B 103      -9.021 -16.853 -10.159  1.00 96.74           C  
ATOM    805  ND1 HIS B 103      -6.955 -16.165  -9.969  1.00 96.74           N  
ATOM    806  CE1 HIS B 103      -7.443 -16.289  -8.745  1.00 96.74           C  
ATOM    807  NE2 HIS B 103      -8.695 -16.705  -8.833  1.00 96.74           N  
ATOM    808  N   THR B 104      -9.179 -16.137 -15.291  1.00 97.23           N  
ATOM    809  CA  THR B 104      -9.057 -15.903 -16.726  1.00 97.23           C  
ATOM    810  C   THR B 104      -8.549 -14.490 -17.001  1.00 97.23           C  
ATOM    811  CB  THR B 104     -10.402 -16.116 -17.443  1.00 97.23           C  
ATOM    812  O   THR B 104      -8.085 -14.196 -18.104  1.00 97.23           O  
ATOM    813  CG2 THR B 104     -10.838 -17.576 -17.371  1.00 97.23           C  
ATOM    814  OG1 THR B 104     -11.403 -15.299 -16.823  1.00 97.23           O  
ATOM    815  N   ALA B 105      -8.626 -13.612 -16.062  1.00 98.11           N  
ATOM    816  CA  ALA B 105      -8.114 -12.247 -16.145  1.00 98.11           C  
ATOM    817  C   ALA B 105      -7.749 -11.712 -14.763  1.00 98.11           C  
ATOM    818  CB  ALA B 105      -9.139 -11.333 -16.812  1.00 98.11           C  
ATOM    819  O   ALA B 105      -8.405 -12.039 -13.771  1.00 98.11           O  
ATOM    820  N   CYS B 106      -6.628 -10.915 -14.722  1.00 97.96           N  
ATOM    821  CA  CYS B 106      -6.137 -10.365 -13.463  1.00 97.96           C  
ATOM    822  C   CYS B 106      -6.042  -8.846 -13.532  1.00 97.96           C  
ATOM    823  CB  CYS B 106      -4.771 -10.956 -13.117  1.00 97.96           C  
ATOM    824  O   CYS B 106      -5.919  -8.276 -14.618  1.00 97.96           O  
ATOM    825  SG  CYS B 106      -4.728 -12.761 -13.154  1.00 97.96           S  
ATOM    826  N   HIS B 107      -6.072  -8.177 -12.416  1.00 98.19           N  
ATOM    827  CA  HIS B 107      -5.821  -6.744 -12.312  1.00 98.19           C  
ATOM    828  C   HIS B 107      -5.527  -6.339 -10.871  1.00 98.19           C  
ATOM    829  CB  HIS B 107      -7.014  -5.951 -12.848  1.00 98.19           C  
ATOM    830  O   HIS B 107      -5.779  -7.109  -9.942  1.00 98.19           O  
ATOM    831  CG  HIS B 107      -8.234  -6.047 -11.987  1.00 98.19           C  
ATOM    832  CD2 HIS B 107      -8.490  -6.797 -10.890  1.00 98.19           C  
ATOM    833  ND1 HIS B 107      -9.373  -5.309 -12.225  1.00 98.19           N  
ATOM    834  CE1 HIS B 107     -10.280  -5.602 -11.308  1.00 98.19           C  
ATOM    835  NE2 HIS B 107      -9.769  -6.503 -10.486  1.00 98.19           N  
ATOM    836  N   CYS B 108      -4.896  -5.226 -10.692  1.00 98.41           N  
ATOM    837  CA  CYS B 108      -4.675  -4.658  -9.367  1.00 98.41           C  
ATOM    838  C   CYS B 108      -5.896  -3.876  -8.898  1.00 98.41           C  
ATOM    839  CB  CYS B 108      -3.447  -3.749  -9.370  1.00 98.41           C  
ATOM    840  O   CYS B 108      -6.271  -2.875  -9.512  1.00 98.41           O  
ATOM    841  SG  CYS B 108      -1.896  -4.622  -9.677  1.00 98.41           S  
ATOM    842  N   SER B 109      -6.466  -4.360  -7.792  1.00 98.00           N  
ATOM    843  CA  SER B 109      -7.700  -3.777  -7.276  1.00 98.00           C  
ATOM    844  C   SER B 109      -7.789  -3.922  -5.760  1.00 98.00           C  
ATOM    845  CB  SER B 109      -8.917  -4.432  -7.931  1.00 98.00           C  
ATOM    846  O   SER B 109      -6.789  -3.767  -5.057  1.00 98.00           O  
ATOM    847  OG  SER B 109     -10.096  -3.698  -7.648  1.00 98.00           O  
ATOM    848  N   THR B 110      -8.948  -4.141  -5.204  1.00 96.87           N  
ATOM    849  CA  THR B 110      -9.209  -4.138  -3.769  1.00 96.87           C  
ATOM    850  C   THR B 110      -8.455  -5.271  -3.080  1.00 96.87           C  
ATOM    851  CB  THR B 110     -10.715  -4.266  -3.475  1.00 96.87           C  
ATOM    852  O   THR B 110      -8.443  -6.403  -3.568  1.00 96.87           O  
ATOM    853  CG2 THR B 110     -10.987  -4.234  -1.975  1.00 96.87           C  
ATOM    854  OG1 THR B 110     -11.412  -3.181  -4.099  1.00 96.87           O  
ATOM    855  N   CYS B 111      -7.805  -4.895  -1.986  1.00 97.49           N  
ATOM    856  CA  CYS B 111      -7.187  -5.890  -1.117  1.00 97.49           C  
ATOM    857  C   CYS B 111      -8.193  -6.436  -0.111  1.00 97.49           C  
ATOM    858  CB  CYS B 111      -5.990  -5.290  -0.381  1.00 97.49           C  
ATOM    859  O   CYS B 111      -8.797  -5.674   0.646  1.00 97.49           O  
ATOM    860  SG  CYS B 111      -4.751  -4.564  -1.476  1.00 97.49           S  
ATOM    861  N   TYR B 112      -8.227  -7.745  -0.038  1.00 93.16           N  
ATOM    862  CA  TYR B 112      -9.233  -8.354   0.826  1.00 93.16           C  
ATOM    863  C   TYR B 112      -8.600  -8.900   2.100  1.00 93.16           C  
ATOM    864  CB  TYR B 112      -9.969  -9.475   0.086  1.00 93.16           C  
ATOM    865  O   TYR B 112      -9.265  -9.015   3.132  1.00 93.16           O  
ATOM    866  CG  TYR B 112     -10.785  -8.994  -1.089  1.00 93.16           C  
ATOM    867  CD1 TYR B 112     -12.010  -8.359  -0.898  1.00 93.16           C  
ATOM    868  CD2 TYR B 112     -10.333  -9.174  -2.392  1.00 93.16           C  
ATOM    869  CE1 TYR B 112     -12.766  -7.915  -1.977  1.00 93.16           C  
ATOM    870  CE2 TYR B 112     -11.081  -8.735  -3.479  1.00 93.16           C  
ATOM    871  OH  TYR B 112     -13.039  -7.670  -4.335  1.00 93.16           O  
ATOM    872  CZ  TYR B 112     -12.294  -8.107  -3.262  1.00 93.16           C  
ATOM    873  N   TYR B 113      -7.364  -9.130   2.105  1.00 95.29           N  
ATOM    874  CA  TYR B 113      -6.720  -9.824   3.215  1.00 95.29           C  
ATOM    875  C   TYR B 113      -5.391  -9.170   3.570  1.00 95.29           C  
ATOM    876  CB  TYR B 113      -6.501 -11.300   2.871  1.00 95.29           C  
ATOM    877  O   TYR B 113      -4.385  -9.857   3.764  1.00 95.29           O  
ATOM    878  CG  TYR B 113      -7.761 -12.022   2.462  1.00 95.29           C  
ATOM    879  CD1 TYR B 113      -8.732 -12.358   3.403  1.00 95.29           C  
ATOM    880  CD2 TYR B 113      -7.984 -12.371   1.134  1.00 95.29           C  
ATOM    881  CE1 TYR B 113      -9.894 -13.026   3.031  1.00 95.29           C  
ATOM    882  CE2 TYR B 113      -9.143 -13.038   0.750  1.00 95.29           C  
ATOM    883  OH  TYR B 113     -11.239 -14.021   1.330  1.00 95.29           O  
ATOM    884  CZ  TYR B 113     -10.091 -13.360   1.704  1.00 95.29           C  
ATOM    885  N   HIS B 114      -5.330  -7.817   3.669  1.00 97.21           N  
ATOM    886  CA  HIS B 114      -4.074  -7.107   3.879  1.00 97.21           C  
ATOM    887  C   HIS B 114      -4.015  -6.492   5.274  1.00 97.21           C  
ATOM    888  CB  HIS B 114      -3.888  -6.020   2.818  1.00 97.21           C  
ATOM    889  O   HIS B 114      -3.104  -5.718   5.578  1.00 97.21           O  
ATOM    890  CG  HIS B 114      -4.840  -4.875   2.959  1.00 97.21           C  
ATOM    891  CD2 HIS B 114      -4.639  -3.595   3.349  1.00 97.21           C  
ATOM    892  ND1 HIS B 114      -6.186  -4.988   2.684  1.00 97.21           N  
ATOM    893  CE1 HIS B 114      -6.772  -3.823   2.899  1.00 97.21           C  
ATOM    894  NE2 HIS B 114      -5.856  -2.960   3.303  1.00 97.21           N  
ATOM    895  N   LYS B 115      -5.086  -6.679   6.105  1.00 96.86           N  
ATOM    896  CA  LYS B 115      -5.169  -6.021   7.406  1.00 96.86           C  
ATOM    897  C   LYS B 115      -4.816  -6.986   8.533  1.00 96.86           C  
ATOM    898  CB  LYS B 115      -6.569  -5.445   7.628  1.00 96.86           C  
ATOM    899  O   LYS B 115      -5.158  -8.169   8.475  1.00 96.86           O  
ATOM    900  CG  LYS B 115      -6.994  -4.430   6.578  1.00 96.86           C  
ATOM    901  CD  LYS B 115      -8.444  -4.003   6.768  1.00 96.86           C  
ATOM    902  CE  LYS B 115      -8.907  -3.079   5.649  1.00 96.86           C  
ATOM    903  NZ  LYS B 115     -10.359  -2.749   5.769  1.00 96.86           N  
ATOM    904  N   SER B 116      -4.136  -6.463   9.563  1.00 95.49           N  
ATOM    905  CA  SER B 116      -3.879  -7.188  10.803  1.00 95.49           C  
ATOM    906  C   SER B 116      -4.314  -6.376  12.018  1.00 95.49           C  
ATOM    907  CB  SER B 116      -2.396  -7.541  10.920  1.00 95.49           C  
ATOM    908  O   SER B 116      -4.464  -5.155  11.934  1.00 95.49           O  
ATOM    909  OG  SER B 116      -1.615  -6.375  11.120  1.00 95.49           O  
TER     910      SER B 116                                                      
ATOM    911  N   MET C   1      42.841 -30.005 -34.097  1.00 52.19           N  
ATOM    912  CA  MET C   1      42.831 -28.732 -33.383  1.00 52.19           C  
ATOM    913  C   MET C   1      41.800 -27.780 -33.981  1.00 52.19           C  
ATOM    914  CB  MET C   1      44.217 -28.087 -33.413  1.00 52.19           C  
ATOM    915  O   MET C   1      41.451 -26.771 -33.367  1.00 52.19           O  
ATOM    916  CG  MET C   1      45.040 -28.343 -32.161  1.00 52.19           C  
ATOM    917  SD  MET C   1      46.655 -27.473 -32.191  1.00 52.19           S  
ATOM    918  CE  MET C   1      47.720 -28.797 -32.827  1.00 52.19           C  
ATOM    919  N   GLU C   2      41.419 -28.073 -35.271  1.00 62.93           N  
ATOM    920  CA  GLU C   2      40.430 -27.296 -36.013  1.00 62.93           C  
ATOM    921  C   GLU C   2      39.014 -27.612 -35.541  1.00 62.93           C  
ATOM    922  CB  GLU C   2      40.555 -27.560 -37.515  1.00 62.93           C  
ATOM    923  O   GLU C   2      38.129 -26.755 -35.596  1.00 62.93           O  
ATOM    924  CG  GLU C   2      41.750 -26.876 -38.163  1.00 62.93           C  
ATOM    925  CD  GLU C   2      41.456 -25.454 -38.613  1.00 62.93           C  
ATOM    926  OE1 GLU C   2      42.339 -24.578 -38.472  1.00 62.93           O  
ATOM    927  OE2 GLU C   2      40.333 -25.214 -39.110  1.00 62.93           O  
ATOM    928  N   MET C   3      38.740 -28.828 -35.036  1.00 65.81           N  
ATOM    929  CA  MET C   3      37.423 -29.193 -34.523  1.00 65.81           C  
ATOM    930  C   MET C   3      37.115 -28.442 -33.232  1.00 65.81           C  
ATOM    931  CB  MET C   3      37.338 -30.702 -34.284  1.00 65.81           C  
ATOM    932  O   MET C   3      35.972 -28.046 -32.997  1.00 65.81           O  
ATOM    933  CG  MET C   3      36.465 -31.434 -35.290  1.00 65.81           C  
ATOM    934  SD  MET C   3      36.551 -33.257 -35.100  1.00 65.81           S  
ATOM    935  CE  MET C   3      35.383 -33.491 -33.732  1.00 65.81           C  
ATOM    936  N   PHE C   4      38.229 -28.120 -32.431  1.00 64.14           N  
ATOM    937  CA  PHE C   4      38.033 -27.403 -31.176  1.00 64.14           C  
ATOM    938  C   PHE C   4      37.786 -25.921 -31.433  1.00 64.14           C  
ATOM    939  CB  PHE C   4      39.246 -27.581 -30.258  1.00 64.14           C  
ATOM    940  O   PHE C   4      37.052 -25.270 -30.686  1.00 64.14           O  
ATOM    941  CG  PHE C   4      39.183 -28.817 -29.402  1.00 64.14           C  
ATOM    942  CD1 PHE C   4      38.523 -28.800 -28.179  1.00 64.14           C  
ATOM    943  CD2 PHE C   4      39.784 -29.998 -29.821  1.00 64.14           C  
ATOM    944  CE1 PHE C   4      38.463 -29.942 -27.385  1.00 64.14           C  
ATOM    945  CE2 PHE C   4      39.728 -31.143 -29.032  1.00 64.14           C  
ATOM    946  CZ  PHE C   4      39.068 -31.113 -27.814  1.00 64.14           C  
ATOM    947  N   GLN C   5      38.258 -25.447 -32.595  1.00 62.04           N  
ATOM    948  CA  GLN C   5      38.091 -24.033 -32.916  1.00 62.04           C  
ATOM    949  C   GLN C   5      36.663 -23.736 -33.366  1.00 62.04           C  
ATOM    950  CB  GLN C   5      39.083 -23.607 -33.999  1.00 62.04           C  
ATOM    951  O   GLN C   5      36.098 -22.700 -33.011  1.00 62.04           O  
ATOM    952  CG  GLN C   5      40.151 -22.639 -33.509  1.00 62.04           C  
ATOM    953  CD  GLN C   5      41.472 -22.806 -34.235  1.00 62.04           C  
ATOM    954  NE2 GLN C   5      42.535 -22.243 -33.669  1.00 62.04           N  
ATOM    955  OE1 GLN C   5      41.538 -23.436 -35.295  1.00 62.04           O  
ATOM    956  N   GLY C   6      36.060 -24.732 -34.075  1.00 61.49           N  
ATOM    957  CA  GLY C   6      34.675 -24.582 -34.495  1.00 61.49           C  
ATOM    958  C   GLY C   6      33.694 -24.627 -33.339  1.00 61.49           C  
ATOM    959  O   GLY C   6      32.685 -23.919 -33.347  1.00 61.49           O  
ATOM    960  N   LEU C   7      34.073 -25.448 -32.322  1.00 61.98           N  
ATOM    961  CA  LEU C   7      33.214 -25.571 -31.149  1.00 61.98           C  
ATOM    962  C   LEU C   7      33.275 -24.309 -30.296  1.00 61.98           C  
ATOM    963  CB  LEU C   7      33.619 -26.787 -30.313  1.00 61.98           C  
ATOM    964  O   LEU C   7      32.259 -23.875 -29.748  1.00 61.98           O  
ATOM    965  CG  LEU C   7      32.515 -27.428 -29.469  1.00 61.98           C  
ATOM    966  CD1 LEU C   7      31.722 -28.427 -30.305  1.00 61.98           C  
ATOM    967  CD2 LEU C   7      33.108 -28.105 -28.238  1.00 61.98           C  
ATOM    968  N   LEU C   8      34.463 -23.682 -30.279  1.00 58.77           N  
ATOM    969  CA  LEU C   8      34.637 -22.457 -29.506  1.00 58.77           C  
ATOM    970  C   LEU C   8      33.945 -21.281 -30.187  1.00 58.77           C  
ATOM    971  CB  LEU C   8      36.125 -22.150 -29.317  1.00 58.77           C  
ATOM    972  O   LEU C   8      33.336 -20.443 -29.519  1.00 58.77           O  
ATOM    973  CG  LEU C   8      36.479 -21.186 -28.182  1.00 58.77           C  
ATOM    974  CD1 LEU C   8      36.533 -21.931 -26.852  1.00 58.77           C  
ATOM    975  CD2 LEU C   8      37.806 -20.491 -28.466  1.00 58.77           C  
ATOM    976  N   LEU C   9      33.977 -21.222 -31.513  1.00 58.59           N  
ATOM    977  CA  LEU C   9      33.317 -20.138 -32.233  1.00 58.59           C  
ATOM    978  C   LEU C   9      31.801 -20.239 -32.097  1.00 58.59           C  
ATOM    979  CB  LEU C   9      33.711 -20.157 -33.712  1.00 58.59           C  
ATOM    980  O   LEU C   9      31.113 -19.221 -32.000  1.00 58.59           O  
ATOM    981  CG  LEU C   9      35.000 -19.420 -34.080  1.00 58.59           C  
ATOM    982  CD1 LEU C   9      35.564 -19.960 -35.390  1.00 58.59           C  
ATOM    983  CD2 LEU C   9      34.748 -17.919 -34.178  1.00 58.59           C  
ATOM    984  N   LEU C  10      31.256 -21.511 -32.124  1.00 53.77           N  
ATOM    985  CA  LEU C  10      29.817 -21.677 -31.945  1.00 53.77           C  
ATOM    986  C   LEU C  10      29.395 -21.281 -30.534  1.00 53.77           C  
ATOM    987  CB  LEU C  10      29.405 -23.124 -32.226  1.00 53.77           C  
ATOM    988  O   LEU C  10      28.266 -20.833 -30.322  1.00 53.77           O  
ATOM    989  CG  LEU C  10      28.950 -23.434 -33.653  1.00 53.77           C  
ATOM    990  CD1 LEU C  10      29.335 -24.860 -34.034  1.00 53.77           C  
ATOM    991  CD2 LEU C  10      27.445 -23.226 -33.792  1.00 53.77           C  
ATOM    992  N   LEU C  11      30.347 -21.472 -29.579  1.00 52.87           N  
ATOM    993  CA  LEU C  11      30.015 -21.076 -28.215  1.00 52.87           C  
ATOM    994  C   LEU C  11      29.936 -19.558 -28.095  1.00 52.87           C  
ATOM    995  CB  LEU C  11      31.051 -21.625 -27.230  1.00 52.87           C  
ATOM    996  O   LEU C  11      29.088 -19.031 -27.371  1.00 52.87           O  
ATOM    997  CG  LEU C  11      30.580 -22.752 -26.310  1.00 52.87           C  
ATOM    998  CD1 LEU C  11      31.605 -23.881 -26.288  1.00 52.87           C  
ATOM    999  CD2 LEU C  11      30.330 -22.223 -24.902  1.00 52.87           C  
ATOM   1000  N   LEU C  12      30.859 -18.849 -28.908  1.00 52.55           N  
ATOM   1001  CA  LEU C  12      30.873 -17.393 -28.822  1.00 52.55           C  
ATOM   1002  C   LEU C  12      29.677 -16.794 -29.554  1.00 52.55           C  
ATOM   1003  CB  LEU C  12      32.174 -16.833 -29.403  1.00 52.55           C  
ATOM   1004  O   LEU C  12      29.201 -15.714 -29.196  1.00 52.55           O  
ATOM   1005  CG  LEU C  12      33.411 -16.926 -28.509  1.00 52.55           C  
ATOM   1006  CD1 LEU C  12      34.674 -16.666 -29.323  1.00 52.55           C  
ATOM   1007  CD2 LEU C  12      33.307 -15.944 -27.347  1.00 52.55           C  
ATOM   1008  N   LEU C  13      29.292 -17.434 -30.766  1.00 51.97           N  
ATOM   1009  CA  LEU C  13      28.203 -16.850 -31.540  1.00 51.97           C  
ATOM   1010  C   LEU C  13      26.870 -17.026 -30.821  1.00 51.97           C  
ATOM   1011  CB  LEU C  13      28.133 -17.484 -32.932  1.00 51.97           C  
ATOM   1012  O   LEU C  13      25.888 -16.357 -31.152  1.00 51.97           O  
ATOM   1013  CG  LEU C  13      29.143 -16.975 -33.961  1.00 51.97           C  
ATOM   1014  CD1 LEU C  13      29.272 -17.966 -35.112  1.00 51.97           C  
ATOM   1015  CD2 LEU C  13      28.735 -15.599 -34.476  1.00 51.97           C  
ATOM   1016  N   SER C  14      26.787 -18.057 -29.966  1.00 53.77           N  
ATOM   1017  CA  SER C  14      25.517 -18.257 -29.275  1.00 53.77           C  
ATOM   1018  C   SER C  14      25.307 -17.205 -28.191  1.00 53.77           C  
ATOM   1019  CB  SER C  14      25.456 -19.655 -28.660  1.00 53.77           C  
ATOM   1020  O   SER C  14      24.267 -17.189 -27.527  1.00 53.77           O  
ATOM   1021  OG  SER C  14      26.416 -19.792 -27.626  1.00 53.77           O  
ATOM   1022  N   MET C  15      26.338 -16.373 -28.009  1.00 45.79           N  
ATOM   1023  CA  MET C  15      26.027 -15.295 -27.075  1.00 45.79           C  
ATOM   1024  C   MET C  15      25.016 -14.326 -27.679  1.00 45.79           C  
ATOM   1025  CB  MET C  15      27.299 -14.543 -26.679  1.00 45.79           C  
ATOM   1026  O   MET C  15      25.389 -13.414 -28.419  1.00 45.79           O  
ATOM   1027  CG  MET C  15      28.265 -15.370 -25.845  1.00 45.79           C  
ATOM   1028  SD  MET C  15      27.598 -15.765 -24.182  1.00 45.79           S  
ATOM   1029  CE  MET C  15      28.831 -14.940 -23.138  1.00 45.79           C  
ATOM   1030  N   GLY C  16      24.087 -14.752 -28.650  1.00 46.73           N  
ATOM   1031  CA  GLY C  16      22.951 -13.924 -29.021  1.00 46.73           C  
ATOM   1032  C   GLY C  16      22.280 -13.263 -27.832  1.00 46.73           C  
ATOM   1033  O   GLY C  16      22.019 -13.915 -26.819  1.00 46.73           O  
ATOM   1034  N   GLY C  17      22.726 -12.077 -27.508  1.00 45.23           N  
ATOM   1035  CA  GLY C  17      22.204 -11.111 -26.554  1.00 45.23           C  
ATOM   1036  C   GLY C  17      20.693 -10.983 -26.599  1.00 45.23           C  
ATOM   1037  O   GLY C  17      20.115 -10.777 -27.668  1.00 45.23           O  
ATOM   1038  N   THR C  18      19.930 -12.018 -26.141  1.00 43.89           N  
ATOM   1039  CA  THR C  18      18.518 -11.780 -25.863  1.00 43.89           C  
ATOM   1040  C   THR C  18      18.317 -10.416 -25.211  1.00 43.89           C  
ATOM   1041  CB  THR C  18      17.935 -12.878 -24.954  1.00 43.89           C  
ATOM   1042  O   THR C  18      19.009 -10.074 -24.249  1.00 43.89           O  
ATOM   1043  CG2 THR C  18      18.074 -14.255 -25.595  1.00 43.89           C  
ATOM   1044  OG1 THR C  18      18.632 -12.874 -23.702  1.00 43.89           O  
ATOM   1045  N   TRP C  19      18.365  -9.360 -25.982  1.00 44.73           N  
ATOM   1046  CA  TRP C  19      17.817  -8.111 -25.464  1.00 44.73           C  
ATOM   1047  C   TRP C  19      16.448  -8.337 -24.832  1.00 44.73           C  
ATOM   1048  CB  TRP C  19      17.713  -7.066 -26.579  1.00 44.73           C  
ATOM   1049  O   TRP C  19      15.498  -8.725 -25.516  1.00 44.73           O  
ATOM   1050  CG  TRP C  19      19.029  -6.469 -26.979  1.00 44.73           C  
ATOM   1051  CD1 TRP C  19      20.269  -7.017 -26.804  1.00 44.73           C  
ATOM   1052  CD2 TRP C  19      19.234  -5.206 -27.618  1.00 44.73           C  
ATOM   1053  CE2 TRP C  19      20.626  -5.052 -27.802  1.00 44.73           C  
ATOM   1054  CE3 TRP C  19      18.375  -4.188 -28.055  1.00 44.73           C  
ATOM   1055  NE1 TRP C  19      21.234  -6.169 -27.297  1.00 44.73           N  
ATOM   1056  CH2 TRP C  19      20.316  -2.939 -28.822  1.00 44.73           C  
ATOM   1057  CZ2 TRP C  19      21.179  -3.919 -28.405  1.00 44.73           C  
ATOM   1058  CZ3 TRP C  19      18.927  -3.062 -28.654  1.00 44.73           C  
ATOM   1059  N   ALA C  20      16.295  -9.141 -23.792  1.00 45.92           N  
ATOM   1060  CA  ALA C  20      15.062  -9.128 -23.009  1.00 45.92           C  
ATOM   1061  C   ALA C  20      14.571  -7.701 -22.782  1.00 45.92           C  
ATOM   1062  CB  ALA C  20      15.274  -9.834 -21.672  1.00 45.92           C  
ATOM   1063  O   ALA C  20      15.361  -6.809 -22.466  1.00 45.92           O  
ATOM   1064  N   SER C  21      13.733  -7.144 -23.659  1.00 45.75           N  
ATOM   1065  CA  SER C  21      12.974  -5.949 -23.304  1.00 45.75           C  
ATOM   1066  C   SER C  21      12.690  -5.898 -21.807  1.00 45.75           C  
ATOM   1067  CB  SER C  21      11.659  -5.899 -24.083  1.00 45.75           C  
ATOM   1068  O   SER C  21      12.148  -6.849 -21.240  1.00 45.75           O  
ATOM   1069  OG  SER C  21      11.750  -6.663 -25.274  1.00 45.75           O  
ATOM   1070  N   LYS C  22      13.671  -5.540 -21.007  1.00 48.69           N  
ATOM   1071  CA  LYS C  22      13.484  -5.316 -19.576  1.00 48.69           C  
ATOM   1072  C   LYS C  22      12.156  -4.618 -19.298  1.00 48.69           C  
ATOM   1073  CB  LYS C  22      14.639  -4.491 -19.006  1.00 48.69           C  
ATOM   1074  O   LYS C  22      11.876  -3.558 -19.861  1.00 48.69           O  
ATOM   1075  CG  LYS C  22      15.906  -5.295 -18.750  1.00 48.69           C  
ATOM   1076  CD  LYS C  22      16.966  -4.457 -18.046  1.00 48.69           C  
ATOM   1077  CE  LYS C  22      18.243  -5.252 -17.811  1.00 48.69           C  
ATOM   1078  NZ  LYS C  22      19.294  -4.428 -17.143  1.00 48.69           N  
ATOM   1079  N   GLU C  23      10.926  -5.251 -19.375  1.00 54.08           N  
ATOM   1080  CA  GLU C  23       9.723  -4.642 -18.816  1.00 54.08           C  
ATOM   1081  C   GLU C  23      10.073  -3.584 -17.774  1.00 54.08           C  
ATOM   1082  CB  GLU C  23       8.816  -5.709 -18.198  1.00 54.08           C  
ATOM   1083  O   GLU C  23      10.997  -3.770 -16.979  1.00 54.08           O  
ATOM   1084  CG  GLU C  23       7.776  -6.264 -19.160  1.00 54.08           C  
ATOM   1085  CD  GLU C  23       6.794  -7.217 -18.497  1.00 54.08           C  
ATOM   1086  OE1 GLU C  23       5.788  -7.597 -19.140  1.00 54.08           O  
ATOM   1087  OE2 GLU C  23       7.031  -7.587 -17.326  1.00 54.08           O  
ATOM   1088  N   PRO C  24       9.714  -2.288 -18.117  1.00 56.94           N  
ATOM   1089  CA  PRO C  24      10.012  -1.316 -17.062  1.00 56.94           C  
ATOM   1090  C   PRO C  24       9.900  -1.913 -15.661  1.00 56.94           C  
ATOM   1091  CB  PRO C  24       8.958  -0.227 -17.278  1.00 56.94           C  
ATOM   1092  O   PRO C  24       8.993  -2.706 -15.395  1.00 56.94           O  
ATOM   1093  CG  PRO C  24       8.177  -0.682 -18.468  1.00 56.94           C  
ATOM   1094  CD  PRO C  24       8.675  -2.039 -18.876  1.00 56.94           C  
ATOM   1095  N   LEU C  25      10.928  -2.049 -14.935  1.00 69.45           N  
ATOM   1096  CA  LEU C  25      11.083  -2.610 -13.597  1.00 69.45           C  
ATOM   1097  C   LEU C  25      10.151  -1.919 -12.607  1.00 69.45           C  
ATOM   1098  CB  LEU C  25      12.533  -2.482 -13.126  1.00 69.45           C  
ATOM   1099  O   LEU C  25      10.129  -0.689 -12.524  1.00 69.45           O  
ATOM   1100  CG  LEU C  25      13.062  -3.613 -12.242  1.00 69.45           C  
ATOM   1101  CD1 LEU C  25      13.428  -4.824 -13.094  1.00 69.45           C  
ATOM   1102  CD2 LEU C  25      14.262  -3.141 -11.430  1.00 69.45           C  
ATOM   1103  N   ARG C  26       8.903  -2.403 -12.207  1.00 88.44           N  
ATOM   1104  CA  ARG C  26       8.070  -1.912 -11.114  1.00 88.44           C  
ATOM   1105  C   ARG C  26       8.864  -1.830  -9.814  1.00 88.44           C  
ATOM   1106  CB  ARG C  26       6.847  -2.811 -10.924  1.00 88.44           C  
ATOM   1107  O   ARG C  26       9.192  -2.856  -9.215  1.00 88.44           O  
ATOM   1108  CG  ARG C  26       5.876  -2.786 -12.093  1.00 88.44           C  
ATOM   1109  CD  ARG C  26       4.738  -3.779 -11.904  1.00 88.44           C  
ATOM   1110  NE  ARG C  26       3.434  -3.135 -12.032  1.00 88.44           N  
ATOM   1111  NH1 ARG C  26       3.019  -3.932 -14.161  1.00 88.44           N  
ATOM   1112  NH2 ARG C  26       1.479  -2.597 -13.111  1.00 88.44           N  
ATOM   1113  CZ  ARG C  26       2.647  -3.223 -13.101  1.00 88.44           C  
ATOM   1114  N   PRO C  27       9.238  -0.652  -9.458  1.00 92.32           N  
ATOM   1115  CA  PRO C  27      10.064  -0.486  -8.260  1.00 92.32           C  
ATOM   1116  C   PRO C  27       9.405  -1.053  -7.005  1.00 92.32           C  
ATOM   1117  CB  PRO C  27      10.228   1.033  -8.153  1.00 92.32           C  
ATOM   1118  O   PRO C  27       8.225  -0.795  -6.753  1.00 92.32           O  
ATOM   1119  CG  PRO C  27       9.086   1.596  -8.935  1.00 92.32           C  
ATOM   1120  CD  PRO C  27       8.633   0.564  -9.928  1.00 92.32           C  
ATOM   1121  N   ARG C  28      10.099  -1.786  -6.257  1.00 95.12           N  
ATOM   1122  CA  ARG C  28       9.622  -2.370  -5.007  1.00 95.12           C  
ATOM   1123  C   ARG C  28       9.390  -1.292  -3.953  1.00 95.12           C  
ATOM   1124  CB  ARG C  28      10.617  -3.408  -4.485  1.00 95.12           C  
ATOM   1125  O   ARG C  28       9.818  -0.149  -4.122  1.00 95.12           O  
ATOM   1126  CG  ARG C  28      10.696  -4.667  -5.334  1.00 95.12           C  
ATOM   1127  CD  ARG C  28      11.325  -5.824  -4.569  1.00 95.12           C  
ATOM   1128  NE  ARG C  28      11.316  -7.056  -5.353  1.00 95.12           N  
ATOM   1129  NH1 ARG C  28      10.347  -8.346  -3.700  1.00 95.12           N  
ATOM   1130  NH2 ARG C  28      10.892  -9.283  -5.719  1.00 95.12           N  
ATOM   1131  CZ  ARG C  28      10.852  -8.225  -4.923  1.00 95.12           C  
ATOM   1132  N   CYS C  29       8.661  -1.614  -2.988  1.00 97.63           N  
ATOM   1133  CA  CYS C  29       8.386  -0.771  -1.830  1.00 97.63           C  
ATOM   1134  C   CYS C  29       9.677  -0.219  -1.237  1.00 97.63           C  
ATOM   1135  CB  CYS C  29       7.620  -1.555  -0.766  1.00 97.63           C  
ATOM   1136  O   CYS C  29      10.552  -0.982  -0.825  1.00 97.63           O  
ATOM   1137  SG  CYS C  29       7.288  -0.611   0.738  1.00 97.63           S  
ATOM   1138  N   ARG C  30       9.728   1.162  -1.198  1.00 98.19           N  
ATOM   1139  CA  ARG C  30      10.914   1.858  -0.710  1.00 98.19           C  
ATOM   1140  C   ARG C  30      10.581   3.290  -0.305  1.00 98.19           C  
ATOM   1141  CB  ARG C  30      12.015   1.856  -1.773  1.00 98.19           C  
ATOM   1142  O   ARG C  30       9.494   3.788  -0.603  1.00 98.19           O  
ATOM   1143  CG  ARG C  30      11.641   2.595  -3.048  1.00 98.19           C  
ATOM   1144  CD  ARG C  30      12.734   2.491  -4.102  1.00 98.19           C  
ATOM   1145  NE  ARG C  30      12.380   3.214  -5.320  1.00 98.19           N  
ATOM   1146  NH1 ARG C  30      14.350   2.732  -6.426  1.00 98.19           N  
ATOM   1147  NH2 ARG C  30      12.734   3.995  -7.450  1.00 98.19           N  
ATOM   1148  CZ  ARG C  30      13.156   3.312  -6.396  1.00 98.19           C  
ATOM   1149  N   PRO C  31      11.498   3.899   0.430  1.00 98.79           N  
ATOM   1150  CA  PRO C  31      11.281   5.326   0.683  1.00 98.79           C  
ATOM   1151  C   PRO C  31      11.363   6.169  -0.587  1.00 98.79           C  
ATOM   1152  CB  PRO C  31      12.409   5.687   1.653  1.00 98.79           C  
ATOM   1153  O   PRO C  31      12.264   5.973  -1.406  1.00 98.79           O  
ATOM   1154  CG  PRO C  31      12.793   4.392   2.292  1.00 98.79           C  
ATOM   1155  CD  PRO C  31      12.628   3.294   1.281  1.00 98.79           C  
ATOM   1156  N   ILE C  32      10.389   7.100  -0.733  1.00 98.29           N  
ATOM   1157  CA  ILE C  32      10.387   8.002  -1.879  1.00 98.29           C  
ATOM   1158  C   ILE C  32      10.136   9.433  -1.410  1.00 98.29           C  
ATOM   1159  CB  ILE C  32       9.326   7.587  -2.923  1.00 98.29           C  
ATOM   1160  O   ILE C  32       9.523   9.651  -0.362  1.00 98.29           O  
ATOM   1161  CG1 ILE C  32       7.921   7.664  -2.316  1.00 98.29           C  
ATOM   1162  CG2 ILE C  32       9.615   6.181  -3.457  1.00 98.29           C  
ATOM   1163  CD1 ILE C  32       6.804   7.746  -3.347  1.00 98.29           C  
ATOM   1164  N   ASN C  33      10.606  10.380  -2.165  1.00 98.40           N  
ATOM   1165  CA  ASN C  33      10.352  11.783  -1.852  1.00 98.40           C  
ATOM   1166  C   ASN C  33       8.898  12.162  -2.117  1.00 98.40           C  
ATOM   1167  CB  ASN C  33      11.291  12.689  -2.651  1.00 98.40           C  
ATOM   1168  O   ASN C  33       8.312  11.735  -3.113  1.00 98.40           O  
ATOM   1169  CG  ASN C  33      12.737  12.566  -2.210  1.00 98.40           C  
ATOM   1170  ND2 ASN C  33      13.641  12.434  -3.173  1.00 98.40           N  
ATOM   1171  OD1 ASN C  33      13.038  12.589  -1.014  1.00 98.40           O  
ATOM   1172  N   ALA C  34       8.326  12.871  -1.174  1.00 97.70           N  
ATOM   1173  CA  ALA C  34       6.952  13.347  -1.310  1.00 97.70           C  
ATOM   1174  C   ALA C  34       6.783  14.723  -0.671  1.00 97.70           C  
ATOM   1175  CB  ALA C  34       5.979  12.350  -0.685  1.00 97.70           C  
ATOM   1176  O   ALA C  34       7.503  15.071   0.267  1.00 97.70           O  
ATOM   1177  N   THR C  35       5.911  15.461  -1.256  1.00 96.36           N  
ATOM   1178  CA  THR C  35       5.512  16.735  -0.668  1.00 96.36           C  
ATOM   1179  C   THR C  35       4.212  16.586   0.116  1.00 96.36           C  
ATOM   1180  CB  THR C  35       5.342  17.819  -1.749  1.00 96.36           C  
ATOM   1181  O   THR C  35       3.188  16.184  -0.441  1.00 96.36           O  
ATOM   1182  CG2 THR C  35       5.018  19.172  -1.124  1.00 96.36           C  
ATOM   1183  OG1 THR C  35       6.557  17.931  -2.501  1.00 96.36           O  
ATOM   1184  N   LEU C  36       4.242  16.991   1.422  1.00 96.02           N  
ATOM   1185  CA  LEU C  36       3.103  16.774   2.307  1.00 96.02           C  
ATOM   1186  C   LEU C  36       2.612  18.093   2.894  1.00 96.02           C  
ATOM   1187  CB  LEU C  36       3.477  15.808   3.435  1.00 96.02           C  
ATOM   1188  O   LEU C  36       3.415  18.971   3.218  1.00 96.02           O  
ATOM   1189  CG  LEU C  36       3.946  14.417   3.008  1.00 96.02           C  
ATOM   1190  CD1 LEU C  36       4.380  13.607   4.225  1.00 96.02           C  
ATOM   1191  CD2 LEU C  36       2.844  13.692   2.242  1.00 96.02           C  
ATOM   1192  N   ALA C  37       1.314  18.076   3.054  1.00 95.62           N  
ATOM   1193  CA  ALA C  37       0.728  19.187   3.798  1.00 95.62           C  
ATOM   1194  C   ALA C  37       0.869  18.975   5.303  1.00 95.62           C  
ATOM   1195  CB  ALA C  37      -0.742  19.361   3.424  1.00 95.62           C  
ATOM   1196  O   ALA C  37       0.613  17.880   5.808  1.00 95.62           O  
ATOM   1197  N   VAL C  38       1.353  20.042   5.940  1.00 95.82           N  
ATOM   1198  CA  VAL C  38       1.437  20.025   7.396  1.00 95.82           C  
ATOM   1199  C   VAL C  38       0.497  21.077   7.981  1.00 95.82           C  
ATOM   1200  CB  VAL C  38       2.882  20.270   7.885  1.00 95.82           C  
ATOM   1201  O   VAL C  38       0.669  22.274   7.739  1.00 95.82           O  
ATOM   1202  CG1 VAL C  38       2.945  20.262   9.411  1.00 95.82           C  
ATOM   1203  CG2 VAL C  38       3.827  19.222   7.302  1.00 95.82           C  
ATOM   1204  N   GLU C  39      -0.458  20.559   8.707  1.00 93.80           N  
ATOM   1205  CA  GLU C  39      -1.489  21.406   9.301  1.00 93.80           C  
ATOM   1206  C   GLU C  39      -1.829  20.950  10.717  1.00 93.80           C  
ATOM   1207  CB  GLU C  39      -2.749  21.408   8.433  1.00 93.80           C  
ATOM   1208  O   GLU C  39      -1.495  19.831  11.112  1.00 93.80           O  
ATOM   1209  CG  GLU C  39      -3.341  20.025   8.203  1.00 93.80           C  
ATOM   1210  CD  GLU C  39      -4.472  20.017   7.187  1.00 93.80           C  
ATOM   1211  OE1 GLU C  39      -5.079  18.945   6.963  1.00 93.80           O  
ATOM   1212  OE2 GLU C  39      -4.752  21.091   6.610  1.00 93.80           O  
ATOM   1213  N   LYS C  40      -2.461  21.851  11.428  1.00 93.88           N  
ATOM   1214  CA  LYS C  40      -2.886  21.564  12.795  1.00 93.88           C  
ATOM   1215  C   LYS C  40      -4.172  22.311  13.138  1.00 93.88           C  
ATOM   1216  CB  LYS C  40      -1.785  21.934  13.789  1.00 93.88           C  
ATOM   1217  O   LYS C  40      -4.378  23.441  12.690  1.00 93.88           O  
ATOM   1218  CG  LYS C  40      -2.070  21.501  15.219  1.00 93.88           C  
ATOM   1219  CD  LYS C  40      -0.905  21.824  16.145  1.00 93.88           C  
ATOM   1220  CE  LYS C  40      -1.218  21.458  17.589  1.00 93.88           C  
ATOM   1221  NZ  LYS C  40      -0.106  21.838  18.511  1.00 93.88           N  
ATOM   1222  N   GLU C  41      -5.000  21.591  13.897  1.00 92.25           N  
ATOM   1223  CA  GLU C  41      -6.226  22.250  14.337  1.00 92.25           C  
ATOM   1224  C   GLU C  41      -5.918  23.528  15.111  1.00 92.25           C  
ATOM   1225  CB  GLU C  41      -7.067  21.303  15.198  1.00 92.25           C  
ATOM   1226  O   GLU C  41      -5.059  23.533  15.995  1.00 92.25           O  
ATOM   1227  CG  GLU C  41      -8.517  21.739  15.354  1.00 92.25           C  
ATOM   1228  CD  GLU C  41      -9.362  20.742  16.132  1.00 92.25           C  
ATOM   1229  OE1 GLU C  41     -10.575  20.990  16.319  1.00 92.25           O  
ATOM   1230  OE2 GLU C  41      -8.806  19.705  16.558  1.00 92.25           O  
ATOM   1231  N   GLY C  42      -6.597  24.589  14.806  1.00 93.18           N  
ATOM   1232  CA  GLY C  42      -6.394  25.849  15.502  1.00 93.18           C  
ATOM   1233  C   GLY C  42      -5.414  26.769  14.799  1.00 93.18           C  
ATOM   1234  O   GLY C  42      -5.378  27.971  15.070  1.00 93.18           O  
ATOM   1235  N   CYS C  43      -4.548  26.187  13.904  1.00 95.75           N  
ATOM   1236  CA  CYS C  43      -3.607  26.970  13.111  1.00 95.75           C  
ATOM   1237  C   CYS C  43      -4.127  27.176  11.694  1.00 95.75           C  
ATOM   1238  CB  CYS C  43      -2.242  26.285  13.069  1.00 95.75           C  
ATOM   1239  O   CYS C  43      -4.422  26.209  10.989  1.00 95.75           O  
ATOM   1240  SG  CYS C  43      -1.499  26.041  14.697  1.00 95.75           S  
ATOM   1241  N   PRO C  44      -4.196  28.440  11.224  1.00 93.26           N  
ATOM   1242  CA  PRO C  44      -4.895  28.763   9.978  1.00 93.26           C  
ATOM   1243  C   PRO C  44      -4.038  28.513   8.739  1.00 93.26           C  
ATOM   1244  CB  PRO C  44      -5.215  30.252  10.128  1.00 93.26           C  
ATOM   1245  O   PRO C  44      -4.561  28.459   7.623  1.00 93.26           O  
ATOM   1246  CG  PRO C  44      -4.155  30.781  11.040  1.00 93.26           C  
ATOM   1247  CD  PRO C  44      -3.795  29.707  12.026  1.00 93.26           C  
ATOM   1248  N   VAL C  45      -2.686  28.337   9.002  1.00 93.05           N  
ATOM   1249  CA  VAL C  45      -1.798  28.301   7.845  1.00 93.05           C  
ATOM   1250  C   VAL C  45      -1.335  26.868   7.593  1.00 93.05           C  
ATOM   1251  CB  VAL C  45      -0.578  29.230   8.037  1.00 93.05           C  
ATOM   1252  O   VAL C  45      -0.879  26.186   8.514  1.00 93.05           O  
ATOM   1253  CG1 VAL C  45       0.391  29.097   6.864  1.00 93.05           C  
ATOM   1254  CG2 VAL C  45      -1.032  30.679   8.198  1.00 93.05           C  
ATOM   1255  N   CYS C  46      -1.551  26.392   6.366  1.00 94.22           N  
ATOM   1256  CA  CYS C  46      -1.019  25.119   5.892  1.00 94.22           C  
ATOM   1257  C   CYS C  46       0.333  25.310   5.217  1.00 94.22           C  
ATOM   1258  CB  CYS C  46      -1.997  24.459   4.920  1.00 94.22           C  
ATOM   1259  O   CYS C  46       0.503  26.222   4.405  1.00 94.22           O  
ATOM   1260  SG  CYS C  46      -1.351  22.961   4.145  1.00 94.22           S  
ATOM   1261  N   ILE C  47       1.283  24.506   5.598  1.00 94.20           N  
ATOM   1262  CA  ILE C  47       2.590  24.540   4.951  1.00 94.20           C  
ATOM   1263  C   ILE C  47       2.886  23.185   4.312  1.00 94.20           C  
ATOM   1264  CB  ILE C  47       3.706  24.915   5.952  1.00 94.20           C  
ATOM   1265  O   ILE C  47       2.346  22.161   4.736  1.00 94.20           O  
ATOM   1266  CG1 ILE C  47       3.806  23.860   7.060  1.00 94.20           C  
ATOM   1267  CG2 ILE C  47       3.457  26.307   6.542  1.00 94.20           C  
ATOM   1268  CD1 ILE C  47       5.048  23.992   7.930  1.00 94.20           C  
ATOM   1269  N   THR C  48       3.668  23.256   3.276  1.00 96.01           N  
ATOM   1270  CA  THR C  48       4.112  22.015   2.651  1.00 96.01           C  
ATOM   1271  C   THR C  48       5.558  21.707   3.028  1.00 96.01           C  
ATOM   1272  CB  THR C  48       3.982  22.084   1.118  1.00 96.01           C  
ATOM   1273  O   THR C  48       6.368  22.620   3.200  1.00 96.01           O  
ATOM   1274  CG2 THR C  48       2.523  22.212   0.695  1.00 96.01           C  
ATOM   1275  OG1 THR C  48       4.710  23.219   0.633  1.00 96.01           O  
ATOM   1276  N   VAL C  49       5.812  20.477   3.239  1.00 96.94           N  
ATOM   1277  CA  VAL C  49       7.169  20.028   3.534  1.00 96.94           C  
ATOM   1278  C   VAL C  49       7.567  18.917   2.566  1.00 96.94           C  
ATOM   1279  CB  VAL C  49       7.300  19.537   4.993  1.00 96.94           C  
ATOM   1280  O   VAL C  49       6.722  18.126   2.137  1.00 96.94           O  
ATOM   1281  CG1 VAL C  49       6.995  20.668   5.973  1.00 96.94           C  
ATOM   1282  CG2 VAL C  49       6.374  18.347   5.240  1.00 96.94           C  
ATOM   1283  N   ASN C  50       8.800  18.952   2.133  1.00 97.87           N  
ATOM   1284  CA  ASN C  50       9.375  17.811   1.429  1.00 97.87           C  
ATOM   1285  C   ASN C  50       9.936  16.777   2.402  1.00 97.87           C  
ATOM   1286  CB  ASN C  50      10.464  18.272   0.458  1.00 97.87           C  
ATOM   1287  O   ASN C  50      10.754  17.107   3.262  1.00 97.87           O  
ATOM   1288  CG  ASN C  50       9.903  19.012  -0.740  1.00 97.87           C  
ATOM   1289  ND2 ASN C  50      10.584  20.074  -1.153  1.00 97.87           N  
ATOM   1290  OD1 ASN C  50       8.865  18.634  -1.289  1.00 97.87           O  
ATOM   1291  N   THR C  51       9.501  15.604   2.264  1.00 98.13           N  
ATOM   1292  CA  THR C  51       9.898  14.526   3.163  1.00 98.13           C  
ATOM   1293  C   THR C  51       9.926  13.190   2.426  1.00 98.13           C  
ATOM   1294  CB  THR C  51       8.950  14.429   4.372  1.00 98.13           C  
ATOM   1295  O   THR C  51       9.933  13.155   1.194  1.00 98.13           O  
ATOM   1296  CG2 THR C  51       7.565  13.953   3.947  1.00 98.13           C  
ATOM   1297  OG1 THR C  51       9.490  13.503   5.323  1.00 98.13           O  
ATOM   1298  N   THR C  52      10.082  12.077   3.243  1.00 98.76           N  
ATOM   1299  CA  THR C  52      10.034  10.747   2.647  1.00 98.76           C  
ATOM   1300  C   THR C  52       8.863   9.945   3.208  1.00 98.76           C  
ATOM   1301  CB  THR C  52      11.347   9.979   2.886  1.00 98.76           C  
ATOM   1302  O   THR C  52       8.598   9.982   4.411  1.00 98.76           O  
ATOM   1303  CG2 THR C  52      12.512  10.640   2.157  1.00 98.76           C  
ATOM   1304  OG1 THR C  52      11.629   9.953   4.291  1.00 98.76           O  
ATOM   1305  N   ILE C  53       8.120   9.246   2.313  1.00 98.81           N  
ATOM   1306  CA  ILE C  53       7.072   8.287   2.642  1.00 98.81           C  
ATOM   1307  C   ILE C  53       7.423   6.919   2.060  1.00 98.81           C  
ATOM   1308  CB  ILE C  53       5.695   8.754   2.120  1.00 98.81           C  
ATOM   1309  O   ILE C  53       8.444   6.768   1.386  1.00 98.81           O  
ATOM   1310  CG1 ILE C  53       5.688   8.788   0.588  1.00 98.81           C  
ATOM   1311  CG2 ILE C  53       5.334  10.124   2.701  1.00 98.81           C  
ATOM   1312  CD1 ILE C  53       4.308   8.995  -0.021  1.00 98.81           C  
ATOM   1313  N   CYS C  54       6.591   5.935   2.313  1.00 98.76           N  
ATOM   1314  CA  CYS C  54       6.817   4.617   1.732  1.00 98.76           C  
ATOM   1315  C   CYS C  54       5.864   4.362   0.570  1.00 98.76           C  
ATOM   1316  CB  CYS C  54       6.647   3.528   2.791  1.00 98.76           C  
ATOM   1317  O   CYS C  54       4.651   4.535   0.708  1.00 98.76           O  
ATOM   1318  SG  CYS C  54       7.997   3.461   3.989  1.00 98.76           S  
ATOM   1319  N   ALA C  55       6.452   3.978  -0.578  1.00 98.36           N  
ATOM   1320  CA  ALA C  55       5.654   3.670  -1.761  1.00 98.36           C  
ATOM   1321  C   ALA C  55       6.374   2.673  -2.665  1.00 98.36           C  
ATOM   1322  CB  ALA C  55       5.332   4.948  -2.533  1.00 98.36           C  
ATOM   1323  O   ALA C  55       7.606   2.627  -2.691  1.00 98.36           O  
ATOM   1324  N   GLY C  56       5.592   1.923  -3.416  1.00 97.28           N  
ATOM   1325  CA  GLY C  56       6.136   0.964  -4.365  1.00 97.28           C  
ATOM   1326  C   GLY C  56       5.250  -0.251  -4.560  1.00 97.28           C  
ATOM   1327  O   GLY C  56       4.092  -0.256  -4.137  1.00 97.28           O  
ATOM   1328  N   TYR C  57       5.822  -1.281  -5.137  1.00 97.41           N  
ATOM   1329  CA  TYR C  57       5.057  -2.465  -5.512  1.00 97.41           C  
ATOM   1330  C   TYR C  57       5.345  -3.623  -4.564  1.00 97.41           C  
ATOM   1331  CB  TYR C  57       5.376  -2.878  -6.952  1.00 97.41           C  
ATOM   1332  O   TYR C  57       6.500  -3.872  -4.210  1.00 97.41           O  
ATOM   1333  CG  TYR C  57       4.904  -1.884  -7.986  1.00 97.41           C  
ATOM   1334  CD1 TYR C  57       3.748  -2.117  -8.728  1.00 97.41           C  
ATOM   1335  CD2 TYR C  57       5.615  -0.713  -8.225  1.00 97.41           C  
ATOM   1336  CE1 TYR C  57       3.311  -1.205  -9.683  1.00 97.41           C  
ATOM   1337  CE2 TYR C  57       5.187   0.206  -9.178  1.00 97.41           C  
ATOM   1338  OH  TYR C  57       3.608   0.857 -10.845  1.00 97.41           O  
ATOM   1339  CZ  TYR C  57       4.036  -0.048  -9.900  1.00 97.41           C  
ATOM   1340  N   CYS C  58       4.250  -4.302  -4.118  1.00 97.40           N  
ATOM   1341  CA  CYS C  58       4.337  -5.468  -3.245  1.00 97.40           C  
ATOM   1342  C   CYS C  58       3.685  -6.684  -3.893  1.00 97.40           C  
ATOM   1343  CB  CYS C  58       3.675  -5.180  -1.898  1.00 97.40           C  
ATOM   1344  O   CYS C  58       2.668  -6.558  -4.577  1.00 97.40           O  
ATOM   1345  SG  CYS C  58       4.485  -3.872  -0.953  1.00 97.40           S  
ATOM   1346  N   PRO C  59       4.325  -7.816  -3.758  1.00 96.19           N  
ATOM   1347  CA  PRO C  59       3.785  -9.043  -4.348  1.00 96.19           C  
ATOM   1348  C   PRO C  59       2.558  -9.565  -3.603  1.00 96.19           C  
ATOM   1349  CB  PRO C  59       4.951 -10.029  -4.240  1.00 96.19           C  
ATOM   1350  O   PRO C  59       2.589  -9.704  -2.377  1.00 96.19           O  
ATOM   1351  CG  PRO C  59       5.747  -9.552  -3.068  1.00 96.19           C  
ATOM   1352  CD  PRO C  59       5.641  -8.056  -2.997  1.00 96.19           C  
ATOM   1353  N   THR C  60       1.500  -9.812  -4.351  1.00 96.52           N  
ATOM   1354  CA  THR C  60       0.281 -10.389  -3.795  1.00 96.52           C  
ATOM   1355  C   THR C  60      -0.274 -11.472  -4.716  1.00 96.52           C  
ATOM   1356  CB  THR C  60      -0.792  -9.310  -3.561  1.00 96.52           C  
ATOM   1357  O   THR C  60       0.132 -11.575  -5.876  1.00 96.52           O  
ATOM   1358  CG2 THR C  60      -0.303  -8.251  -2.579  1.00 96.52           C  
ATOM   1359  OG1 THR C  60      -1.106  -8.679  -4.809  1.00 96.52           O  
ATOM   1360  N   MET C  61      -1.124 -12.259  -4.171  1.00 92.52           N  
ATOM   1361  CA  MET C  61      -1.756 -13.315  -4.958  1.00 92.52           C  
ATOM   1362  C   MET C  61      -3.104 -13.705  -4.361  1.00 92.52           C  
ATOM   1363  CB  MET C  61      -0.846 -14.541  -5.043  1.00 92.52           C  
ATOM   1364  O   MET C  61      -3.341 -13.504  -3.169  1.00 92.52           O  
ATOM   1365  CG  MET C  61      -0.600 -15.216  -3.703  1.00 92.52           C  
ATOM   1366  SD  MET C  61       0.643 -16.561  -3.810  1.00 92.52           S  
ATOM   1367  CE  MET C  61      -0.331 -17.830  -4.664  1.00 92.52           C  
ATOM   1368  N   THR C  62      -3.986 -14.232  -5.224  1.00 90.33           N  
ATOM   1369  CA  THR C  62      -5.289 -14.744  -4.816  1.00 90.33           C  
ATOM   1370  C   THR C  62      -5.356 -16.258  -4.992  1.00 90.33           C  
ATOM   1371  CB  THR C  62      -6.425 -14.080  -5.616  1.00 90.33           C  
ATOM   1372  O   THR C  62      -4.980 -16.782  -6.043  1.00 90.33           O  
ATOM   1373  CG2 THR C  62      -7.791 -14.473  -5.062  1.00 90.33           C  
ATOM   1374  OG1 THR C  62      -6.285 -12.656  -5.544  1.00 90.33           O  
ATOM   1375  N   ARG C  63      -5.851 -16.922  -4.039  1.00 85.53           N  
ATOM   1376  CA  ARG C  63      -5.961 -18.374  -4.133  1.00 85.53           C  
ATOM   1377  C   ARG C  63      -7.079 -18.778  -5.087  1.00 85.53           C  
ATOM   1378  CB  ARG C  63      -6.203 -18.986  -2.752  1.00 85.53           C  
ATOM   1379  O   ARG C  63      -8.081 -18.070  -5.214  1.00 85.53           O  
ATOM   1380  CG  ARG C  63      -4.968 -19.018  -1.866  1.00 85.53           C  
ATOM   1381  CD  ARG C  63      -5.223 -19.771  -0.568  1.00 85.53           C  
ATOM   1382  NE  ARG C  63      -4.030 -19.817   0.272  1.00 85.53           N  
ATOM   1383  NH1 ARG C  63      -5.114 -20.675   2.123  1.00 85.53           N  
ATOM   1384  NH2 ARG C  63      -2.864 -20.244   2.204  1.00 85.53           N  
ATOM   1385  CZ  ARG C  63      -4.006 -20.245   1.531  1.00 85.53           C  
ATOM   1386  N   VAL C  64      -6.899 -19.920  -5.637  1.00 85.05           N  
ATOM   1387  CA  VAL C  64      -7.878 -20.443  -6.584  1.00 85.05           C  
ATOM   1388  C   VAL C  64      -8.971 -21.200  -5.832  1.00 85.05           C  
ATOM   1389  CB  VAL C  64      -7.217 -21.366  -7.633  1.00 85.05           C  
ATOM   1390  O   VAL C  64     -10.112 -21.276  -6.293  1.00 85.05           O  
ATOM   1391  CG1 VAL C  64      -8.239 -21.821  -8.672  1.00 85.05           C  
ATOM   1392  CG2 VAL C  64      -6.046 -20.653  -8.307  1.00 85.05           C  
ATOM   1393  N   LEU C  65      -8.569 -21.873  -4.727  1.00 77.62           N  
ATOM   1394  CA  LEU C  65      -9.540 -22.607  -3.922  1.00 77.62           C  
ATOM   1395  C   LEU C  65     -10.127 -21.717  -2.832  1.00 77.62           C  
ATOM   1396  CB  LEU C  65      -8.891 -23.843  -3.294  1.00 77.62           C  
ATOM   1397  O   LEU C  65      -9.549 -21.588  -1.751  1.00 77.62           O  
ATOM   1398  CG  LEU C  65      -9.844 -24.913  -2.760  1.00 77.62           C  
ATOM   1399  CD1 LEU C  65     -10.648 -25.524  -3.903  1.00 77.62           C  
ATOM   1400  CD2 LEU C  65      -9.072 -25.991  -2.007  1.00 77.62           C  
ATOM   1401  N   GLN C  66     -11.195 -21.062  -3.163  1.00 68.54           N  
ATOM   1402  CA  GLN C  66     -11.815 -20.192  -2.168  1.00 68.54           C  
ATOM   1403  C   GLN C  66     -12.803 -20.966  -1.300  1.00 68.54           C  
ATOM   1404  CB  GLN C  66     -12.520 -19.017  -2.847  1.00 68.54           C  
ATOM   1405  O   GLN C  66     -13.453 -21.900  -1.773  1.00 68.54           O  
ATOM   1406  CG  GLN C  66     -11.574 -18.058  -3.557  1.00 68.54           C  
ATOM   1407  CD  GLN C  66     -10.817 -17.161  -2.595  1.00 68.54           C  
ATOM   1408  NE2 GLN C  66      -9.564 -16.864  -2.923  1.00 68.54           N  
ATOM   1409  OE1 GLN C  66     -11.354 -16.738  -1.567  1.00 68.54           O  
ATOM   1410  N   GLY C  67     -12.780 -20.857   0.039  1.00 64.63           N  
ATOM   1411  CA  GLY C  67     -13.760 -21.454   0.932  1.00 64.63           C  
ATOM   1412  C   GLY C  67     -13.230 -22.666   1.675  1.00 64.63           C  
ATOM   1413  O   GLY C  67     -13.815 -23.094   2.672  1.00 64.63           O  
ATOM   1414  N   VAL C  68     -12.232 -23.319   1.175  1.00 67.03           N  
ATOM   1415  CA  VAL C  68     -11.735 -24.517   1.845  1.00 67.03           C  
ATOM   1416  C   VAL C  68     -10.430 -24.200   2.571  1.00 67.03           C  
ATOM   1417  CB  VAL C  68     -11.523 -25.678   0.849  1.00 67.03           C  
ATOM   1418  O   VAL C  68     -10.199 -24.677   3.684  1.00 67.03           O  
ATOM   1419  CG1 VAL C  68     -11.831 -27.020   1.510  1.00 67.03           C  
ATOM   1420  CG2 VAL C  68     -12.389 -25.479  -0.394  1.00 67.03           C  
ATOM   1421  N   LEU C  69      -9.673 -23.350   1.960  1.00 73.78           N  
ATOM   1422  CA  LEU C  69      -8.397 -22.953   2.545  1.00 73.78           C  
ATOM   1423  C   LEU C  69      -8.414 -21.480   2.939  1.00 73.78           C  
ATOM   1424  CB  LEU C  69      -7.252 -23.218   1.563  1.00 73.78           C  
ATOM   1425  O   LEU C  69      -9.087 -20.669   2.298  1.00 73.78           O  
ATOM   1426  CG  LEU C  69      -6.920 -24.685   1.289  1.00 73.78           C  
ATOM   1427  CD1 LEU C  69      -6.077 -24.810   0.024  1.00 73.78           C  
ATOM   1428  CD2 LEU C  69      -6.199 -25.303   2.482  1.00 73.78           C  
ATOM   1429  N   PRO C  70      -7.757 -21.267   4.086  1.00 77.19           N  
ATOM   1430  CA  PRO C  70      -7.692 -19.852   4.462  1.00 77.19           C  
ATOM   1431  C   PRO C  70      -7.084 -18.979   3.368  1.00 77.19           C  
ATOM   1432  CB  PRO C  70      -6.807 -19.859   5.711  1.00 77.19           C  
ATOM   1433  O   PRO C  70      -6.233 -19.443   2.603  1.00 77.19           O  
ATOM   1434  CG  PRO C  70      -6.689 -21.301   6.088  1.00 77.19           C  
ATOM   1435  CD  PRO C  70      -7.098 -22.137   4.909  1.00 77.19           C  
ATOM   1436  N   ALA C  71      -7.566 -17.718   3.266  1.00 82.71           N  
ATOM   1437  CA  ALA C  71      -7.026 -16.771   2.294  1.00 82.71           C  
ATOM   1438  C   ALA C  71      -5.567 -16.445   2.598  1.00 82.71           C  
ATOM   1439  CB  ALA C  71      -7.861 -15.493   2.276  1.00 82.71           C  
ATOM   1440  O   ALA C  71      -5.140 -16.500   3.753  1.00 82.71           O  
ATOM   1441  N   LEU C  72      -4.803 -16.115   1.541  1.00 88.96           N  
ATOM   1442  CA  LEU C  72      -3.406 -15.724   1.695  1.00 88.96           C  
ATOM   1443  C   LEU C  72      -3.290 -14.245   2.047  1.00 88.96           C  
ATOM   1444  CB  LEU C  72      -2.623 -16.018   0.413  1.00 88.96           C  
ATOM   1445  O   LEU C  72      -4.023 -13.414   1.506  1.00 88.96           O  
ATOM   1446  CG  LEU C  72      -2.433 -17.494   0.058  1.00 88.96           C  
ATOM   1447  CD1 LEU C  72      -1.824 -17.630  -1.334  1.00 88.96           C  
ATOM   1448  CD2 LEU C  72      -1.561 -18.187   1.099  1.00 88.96           C  
ATOM   1449  N   PRO C  73      -2.418 -14.029   2.994  1.00 93.76           N  
ATOM   1450  CA  PRO C  73      -2.212 -12.617   3.327  1.00 93.76           C  
ATOM   1451  C   PRO C  73      -1.735 -11.793   2.133  1.00 93.76           C  
ATOM   1452  CB  PRO C  73      -1.142 -12.665   4.420  1.00 93.76           C  
ATOM   1453  O   PRO C  73      -0.966 -12.288   1.304  1.00 93.76           O  
ATOM   1454  CG  PRO C  73      -1.169 -14.073   4.920  1.00 93.76           C  
ATOM   1455  CD  PRO C  73      -1.672 -14.961   3.817  1.00 93.76           C  
ATOM   1456  N   GLN C  74      -2.278 -10.592   2.009  1.00 97.05           N  
ATOM   1457  CA  GLN C  74      -1.864  -9.627   0.996  1.00 97.05           C  
ATOM   1458  C   GLN C  74      -1.039  -8.502   1.613  1.00 97.05           C  
ATOM   1459  CB  GLN C  74      -3.082  -9.050   0.274  1.00 97.05           C  
ATOM   1460  O   GLN C  74      -1.586  -7.609   2.264  1.00 97.05           O  
ATOM   1461  CG  GLN C  74      -3.912 -10.093  -0.463  1.00 97.05           C  
ATOM   1462  CD  GLN C  74      -5.205  -9.528  -1.020  1.00 97.05           C  
ATOM   1463  NE2 GLN C  74      -5.520  -9.880  -2.262  1.00 97.05           N  
ATOM   1464  OE1 GLN C  74      -5.916  -8.782  -0.339  1.00 97.05           O  
ATOM   1465  N   VAL C  75       0.243  -8.480   1.335  1.00 98.05           N  
ATOM   1466  CA  VAL C  75       1.144  -7.514   1.956  1.00 98.05           C  
ATOM   1467  C   VAL C  75       1.139  -6.214   1.155  1.00 98.05           C  
ATOM   1468  CB  VAL C  75       2.582  -8.068   2.065  1.00 98.05           C  
ATOM   1469  O   VAL C  75       1.014  -6.234  -0.072  1.00 98.05           O  
ATOM   1470  CG1 VAL C  75       2.631  -9.263   3.016  1.00 98.05           C  
ATOM   1471  CG2 VAL C  75       3.109  -8.459   0.685  1.00 98.05           C  
ATOM   1472  N   VAL C  76       1.289  -5.132   1.821  1.00 98.54           N  
ATOM   1473  CA  VAL C  76       1.287  -3.809   1.206  1.00 98.54           C  
ATOM   1474  C   VAL C  76       2.452  -2.985   1.750  1.00 98.54           C  
ATOM   1475  CB  VAL C  76      -0.048  -3.070   1.452  1.00 98.54           C  
ATOM   1476  O   VAL C  76       3.124  -3.398   2.698  1.00 98.54           O  
ATOM   1477  CG1 VAL C  76      -1.213  -3.840   0.832  1.00 98.54           C  
ATOM   1478  CG2 VAL C  76      -0.276  -2.864   2.948  1.00 98.54           C  
ATOM   1479  N   CYS C  77       2.724  -1.885   1.109  1.00 98.51           N  
ATOM   1480  CA  CYS C  77       3.896  -1.080   1.432  1.00 98.51           C  
ATOM   1481  C   CYS C  77       3.673  -0.278   2.709  1.00 98.51           C  
ATOM   1482  CB  CYS C  77       4.233  -0.135   0.279  1.00 98.51           C  
ATOM   1483  O   CYS C  77       2.768   0.556   2.773  1.00 98.51           O  
ATOM   1484  SG  CYS C  77       5.885   0.587   0.388  1.00 98.51           S  
ATOM   1485  N   ASN C  78       4.504  -0.518   3.769  1.00 98.43           N  
ATOM   1486  CA  ASN C  78       4.416   0.112   5.083  1.00 98.43           C  
ATOM   1487  C   ASN C  78       5.754   0.710   5.508  1.00 98.43           C  
ATOM   1488  CB  ASN C  78       3.928  -0.893   6.128  1.00 98.43           C  
ATOM   1489  O   ASN C  78       6.799   0.358   4.958  1.00 98.43           O  
ATOM   1490  CG  ASN C  78       2.539  -1.421   5.827  1.00 98.43           C  
ATOM   1491  ND2 ASN C  78       2.458  -2.687   5.434  1.00 98.43           N  
ATOM   1492  OD1 ASN C  78       1.547  -0.697   5.946  1.00 98.43           O  
ATOM   1493  N   TYR C  79       5.583   1.616   6.515  1.00 98.70           N  
ATOM   1494  CA  TYR C  79       6.800   2.061   7.186  1.00 98.70           C  
ATOM   1495  C   TYR C  79       7.462   0.910   7.934  1.00 98.70           C  
ATOM   1496  CB  TYR C  79       6.491   3.205   8.156  1.00 98.70           C  
ATOM   1497  O   TYR C  79       6.779   0.079   8.538  1.00 98.70           O  
ATOM   1498  CG  TYR C  79       6.160   4.509   7.472  1.00 98.70           C  
ATOM   1499  CD1 TYR C  79       7.131   5.493   7.300  1.00 98.70           C  
ATOM   1500  CD2 TYR C  79       4.877   4.759   6.997  1.00 98.70           C  
ATOM   1501  CE1 TYR C  79       6.830   6.697   6.671  1.00 98.70           C  
ATOM   1502  CE2 TYR C  79       4.565   5.960   6.367  1.00 98.70           C  
ATOM   1503  OH  TYR C  79       5.243   8.111   5.586  1.00 98.70           O  
ATOM   1504  CZ  TYR C  79       5.547   6.921   6.209  1.00 98.70           C  
ATOM   1505  N   ARG C  80       8.753   0.832   7.769  1.00 98.61           N  
ATOM   1506  CA  ARG C  80       9.518  -0.066   8.628  1.00 98.61           C  
ATOM   1507  C   ARG C  80      10.231   0.707   9.732  1.00 98.61           C  
ATOM   1508  CB  ARG C  80      10.534  -0.862   7.805  1.00 98.61           C  
ATOM   1509  O   ARG C  80      10.006   0.456  10.918  1.00 98.61           O  
ATOM   1510  CG  ARG C  80      11.297  -1.903   8.609  1.00 98.61           C  
ATOM   1511  CD  ARG C  80      12.137  -2.802   7.713  1.00 98.61           C  
ATOM   1512  NE  ARG C  80      13.197  -2.055   7.041  1.00 98.61           N  
ATOM   1513  NH1 ARG C  80      14.129  -3.901   6.010  1.00 98.61           N  
ATOM   1514  NH2 ARG C  80      15.038  -1.822   5.688  1.00 98.61           N  
ATOM   1515  CZ  ARG C  80      14.119  -2.594   6.248  1.00 98.61           C  
ATOM   1516  N   ASP C  81      11.122   1.663   9.341  1.00 98.61           N  
ATOM   1517  CA  ASP C  81      11.772   2.574  10.278  1.00 98.61           C  
ATOM   1518  C   ASP C  81      11.389   4.024   9.990  1.00 98.61           C  
ATOM   1519  CB  ASP C  81      13.292   2.410  10.219  1.00 98.61           C  
ATOM   1520  O   ASP C  81      11.367   4.447   8.833  1.00 98.61           O  
ATOM   1521  CG  ASP C  81      13.752   1.007  10.575  1.00 98.61           C  
ATOM   1522  OD1 ASP C  81      13.410   0.512  11.671  1.00 98.61           O  
ATOM   1523  OD2 ASP C  81      14.464   0.391   9.753  1.00 98.61           O  
ATOM   1524  N   VAL C  82      11.134   4.727  11.072  1.00 98.20           N  
ATOM   1525  CA  VAL C  82      10.665   6.098  10.900  1.00 98.20           C  
ATOM   1526  C   VAL C  82      11.444   7.031  11.825  1.00 98.20           C  
ATOM   1527  CB  VAL C  82       9.149   6.218  11.176  1.00 98.20           C  
ATOM   1528  O   VAL C  82      11.926   6.610  12.879  1.00 98.20           O  
ATOM   1529  CG1 VAL C  82       8.352   5.364  10.191  1.00 98.20           C  
ATOM   1530  CG2 VAL C  82       8.836   5.812  12.615  1.00 98.20           C  
ATOM   1531  N   ARG C  83      11.651   8.184  11.377  1.00 98.55           N  
ATOM   1532  CA  ARG C  83      12.091   9.310  12.195  1.00 98.55           C  
ATOM   1533  C   ARG C  83      11.023  10.398  12.248  1.00 98.55           C  
ATOM   1534  CB  ARG C  83      13.401   9.887  11.655  1.00 98.55           C  
ATOM   1535  O   ARG C  83      10.357  10.670  11.248  1.00 98.55           O  
ATOM   1536  CG  ARG C  83      13.924  11.074  12.449  1.00 98.55           C  
ATOM   1537  CD  ARG C  83      15.285  11.534  11.944  1.00 98.55           C  
ATOM   1538  NE  ARG C  83      15.241  11.894  10.529  1.00 98.55           N  
ATOM   1539  NH1 ARG C  83      14.881  14.145  10.901  1.00 98.55           N  
ATOM   1540  NH2 ARG C  83      15.028  13.341   8.759  1.00 98.55           N  
ATOM   1541  CZ  ARG C  83      15.050  13.126  10.066  1.00 98.55           C  
ATOM   1542  N   PHE C  84      10.926  11.011  13.430  1.00 97.99           N  
ATOM   1543  CA  PHE C  84       9.968  12.105  13.545  1.00 97.99           C  
ATOM   1544  C   PHE C  84      10.670  13.453  13.439  1.00 97.99           C  
ATOM   1545  CB  PHE C  84       9.203  12.014  14.869  1.00 97.99           C  
ATOM   1546  O   PHE C  84      11.743  13.647  14.016  1.00 97.99           O  
ATOM   1547  CG  PHE C  84       8.204  10.889  14.916  1.00 97.99           C  
ATOM   1548  CD1 PHE C  84       6.926  11.054  14.394  1.00 97.99           C  
ATOM   1549  CD2 PHE C  84       8.542   9.668  15.483  1.00 97.99           C  
ATOM   1550  CE1 PHE C  84       5.999  10.015  14.436  1.00 97.99           C  
ATOM   1551  CE2 PHE C  84       7.621   8.625  15.529  1.00 97.99           C  
ATOM   1552  CZ  PHE C  84       6.350   8.801  15.006  1.00 97.99           C  
ATOM   1553  N   GLU C  85      10.021  14.284  12.585  1.00 98.15           N  
ATOM   1554  CA  GLU C  85      10.470  15.669  12.473  1.00 98.15           C  
ATOM   1555  C   GLU C  85       9.376  16.640  12.910  1.00 98.15           C  
ATOM   1556  CB  GLU C  85      10.907  15.979  11.039  1.00 98.15           C  
ATOM   1557  O   GLU C  85       8.191  16.303  12.879  1.00 98.15           O  
ATOM   1558  CG  GLU C  85      12.183  15.266  10.618  1.00 98.15           C  
ATOM   1559  CD  GLU C  85      12.799  15.837   9.350  1.00 98.15           C  
ATOM   1560  OE1 GLU C  85      13.814  15.286   8.867  1.00 98.15           O  
ATOM   1561  OE2 GLU C  85      12.263  16.845   8.837  1.00 98.15           O  
ATOM   1562  N   SER C  86       9.799  17.811  13.390  1.00 97.67           N  
ATOM   1563  CA  SER C  86       8.839  18.809  13.849  1.00 97.67           C  
ATOM   1564  C   SER C  86       9.031  20.136  13.122  1.00 97.67           C  
ATOM   1565  CB  SER C  86       8.966  19.022  15.358  1.00 97.67           C  
ATOM   1566  O   SER C  86      10.146  20.472  12.718  1.00 97.67           O  
ATOM   1567  OG  SER C  86       8.750  17.808  16.057  1.00 97.67           O  
ATOM   1568  N   ILE C  87       7.883  20.809  13.025  1.00 96.61           N  
ATOM   1569  CA  ILE C  87       7.916  22.130  12.407  1.00 96.61           C  
ATOM   1570  C   ILE C  87       6.954  23.065  13.137  1.00 96.61           C  
ATOM   1571  CB  ILE C  87       7.559  22.061  10.905  1.00 96.61           C  
ATOM   1572  O   ILE C  87       5.911  22.630  13.632  1.00 96.61           O  
ATOM   1573  CG1 ILE C  87       7.903  23.385  10.213  1.00 96.61           C  
ATOM   1574  CG2 ILE C  87       6.080  21.712  10.716  1.00 96.61           C  
ATOM   1575  CD1 ILE C  87       7.962  23.292   8.694  1.00 96.61           C  
ATOM   1576  N   ARG C  88       7.309  24.298  13.247  1.00 97.71           N  
ATOM   1577  CA  ARG C  88       6.444  25.309  13.846  1.00 97.71           C  
ATOM   1578  C   ARG C  88       5.578  25.985  12.787  1.00 97.71           C  
ATOM   1579  CB  ARG C  88       7.276  26.357  14.588  1.00 97.71           C  
ATOM   1580  O   ARG C  88       6.096  26.546  11.820  1.00 97.71           O  
ATOM   1581  CG  ARG C  88       7.968  25.825  15.833  1.00 97.71           C  
ATOM   1582  CD  ARG C  88       8.777  26.907  16.535  1.00 97.71           C  
ATOM   1583  NE  ARG C  88       7.915  27.880  17.199  1.00 97.71           N  
ATOM   1584  NH1 ARG C  88       9.062  29.732  16.431  1.00 97.71           N  
ATOM   1585  NH2 ARG C  88       7.227  29.993  17.779  1.00 97.71           N  
ATOM   1586  CZ  ARG C  88       8.070  29.199  17.135  1.00 97.71           C  
ATOM   1587  N   LEU C  89       4.286  25.892  12.916  1.00 97.07           N  
ATOM   1588  CA  LEU C  89       3.355  26.513  11.980  1.00 97.07           C  
ATOM   1589  C   LEU C  89       3.206  28.003  12.269  1.00 97.07           C  
ATOM   1590  CB  LEU C  89       1.988  25.828  12.051  1.00 97.07           C  
ATOM   1591  O   LEU C  89       3.121  28.409  13.431  1.00 97.07           O  
ATOM   1592  CG  LEU C  89       1.919  24.396  11.518  1.00 97.07           C  
ATOM   1593  CD1 LEU C  89       0.520  23.823  11.717  1.00 97.07           C  
ATOM   1594  CD2 LEU C  89       2.315  24.354  10.045  1.00 97.07           C  
ATOM   1595  N   PRO C  90       3.163  28.778  11.277  1.00 95.07           N  
ATOM   1596  CA  PRO C  90       2.950  30.213  11.480  1.00 95.07           C  
ATOM   1597  C   PRO C  90       1.483  30.564  11.718  1.00 95.07           C  
ATOM   1598  CB  PRO C  90       3.455  30.833  10.175  1.00 95.07           C  
ATOM   1599  O   PRO C  90       0.592  29.805  11.326  1.00 95.07           O  
ATOM   1600  CG  PRO C  90       3.233  29.778   9.140  1.00 95.07           C  
ATOM   1601  CD  PRO C  90       3.392  28.433   9.788  1.00 95.07           C  
ATOM   1602  N   GLY C  91       1.310  31.580  12.380  1.00 93.82           N  
ATOM   1603  CA  GLY C  91      -0.022  32.157  12.450  1.00 93.82           C  
ATOM   1604  C   GLY C  91      -0.901  31.504  13.500  1.00 93.82           C  
ATOM   1605  O   GLY C  91      -2.108  31.752  13.549  1.00 93.82           O  
ATOM   1606  N   CYS C  92      -0.391  30.599  14.330  1.00 96.12           N  
ATOM   1607  CA  CYS C  92      -1.202  29.974  15.369  1.00 96.12           C  
ATOM   1608  C   CYS C  92      -1.547  30.974  16.466  1.00 96.12           C  
ATOM   1609  CB  CYS C  92      -0.470  28.775  15.972  1.00 96.12           C  
ATOM   1610  O   CYS C  92      -0.691  31.748  16.899  1.00 96.12           O  
ATOM   1611  SG  CYS C  92      -0.098  27.473  14.776  1.00 96.12           S  
ATOM   1612  N   PRO C  93      -2.827  31.100  16.815  1.00 96.21           N  
ATOM   1613  CA  PRO C  93      -3.231  32.008  17.891  1.00 96.21           C  
ATOM   1614  C   PRO C  93      -2.496  31.734  19.201  1.00 96.21           C  
ATOM   1615  CB  PRO C  93      -4.730  31.737  18.038  1.00 96.21           C  
ATOM   1616  O   PRO C  93      -1.948  30.645  19.389  1.00 96.21           O  
ATOM   1617  CG  PRO C  93      -5.118  31.044  16.772  1.00 96.21           C  
ATOM   1618  CD  PRO C  93      -3.907  30.354  16.215  1.00 96.21           C  
ATOM   1619  N   ARG C  94      -2.562  32.758  20.051  1.00 94.85           N  
ATOM   1620  CA  ARG C  94      -1.941  32.590  21.361  1.00 94.85           C  
ATOM   1621  C   ARG C  94      -2.614  31.469  22.146  1.00 94.85           C  
ATOM   1622  CB  ARG C  94      -2.002  33.896  22.156  1.00 94.85           C  
ATOM   1623  O   ARG C  94      -3.838  31.330  22.115  1.00 94.85           O  
ATOM   1624  CG  ARG C  94      -1.064  34.976  21.640  1.00 94.85           C  
ATOM   1625  CD  ARG C  94      -1.058  36.198  22.548  1.00 94.85           C  
ATOM   1626  NE  ARG C  94      -0.254  37.281  21.988  1.00 94.85           N  
ATOM   1627  NH1 ARG C  94       1.152  37.459  23.812  1.00 94.85           N  
ATOM   1628  NH2 ARG C  94       1.439  38.833  22.000  1.00 94.85           N  
ATOM   1629  CZ  ARG C  94       0.777  37.855  22.601  1.00 94.85           C  
ATOM   1630  N   GLY C  95      -1.848  30.484  22.780  1.00 96.15           N  
ATOM   1631  CA  GLY C  95      -2.379  29.368  23.546  1.00 96.15           C  
ATOM   1632  C   GLY C  95      -2.353  28.055  22.785  1.00 96.15           C  
ATOM   1633  O   GLY C  95      -2.512  26.986  23.376  1.00 96.15           O  
ATOM   1634  N   VAL C  96      -2.168  28.192  21.489  1.00 95.86           N  
ATOM   1635  CA  VAL C  96      -2.136  26.992  20.659  1.00 95.86           C  
ATOM   1636  C   VAL C  96      -0.688  26.594  20.382  1.00 95.86           C  
ATOM   1637  CB  VAL C  96      -2.895  27.201  19.330  1.00 95.86           C  
ATOM   1638  O   VAL C  96       0.112  27.416  19.929  1.00 95.86           O  
ATOM   1639  CG1 VAL C  96      -2.771  25.967  18.438  1.00 95.86           C  
ATOM   1640  CG2 VAL C  96      -4.364  27.524  19.599  1.00 95.86           C  
ATOM   1641  N   ASN C  97      -0.280  25.361  20.728  1.00 96.87           N  
ATOM   1642  CA  ASN C  97       1.048  24.860  20.394  1.00 96.87           C  
ATOM   1643  C   ASN C  97       1.261  24.801  18.884  1.00 96.87           C  
ATOM   1644  CB  ASN C  97       1.274  23.481  21.016  1.00 96.87           C  
ATOM   1645  O   ASN C  97       0.628  23.999  18.194  1.00 96.87           O  
ATOM   1646  CG  ASN C  97       2.675  22.953  20.775  1.00 96.87           C  
ATOM   1647  ND2 ASN C  97       2.956  21.762  21.289  1.00 96.87           N  
ATOM   1648  OD1 ASN C  97       3.497  23.611  20.132  1.00 96.87           O  
ATOM   1649  N   PRO C  98       2.193  25.613  18.415  1.00 97.36           N  
ATOM   1650  CA  PRO C  98       2.375  25.720  16.965  1.00 97.36           C  
ATOM   1651  C   PRO C  98       3.268  24.618  16.400  1.00 97.36           C  
ATOM   1652  CB  PRO C  98       3.027  27.094  16.792  1.00 97.36           C  
ATOM   1653  O   PRO C  98       3.536  24.592  15.196  1.00 97.36           O  
ATOM   1654  CG  PRO C  98       3.831  27.295  18.036  1.00 97.36           C  
ATOM   1655  CD  PRO C  98       3.100  26.660  19.184  1.00 97.36           C  
ATOM   1656  N   VAL C  99       3.741  23.724  17.216  1.00 97.79           N  
ATOM   1657  CA  VAL C  99       4.692  22.703  16.790  1.00 97.79           C  
ATOM   1658  C   VAL C  99       3.940  21.456  16.329  1.00 97.79           C  
ATOM   1659  CB  VAL C  99       5.680  22.341  17.922  1.00 97.79           C  
ATOM   1660  O   VAL C  99       3.075  20.945  17.045  1.00 97.79           O  
ATOM   1661  CG1 VAL C  99       6.650  21.253  17.464  1.00 97.79           C  
ATOM   1662  CG2 VAL C  99       6.442  23.582  18.381  1.00 97.79           C  
ATOM   1663  N   VAL C 100       4.244  20.970  15.150  1.00 96.63           N  
ATOM   1664  CA  VAL C 100       3.629  19.777  14.578  1.00 96.63           C  
ATOM   1665  C   VAL C 100       4.713  18.790  14.150  1.00 96.63           C  
ATOM   1666  CB  VAL C 100       2.723  20.126  13.377  1.00 96.63           C  
ATOM   1667  O   VAL C 100       5.739  19.189  13.593  1.00 96.63           O  
ATOM   1668  CG1 VAL C 100       2.173  18.858  12.727  1.00 96.63           C  
ATOM   1669  CG2 VAL C 100       1.582  21.041  13.818  1.00 96.63           C  
ATOM   1670  N   SER C 101       4.483  17.515  14.458  1.00 96.97           N  
ATOM   1671  CA  SER C 101       5.438  16.467  14.113  1.00 96.97           C  
ATOM   1672  C   SER C 101       4.888  15.554  13.022  1.00 96.97           C  
ATOM   1673  CB  SER C 101       5.796  15.640  15.348  1.00 96.97           C  
ATOM   1674  O   SER C 101       3.674  15.364  12.918  1.00 96.97           O  
ATOM   1675  OG  SER C 101       6.432  16.445  16.326  1.00 96.97           O  
ATOM   1676  N   TYR C 102       5.740  15.061  12.235  1.00 96.97           N  
ATOM   1677  CA  TYR C 102       5.343  14.121  11.192  1.00 96.97           C  
ATOM   1678  C   TYR C 102       6.419  13.065  10.972  1.00 96.97           C  
ATOM   1679  CB  TYR C 102       5.061  14.861   9.881  1.00 96.97           C  
ATOM   1680  O   TYR C 102       7.597  13.301  11.253  1.00 96.97           O  
ATOM   1681  CG  TYR C 102       6.240  15.647   9.362  1.00 96.97           C  
ATOM   1682  CD1 TYR C 102       6.479  16.949   9.794  1.00 96.97           C  
ATOM   1683  CD2 TYR C 102       7.118  15.090   8.437  1.00 96.97           C  
ATOM   1684  CE1 TYR C 102       7.563  17.679   9.317  1.00 96.97           C  
ATOM   1685  CE2 TYR C 102       8.205  15.810   7.953  1.00 96.97           C  
ATOM   1686  OH  TYR C 102       9.494  17.818   7.923  1.00 96.97           O  
ATOM   1687  CZ  TYR C 102       8.419  17.101   8.399  1.00 96.97           C  
ATOM   1688  N   ALA C 103       5.965  11.933  10.473  1.00 98.13           N  
ATOM   1689  CA  ALA C 103       6.849  10.787  10.280  1.00 98.13           C  
ATOM   1690  C   ALA C 103       7.617  10.903   8.966  1.00 98.13           C  
ATOM   1691  CB  ALA C 103       6.051   9.487  10.314  1.00 98.13           C  
ATOM   1692  O   ALA C 103       7.039  11.239   7.930  1.00 98.13           O  
ATOM   1693  N   VAL C 104       8.921  10.620   9.060  1.00 98.62           N  
ATOM   1694  CA  VAL C 104       9.811  10.536   7.907  1.00 98.62           C  
ATOM   1695  C   VAL C 104      10.253   9.089   7.699  1.00 98.62           C  
ATOM   1696  CB  VAL C 104      11.045  11.451   8.074  1.00 98.62           C  
ATOM   1697  O   VAL C 104      10.802   8.465   8.610  1.00 98.62           O  
ATOM   1698  CG1 VAL C 104      11.966  11.343   6.860  1.00 98.62           C  
ATOM   1699  CG2 VAL C 104      10.609  12.899   8.291  1.00 98.62           C  
ATOM   1700  N   ALA C 105      10.065   8.553   6.542  1.00 98.86           N  
ATOM   1701  CA  ALA C 105      10.408   7.159   6.271  1.00 98.86           C  
ATOM   1702  C   ALA C 105      11.918   6.980   6.145  1.00 98.86           C  
ATOM   1703  CB  ALA C 105       9.710   6.677   5.002  1.00 98.86           C  
ATOM   1704  O   ALA C 105      12.557   7.619   5.306  1.00 98.86           O  
ATOM   1705  N   LEU C 106      12.469   6.189   7.015  1.00 98.86           N  
ATOM   1706  CA  LEU C 106      13.877   5.819   6.909  1.00 98.86           C  
ATOM   1707  C   LEU C 106      14.041   4.523   6.122  1.00 98.86           C  
ATOM   1708  CB  LEU C 106      14.497   5.667   8.300  1.00 98.86           C  
ATOM   1709  O   LEU C 106      15.000   4.370   5.363  1.00 98.86           O  
ATOM   1710  CG  LEU C 106      14.484   6.913   9.188  1.00 98.86           C  
ATOM   1711  CD1 LEU C 106      15.109   6.603  10.545  1.00 98.86           C  
ATOM   1712  CD2 LEU C 106      15.216   8.064   8.507  1.00 98.86           C  
ATOM   1713  N   SER C 107      13.148   3.587   6.307  1.00 98.81           N  
ATOM   1714  CA  SER C 107      13.063   2.344   5.546  1.00 98.81           C  
ATOM   1715  C   SER C 107      11.618   1.875   5.414  1.00 98.81           C  
ATOM   1716  CB  SER C 107      13.905   1.252   6.207  1.00 98.81           C  
ATOM   1717  O   SER C 107      10.759   2.263   6.208  1.00 98.81           O  
ATOM   1718  OG  SER C 107      13.389   0.924   7.486  1.00 98.81           O  
ATOM   1719  N   CYS C 108      11.353   1.023   4.394  1.00 98.69           N  
ATOM   1720  CA  CYS C 108      10.013   0.526   4.101  1.00 98.69           C  
ATOM   1721  C   CYS C 108      10.013  -0.991   3.958  1.00 98.69           C  
ATOM   1722  CB  CYS C 108       9.471   1.168   2.824  1.00 98.69           C  
ATOM   1723  O   CYS C 108      11.069  -1.604   3.794  1.00 98.69           O  
ATOM   1724  SG  CYS C 108       9.440   2.973   2.874  1.00 98.69           S  
ATOM   1725  N   GLN C 109       8.762  -1.564   4.009  1.00 98.37           N  
ATOM   1726  CA  GLN C 109       8.625  -3.009   3.852  1.00 98.37           C  
ATOM   1727  C   GLN C 109       7.229  -3.379   3.361  1.00 98.37           C  
ATOM   1728  CB  GLN C 109       8.925  -3.724   5.170  1.00 98.37           C  
ATOM   1729  O   GLN C 109       6.256  -2.682   3.657  1.00 98.37           O  
ATOM   1730  CG  GLN C 109       7.901  -3.452   6.264  1.00 98.37           C  
ATOM   1731  CD  GLN C 109       8.215  -4.182   7.556  1.00 98.37           C  
ATOM   1732  NE2 GLN C 109       7.175  -4.563   8.290  1.00 98.37           N  
ATOM   1733  OE1 GLN C 109       9.383  -4.401   7.893  1.00 98.37           O  
ATOM   1734  N   CYS C 110       7.157  -4.477   2.616  1.00 98.27           N  
ATOM   1735  CA  CYS C 110       5.874  -5.095   2.301  1.00 98.27           C  
ATOM   1736  C   CYS C 110       5.408  -5.996   3.439  1.00 98.27           C  
ATOM   1737  CB  CYS C 110       5.971  -5.902   1.007  1.00 98.27           C  
ATOM   1738  O   CYS C 110       6.042  -7.012   3.731  1.00 98.27           O  
ATOM   1739  SG  CYS C 110       6.322  -4.898  -0.453  1.00 98.27           S  
ATOM   1740  N   ALA C 111       4.366  -5.598   4.097  1.00 98.37           N  
ATOM   1741  CA  ALA C 111       3.803  -6.303   5.246  1.00 98.37           C  
ATOM   1742  C   ALA C 111       2.317  -5.993   5.405  1.00 98.37           C  
ATOM   1743  CB  ALA C 111       4.560  -5.933   6.520  1.00 98.37           C  
ATOM   1744  O   ALA C 111       1.761  -5.186   4.657  1.00 98.37           O  
ATOM   1745  N   LEU C 112       1.667  -6.754   6.304  1.00 98.31           N  
ATOM   1746  CA  LEU C 112       0.259  -6.486   6.571  1.00 98.31           C  
ATOM   1747  C   LEU C 112       0.078  -5.112   7.207  1.00 98.31           C  
ATOM   1748  CB  LEU C 112      -0.329  -7.565   7.484  1.00 98.31           C  
ATOM   1749  O   LEU C 112       0.909  -4.680   8.010  1.00 98.31           O  
ATOM   1750  CG  LEU C 112      -0.387  -8.981   6.910  1.00 98.31           C  
ATOM   1751  CD1 LEU C 112      -0.912  -9.957   7.958  1.00 98.31           C  
ATOM   1752  CD2 LEU C 112      -1.255  -9.016   5.657  1.00 98.31           C  
ATOM   1753  N   CYS C 113      -0.969  -4.459   6.840  1.00 98.46           N  
ATOM   1754  CA  CYS C 113      -1.345  -3.172   7.413  1.00 98.46           C  
ATOM   1755  C   CYS C 113      -1.935  -3.347   8.808  1.00 98.46           C  
ATOM   1756  CB  CYS C 113      -2.350  -2.456   6.511  1.00 98.46           C  
ATOM   1757  O   CYS C 113      -2.945  -4.031   8.977  1.00 98.46           O  
ATOM   1758  SG  CYS C 113      -2.953  -0.894   7.188  1.00 98.46           S  
ATOM   1759  N   ARG C 114      -1.359  -2.672   9.761  1.00 97.58           N  
ATOM   1760  CA  ARG C 114      -1.809  -2.793  11.144  1.00 97.58           C  
ATOM   1761  C   ARG C 114      -2.938  -1.811  11.441  1.00 97.58           C  
ATOM   1762  CB  ARG C 114      -0.645  -2.561  12.110  1.00 97.58           C  
ATOM   1763  O   ARG C 114      -2.697  -0.616  11.621  1.00 97.58           O  
ATOM   1764  CG  ARG C 114       0.403  -3.662  12.088  1.00 97.58           C  
ATOM   1765  CD  ARG C 114       1.474  -3.443  13.147  1.00 97.58           C  
ATOM   1766  NE  ARG C 114       2.586  -4.375  12.990  1.00 97.58           N  
ATOM   1767  NH1 ARG C 114       3.650  -3.759  14.946  1.00 97.58           N  
ATOM   1768  NH2 ARG C 114       4.555  -5.385  13.608  1.00 97.58           N  
ATOM   1769  CZ  ARG C 114       3.594  -4.504  13.848  1.00 97.58           C  
ATOM   1770  N   ARG C 115      -4.179  -2.349  11.723  1.00 96.08           N  
ATOM   1771  CA  ARG C 115      -5.379  -1.533  11.874  1.00 96.08           C  
ATOM   1772  C   ARG C 115      -5.310  -0.686  13.140  1.00 96.08           C  
ATOM   1773  CB  ARG C 115      -6.629  -2.415  11.902  1.00 96.08           C  
ATOM   1774  O   ARG C 115      -6.018   0.316  13.263  1.00 96.08           O  
ATOM   1775  CG  ARG C 115      -6.986  -3.020  10.553  1.00 96.08           C  
ATOM   1776  CD  ARG C 115      -8.321  -3.750  10.598  1.00 96.08           C  
ATOM   1777  NE  ARG C 115      -8.234  -4.984  11.375  1.00 96.08           N  
ATOM   1778  NH1 ARG C 115     -10.519  -5.281  11.546  1.00 96.08           N  
ATOM   1779  NH2 ARG C 115      -9.087  -6.791  12.507  1.00 96.08           N  
ATOM   1780  CZ  ARG C 115      -9.280  -5.683  11.807  1.00 96.08           C  
ATOM   1781  N   SER C 116      -4.478  -1.054  14.035  1.00 95.30           N  
ATOM   1782  CA  SER C 116      -4.407  -0.356  15.315  1.00 95.30           C  
ATOM   1783  C   SER C 116      -3.719   0.998  15.169  1.00 95.30           C  
ATOM   1784  CB  SER C 116      -3.665  -1.205  16.348  1.00 95.30           C  
ATOM   1785  O   SER C 116      -3.996   1.926  15.931  1.00 95.30           O  
ATOM   1786  OG  SER C 116      -2.360  -1.521  15.896  1.00 95.30           O  
ATOM   1787  N   THR C 117      -2.898   1.147  14.162  1.00 94.77           N  
ATOM   1788  CA  THR C 117      -2.111   2.372  14.067  1.00 94.77           C  
ATOM   1789  C   THR C 117      -2.290   3.026  12.700  1.00 94.77           C  
ATOM   1790  CB  THR C 117      -0.616   2.097  14.315  1.00 94.77           C  
ATOM   1791  O   THR C 117      -1.981   4.206  12.525  1.00 94.77           O  
ATOM   1792  CG2 THR C 117      -0.374   1.625  15.745  1.00 94.77           C  
ATOM   1793  OG1 THR C 117      -0.166   1.084  13.407  1.00 94.77           O  
ATOM   1794  N   THR C 118      -2.796   2.229  11.805  1.00 97.32           N  
ATOM   1795  CA  THR C 118      -2.808   2.689  10.421  1.00 97.32           C  
ATOM   1796  C   THR C 118      -4.213   2.593   9.831  1.00 97.32           C  
ATOM   1797  CB  THR C 118      -1.828   1.878   9.554  1.00 97.32           C  
ATOM   1798  O   THR C 118      -4.934   1.626  10.087  1.00 97.32           O  
ATOM   1799  CG2 THR C 118      -1.769   2.426   8.131  1.00 97.32           C  
ATOM   1800  OG1 THR C 118      -0.519   1.944  10.134  1.00 97.32           O  
ATOM   1801  N   ASP C 119      -4.631   3.608   9.178  1.00 97.27           N  
ATOM   1802  CA  ASP C 119      -5.849   3.551   8.375  1.00 97.27           C  
ATOM   1803  C   ASP C 119      -5.621   2.766   7.086  1.00 97.27           C  
ATOM   1804  CB  ASP C 119      -6.345   4.962   8.051  1.00 97.27           C  
ATOM   1805  O   ASP C 119      -4.988   3.264   6.153  1.00 97.27           O  
ATOM   1806  CG  ASP C 119      -7.633   4.968   7.246  1.00 97.27           C  
ATOM   1807  OD1 ASP C 119      -8.491   4.085   7.462  1.00 97.27           O  
ATOM   1808  OD2 ASP C 119      -7.789   5.862   6.386  1.00 97.27           O  
ATOM   1809  N   CYS C 120      -6.157   1.598   6.994  1.00 97.83           N  
ATOM   1810  CA  CYS C 120      -5.927   0.666   5.896  1.00 97.83           C  
ATOM   1811  C   CYS C 120      -7.062   0.728   4.881  1.00 97.83           C  
ATOM   1812  CB  CYS C 120      -5.780  -0.760   6.424  1.00 97.83           C  
ATOM   1813  O   CYS C 120      -8.224   0.513   5.230  1.00 97.83           O  
ATOM   1814  SG  CYS C 120      -4.608  -0.914   7.790  1.00 97.83           S  
ATOM   1815  N   GLY C 121      -6.714   1.055   3.578  1.00 96.35           N  
ATOM   1816  CA  GLY C 121      -7.751   1.104   2.560  1.00 96.35           C  
ATOM   1817  C   GLY C 121      -7.202   1.270   1.156  1.00 96.35           C  
ATOM   1818  O   GLY C 121      -6.021   1.013   0.911  1.00 96.35           O  
ATOM   1819  N   GLY C 122      -8.120   1.494   0.220  1.00 96.99           N  
ATOM   1820  CA  GLY C 122      -7.739   1.705  -1.168  1.00 96.99           C  
ATOM   1821  C   GLY C 122      -7.278   3.122  -1.452  1.00 96.99           C  
ATOM   1822  O   GLY C 122      -7.236   3.959  -0.548  1.00 96.99           O  
ATOM   1823  N   PRO C 123      -6.925   3.299  -2.753  1.00 95.50           N  
ATOM   1824  CA  PRO C 123      -6.463   4.630  -3.154  1.00 95.50           C  
ATOM   1825  C   PRO C 123      -7.487   5.724  -2.861  1.00 95.50           C  
ATOM   1826  CB  PRO C 123      -6.235   4.485  -4.661  1.00 95.50           C  
ATOM   1827  O   PRO C 123      -8.693   5.496  -2.990  1.00 95.50           O  
ATOM   1828  CG  PRO C 123      -6.024   3.021  -4.877  1.00 95.50           C  
ATOM   1829  CD  PRO C 123      -6.858   2.267  -3.880  1.00 95.50           C  
ATOM   1830  N   LYS C 124      -7.000   6.840  -2.386  1.00 90.74           N  
ATOM   1831  CA  LYS C 124      -7.825   8.009  -2.093  1.00 90.74           C  
ATOM   1832  C   LYS C 124      -7.525   9.150  -3.061  1.00 90.74           C  
ATOM   1833  CB  LYS C 124      -7.605   8.474  -0.652  1.00 90.74           C  
ATOM   1834  O   LYS C 124      -6.416   9.247  -3.591  1.00 90.74           O  
ATOM   1835  CG  LYS C 124      -7.886   7.405   0.393  1.00 90.74           C  
ATOM   1836  CD  LYS C 124      -7.783   7.964   1.806  1.00 90.74           C  
ATOM   1837  CE  LYS C 124      -8.147   6.917   2.851  1.00 90.74           C  
ATOM   1838  NZ  LYS C 124      -8.091   7.473   4.236  1.00 90.74           N  
ATOM   1839  N   ASP C 125      -8.614   9.882  -3.398  1.00 79.37           N  
ATOM   1840  CA  ASP C 125      -8.478  11.014  -4.310  1.00 79.37           C  
ATOM   1841  C   ASP C 125      -8.190  12.303  -3.545  1.00 79.37           C  
ATOM   1842  CB  ASP C 125      -9.742  11.175  -5.157  1.00 79.37           C  
ATOM   1843  O   ASP C 125      -8.578  13.389  -3.981  1.00 79.37           O  
ATOM   1844  CG  ASP C 125      -9.801  10.205  -6.325  1.00 79.37           C  
ATOM   1845  OD1 ASP C 125      -8.762   9.603  -6.671  1.00 79.37           O  
ATOM   1846  OD2 ASP C 125     -10.896  10.044  -6.905  1.00 79.37           O  
ATOM   1847  N   HIS C 126      -7.389  12.243  -2.593  1.00 78.84           N  
ATOM   1848  CA  HIS C 126      -7.141  13.501  -1.897  1.00 78.84           C  
ATOM   1849  C   HIS C 126      -5.684  13.929  -2.037  1.00 78.84           C  
ATOM   1850  CB  HIS C 126      -7.513  13.377  -0.419  1.00 78.84           C  
ATOM   1851  O   HIS C 126      -4.776  13.103  -1.921  1.00 78.84           O  
ATOM   1852  CG  HIS C 126      -8.972  13.145  -0.184  1.00 78.84           C  
ATOM   1853  CD2 HIS C 126      -9.990  14.015   0.011  1.00 78.84           C  
ATOM   1854  ND1 HIS C 126      -9.525  11.884  -0.128  1.00 78.84           N  
ATOM   1855  CE1 HIS C 126     -10.825  11.990   0.092  1.00 78.84           C  
ATOM   1856  NE2 HIS C 126     -11.132  13.272   0.180  1.00 78.84           N  
ATOM   1857  N   PRO C 127      -5.522  15.249  -2.223  1.00 80.06           N  
ATOM   1858  CA  PRO C 127      -4.150  15.746  -2.352  1.00 80.06           C  
ATOM   1859  C   PRO C 127      -3.369  15.668  -1.043  1.00 80.06           C  
ATOM   1860  CB  PRO C 127      -4.341  17.201  -2.788  1.00 80.06           C  
ATOM   1861  O   PRO C 127      -3.948  15.822   0.036  1.00 80.06           O  
ATOM   1862  CG  PRO C 127      -5.753  17.527  -2.421  1.00 80.06           C  
ATOM   1863  CD  PRO C 127      -6.509  16.242  -2.243  1.00 80.06           C  
ATOM   1864  N   LEU C 128      -2.139  15.327  -1.109  1.00 92.76           N  
ATOM   1865  CA  LEU C 128      -1.264  15.314   0.059  1.00 92.76           C  
ATOM   1866  C   LEU C 128      -0.706  16.706   0.335  1.00 92.76           C  
ATOM   1867  CB  LEU C 128      -0.115  14.322  -0.143  1.00 92.76           C  
ATOM   1868  O   LEU C 128      -0.005  16.913   1.328  1.00 92.76           O  
ATOM   1869  CG  LEU C 128      -0.501  12.844  -0.216  1.00 92.76           C  
ATOM   1870  CD1 LEU C 128       0.737  11.984  -0.448  1.00 92.76           C  
ATOM   1871  CD2 LEU C 128      -1.224  12.416   1.057  1.00 92.76           C  
ATOM   1872  N   THR C 129      -1.082  17.691  -0.520  1.00 93.22           N  
ATOM   1873  CA  THR C 129      -0.582  19.056  -0.395  1.00 93.22           C  
ATOM   1874  C   THR C 129      -1.667  19.983   0.142  1.00 93.22           C  
ATOM   1875  CB  THR C 129      -0.070  19.588  -1.747  1.00 93.22           C  
ATOM   1876  O   THR C 129      -2.731  19.524   0.563  1.00 93.22           O  
ATOM   1877  CG2 THR C 129      -1.190  19.628  -2.781  1.00 93.22           C  
ATOM   1878  OG1 THR C 129       0.447  20.912  -1.567  1.00 93.22           O  
ATOM   1879  N   CYS C 130      -1.348  21.286   0.340  1.00 92.71           N  
ATOM   1880  CA  CYS C 130      -2.245  22.261   0.950  1.00 92.71           C  
ATOM   1881  C   CYS C 130      -3.382  22.624   0.002  1.00 92.71           C  
ATOM   1882  CB  CYS C 130      -1.477  23.521   1.347  1.00 92.71           C  
ATOM   1883  O   CYS C 130      -4.312  23.337   0.385  1.00 92.71           O  
ATOM   1884  SG  CYS C 130      -0.255  23.249   2.648  1.00 92.71           S  
ATOM   1885  N   ASP C 131      -3.597  22.122  -1.171  1.00 74.09           N  
ATOM   1886  CA  ASP C 131      -4.478  22.579  -2.240  1.00 74.09           C  
ATOM   1887  C   ASP C 131      -5.940  22.540  -1.802  1.00 74.09           C  
ATOM   1888  CB  ASP C 131      -4.282  21.729  -3.497  1.00 74.09           C  
ATOM   1889  O   ASP C 131      -6.843  22.741  -2.617  1.00 74.09           O  
ATOM   1890  CG  ASP C 131      -2.916  21.917  -4.134  1.00 74.09           C  
ATOM   1891  OD1 ASP C 131      -2.383  23.047  -4.110  1.00 74.09           O  
ATOM   1892  OD2 ASP C 131      -2.370  20.927  -4.667  1.00 74.09           O  
ATOM   1893  N   ASP C 132      -6.292  22.602  -0.568  1.00 61.14           N  
ATOM   1894  CA  ASP C 132      -7.665  22.827  -0.128  1.00 61.14           C  
ATOM   1895  C   ASP C 132      -7.958  24.319   0.017  1.00 61.14           C  
ATOM   1896  CB  ASP C 132      -7.929  22.108   1.197  1.00 61.14           C  
ATOM   1897  O   ASP C 132      -7.142  25.067   0.558  1.00 61.14           O  
ATOM   1898  CG  ASP C 132      -9.407  22.001   1.529  1.00 61.14           C  
ATOM   1899  OD1 ASP C 132     -10.226  22.706   0.901  1.00 61.14           O  
ATOM   1900  OD2 ASP C 132      -9.755  21.206   2.429  1.00 61.14           O  
ATOM   1901  N   PRO C 133      -8.972  24.844  -0.754  1.00 54.28           N  
ATOM   1902  CA  PRO C 133      -9.300  26.272  -0.759  1.00 54.28           C  
ATOM   1903  C   PRO C 133      -9.402  26.859   0.647  1.00 54.28           C  
ATOM   1904  CB  PRO C 133     -10.655  26.320  -1.470  1.00 54.28           C  
ATOM   1905  O   PRO C 133      -9.346  28.080   0.816  1.00 54.28           O  
ATOM   1906  CG  PRO C 133     -11.005  24.889  -1.723  1.00 54.28           C  
ATOM   1907  CD  PRO C 133      -9.890  24.027  -1.203  1.00 54.28           C  
ATOM   1908  N   ARG C 134      -9.810  26.253   1.641  1.00 48.18           N  
ATOM   1909  CA  ARG C 134      -9.936  26.846   2.968  1.00 48.18           C  
ATOM   1910  C   ARG C 134      -8.606  27.428   3.436  1.00 48.18           C  
ATOM   1911  CB  ARG C 134     -10.437  25.809   3.975  1.00 48.18           C  
ATOM   1912  O   ARG C 134      -8.568  28.228   4.373  1.00 48.18           O  
ATOM   1913  CG  ARG C 134     -11.816  25.255   3.654  1.00 48.18           C  
ATOM   1914  CD  ARG C 134     -12.232  24.171   4.638  1.00 48.18           C  
ATOM   1915  NE  ARG C 134     -13.550  23.630   4.319  1.00 48.18           N  
ATOM   1916  NH1 ARG C 134     -13.430  21.889   5.833  1.00 48.18           N  
ATOM   1917  NH2 ARG C 134     -15.296  22.152   4.528  1.00 48.18           N  
ATOM   1918  CZ  ARG C 134     -14.089  22.558   4.894  1.00 48.18           C  
ATOM   1919  N   PHE C 135      -7.540  26.987   2.862  1.00 51.14           N  
ATOM   1920  CA  PHE C 135      -6.228  27.470   3.279  1.00 51.14           C  
ATOM   1921  C   PHE C 135      -5.797  28.663   2.435  1.00 51.14           C  
ATOM   1922  CB  PHE C 135      -5.186  26.352   3.179  1.00 51.14           C  
ATOM   1923  O   PHE C 135      -4.816  29.336   2.758  1.00 51.14           O  
ATOM   1924  CG  PHE C 135      -5.341  25.282   4.227  1.00 51.14           C  
ATOM   1925  CD1 PHE C 135      -4.869  25.482   5.519  1.00 51.14           C  
ATOM   1926  CD2 PHE C 135      -5.958  24.077   3.920  1.00 51.14           C  
ATOM   1927  CE1 PHE C 135      -5.011  24.494   6.490  1.00 51.14           C  
ATOM   1928  CE2 PHE C 135      -6.103  23.085   4.885  1.00 51.14           C  
ATOM   1929  CZ  PHE C 135      -5.628  23.295   6.170  1.00 51.14           C  
ATOM   1930  N   GLN C 136      -6.458  28.843   1.234  1.00 43.48           N  
ATOM   1931  CA  GLN C 136      -6.128  29.982   0.385  1.00 43.48           C  
ATOM   1932  C   GLN C 136      -6.731  31.272   0.935  1.00 43.48           C  
ATOM   1933  CB  GLN C 136      -6.614  29.745  -1.046  1.00 43.48           C  
ATOM   1934  O   GLN C 136      -6.382  32.366   0.488  1.00 43.48           O  
ATOM   1935  CG  GLN C 136      -5.795  28.713  -1.810  1.00 43.48           C  
ATOM   1936  CD  GLN C 136      -6.089  28.716  -3.299  1.00 43.48           C  
ATOM   1937  NE2 GLN C 136      -5.782  27.608  -3.966  1.00 43.48           N  
ATOM   1938  OE1 GLN C 136      -6.588  29.705  -3.844  1.00 43.48           O  
ATOM   1939  N   ASP C 137      -7.726  31.135   1.728  1.00 40.72           N  
ATOM   1940  CA  ASP C 137      -8.523  32.338   1.947  1.00 40.72           C  
ATOM   1941  C   ASP C 137      -7.783  33.332   2.840  1.00 40.72           C  
ATOM   1942  CB  ASP C 137      -9.876  31.981   2.566  1.00 40.72           C  
ATOM   1943  O   ASP C 137      -8.247  34.456   3.045  1.00 40.72           O  
ATOM   1944  CG  ASP C 137     -10.985  31.858   1.537  1.00 40.72           C  
ATOM   1945  OD1 ASP C 137     -10.824  32.360   0.403  1.00 40.72           O  
ATOM   1946  OD2 ASP C 137     -12.032  31.257   1.863  1.00 40.72           O  
ATOM   1947  N   SER C 138      -6.813  32.811   3.592  1.00 40.40           N  
ATOM   1948  CA  SER C 138      -6.509  33.834   4.587  1.00 40.40           C  
ATOM   1949  C   SER C 138      -5.880  35.064   3.941  1.00 40.40           C  
ATOM   1950  CB  SER C 138      -5.573  33.277   5.660  1.00 40.40           C  
ATOM   1951  O   SER C 138      -5.455  35.989   4.638  1.00 40.40           O  
ATOM   1952  OG  SER C 138      -6.124  32.114   6.254  1.00 40.40           O  
ATOM   1953  N   SER C 139      -5.393  34.906   2.666  1.00 39.25           N  
ATOM   1954  CA  SER C 139      -4.724  36.135   2.252  1.00 39.25           C  
ATOM   1955  C   SER C 139      -5.707  37.298   2.168  1.00 39.25           C  
ATOM   1956  CB  SER C 139      -4.034  35.942   0.902  1.00 39.25           C  
ATOM   1957  O   SER C 139      -6.479  37.397   1.213  1.00 39.25           O  
ATOM   1958  OG  SER C 139      -2.974  35.007   1.008  1.00 39.25           O  
ATOM   1959  N   SER C 140      -6.672  37.355   3.062  1.00 36.48           N  
ATOM   1960  CA  SER C 140      -7.549  38.517   2.965  1.00 36.48           C  
ATOM   1961  C   SER C 140      -6.748  39.802   2.785  1.00 36.48           C  
ATOM   1962  CB  SER C 140      -8.433  38.627   4.208  1.00 36.48           C  
ATOM   1963  O   SER C 140      -5.757  40.024   3.484  1.00 36.48           O  
ATOM   1964  OG  SER C 140      -9.335  39.713   4.089  1.00 36.48           O  
ATOM   1965  N   SER C 141      -6.728  40.313   1.597  1.00 39.09           N  
ATOM   1966  CA  SER C 141      -6.206  41.597   1.140  1.00 39.09           C  
ATOM   1967  C   SER C 141      -6.583  42.721   2.099  1.00 39.09           C  
ATOM   1968  CB  SER C 141      -6.724  41.917  -0.263  1.00 39.09           C  
ATOM   1969  O   SER C 141      -7.767  42.959   2.350  1.00 39.09           O  
ATOM   1970  OG  SER C 141      -6.673  40.769  -1.092  1.00 39.09           O  
ATOM   1971  N   LYS C 142      -6.090  42.746   3.361  1.00 37.38           N  
ATOM   1972  CA  LYS C 142      -6.309  43.930   4.187  1.00 37.38           C  
ATOM   1973  C   LYS C 142      -6.075  45.209   3.388  1.00 37.38           C  
ATOM   1974  CB  LYS C 142      -5.398  43.904   5.415  1.00 37.38           C  
ATOM   1975  O   LYS C 142      -4.979  45.431   2.870  1.00 37.38           O  
ATOM   1976  CG  LYS C 142      -5.761  44.930   6.478  1.00 37.38           C  
ATOM   1977  CD  LYS C 142      -4.896  44.777   7.722  1.00 37.38           C  
ATOM   1978  CE  LYS C 142      -5.234  45.827   8.772  1.00 37.38           C  
ATOM   1979  NZ  LYS C 142      -4.552  45.550  10.072  1.00 37.38           N  
ATOM   1980  N   ALA C 143      -7.057  45.521   2.507  1.00 38.90           N  
ATOM   1981  CA  ALA C 143      -7.056  46.758   1.730  1.00 38.90           C  
ATOM   1982  C   ALA C 143      -6.690  47.954   2.603  1.00 38.90           C  
ATOM   1983  CB  ALA C 143      -8.419  46.977   1.077  1.00 38.90           C  
ATOM   1984  O   ALA C 143      -7.127  48.049   3.753  1.00 38.90           O  
ATOM   1985  N   PRO C 144      -5.499  48.494   2.431  1.00 40.94           N  
ATOM   1986  CA  PRO C 144      -5.058  49.646   3.221  1.00 40.94           C  
ATOM   1987  C   PRO C 144      -6.133  50.725   3.342  1.00 40.94           C  
ATOM   1988  CB  PRO C 144      -3.849  50.166   2.440  1.00 40.94           C  
ATOM   1989  O   PRO C 144      -7.029  50.806   2.499  1.00 40.94           O  
ATOM   1990  CG  PRO C 144      -3.957  49.525   1.095  1.00 40.94           C  
ATOM   1991  CD  PRO C 144      -5.108  48.560   1.118  1.00 40.94           C  
ATOM   1992  N   PRO C 145      -6.458  51.178   4.558  1.00 39.60           N  
ATOM   1993  CA  PRO C 145      -7.483  52.200   4.781  1.00 39.60           C  
ATOM   1994  C   PRO C 145      -7.350  53.388   3.832  1.00 39.60           C  
ATOM   1995  CB  PRO C 145      -7.242  52.630   6.231  1.00 39.60           C  
ATOM   1996  O   PRO C 145      -6.257  53.662   3.329  1.00 39.60           O  
ATOM   1997  CG  PRO C 145      -5.874  52.124   6.557  1.00 39.60           C  
ATOM   1998  CD  PRO C 145      -5.411  51.242   5.433  1.00 39.60           C  
ATOM   1999  N   PRO C 146      -8.403  53.740   3.128  1.00 34.46           N  
ATOM   2000  CA  PRO C 146      -8.412  54.845   2.167  1.00 34.46           C  
ATOM   2001  C   PRO C 146      -7.806  56.126   2.735  1.00 34.46           C  
ATOM   2002  CB  PRO C 146      -9.900  55.034   1.861  1.00 34.46           C  
ATOM   2003  O   PRO C 146      -7.776  56.312   3.954  1.00 34.46           O  
ATOM   2004  CG  PRO C 146     -10.611  54.331   2.972  1.00 34.46           C  
ATOM   2005  CD  PRO C 146      -9.606  53.530   3.750  1.00 34.46           C  
ATOM   2006  N   SER C 147      -6.732  56.673   2.146  1.00 38.13           N  
ATOM   2007  CA  SER C 147      -6.017  57.911   2.437  1.00 38.13           C  
ATOM   2008  C   SER C 147      -6.986  59.063   2.684  1.00 38.13           C  
ATOM   2009  CB  SER C 147      -5.071  58.267   1.290  1.00 38.13           C  
ATOM   2010  O   SER C 147      -8.084  59.088   2.124  1.00 38.13           O  
ATOM   2011  OG  SER C 147      -5.770  58.320   0.058  1.00 38.13           O  
ATOM   2012  N   LEU C 148      -7.026  59.603   3.905  1.00 32.90           N  
ATOM   2013  CA  LEU C 148      -7.846  60.711   4.384  1.00 32.90           C  
ATOM   2014  C   LEU C 148      -7.819  61.872   3.397  1.00 32.90           C  
ATOM   2015  CB  LEU C 148      -7.360  61.182   5.757  1.00 32.90           C  
ATOM   2016  O   LEU C 148      -6.823  62.078   2.700  1.00 32.90           O  
ATOM   2017  CG  LEU C 148      -7.990  60.496   6.971  1.00 32.90           C  
ATOM   2018  CD1 LEU C 148      -7.022  60.511   8.149  1.00 32.90           C  
ATOM   2019  CD2 LEU C 148      -9.306  61.170   7.344  1.00 32.90           C  
ATOM   2020  N   PRO C 149      -8.976  62.423   3.131  1.00 33.43           N  
ATOM   2021  CA  PRO C 149      -9.263  63.495   2.176  1.00 33.43           C  
ATOM   2022  C   PRO C 149      -8.353  64.708   2.359  1.00 33.43           C  
ATOM   2023  CB  PRO C 149     -10.720  63.855   2.477  1.00 33.43           C  
ATOM   2024  O   PRO C 149      -7.793  64.907   3.440  1.00 33.43           O  
ATOM   2025  CG  PRO C 149     -10.971  63.315   3.848  1.00 33.43           C  
ATOM   2026  CD  PRO C 149      -9.787  62.488   4.259  1.00 33.43           C  
ATOM   2027  N   SER C 150      -7.641  65.170   1.304  1.00 38.52           N  
ATOM   2028  CA  SER C 150      -6.777  66.339   1.173  1.00 38.52           C  
ATOM   2029  C   SER C 150      -7.465  67.596   1.694  1.00 38.52           C  
ATOM   2030  CB  SER C 150      -6.365  66.542  -0.285  1.00 38.52           C  
ATOM   2031  O   SER C 150      -8.631  67.848   1.380  1.00 38.52           O  
ATOM   2032  OG  SER C 150      -5.405  65.574  -0.676  1.00 38.52           O  
ATOM   2033  N   PRO C 151      -7.037  68.075   2.871  1.00 34.56           N  
ATOM   2034  CA  PRO C 151      -7.605  69.285   3.469  1.00 34.56           C  
ATOM   2035  C   PRO C 151      -7.747  70.429   2.467  1.00 34.56           C  
ATOM   2036  CB  PRO C 151      -6.599  69.642   4.566  1.00 34.56           C  
ATOM   2037  O   PRO C 151      -6.999  70.492   1.488  1.00 34.56           O  
ATOM   2038  CG  PRO C 151      -5.356  68.897   4.202  1.00 34.56           C  
ATOM   2039  CD  PRO C 151      -5.682  67.939   3.092  1.00 34.56           C  
ATOM   2040  N   SER C 152      -8.987  70.904   2.209  1.00 32.21           N  
ATOM   2041  CA  SER C 152      -9.401  71.951   1.281  1.00 32.21           C  
ATOM   2042  C   SER C 152      -8.579  73.220   1.477  1.00 32.21           C  
ATOM   2043  CB  SER C 152     -10.887  72.264   1.454  1.00 32.21           C  
ATOM   2044  O   SER C 152      -7.978  73.420   2.535  1.00 32.21           O  
ATOM   2045  OG  SER C 152     -11.670  71.093   1.299  1.00 32.21           O  
ATOM   2046  N   ARG C 153      -8.463  73.983   0.396  1.00 33.33           N  
ATOM   2047  CA  ARG C 153      -7.695  75.147  -0.035  1.00 33.33           C  
ATOM   2048  C   ARG C 153      -8.078  76.384   0.771  1.00 33.33           C  
ATOM   2049  CB  ARG C 153      -7.907  75.408  -1.528  1.00 33.33           C  
ATOM   2050  O   ARG C 153      -8.758  77.277   0.262  1.00 33.33           O  
ATOM   2051  CG  ARG C 153      -6.678  75.952  -2.238  1.00 33.33           C  
ATOM   2052  CD  ARG C 153      -6.907  76.089  -3.737  1.00 33.33           C  
ATOM   2053  NE  ARG C 153      -5.672  75.891  -4.491  1.00 33.33           N  
ATOM   2054  NH1 ARG C 153      -6.431  76.936  -6.407  1.00 33.33           N  
ATOM   2055  NH2 ARG C 153      -4.311  76.065  -6.333  1.00 33.33           N  
ATOM   2056  CZ  ARG C 153      -5.474  76.298  -5.742  1.00 33.33           C  
ATOM   2057  N   LEU C 154      -8.037  76.292   2.123  1.00 31.77           N  
ATOM   2058  CA  LEU C 154      -8.683  77.503   2.617  1.00 31.77           C  
ATOM   2059  C   LEU C 154      -8.113  78.741   1.934  1.00 31.77           C  
ATOM   2060  CB  LEU C 154      -8.514  77.619   4.134  1.00 31.77           C  
ATOM   2061  O   LEU C 154      -6.917  78.797   1.638  1.00 31.77           O  
ATOM   2062  CG  LEU C 154      -9.733  77.249   4.982  1.00 31.77           C  
ATOM   2063  CD1 LEU C 154      -9.315  76.367   6.154  1.00 31.77           C  
ATOM   2064  CD2 LEU C 154     -10.440  78.506   5.478  1.00 31.77           C  
ATOM   2065  N   PRO C 155      -9.043  79.655   1.608  1.00 31.25           N  
ATOM   2066  CA  PRO C 155      -8.952  80.882   0.813  1.00 31.25           C  
ATOM   2067  C   PRO C 155      -7.875  81.836   1.323  1.00 31.25           C  
ATOM   2068  CB  PRO C 155     -10.344  81.501   0.961  1.00 31.25           C  
ATOM   2069  O   PRO C 155      -7.406  81.696   2.455  1.00 31.25           O  
ATOM   2070  CG  PRO C 155     -10.936  80.830   2.158  1.00 31.25           C  
ATOM   2071  CD  PRO C 155      -9.961  79.803   2.660  1.00 31.25           C  
ATOM   2072  N   GLY C 156      -7.397  82.623   0.397  1.00 31.90           N  
ATOM   2073  CA  GLY C 156      -6.378  83.645   0.214  1.00 31.90           C  
ATOM   2074  C   GLY C 156      -6.578  84.854   1.109  1.00 31.90           C  
ATOM   2075  O   GLY C 156      -7.676  85.411   1.172  1.00 31.90           O  
ATOM   2076  N   PRO C 157      -6.256  84.594   2.426  1.00 32.82           N  
ATOM   2077  CA  PRO C 157      -6.694  85.752   3.210  1.00 32.82           C  
ATOM   2078  C   PRO C 157      -6.269  87.080   2.589  1.00 32.82           C  
ATOM   2079  CB  PRO C 157      -6.011  85.539   4.564  1.00 32.82           C  
ATOM   2080  O   PRO C 157      -5.165  87.189   2.050  1.00 32.82           O  
ATOM   2081  CG  PRO C 157      -4.915  84.561   4.290  1.00 32.82           C  
ATOM   2082  CD  PRO C 157      -4.985  84.158   2.844  1.00 32.82           C  
ATOM   2083  N   SER C 158      -7.237  87.848   2.231  1.00 29.63           N  
ATOM   2084  CA  SER C 158      -7.182  89.113   1.506  1.00 29.63           C  
ATOM   2085  C   SER C 158      -6.248  90.104   2.194  1.00 29.63           C  
ATOM   2086  CB  SER C 158      -8.579  89.720   1.379  1.00 29.63           C  
ATOM   2087  O   SER C 158      -5.340  90.649   1.564  1.00 29.63           O  
ATOM   2088  OG  SER C 158      -9.567  88.705   1.342  1.00 29.63           O  
ATOM   2089  N   ASP C 159      -6.830  91.108   2.869  1.00 28.15           N  
ATOM   2090  CA  ASP C 159      -6.780  92.515   2.484  1.00 28.15           C  
ATOM   2091  C   ASP C 159      -5.701  93.260   3.267  1.00 28.15           C  
ATOM   2092  CB  ASP C 159      -8.141  93.180   2.702  1.00 28.15           C  
ATOM   2093  O   ASP C 159      -4.924  94.024   2.690  1.00 28.15           O  
ATOM   2094  CG  ASP C 159      -9.014  93.163   1.460  1.00 28.15           C  
ATOM   2095  OD1 ASP C 159      -8.477  93.037   0.338  1.00 28.15           O  
ATOM   2096  OD2 ASP C 159     -10.250  93.280   1.604  1.00 28.15           O  
ATOM   2097  N   THR C 160      -5.976  93.576   4.572  1.00 30.04           N  
ATOM   2098  CA  THR C 160      -6.249  95.007   4.634  1.00 30.04           C  
ATOM   2099  C   THR C 160      -4.951  95.800   4.755  1.00 30.04           C  
ATOM   2100  CB  THR C 160      -7.174  95.349   5.817  1.00 30.04           C  
ATOM   2101  O   THR C 160      -3.901  95.238   5.074  1.00 30.04           O  
ATOM   2102  CG2 THR C 160      -8.562  94.747   5.622  1.00 30.04           C  
ATOM   2103  OG1 THR C 160      -6.606  94.830   7.026  1.00 30.04           O  
ATOM   2104  N   PRO C 161      -5.003  97.020   5.413  1.00 34.17           N  
ATOM   2105  CA  PRO C 161      -4.833  98.444   5.118  1.00 34.17           C  
ATOM   2106  C   PRO C 161      -3.511  99.001   5.641  1.00 34.17           C  
ATOM   2107  CB  PRO C 161      -6.020  99.096   5.831  1.00 34.17           C  
ATOM   2108  O   PRO C 161      -2.799  98.318   6.382  1.00 34.17           O  
ATOM   2109  CG  PRO C 161      -6.413  98.118   6.891  1.00 34.17           C  
ATOM   2110  CD  PRO C 161      -5.562  96.889   6.745  1.00 34.17           C  
ATOM   2111  N   ILE C 162      -3.511 100.084   6.504  1.00 37.53           N  
ATOM   2112  CA  ILE C 162      -2.945 101.420   6.353  1.00 37.53           C  
ATOM   2113  C   ILE C 162      -1.573 101.477   7.021  1.00 37.53           C  
ATOM   2114  CB  ILE C 162      -3.876 102.500   6.948  1.00 37.53           C  
ATOM   2115  O   ILE C 162      -0.596 101.918   6.411  1.00 37.53           O  
ATOM   2116  CG1 ILE C 162      -5.233 102.486   6.236  1.00 37.53           C  
ATOM   2117  CG2 ILE C 162      -3.224 103.883   6.860  1.00 37.53           C  
ATOM   2118  CD1 ILE C 162      -6.278 103.389   6.877  1.00 37.53           C  
ATOM   2119  N   LEU C 163      -1.469 102.052   8.193  1.00 37.43           N  
ATOM   2120  CA  LEU C 163      -0.975 103.423   8.258  1.00 37.43           C  
ATOM   2121  C   LEU C 163       0.507 103.450   8.620  1.00 37.43           C  
ATOM   2122  CB  LEU C 163      -1.776 104.234   9.280  1.00 37.43           C  
ATOM   2123  O   LEU C 163       1.022 102.500   9.214  1.00 37.43           O  
ATOM   2124  CG  LEU C 163      -2.063 105.691   8.914  1.00 37.43           C  
ATOM   2125  CD1 LEU C 163      -3.170 105.767   7.869  1.00 37.43           C  
ATOM   2126  CD2 LEU C 163      -2.438 106.491  10.157  1.00 37.43           C  
ATOM   2127  N   PRO C 164       1.100 104.690   8.914  1.00 38.25           N  
ATOM   2128  CA  PRO C 164       2.337 105.392   8.563  1.00 38.25           C  
ATOM   2129  C   PRO C 164       3.528 104.944   9.407  1.00 38.25           C  
ATOM   2130  CB  PRO C 164       1.998 106.860   8.833  1.00 38.25           C  
ATOM   2131  O   PRO C 164       4.590 104.627   8.863  1.00 38.25           O  
ATOM   2132  CG  PRO C 164       0.779 106.819   9.696  1.00 38.25           C  
ATOM   2133  CD  PRO C 164       0.421 105.382   9.947  1.00 38.25           C  
ATOM   2134  N   GLN C 165       3.719 105.787  10.563  1.00 27.05           N  
ATOM   2135  CA  GLN C 165       5.001 106.041  11.210  1.00 27.05           C  
ATOM   2136  C   GLN C 165       5.363 104.917  12.176  1.00 27.05           C  
ATOM   2137  CB  GLN C 165       4.974 107.380  11.949  1.00 27.05           C  
ATOM   2138  O   GLN C 165       4.506 104.427  12.915  1.00 27.05           O  
ATOM   2139  CG  GLN C 165       5.553 108.537  11.146  1.00 27.05           C  
ATOM   2140  CD  GLN C 165       5.566 109.841  11.922  1.00 27.05           C  
ATOM   2141  NE2 GLN C 165       6.683 110.557  11.860  1.00 27.05           N  
ATOM   2142  OE1 GLN C 165       4.578 110.202  12.570  1.00 27.05           O  
TER    2143      GLN C 165                                                      
ENDMDL                                                                          
END                                                                             
