# Supplementary material for: AI-guided pipeline for protein–protein interaction drug discovery identifies a SARS-CoV-2 inhibitor
Source: Mol Syst Biol. 2024 Mar 11;20(4):428–57. doi: 10.1038/s44320-024-00019-8 (PMC10987651; doi:10.1038/s44320-024-00019-8)
Supplement: Supplementary file 12 — Source Data Fig. 2 [file 44320_2024_19_MOESM12_ESM.zip › Source Data Figure EV3-EV4/ColabFold/HIF1A_TP53_unrelaxed_rank_1_model_1.pdb]

MODEL     1                                                                     
ATOM      1  N   MET B   1     -83.172  13.547  13.868  1.00 24.66           N  
ATOM      2  CA  MET B   1     -82.152  13.861  12.872  1.00 24.66           C  
ATOM      3  C   MET B   1     -80.796  13.298  13.285  1.00 24.66           C  
ATOM      4  CB  MET B   1     -82.050  15.373  12.665  1.00 24.66           C  
ATOM      5  O   MET B   1     -79.763  13.698  12.745  1.00 24.66           O  
ATOM      6  CG  MET B   1     -82.920  15.898  11.535  1.00 24.66           C  
ATOM      7  SD  MET B   1     -82.373  17.542  10.931  1.00 24.66           S  
ATOM      8  CE  MET B   1     -83.931  18.164  10.240  1.00 24.66           C  
ATOM      9  N   GLU B   2     -80.793  12.443  14.240  1.00 28.14           N  
ATOM     10  CA  GLU B   2     -79.738  11.890  15.084  1.00 28.14           C  
ATOM     11  C   GLU B   2     -78.874  10.899  14.309  1.00 28.14           C  
ATOM     12  CB  GLU B   2     -80.337  11.213  16.319  1.00 28.14           C  
ATOM     13  O   GLU B   2     -77.749  10.599  14.714  1.00 28.14           O  
ATOM     14  CG  GLU B   2     -79.957  11.881  17.632  1.00 28.14           C  
ATOM     15  CD  GLU B   2     -80.571  11.207  18.848  1.00 28.14           C  
ATOM     16  OE1 GLU B   2     -80.233  11.591  19.991  1.00 28.14           O  
ATOM     17  OE2 GLU B   2     -81.395  10.285  18.658  1.00 28.14           O  
ATOM     18  N   GLY B   3     -79.475  10.304  13.236  1.00 30.35           N  
ATOM     19  CA  GLY B   3     -78.946   9.042  12.743  1.00 30.35           C  
ATOM     20  C   GLY B   3     -77.592   9.184  12.074  1.00 30.35           C  
ATOM     21  O   GLY B   3     -77.097   8.239  11.455  1.00 30.35           O  
ATOM     22  N   ALA B   4     -77.067  10.396  11.851  1.00 35.06           N  
ATOM     23  CA  ALA B   4     -76.002  10.586  10.869  1.00 35.06           C  
ATOM     24  C   ALA B   4     -74.681  10.012  11.374  1.00 35.06           C  
ATOM     25  CB  ALA B   4     -75.842  12.068  10.538  1.00 35.06           C  
ATOM     26  O   ALA B   4     -73.656  10.109  10.696  1.00 35.06           O  
ATOM     27  N   GLY B   5     -74.537   9.616  12.635  1.00 36.22           N  
ATOM     28  CA  GLY B   5     -73.213   9.283  13.136  1.00 36.22           C  
ATOM     29  C   GLY B   5     -72.625   8.044  12.488  1.00 36.22           C  
ATOM     30  O   GLY B   5     -71.446   7.738  12.677  1.00 36.22           O  
ATOM     31  N   GLY B   6     -73.432   7.115  11.893  1.00 41.08           N  
ATOM     32  CA  GLY B   6     -72.948   5.795  11.522  1.00 41.08           C  
ATOM     33  C   GLY B   6     -72.011   5.816  10.329  1.00 41.08           C  
ATOM     34  O   GLY B   6     -71.176   4.922  10.173  1.00 41.08           O  
ATOM     35  N   ALA B   7     -72.044   6.846   9.453  1.00 46.79           N  
ATOM     36  CA  ALA B   7     -71.323   6.809   8.183  1.00 46.79           C  
ATOM     37  C   ALA B   7     -69.835   7.074   8.389  1.00 46.79           C  
ATOM     38  CB  ALA B   7     -71.912   7.825   7.208  1.00 46.79           C  
ATOM     39  O   ALA B   7     -68.995   6.519   7.676  1.00 46.79           O  
ATOM     40  N   ASN B   8     -69.394   7.852   9.352  1.00 50.16           N  
ATOM     41  CA  ASN B   8     -67.991   8.211   9.529  1.00 50.16           C  
ATOM     42  C   ASN B   8     -67.170   7.029  10.037  1.00 50.16           C  
ATOM     43  CB  ASN B   8     -67.856   9.400  10.481  1.00 50.16           C  
ATOM     44  O   ASN B   8     -65.991   6.897   9.703  1.00 50.16           O  
ATOM     45  CG  ASN B   8     -66.916  10.467   9.955  1.00 50.16           C  
ATOM     46  ND2 ASN B   8     -66.861  11.601  10.643  1.00 50.16           N  
ATOM     47  OD1 ASN B   8     -66.245  10.273   8.937  1.00 50.16           O  
ATOM     48  N   ASP B   9     -67.728   6.121  10.777  1.00 52.53           N  
ATOM     49  CA  ASP B   9     -67.007   4.966  11.305  1.00 52.53           C  
ATOM     50  C   ASP B   9     -66.669   3.975  10.193  1.00 52.53           C  
ATOM     51  CB  ASP B   9     -67.827   4.274  12.395  1.00 52.53           C  
ATOM     52  O   ASP B   9     -65.620   3.329  10.229  1.00 52.53           O  
ATOM     53  CG  ASP B   9     -67.485   4.758  13.793  1.00 52.53           C  
ATOM     54  OD1 ASP B   9     -66.371   5.286  13.999  1.00 52.53           O  
ATOM     55  OD2 ASP B   9     -68.335   4.608  14.697  1.00 52.53           O  
ATOM     56  N   LYS B  10     -67.554   3.914   9.168  1.00 55.20           N  
ATOM     57  CA  LYS B  10     -67.313   2.991   8.063  1.00 55.20           C  
ATOM     58  C   LYS B  10     -66.116   3.436   7.227  1.00 55.20           C  
ATOM     59  CB  LYS B  10     -68.555   2.875   7.179  1.00 55.20           C  
ATOM     60  O   LYS B  10     -65.325   2.605   6.774  1.00 55.20           O  
ATOM     61  CG  LYS B  10     -69.558   1.834   7.655  1.00 55.20           C  
ATOM     62  CD  LYS B  10     -70.696   1.657   6.658  1.00 55.20           C  
ATOM     63  CE  LYS B  10     -71.738   0.670   7.166  1.00 55.20           C  
ATOM     64  NZ  LYS B  10     -72.911   0.580   6.246  1.00 55.20           N  
ATOM     65  N   LYS B  11     -65.967   4.757   7.019  1.00 57.74           N  
ATOM     66  CA  LYS B  11     -64.838   5.267   6.247  1.00 57.74           C  
ATOM     67  C   LYS B  11     -63.521   5.044   6.986  1.00 57.74           C  
ATOM     68  CB  LYS B  11     -65.023   6.755   5.943  1.00 57.74           C  
ATOM     69  O   LYS B  11     -62.506   4.714   6.370  1.00 57.74           O  
ATOM     70  CG  LYS B  11     -65.788   7.034   4.657  1.00 57.74           C  
ATOM     71  CD  LYS B  11     -65.804   8.521   4.328  1.00 57.74           C  
ATOM     72  CE  LYS B  11     -66.617   8.807   3.073  1.00 57.74           C  
ATOM     73  NZ  LYS B  11     -66.669  10.269   2.768  1.00 57.74           N  
ATOM     74  N   LYS B  12     -63.533   5.294   8.227  1.00 62.18           N  
ATOM     75  CA  LYS B  12     -62.329   5.062   9.020  1.00 62.18           C  
ATOM     76  C   LYS B  12     -61.947   3.584   9.021  1.00 62.18           C  
ATOM     77  CB  LYS B  12     -62.527   5.553  10.454  1.00 62.18           C  
ATOM     78  O   LYS B  12     -60.765   3.243   8.946  1.00 62.18           O  
ATOM     79  CG  LYS B  12     -61.341   6.325  11.014  1.00 62.18           C  
ATOM     80  CD  LYS B  12     -61.630   6.856  12.413  1.00 62.18           C  
ATOM     81  CE  LYS B  12     -60.417   7.559  13.006  1.00 62.18           C  
ATOM     82  NZ  LYS B  12     -60.693   8.077  14.379  1.00 62.18           N  
ATOM     83  N   ILE B  13     -62.856   2.670   9.158  1.00 65.40           N  
ATOM     84  CA  ILE B  13     -62.604   1.233   9.122  1.00 65.40           C  
ATOM     85  C   ILE B  13     -62.053   0.840   7.754  1.00 65.40           C  
ATOM     86  CB  ILE B  13     -63.885   0.427   9.436  1.00 65.40           C  
ATOM     87  O   ILE B  13     -61.134   0.023   7.659  1.00 65.40           O  
ATOM     88  CG1 ILE B  13     -64.318   0.656  10.889  1.00 65.40           C  
ATOM     89  CG2 ILE B  13     -63.667  -1.063   9.157  1.00 65.40           C  
ATOM     90  CD1 ILE B  13     -65.737   0.196  11.192  1.00 65.40           C  
ATOM     91  N   SER B  14     -62.648   1.534   6.790  1.00 68.38           N  
ATOM     92  CA  SER B  14     -62.186   1.240   5.437  1.00 68.38           C  
ATOM     93  C   SER B  14     -60.755   1.722   5.225  1.00 68.38           C  
ATOM     94  CB  SER B  14     -63.109   1.885   4.403  1.00 68.38           C  
ATOM     95  O   SER B  14     -59.944   1.025   4.611  1.00 68.38           O  
ATOM     96  OG  SER B  14     -62.573   1.751   3.097  1.00 68.38           O  
ATOM     97  N   SER B  15     -60.409   2.916   5.777  1.00 75.14           N  
ATOM     98  CA  SER B  15     -59.047   3.431   5.676  1.00 75.14           C  
ATOM     99  C   SER B  15     -58.071   2.569   6.470  1.00 75.14           C  
ATOM    100  CB  SER B  15     -58.982   4.876   6.169  1.00 75.14           C  
ATOM    101  O   SER B  15     -56.946   2.327   6.026  1.00 75.14           O  
ATOM    102  OG  SER B  15     -58.597   4.926   7.532  1.00 75.14           O  
ATOM    103  N   GLU B  16     -58.404   2.163   7.669  1.00 71.12           N  
ATOM    104  CA  GLU B  16     -57.586   1.274   8.489  1.00 71.12           C  
ATOM    105  C   GLU B  16     -57.422  -0.091   7.827  1.00 71.12           C  
ATOM    106  CB  GLU B  16     -58.198   1.112   9.882  1.00 71.12           C  
ATOM    107  O   GLU B  16     -56.350  -0.696   7.896  1.00 71.12           O  
ATOM    108  CG  GLU B  16     -57.197   1.276  11.017  1.00 71.12           C  
ATOM    109  CD  GLU B  16     -57.774   0.934  12.381  1.00 71.12           C  
ATOM    110  OE1 GLU B  16     -57.005   0.864  13.366  1.00 71.12           O  
ATOM    111  OE2 GLU B  16     -59.007   0.733  12.465  1.00 71.12           O  
ATOM    112  N   ARG B  17     -58.440  -0.533   7.170  1.00 76.17           N  
ATOM    113  CA  ARG B  17     -58.389  -1.804   6.455  1.00 76.17           C  
ATOM    114  C   ARG B  17     -57.440  -1.724   5.264  1.00 76.17           C  
ATOM    115  CB  ARG B  17     -59.787  -2.212   5.984  1.00 76.17           C  
ATOM    116  O   ARG B  17     -56.707  -2.675   4.983  1.00 76.17           O  
ATOM    117  CG  ARG B  17     -60.019  -3.715   5.978  1.00 76.17           C  
ATOM    118  CD  ARG B  17     -61.463  -4.060   5.641  1.00 76.17           C  
ATOM    119  NE  ARG B  17     -61.743  -5.477   5.855  1.00 76.17           N  
ATOM    120  NH1 ARG B  17     -64.018  -5.294   5.502  1.00 76.17           N  
ATOM    121  NH2 ARG B  17     -63.090  -7.331   5.997  1.00 76.17           N  
ATOM    122  CZ  ARG B  17     -62.950  -6.031   5.784  1.00 76.17           C  
ATOM    123  N   ARG B  18     -57.468  -0.550   4.557  1.00 77.28           N  
ATOM    124  CA  ARG B  18     -56.549  -0.350   3.441  1.00 77.28           C  
ATOM    125  C   ARG B  18     -55.102  -0.320   3.923  1.00 77.28           C  
ATOM    126  CB  ARG B  18     -56.880   0.946   2.697  1.00 77.28           C  
ATOM    127  O   ARG B  18     -54.219  -0.898   3.286  1.00 77.28           O  
ATOM    128  CG  ARG B  18     -56.627   0.878   1.200  1.00 77.28           C  
ATOM    129  CD  ARG B  18     -57.036   2.166   0.500  1.00 77.28           C  
ATOM    130  NE  ARG B  18     -56.509   2.232  -0.860  1.00 77.28           N  
ATOM    131  NH1 ARG B  18     -57.949   3.898  -1.560  1.00 77.28           N  
ATOM    132  NH2 ARG B  18     -56.402   3.029  -3.011  1.00 77.28           N  
ATOM    133  CZ  ARG B  18     -56.954   3.053  -1.807  1.00 77.28           C  
ATOM    134  N   LYS B  19     -54.879   0.394   5.079  1.00 78.79           N  
ATOM    135  CA  LYS B  19     -53.538   0.428   5.655  1.00 78.79           C  
ATOM    136  C   LYS B  19     -53.094  -0.963   6.097  1.00 78.79           C  
ATOM    137  CB  LYS B  19     -53.487   1.396   6.839  1.00 78.79           C  
ATOM    138  O   LYS B  19     -51.934  -1.338   5.913  1.00 78.79           O  
ATOM    139  CG  LYS B  19     -53.384   2.860   6.437  1.00 78.79           C  
ATOM    140  CD  LYS B  19     -53.297   3.769   7.657  1.00 78.79           C  
ATOM    141  CE  LYS B  19     -53.326   5.239   7.262  1.00 78.79           C  
ATOM    142  NZ  LYS B  19     -53.331   6.133   8.458  1.00 78.79           N  
ATOM    143  N   GLU B  20     -54.010  -1.666   6.713  1.00 74.78           N  
ATOM    144  CA  GLU B  20     -53.710  -3.027   7.150  1.00 74.78           C  
ATOM    145  C   GLU B  20     -53.403  -3.933   5.962  1.00 74.78           C  
ATOM    146  CB  GLU B  20     -54.875  -3.600   7.962  1.00 74.78           C  
ATOM    147  O   GLU B  20     -52.488  -4.757   6.023  1.00 74.78           O  
ATOM    148  CG  GLU B  20     -54.559  -4.926   8.637  1.00 74.78           C  
ATOM    149  CD  GLU B  20     -54.377  -4.805  10.142  1.00 74.78           C  
ATOM    150  OE1 GLU B  20     -53.906  -5.776  10.777  1.00 74.78           O  
ATOM    151  OE2 GLU B  20     -54.709  -3.731  10.691  1.00 74.78           O  
ATOM    152  N   LYS B  21     -54.179  -3.744   4.876  1.00 78.63           N  
ATOM    153  CA  LYS B  21     -53.935  -4.526   3.668  1.00 78.63           C  
ATOM    154  C   LYS B  21     -52.571  -4.198   3.067  1.00 78.63           C  
ATOM    155  CB  LYS B  21     -55.035  -4.277   2.635  1.00 78.63           C  
ATOM    156  O   LYS B  21     -51.857  -5.092   2.608  1.00 78.63           O  
ATOM    157  CG  LYS B  21     -55.345  -5.481   1.758  1.00 78.63           C  
ATOM    158  CD  LYS B  21     -56.534  -5.215   0.844  1.00 78.63           C  
ATOM    159  CE  LYS B  21     -56.815  -6.401  -0.069  1.00 78.63           C  
ATOM    160  NZ  LYS B  21     -57.985  -6.148  -0.963  1.00 78.63           N  
ATOM    161  N   SER B  22     -52.173  -2.965   2.998  1.00 81.07           N  
ATOM    162  CA  SER B  22     -50.865  -2.548   2.502  1.00 81.07           C  
ATOM    163  C   SER B  22     -49.743  -3.099   3.375  1.00 81.07           C  
ATOM    164  CB  SER B  22     -50.775  -1.023   2.443  1.00 81.07           C  
ATOM    165  O   SER B  22     -48.728  -3.576   2.862  1.00 81.07           O  
ATOM    166  OG  SER B  22     -49.492  -0.612   2.004  1.00 81.07           O  
ATOM    167  N   ARG B  23     -49.998  -2.903   4.699  1.00 83.18           N  
ATOM    168  CA  ARG B  23     -49.007  -3.439   5.627  1.00 83.18           C  
ATOM    169  C   ARG B  23     -48.827  -4.940   5.428  1.00 83.18           C  
ATOM    170  CB  ARG B  23     -49.411  -3.146   7.073  1.00 83.18           C  
ATOM    171  O   ARG B  23     -47.700  -5.437   5.398  1.00 83.18           O  
ATOM    172  CG  ARG B  23     -48.311  -3.420   8.087  1.00 83.18           C  
ATOM    173  CD  ARG B  23     -48.769  -3.128   9.509  1.00 83.18           C  
ATOM    174  NE  ARG B  23     -49.775  -4.086   9.959  1.00 83.18           N  
ATOM    175  NH1 ARG B  23     -49.881  -3.275  12.119  1.00 83.18           N  
ATOM    176  NH2 ARG B  23     -51.190  -5.048  11.490  1.00 83.18           N  
ATOM    177  CZ  ARG B  23     -50.280  -4.135  11.188  1.00 83.18           C  
ATOM    178  N   ASP B  24     -49.940  -5.652   5.324  1.00 76.70           N  
ATOM    179  CA  ASP B  24     -49.893  -7.096   5.114  1.00 76.70           C  
ATOM    180  C   ASP B  24     -49.225  -7.436   3.784  1.00 76.70           C  
ATOM    181  CB  ASP B  24     -51.301  -7.692   5.164  1.00 76.70           C  
ATOM    182  O   ASP B  24     -48.470  -8.406   3.692  1.00 76.70           O  
ATOM    183  CG  ASP B  24     -51.798  -7.923   6.580  1.00 76.70           C  
ATOM    184  OD1 ASP B  24     -50.992  -7.836   7.531  1.00 76.70           O  
ATOM    185  OD2 ASP B  24     -53.007  -8.198   6.746  1.00 76.70           O  
ATOM    186  N   ALA B  25     -49.413  -6.593   2.666  1.00 81.33           N  
ATOM    187  CA  ALA B  25     -48.789  -6.802   1.362  1.00 81.33           C  
ATOM    188  C   ALA B  25     -47.277  -6.605   1.440  1.00 81.33           C  
ATOM    189  CB  ALA B  25     -49.393  -5.858   0.325  1.00 81.33           C  
ATOM    190  O   ALA B  25     -46.513  -7.377   0.856  1.00 81.33           O  
ATOM    191  N   ALA B  26     -46.853  -5.586   2.147  1.00 79.87           N  
ATOM    192  CA  ALA B  26     -45.427  -5.327   2.333  1.00 79.87           C  
ATOM    193  C   ALA B  26     -44.758  -6.464   3.100  1.00 79.87           C  
ATOM    194  CB  ALA B  26     -45.218  -4.002   3.063  1.00 79.87           C  
ATOM    195  O   ALA B  26     -43.658  -6.896   2.747  1.00 79.87           O  
ATOM    196  N   ARG B  27     -45.466  -6.897   4.149  1.00 77.27           N  
ATOM    197  CA  ARG B  27     -44.931  -8.006   4.933  1.00 77.27           C  
ATOM    198  C   ARG B  27     -44.800  -9.265   4.083  1.00 77.27           C  
ATOM    199  CB  ARG B  27     -45.820  -8.283   6.148  1.00 77.27           C  
ATOM    200  O   ARG B  27     -43.802  -9.982   4.177  1.00 77.27           O  
ATOM    201  CG  ARG B  27     -45.081  -8.901   7.324  1.00 77.27           C  
ATOM    202  CD  ARG B  27     -45.997  -9.101   8.523  1.00 77.27           C  
ATOM    203  NE  ARG B  27     -45.237  -9.302   9.754  1.00 77.27           N  
ATOM    204  NH1 ARG B  27     -47.092  -9.640  11.089  1.00 77.27           N  
ATOM    205  NH2 ARG B  27     -44.990  -9.719  11.999  1.00 77.27           N  
ATOM    206  CZ  ARG B  27     -45.775  -9.553  10.944  1.00 77.27           C  
ATOM    207  N   SER B  28     -45.813  -9.502   3.253  1.00 75.05           N  
ATOM    208  CA  SER B  28     -45.802 -10.673   2.382  1.00 75.05           C  
ATOM    209  C   SER B  28     -44.689 -10.579   1.344  1.00 75.05           C  
ATOM    210  CB  SER B  28     -47.152 -10.833   1.681  1.00 75.05           C  
ATOM    211  O   SER B  28     -44.011 -11.569   1.062  1.00 75.05           O  
ATOM    212  OG  SER B  28     -47.114 -11.905   0.755  1.00 75.05           O  
ATOM    213  N   ARG B  29     -44.537  -9.355   0.740  1.00 78.96           N  
ATOM    214  CA  ARG B  29     -43.457  -9.152  -0.220  1.00 78.96           C  
ATOM    215  C   ARG B  29     -42.097  -9.385   0.429  1.00 78.96           C  
ATOM    216  CB  ARG B  29     -43.521  -7.743  -0.812  1.00 78.96           C  
ATOM    217  O   ARG B  29     -41.229 -10.038  -0.153  1.00 78.96           O  
ATOM    218  CG  ARG B  29     -43.609  -7.715  -2.330  1.00 78.96           C  
ATOM    219  CD  ARG B  29     -43.665  -6.292  -2.866  1.00 78.96           C  
ATOM    220  NE  ARG B  29     -43.846  -6.268  -4.315  1.00 78.96           N  
ATOM    221  NH1 ARG B  29     -43.921  -3.965  -4.475  1.00 78.96           N  
ATOM    222  NH2 ARG B  29     -44.125  -5.257  -6.358  1.00 78.96           N  
ATOM    223  CZ  ARG B  29     -43.964  -5.163  -5.046  1.00 78.96           C  
ATOM    224  N   ARG B  30     -41.860  -8.947   1.644  1.00 79.72           N  
ATOM    225  CA  ARG B  30     -40.596  -9.112   2.356  1.00 79.72           C  
ATOM    226  C   ARG B  30     -40.321 -10.584   2.647  1.00 79.72           C  
ATOM    227  CB  ARG B  30     -40.605  -8.313   3.660  1.00 79.72           C  
ATOM    228  O   ARG B  30     -39.188 -11.049   2.502  1.00 79.72           O  
ATOM    229  CG  ARG B  30     -40.379  -6.821   3.470  1.00 79.72           C  
ATOM    230  CD  ARG B  30     -40.311  -6.087   4.801  1.00 79.72           C  
ATOM    231  NE  ARG B  30     -40.448  -4.643   4.629  1.00 79.72           N  
ATOM    232  NH1 ARG B  30     -40.542  -4.173   6.888  1.00 79.72           N  
ATOM    233  NH2 ARG B  30     -40.676  -2.476   5.353  1.00 79.72           N  
ATOM    234  CZ  ARG B  30     -40.555  -3.768   5.624  1.00 79.72           C  
ATOM    235  N   SER B  31     -41.427 -11.228   2.977  1.00 74.60           N  
ATOM    236  CA  SER B  31     -41.275 -12.646   3.285  1.00 74.60           C  
ATOM    237  C   SER B  31     -40.881 -13.442   2.045  1.00 74.60           C  
ATOM    238  CB  SER B  31     -42.570 -13.209   3.872  1.00 74.60           C  
ATOM    239  O   SER B  31     -40.008 -14.310   2.110  1.00 74.60           O  
ATOM    240  OG  SER B  31     -42.431 -14.588   4.167  1.00 74.60           O  
ATOM    241  N   LYS B  32     -41.451 -13.101   0.919  1.00 78.83           N  
ATOM    242  CA  LYS B  32     -41.133 -13.787  -0.330  1.00 78.83           C  
ATOM    243  C   LYS B  32     -39.703 -13.491  -0.772  1.00 78.83           C  
ATOM    244  CB  LYS B  32     -42.116 -13.383  -1.430  1.00 78.83           C  
ATOM    245  O   LYS B  32     -38.994 -14.385  -1.238  1.00 78.83           O  
ATOM    246  CG  LYS B  32     -43.407 -14.188  -1.434  1.00 78.83           C  
ATOM    247  CD  LYS B  32     -44.320 -13.775  -2.581  1.00 78.83           C  
ATOM    248  CE  LYS B  32     -45.657 -14.502  -2.522  1.00 78.83           C  
ATOM    249  NZ  LYS B  32     -46.587 -14.039  -3.595  1.00 78.83           N  
ATOM    250  N   GLU B  33     -39.306 -12.207  -0.658  1.00 82.44           N  
ATOM    251  CA  GLU B  33     -37.940 -11.817  -0.992  1.00 82.44           C  
ATOM    252  C   GLU B  33     -36.925 -12.584  -0.149  1.00 82.44           C  
ATOM    253  CB  GLU B  33     -37.749 -10.310  -0.801  1.00 82.44           C  
ATOM    254  O   GLU B  33     -35.933 -13.093  -0.674  1.00 82.44           O  
ATOM    255  CG  GLU B  33     -36.369  -9.809  -1.204  1.00 82.44           C  
ATOM    256  CD  GLU B  33     -36.173  -8.323  -0.950  1.00 82.44           C  
ATOM    257  OE1 GLU B  33     -35.078  -7.795  -1.252  1.00 82.44           O  
ATOM    258  OE2 GLU B  33     -37.120  -7.681  -0.443  1.00 82.44           O  
ATOM    259  N   SER B  34     -37.181 -12.658   1.107  1.00 79.32           N  
ATOM    260  CA  SER B  34     -36.290 -13.380   2.009  1.00 79.32           C  
ATOM    261  C   SER B  34     -36.174 -14.848   1.614  1.00 79.32           C  
ATOM    262  CB  SER B  34     -36.782 -13.269   3.453  1.00 79.32           C  
ATOM    263  O   SER B  34     -35.095 -15.437   1.703  1.00 79.32           O  
ATOM    264  OG  SER B  34     -36.698 -11.930   3.911  1.00 79.32           O  
ATOM    265  N   GLU B  35     -37.282 -15.427   1.138  1.00 80.23           N  
ATOM    266  CA  GLU B  35     -37.279 -16.820   0.702  1.00 80.23           C  
ATOM    267  C   GLU B  35     -36.385 -17.014  -0.519  1.00 80.23           C  
ATOM    268  CB  GLU B  35     -38.703 -17.290   0.393  1.00 80.23           C  
ATOM    269  O   GLU B  35     -35.623 -17.980  -0.590  1.00 80.23           O  
ATOM    270  CG  GLU B  35     -38.823 -18.793   0.186  1.00 80.23           C  
ATOM    271  CD  GLU B  35     -40.238 -19.242  -0.143  1.00 80.23           C  
ATOM    272  OE1 GLU B  35     -40.437 -20.436  -0.460  1.00 80.23           O  
ATOM    273  OE2 GLU B  35     -41.154 -18.392  -0.083  1.00 80.23           O  
ATOM    274  N   VAL B  36     -36.438 -16.020  -1.404  1.00 85.70           N  
ATOM    275  CA  VAL B  36     -35.631 -16.086  -2.617  1.00 85.70           C  
ATOM    276  C   VAL B  36     -34.149 -16.008  -2.257  1.00 85.70           C  
ATOM    277  CB  VAL B  36     -35.999 -14.957  -3.605  1.00 85.70           C  
ATOM    278  O   VAL B  36     -33.339 -16.787  -2.765  1.00 85.70           O  
ATOM    279  CG1 VAL B  36     -35.041 -14.947  -4.795  1.00 85.70           C  
ATOM    280  CG2 VAL B  36     -37.443 -15.113  -4.079  1.00 85.70           C  
ATOM    281  N   PHE B  37     -33.741 -15.137  -1.341  1.00 84.84           N  
ATOM    282  CA  PHE B  37     -32.349 -14.990  -0.931  1.00 84.84           C  
ATOM    283  C   PHE B  37     -31.862 -16.241  -0.210  1.00 84.84           C  
ATOM    284  CB  PHE B  37     -32.180 -13.764  -0.029  1.00 84.84           C  
ATOM    285  O   PHE B  37     -30.715 -16.658  -0.384  1.00 84.84           O  
ATOM    286  CG  PHE B  37     -32.061 -12.467  -0.783  1.00 84.84           C  
ATOM    287  CD1 PHE B  37     -30.881 -12.132  -1.436  1.00 84.84           C  
ATOM    288  CD2 PHE B  37     -33.130 -11.582  -0.838  1.00 84.84           C  
ATOM    289  CE1 PHE B  37     -30.769 -10.932  -2.135  1.00 84.84           C  
ATOM    290  CE2 PHE B  37     -33.025 -10.381  -1.535  1.00 84.84           C  
ATOM    291  CZ  PHE B  37     -31.843 -10.058  -2.181  1.00 84.84           C  
ATOM    292  N   TYR B  38     -32.775 -16.775   0.539  1.00 82.62           N  
ATOM    293  CA  TYR B  38     -32.428 -18.018   1.220  1.00 82.62           C  
ATOM    294  C   TYR B  38     -32.132 -19.125   0.216  1.00 82.62           C  
ATOM    295  CB  TYR B  38     -33.560 -18.451   2.157  1.00 82.62           C  
ATOM    296  O   TYR B  38     -31.136 -19.840   0.347  1.00 82.62           O  
ATOM    297  CG  TYR B  38     -33.263 -19.718   2.921  1.00 82.62           C  
ATOM    298  CD1 TYR B  38     -33.760 -20.947   2.492  1.00 82.62           C  
ATOM    299  CD2 TYR B  38     -32.486 -19.690   4.074  1.00 82.62           C  
ATOM    300  CE1 TYR B  38     -33.491 -22.117   3.194  1.00 82.62           C  
ATOM    301  CE2 TYR B  38     -32.210 -20.853   4.785  1.00 82.62           C  
ATOM    302  OH  TYR B  38     -32.446 -23.215   5.037  1.00 82.62           O  
ATOM    303  CZ  TYR B  38     -32.716 -22.060   4.337  1.00 82.62           C  
ATOM    304  N   GLU B  39     -32.951 -19.222  -0.790  1.00 87.16           N  
ATOM    305  CA  GLU B  39     -32.747 -20.228  -1.829  1.00 87.16           C  
ATOM    306  C   GLU B  39     -31.462 -19.963  -2.609  1.00 87.16           C  
ATOM    307  CB  GLU B  39     -33.943 -20.265  -2.783  1.00 87.16           C  
ATOM    308  O   GLU B  39     -30.722 -20.895  -2.930  1.00 87.16           O  
ATOM    309  CG  GLU B  39     -34.640 -21.617  -2.843  1.00 87.16           C  
ATOM    310  CD  GLU B  39     -35.919 -21.596  -3.665  1.00 87.16           C  
ATOM    311  OE1 GLU B  39     -36.618 -22.633  -3.726  1.00 87.16           O  
ATOM    312  OE2 GLU B  39     -36.225 -20.535  -4.253  1.00 87.16           O  
ATOM    313  N   LEU B  40     -31.331 -18.719  -2.916  1.00 88.97           N  
ATOM    314  CA  LEU B  40     -30.118 -18.341  -3.633  1.00 88.97           C  
ATOM    315  C   LEU B  40     -28.875 -18.692  -2.821  1.00 88.97           C  
ATOM    316  CB  LEU B  40     -30.128 -16.844  -3.951  1.00 88.97           C  
ATOM    317  O   LEU B  40     -27.919 -19.258  -3.356  1.00 88.97           O  
ATOM    318  CG  LEU B  40     -29.028 -16.342  -4.888  1.00 88.97           C  
ATOM    319  CD1 LEU B  40     -29.107 -17.061  -6.231  1.00 88.97           C  
ATOM    320  CD2 LEU B  40     -29.133 -14.833  -5.077  1.00 88.97           C  
ATOM    321  N   ALA B  41     -28.842 -18.344  -1.549  1.00 88.14           N  
ATOM    322  CA  ALA B  41     -27.723 -18.643  -0.660  1.00 88.14           C  
ATOM    323  C   ALA B  41     -27.426 -20.140  -0.638  1.00 88.14           C  
ATOM    324  CB  ALA B  41     -28.015 -18.141   0.751  1.00 88.14           C  
ATOM    325  O   ALA B  41     -26.262 -20.548  -0.638  1.00 88.14           O  
ATOM    326  N   HIS B  42     -28.502 -21.021  -0.714  1.00 85.51           N  
ATOM    327  CA  HIS B  42     -28.352 -22.470  -0.652  1.00 85.51           C  
ATOM    328  C   HIS B  42     -27.792 -23.022  -1.959  1.00 85.51           C  
ATOM    329  CB  HIS B  42     -29.692 -23.135  -0.333  1.00 85.51           C  
ATOM    330  O   HIS B  42     -27.251 -24.130  -1.988  1.00 85.51           O  
ATOM    331  CG  HIS B  42     -29.707 -23.856   0.977  1.00 85.51           C  
ATOM    332  CD2 HIS B  42     -29.630 -25.177   1.266  1.00 85.51           C  
ATOM    333  ND1 HIS B  42     -29.814 -23.203   2.186  1.00 85.51           N  
ATOM    334  CE1 HIS B  42     -29.802 -24.093   3.164  1.00 85.51           C  
ATOM    335  NE2 HIS B  42     -29.691 -25.298   2.632  1.00 85.51           N  
ATOM    336  N   GLN B  43     -27.923 -22.208  -2.984  1.00 88.39           N  
ATOM    337  CA  GLN B  43     -27.434 -22.653  -4.285  1.00 88.39           C  
ATOM    338  C   GLN B  43     -25.953 -22.328  -4.456  1.00 88.39           C  
ATOM    339  CB  GLN B  43     -28.246 -22.012  -5.412  1.00 88.39           C  
ATOM    340  O   GLN B  43     -25.298 -22.849  -5.361  1.00 88.39           O  
ATOM    341  CG  GLN B  43     -29.694 -22.481  -5.470  1.00 88.39           C  
ATOM    342  CD  GLN B  43     -29.820 -23.953  -5.813  1.00 88.39           C  
ATOM    343  NE2 GLN B  43     -30.915 -24.570  -5.381  1.00 88.39           N  
ATOM    344  OE1 GLN B  43     -28.942 -24.531  -6.462  1.00 88.39           O  
ATOM    345  N   LEU B  44     -25.449 -21.457  -3.574  1.00 89.67           N  
ATOM    346  CA  LEU B  44     -24.037 -21.101  -3.659  1.00 89.67           C  
ATOM    347  C   LEU B  44     -23.157 -22.253  -3.187  1.00 89.67           C  
ATOM    348  CB  LEU B  44     -23.749 -19.849  -2.827  1.00 89.67           C  
ATOM    349  O   LEU B  44     -23.515 -22.971  -2.250  1.00 89.67           O  
ATOM    350  CG  LEU B  44     -24.282 -18.528  -3.383  1.00 89.67           C  
ATOM    351  CD1 LEU B  44     -24.158 -17.424  -2.338  1.00 89.67           C  
ATOM    352  CD2 LEU B  44     -23.541 -18.147  -4.660  1.00 89.67           C  
ATOM    353  N   PRO B  45     -22.088 -22.551  -3.885  1.00 86.20           N  
ATOM    354  CA  PRO B  45     -21.202 -23.657  -3.515  1.00 86.20           C  
ATOM    355  C   PRO B  45     -20.415 -23.380  -2.235  1.00 86.20           C  
ATOM    356  CB  PRO B  45     -20.263 -23.774  -4.718  1.00 86.20           C  
ATOM    357  O   PRO B  45     -19.182 -23.386  -2.251  1.00 86.20           O  
ATOM    358  CG  PRO B  45     -20.180 -22.389  -5.274  1.00 86.20           C  
ATOM    359  CD  PRO B  45     -21.474 -21.682  -4.990  1.00 86.20           C  
ATOM    360  N   LEU B  46     -21.155 -23.104  -1.216  1.00 84.68           N  
ATOM    361  CA  LEU B  46     -20.556 -22.861   0.091  1.00 84.68           C  
ATOM    362  C   LEU B  46     -21.111 -23.828   1.131  1.00 84.68           C  
ATOM    363  CB  LEU B  46     -20.806 -21.417   0.536  1.00 84.68           C  
ATOM    364  O   LEU B  46     -22.225 -24.335   0.982  1.00 84.68           O  
ATOM    365  CG  LEU B  46     -20.300 -20.322  -0.404  1.00 84.68           C  
ATOM    366  CD1 LEU B  46     -20.871 -18.968   0.005  1.00 84.68           C  
ATOM    367  CD2 LEU B  46     -18.776 -20.285  -0.412  1.00 84.68           C  
ATOM    368  N   PRO B  47     -20.301 -24.125   2.062  1.00 82.19           N  
ATOM    369  CA  PRO B  47     -20.851 -24.939   3.149  1.00 82.19           C  
ATOM    370  C   PRO B  47     -22.055 -24.285   3.824  1.00 82.19           C  
ATOM    371  CB  PRO B  47     -19.678 -25.062   4.125  1.00 82.19           C  
ATOM    372  O   PRO B  47     -22.123 -23.057   3.917  1.00 82.19           O  
ATOM    373  CG  PRO B  47     -18.477 -24.658   3.332  1.00 82.19           C  
ATOM    374  CD  PRO B  47     -18.929 -23.801   2.185  1.00 82.19           C  
ATOM    375  N   HIS B  48     -22.952 -25.042   4.284  1.00 81.38           N  
ATOM    376  CA  HIS B  48     -24.208 -24.549   4.839  1.00 81.38           C  
ATOM    377  C   HIS B  48     -23.961 -23.645   6.042  1.00 81.38           C  
ATOM    378  CB  HIS B  48     -25.113 -25.716   5.236  1.00 81.38           C  
ATOM    379  O   HIS B  48     -24.678 -22.662   6.242  1.00 81.38           O  
ATOM    380  CG  HIS B  48     -26.469 -25.292   5.704  1.00 81.38           C  
ATOM    381  CD2 HIS B  48     -27.101 -25.481   6.886  1.00 81.38           C  
ATOM    382  ND1 HIS B  48     -27.342 -24.582   4.908  1.00 81.38           N  
ATOM    383  CE1 HIS B  48     -28.456 -24.352   5.584  1.00 81.38           C  
ATOM    384  NE2 HIS B  48     -28.335 -24.887   6.787  1.00 81.38           N  
ATOM    385  N   ASN B  49     -22.951 -23.984   6.815  1.00 81.60           N  
ATOM    386  CA  ASN B  49     -22.648 -23.198   8.006  1.00 81.60           C  
ATOM    387  C   ASN B  49     -22.252 -21.768   7.649  1.00 81.60           C  
ATOM    388  CB  ASN B  49     -21.541 -23.867   8.824  1.00 81.60           C  
ATOM    389  O   ASN B  49     -22.420 -20.852   8.456  1.00 81.60           O  
ATOM    390  CG  ASN B  49     -20.238 -23.982   8.058  1.00 81.60           C  
ATOM    391  ND2 ASN B  49     -19.129 -24.065   8.784  1.00 81.60           N  
ATOM    392  OD1 ASN B  49     -20.228 -23.996   6.824  1.00 81.60           O  
ATOM    393  N   VAL B  50     -21.827 -21.522   6.461  1.00 81.77           N  
ATOM    394  CA  VAL B  50     -21.426 -20.196   6.002  1.00 81.77           C  
ATOM    395  C   VAL B  50     -22.588 -19.527   5.272  1.00 81.77           C  
ATOM    396  CB  VAL B  50     -20.187 -20.265   5.080  1.00 81.77           C  
ATOM    397  O   VAL B  50     -22.956 -18.392   5.586  1.00 81.77           O  
ATOM    398  CG1 VAL B  50     -19.798 -18.871   4.593  1.00 81.77           C  
ATOM    399  CG2 VAL B  50     -19.018 -20.927   5.807  1.00 81.77           C  
ATOM    400  N   SER B  51     -23.301 -20.291   4.443  1.00 84.01           N  
ATOM    401  CA  SER B  51     -24.359 -19.747   3.596  1.00 84.01           C  
ATOM    402  C   SER B  51     -25.549 -19.284   4.429  1.00 84.01           C  
ATOM    403  CB  SER B  51     -24.816 -20.788   2.574  1.00 84.01           C  
ATOM    404  O   SER B  51     -26.201 -18.293   4.091  1.00 84.01           O  
ATOM    405  OG  SER B  51     -25.371 -21.920   3.222  1.00 84.01           O  
ATOM    406  N   SER B  52     -25.719 -19.906   5.583  1.00 80.12           N  
ATOM    407  CA  SER B  52     -26.890 -19.615   6.405  1.00 80.12           C  
ATOM    408  C   SER B  52     -26.741 -18.279   7.126  1.00 80.12           C  
ATOM    409  CB  SER B  52     -27.120 -20.731   7.425  1.00 80.12           C  
ATOM    410  O   SER B  52     -27.734 -17.677   7.539  1.00 80.12           O  
ATOM    411  OG  SER B  52     -26.010 -20.850   8.299  1.00 80.12           O  
ATOM    412  N   HIS B  53     -25.575 -17.769   7.205  1.00 82.14           N  
ATOM    413  CA  HIS B  53     -25.325 -16.564   7.987  1.00 82.14           C  
ATOM    414  C   HIS B  53     -25.004 -15.378   7.084  1.00 82.14           C  
ATOM    415  CB  HIS B  53     -24.181 -16.795   8.977  1.00 82.14           C  
ATOM    416  O   HIS B  53     -24.668 -14.295   7.570  1.00 82.14           O  
ATOM    417  CG  HIS B  53     -24.461 -17.873   9.976  1.00 82.14           C  
ATOM    418  CD2 HIS B  53     -23.898 -19.091  10.151  1.00 82.14           C  
ATOM    419  ND1 HIS B  53     -25.431 -17.752  10.947  1.00 82.14           N  
ATOM    420  CE1 HIS B  53     -25.452 -18.854  11.679  1.00 82.14           C  
ATOM    421  NE2 HIS B  53     -24.531 -19.682  11.216  1.00 82.14           N  
ATOM    422  N   LEU B  54     -25.183 -15.570   5.819  1.00 85.32           N  
ATOM    423  CA  LEU B  54     -24.862 -14.490   4.892  1.00 85.32           C  
ATOM    424  C   LEU B  54     -25.986 -13.459   4.848  1.00 85.32           C  
ATOM    425  CB  LEU B  54     -24.608 -15.045   3.488  1.00 85.32           C  
ATOM    426  O   LEU B  54     -27.165 -13.818   4.893  1.00 85.32           O  
ATOM    427  CG  LEU B  54     -23.309 -15.829   3.295  1.00 85.32           C  
ATOM    428  CD1 LEU B  54     -23.297 -16.506   1.928  1.00 85.32           C  
ATOM    429  CD2 LEU B  54     -22.102 -14.912   3.453  1.00 85.32           C  
ATOM    430  N   ASP B  55     -25.647 -12.169   4.883  1.00 86.80           N  
ATOM    431  CA  ASP B  55     -26.650 -11.126   4.691  1.00 86.80           C  
ATOM    432  C   ASP B  55     -27.032 -10.995   3.218  1.00 86.80           C  
ATOM    433  CB  ASP B  55     -26.139  -9.785   5.223  1.00 86.80           C  
ATOM    434  O   ASP B  55     -26.447 -11.658   2.359  1.00 86.80           O  
ATOM    435  CG  ASP B  55     -24.922  -9.274   4.471  1.00 86.80           C  
ATOM    436  OD1 ASP B  55     -24.784  -9.566   3.264  1.00 86.80           O  
ATOM    437  OD2 ASP B  55     -24.092  -8.576   5.093  1.00 86.80           O  
ATOM    438  N   LYS B  56     -28.066 -10.219   2.849  1.00 84.86           N  
ATOM    439  CA  LYS B  56     -28.639 -10.135   1.508  1.00 84.86           C  
ATOM    440  C   LYS B  56     -27.622  -9.590   0.509  1.00 84.86           C  
ATOM    441  CB  LYS B  56     -29.891  -9.258   1.512  1.00 84.86           C  
ATOM    442  O   LYS B  56     -27.501 -10.104  -0.605  1.00 84.86           O  
ATOM    443  CG  LYS B  56     -31.077  -9.876   2.240  1.00 84.86           C  
ATOM    444  CD  LYS B  56     -32.298  -8.966   2.192  1.00 84.86           C  
ATOM    445  CE  LYS B  56     -33.449  -9.530   3.014  1.00 84.86           C  
ATOM    446  NZ  LYS B  56     -34.635  -8.622   3.002  1.00 84.86           N  
ATOM    447  N   ALA B  57     -26.860  -8.587   0.948  1.00 88.71           N  
ATOM    448  CA  ALA B  57     -25.875  -7.970   0.063  1.00 88.71           C  
ATOM    449  C   ALA B  57     -24.758  -8.950  -0.282  1.00 88.71           C  
ATOM    450  CB  ALA B  57     -25.297  -6.712   0.706  1.00 88.71           C  
ATOM    451  O   ALA B  57     -24.304  -9.007  -1.427  1.00 88.71           O  
ATOM    452  N   SER B  58     -24.315  -9.714   0.624  1.00 90.33           N  
ATOM    453  CA  SER B  58     -23.261 -10.702   0.421  1.00 90.33           C  
ATOM    454  C   SER B  58     -23.718 -11.815  -0.516  1.00 90.33           C  
ATOM    455  CB  SER B  58     -22.821 -11.299   1.759  1.00 90.33           C  
ATOM    456  O   SER B  58     -22.955 -12.264  -1.373  1.00 90.33           O  
ATOM    457  OG  SER B  58     -22.288 -10.295   2.606  1.00 90.33           O  
ATOM    458  N   VAL B  59     -24.942 -12.192  -0.306  1.00 89.22           N  
ATOM    459  CA  VAL B  59     -25.502 -13.234  -1.160  1.00 89.22           C  
ATOM    460  C   VAL B  59     -25.492 -12.771  -2.615  1.00 89.22           C  
ATOM    461  CB  VAL B  59     -26.938 -13.609  -0.730  1.00 89.22           C  
ATOM    462  O   VAL B  59     -25.068 -13.511  -3.506  1.00 89.22           O  
ATOM    463  CG1 VAL B  59     -27.574 -14.561  -1.742  1.00 89.22           C  
ATOM    464  CG2 VAL B  59     -26.931 -14.233   0.664  1.00 89.22           C  
ATOM    465  N   MET B  60     -25.902 -11.578  -2.774  1.00 90.08           N  
ATOM    466  CA  MET B  60     -25.952 -11.021  -4.123  1.00 90.08           C  
ATOM    467  C   MET B  60     -24.554 -10.917  -4.721  1.00 90.08           C  
ATOM    468  CB  MET B  60     -26.620  -9.645  -4.112  1.00 90.08           C  
ATOM    469  O   MET B  60     -24.326 -11.343  -5.855  1.00 90.08           O  
ATOM    470  CG  MET B  60     -26.868  -9.073  -5.498  1.00 90.08           C  
ATOM    471  SD  MET B  60     -28.039 -10.090  -6.479  1.00 90.08           S  
ATOM    472  CE  MET B  60     -29.580  -9.759  -5.580  1.00 90.08           C  
ATOM    473  N   ARG B  61     -23.633 -10.401  -3.971  1.00 91.08           N  
ATOM    474  CA  ARG B  61     -22.257 -10.229  -4.423  1.00 91.08           C  
ATOM    475  C   ARG B  61     -21.634 -11.568  -4.804  1.00 91.08           C  
ATOM    476  CB  ARG B  61     -21.416  -9.550  -3.339  1.00 91.08           C  
ATOM    477  O   ARG B  61     -21.043 -11.700  -5.878  1.00 91.08           O  
ATOM    478  CG  ARG B  61     -20.005  -9.198  -3.785  1.00 91.08           C  
ATOM    479  CD  ARG B  61     -19.239  -8.458  -2.697  1.00 91.08           C  
ATOM    480  NE  ARG B  61     -19.327  -9.146  -1.412  1.00 91.08           N  
ATOM    481  NH1 ARG B  61     -18.397  -7.420  -0.191  1.00 91.08           N  
ATOM    482  NH2 ARG B  61     -19.052  -9.350   0.859  1.00 91.08           N  
ATOM    483  CZ  ARG B  61     -18.925  -8.637  -0.251  1.00 91.08           C  
ATOM    484  N   LEU B  62     -21.785 -12.487  -4.018  1.00 93.22           N  
ATOM    485  CA  LEU B  62     -21.205 -13.807  -4.241  1.00 93.22           C  
ATOM    486  C   LEU B  62     -21.871 -14.500  -5.425  1.00 93.22           C  
ATOM    487  CB  LEU B  62     -21.341 -14.672  -2.986  1.00 93.22           C  
ATOM    488  O   LEU B  62     -21.210 -15.211  -6.186  1.00 93.22           O  
ATOM    489  CG  LEU B  62     -20.503 -14.249  -1.777  1.00 93.22           C  
ATOM    490  CD1 LEU B  62     -20.844 -15.113  -0.568  1.00 93.22           C  
ATOM    491  CD2 LEU B  62     -19.015 -14.337  -2.101  1.00 93.22           C  
ATOM    492  N   THR B  63     -23.189 -14.299  -5.553  1.00 92.28           N  
ATOM    493  CA  THR B  63     -23.916 -14.890  -6.671  1.00 92.28           C  
ATOM    494  C   THR B  63     -23.394 -14.353  -8.000  1.00 92.28           C  
ATOM    495  CB  THR B  63     -25.428 -14.615  -6.562  1.00 92.28           C  
ATOM    496  O   THR B  63     -23.118 -15.124  -8.921  1.00 92.28           O  
ATOM    497  CG2 THR B  63     -26.193 -15.290  -7.695  1.00 92.28           C  
ATOM    498  OG1 THR B  63     -25.910 -15.118  -5.309  1.00 92.28           O  
ATOM    499  N   ILE B  64     -23.257 -13.080  -8.039  1.00 92.90           N  
ATOM    500  CA  ILE B  64     -22.753 -12.442  -9.250  1.00 92.90           C  
ATOM    501  C   ILE B  64     -21.350 -12.959  -9.559  1.00 92.90           C  
ATOM    502  CB  ILE B  64     -22.740 -10.903  -9.115  1.00 92.90           C  
ATOM    503  O   ILE B  64     -21.051 -13.317 -10.701  1.00 92.90           O  
ATOM    504  CG1 ILE B  64     -24.172 -10.361  -9.042  1.00 92.90           C  
ATOM    505  CG2 ILE B  64     -21.971 -10.265 -10.276  1.00 92.90           C  
ATOM    506  CD1 ILE B  64     -24.258  -8.889  -8.663  1.00 92.90           C  
ATOM    507  N   SER B  65     -20.534 -13.017  -8.566  1.00 92.12           N  
ATOM    508  CA  SER B  65     -19.170 -13.507  -8.734  1.00 92.12           C  
ATOM    509  C   SER B  65     -19.158 -14.952  -9.223  1.00 92.12           C  
ATOM    510  CB  SER B  65     -18.395 -13.399  -7.420  1.00 92.12           C  
ATOM    511  O   SER B  65     -18.396 -15.301 -10.126  1.00 92.12           O  
ATOM    512  OG  SER B  65     -18.172 -12.042  -7.078  1.00 92.12           O  
ATOM    513  N   TYR B  66     -20.001 -15.717  -8.616  1.00 90.38           N  
ATOM    514  CA  TYR B  66     -20.102 -17.117  -9.011  1.00 90.38           C  
ATOM    515  C   TYR B  66     -20.494 -17.242 -10.479  1.00 90.38           C  
ATOM    516  CB  TYR B  66     -21.121 -17.851  -8.134  1.00 90.38           C  
ATOM    517  O   TYR B  66     -19.918 -18.047 -11.215  1.00 90.38           O  
ATOM    518  CG  TYR B  66     -21.280 -19.311  -8.482  1.00 90.38           C  
ATOM    519  CD1 TYR B  66     -22.399 -19.764  -9.178  1.00 90.38           C  
ATOM    520  CD2 TYR B  66     -20.314 -20.241  -8.115  1.00 90.38           C  
ATOM    521  CE1 TYR B  66     -22.551 -21.109  -9.499  1.00 90.38           C  
ATOM    522  CE2 TYR B  66     -20.455 -21.589  -8.431  1.00 90.38           C  
ATOM    523  OH  TYR B  66     -21.721 -23.344  -9.438  1.00 90.38           O  
ATOM    524  CZ  TYR B  66     -21.575 -22.012  -9.123  1.00 90.38           C  
ATOM    525  N   LEU B  67     -21.464 -16.503 -10.908  1.00 88.44           N  
ATOM    526  CA  LEU B  67     -21.908 -16.529 -12.298  1.00 88.44           C  
ATOM    527  C   LEU B  67     -20.787 -16.093 -13.235  1.00 88.44           C  
ATOM    528  CB  LEU B  67     -23.129 -15.626 -12.488  1.00 88.44           C  
ATOM    529  O   LEU B  67     -20.616 -16.665 -14.314  1.00 88.44           O  
ATOM    530  CG  LEU B  67     -24.432 -16.101 -11.843  1.00 88.44           C  
ATOM    531  CD1 LEU B  67     -25.519 -15.044 -12.002  1.00 88.44           C  
ATOM    532  CD2 LEU B  67     -24.877 -17.428 -12.450  1.00 88.44           C  
ATOM    533  N   ARG B  68     -20.084 -15.152 -12.842  1.00 88.78           N  
ATOM    534  CA  ARG B  68     -18.967 -14.674 -13.652  1.00 88.78           C  
ATOM    535  C   ARG B  68     -17.893 -15.747 -13.791  1.00 88.78           C  
ATOM    536  CB  ARG B  68     -18.365 -13.406 -13.043  1.00 88.78           C  
ATOM    537  O   ARG B  68     -17.330 -15.932 -14.872  1.00 88.78           O  
ATOM    538  CG  ARG B  68     -19.227 -12.166 -13.223  1.00 88.78           C  
ATOM    539  CD  ARG B  68     -18.588 -10.939 -12.589  1.00 88.78           C  
ATOM    540  NE  ARG B  68     -19.345  -9.725 -12.882  1.00 88.78           N  
ATOM    541  NH1 ARG B  68     -18.114  -8.369 -11.475  1.00 88.78           N  
ATOM    542  NH2 ARG B  68     -19.854  -7.494 -12.683  1.00 88.78           N  
ATOM    543  CZ  ARG B  68     -19.103  -8.532 -12.346  1.00 88.78           C  
ATOM    544  N   VAL B  69     -17.595 -16.404 -12.732  1.00 88.37           N  
ATOM    545  CA  VAL B  69     -16.612 -17.482 -12.757  1.00 88.37           C  
ATOM    546  C   VAL B  69     -17.088 -18.594 -13.689  1.00 88.37           C  
ATOM    547  CB  VAL B  69     -16.352 -18.046 -11.343  1.00 88.37           C  
ATOM    548  O   VAL B  69     -16.298 -19.156 -14.450  1.00 88.37           O  
ATOM    549  CG1 VAL B  69     -15.522 -19.326 -11.416  1.00 88.37           C  
ATOM    550  CG2 VAL B  69     -15.653 -17.002 -10.473  1.00 88.37           C  
ATOM    551  N   ARG B  70     -18.348 -18.893 -13.605  1.00 83.72           N  
ATOM    552  CA  ARG B  70     -18.910 -19.916 -14.481  1.00 83.72           C  
ATOM    553  C   ARG B  70     -18.755 -19.526 -15.948  1.00 83.72           C  
ATOM    554  CB  ARG B  70     -20.386 -20.153 -14.155  1.00 83.72           C  
ATOM    555  O   ARG B  70     -18.466 -20.375 -16.794  1.00 83.72           O  
ATOM    556  CG  ARG B  70     -20.614 -21.105 -12.992  1.00 83.72           C  
ATOM    557  CD  ARG B  70     -22.077 -21.512 -12.875  1.00 83.72           C  
ATOM    558  NE  ARG B  70     -22.409 -22.598 -13.793  1.00 83.72           N  
ATOM    559  NH1 ARG B  70     -24.439 -23.089 -12.806  1.00 83.72           N  
ATOM    560  NH2 ARG B  70     -23.724 -24.287 -14.625  1.00 83.72           N  
ATOM    561  CZ  ARG B  70     -23.523 -23.322 -13.739  1.00 83.72           C  
ATOM    562  N   LYS B  71     -19.069 -18.311 -16.156  1.00 80.44           N  
ATOM    563  CA  LYS B  71     -18.914 -17.804 -17.516  1.00 80.44           C  
ATOM    564  C   LYS B  71     -17.469 -17.933 -17.990  1.00 80.44           C  
ATOM    565  CB  LYS B  71     -19.365 -16.345 -17.600  1.00 80.44           C  
ATOM    566  O   LYS B  71     -17.219 -18.272 -19.149  1.00 80.44           O  
ATOM    567  CG  LYS B  71     -19.535 -15.830 -19.022  1.00 80.44           C  
ATOM    568  CD  LYS B  71     -20.057 -14.400 -19.040  1.00 80.44           C  
ATOM    569  CE  LYS B  71     -20.122 -13.845 -20.456  1.00 80.44           C  
ATOM    570  NZ  LYS B  71     -20.661 -12.453 -20.482  1.00 80.44           N  
ATOM    571  N   LEU B  72     -16.578 -17.698 -17.094  1.00 82.18           N  
ATOM    572  CA  LEU B  72     -15.153 -17.764 -17.399  1.00 82.18           C  
ATOM    573  C   LEU B  72     -14.730 -19.195 -17.715  1.00 82.18           C  
ATOM    574  CB  LEU B  72     -14.329 -17.223 -16.227  1.00 82.18           C  
ATOM    575  O   LEU B  72     -13.944 -19.426 -18.636  1.00 82.18           O  
ATOM    576  CG  LEU B  72     -12.809 -17.241 -16.402  1.00 82.18           C  
ATOM    577  CD1 LEU B  72     -12.377 -16.163 -17.390  1.00 82.18           C  
ATOM    578  CD2 LEU B  72     -12.114 -17.052 -15.058  1.00 82.18           C  
ATOM    579  N   LEU B  73     -15.155 -20.149 -16.970  1.00 77.44           N  
ATOM    580  CA  LEU B  73     -14.744 -21.544 -17.092  1.00 77.44           C  
ATOM    581  C   LEU B  73     -15.552 -22.257 -18.171  1.00 77.44           C  
ATOM    582  CB  LEU B  73     -14.907 -22.269 -15.753  1.00 77.44           C  
ATOM    583  O   LEU B  73     -15.261 -23.405 -18.513  1.00 77.44           O  
ATOM    584  CG  LEU B  73     -14.031 -21.772 -14.602  1.00 77.44           C  
ATOM    585  CD1 LEU B  73     -14.397 -22.492 -13.308  1.00 77.44           C  
ATOM    586  CD2 LEU B  73     -12.555 -21.968 -14.929  1.00 77.44           C  
ATOM    587  N   ASP B  74     -16.015 -21.616 -19.147  1.00 63.69           N  
ATOM    588  CA  ASP B  74     -16.877 -22.202 -20.168  1.00 63.69           C  
ATOM    589  C   ASP B  74     -17.701 -23.354 -19.596  1.00 63.69           C  
ATOM    590  CB  ASP B  74     -16.047 -22.689 -21.357  1.00 63.69           C  
ATOM    591  O   ASP B  74     -17.253 -24.502 -19.593  1.00 63.69           O  
ATOM    592  CG  ASP B  74     -16.758 -22.515 -22.688  1.00 63.69           C  
ATOM    593  OD1 ASP B  74     -17.943 -22.120 -22.699  1.00 63.69           O  
ATOM    594  OD2 ASP B  74     -16.127 -22.778 -23.735  1.00 63.69           O  
ATOM    595  N   ALA B  75     -18.626 -23.147 -18.808  1.00 53.40           N  
ATOM    596  CA  ALA B  75     -19.412 -24.066 -17.989  1.00 53.40           C  
ATOM    597  C   ALA B  75     -19.693 -25.365 -18.740  1.00 53.40           C  
ATOM    598  CB  ALA B  75     -20.721 -23.410 -17.559  1.00 53.40           C  
ATOM    599  O   ALA B  75     -19.828 -26.427 -18.127  1.00 53.40           O  
ATOM    600  N   GLY B  76     -19.791 -25.331 -20.117  1.00 52.66           N  
ATOM    601  CA  GLY B  76     -20.137 -26.583 -20.769  1.00 52.66           C  
ATOM    602  C   GLY B  76     -19.064 -27.645 -20.630  1.00 52.66           C  
ATOM    603  O   GLY B  76     -19.361 -28.842 -20.640  1.00 52.66           O  
ATOM    604  N   ASP B  77     -17.878 -27.215 -20.296  1.00 54.66           N  
ATOM    605  CA  ASP B  77     -16.757 -28.138 -20.153  1.00 54.66           C  
ATOM    606  C   ASP B  77     -16.556 -28.535 -18.692  1.00 54.66           C  
ATOM    607  CB  ASP B  77     -15.474 -27.516 -20.710  1.00 54.66           C  
ATOM    608  O   ASP B  77     -15.532 -29.125 -18.339  1.00 54.66           O  
ATOM    609  CG  ASP B  77     -15.219 -27.885 -22.161  1.00 54.66           C  
ATOM    610  OD1 ASP B  77     -15.840 -28.845 -22.665  1.00 54.66           O  
ATOM    611  OD2 ASP B  77     -14.387 -27.210 -22.805  1.00 54.66           O  
ATOM    612  N   LEU B  78     -17.372 -27.928 -17.846  1.00 51.55           N  
ATOM    613  CA  LEU B  78     -17.217 -28.338 -16.455  1.00 51.55           C  
ATOM    614  C   LEU B  78     -17.535 -29.820 -16.287  1.00 51.55           C  
ATOM    615  CB  LEU B  78     -18.122 -27.504 -15.546  1.00 51.55           C  
ATOM    616  O   LEU B  78     -18.698 -30.222 -16.361  1.00 51.55           O  
ATOM    617  CG  LEU B  78     -17.766 -26.023 -15.409  1.00 51.55           C  
ATOM    618  CD1 LEU B  78     -18.934 -25.250 -14.806  1.00 51.55           C  
ATOM    619  CD2 LEU B  78     -16.510 -25.850 -14.561  1.00 51.55           C  
ATOM    620  N   ASP B  79     -17.015 -30.686 -17.316  1.00 55.24           N  
ATOM    621  CA  ASP B  79     -17.134 -32.137 -17.206  1.00 55.24           C  
ATOM    622  C   ASP B  79     -16.889 -32.601 -15.772  1.00 55.24           C  
ATOM    623  CB  ASP B  79     -16.155 -32.828 -18.157  1.00 55.24           C  
ATOM    624  O   ASP B  79     -16.282 -31.882 -14.976  1.00 55.24           O  
ATOM    625  CG  ASP B  79     -16.615 -32.802 -19.604  1.00 55.24           C  
ATOM    626  OD1 ASP B  79     -17.830 -32.649 -19.855  1.00 55.24           O  
ATOM    627  OD2 ASP B  79     -15.755 -32.939 -20.502  1.00 55.24           O  
ATOM    628  N   ILE B  80     -17.657 -33.611 -15.303  1.00 56.46           N  
ATOM    629  CA  ILE B  80     -17.483 -34.369 -14.069  1.00 56.46           C  
ATOM    630  C   ILE B  80     -16.007 -34.707 -13.874  1.00 56.46           C  
ATOM    631  CB  ILE B  80     -18.333 -35.660 -14.074  1.00 56.46           C  
ATOM    632  O   ILE B  80     -15.391 -35.343 -14.732  1.00 56.46           O  
ATOM    633  CG1 ILE B  80     -19.813 -35.324 -14.287  1.00 56.46           C  
ATOM    634  CG2 ILE B  80     -18.130 -36.444 -12.774  1.00 56.46           C  
ATOM    635  CD1 ILE B  80     -20.648 -36.496 -14.784  1.00 56.46           C  
ATOM    636  N   GLU B  81     -15.352 -33.802 -13.301  1.00 60.40           N  
ATOM    637  CA  GLU B  81     -13.986 -34.112 -12.887  1.00 60.40           C  
ATOM    638  C   GLU B  81     -13.869 -35.556 -12.408  1.00 60.40           C  
ATOM    639  CB  GLU B  81     -13.529 -33.153 -11.784  1.00 60.40           C  
ATOM    640  O   GLU B  81     -14.758 -36.062 -11.721  1.00 60.40           O  
ATOM    641  CG  GLU B  81     -12.207 -32.460 -12.082  1.00 60.40           C  
ATOM    642  CD  GLU B  81     -11.785 -31.482 -10.997  1.00 60.40           C  
ATOM    643  OE1 GLU B  81     -10.692 -30.883 -11.112  1.00 60.40           O  
ATOM    644  OE2 GLU B  81     -12.553 -31.315 -10.024  1.00 60.40           O  
ATOM    645  N   ASP B  82     -13.028 -36.316 -13.103  1.00 65.80           N  
ATOM    646  CA  ASP B  82     -12.667 -37.640 -12.605  1.00 65.80           C  
ATOM    647  C   ASP B  82     -12.413 -37.610 -11.100  1.00 65.80           C  
ATOM    648  CB  ASP B  82     -11.432 -38.169 -13.337  1.00 65.80           C  
ATOM    649  O   ASP B  82     -11.842 -36.649 -10.580  1.00 65.80           O  
ATOM    650  CG  ASP B  82     -11.770 -38.870 -14.641  1.00 65.80           C  
ATOM    651  OD1 ASP B  82     -12.942 -39.257 -14.839  1.00 65.80           O  
ATOM    652  OD2 ASP B  82     -10.856 -39.038 -15.477  1.00 65.80           O  
ATOM    653  N   ASP B  83     -13.084 -38.451 -10.314  1.00 65.75           N  
ATOM    654  CA  ASP B  83     -12.974 -38.552  -8.862  1.00 65.75           C  
ATOM    655  C   ASP B  83     -11.524 -38.394  -8.409  1.00 65.75           C  
ATOM    656  CB  ASP B  83     -13.535 -39.888  -8.372  1.00 65.75           C  
ATOM    657  O   ASP B  83     -11.252 -37.747  -7.396  1.00 65.75           O  
ATOM    658  CG  ASP B  83     -15.016 -39.825  -8.043  1.00 65.75           C  
ATOM    659  OD1 ASP B  83     -15.587 -38.713  -8.010  1.00 65.75           O  
ATOM    660  OD2 ASP B  83     -15.618 -40.896  -7.812  1.00 65.75           O  
ATOM    661  N   MET B  84     -10.659 -38.958  -9.219  1.00 65.81           N  
ATOM    662  CA  MET B  84      -9.249 -38.893  -8.845  1.00 65.81           C  
ATOM    663  C   MET B  84      -8.733 -37.460  -8.916  1.00 65.81           C  
ATOM    664  CB  MET B  84      -8.410 -39.797  -9.749  1.00 65.81           C  
ATOM    665  O   MET B  84      -8.002 -37.014  -8.030  1.00 65.81           O  
ATOM    666  CG  MET B  84      -7.558 -40.802  -8.991  1.00 65.81           C  
ATOM    667  SD  MET B  84      -6.477 -41.786 -10.100  1.00 65.81           S  
ATOM    668  CE  MET B  84      -4.983 -41.897  -9.076  1.00 65.81           C  
ATOM    669  N   LYS B  85      -9.144 -36.706  -9.962  1.00 69.07           N  
ATOM    670  CA  LYS B  85      -8.733 -35.315 -10.135  1.00 69.07           C  
ATOM    671  C   LYS B  85      -9.317 -34.429  -9.038  1.00 69.07           C  
ATOM    672  CB  LYS B  85      -9.158 -34.796 -11.509  1.00 69.07           C  
ATOM    673  O   LYS B  85      -8.644 -33.525  -8.539  1.00 69.07           O  
ATOM    674  CG  LYS B  85      -8.213 -35.184 -12.637  1.00 69.07           C  
ATOM    675  CD  LYS B  85      -8.659 -34.592 -13.968  1.00 69.07           C  
ATOM    676  CE  LYS B  85      -7.785 -35.078 -15.117  1.00 69.07           C  
ATOM    677  NZ  LYS B  85      -8.243 -34.532 -16.430  1.00 69.07           N  
ATOM    678  N   ALA B  86     -10.465 -34.779  -8.573  1.00 68.34           N  
ATOM    679  CA  ALA B  86     -11.127 -34.018  -7.516  1.00 68.34           C  
ATOM    680  C   ALA B  86     -10.382 -34.158  -6.191  1.00 68.34           C  
ATOM    681  CB  ALA B  86     -12.575 -34.475  -7.359  1.00 68.34           C  
ATOM    682  O   ALA B  86     -10.264 -33.192  -5.434  1.00 68.34           O  
ATOM    683  N   GLN B  87      -9.752 -35.425  -6.003  1.00 69.33           N  
ATOM    684  CA  GLN B  87      -9.011 -35.677  -4.771  1.00 69.33           C  
ATOM    685  C   GLN B  87      -7.709 -34.883  -4.741  1.00 69.33           C  
ATOM    686  CB  GLN B  87      -8.720 -37.170  -4.615  1.00 69.33           C  
ATOM    687  O   GLN B  87      -7.249 -34.475  -3.672  1.00 69.33           O  
ATOM    688  CG  GLN B  87      -9.816 -37.937  -3.888  1.00 69.33           C  
ATOM    689  CD  GLN B  87      -9.554 -39.431  -3.841  1.00 69.33           C  
ATOM    690  NE2 GLN B  87     -10.418 -40.163  -3.146  1.00 69.33           N  
ATOM    691  OE1 GLN B  87      -8.584 -39.923  -4.425  1.00 69.33           O  
ATOM    692  N   MET B  88      -7.246 -34.572  -5.958  1.00 76.20           N  
ATOM    693  CA  MET B  88      -5.957 -33.892  -6.060  1.00 76.20           C  
ATOM    694  C   MET B  88      -6.123 -32.385  -5.893  1.00 76.20           C  
ATOM    695  CB  MET B  88      -5.291 -34.199  -7.403  1.00 76.20           C  
ATOM    696  O   MET B  88      -5.177 -31.690  -5.516  1.00 76.20           O  
ATOM    697  CG  MET B  88      -3.772 -34.180  -7.351  1.00 76.20           C  
ATOM    698  SD  MET B  88      -3.055 -35.857  -7.152  1.00 76.20           S  
ATOM    699  CE  MET B  88      -2.629 -36.230  -8.876  1.00 76.20           C  
ATOM    700  N   ASN B  89      -7.339 -31.804  -6.067  1.00 72.26           N  
ATOM    701  CA  ASN B  89      -7.615 -30.371  -6.060  1.00 72.26           C  
ATOM    702  C   ASN B  89      -7.219 -29.731  -4.733  1.00 72.26           C  
ATOM    703  CB  ASN B  89      -9.093 -30.108  -6.357  1.00 72.26           C  
ATOM    704  O   ASN B  89      -6.608 -28.661  -4.713  1.00 72.26           O  
ATOM    705  CG  ASN B  89      -9.436 -30.293  -7.821  1.00 72.26           C  
ATOM    706  ND2 ASN B  89     -10.728 -30.322  -8.128  1.00 72.26           N  
ATOM    707  OD1 ASN B  89      -8.549 -30.411  -8.670  1.00 72.26           O  
ATOM    708  N   CYS B  90      -7.425 -30.506  -3.648  1.00 73.77           N  
ATOM    709  CA  CYS B  90      -7.144 -29.958  -2.326  1.00 73.77           C  
ATOM    710  C   CYS B  90      -5.642 -29.853  -2.088  1.00 73.77           C  
ATOM    711  CB  CYS B  90      -7.782 -30.824  -1.240  1.00 73.77           C  
ATOM    712  O   CYS B  90      -5.185 -28.971  -1.359  1.00 73.77           O  
ATOM    713  SG  CYS B  90      -7.193 -32.531  -1.230  1.00 73.77           S  
ATOM    714  N   PHE B  91      -4.964 -30.615  -2.921  1.00 81.24           N  
ATOM    715  CA  PHE B  91      -3.527 -30.676  -2.682  1.00 81.24           C  
ATOM    716  C   PHE B  91      -2.813 -29.525  -3.379  1.00 81.24           C  
ATOM    717  CB  PHE B  91      -2.958 -32.015  -3.161  1.00 81.24           C  
ATOM    718  O   PHE B  91      -1.764 -29.068  -2.919  1.00 81.24           O  
ATOM    719  CG  PHE B  91      -3.434 -33.198  -2.362  1.00 81.24           C  
ATOM    720  CD1 PHE B  91      -3.045 -33.362  -1.038  1.00 81.24           C  
ATOM    721  CD2 PHE B  91      -4.270 -34.147  -2.935  1.00 81.24           C  
ATOM    722  CE1 PHE B  91      -3.484 -34.456  -0.295  1.00 81.24           C  
ATOM    723  CE2 PHE B  91      -4.713 -35.243  -2.199  1.00 81.24           C  
ATOM    724  CZ  PHE B  91      -4.317 -35.396  -0.880  1.00 81.24           C  
ATOM    725  N   TYR B  92      -3.463 -28.996  -4.408  1.00 81.72           N  
ATOM    726  CA  TYR B  92      -2.824 -27.912  -5.146  1.00 81.72           C  
ATOM    727  C   TYR B  92      -2.732 -26.652  -4.294  1.00 81.72           C  
ATOM    728  CB  TYR B  92      -3.593 -27.615  -6.437  1.00 81.72           C  
ATOM    729  O   TYR B  92      -1.672 -26.028  -4.210  1.00 81.72           O  
ATOM    730  CG  TYR B  92      -3.462 -28.694  -7.484  1.00 81.72           C  
ATOM    731  CD1 TYR B  92      -2.216 -29.046  -7.998  1.00 81.72           C  
ATOM    732  CD2 TYR B  92      -4.583 -29.363  -7.963  1.00 81.72           C  
ATOM    733  CE1 TYR B  92      -2.090 -30.038  -8.964  1.00 81.72           C  
ATOM    734  CE2 TYR B  92      -4.469 -30.357  -8.930  1.00 81.72           C  
ATOM    735  OH  TYR B  92      -3.102 -31.671 -10.380  1.00 81.72           O  
ATOM    736  CZ  TYR B  92      -3.221 -30.687  -9.423  1.00 81.72           C  
ATOM    737  N   LEU B  93      -3.772 -26.341  -3.622  1.00 83.48           N  
ATOM    738  CA  LEU B  93      -3.809 -25.127  -2.814  1.00 83.48           C  
ATOM    739  C   LEU B  93      -2.903 -25.259  -1.593  1.00 83.48           C  
ATOM    740  CB  LEU B  93      -5.242 -24.822  -2.370  1.00 83.48           C  
ATOM    741  O   LEU B  93      -2.253 -24.292  -1.191  1.00 83.48           O  
ATOM    742  CG  LEU B  93      -6.201 -24.340  -3.459  1.00 83.48           C  
ATOM    743  CD1 LEU B  93      -7.602 -24.155  -2.888  1.00 83.48           C  
ATOM    744  CD2 LEU B  93      -5.696 -23.042  -4.081  1.00 83.48           C  
ATOM    745  N   LYS B  94      -2.886 -26.529  -1.183  1.00 82.66           N  
ATOM    746  CA  LYS B  94      -2.022 -26.776  -0.032  1.00 82.66           C  
ATOM    747  C   LYS B  94      -0.550 -26.643  -0.410  1.00 82.66           C  
ATOM    748  CB  LYS B  94      -2.290 -28.163   0.553  1.00 82.66           C  
ATOM    749  O   LYS B  94       0.261 -26.169   0.388  1.00 82.66           O  
ATOM    750  CG  LYS B  94      -3.596 -28.268   1.327  1.00 82.66           C  
ATOM    751  CD  LYS B  94      -3.781 -29.656   1.927  1.00 82.66           C  
ATOM    752  CE  LYS B  94      -5.117 -29.782   2.646  1.00 82.66           C  
ATOM    753  NZ  LYS B  94      -5.342 -31.166   3.159  1.00 82.66           N  
ATOM    754  N   ALA B  95      -0.350 -27.017  -1.637  1.00 85.90           N  
ATOM    755  CA  ALA B  95       1.035 -26.987  -2.100  1.00 85.90           C  
ATOM    756  C   ALA B  95       1.453 -25.572  -2.487  1.00 85.90           C  
ATOM    757  CB  ALA B  95       1.221 -27.935  -3.282  1.00 85.90           C  
ATOM    758  O   ALA B  95       2.638 -25.232  -2.434  1.00 85.90           O  
ATOM    759  N   LEU B  96       0.455 -24.768  -2.652  1.00 87.78           N  
ATOM    760  CA  LEU B  96       0.714 -23.410  -3.119  1.00 87.78           C  
ATOM    761  C   LEU B  96       1.098 -22.500  -1.956  1.00 87.78           C  
ATOM    762  CB  LEU B  96      -0.514 -22.847  -3.839  1.00 87.78           C  
ATOM    763  O   LEU B  96       0.399 -22.455  -0.941  1.00 87.78           O  
ATOM    764  CG  LEU B  96      -0.349 -21.471  -4.485  1.00 87.78           C  
ATOM    765  CD1 LEU B  96       0.616 -21.550  -5.663  1.00 87.78           C  
ATOM    766  CD2 LEU B  96      -1.701 -20.924  -4.930  1.00 87.78           C  
ATOM    767  N   ASP B  97       2.265 -21.871  -2.026  1.00 88.27           N  
ATOM    768  CA  ASP B  97       2.678 -20.916  -1.003  1.00 88.27           C  
ATOM    769  C   ASP B  97       2.061 -19.542  -1.254  1.00 88.27           C  
ATOM    770  CB  ASP B  97       4.204 -20.807  -0.954  1.00 88.27           C  
ATOM    771  O   ASP B  97       2.776 -18.541  -1.338  1.00 88.27           O  
ATOM    772  CG  ASP B  97       4.857 -21.958  -0.210  1.00 88.27           C  
ATOM    773  OD1 ASP B  97       4.168 -22.647   0.573  1.00 88.27           O  
ATOM    774  OD2 ASP B  97       6.072 -22.176  -0.405  1.00 88.27           O  
ATOM    775  N   GLY B  98       0.789 -19.569  -1.442  1.00 95.07           N  
ATOM    776  CA  GLY B  98       0.011 -18.372  -1.722  1.00 95.07           C  
ATOM    777  C   GLY B  98      -1.441 -18.667  -2.047  1.00 95.07           C  
ATOM    778  O   GLY B  98      -2.024 -19.610  -1.509  1.00 95.07           O  
ATOM    779  N   PHE B  99      -2.090 -17.803  -2.767  1.00 96.84           N  
ATOM    780  CA  PHE B  99      -3.493 -17.994  -3.114  1.00 96.84           C  
ATOM    781  C   PHE B  99      -3.767 -17.525  -4.538  1.00 96.84           C  
ATOM    782  CB  PHE B  99      -4.398 -17.245  -2.131  1.00 96.84           C  
ATOM    783  O   PHE B  99      -2.952 -16.817  -5.132  1.00 96.84           O  
ATOM    784  CG  PHE B  99      -4.093 -15.776  -2.024  1.00 96.84           C  
ATOM    785  CD1 PHE B  99      -3.169 -15.309  -1.097  1.00 96.84           C  
ATOM    786  CD2 PHE B  99      -4.732 -14.860  -2.850  1.00 96.84           C  
ATOM    787  CE1 PHE B  99      -2.885 -13.949  -0.996  1.00 96.84           C  
ATOM    788  CE2 PHE B  99      -4.453 -13.500  -2.755  1.00 96.84           C  
ATOM    789  CZ  PHE B  99      -3.530 -13.046  -1.827  1.00 96.84           C  
ATOM    790  N   VAL B 100      -4.814 -17.963  -5.047  1.00 96.82           N  
ATOM    791  CA  VAL B 100      -5.198 -17.613  -6.411  1.00 96.82           C  
ATOM    792  C   VAL B 100      -6.196 -16.458  -6.387  1.00 96.82           C  
ATOM    793  CB  VAL B 100      -5.802 -18.824  -7.158  1.00 96.82           C  
ATOM    794  O   VAL B 100      -7.080 -16.410  -5.528  1.00 96.82           O  
ATOM    795  CG1 VAL B 100      -6.274 -18.417  -8.553  1.00 96.82           C  
ATOM    796  CG2 VAL B 100      -4.783 -19.959  -7.246  1.00 96.82           C  
ATOM    797  N   MET B 101      -5.980 -15.561  -7.386  1.00 97.76           N  
ATOM    798  CA  MET B 101      -6.872 -14.411  -7.508  1.00 97.76           C  
ATOM    799  C   MET B 101      -7.215 -14.141  -8.969  1.00 97.76           C  
ATOM    800  CB  MET B 101      -6.237 -13.169  -6.881  1.00 97.76           C  
ATOM    801  O   MET B 101      -6.331 -14.130  -9.827  1.00 97.76           O  
ATOM    802  CG  MET B 101      -7.116 -11.931  -6.948  1.00 97.76           C  
ATOM    803  SD  MET B 101      -6.447 -10.538  -5.957  1.00 97.76           S  
ATOM    804  CE  MET B 101      -4.903 -10.219  -6.856  1.00 97.76           C  
ATOM    805  N   VAL B 102      -8.500 -13.950  -9.184  1.00 97.44           N  
ATOM    806  CA  VAL B 102      -8.947 -13.631 -10.535  1.00 97.44           C  
ATOM    807  C   VAL B 102      -9.622 -12.261 -10.547  1.00 97.44           C  
ATOM    808  CB  VAL B 102      -9.913 -14.705 -11.082  1.00 97.44           C  
ATOM    809  O   VAL B 102     -10.588 -12.032  -9.815  1.00 97.44           O  
ATOM    810  CG1 VAL B 102     -10.317 -14.387 -12.521  1.00 97.44           C  
ATOM    811  CG2 VAL B 102      -9.274 -16.090 -10.997  1.00 97.44           C  
ATOM    812  N   LEU B 103      -9.179 -11.447 -11.475  1.00 97.60           N  
ATOM    813  CA  LEU B 103      -9.687 -10.081 -11.545  1.00 97.60           C  
ATOM    814  C   LEU B 103     -10.297  -9.796 -12.913  1.00 97.60           C  
ATOM    815  CB  LEU B 103      -8.567  -9.077 -11.254  1.00 97.60           C  
ATOM    816  O   LEU B 103      -9.799 -10.280 -13.932  1.00 97.60           O  
ATOM    817  CG  LEU B 103      -7.810  -9.269  -9.939  1.00 97.60           C  
ATOM    818  CD1 LEU B 103      -6.623  -8.314  -9.867  1.00 97.60           C  
ATOM    819  CD2 LEU B 103      -8.742  -9.063  -8.750  1.00 97.60           C  
ATOM    820  N   THR B 104     -11.330  -8.986 -12.872  1.00 94.29           N  
ATOM    821  CA  THR B 104     -11.846  -8.467 -14.134  1.00 94.29           C  
ATOM    822  C   THR B 104     -10.988  -7.307 -14.632  1.00 94.29           C  
ATOM    823  CB  THR B 104     -13.307  -8.004 -13.992  1.00 94.29           C  
ATOM    824  O   THR B 104     -10.079  -6.855 -13.933  1.00 94.29           O  
ATOM    825  CG2 THR B 104     -14.186  -9.121 -13.437  1.00 94.29           C  
ATOM    826  OG1 THR B 104     -13.363  -6.881 -13.104  1.00 94.29           O  
ATOM    827  N   ASP B 105     -11.293  -6.831 -15.821  1.00 91.75           N  
ATOM    828  CA  ASP B 105     -10.499  -5.754 -16.404  1.00 91.75           C  
ATOM    829  C   ASP B 105     -10.738  -4.436 -15.670  1.00 91.75           C  
ATOM    830  CB  ASP B 105     -10.821  -5.593 -17.891  1.00 91.75           C  
ATOM    831  O   ASP B 105      -9.923  -3.515 -15.756  1.00 91.75           O  
ATOM    832  CG  ASP B 105     -12.296  -5.344 -18.155  1.00 91.75           C  
ATOM    833  OD1 ASP B 105     -13.095  -5.340 -17.194  1.00 91.75           O  
ATOM    834  OD2 ASP B 105     -12.662  -5.154 -19.335  1.00 91.75           O  
ATOM    835  N   ASP B 106     -11.773  -4.409 -14.859  1.00 90.82           N  
ATOM    836  CA  ASP B 106     -12.061  -3.221 -14.063  1.00 90.82           C  
ATOM    837  C   ASP B 106     -11.497  -3.356 -12.650  1.00 90.82           C  
ATOM    838  CB  ASP B 106     -13.568  -2.965 -14.005  1.00 90.82           C  
ATOM    839  O   ASP B 106     -11.589  -2.425 -11.847  1.00 90.82           O  
ATOM    840  CG  ASP B 106     -14.162  -2.610 -15.357  1.00 90.82           C  
ATOM    841  OD1 ASP B 106     -13.451  -2.021 -16.199  1.00 90.82           O  
ATOM    842  OD2 ASP B 106     -15.352  -2.920 -15.580  1.00 90.82           O  
ATOM    843  N   GLY B 107     -11.062  -4.521 -12.316  1.00 94.00           N  
ATOM    844  CA  GLY B 107     -10.394  -4.707 -11.038  1.00 94.00           C  
ATOM    845  C   GLY B 107     -11.270  -5.384 -10.000  1.00 94.00           C  
ATOM    846  O   GLY B 107     -10.973  -5.338  -8.805  1.00 94.00           O  
ATOM    847  N   ASP B 108     -12.392  -5.961 -10.363  1.00 94.60           N  
ATOM    848  CA  ASP B 108     -13.238  -6.704  -9.434  1.00 94.60           C  
ATOM    849  C   ASP B 108     -12.687  -8.107  -9.190  1.00 94.60           C  
ATOM    850  CB  ASP B 108     -14.672  -6.787  -9.962  1.00 94.60           C  
ATOM    851  O   ASP B 108     -12.322  -8.809 -10.135  1.00 94.60           O  
ATOM    852  CG  ASP B 108     -15.353  -5.433 -10.045  1.00 94.60           C  
ATOM    853  OD1 ASP B 108     -14.907  -4.483  -9.365  1.00 94.60           O  
ATOM    854  OD2 ASP B 108     -16.347  -5.314 -10.794  1.00 94.60           O  
ATOM    855  N   MET B 109     -12.641  -8.458  -7.924  1.00 97.66           N  
ATOM    856  CA  MET B 109     -12.206  -9.813  -7.596  1.00 97.66           C  
ATOM    857  C   MET B 109     -13.350 -10.808  -7.767  1.00 97.66           C  
ATOM    858  CB  MET B 109     -11.669  -9.875  -6.165  1.00 97.66           C  
ATOM    859  O   MET B 109     -14.173 -10.974  -6.865  1.00 97.66           O  
ATOM    860  CG  MET B 109     -10.398  -9.068  -5.952  1.00 97.66           C  
ATOM    861  SD  MET B 109      -9.910  -8.978  -4.186  1.00 97.66           S  
ATOM    862  CE  MET B 109     -10.964  -7.609  -3.632  1.00 97.66           C  
ATOM    863  N   ILE B 110     -13.312 -11.560  -8.740  1.00 95.61           N  
ATOM    864  CA  ILE B 110     -14.437 -12.444  -9.028  1.00 95.61           C  
ATOM    865  C   ILE B 110     -14.188 -13.815  -8.403  1.00 95.61           C  
ATOM    866  CB  ILE B 110     -14.672 -12.583 -10.548  1.00 95.61           C  
ATOM    867  O   ILE B 110     -15.127 -14.583  -8.181  1.00 95.61           O  
ATOM    868  CG1 ILE B 110     -13.398 -13.076 -11.244  1.00 95.61           C  
ATOM    869  CG2 ILE B 110     -15.143 -11.254 -11.146  1.00 95.61           C  
ATOM    870  CD1 ILE B 110     -13.588 -13.417 -12.715  1.00 95.61           C  
ATOM    871  N   TYR B 111     -12.882 -14.092  -8.257  1.00 95.75           N  
ATOM    872  CA  TYR B 111     -12.543 -15.333  -7.568  1.00 95.75           C  
ATOM    873  C   TYR B 111     -11.271 -15.169  -6.745  1.00 95.75           C  
ATOM    874  CB  TYR B 111     -12.371 -16.476  -8.573  1.00 95.75           C  
ATOM    875  O   TYR B 111     -10.300 -14.563  -7.204  1.00 95.75           O  
ATOM    876  CG  TYR B 111     -11.919 -17.772  -7.946  1.00 95.75           C  
ATOM    877  CD1 TYR B 111     -10.581 -18.158  -7.985  1.00 95.75           C  
ATOM    878  CD2 TYR B 111     -12.828 -18.614  -7.315  1.00 95.75           C  
ATOM    879  CE1 TYR B 111     -10.159 -19.352  -7.410  1.00 95.75           C  
ATOM    880  CE2 TYR B 111     -12.418 -19.811  -6.737  1.00 95.75           C  
ATOM    881  OH  TYR B 111     -10.672 -21.355  -6.219  1.00 95.75           O  
ATOM    882  CZ  TYR B 111     -11.084 -20.171  -6.789  1.00 95.75           C  
ATOM    883  N   ILE B 112     -11.304 -15.722  -5.531  1.00 96.18           N  
ATOM    884  CA  ILE B 112     -10.135 -15.826  -4.665  1.00 96.18           C  
ATOM    885  C   ILE B 112     -10.172 -17.151  -3.905  1.00 96.18           C  
ATOM    886  CB  ILE B 112     -10.058 -14.643  -3.674  1.00 96.18           C  
ATOM    887  O   ILE B 112     -11.221 -17.551  -3.395  1.00 96.18           O  
ATOM    888  CG1 ILE B 112      -8.634 -14.500  -3.123  1.00 96.18           C  
ATOM    889  CG2 ILE B 112     -11.070 -14.821  -2.539  1.00 96.18           C  
ATOM    890  CD1 ILE B 112      -8.311 -13.108  -2.597  1.00 96.18           C  
ATOM    891  N   SER B 113      -9.066 -17.831  -3.868  1.00 94.07           N  
ATOM    892  CA  SER B 113      -9.044 -19.144  -3.230  1.00 94.07           C  
ATOM    893  C   SER B 113      -9.228 -19.028  -1.721  1.00 94.07           C  
ATOM    894  CB  SER B 113      -7.732 -19.867  -3.538  1.00 94.07           C  
ATOM    895  O   SER B 113      -8.849 -18.022  -1.119  1.00 94.07           O  
ATOM    896  OG  SER B 113      -6.628 -19.154  -3.007  1.00 94.07           O  
ATOM    897  N   ASP B 114      -9.721 -20.021  -1.081  1.00 90.68           N  
ATOM    898  CA  ASP B 114     -10.124 -20.008   0.322  1.00 90.68           C  
ATOM    899  C   ASP B 114      -8.908 -19.929   1.242  1.00 90.68           C  
ATOM    900  CB  ASP B 114     -10.954 -21.250   0.653  1.00 90.68           C  
ATOM    901  O   ASP B 114      -9.021 -19.505   2.394  1.00 90.68           O  
ATOM    902  CG  ASP B 114     -10.208 -22.547   0.400  1.00 90.68           C  
ATOM    903  OD1 ASP B 114      -9.054 -22.504  -0.080  1.00 90.68           O  
ATOM    904  OD2 ASP B 114     -10.779 -23.623   0.680  1.00 90.68           O  
ATOM    905  N   ASN B 115      -7.768 -20.329   0.754  1.00 92.73           N  
ATOM    906  CA  ASN B 115      -6.587 -20.332   1.611  1.00 92.73           C  
ATOM    907  C   ASN B 115      -6.023 -18.926   1.791  1.00 92.73           C  
ATOM    908  CB  ASN B 115      -5.516 -21.266   1.045  1.00 92.73           C  
ATOM    909  O   ASN B 115      -5.005 -18.742   2.461  1.00 92.73           O  
ATOM    910  CG  ASN B 115      -5.068 -20.866  -0.347  1.00 92.73           C  
ATOM    911  ND2 ASN B 115      -3.893 -21.335  -0.750  1.00 92.73           N  
ATOM    912  OD1 ASN B 115      -5.772 -20.140  -1.054  1.00 92.73           O  
ATOM    913  N   VAL B 116      -6.671 -17.901   1.228  1.00 96.21           N  
ATOM    914  CA  VAL B 116      -6.239 -16.516   1.382  1.00 96.21           C  
ATOM    915  C   VAL B 116      -6.229 -16.139   2.862  1.00 96.21           C  
ATOM    916  CB  VAL B 116      -7.148 -15.547   0.592  1.00 96.21           C  
ATOM    917  O   VAL B 116      -5.393 -15.346   3.301  1.00 96.21           O  
ATOM    918  CG1 VAL B 116      -8.570 -15.566   1.148  1.00 96.21           C  
ATOM    919  CG2 VAL B 116      -6.576 -14.131   0.629  1.00 96.21           C  
ATOM    920  N   ASN B 117      -7.149 -16.741   3.601  1.00 94.30           N  
ATOM    921  CA  ASN B 117      -7.266 -16.452   5.027  1.00 94.30           C  
ATOM    922  C   ASN B 117      -5.983 -16.798   5.776  1.00 94.30           C  
ATOM    923  CB  ASN B 117      -8.454 -17.204   5.631  1.00 94.30           C  
ATOM    924  O   ASN B 117      -5.547 -16.046   6.649  1.00 94.30           O  
ATOM    925  CG  ASN B 117      -8.667 -16.878   7.096  1.00 94.30           C  
ATOM    926  ND2 ASN B 117      -9.912 -16.967   7.549  1.00 94.30           N  
ATOM    927  OD1 ASN B 117      -7.720 -16.549   7.816  1.00 94.30           O  
ATOM    928  N   LYS B 118      -5.383 -17.813   5.342  1.00 93.38           N  
ATOM    929  CA  LYS B 118      -4.149 -18.274   5.972  1.00 93.38           C  
ATOM    930  C   LYS B 118      -3.021 -17.266   5.775  1.00 93.38           C  
ATOM    931  CB  LYS B 118      -3.738 -19.637   5.414  1.00 93.38           C  
ATOM    932  O   LYS B 118      -2.175 -17.093   6.655  1.00 93.38           O  
ATOM    933  CG  LYS B 118      -2.494 -20.223   6.065  1.00 93.38           C  
ATOM    934  CD  LYS B 118      -2.130 -21.573   5.460  1.00 93.38           C  
ATOM    935  CE  LYS B 118      -0.812 -22.097   6.014  1.00 93.38           C  
ATOM    936  NZ  LYS B 118      -0.441 -23.412   5.411  1.00 93.38           N  
ATOM    937  N   TYR B 119      -3.097 -16.497   4.685  1.00 94.30           N  
ATOM    938  CA  TYR B 119      -1.967 -15.650   4.319  1.00 94.30           C  
ATOM    939  C   TYR B 119      -2.263 -14.186   4.617  1.00 94.30           C  
ATOM    940  CB  TYR B 119      -1.625 -15.823   2.836  1.00 94.30           C  
ATOM    941  O   TYR B 119      -1.354 -13.414   4.934  1.00 94.30           O  
ATOM    942  CG  TYR B 119      -1.120 -17.201   2.485  1.00 94.30           C  
ATOM    943  CD1 TYR B 119       0.199 -17.567   2.740  1.00 94.30           C  
ATOM    944  CD2 TYR B 119      -1.962 -18.140   1.898  1.00 94.30           C  
ATOM    945  CE1 TYR B 119       0.669 -18.836   2.417  1.00 94.30           C  
ATOM    946  CE2 TYR B 119      -1.503 -19.412   1.570  1.00 94.30           C  
ATOM    947  OH  TYR B 119       0.272 -21.007   1.512  1.00 94.30           O  
ATOM    948  CZ  TYR B 119      -0.188 -19.750   1.834  1.00 94.30           C  
ATOM    949  N   MET B 120      -3.508 -13.829   4.609  1.00 95.99           N  
ATOM    950  CA  MET B 120      -3.831 -12.408   4.700  1.00 95.99           C  
ATOM    951  C   MET B 120      -4.744 -12.132   5.890  1.00 95.99           C  
ATOM    952  CB  MET B 120      -4.494 -11.924   3.409  1.00 95.99           C  
ATOM    953  O   MET B 120      -4.942 -10.978   6.271  1.00 95.99           O  
ATOM    954  CG  MET B 120      -3.629 -12.100   2.172  1.00 95.99           C  
ATOM    955  SD  MET B 120      -2.017 -11.235   2.312  1.00 95.99           S  
ATOM    956  CE  MET B 120      -2.576  -9.509   2.278  1.00 95.99           C  
ATOM    957  N   GLY B 121      -5.249 -13.175   6.560  1.00 95.88           N  
ATOM    958  CA  GLY B 121      -6.181 -13.024   7.666  1.00 95.88           C  
ATOM    959  C   GLY B 121      -7.556 -12.554   7.229  1.00 95.88           C  
ATOM    960  O   GLY B 121      -8.331 -12.045   8.041  1.00 95.88           O  
ATOM    961  N   LEU B 122      -7.789 -12.496   5.973  1.00 95.61           N  
ATOM    962  CA  LEU B 122      -9.080 -12.160   5.382  1.00 95.61           C  
ATOM    963  C   LEU B 122      -9.729 -13.391   4.758  1.00 95.61           C  
ATOM    964  CB  LEU B 122      -8.918 -11.064   4.326  1.00 95.61           C  
ATOM    965  O   LEU B 122      -9.041 -14.236   4.180  1.00 95.61           O  
ATOM    966  CG  LEU B 122      -8.312  -9.744   4.807  1.00 95.61           C  
ATOM    967  CD1 LEU B 122      -7.886  -8.892   3.616  1.00 95.61           C  
ATOM    968  CD2 LEU B 122      -9.304  -8.988   5.684  1.00 95.61           C  
ATOM    969  N   THR B 123     -11.023 -13.474   4.920  1.00 92.12           N  
ATOM    970  CA  THR B 123     -11.699 -14.649   4.380  1.00 92.12           C  
ATOM    971  C   THR B 123     -12.036 -14.449   2.906  1.00 92.12           C  
ATOM    972  CB  THR B 123     -12.985 -14.963   5.166  1.00 92.12           C  
ATOM    973  O   THR B 123     -12.061 -13.318   2.417  1.00 92.12           O  
ATOM    974  CG2 THR B 123     -12.699 -15.100   6.658  1.00 92.12           C  
ATOM    975  OG1 THR B 123     -13.930 -13.903   4.968  1.00 92.12           O  
ATOM    976  N   GLN B 124     -12.173 -15.529   2.218  1.00 92.11           N  
ATOM    977  CA  GLN B 124     -12.533 -15.503   0.805  1.00 92.11           C  
ATOM    978  C   GLN B 124     -13.783 -14.659   0.570  1.00 92.11           C  
ATOM    979  CB  GLN B 124     -12.754 -16.923   0.280  1.00 92.11           C  
ATOM    980  O   GLN B 124     -13.824 -13.846  -0.356  1.00 92.11           O  
ATOM    981  CG  GLN B 124     -13.138 -16.982  -1.192  1.00 92.11           C  
ATOM    982  CD  GLN B 124     -13.523 -18.379  -1.642  1.00 92.11           C  
ATOM    983  NE2 GLN B 124     -13.142 -18.734  -2.865  1.00 92.11           N  
ATOM    984  OE1 GLN B 124     -14.157 -19.133  -0.898  1.00 92.11           O  
ATOM    985  N   PHE B 125     -14.783 -14.704   1.454  1.00 88.59           N  
ATOM    986  CA  PHE B 125     -16.070 -14.055   1.237  1.00 88.59           C  
ATOM    987  C   PHE B 125     -15.978 -12.561   1.523  1.00 88.59           C  
ATOM    988  CB  PHE B 125     -17.151 -14.693   2.116  1.00 88.59           C  
ATOM    989  O   PHE B 125     -16.770 -11.774   1.000  1.00 88.59           O  
ATOM    990  CG  PHE B 125     -17.300 -16.177   1.915  1.00 88.59           C  
ATOM    991  CD1 PHE B 125     -17.896 -16.680   0.765  1.00 88.59           C  
ATOM    992  CD2 PHE B 125     -16.843 -17.069   2.876  1.00 88.59           C  
ATOM    993  CE1 PHE B 125     -18.036 -18.053   0.576  1.00 88.59           C  
ATOM    994  CE2 PHE B 125     -16.978 -18.442   2.694  1.00 88.59           C  
ATOM    995  CZ  PHE B 125     -17.576 -18.932   1.543  1.00 88.59           C  
ATOM    996  N   GLU B 126     -14.989 -12.190   2.276  1.00 90.95           N  
ATOM    997  CA  GLU B 126     -14.776 -10.772   2.551  1.00 90.95           C  
ATOM    998  C   GLU B 126     -14.194 -10.056   1.336  1.00 90.95           C  
ATOM    999  CB  GLU B 126     -13.854 -10.591   3.760  1.00 90.95           C  
ATOM   1000  O   GLU B 126     -14.364  -8.845   1.182  1.00 90.95           O  
ATOM   1001  CG  GLU B 126     -14.512 -10.927   5.090  1.00 90.95           C  
ATOM   1002  CD  GLU B 126     -13.551 -10.863   6.267  1.00 90.95           C  
ATOM   1003  OE1 GLU B 126     -14.000 -10.581   7.402  1.00 90.95           O  
ATOM   1004  OE2 GLU B 126     -12.340 -11.094   6.053  1.00 90.95           O  
ATOM   1005  N   LEU B 127     -13.591 -10.809   0.503  1.00 96.17           N  
ATOM   1006  CA  LEU B 127     -12.867 -10.207  -0.612  1.00 96.17           C  
ATOM   1007  C   LEU B 127     -13.651 -10.354  -1.912  1.00 96.17           C  
ATOM   1008  CB  LEU B 127     -11.485 -10.848  -0.761  1.00 96.17           C  
ATOM   1009  O   LEU B 127     -13.747  -9.405  -2.694  1.00 96.17           O  
ATOM   1010  CG  LEU B 127     -10.511 -10.636   0.399  1.00 96.17           C  
ATOM   1011  CD1 LEU B 127      -9.288 -11.533   0.235  1.00 96.17           C  
ATOM   1012  CD2 LEU B 127     -10.098  -9.171   0.491  1.00 96.17           C  
ATOM   1013  N   THR B 128     -14.253 -11.465  -2.087  1.00 95.72           N  
ATOM   1014  CA  THR B 128     -14.910 -11.790  -3.349  1.00 95.72           C  
ATOM   1015  C   THR B 128     -16.011 -10.781  -3.661  1.00 95.72           C  
ATOM   1016  CB  THR B 128     -15.504 -13.210  -3.319  1.00 95.72           C  
ATOM   1017  O   THR B 128     -16.853 -10.490  -2.808  1.00 95.72           O  
ATOM   1018  CG2 THR B 128     -16.118 -13.578  -4.666  1.00 95.72           C  
ATOM   1019  OG1 THR B 128     -14.467 -14.149  -3.007  1.00 95.72           O  
ATOM   1020  N   GLY B 129     -15.944 -10.255  -4.865  1.00 93.24           N  
ATOM   1021  CA  GLY B 129     -16.963  -9.317  -5.309  1.00 93.24           C  
ATOM   1022  C   GLY B 129     -16.568  -7.867  -5.106  1.00 93.24           C  
ATOM   1023  O   GLY B 129     -17.180  -6.965  -5.683  1.00 93.24           O  
ATOM   1024  N   HIS B 130     -15.538  -7.639  -4.327  1.00 92.05           N  
ATOM   1025  CA  HIS B 130     -15.064  -6.281  -4.086  1.00 92.05           C  
ATOM   1026  C   HIS B 130     -13.953  -5.905  -5.060  1.00 92.05           C  
ATOM   1027  CB  HIS B 130     -14.572  -6.132  -2.645  1.00 92.05           C  
ATOM   1028  O   HIS B 130     -13.436  -6.762  -5.780  1.00 92.05           O  
ATOM   1029  CG  HIS B 130     -15.667  -6.195  -1.628  1.00 92.05           C  
ATOM   1030  CD2 HIS B 130     -15.932  -7.107  -0.663  1.00 92.05           C  
ATOM   1031  ND1 HIS B 130     -16.651  -5.236  -1.534  1.00 92.05           N  
ATOM   1032  CE1 HIS B 130     -17.477  -5.555  -0.551  1.00 92.05           C  
ATOM   1033  NE2 HIS B 130     -17.062  -6.686  -0.006  1.00 92.05           N  
ATOM   1034  N   SER B 131     -13.727  -4.601  -5.086  1.00 92.17           N  
ATOM   1035  CA  SER B 131     -12.659  -4.094  -5.942  1.00 92.17           C  
ATOM   1036  C   SER B 131     -11.291  -4.303  -5.302  1.00 92.17           C  
ATOM   1037  CB  SER B 131     -12.870  -2.609  -6.240  1.00 92.17           C  
ATOM   1038  O   SER B 131     -11.110  -4.038  -4.112  1.00 92.17           O  
ATOM   1039  OG  SER B 131     -11.757  -2.072  -6.934  1.00 92.17           O  
ATOM   1040  N   VAL B 132     -10.423  -4.750  -6.125  1.00 96.59           N  
ATOM   1041  CA  VAL B 132      -9.073  -4.995  -5.627  1.00 96.59           C  
ATOM   1042  C   VAL B 132      -8.471  -3.694  -5.103  1.00 96.59           C  
ATOM   1043  CB  VAL B 132      -8.165  -5.599  -6.722  1.00 96.59           C  
ATOM   1044  O   VAL B 132      -7.644  -3.709  -4.188  1.00 96.59           O  
ATOM   1045  CG1 VAL B 132      -7.929  -4.591  -7.845  1.00 96.59           C  
ATOM   1046  CG2 VAL B 132      -6.837  -6.056  -6.121  1.00 96.59           C  
ATOM   1047  N   PHE B 133      -8.898  -2.536  -5.549  1.00 91.45           N  
ATOM   1048  CA  PHE B 133      -8.338  -1.231  -5.218  1.00 91.45           C  
ATOM   1049  C   PHE B 133      -8.699  -0.833  -3.792  1.00 91.45           C  
ATOM   1050  CB  PHE B 133      -8.833  -0.166  -6.202  1.00 91.45           C  
ATOM   1051  O   PHE B 133      -8.024   0.000  -3.184  1.00 91.45           O  
ATOM   1052  CG  PHE B 133      -8.407  -0.409  -7.625  1.00 91.45           C  
ATOM   1053  CD1 PHE B 133      -7.097  -0.171  -8.023  1.00 91.45           C  
ATOM   1054  CD2 PHE B 133      -9.317  -0.876  -8.564  1.00 91.45           C  
ATOM   1055  CE1 PHE B 133      -6.700  -0.396  -9.339  1.00 91.45           C  
ATOM   1056  CE2 PHE B 133      -8.927  -1.102  -9.881  1.00 91.45           C  
ATOM   1057  CZ  PHE B 133      -7.619  -0.860 -10.267  1.00 91.45           C  
ATOM   1058  N   ASP B 134      -9.714  -1.507  -3.262  1.00 89.90           N  
ATOM   1059  CA  ASP B 134     -10.099  -1.236  -1.881  1.00 89.90           C  
ATOM   1060  C   ASP B 134      -9.164  -1.941  -0.901  1.00 89.90           C  
ATOM   1061  CB  ASP B 134     -11.546  -1.669  -1.632  1.00 89.90           C  
ATOM   1062  O   ASP B 134      -9.157  -1.630   0.292  1.00 89.90           O  
ATOM   1063  CG  ASP B 134     -12.553  -0.854  -2.424  1.00 89.90           C  
ATOM   1064  OD1 ASP B 134     -12.255   0.306  -2.780  1.00 89.90           O  
ATOM   1065  OD2 ASP B 134     -13.656  -1.377  -2.693  1.00 89.90           O  
ATOM   1066  N   PHE B 135      -8.341  -2.858  -1.456  1.00 93.93           N  
ATOM   1067  CA  PHE B 135      -7.541  -3.690  -0.564  1.00 93.93           C  
ATOM   1068  C   PHE B 135      -6.057  -3.555  -0.885  1.00 93.93           C  
ATOM   1069  CB  PHE B 135      -7.970  -5.157  -0.666  1.00 93.93           C  
ATOM   1070  O   PHE B 135      -5.227  -4.266  -0.315  1.00 93.93           O  
ATOM   1071  CG  PHE B 135      -9.387  -5.407  -0.226  1.00 93.93           C  
ATOM   1072  CD1 PHE B 135      -9.678  -5.676   1.106  1.00 93.93           C  
ATOM   1073  CD2 PHE B 135     -10.428  -5.374  -1.144  1.00 93.93           C  
ATOM   1074  CE1 PHE B 135     -10.989  -5.909   1.517  1.00 93.93           C  
ATOM   1075  CE2 PHE B 135     -11.740  -5.606  -0.741  1.00 93.93           C  
ATOM   1076  CZ  PHE B 135     -12.018  -5.874   0.589  1.00 93.93           C  
ATOM   1077  N   THR B 136      -5.787  -2.676  -1.853  1.00 93.92           N  
ATOM   1078  CA  THR B 136      -4.394  -2.493  -2.244  1.00 93.92           C  
ATOM   1079  C   THR B 136      -3.914  -1.087  -1.894  1.00 93.92           C  
ATOM   1080  CB  THR B 136      -4.198  -2.745  -3.750  1.00 93.92           C  
ATOM   1081  O   THR B 136      -4.718  -0.159  -1.789  1.00 93.92           O  
ATOM   1082  CG2 THR B 136      -4.505  -4.195  -4.110  1.00 93.92           C  
ATOM   1083  OG1 THR B 136      -5.074  -1.886  -4.490  1.00 93.92           O  
ATOM   1084  N   HIS B 137      -2.614  -1.029  -1.722  1.00 89.70           N  
ATOM   1085  CA  HIS B 137      -2.026   0.262  -1.384  1.00 89.70           C  
ATOM   1086  C   HIS B 137      -2.236   1.273  -2.506  1.00 89.70           C  
ATOM   1087  CB  HIS B 137      -0.533   0.110  -1.086  1.00 89.70           C  
ATOM   1088  O   HIS B 137      -2.036   0.955  -3.680  1.00 89.70           O  
ATOM   1089  CG  HIS B 137       0.063   1.292  -0.391  1.00 89.70           C  
ATOM   1090  CD2 HIS B 137       0.399   1.484   0.907  1.00 89.70           C  
ATOM   1091  ND1 HIS B 137       0.378   2.461  -1.049  1.00 89.70           N  
ATOM   1092  CE1 HIS B 137       0.884   3.324  -0.183  1.00 89.70           C  
ATOM   1093  NE2 HIS B 137       0.908   2.756   1.010  1.00 89.70           N  
ATOM   1094  N   PRO B 138      -2.592   2.481  -2.251  1.00 83.46           N  
ATOM   1095  CA  PRO B 138      -2.929   3.494  -3.254  1.00 83.46           C  
ATOM   1096  C   PRO B 138      -1.774   3.784  -4.211  1.00 83.46           C  
ATOM   1097  CB  PRO B 138      -3.261   4.728  -2.411  1.00 83.46           C  
ATOM   1098  O   PRO B 138      -2.002   4.074  -5.388  1.00 83.46           O  
ATOM   1099  CG  PRO B 138      -3.662   4.183  -1.078  1.00 83.46           C  
ATOM   1100  CD  PRO B 138      -2.911   2.905  -0.839  1.00 83.46           C  
ATOM   1101  N   CYS B 139      -0.564   3.657  -3.712  1.00 83.43           N  
ATOM   1102  CA  CYS B 139       0.591   3.954  -4.552  1.00 83.43           C  
ATOM   1103  C   CYS B 139       0.801   2.863  -5.595  1.00 83.43           C  
ATOM   1104  CB  CYS B 139       1.849   4.106  -3.699  1.00 83.43           C  
ATOM   1105  O   CYS B 139       1.539   3.057  -6.563  1.00 83.43           O  
ATOM   1106  SG  CYS B 139       1.822   5.549  -2.612  1.00 83.43           S  
ATOM   1107  N   ASP B 140       0.125   1.798  -5.458  1.00 91.87           N  
ATOM   1108  CA  ASP B 140       0.271   0.697  -6.405  1.00 91.87           C  
ATOM   1109  C   ASP B 140      -0.866   0.694  -7.424  1.00 91.87           C  
ATOM   1110  CB  ASP B 140       0.319  -0.643  -5.667  1.00 91.87           C  
ATOM   1111  O   ASP B 140      -0.855  -0.092  -8.373  1.00 91.87           O  
ATOM   1112  CG  ASP B 140       1.554  -0.796  -4.796  1.00 91.87           C  
ATOM   1113  OD1 ASP B 140       2.523  -0.027  -4.972  1.00 91.87           O  
ATOM   1114  OD2 ASP B 140       1.558  -1.696  -3.929  1.00 91.87           O  
ATOM   1115  N   HIS B 141      -1.829   1.560  -7.316  1.00 89.05           N  
ATOM   1116  CA  HIS B 141      -3.046   1.570  -8.119  1.00 89.05           C  
ATOM   1117  C   HIS B 141      -2.731   1.805  -9.593  1.00 89.05           C  
ATOM   1118  CB  HIS B 141      -4.013   2.642  -7.613  1.00 89.05           C  
ATOM   1119  O   HIS B 141      -3.294   1.140 -10.466  1.00 89.05           O  
ATOM   1120  CG  HIS B 141      -4.714   2.266  -6.346  1.00 89.05           C  
ATOM   1121  CD2 HIS B 141      -4.587   1.180  -5.548  1.00 89.05           C  
ATOM   1122  ND1 HIS B 141      -5.681   3.059  -5.768  1.00 89.05           N  
ATOM   1123  CE1 HIS B 141      -6.120   2.474  -4.666  1.00 89.05           C  
ATOM   1124  NE2 HIS B 141      -5.473   1.333  -4.510  1.00 89.05           N  
ATOM   1125  N   GLU B 142      -1.819   2.658  -9.811  1.00 87.75           N  
ATOM   1126  CA  GLU B 142      -1.490   2.958 -11.201  1.00 87.75           C  
ATOM   1127  C   GLU B 142      -0.872   1.748 -11.895  1.00 87.75           C  
ATOM   1128  CB  GLU B 142      -0.538   4.154 -11.282  1.00 87.75           C  
ATOM   1129  O   GLU B 142      -1.255   1.405 -13.016  1.00 87.75           O  
ATOM   1130  CG  GLU B 142      -0.296   4.652 -12.700  1.00 87.75           C  
ATOM   1131  CD  GLU B 142      -1.567   5.096 -13.405  1.00 87.75           C  
ATOM   1132  OE1 GLU B 142      -1.621   5.036 -14.655  1.00 87.75           O  
ATOM   1133  OE2 GLU B 142      -2.517   5.508 -12.703  1.00 87.75           O  
ATOM   1134  N   GLU B 143       0.066   1.221 -11.219  1.00 94.26           N  
ATOM   1135  CA  GLU B 143       0.678   0.012 -11.763  1.00 94.26           C  
ATOM   1136  C   GLU B 143      -0.358  -1.091 -11.959  1.00 94.26           C  
ATOM   1137  CB  GLU B 143       1.804  -0.479 -10.849  1.00 94.26           C  
ATOM   1138  O   GLU B 143      -0.344  -1.790 -12.974  1.00 94.26           O  
ATOM   1139  CG  GLU B 143       2.582  -1.659 -11.413  1.00 94.26           C  
ATOM   1140  CD  GLU B 143       3.684  -2.148 -10.486  1.00 94.26           C  
ATOM   1141  OE1 GLU B 143       4.512  -2.983 -10.915  1.00 94.26           O  
ATOM   1142  OE2 GLU B 143       3.719  -1.692  -9.321  1.00 94.26           O  
ATOM   1143  N   MET B 144      -1.230  -1.265 -11.002  1.00 95.11           N  
ATOM   1144  CA  MET B 144      -2.289  -2.266 -11.080  1.00 95.11           C  
ATOM   1145  C   MET B 144      -3.186  -2.017 -12.288  1.00 95.11           C  
ATOM   1146  CB  MET B 144      -3.125  -2.267  -9.799  1.00 95.11           C  
ATOM   1147  O   MET B 144      -3.535  -2.952 -13.011  1.00 95.11           O  
ATOM   1148  CG  MET B 144      -4.175  -3.365  -9.752  1.00 95.11           C  
ATOM   1149  SD  MET B 144      -3.440  -5.044  -9.838  1.00 95.11           S  
ATOM   1150  CE  MET B 144      -4.787  -5.942 -10.657  1.00 95.11           C  
ATOM   1151  N   ARG B 145      -3.535  -0.821 -12.583  1.00 92.98           N  
ATOM   1152  CA  ARG B 145      -4.347  -0.478 -13.747  1.00 92.98           C  
ATOM   1153  C   ARG B 145      -3.646  -0.879 -15.040  1.00 92.98           C  
ATOM   1154  CB  ARG B 145      -4.659   1.020 -13.762  1.00 92.98           C  
ATOM   1155  O   ARG B 145      -4.281  -1.398 -15.961  1.00 92.98           O  
ATOM   1156  CG  ARG B 145      -5.716   1.439 -12.753  1.00 92.98           C  
ATOM   1157  CD  ARG B 145      -6.089   2.907 -12.904  1.00 92.98           C  
ATOM   1158  NE  ARG B 145      -6.885   3.380 -11.775  1.00 92.98           N  
ATOM   1159  NH1 ARG B 145      -6.040   5.530 -11.812  1.00 92.98           N  
ATOM   1160  NH2 ARG B 145      -7.612   4.938 -10.252  1.00 92.98           N  
ATOM   1161  CZ  ARG B 145      -6.844   4.615 -11.283  1.00 92.98           C  
ATOM   1162  N   GLU B 146      -2.401  -0.631 -15.063  1.00 94.23           N  
ATOM   1163  CA  GLU B 146      -1.615  -1.000 -16.237  1.00 94.23           C  
ATOM   1164  C   GLU B 146      -1.619  -2.511 -16.451  1.00 94.23           C  
ATOM   1165  CB  GLU B 146      -0.177  -0.492 -16.103  1.00 94.23           C  
ATOM   1166  O   GLU B 146      -1.719  -2.982 -17.586  1.00 94.23           O  
ATOM   1167  CG  GLU B 146       0.666  -0.697 -17.353  1.00 94.23           C  
ATOM   1168  CD  GLU B 146       2.073  -0.134 -17.226  1.00 94.23           C  
ATOM   1169  OE1 GLU B 146       2.860  -0.242 -18.194  1.00 94.23           O  
ATOM   1170  OE2 GLU B 146       2.392   0.418 -16.149  1.00 94.23           O  
ATOM   1171  N   MET B 147      -1.548  -3.194 -15.336  1.00 96.25           N  
ATOM   1172  CA  MET B 147      -1.526  -4.653 -15.407  1.00 96.25           C  
ATOM   1173  C   MET B 147      -2.867  -5.195 -15.889  1.00 96.25           C  
ATOM   1174  CB  MET B 147      -1.178  -5.253 -14.044  1.00 96.25           C  
ATOM   1175  O   MET B 147      -2.927  -6.265 -16.496  1.00 96.25           O  
ATOM   1176  CG  MET B 147       0.248  -4.975 -13.597  1.00 96.25           C  
ATOM   1177  SD  MET B 147       1.494  -5.641 -14.768  1.00 96.25           S  
ATOM   1178  CE  MET B 147       2.227  -4.094 -15.370  1.00 96.25           C  
ATOM   1179  N   LEU B 148      -3.929  -4.440 -15.656  1.00 95.33           N  
ATOM   1180  CA  LEU B 148      -5.273  -4.878 -16.017  1.00 95.33           C  
ATOM   1181  C   LEU B 148      -5.583  -4.540 -17.471  1.00 95.33           C  
ATOM   1182  CB  LEU B 148      -6.313  -4.230 -15.098  1.00 95.33           C  
ATOM   1183  O   LEU B 148      -6.489  -5.126 -18.070  1.00 95.33           O  
ATOM   1184  CG  LEU B 148      -6.319  -4.703 -13.643  1.00 95.33           C  
ATOM   1185  CD1 LEU B 148      -7.241  -3.824 -12.805  1.00 95.33           C  
ATOM   1186  CD2 LEU B 148      -6.743  -6.165 -13.557  1.00 95.33           C  
ATOM   1187  N   THR B 149      -4.874  -3.731 -18.011  1.00 92.27           N  
ATOM   1188  CA  THR B 149      -5.148  -3.256 -19.363  1.00 92.27           C  
ATOM   1189  C   THR B 149      -4.628  -4.248 -20.400  1.00 92.27           C  
ATOM   1190  CB  THR B 149      -4.514  -1.874 -19.608  1.00 92.27           C  
ATOM   1191  O   THR B 149      -3.497  -4.726 -20.297  1.00 92.27           O  
ATOM   1192  CG2 THR B 149      -4.966  -1.291 -20.943  1.00 92.27           C  
ATOM   1193  OG1 THR B 149      -4.903  -0.983 -18.555  1.00 92.27           O  
ATOM   1194  N   HIS B 150      -5.504  -4.686 -21.169  1.00 87.18           N  
ATOM   1195  CA  HIS B 150      -5.156  -5.541 -22.299  1.00 87.18           C  
ATOM   1196  C   HIS B 150      -5.638  -4.940 -23.614  1.00 87.18           C  
ATOM   1197  CB  HIS B 150      -5.747  -6.940 -22.114  1.00 87.18           C  
ATOM   1198  O   HIS B 150      -6.826  -4.647 -23.770  1.00 87.18           O  
ATOM   1199  CG  HIS B 150      -5.380  -7.895 -23.205  1.00 87.18           C  
ATOM   1200  CD2 HIS B 150      -6.145  -8.532 -24.122  1.00 87.18           C  
ATOM   1201  ND1 HIS B 150      -4.083  -8.295 -23.440  1.00 87.18           N  
ATOM   1202  CE1 HIS B 150      -4.065  -9.138 -24.459  1.00 87.18           C  
ATOM   1203  NE2 HIS B 150      -5.304  -9.299 -24.891  1.00 87.18           N  
ATOM   1204  N   ARG B 151      -4.757  -4.534 -24.434  1.00 76.46           N  
ATOM   1205  CA  ARG B 151      -5.152  -3.963 -25.717  1.00 76.46           C  
ATOM   1206  C   ARG B 151      -5.502  -5.059 -26.719  1.00 76.46           C  
ATOM   1207  CB  ARG B 151      -4.038  -3.077 -26.278  1.00 76.46           C  
ATOM   1208  O   ARG B 151      -4.694  -5.953 -26.977  1.00 76.46           O  
ATOM   1209  CG  ARG B 151      -3.805  -1.803 -25.482  1.00 76.46           C  
ATOM   1210  CD  ARG B 151      -2.769  -0.906 -26.144  1.00 76.46           C  
ATOM   1211  NE  ARG B 151      -2.506   0.291 -25.350  1.00 76.46           N  
ATOM   1212  NH1 ARG B 151      -0.724   1.005 -26.636  1.00 76.46           N  
ATOM   1213  NH2 ARG B 151      -1.390   2.226 -24.814  1.00 76.46           N  
ATOM   1214  CZ  ARG B 151      -1.541   1.171 -25.602  1.00 76.46           C  
ATOM   1215  N   ASN B 152      -6.746  -5.268 -26.906  1.00 63.86           N  
ATOM   1216  CA  ASN B 152      -7.238  -6.242 -27.874  1.00 63.86           C  
ATOM   1217  C   ASN B 152      -6.926  -5.817 -29.306  1.00 63.86           C  
ATOM   1218  CB  ASN B 152      -8.742  -6.460 -27.700  1.00 63.86           C  
ATOM   1219  O   ASN B 152      -7.609  -4.956 -29.864  1.00 63.86           O  
ATOM   1220  CG  ASN B 152      -9.067  -7.433 -26.584  1.00 63.86           C  
ATOM   1221  ND2 ASN B 152     -10.354  -7.630 -26.324  1.00 63.86           N  
ATOM   1222  OD1 ASN B 152      -8.168  -8.003 -25.959  1.00 63.86           O  
ATOM   1223  N   GLY B 153      -5.989  -4.976 -29.542  1.00 55.77           N  
ATOM   1224  CA  GLY B 153      -5.843  -4.480 -30.902  1.00 55.77           C  
ATOM   1225  C   GLY B 153      -5.338  -5.533 -31.870  1.00 55.77           C  
ATOM   1226  O   GLY B 153      -4.977  -6.639 -31.460  1.00 55.77           O  
ATOM   1227  N   LEU B 154      -5.718  -5.317 -33.245  1.00 49.49           N  
ATOM   1228  CA  LEU B 154      -5.256  -6.040 -34.425  1.00 49.49           C  
ATOM   1229  C   LEU B 154      -3.744  -6.231 -34.388  1.00 49.49           C  
ATOM   1230  CB  LEU B 154      -5.657  -5.296 -35.701  1.00 49.49           C  
ATOM   1231  O   LEU B 154      -2.990  -5.256 -34.422  1.00 49.49           O  
ATOM   1232  CG  LEU B 154      -7.031  -5.636 -36.281  1.00 49.49           C  
ATOM   1233  CD1 LEU B 154      -7.755  -4.364 -36.710  1.00 49.49           C  
ATOM   1234  CD2 LEU B 154      -6.893  -6.600 -37.454  1.00 49.49           C  
ATOM   1235  N   VAL B 155      -3.324  -7.033 -33.362  1.00 51.63           N  
ATOM   1236  CA  VAL B 155      -1.906  -7.378 -33.407  1.00 51.63           C  
ATOM   1237  C   VAL B 155      -1.474  -7.599 -34.855  1.00 51.63           C  
ATOM   1238  CB  VAL B 155      -1.601  -8.634 -32.562  1.00 51.63           C  
ATOM   1239  O   VAL B 155      -2.227  -8.159 -35.656  1.00 51.63           O  
ATOM   1240  CG1 VAL B 155      -0.116  -8.986 -32.635  1.00 51.63           C  
ATOM   1241  CG2 VAL B 155      -2.031  -8.419 -31.112  1.00 51.63           C  
ATOM   1242  N   LYS B 156      -0.656  -6.827 -35.444  1.00 50.91           N  
ATOM   1243  CA  LYS B 156       0.001  -7.203 -36.692  1.00 50.91           C  
ATOM   1244  C   LYS B 156       0.216  -8.711 -36.768  1.00 50.91           C  
ATOM   1245  CB  LYS B 156       1.338  -6.475 -36.836  1.00 50.91           C  
ATOM   1246  O   LYS B 156       0.484  -9.357 -35.753  1.00 50.91           O  
ATOM   1247  CG  LYS B 156       1.217  -5.058 -37.377  1.00 50.91           C  
ATOM   1248  CD  LYS B 156       2.585  -4.436 -37.626  1.00 50.91           C  
ATOM   1249  CE  LYS B 156       2.465  -3.004 -38.130  1.00 50.91           C  
ATOM   1250  NZ  LYS B 156       3.805  -2.377 -38.341  1.00 50.91           N  
ATOM   1251  N   LYS B 157      -0.465  -9.441 -37.614  1.00 55.10           N  
ATOM   1252  CA  LYS B 157      -0.303 -10.827 -38.043  1.00 55.10           C  
ATOM   1253  C   LYS B 157       1.144 -11.286 -37.887  1.00 55.10           C  
ATOM   1254  CB  LYS B 157      -0.753 -10.996 -39.495  1.00 55.10           C  
ATOM   1255  O   LYS B 157       2.058 -10.675 -38.446  1.00 55.10           O  
ATOM   1256  CG  LYS B 157      -2.188 -11.477 -39.647  1.00 55.10           C  
ATOM   1257  CD  LYS B 157      -2.546 -11.717 -41.108  1.00 55.10           C  
ATOM   1258  CE  LYS B 157      -4.002 -12.135 -41.267  1.00 55.10           C  
ATOM   1259  NZ  LYS B 157      -4.354 -12.385 -42.696  1.00 55.10           N  
ATOM   1260  N   GLY B 158       1.511 -11.649 -36.532  1.00 59.44           N  
ATOM   1261  CA  GLY B 158       2.689 -12.452 -36.244  1.00 59.44           C  
ATOM   1262  C   GLY B 158       3.300 -12.152 -34.889  1.00 59.44           C  
ATOM   1263  O   GLY B 158       4.232 -12.834 -34.457  1.00 59.44           O  
ATOM   1264  N   LYS B 159       2.943 -11.026 -34.194  1.00 63.13           N  
ATOM   1265  CA  LYS B 159       3.568 -10.858 -32.886  1.00 63.13           C  
ATOM   1266  C   LYS B 159       2.631 -11.305 -31.767  1.00 63.13           C  
ATOM   1267  CB  LYS B 159       3.983  -9.402 -32.672  1.00 63.13           C  
ATOM   1268  O   LYS B 159       1.467 -10.901 -31.727  1.00 63.13           O  
ATOM   1269  CG  LYS B 159       5.387  -9.080 -33.160  1.00 63.13           C  
ATOM   1270  CD  LYS B 159       5.792  -7.656 -32.800  1.00 63.13           C  
ATOM   1271  CE  LYS B 159       7.184  -7.321 -33.319  1.00 63.13           C  
ATOM   1272  NZ  LYS B 159       7.555  -5.903 -33.034  1.00 63.13           N  
ATOM   1273  N   GLU B 160       2.749 -12.458 -31.187  1.00 69.14           N  
ATOM   1274  CA  GLU B 160       2.003 -13.005 -30.058  1.00 69.14           C  
ATOM   1275  C   GLU B 160       1.892 -11.989 -28.925  1.00 69.14           C  
ATOM   1276  CB  GLU B 160       2.663 -14.290 -29.550  1.00 69.14           C  
ATOM   1277  O   GLU B 160       2.882 -11.356 -28.553  1.00 69.14           O  
ATOM   1278  CG  GLU B 160       1.938 -15.561 -29.968  1.00 69.14           C  
ATOM   1279  CD  GLU B 160       2.591 -16.827 -29.437  1.00 69.14           C  
ATOM   1280  OE1 GLU B 160       2.079 -17.936 -29.713  1.00 69.14           O  
ATOM   1281  OE2 GLU B 160       3.623 -16.709 -28.739  1.00 69.14           O  
ATOM   1282  N   GLN B 161       0.703 -11.356 -28.638  1.00 76.78           N  
ATOM   1283  CA  GLN B 161       0.451 -10.436 -27.534  1.00 76.78           C  
ATOM   1284  C   GLN B 161       0.890 -11.040 -26.203  1.00 76.78           C  
ATOM   1285  CB  GLN B 161      -1.030 -10.058 -27.476  1.00 76.78           C  
ATOM   1286  O   GLN B 161       0.613 -12.209 -25.924  1.00 76.78           O  
ATOM   1287  CG  GLN B 161      -1.409  -8.914 -28.407  1.00 76.78           C  
ATOM   1288  CD  GLN B 161      -2.870  -8.523 -28.290  1.00 76.78           C  
ATOM   1289  NE2 GLN B 161      -3.326  -7.655 -29.187  1.00 76.78           N  
ATOM   1290  OE1 GLN B 161      -3.585  -8.997 -27.401  1.00 76.78           O  
ATOM   1291  N   ASN B 162       1.740 -10.268 -25.475  1.00 85.87           N  
ATOM   1292  CA  ASN B 162       2.229 -10.707 -24.173  1.00 85.87           C  
ATOM   1293  C   ASN B 162       1.123 -10.683 -23.122  1.00 85.87           C  
ATOM   1294  CB  ASN B 162       3.408  -9.842 -23.722  1.00 85.87           C  
ATOM   1295  O   ASN B 162       0.643  -9.613 -22.744  1.00 85.87           O  
ATOM   1296  CG  ASN B 162       4.081 -10.376 -22.473  1.00 85.87           C  
ATOM   1297  ND2 ASN B 162       5.104  -9.671 -22.003  1.00 85.87           N  
ATOM   1298  OD1 ASN B 162       3.686 -11.414 -21.936  1.00 85.87           O  
ATOM   1299  N   THR B 163       0.654 -11.757 -22.690  1.00 93.30           N  
ATOM   1300  CA  THR B 163      -0.431 -11.884 -21.723  1.00 93.30           C  
ATOM   1301  C   THR B 163       0.119 -12.147 -20.324  1.00 93.30           C  
ATOM   1302  CB  THR B 163      -1.402 -13.012 -22.117  1.00 93.30           C  
ATOM   1303  O   THR B 163      -0.622 -12.095 -19.340  1.00 93.30           O  
ATOM   1304  CG2 THR B 163      -2.051 -12.732 -23.469  1.00 93.30           C  
ATOM   1305  OG1 THR B 163      -0.683 -14.249 -22.192  1.00 93.30           O  
ATOM   1306  N   GLN B 164       1.424 -12.400 -20.227  1.00 94.57           N  
ATOM   1307  CA  GLN B 164       2.050 -12.736 -18.953  1.00 94.57           C  
ATOM   1308  C   GLN B 164       2.226 -11.496 -18.082  1.00 94.57           C  
ATOM   1309  CB  GLN B 164       3.402 -13.414 -19.180  1.00 94.57           C  
ATOM   1310  O   GLN B 164       2.584 -10.427 -18.580  1.00 94.57           O  
ATOM   1311  CG  GLN B 164       3.994 -14.042 -17.926  1.00 94.57           C  
ATOM   1312  CD  GLN B 164       5.274 -14.808 -18.201  1.00 94.57           C  
ATOM   1313  NE2 GLN B 164       5.857 -15.385 -17.155  1.00 94.57           N  
ATOM   1314  OE1 GLN B 164       5.735 -14.882 -19.344  1.00 94.57           O  
ATOM   1315  N   ARG B 165       1.946 -11.670 -16.810  1.00 96.24           N  
ATOM   1316  CA  ARG B 165       2.108 -10.574 -15.861  1.00 96.24           C  
ATOM   1317  C   ARG B 165       2.901 -11.022 -14.637  1.00 96.24           C  
ATOM   1318  CB  ARG B 165       0.744 -10.029 -15.431  1.00 96.24           C  
ATOM   1319  O   ARG B 165       2.761 -12.160 -14.183  1.00 96.24           O  
ATOM   1320  CG  ARG B 165      -0.077  -9.453 -16.573  1.00 96.24           C  
ATOM   1321  CD  ARG B 165       0.521  -8.155 -17.099  1.00 96.24           C  
ATOM   1322  NE  ARG B 165      -0.319  -7.553 -18.130  1.00 96.24           N  
ATOM   1323  NH1 ARG B 165       0.766  -8.567 -19.900  1.00 96.24           N  
ATOM   1324  NH2 ARG B 165      -1.004  -7.163 -20.287  1.00 96.24           N  
ATOM   1325  CZ  ARG B 165      -0.184  -7.762 -19.436  1.00 96.24           C  
ATOM   1326  N   SER B 166       3.766 -10.190 -14.183  1.00 95.43           N  
ATOM   1327  CA  SER B 166       4.524 -10.383 -12.951  1.00 95.43           C  
ATOM   1328  C   SER B 166       4.821  -9.052 -12.270  1.00 95.43           C  
ATOM   1329  CB  SER B 166       5.833 -11.122 -13.237  1.00 95.43           C  
ATOM   1330  O   SER B 166       5.503  -8.197 -12.837  1.00 95.43           O  
ATOM   1331  OG  SER B 166       6.600 -11.262 -12.054  1.00 95.43           O  
ATOM   1332  N   PHE B 167       4.272  -8.888 -11.103  1.00 96.42           N  
ATOM   1333  CA  PHE B 167       4.466  -7.613 -10.424  1.00 96.42           C  
ATOM   1334  C   PHE B 167       4.307  -7.772  -8.917  1.00 96.42           C  
ATOM   1335  CB  PHE B 167       3.477  -6.567 -10.949  1.00 96.42           C  
ATOM   1336  O   PHE B 167       3.863  -8.820  -8.441  1.00 96.42           O  
ATOM   1337  CG  PHE B 167       2.034  -6.953 -10.769  1.00 96.42           C  
ATOM   1338  CD1 PHE B 167       1.421  -7.837 -11.648  1.00 96.42           C  
ATOM   1339  CD2 PHE B 167       1.289  -6.431  -9.719  1.00 96.42           C  
ATOM   1340  CE1 PHE B 167       0.085  -8.195 -11.484  1.00 96.42           C  
ATOM   1341  CE2 PHE B 167      -0.046  -6.784  -9.548  1.00 96.42           C  
ATOM   1342  CZ  PHE B 167      -0.647  -7.666 -10.433  1.00 96.42           C  
ATOM   1343  N   PHE B 168       4.721  -6.757  -8.177  1.00 96.58           N  
ATOM   1344  CA  PHE B 168       4.576  -6.740  -6.727  1.00 96.58           C  
ATOM   1345  C   PHE B 168       3.459  -5.794  -6.305  1.00 96.58           C  
ATOM   1346  CB  PHE B 168       5.892  -6.329  -6.059  1.00 96.58           C  
ATOM   1347  O   PHE B 168       3.309  -4.709  -6.873  1.00 96.58           O  
ATOM   1348  CG  PHE B 168       7.032  -7.274  -6.330  1.00 96.58           C  
ATOM   1349  CD1 PHE B 168       7.219  -8.403  -5.543  1.00 96.58           C  
ATOM   1350  CD2 PHE B 168       7.916  -7.032  -7.374  1.00 96.58           C  
ATOM   1351  CE1 PHE B 168       8.273  -9.280  -5.792  1.00 96.58           C  
ATOM   1352  CE2 PHE B 168       8.971  -7.903  -7.628  1.00 96.58           C  
ATOM   1353  CZ  PHE B 168       9.149  -9.026  -6.836  1.00 96.58           C  
ATOM   1354  N   LEU B 169       2.710  -6.369  -5.305  1.00 96.66           N  
ATOM   1355  CA  LEU B 169       1.530  -5.627  -4.876  1.00 96.66           C  
ATOM   1356  C   LEU B 169       1.425  -5.607  -3.355  1.00 96.66           C  
ATOM   1357  CB  LEU B 169       0.263  -6.238  -5.479  1.00 96.66           C  
ATOM   1358  O   LEU B 169       1.617  -6.635  -2.701  1.00 96.66           O  
ATOM   1359  CG  LEU B 169      -1.055  -5.544  -5.133  1.00 96.66           C  
ATOM   1360  CD1 LEU B 169      -1.164  -4.213  -5.870  1.00 96.66           C  
ATOM   1361  CD2 LEU B 169      -2.239  -6.445  -5.469  1.00 96.66           C  
ATOM   1362  N   ARG B 170       1.191  -4.450  -2.760  1.00 93.19           N  
ATOM   1363  CA  ARG B 170       0.914  -4.372  -1.329  1.00 93.19           C  
ATOM   1364  C   ARG B 170      -0.585  -4.443  -1.058  1.00 93.19           C  
ATOM   1365  CB  ARG B 170       1.493  -3.085  -0.738  1.00 93.19           C  
ATOM   1366  O   ARG B 170      -1.341  -3.566  -1.482  1.00 93.19           O  
ATOM   1367  CG  ARG B 170       3.012  -3.035  -0.741  1.00 93.19           C  
ATOM   1368  CD  ARG B 170       3.532  -1.658  -0.353  1.00 93.19           C  
ATOM   1369  NE  ARG B 170       3.283  -0.673  -1.402  1.00 93.19           N  
ATOM   1370  NH1 ARG B 170       4.234   1.093  -0.255  1.00 93.19           N  
ATOM   1371  NH2 ARG B 170       3.348   1.421  -2.344  1.00 93.19           N  
ATOM   1372  CZ  ARG B 170       3.622   0.612  -1.331  1.00 93.19           C  
ATOM   1373  N   MET B 171      -0.890  -5.430  -0.283  1.00 95.97           N  
ATOM   1374  CA  MET B 171      -2.301  -5.659   0.015  1.00 95.97           C  
ATOM   1375  C   MET B 171      -2.554  -5.616   1.518  1.00 95.97           C  
ATOM   1376  CB  MET B 171      -2.760  -7.003  -0.554  1.00 95.97           C  
ATOM   1377  O   MET B 171      -1.669  -5.944   2.311  1.00 95.97           O  
ATOM   1378  CG  MET B 171      -4.263  -7.219  -0.480  1.00 95.97           C  
ATOM   1379  SD  MET B 171      -4.797  -8.748  -1.341  1.00 95.97           S  
ATOM   1380  CE  MET B 171      -6.563  -8.751  -0.925  1.00 95.97           C  
ATOM   1381  N   LYS B 172      -3.777  -5.238   1.892  1.00 92.25           N  
ATOM   1382  CA  LYS B 172      -4.143  -5.206   3.305  1.00 92.25           C  
ATOM   1383  C   LYS B 172      -4.061  -6.597   3.927  1.00 92.25           C  
ATOM   1384  CB  LYS B 172      -5.551  -4.636   3.481  1.00 92.25           C  
ATOM   1385  O   LYS B 172      -4.528  -7.574   3.339  1.00 92.25           O  
ATOM   1386  CG  LYS B 172      -5.628  -3.122   3.346  1.00 92.25           C  
ATOM   1387  CD  LYS B 172      -7.034  -2.606   3.626  1.00 92.25           C  
ATOM   1388  CE  LYS B 172      -7.109  -1.091   3.502  1.00 92.25           C  
ATOM   1389  NZ  LYS B 172      -8.500  -0.587   3.704  1.00 92.25           N  
ATOM   1390  N   CYS B 173      -3.468  -6.632   5.092  1.00 93.89           N  
ATOM   1391  CA  CYS B 173      -3.309  -7.874   5.841  1.00 93.89           C  
ATOM   1392  C   CYS B 173      -3.742  -7.695   7.292  1.00 93.89           C  
ATOM   1393  CB  CYS B 173      -1.858  -8.351   5.788  1.00 93.89           C  
ATOM   1394  O   CYS B 173      -3.346  -6.729   7.947  1.00 93.89           O  
ATOM   1395  SG  CYS B 173      -1.563  -9.888   6.689  1.00 93.89           S  
ATOM   1396  N   THR B 174      -4.497  -8.625   7.814  1.00 95.27           N  
ATOM   1397  CA  THR B 174      -5.016  -8.513   9.172  1.00 95.27           C  
ATOM   1398  C   THR B 174      -4.304  -9.489  10.105  1.00 95.27           C  
ATOM   1399  CB  THR B 174      -6.533  -8.772   9.215  1.00 95.27           C  
ATOM   1400  O   THR B 174      -4.656  -9.600  11.281  1.00 95.27           O  
ATOM   1401  CG2 THR B 174      -7.284  -7.789   8.323  1.00 95.27           C  
ATOM   1402  OG1 THR B 174      -6.797 -10.106   8.764  1.00 95.27           O  
ATOM   1403  N   LEU B 175      -3.331 -10.155   9.623  1.00 91.81           N  
ATOM   1404  CA  LEU B 175      -2.585 -11.114  10.430  1.00 91.81           C  
ATOM   1405  C   LEU B 175      -1.491 -10.415  11.230  1.00 91.81           C  
ATOM   1406  CB  LEU B 175      -1.971 -12.200   9.543  1.00 91.81           C  
ATOM   1407  O   LEU B 175      -0.735  -9.608  10.684  1.00 91.81           O  
ATOM   1408  CG  LEU B 175      -2.941 -13.229   8.961  1.00 91.81           C  
ATOM   1409  CD1 LEU B 175      -2.242 -14.078   7.905  1.00 91.81           C  
ATOM   1410  CD2 LEU B 175      -3.516 -14.107  10.067  1.00 91.81           C  
ATOM   1411  N   THR B 176      -1.482 -10.765  12.418  1.00 85.92           N  
ATOM   1412  CA  THR B 176      -0.390 -10.253  13.239  1.00 85.92           C  
ATOM   1413  C   THR B 176       0.810 -11.195  13.190  1.00 85.92           C  
ATOM   1414  CB  THR B 176      -0.834 -10.058  14.701  1.00 85.92           C  
ATOM   1415  O   THR B 176       0.735 -12.273  12.598  1.00 85.92           O  
ATOM   1416  CG2 THR B 176      -2.125  -9.249  14.780  1.00 85.92           C  
ATOM   1417  OG1 THR B 176      -1.048 -11.340  15.304  1.00 85.92           O  
ATOM   1418  N   SER B 177       1.842 -10.786  13.769  1.00 77.18           N  
ATOM   1419  CA  SER B 177       3.055 -11.598  13.776  1.00 77.18           C  
ATOM   1420  C   SER B 177       2.850 -12.891  14.558  1.00 77.18           C  
ATOM   1421  CB  SER B 177       4.223 -10.811  14.372  1.00 77.18           C  
ATOM   1422  O   SER B 177       3.531 -13.888  14.308  1.00 77.18           O  
ATOM   1423  OG  SER B 177       3.920 -10.381  15.688  1.00 77.18           O  
ATOM   1424  N   ARG B 178       1.831 -12.884  15.434  1.00 81.47           N  
ATOM   1425  CA  ARG B 178       1.567 -14.057  16.260  1.00 81.47           C  
ATOM   1426  C   ARG B 178       0.503 -14.947  15.626  1.00 81.47           C  
ATOM   1427  CB  ARG B 178       1.129 -13.638  17.666  1.00 81.47           C  
ATOM   1428  O   ARG B 178       0.106 -15.959  16.206  1.00 81.47           O  
ATOM   1429  CG  ARG B 178       2.226 -12.969  18.479  1.00 81.47           C  
ATOM   1430  CD  ARG B 178       1.762 -12.644  19.891  1.00 81.47           C  
ATOM   1431  NE  ARG B 178       2.806 -11.971  20.660  1.00 81.47           N  
ATOM   1432  NH1 ARG B 178       1.550 -11.781  22.590  1.00 81.47           N  
ATOM   1433  NH2 ARG B 178       3.695 -10.974  22.528  1.00 81.47           N  
ATOM   1434  CZ  ARG B 178       2.681 -11.577  21.924  1.00 81.47           C  
ATOM   1435  N   GLY B 179       0.121 -14.496  14.548  1.00 79.47           N  
ATOM   1436  CA  GLY B 179      -0.809 -15.331  13.805  1.00 79.47           C  
ATOM   1437  C   GLY B 179      -2.262 -15.042  14.130  1.00 79.47           C  
ATOM   1438  O   GLY B 179      -3.155 -15.786  13.721  1.00 79.47           O  
ATOM   1439  N   ARG B 180      -2.454 -13.976  14.890  1.00 88.52           N  
ATOM   1440  CA  ARG B 180      -3.823 -13.570  15.189  1.00 88.52           C  
ATOM   1441  C   ARG B 180      -4.354 -12.611  14.129  1.00 88.52           C  
ATOM   1442  CB  ARG B 180      -3.901 -12.917  16.571  1.00 88.52           C  
ATOM   1443  O   ARG B 180      -3.577 -11.988  13.403  1.00 88.52           O  
ATOM   1444  CG  ARG B 180      -3.595 -13.867  17.719  1.00 88.52           C  
ATOM   1445  CD  ARG B 180      -3.846 -13.216  19.072  1.00 88.52           C  
ATOM   1446  NE  ARG B 180      -3.624 -14.152  20.170  1.00 88.52           N  
ATOM   1447  NH1 ARG B 180      -3.708 -12.547  21.829  1.00 88.52           N  
ATOM   1448  NH2 ARG B 180      -3.356 -14.746  22.372  1.00 88.52           N  
ATOM   1449  CZ  ARG B 180      -3.563 -13.813  21.455  1.00 88.52           C  
ATOM   1450  N   THR B 181      -5.690 -12.590  14.081  1.00 89.76           N  
ATOM   1451  CA  THR B 181      -6.307 -11.710  13.095  1.00 89.76           C  
ATOM   1452  C   THR B 181      -6.853 -10.450  13.761  1.00 89.76           C  
ATOM   1453  CB  THR B 181      -7.441 -12.427  12.339  1.00 89.76           C  
ATOM   1454  O   THR B 181      -7.503 -10.526  14.806  1.00 89.76           O  
ATOM   1455  CG2 THR B 181      -7.930 -11.591  11.161  1.00 89.76           C  
ATOM   1456  OG1 THR B 181      -6.961 -13.685  11.850  1.00 89.76           O  
ATOM   1457  N   MET B 182      -6.583  -9.338  13.175  1.00 88.93           N  
ATOM   1458  CA  MET B 182      -7.092  -8.064  13.675  1.00 88.93           C  
ATOM   1459  C   MET B 182      -8.174  -7.511  12.754  1.00 88.93           C  
ATOM   1460  CB  MET B 182      -5.957  -7.049  13.818  1.00 88.93           C  
ATOM   1461  O   MET B 182      -8.431  -8.070  11.686  1.00 88.93           O  
ATOM   1462  CG  MET B 182      -5.309  -6.665  12.498  1.00 88.93           C  
ATOM   1463  SD  MET B 182      -3.770  -5.691  12.727  1.00 88.93           S  
ATOM   1464  CE  MET B 182      -2.739  -6.918  13.579  1.00 88.93           C  
ATOM   1465  N   ASN B 183      -8.741  -6.430  13.252  1.00 89.15           N  
ATOM   1466  CA  ASN B 183      -9.755  -5.753  12.450  1.00 89.15           C  
ATOM   1467  C   ASN B 183      -9.156  -5.149  11.183  1.00 89.15           C  
ATOM   1468  CB  ASN B 183     -10.457  -4.671  13.274  1.00 89.15           C  
ATOM   1469  O   ASN B 183      -8.012  -4.691  11.190  1.00 89.15           O  
ATOM   1470  CG  ASN B 183     -11.668  -4.094  12.568  1.00 89.15           C  
ATOM   1471  ND2 ASN B 183     -12.770  -3.958  13.296  1.00 89.15           N  
ATOM   1472  OD1 ASN B 183     -11.614  -3.774  11.377  1.00 89.15           O  
ATOM   1473  N   ILE B 184      -9.912  -5.175  10.159  1.00 86.13           N  
ATOM   1474  CA  ILE B 184      -9.452  -4.715   8.853  1.00 86.13           C  
ATOM   1475  C   ILE B 184      -9.031  -3.250   8.941  1.00 86.13           C  
ATOM   1476  CB  ILE B 184     -10.544  -4.894   7.775  1.00 86.13           C  
ATOM   1477  O   ILE B 184      -8.148  -2.806   8.203  1.00 86.13           O  
ATOM   1478  CG1 ILE B 184      -9.947  -4.711   6.375  1.00 86.13           C  
ATOM   1479  CG2 ILE B 184     -11.700  -3.918   8.009  1.00 86.13           C  
ATOM   1480  CD1 ILE B 184     -10.757  -5.366   5.265  1.00 86.13           C  
ATOM   1481  N   LYS B 185      -9.599  -2.437   9.813  1.00 81.61           N  
ATOM   1482  CA  LYS B 185      -9.254  -1.028   9.984  1.00 81.61           C  
ATOM   1483  C   LYS B 185      -7.843  -0.872  10.544  1.00 81.61           C  
ATOM   1484  CB  LYS B 185     -10.263  -0.336  10.902  1.00 81.61           C  
ATOM   1485  O   LYS B 185      -7.198   0.158  10.337  1.00 81.61           O  
ATOM   1486  CG  LYS B 185     -11.648  -0.178  10.293  1.00 81.61           C  
ATOM   1487  CD  LYS B 185     -12.578   0.601  11.213  1.00 81.61           C  
ATOM   1488  CE  LYS B 185     -13.974   0.731  10.619  1.00 81.61           C  
ATOM   1489  NZ  LYS B 185     -14.898   1.470  11.531  1.00 81.61           N  
ATOM   1490  N   SER B 186      -7.509  -1.913  11.197  1.00 80.88           N  
ATOM   1491  CA  SER B 186      -6.174  -1.889  11.787  1.00 80.88           C  
ATOM   1492  C   SER B 186      -5.200  -2.744  10.984  1.00 80.88           C  
ATOM   1493  CB  SER B 186      -6.219  -2.377  13.236  1.00 80.88           C  
ATOM   1494  O   SER B 186      -4.165  -3.169  11.503  1.00 80.88           O  
ATOM   1495  OG  SER B 186      -7.144  -1.617  13.994  1.00 80.88           O  
ATOM   1496  N   ALA B 187      -5.600  -2.997   9.723  1.00 87.01           N  
ATOM   1497  CA  ALA B 187      -4.802  -3.875   8.872  1.00 87.01           C  
ATOM   1498  C   ALA B 187      -3.480  -3.216   8.490  1.00 87.01           C  
ATOM   1499  CB  ALA B 187      -5.585  -4.257   7.619  1.00 87.01           C  
ATOM   1500  O   ALA B 187      -3.371  -1.987   8.483  1.00 87.01           O  
ATOM   1501  N   THR B 188      -2.515  -4.056   8.275  1.00 86.27           N  
ATOM   1502  CA  THR B 188      -1.235  -3.602   7.745  1.00 86.27           C  
ATOM   1503  C   THR B 188      -1.072  -4.025   6.288  1.00 86.27           C  
ATOM   1504  CB  THR B 188      -0.060  -4.151   8.575  1.00 86.27           C  
ATOM   1505  O   THR B 188      -1.970  -4.642   5.711  1.00 86.27           O  
ATOM   1506  CG2 THR B 188      -0.188  -3.750  10.041  1.00 86.27           C  
ATOM   1507  OG1 THR B 188      -0.043  -5.580   8.482  1.00 86.27           O  
ATOM   1508  N   TRP B 189       0.079  -3.637   5.690  1.00 88.16           N  
ATOM   1509  CA  TRP B 189       0.305  -3.971   4.288  1.00 88.16           C  
ATOM   1510  C   TRP B 189       1.280  -5.137   4.156  1.00 88.16           C  
ATOM   1511  CB  TRP B 189       0.838  -2.756   3.524  1.00 88.16           C  
ATOM   1512  O   TRP B 189       2.311  -5.171   4.832  1.00 88.16           O  
ATOM   1513  CG  TRP B 189      -0.096  -1.582   3.521  1.00 88.16           C  
ATOM   1514  CD1 TRP B 189       0.026  -0.431   4.248  1.00 88.16           C  
ATOM   1515  CD2 TRP B 189      -1.297  -1.449   2.756  1.00 88.16           C  
ATOM   1516  CE2 TRP B 189      -1.854  -0.189   3.068  1.00 88.16           C  
ATOM   1517  CE3 TRP B 189      -1.957  -2.273   1.834  1.00 88.16           C  
ATOM   1518  NE1 TRP B 189      -1.028   0.412   3.980  1.00 88.16           N  
ATOM   1519  CH2 TRP B 189      -3.667  -0.559   1.593  1.00 88.16           C  
ATOM   1520  CZ2 TRP B 189      -3.042   0.267   2.491  1.00 88.16           C  
ATOM   1521  CZ3 TRP B 189      -3.139  -1.817   1.261  1.00 88.16           C  
ATOM   1522  N   LYS B 190       0.899  -6.063   3.352  1.00 92.74           N  
ATOM   1523  CA  LYS B 190       1.770  -7.190   3.030  1.00 92.74           C  
ATOM   1524  C   LYS B 190       2.124  -7.205   1.546  1.00 92.74           C  
ATOM   1525  CB  LYS B 190       1.107  -8.511   3.425  1.00 92.74           C  
ATOM   1526  O   LYS B 190       1.252  -7.029   0.693  1.00 92.74           O  
ATOM   1527  CG  LYS B 190       2.062  -9.695   3.463  1.00 92.74           C  
ATOM   1528  CD  LYS B 190       1.463 -10.871   4.223  1.00 92.74           C  
ATOM   1529  CE  LYS B 190       2.491 -11.971   4.454  1.00 92.74           C  
ATOM   1530  NZ  LYS B 190       1.946 -13.067   5.310  1.00 92.74           N  
ATOM   1531  N   VAL B 191       3.364  -7.390   1.273  1.00 96.24           N  
ATOM   1532  CA  VAL B 191       3.814  -7.376  -0.115  1.00 96.24           C  
ATOM   1533  C   VAL B 191       3.599  -8.751  -0.742  1.00 96.24           C  
ATOM   1534  CB  VAL B 191       5.299  -6.965  -0.227  1.00 96.24           C  
ATOM   1535  O   VAL B 191       4.050  -9.764  -0.202  1.00 96.24           O  
ATOM   1536  CG1 VAL B 191       5.747  -6.950  -1.687  1.00 96.24           C  
ATOM   1537  CG2 VAL B 191       5.524  -5.599   0.418  1.00 96.24           C  
ATOM   1538  N   LEU B 192       2.955  -8.762  -1.925  1.00 97.84           N  
ATOM   1539  CA  LEU B 192       2.692  -9.993  -2.662  1.00 97.84           C  
ATOM   1540  C   LEU B 192       3.436 -10.000  -3.993  1.00 97.84           C  
ATOM   1541  CB  LEU B 192       1.190 -10.163  -2.903  1.00 97.84           C  
ATOM   1542  O   LEU B 192       3.483  -8.982  -4.688  1.00 97.84           O  
ATOM   1543  CG  LEU B 192       0.291 -10.080  -1.668  1.00 97.84           C  
ATOM   1544  CD1 LEU B 192      -1.177 -10.091  -2.079  1.00 97.84           C  
ATOM   1545  CD2 LEU B 192       0.592 -11.228  -0.710  1.00 97.84           C  
ATOM   1546  N   HIS B 193       4.026 -11.103  -4.287  1.00 97.84           N  
ATOM   1547  CA  HIS B 193       4.459 -11.341  -5.659  1.00 97.84           C  
ATOM   1548  C   HIS B 193       3.349 -11.982  -6.484  1.00 97.84           C  
ATOM   1549  CB  HIS B 193       5.708 -12.224  -5.681  1.00 97.84           C  
ATOM   1550  O   HIS B 193       3.000 -13.145  -6.265  1.00 97.84           O  
ATOM   1551  CG  HIS B 193       6.264 -12.442  -7.052  1.00 97.84           C  
ATOM   1552  CD2 HIS B 193       6.237 -11.661  -8.157  1.00 97.84           C  
ATOM   1553  ND1 HIS B 193       6.945 -13.587  -7.405  1.00 97.84           N  
ATOM   1554  CE1 HIS B 193       7.314 -13.500  -8.672  1.00 97.84           C  
ATOM   1555  NE2 HIS B 193       6.896 -12.341  -9.151  1.00 97.84           N  
ATOM   1556  N   CYS B 194       2.869 -11.242  -7.435  1.00 97.85           N  
ATOM   1557  CA  CYS B 194       1.750 -11.717  -8.240  1.00 97.85           C  
ATOM   1558  C   CYS B 194       2.210 -12.100  -9.641  1.00 97.85           C  
ATOM   1559  CB  CYS B 194       0.659 -10.650  -8.325  1.00 97.85           C  
ATOM   1560  O   CYS B 194       2.818 -11.290 -10.342  1.00 97.85           O  
ATOM   1561  SG  CYS B 194       0.012 -10.141  -6.717  1.00 97.85           S  
ATOM   1562  N   THR B 195       1.924 -13.314 -10.039  1.00 96.94           N  
ATOM   1563  CA  THR B 195       2.270 -13.824 -11.361  1.00 96.94           C  
ATOM   1564  C   THR B 195       1.060 -14.478 -12.022  1.00 96.94           C  
ATOM   1565  CB  THR B 195       3.426 -14.838 -11.284  1.00 96.94           C  
ATOM   1566  O   THR B 195       0.255 -15.127 -11.351  1.00 96.94           O  
ATOM   1567  CG2 THR B 195       4.710 -14.173 -10.800  1.00 96.94           C  
ATOM   1568  OG1 THR B 195       3.073 -15.888 -10.375  1.00 96.94           O  
ATOM   1569  N   GLY B 196       0.909 -14.182 -13.329  1.00 96.42           N  
ATOM   1570  CA  GLY B 196      -0.203 -14.790 -14.041  1.00 96.42           C  
ATOM   1571  C   GLY B 196      -0.351 -14.284 -15.463  1.00 96.42           C  
ATOM   1572  O   GLY B 196       0.641 -13.945 -16.112  1.00 96.42           O  
ATOM   1573  N   HIS B 197      -1.541 -14.402 -15.951  1.00 94.81           N  
ATOM   1574  CA  HIS B 197      -1.758 -14.013 -17.340  1.00 94.81           C  
ATOM   1575  C   HIS B 197      -3.168 -13.468 -17.545  1.00 94.81           C  
ATOM   1576  CB  HIS B 197      -1.513 -15.200 -18.273  1.00 94.81           C  
ATOM   1577  O   HIS B 197      -4.071 -13.758 -16.757  1.00 94.81           O  
ATOM   1578  CG  HIS B 197      -2.331 -16.407 -17.937  1.00 94.81           C  
ATOM   1579  CD2 HIS B 197      -3.480 -16.880 -18.474  1.00 94.81           C  
ATOM   1580  ND1 HIS B 197      -1.986 -17.282 -16.930  1.00 94.81           N  
ATOM   1581  CE1 HIS B 197      -2.891 -18.245 -16.864  1.00 94.81           C  
ATOM   1582  NE2 HIS B 197      -3.808 -18.024 -17.790  1.00 94.81           N  
ATOM   1583  N   ILE B 198      -3.247 -12.682 -18.639  1.00 94.21           N  
ATOM   1584  CA  ILE B 198      -4.549 -12.169 -19.052  1.00 94.21           C  
ATOM   1585  C   ILE B 198      -5.244 -13.190 -19.950  1.00 94.21           C  
ATOM   1586  CB  ILE B 198      -4.417 -10.814 -19.783  1.00 94.21           C  
ATOM   1587  O   ILE B 198      -4.619 -13.769 -20.842  1.00 94.21           O  
ATOM   1588  CG1 ILE B 198      -3.898  -9.738 -18.823  1.00 94.21           C  
ATOM   1589  CG2 ILE B 198      -5.756 -10.400 -20.398  1.00 94.21           C  
ATOM   1590  CD1 ILE B 198      -3.618  -8.398 -19.488  1.00 94.21           C  
ATOM   1591  N   HIS B 199      -6.471 -13.429 -19.650  1.00 89.76           N  
ATOM   1592  CA  HIS B 199      -7.278 -14.327 -20.469  1.00 89.76           C  
ATOM   1593  C   HIS B 199      -8.500 -13.611 -21.032  1.00 89.76           C  
ATOM   1594  CB  HIS B 199      -7.713 -15.548 -19.655  1.00 89.76           C  
ATOM   1595  O   HIS B 199      -9.206 -12.911 -20.302  1.00 89.76           O  
ATOM   1596  CG  HIS B 199      -6.597 -16.498 -19.356  1.00 89.76           C  
ATOM   1597  CD2 HIS B 199      -5.968 -16.793 -18.194  1.00 89.76           C  
ATOM   1598  ND1 HIS B 199      -6.002 -17.275 -20.326  1.00 89.76           N  
ATOM   1599  CE1 HIS B 199      -5.052 -18.010 -19.771  1.00 89.76           C  
ATOM   1600  NE2 HIS B 199      -5.011 -17.736 -18.478  1.00 89.76           N  
ATOM   1601  N   VAL B 200      -8.618 -13.836 -22.305  1.00 86.68           N  
ATOM   1602  CA  VAL B 200      -9.800 -13.285 -22.959  1.00 86.68           C  
ATOM   1603  C   VAL B 200     -10.786 -14.407 -23.275  1.00 86.68           C  
ATOM   1604  CB  VAL B 200      -9.430 -12.520 -24.250  1.00 86.68           C  
ATOM   1605  O   VAL B 200     -10.441 -15.369 -23.965  1.00 86.68           O  
ATOM   1606  CG1 VAL B 200     -10.675 -11.907 -24.889  1.00 86.68           C  
ATOM   1607  CG2 VAL B 200      -8.392 -11.440 -23.951  1.00 86.68           C  
ATOM   1608  N   TYR B 201     -11.932 -14.310 -22.704  1.00 76.90           N  
ATOM   1609  CA  TYR B 201     -12.937 -15.348 -22.901  1.00 76.90           C  
ATOM   1610  C   TYR B 201     -14.036 -14.871 -23.844  1.00 76.90           C  
ATOM   1611  CB  TYR B 201     -13.547 -15.768 -21.561  1.00 76.90           C  
ATOM   1612  O   TYR B 201     -14.591 -13.785 -23.662  1.00 76.90           O  
ATOM   1613  CG  TYR B 201     -12.555 -16.400 -20.614  1.00 76.90           C  
ATOM   1614  CD1 TYR B 201     -12.282 -17.765 -20.669  1.00 76.90           C  
ATOM   1615  CD2 TYR B 201     -11.889 -15.633 -19.664  1.00 76.90           C  
ATOM   1616  CE1 TYR B 201     -11.370 -18.352 -19.797  1.00 76.90           C  
ATOM   1617  CE2 TYR B 201     -10.975 -16.209 -18.788  1.00 76.90           C  
ATOM   1618  OH  TYR B 201      -9.818 -18.142 -17.997  1.00 76.90           O  
ATOM   1619  CZ  TYR B 201     -10.722 -17.567 -18.862  1.00 76.90           C  
ATOM   1620  N   ASP B 202     -14.010 -15.654 -24.949  1.00 69.73           N  
ATOM   1621  CA  ASP B 202     -15.064 -15.351 -25.913  1.00 69.73           C  
ATOM   1622  C   ASP B 202     -16.397 -15.953 -25.476  1.00 69.73           C  
ATOM   1623  CB  ASP B 202     -14.684 -15.866 -27.303  1.00 69.73           C  
ATOM   1624  O   ASP B 202     -16.469 -17.136 -25.139  1.00 69.73           O  
ATOM   1625  CG  ASP B 202     -13.878 -14.862 -28.108  1.00 69.73           C  
ATOM   1626  OD1 ASP B 202     -13.862 -13.665 -27.748  1.00 69.73           O  
ATOM   1627  OD2 ASP B 202     -13.256 -15.271 -29.112  1.00 69.73           O  
ATOM   1628  N   THR B 203     -17.296 -15.255 -25.101  1.00 61.79           N  
ATOM   1629  CA  THR B 203     -18.621 -15.721 -24.706  1.00 61.79           C  
ATOM   1630  C   THR B 203     -19.439 -16.124 -25.929  1.00 61.79           C  
ATOM   1631  CB  THR B 203     -19.378 -14.641 -23.911  1.00 61.79           C  
ATOM   1632  O   THR B 203     -20.643 -16.368 -25.824  1.00 61.79           O  
ATOM   1633  CG2 THR B 203     -18.946 -14.629 -22.449  1.00 61.79           C  
ATOM   1634  OG1 THR B 203     -19.111 -13.356 -24.487  1.00 61.79           O  
ATOM   1635  N   ASN B 204     -18.844 -16.264 -27.166  1.00 54.81           N  
ATOM   1636  CA  ASN B 204     -19.598 -16.369 -28.411  1.00 54.81           C  
ATOM   1637  C   ASN B 204     -20.391 -17.671 -28.477  1.00 54.81           C  
ATOM   1638  CB  ASN B 204     -18.663 -16.255 -29.617  1.00 54.81           C  
ATOM   1639  O   ASN B 204     -21.051 -17.951 -29.479  1.00 54.81           O  
ATOM   1640  CG  ASN B 204     -18.416 -14.817 -30.029  1.00 54.81           C  
ATOM   1641  ND2 ASN B 204     -17.422 -14.608 -30.885  1.00 54.81           N  
ATOM   1642  OD1 ASN B 204     -19.112 -13.901 -29.582  1.00 54.81           O  
ATOM   1643  N   SER B 205     -20.041 -18.797 -27.752  1.00 51.84           N  
ATOM   1644  CA  SER B 205     -20.706 -19.973 -28.303  1.00 51.84           C  
ATOM   1645  C   SER B 205     -22.213 -19.761 -28.402  1.00 51.84           C  
ATOM   1646  CB  SER B 205     -20.411 -21.206 -27.448  1.00 51.84           C  
ATOM   1647  O   SER B 205     -22.924 -20.584 -28.981  1.00 51.84           O  
ATOM   1648  OG  SER B 205     -20.689 -20.950 -26.082  1.00 51.84           O  
ATOM   1649  N   ASN B 206     -22.807 -19.160 -27.440  1.00 48.53           N  
ATOM   1650  CA  ASN B 206     -24.261 -19.217 -27.548  1.00 48.53           C  
ATOM   1651  C   ASN B 206     -24.779 -18.276 -28.633  1.00 48.53           C  
ATOM   1652  CB  ASN B 206     -24.913 -18.887 -26.204  1.00 48.53           C  
ATOM   1653  O   ASN B 206     -24.088 -17.335 -29.026  1.00 48.53           O  
ATOM   1654  CG  ASN B 206     -24.821 -20.032 -25.214  1.00 48.53           C  
ATOM   1655  ND2 ASN B 206     -25.116 -19.748 -23.951  1.00 48.53           N  
ATOM   1656  OD1 ASN B 206     -24.488 -21.161 -25.582  1.00 48.53           O  
ATOM   1657  N   GLN B 207     -25.879 -18.714 -29.292  1.00 46.85           N  
ATOM   1658  CA  GLN B 207     -26.738 -18.137 -30.321  1.00 46.85           C  
ATOM   1659  C   GLN B 207     -27.008 -16.660 -30.047  1.00 46.85           C  
ATOM   1660  CB  GLN B 207     -28.057 -18.905 -30.412  1.00 46.85           C  
ATOM   1661  O   GLN B 207     -27.374 -16.288 -28.931  1.00 46.85           O  
ATOM   1662  CG  GLN B 207     -27.993 -20.136 -31.306  1.00 46.85           C  
ATOM   1663  CD  GLN B 207     -29.205 -20.270 -32.208  1.00 46.85           C  
ATOM   1664  NE2 GLN B 207     -29.138 -21.197 -33.158  1.00 46.85           N  
ATOM   1665  OE1 GLN B 207     -30.194 -19.547 -32.053  1.00 46.85           O  
ATOM   1666  N   PRO B 208     -26.249 -15.822 -30.839  1.00 47.19           N  
ATOM   1667  CA  PRO B 208     -26.665 -14.420 -30.752  1.00 47.19           C  
ATOM   1668  C   PRO B 208     -28.182 -14.259 -30.673  1.00 47.19           C  
ATOM   1669  CB  PRO B 208     -26.118 -13.809 -32.044  1.00 47.19           C  
ATOM   1670  O   PRO B 208     -28.892 -14.586 -31.628  1.00 47.19           O  
ATOM   1671  CG  PRO B 208     -25.713 -14.980 -32.880  1.00 47.19           C  
ATOM   1672  CD  PRO B 208     -25.838 -16.225 -32.048  1.00 47.19           C  
ATOM   1673  N   GLN B 209     -28.827 -14.719 -29.583  1.00 44.98           N  
ATOM   1674  CA  GLN B 209     -30.228 -14.376 -29.800  1.00 44.98           C  
ATOM   1675  C   GLN B 209     -30.368 -12.968 -30.371  1.00 44.98           C  
ATOM   1676  CB  GLN B 209     -31.018 -14.494 -28.495  1.00 44.98           C  
ATOM   1677  O   GLN B 209     -31.079 -12.759 -31.356  1.00 44.98           O  
ATOM   1678  CG  GLN B 209     -31.937 -15.708 -28.441  1.00 44.98           C  
ATOM   1679  CD  GLN B 209     -32.526 -15.936 -27.062  1.00 44.98           C  
ATOM   1680  NE2 GLN B 209     -33.361 -16.962 -26.936  1.00 44.98           N  
ATOM   1681  OE1 GLN B 209     -32.233 -15.197 -26.117  1.00 44.98           O  
ATOM   1682  N   CYS B 210     -30.362 -11.973 -29.513  1.00 50.95           N  
ATOM   1683  CA  CYS B 210     -30.720 -10.601 -29.855  1.00 50.95           C  
ATOM   1684  C   CYS B 210     -29.509  -9.836 -30.379  1.00 50.95           C  
ATOM   1685  CB  CYS B 210     -31.303  -9.880 -28.640  1.00 50.95           C  
ATOM   1686  O   CYS B 210     -28.469  -9.786 -29.720  1.00 50.95           O  
ATOM   1687  SG  CYS B 210     -32.344  -8.466 -29.064  1.00 50.95           S  
ATOM   1688  N   GLY B 211     -28.955 -10.210 -31.580  1.00 53.01           N  
ATOM   1689  CA  GLY B 211     -28.002  -9.513 -32.429  1.00 53.01           C  
ATOM   1690  C   GLY B 211     -26.889  -8.839 -31.649  1.00 53.01           C  
ATOM   1691  O   GLY B 211     -26.003  -8.214 -32.235  1.00 53.01           O  
ATOM   1692  N   TYR B 212     -26.978  -8.525 -30.312  1.00 52.48           N  
ATOM   1693  CA  TYR B 212     -25.848  -7.825 -29.710  1.00 52.48           C  
ATOM   1694  C   TYR B 212     -24.820  -8.812 -29.170  1.00 52.48           C  
ATOM   1695  CB  TYR B 212     -26.326  -6.901 -28.586  1.00 52.48           C  
ATOM   1696  O   TYR B 212     -25.167  -9.744 -28.442  1.00 52.48           O  
ATOM   1697  CG  TYR B 212     -26.909  -5.599 -29.077  1.00 52.48           C  
ATOM   1698  CD1 TYR B 212     -26.087  -4.521 -29.395  1.00 52.48           C  
ATOM   1699  CD2 TYR B 212     -28.284  -5.443 -29.222  1.00 52.48           C  
ATOM   1700  CE1 TYR B 212     -26.620  -3.318 -29.846  1.00 52.48           C  
ATOM   1701  CE2 TYR B 212     -28.828  -4.245 -29.672  1.00 52.48           C  
ATOM   1702  OH  TYR B 212     -28.523  -2.001 -30.428  1.00 52.48           O  
ATOM   1703  CZ  TYR B 212     -27.989  -3.190 -29.982  1.00 52.48           C  
ATOM   1704  N   LYS B 213     -23.732  -9.036 -29.981  1.00 58.20           N  
ATOM   1705  CA  LYS B 213     -22.604  -9.844 -29.528  1.00 58.20           C  
ATOM   1706  C   LYS B 213     -22.038  -9.309 -28.215  1.00 58.20           C  
ATOM   1707  CB  LYS B 213     -21.508  -9.881 -30.594  1.00 58.20           C  
ATOM   1708  O   LYS B 213     -21.744  -8.118 -28.099  1.00 58.20           O  
ATOM   1709  CG  LYS B 213     -21.655 -11.019 -31.593  1.00 58.20           C  
ATOM   1710  CD  LYS B 213     -20.487 -11.060 -32.570  1.00 58.20           C  
ATOM   1711  CE  LYS B 213     -20.670 -12.152 -33.616  1.00 58.20           C  
ATOM   1712  NZ  LYS B 213     -19.534 -12.186 -34.585  1.00 58.20           N  
ATOM   1713  N   LYS B 214     -22.210 -10.056 -27.091  1.00 63.52           N  
ATOM   1714  CA  LYS B 214     -21.611  -9.648 -25.823  1.00 63.52           C  
ATOM   1715  C   LYS B 214     -20.089  -9.606 -25.922  1.00 63.52           C  
ATOM   1716  CB  LYS B 214     -22.037 -10.594 -24.699  1.00 63.52           C  
ATOM   1717  O   LYS B 214     -19.477 -10.490 -26.525  1.00 63.52           O  
ATOM   1718  CG  LYS B 214     -22.528  -9.885 -23.446  1.00 63.52           C  
ATOM   1719  CD  LYS B 214     -23.023 -10.876 -22.400  1.00 63.52           C  
ATOM   1720  CE  LYS B 214     -23.476 -10.170 -21.129  1.00 63.52           C  
ATOM   1721  NZ  LYS B 214     -24.063 -11.126 -20.144  1.00 63.52           N  
ATOM   1722  N   PRO B 215     -19.530  -8.450 -25.596  1.00 74.34           N  
ATOM   1723  CA  PRO B 215     -18.071  -8.336 -25.668  1.00 74.34           C  
ATOM   1724  C   PRO B 215     -17.354  -9.421 -24.869  1.00 74.34           C  
ATOM   1725  CB  PRO B 215     -17.797  -6.951 -25.076  1.00 74.34           C  
ATOM   1726  O   PRO B 215     -17.897  -9.929 -23.884  1.00 74.34           O  
ATOM   1727  CG  PRO B 215     -19.028  -6.617 -24.297  1.00 74.34           C  
ATOM   1728  CD  PRO B 215     -20.160  -7.459 -24.811  1.00 74.34           C  
ATOM   1729  N   PRO B 216     -16.284  -9.932 -25.391  1.00 81.41           N  
ATOM   1730  CA  PRO B 216     -15.517 -10.933 -24.646  1.00 81.41           C  
ATOM   1731  C   PRO B 216     -15.098 -10.444 -23.261  1.00 81.41           C  
ATOM   1732  CB  PRO B 216     -14.293 -11.171 -25.534  1.00 81.41           C  
ATOM   1733  O   PRO B 216     -14.885  -9.245 -23.064  1.00 81.41           O  
ATOM   1734  CG  PRO B 216     -14.242  -9.984 -26.442  1.00 81.41           C  
ATOM   1735  CD  PRO B 216     -15.596  -9.334 -26.453  1.00 81.41           C  
ATOM   1736  N   MET B 217     -15.176 -11.337 -22.294  1.00 84.00           N  
ATOM   1737  CA  MET B 217     -14.748 -11.019 -20.935  1.00 84.00           C  
ATOM   1738  C   MET B 217     -13.240 -11.193 -20.785  1.00 84.00           C  
ATOM   1739  CB  MET B 217     -15.480 -11.900 -19.921  1.00 84.00           C  
ATOM   1740  O   MET B 217     -12.691 -12.232 -21.154  1.00 84.00           O  
ATOM   1741  CG  MET B 217     -15.138 -11.582 -18.474  1.00 84.00           C  
ATOM   1742  SD  MET B 217     -15.994 -12.692 -17.289  1.00 84.00           S  
ATOM   1743  CE  MET B 217     -15.248 -12.134 -15.732  1.00 84.00           C  
ATOM   1744  N   THR B 218     -12.561 -10.096 -20.404  1.00 90.36           N  
ATOM   1745  CA  THR B 218     -11.125 -10.134 -20.146  1.00 90.36           C  
ATOM   1746  C   THR B 218     -10.847 -10.215 -18.648  1.00 90.36           C  
ATOM   1747  CB  THR B 218     -10.418  -8.900 -20.736  1.00 90.36           C  
ATOM   1748  O   THR B 218     -11.382  -9.424 -17.868  1.00 90.36           O  
ATOM   1749  CG2 THR B 218      -8.903  -9.029 -20.625  1.00 90.36           C  
ATOM   1750  OG1 THR B 218     -10.775  -8.767 -22.117  1.00 90.36           O  
ATOM   1751  N   CYS B 219     -10.011 -11.236 -18.280  1.00 93.46           N  
ATOM   1752  CA  CYS B 219      -9.705 -11.412 -16.865  1.00 93.46           C  
ATOM   1753  C   CYS B 219      -8.207 -11.592 -16.649  1.00 93.46           C  
ATOM   1754  CB  CYS B 219     -10.459 -12.615 -16.299  1.00 93.46           C  
ATOM   1755  O   CYS B 219      -7.504 -12.091 -17.529  1.00 93.46           O  
ATOM   1756  SG  CYS B 219     -12.256 -12.450 -16.375  1.00 93.46           S  
ATOM   1757  N   LEU B 220      -7.815 -11.146 -15.521  1.00 96.83           N  
ATOM   1758  CA  LEU B 220      -6.447 -11.387 -15.076  1.00 96.83           C  
ATOM   1759  C   LEU B 220      -6.406 -12.475 -14.008  1.00 96.83           C  
ATOM   1760  CB  LEU B 220      -5.825 -10.098 -14.531  1.00 96.83           C  
ATOM   1761  O   LEU B 220      -6.987 -12.316 -12.932  1.00 96.83           O  
ATOM   1762  CG  LEU B 220      -4.403 -10.211 -13.980  1.00 96.83           C  
ATOM   1763  CD1 LEU B 220      -3.441 -10.643 -15.081  1.00 96.83           C  
ATOM   1764  CD2 LEU B 220      -3.961  -8.888 -13.365  1.00 96.83           C  
ATOM   1765  N   VAL B 221      -5.726 -13.605 -14.296  1.00 96.63           N  
ATOM   1766  CA  VAL B 221      -5.579 -14.728 -13.375  1.00 96.63           C  
ATOM   1767  C   VAL B 221      -4.200 -14.683 -12.720  1.00 96.63           C  
ATOM   1768  CB  VAL B 221      -5.785 -16.081 -14.093  1.00 96.63           C  
ATOM   1769  O   VAL B 221      -3.178 -14.783 -13.404  1.00 96.63           O  
ATOM   1770  CG1 VAL B 221      -5.711 -17.237 -13.097  1.00 96.63           C  
ATOM   1771  CG2 VAL B 221      -7.121 -16.094 -14.833  1.00 96.63           C  
ATOM   1772  N   LEU B 222      -4.235 -14.686 -11.349  1.00 97.81           N  
ATOM   1773  CA  LEU B 222      -2.964 -14.454 -10.671  1.00 97.81           C  
ATOM   1774  C   LEU B 222      -2.729 -15.498  -9.585  1.00 97.81           C  
ATOM   1775  CB  LEU B 222      -2.931 -13.050 -10.062  1.00 97.81           C  
ATOM   1776  O   LEU B 222      -3.676 -15.959  -8.945  1.00 97.81           O  
ATOM   1777  CG  LEU B 222      -2.957 -11.881 -11.049  1.00 97.81           C  
ATOM   1778  CD1 LEU B 222      -3.227 -10.573 -10.314  1.00 97.81           C  
ATOM   1779  CD2 LEU B 222      -1.646 -11.805 -11.823  1.00 97.81           C  
ATOM   1780  N   ILE B 223      -1.521 -15.850  -9.415  1.00 97.60           N  
ATOM   1781  CA  ILE B 223      -1.033 -16.467  -8.186  1.00 97.60           C  
ATOM   1782  C   ILE B 223      -0.319 -15.421  -7.332  1.00 97.60           C  
ATOM   1783  CB  ILE B 223      -0.086 -17.651  -8.485  1.00 97.60           C  
ATOM   1784  O   ILE B 223       0.649 -14.801  -7.779  1.00 97.60           O  
ATOM   1785  CG1 ILE B 223      -0.814 -18.722  -9.305  1.00 97.60           C  
ATOM   1786  CG2 ILE B 223       0.470 -18.239  -7.185  1.00 97.60           C  
ATOM   1787  CD1 ILE B 223       0.096 -19.827  -9.826  1.00 97.60           C  
ATOM   1788  N   CYS B 224      -0.801 -15.266  -6.173  1.00 97.94           N  
ATOM   1789  CA  CYS B 224      -0.214 -14.265  -5.290  1.00 97.94           C  
ATOM   1790  C   CYS B 224       0.496 -14.925  -4.114  1.00 97.94           C  
ATOM   1791  CB  CYS B 224      -1.290 -13.308  -4.776  1.00 97.94           C  
ATOM   1792  O   CYS B 224      -0.128 -15.641  -3.329  1.00 97.94           O  
ATOM   1793  SG  CYS B 224      -2.220 -12.486  -6.088  1.00 97.94           S  
ATOM   1794  N   GLU B 225       1.742 -14.571  -3.970  1.00 96.49           N  
ATOM   1795  CA  GLU B 225       2.559 -15.175  -2.923  1.00 96.49           C  
ATOM   1796  C   GLU B 225       3.145 -14.112  -1.997  1.00 96.49           C  
ATOM   1797  CB  GLU B 225       3.682 -16.017  -3.534  1.00 96.49           C  
ATOM   1798  O   GLU B 225       3.898 -13.243  -2.441  1.00 96.49           O  
ATOM   1799  CG  GLU B 225       3.187 -17.198  -4.357  1.00 96.49           C  
ATOM   1800  CD  GLU B 225       4.305 -17.947  -5.064  1.00 96.49           C  
ATOM   1801  OE1 GLU B 225       4.171 -19.173  -5.282  1.00 96.49           O  
ATOM   1802  OE2 GLU B 225       5.324 -17.304  -5.401  1.00 96.49           O  
ATOM   1803  N   PRO B 226       2.781 -14.182  -0.712  1.00 95.55           N  
ATOM   1804  CA  PRO B 226       3.424 -13.247   0.214  1.00 95.55           C  
ATOM   1805  C   PRO B 226       4.915 -13.522   0.389  1.00 95.55           C  
ATOM   1806  CB  PRO B 226       2.669 -13.475   1.526  1.00 95.55           C  
ATOM   1807  O   PRO B 226       5.341 -14.680   0.359  1.00 95.55           O  
ATOM   1808  CG  PRO B 226       2.065 -14.835   1.388  1.00 95.55           C  
ATOM   1809  CD  PRO B 226       1.913 -15.144  -0.074  1.00 95.55           C  
ATOM   1810  N   ILE B 227       5.643 -12.508   0.522  1.00 94.09           N  
ATOM   1811  CA  ILE B 227       7.071 -12.655   0.778  1.00 94.09           C  
ATOM   1812  C   ILE B 227       7.330 -12.649   2.282  1.00 94.09           C  
ATOM   1813  CB  ILE B 227       7.887 -11.538   0.089  1.00 94.09           C  
ATOM   1814  O   ILE B 227       7.070 -11.651   2.959  1.00 94.09           O  
ATOM   1815  CG1 ILE B 227       7.596 -11.515  -1.416  1.00 94.09           C  
ATOM   1816  CG2 ILE B 227       9.384 -11.721   0.354  1.00 94.09           C  
ATOM   1817  CD1 ILE B 227       8.252 -10.357  -2.156  1.00 94.09           C  
ATOM   1818  N   PRO B 228       7.849 -13.726   2.762  1.00 88.87           N  
ATOM   1819  CA  PRO B 228       8.055 -13.809   4.210  1.00 88.87           C  
ATOM   1820  C   PRO B 228       9.154 -12.871   4.705  1.00 88.87           C  
ATOM   1821  CB  PRO B 228       8.448 -15.272   4.427  1.00 88.87           C  
ATOM   1822  O   PRO B 228      10.156 -12.670   4.014  1.00 88.87           O  
ATOM   1823  CG  PRO B 228       8.997 -15.720   3.111  1.00 88.87           C  
ATOM   1824  CD  PRO B 228       8.371 -14.890   2.026  1.00 88.87           C  
ATOM   1825  N   HIS B 229       8.917 -12.297   5.867  1.00 87.61           N  
ATOM   1826  CA  HIS B 229       9.983 -11.549   6.523  1.00 87.61           C  
ATOM   1827  C   HIS B 229      11.102 -12.476   6.986  1.00 87.61           C  
ATOM   1828  CB  HIS B 229       9.430 -10.759   7.711  1.00 87.61           C  
ATOM   1829  O   HIS B 229      10.841 -13.594   7.437  1.00 87.61           O  
ATOM   1830  CG  HIS B 229      10.360  -9.702   8.214  1.00 87.61           C  
ATOM   1831  CD2 HIS B 229      10.397  -8.368   7.984  1.00 87.61           C  
ATOM   1832  ND1 HIS B 229      11.411  -9.977   9.062  1.00 87.61           N  
ATOM   1833  CE1 HIS B 229      12.056  -8.854   9.333  1.00 87.61           C  
ATOM   1834  NE2 HIS B 229      11.461  -7.864   8.692  1.00 87.61           N  
ATOM   1835  N   PRO B 230      12.309 -12.059   6.775  1.00 86.19           N  
ATOM   1836  CA  PRO B 230      13.432 -12.929   7.135  1.00 86.19           C  
ATOM   1837  C   PRO B 230      13.373 -13.398   8.587  1.00 86.19           C  
ATOM   1838  CB  PRO B 230      14.656 -12.041   6.897  1.00 86.19           C  
ATOM   1839  O   PRO B 230      13.843 -14.493   8.905  1.00 86.19           O  
ATOM   1840  CG  PRO B 230      14.166 -10.947   6.003  1.00 86.19           C  
ATOM   1841  CD  PRO B 230      12.675 -10.845   6.148  1.00 86.19           C  
ATOM   1842  N   SER B 231      12.790 -12.579   9.407  1.00 82.43           N  
ATOM   1843  CA  SER B 231      12.692 -12.956  10.813  1.00 82.43           C  
ATOM   1844  C   SER B 231      11.618 -14.018  11.028  1.00 82.43           C  
ATOM   1845  CB  SER B 231      12.390 -11.732  11.678  1.00 82.43           C  
ATOM   1846  O   SER B 231      11.589 -14.677  12.069  1.00 82.43           O  
ATOM   1847  OG  SER B 231      11.136 -11.169  11.332  1.00 82.43           O  
ATOM   1848  N   ASN B 232      10.862 -14.224  10.030  1.00 77.84           N  
ATOM   1849  CA  ASN B 232       9.741 -15.144  10.189  1.00 77.84           C  
ATOM   1850  C   ASN B 232       9.986 -16.458   9.452  1.00 77.84           C  
ATOM   1851  CB  ASN B 232       8.442 -14.497   9.704  1.00 77.84           C  
ATOM   1852  O   ASN B 232       9.062 -17.253   9.270  1.00 77.84           O  
ATOM   1853  CG  ASN B 232       8.028 -13.312  10.554  1.00 77.84           C  
ATOM   1854  ND2 ASN B 232       7.203 -12.438   9.990  1.00 77.84           N  
ATOM   1855  OD1 ASN B 232       8.446 -13.183  11.708  1.00 77.84           O  
ATOM   1856  N   ILE B 233      11.178 -16.634   9.081  1.00 74.77           N  
ATOM   1857  CA  ILE B 233      11.477 -17.895   8.411  1.00 74.77           C  
ATOM   1858  C   ILE B 233      11.638 -19.004   9.449  1.00 74.77           C  
ATOM   1859  CB  ILE B 233      12.750 -17.786   7.542  1.00 74.77           C  
ATOM   1860  O   ILE B 233      12.527 -18.941  10.302  1.00 74.77           O  
ATOM   1861  CG1 ILE B 233      12.563 -16.722   6.454  1.00 74.77           C  
ATOM   1862  CG2 ILE B 233      13.102 -19.143   6.926  1.00 74.77           C  
ATOM   1863  CD1 ILE B 233      13.839 -16.383   5.694  1.00 74.77           C  
ATOM   1864  N   GLU B 234      10.750 -19.966   9.474  1.00 70.06           N  
ATOM   1865  CA  GLU B 234      10.676 -21.003  10.499  1.00 70.06           C  
ATOM   1866  C   GLU B 234      11.514 -22.219  10.115  1.00 70.06           C  
ATOM   1867  CB  GLU B 234       9.223 -21.419  10.739  1.00 70.06           C  
ATOM   1868  O   GLU B 234      12.037 -22.919  10.984  1.00 70.06           O  
ATOM   1869  CG  GLU B 234       8.364 -20.326  11.359  1.00 70.06           C  
ATOM   1870  CD  GLU B 234       6.923 -20.752  11.586  1.00 70.06           C  
ATOM   1871  OE1 GLU B 234       6.119 -19.932  12.085  1.00 70.06           O  
ATOM   1872  OE2 GLU B 234       6.594 -21.916  11.263  1.00 70.06           O  
ATOM   1873  N   ILE B 235      11.754 -22.431   8.808  1.00 69.40           N  
ATOM   1874  CA  ILE B 235      12.447 -23.620   8.324  1.00 69.40           C  
ATOM   1875  C   ILE B 235      13.924 -23.300   8.100  1.00 69.40           C  
ATOM   1876  CB  ILE B 235      11.811 -24.155   7.021  1.00 69.40           C  
ATOM   1877  O   ILE B 235      14.263 -22.231   7.589  1.00 69.40           O  
ATOM   1878  CG1 ILE B 235      10.309 -24.389   7.218  1.00 69.40           C  
ATOM   1879  CG2 ILE B 235      12.511 -25.439   6.566  1.00 69.40           C  
ATOM   1880  CD1 ILE B 235       9.524 -24.497   5.917  1.00 69.40           C  
ATOM   1881  N   PRO B 236      14.696 -24.173   8.641  1.00 77.08           N  
ATOM   1882  CA  PRO B 236      16.121 -23.957   8.374  1.00 77.08           C  
ATOM   1883  C   PRO B 236      16.430 -23.836   6.884  1.00 77.08           C  
ATOM   1884  CB  PRO B 236      16.783 -25.202   8.970  1.00 77.08           C  
ATOM   1885  O   PRO B 236      15.775 -24.477   6.059  1.00 77.08           O  
ATOM   1886  CG  PRO B 236      15.696 -25.884   9.737  1.00 77.08           C  
ATOM   1887  CD  PRO B 236      14.377 -25.304   9.313  1.00 77.08           C  
ATOM   1888  N   LEU B 237      17.296 -22.939   6.595  1.00 83.14           N  
ATOM   1889  CA  LEU B 237      17.655 -22.723   5.198  1.00 83.14           C  
ATOM   1890  C   LEU B 237      18.402 -23.929   4.636  1.00 83.14           C  
ATOM   1891  CB  LEU B 237      18.512 -21.463   5.052  1.00 83.14           C  
ATOM   1892  O   LEU B 237      19.152 -24.590   5.357  1.00 83.14           O  
ATOM   1893  CG  LEU B 237      17.844 -20.141   5.430  1.00 83.14           C  
ATOM   1894  CD1 LEU B 237      18.898 -19.072   5.701  1.00 83.14           C  
ATOM   1895  CD2 LEU B 237      16.889 -19.690   4.329  1.00 83.14           C  
ATOM   1896  N   ASP B 238      18.152 -24.310   3.487  1.00 83.14           N  
ATOM   1897  CA  ASP B 238      18.795 -25.453   2.846  1.00 83.14           C  
ATOM   1898  C   ASP B 238      20.269 -25.167   2.564  1.00 83.14           C  
ATOM   1899  CB  ASP B 238      18.073 -25.817   1.547  1.00 83.14           C  
ATOM   1900  O   ASP B 238      20.733 -24.039   2.745  1.00 83.14           O  
ATOM   1901  CG  ASP B 238      18.258 -24.778   0.455  1.00 83.14           C  
ATOM   1902  OD1 ASP B 238      19.219 -23.982   0.526  1.00 83.14           O  
ATOM   1903  OD2 ASP B 238      17.433 -24.754  -0.485  1.00 83.14           O  
ATOM   1904  N   SER B 239      21.060 -26.271   2.213  1.00 88.43           N  
ATOM   1905  CA  SER B 239      22.506 -26.188   2.031  1.00 88.43           C  
ATOM   1906  C   SER B 239      22.861 -25.344   0.812  1.00 88.43           C  
ATOM   1907  CB  SER B 239      23.109 -27.586   1.886  1.00 88.43           C  
ATOM   1908  O   SER B 239      24.005 -24.909   0.664  1.00 88.43           O  
ATOM   1909  OG  SER B 239      22.587 -28.244   0.745  1.00 88.43           O  
ATOM   1910  N   LYS B 240      21.919 -25.032  -0.052  1.00 93.46           N  
ATOM   1911  CA  LYS B 240      22.176 -24.248  -1.256  1.00 93.46           C  
ATOM   1912  C   LYS B 240      21.664 -22.818  -1.101  1.00 93.46           C  
ATOM   1913  CB  LYS B 240      21.528 -24.907  -2.475  1.00 93.46           C  
ATOM   1914  O   LYS B 240      21.354 -22.154  -2.092  1.00 93.46           O  
ATOM   1915  CG  LYS B 240      22.093 -26.280  -2.809  1.00 93.46           C  
ATOM   1916  CD  LYS B 240      21.468 -26.848  -4.076  1.00 93.46           C  
ATOM   1917  CE  LYS B 240      22.034 -28.221  -4.413  1.00 93.46           C  
ATOM   1918  NZ  LYS B 240      21.411 -28.790  -5.645  1.00 93.46           N  
ATOM   1919  N   THR B 241      21.475 -22.423   0.136  1.00 95.01           N  
ATOM   1920  CA  THR B 241      20.954 -21.097   0.448  1.00 95.01           C  
ATOM   1921  C   THR B 241      21.897 -20.353   1.390  1.00 95.01           C  
ATOM   1922  CB  THR B 241      19.553 -21.181   1.080  1.00 95.01           C  
ATOM   1923  O   THR B 241      22.468 -20.951   2.304  1.00 95.01           O  
ATOM   1924  CG2 THR B 241      18.957 -19.792   1.285  1.00 95.01           C  
ATOM   1925  OG1 THR B 241      18.691 -21.936   0.220  1.00 95.01           O  
ATOM   1926  N   PHE B 242      22.172 -19.115   1.092  1.00 95.03           N  
ATOM   1927  CA  PHE B 242      22.984 -18.339   2.022  1.00 95.03           C  
ATOM   1928  C   PHE B 242      22.349 -16.980   2.291  1.00 95.03           C  
ATOM   1929  CB  PHE B 242      24.403 -18.156   1.476  1.00 95.03           C  
ATOM   1930  O   PHE B 242      21.598 -16.464   1.461  1.00 95.03           O  
ATOM   1931  CG  PHE B 242      24.483 -17.233   0.290  1.00 95.03           C  
ATOM   1932  CD1 PHE B 242      24.296 -17.717  -0.999  1.00 95.03           C  
ATOM   1933  CD2 PHE B 242      24.745 -15.881   0.465  1.00 95.03           C  
ATOM   1934  CE1 PHE B 242      24.370 -16.865  -2.099  1.00 95.03           C  
ATOM   1935  CE2 PHE B 242      24.820 -15.023  -0.629  1.00 95.03           C  
ATOM   1936  CZ  PHE B 242      24.633 -15.517  -1.910  1.00 95.03           C  
ATOM   1937  N   LEU B 243      22.624 -16.404   3.469  1.00 95.95           N  
ATOM   1938  CA  LEU B 243      22.089 -15.115   3.893  1.00 95.95           C  
ATOM   1939  C   LEU B 243      23.121 -14.009   3.702  1.00 95.95           C  
ATOM   1940  CB  LEU B 243      21.651 -15.172   5.359  1.00 95.95           C  
ATOM   1941  O   LEU B 243      24.317 -14.228   3.907  1.00 95.95           O  
ATOM   1942  CG  LEU B 243      20.843 -13.980   5.873  1.00 95.95           C  
ATOM   1943  CD1 LEU B 243      19.397 -14.076   5.396  1.00 95.95           C  
ATOM   1944  CD2 LEU B 243      20.906 -13.906   7.394  1.00 95.95           C  
ATOM   1945  N   SER B 244      22.644 -12.890   3.214  1.00 97.09           N  
ATOM   1946  CA  SER B 244      23.513 -11.722   3.110  1.00 97.09           C  
ATOM   1947  C   SER B 244      22.792 -10.455   3.557  1.00 97.09           C  
ATOM   1948  CB  SER B 244      24.014 -11.554   1.675  1.00 97.09           C  
ATOM   1949  O   SER B 244      21.567 -10.365   3.461  1.00 97.09           O  
ATOM   1950  OG  SER B 244      22.938 -11.279   0.795  1.00 97.09           O  
ATOM   1951  N   ARG B 245      23.535  -9.557   4.149  1.00 97.46           N  
ATOM   1952  CA  ARG B 245      23.037  -8.246   4.550  1.00 97.46           C  
ATOM   1953  C   ARG B 245      23.775  -7.132   3.816  1.00 97.46           C  
ATOM   1954  CB  ARG B 245      23.175  -8.057   6.063  1.00 97.46           C  
ATOM   1955  O   ARG B 245      24.990  -7.209   3.618  1.00 97.46           O  
ATOM   1956  CG  ARG B 245      22.528  -6.785   6.586  1.00 97.46           C  
ATOM   1957  CD  ARG B 245      22.592  -6.704   8.105  1.00 97.46           C  
ATOM   1958  NE  ARG B 245      23.963  -6.530   8.578  1.00 97.46           N  
ATOM   1959  NH1 ARG B 245      23.441  -4.904  10.133  1.00 97.46           N  
ATOM   1960  NH2 ARG B 245      25.610  -5.603   9.883  1.00 97.46           N  
ATOM   1961  CZ  ARG B 245      24.335  -5.680   9.530  1.00 97.46           C  
ATOM   1962  N   HIS B 246      22.985  -6.088   3.418  1.00 96.94           N  
ATOM   1963  CA  HIS B 246      23.559  -5.019   2.610  1.00 96.94           C  
ATOM   1964  C   HIS B 246      23.152  -3.648   3.140  1.00 96.94           C  
ATOM   1965  CB  HIS B 246      23.132  -5.164   1.148  1.00 96.94           C  
ATOM   1966  O   HIS B 246      22.087  -3.503   3.745  1.00 96.94           O  
ATOM   1967  CG  HIS B 246      23.397  -6.521   0.578  1.00 96.94           C  
ATOM   1968  CD2 HIS B 246      22.668  -7.662   0.623  1.00 96.94           C  
ATOM   1969  ND1 HIS B 246      24.536  -6.818  -0.139  1.00 96.94           N  
ATOM   1970  CE1 HIS B 246      24.496  -8.086  -0.512  1.00 96.94           C  
ATOM   1971  NE2 HIS B 246      23.373  -8.620  -0.063  1.00 96.94           N  
ATOM   1972  N   SER B 247      24.058  -2.696   2.945  1.00 95.45           N  
ATOM   1973  CA  SER B 247      23.677  -1.307   3.177  1.00 95.45           C  
ATOM   1974  C   SER B 247      22.681  -0.824   2.128  1.00 95.45           C  
ATOM   1975  CB  SER B 247      24.912  -0.404   3.172  1.00 95.45           C  
ATOM   1976  O   SER B 247      22.341  -1.562   1.200  1.00 95.45           O  
ATOM   1977  OG  SER B 247      25.478  -0.333   1.875  1.00 95.45           O  
ATOM   1978  N   LEU B 248      22.174   0.368   2.281  1.00 92.17           N  
ATOM   1979  CA  LEU B 248      21.181   0.898   1.353  1.00 92.17           C  
ATOM   1980  C   LEU B 248      21.799   1.157  -0.016  1.00 92.17           C  
ATOM   1981  CB  LEU B 248      20.568   2.189   1.903  1.00 92.17           C  
ATOM   1982  O   LEU B 248      21.085   1.250  -1.017  1.00 92.17           O  
ATOM   1983  CG  LEU B 248      19.725   2.052   3.172  1.00 92.17           C  
ATOM   1984  CD1 LEU B 248      19.264   3.425   3.651  1.00 92.17           C  
ATOM   1985  CD2 LEU B 248      18.530   1.137   2.924  1.00 92.17           C  
ATOM   1986  N   ASP B 249      23.072   1.279  -0.038  1.00 92.53           N  
ATOM   1987  CA  ASP B 249      23.766   1.426  -1.313  1.00 92.53           C  
ATOM   1988  C   ASP B 249      24.205   0.068  -1.858  1.00 92.53           C  
ATOM   1989  CB  ASP B 249      24.977   2.349  -1.162  1.00 92.53           C  
ATOM   1990  O   ASP B 249      25.061  -0.004  -2.743  1.00 92.53           O  
ATOM   1991  CG  ASP B 249      25.970   1.859  -0.122  1.00 92.53           C  
ATOM   1992  OD1 ASP B 249      25.631   0.947   0.663  1.00 92.53           O  
ATOM   1993  OD2 ASP B 249      27.100   2.392  -0.086  1.00 92.53           O  
ATOM   1994  N   MET B 250      23.801  -1.003  -1.242  1.00 96.50           N  
ATOM   1995  CA  MET B 250      23.931  -2.392  -1.672  1.00 96.50           C  
ATOM   1996  C   MET B 250      25.368  -2.877  -1.519  1.00 96.50           C  
ATOM   1997  CB  MET B 250      23.477  -2.551  -3.124  1.00 96.50           C  
ATOM   1998  O   MET B 250      25.875  -3.610  -2.370  1.00 96.50           O  
ATOM   1999  CG  MET B 250      21.978  -2.391  -3.319  1.00 96.50           C  
ATOM   2000  SD  MET B 250      21.009  -3.611  -2.349  1.00 96.50           S  
ATOM   2001  CE  MET B 250      21.348  -5.118  -3.302  1.00 96.50           C  
ATOM   2002  N   LYS B 251      26.020  -2.472  -0.460  1.00 97.03           N  
ATOM   2003  CA  LYS B 251      27.323  -3.001  -0.068  1.00 97.03           C  
ATOM   2004  C   LYS B 251      27.179  -4.074   1.008  1.00 97.03           C  
ATOM   2005  CB  LYS B 251      28.231  -1.877   0.431  1.00 97.03           C  
ATOM   2006  O   LYS B 251      26.369  -3.935   1.927  1.00 97.03           O  
ATOM   2007  CG  LYS B 251      28.626  -0.877  -0.645  1.00 97.03           C  
ATOM   2008  CD  LYS B 251      29.562   0.193  -0.098  1.00 97.03           C  
ATOM   2009  CE  LYS B 251      29.939   1.209  -1.168  1.00 97.03           C  
ATOM   2010  NZ  LYS B 251      30.830   2.279  -0.627  1.00 97.03           N  
ATOM   2011  N   PHE B 252      28.020  -5.124   0.873  1.00 97.10           N  
ATOM   2012  CA  PHE B 252      27.936  -6.221   1.829  1.00 97.10           C  
ATOM   2013  C   PHE B 252      28.317  -5.751   3.228  1.00 97.10           C  
ATOM   2014  CB  PHE B 252      28.841  -7.380   1.400  1.00 97.10           C  
ATOM   2015  O   PHE B 252      29.375  -5.148   3.419  1.00 97.10           O  
ATOM   2016  CG  PHE B 252      28.319  -8.152   0.218  1.00 97.10           C  
ATOM   2017  CD1 PHE B 252      27.464  -9.232   0.397  1.00 97.10           C  
ATOM   2018  CD2 PHE B 252      28.685  -7.796  -1.074  1.00 97.10           C  
ATOM   2019  CE1 PHE B 252      26.980  -9.948  -0.695  1.00 97.10           C  
ATOM   2020  CE2 PHE B 252      28.206  -8.507  -2.171  1.00 97.10           C  
ATOM   2021  CZ  PHE B 252      27.354  -9.583  -1.979  1.00 97.10           C  
ATOM   2022  N   SER B 253      27.464  -5.931   4.139  1.00 96.91           N  
ATOM   2023  CA  SER B 253      27.792  -5.691   5.540  1.00 96.91           C  
ATOM   2024  C   SER B 253      27.897  -7.001   6.315  1.00 96.91           C  
ATOM   2025  CB  SER B 253      26.744  -4.787   6.190  1.00 96.91           C  
ATOM   2026  O   SER B 253      28.503  -7.046   7.388  1.00 96.91           O  
ATOM   2027  OG  SER B 253      25.453  -5.365   6.095  1.00 96.91           O  
ATOM   2028  N   TYR B 254      27.311  -8.030   5.766  1.00 96.36           N  
ATOM   2029  CA  TYR B 254      27.379  -9.382   6.309  1.00 96.36           C  
ATOM   2030  C   TYR B 254      27.154 -10.421   5.217  1.00 96.36           C  
ATOM   2031  CB  TYR B 254      26.345  -9.566   7.425  1.00 96.36           C  
ATOM   2032  O   TYR B 254      26.388 -10.188   4.279  1.00 96.36           O  
ATOM   2033  CG  TYR B 254      26.224 -10.990   7.911  1.00 96.36           C  
ATOM   2034  CD1 TYR B 254      25.240 -11.837   7.407  1.00 96.36           C  
ATOM   2035  CD2 TYR B 254      27.092 -11.490   8.876  1.00 96.36           C  
ATOM   2036  CE1 TYR B 254      25.123 -13.150   7.853  1.00 96.36           C  
ATOM   2037  CE2 TYR B 254      26.984 -12.801   9.330  1.00 96.36           C  
ATOM   2038  OH  TYR B 254      25.888 -14.920   9.258  1.00 96.36           O  
ATOM   2039  CZ  TYR B 254      25.999 -13.622   8.813  1.00 96.36           C  
ATOM   2040  N   CYS B 255      27.823 -11.552   5.351  1.00 96.46           N  
ATOM   2041  CA  CYS B 255      27.606 -12.670   4.440  1.00 96.46           C  
ATOM   2042  C   CYS B 255      27.889 -13.999   5.129  1.00 96.46           C  
ATOM   2043  CB  CYS B 255      28.488 -12.531   3.199  1.00 96.46           C  
ATOM   2044  O   CYS B 255      28.919 -14.155   5.788  1.00 96.46           O  
ATOM   2045  SG  CYS B 255      28.069 -13.684   1.874  1.00 96.46           S  
ATOM   2046  N   ASP B 256      26.938 -14.936   4.887  1.00 93.12           N  
ATOM   2047  CA  ASP B 256      27.010 -16.269   5.476  1.00 93.12           C  
ATOM   2048  C   ASP B 256      28.198 -17.051   4.922  1.00 93.12           C  
ATOM   2049  CB  ASP B 256      25.711 -17.038   5.224  1.00 93.12           C  
ATOM   2050  O   ASP B 256      28.565 -16.891   3.756  1.00 93.12           O  
ATOM   2051  CG  ASP B 256      25.649 -18.358   5.972  1.00 93.12           C  
ATOM   2052  OD1 ASP B 256      26.714 -18.917   6.312  1.00 93.12           O  
ATOM   2053  OD2 ASP B 256      24.525 -18.845   6.221  1.00 93.12           O  
ATOM   2054  N   GLU B 257      28.758 -17.998   5.688  1.00 93.50           N  
ATOM   2055  CA  GLU B 257      29.945 -18.772   5.336  1.00 93.50           C  
ATOM   2056  C   GLU B 257      29.649 -19.751   4.204  1.00 93.50           C  
ATOM   2057  CB  GLU B 257      30.477 -19.525   6.558  1.00 93.50           C  
ATOM   2058  O   GLU B 257      30.562 -20.195   3.506  1.00 93.50           O  
ATOM   2059  CG  GLU B 257      31.010 -18.617   7.657  1.00 93.50           C  
ATOM   2060  CD  GLU B 257      31.695 -19.375   8.782  1.00 93.50           C  
ATOM   2061  OE1 GLU B 257      32.234 -18.729   9.710  1.00 93.50           O  
ATOM   2062  OE2 GLU B 257      31.695 -20.625   8.736  1.00 93.50           O  
ATOM   2063  N   ARG B 258      28.406 -20.055   3.984  1.00 94.53           N  
ATOM   2064  CA  ARG B 258      28.015 -21.004   2.947  1.00 94.53           C  
ATOM   2065  C   ARG B 258      28.427 -20.506   1.566  1.00 94.53           C  
ATOM   2066  CB  ARG B 258      26.505 -21.252   2.986  1.00 94.53           C  
ATOM   2067  O   ARG B 258      28.570 -21.298   0.632  1.00 94.53           O  
ATOM   2068  CG  ARG B 258      26.057 -22.147   4.130  1.00 94.53           C  
ATOM   2069  CD  ARG B 258      24.567 -22.452   4.057  1.00 94.53           C  
ATOM   2070  NE  ARG B 258      23.769 -21.395   4.671  1.00 94.53           N  
ATOM   2071  NH1 ARG B 258      21.730 -22.346   4.148  1.00 94.53           N  
ATOM   2072  NH2 ARG B 258      21.814 -20.358   5.286  1.00 94.53           N  
ATOM   2073  CZ  ARG B 258      22.440 -21.369   4.700  1.00 94.53           C  
ATOM   2074  N   ILE B 259      28.644 -19.227   1.508  1.00 95.95           N  
ATOM   2075  CA  ILE B 259      28.991 -18.627   0.224  1.00 95.95           C  
ATOM   2076  C   ILE B 259      30.312 -19.206  -0.277  1.00 95.95           C  
ATOM   2077  CB  ILE B 259      29.085 -17.088   0.327  1.00 95.95           C  
ATOM   2078  O   ILE B 259      30.550 -19.269  -1.486  1.00 95.95           O  
ATOM   2079  CG1 ILE B 259      29.073 -16.457  -1.070  1.00 95.95           C  
ATOM   2080  CG2 ILE B 259      30.338 -16.674   1.105  1.00 95.95           C  
ATOM   2081  CD1 ILE B 259      28.691 -14.983  -1.081  1.00 95.95           C  
ATOM   2082  N   THR B 260      31.174 -19.641   0.634  1.00 96.05           N  
ATOM   2083  CA  THR B 260      32.477 -20.190   0.276  1.00 96.05           C  
ATOM   2084  C   THR B 260      32.320 -21.469  -0.541  1.00 96.05           C  
ATOM   2085  CB  THR B 260      33.325 -20.478   1.528  1.00 96.05           C  
ATOM   2086  O   THR B 260      32.883 -21.590  -1.631  1.00 96.05           O  
ATOM   2087  CG2 THR B 260      34.729 -20.939   1.148  1.00 96.05           C  
ATOM   2088  OG1 THR B 260      33.424 -19.285   2.316  1.00 96.05           O  
ATOM   2089  N   GLU B 261      31.505 -22.377  -0.074  1.00 94.79           N  
ATOM   2090  CA  GLU B 261      31.271 -23.649  -0.753  1.00 94.79           C  
ATOM   2091  C   GLU B 261      30.481 -23.449  -2.043  1.00 94.79           C  
ATOM   2092  CB  GLU B 261      30.535 -24.624   0.170  1.00 94.79           C  
ATOM   2093  O   GLU B 261      30.733 -24.124  -3.043  1.00 94.79           O  
ATOM   2094  CG  GLU B 261      30.320 -26.002  -0.438  1.00 94.79           C  
ATOM   2095  CD  GLU B 261      29.561 -26.950   0.477  1.00 94.79           C  
ATOM   2096  OE1 GLU B 261      29.307 -28.108   0.075  1.00 94.79           O  
ATOM   2097  OE2 GLU B 261      29.217 -26.530   1.604  1.00 94.79           O  
ATOM   2098  N   LEU B 262      29.649 -22.464  -2.095  1.00 96.28           N  
ATOM   2099  CA  LEU B 262      28.715 -22.294  -3.202  1.00 96.28           C  
ATOM   2100  C   LEU B 262      29.355 -21.501  -4.337  1.00 96.28           C  
ATOM   2101  CB  LEU B 262      27.442 -21.590  -2.727  1.00 96.28           C  
ATOM   2102  O   LEU B 262      29.191 -21.845  -5.510  1.00 96.28           O  
ATOM   2103  CG  LEU B 262      26.535 -22.388  -1.789  1.00 96.28           C  
ATOM   2104  CD1 LEU B 262      25.414 -21.503  -1.255  1.00 96.28           C  
ATOM   2105  CD2 LEU B 262      25.965 -23.608  -2.506  1.00 96.28           C  
ATOM   2106  N   MET B 263      30.214 -20.496  -4.002  1.00 94.44           N  
ATOM   2107  CA  MET B 263      30.696 -19.596  -5.046  1.00 94.44           C  
ATOM   2108  C   MET B 263      32.204 -19.396  -4.938  1.00 94.44           C  
ATOM   2109  CB  MET B 263      29.983 -18.246  -4.964  1.00 94.44           C  
ATOM   2110  O   MET B 263      32.814 -18.765  -5.803  1.00 94.44           O  
ATOM   2111  CG  MET B 263      28.487 -18.326  -5.221  1.00 94.44           C  
ATOM   2112  SD  MET B 263      27.695 -16.672  -5.291  1.00 94.44           S  
ATOM   2113  CE  MET B 263      28.352 -16.070  -6.871  1.00 94.44           C  
ATOM   2114  N   GLY B 264      32.813 -19.830  -3.796  1.00 94.38           N  
ATOM   2115  CA  GLY B 264      34.259 -19.796  -3.645  1.00 94.38           C  
ATOM   2116  C   GLY B 264      34.756 -18.554  -2.929  1.00 94.38           C  
ATOM   2117  O   GLY B 264      35.961 -18.384  -2.734  1.00 94.38           O  
ATOM   2118  N   TYR B 265      33.796 -17.668  -2.526  1.00 95.37           N  
ATOM   2119  CA  TYR B 265      34.197 -16.446  -1.838  1.00 95.37           C  
ATOM   2120  C   TYR B 265      34.270 -16.667  -0.332  1.00 95.37           C  
ATOM   2121  CB  TYR B 265      33.222 -15.307  -2.152  1.00 95.37           C  
ATOM   2122  O   TYR B 265      33.471 -17.420   0.231  1.00 95.37           O  
ATOM   2123  CG  TYR B 265      33.267 -14.848  -3.589  1.00 95.37           C  
ATOM   2124  CD1 TYR B 265      34.332 -14.086  -4.064  1.00 95.37           C  
ATOM   2125  CD2 TYR B 265      32.245 -15.175  -4.474  1.00 95.37           C  
ATOM   2126  CE1 TYR B 265      34.376 -13.659  -5.387  1.00 95.37           C  
ATOM   2127  CE2 TYR B 265      32.280 -14.754  -5.799  1.00 95.37           C  
ATOM   2128  OH  TYR B 265      33.387 -13.578  -7.557  1.00 95.37           O  
ATOM   2129  CZ  TYR B 265      33.348 -13.998  -6.246  1.00 95.37           C  
ATOM   2130  N   GLU B 266      35.346 -16.095   0.248  1.00 95.26           N  
ATOM   2131  CA  GLU B 266      35.316 -15.963   1.702  1.00 95.26           C  
ATOM   2132  C   GLU B 266      34.492 -14.752   2.130  1.00 95.26           C  
ATOM   2133  CB  GLU B 266      36.737 -15.857   2.261  1.00 95.26           C  
ATOM   2134  O   GLU B 266      34.617 -13.672   1.547  1.00 95.26           O  
ATOM   2135  CG  GLU B 266      37.557 -17.129   2.104  1.00 95.26           C  
ATOM   2136  CD  GLU B 266      37.028 -18.289   2.933  1.00 95.26           C  
ATOM   2137  OE1 GLU B 266      37.101 -19.450   2.468  1.00 95.26           O  
ATOM   2138  OE2 GLU B 266      36.536 -18.035   4.055  1.00 95.26           O  
ATOM   2139  N   PRO B 267      33.632 -14.852   3.082  1.00 95.96           N  
ATOM   2140  CA  PRO B 267      32.742 -13.764   3.495  1.00 95.96           C  
ATOM   2141  C   PRO B 267      33.483 -12.447   3.716  1.00 95.96           C  
ATOM   2142  CB  PRO B 267      32.141 -14.279   4.806  1.00 95.96           C  
ATOM   2143  O   PRO B 267      33.000 -11.387   3.309  1.00 95.96           O  
ATOM   2144  CG  PRO B 267      32.201 -15.769   4.694  1.00 95.96           C  
ATOM   2145  CD  PRO B 267      33.429 -16.139   3.912  1.00 95.96           C  
ATOM   2146  N   GLU B 268      34.672 -12.487   4.239  1.00 94.98           N  
ATOM   2147  CA  GLU B 268      35.456 -11.294   4.548  1.00 94.98           C  
ATOM   2148  C   GLU B 268      35.844 -10.544   3.276  1.00 94.98           C  
ATOM   2149  CB  GLU B 268      36.710 -11.665   5.343  1.00 94.98           C  
ATOM   2150  O   GLU B 268      35.998  -9.321   3.293  1.00 94.98           O  
ATOM   2151  CG  GLU B 268      36.415 -12.260   6.713  1.00 94.98           C  
ATOM   2152  CD  GLU B 268      36.048 -13.734   6.661  1.00 94.98           C  
ATOM   2153  OE1 GLU B 268      35.450 -14.245   7.634  1.00 94.98           O  
ATOM   2154  OE2 GLU B 268      36.363 -14.384   5.639  1.00 94.98           O  
ATOM   2155  N   GLU B 269      35.943 -11.301   2.243  1.00 93.41           N  
ATOM   2156  CA  GLU B 269      36.326 -10.708   0.965  1.00 93.41           C  
ATOM   2157  C   GLU B 269      35.203  -9.843   0.399  1.00 93.41           C  
ATOM   2158  CB  GLU B 269      36.709 -11.797  -0.040  1.00 93.41           C  
ATOM   2159  O   GLU B 269      35.452  -8.938  -0.400  1.00 93.41           O  
ATOM   2160  CG  GLU B 269      37.921 -12.618   0.375  1.00 93.41           C  
ATOM   2161  CD  GLU B 269      38.220 -13.768  -0.574  1.00 93.41           C  
ATOM   2162  OE1 GLU B 269      39.244 -14.462  -0.383  1.00 93.41           O  
ATOM   2163  OE2 GLU B 269      37.424 -13.975  -1.518  1.00 93.41           O  
ATOM   2164  N   LEU B 270      34.002 -10.108   0.826  1.00 96.25           N  
ATOM   2165  CA  LEU B 270      32.844  -9.459   0.223  1.00 96.25           C  
ATOM   2166  C   LEU B 270      32.435  -8.225   1.020  1.00 96.25           C  
ATOM   2167  CB  LEU B 270      31.668 -10.435   0.133  1.00 96.25           C  
ATOM   2168  O   LEU B 270      31.793  -7.318   0.484  1.00 96.25           O  
ATOM   2169  CG  LEU B 270      31.878 -11.670  -0.745  1.00 96.25           C  
ATOM   2170  CD1 LEU B 270      30.663 -12.588  -0.669  1.00 96.25           C  
ATOM   2171  CD2 LEU B 270      32.155 -11.260  -2.188  1.00 96.25           C  
ATOM   2172  N   LEU B 271      32.861  -8.122   2.216  1.00 96.69           N  
ATOM   2173  CA  LEU B 271      32.434  -7.044   3.102  1.00 96.69           C  
ATOM   2174  C   LEU B 271      32.860  -5.687   2.552  1.00 96.69           C  
ATOM   2175  CB  LEU B 271      33.013  -7.243   4.505  1.00 96.69           C  
ATOM   2176  O   LEU B 271      34.028  -5.489   2.211  1.00 96.69           O  
ATOM   2177  CG  LEU B 271      32.515  -8.466   5.277  1.00 96.69           C  
ATOM   2178  CD1 LEU B 271      33.266  -8.601   6.598  1.00 96.69           C  
ATOM   2179  CD2 LEU B 271      31.012  -8.372   5.518  1.00 96.69           C  
ATOM   2180  N   GLY B 272      31.927  -4.741   2.446  1.00 95.04           N  
ATOM   2181  CA  GLY B 272      32.196  -3.393   1.970  1.00 95.04           C  
ATOM   2182  C   GLY B 272      32.131  -3.270   0.459  1.00 95.04           C  
ATOM   2183  O   GLY B 272      32.135  -2.161  -0.079  1.00 95.04           O  
ATOM   2184  N   ARG B 273      32.012  -4.417  -0.226  1.00 95.26           N  
ATOM   2185  CA  ARG B 273      31.942  -4.391  -1.683  1.00 95.26           C  
ATOM   2186  C   ARG B 273      30.494  -4.335  -2.161  1.00 95.26           C  
ATOM   2187  CB  ARG B 273      32.643  -5.614  -2.278  1.00 95.26           C  
ATOM   2188  O   ARG B 273      29.597  -4.863  -1.501  1.00 95.26           O  
ATOM   2189  CG  ARG B 273      34.140  -5.654  -2.014  1.00 95.26           C  
ATOM   2190  CD  ARG B 273      34.845  -6.657  -2.916  1.00 95.26           C  
ATOM   2191  NE  ARG B 273      36.280  -6.400  -2.990  1.00 95.26           N  
ATOM   2192  NH1 ARG B 273      36.572  -7.449  -5.028  1.00 95.26           N  
ATOM   2193  NH2 ARG B 273      38.361  -6.495  -3.957  1.00 95.26           N  
ATOM   2194  CZ  ARG B 273      37.068  -6.782  -3.992  1.00 95.26           C  
ATOM   2195  N   SER B 274      30.331  -3.728  -3.282  1.00 95.84           N  
ATOM   2196  CA  SER B 274      28.991  -3.625  -3.851  1.00 95.84           C  
ATOM   2197  C   SER B 274      28.567  -4.936  -4.506  1.00 95.84           C  
ATOM   2198  CB  SER B 274      28.929  -2.491  -4.875  1.00 95.84           C  
ATOM   2199  O   SER B 274      29.338  -5.541  -5.253  1.00 95.84           O  
ATOM   2200  OG  SER B 274      27.684  -2.494  -5.553  1.00 95.84           O  
ATOM   2201  N   ILE B 275      27.394  -5.312  -4.280  1.00 95.61           N  
ATOM   2202  CA  ILE B 275      26.878  -6.559  -4.834  1.00 95.61           C  
ATOM   2203  C   ILE B 275      26.824  -6.462  -6.357  1.00 95.61           C  
ATOM   2204  CB  ILE B 275      25.479  -6.893  -4.269  1.00 95.61           C  
ATOM   2205  O   ILE B 275      26.817  -7.482  -7.050  1.00 95.61           O  
ATOM   2206  CG1 ILE B 275      25.101  -8.341  -4.599  1.00 95.61           C  
ATOM   2207  CG2 ILE B 275      24.431  -5.916  -4.810  1.00 95.61           C  
ATOM   2208  CD1 ILE B 275      23.940  -8.881  -3.776  1.00 95.61           C  
ATOM   2209  N   TYR B 276      26.729  -5.253  -6.889  1.00 94.05           N  
ATOM   2210  CA  TYR B 276      26.604  -5.027  -8.324  1.00 94.05           C  
ATOM   2211  C   TYR B 276      27.852  -5.496  -9.061  1.00 94.05           C  
ATOM   2212  CB  TYR B 276      26.351  -3.545  -8.615  1.00 94.05           C  
ATOM   2213  O   TYR B 276      27.812  -5.744 -10.269  1.00 94.05           O  
ATOM   2214  CG  TYR B 276      25.045  -3.031  -8.061  1.00 94.05           C  
ATOM   2215  CD1 TYR B 276      23.827  -3.463  -8.581  1.00 94.05           C  
ATOM   2216  CD2 TYR B 276      25.026  -2.112  -7.017  1.00 94.05           C  
ATOM   2217  CE1 TYR B 276      22.621  -2.991  -8.074  1.00 94.05           C  
ATOM   2218  CE2 TYR B 276      23.825  -1.634  -6.502  1.00 94.05           C  
ATOM   2219  OH  TYR B 276      21.438  -1.607  -6.531  1.00 94.05           O  
ATOM   2220  CZ  TYR B 276      22.630  -2.078  -7.036  1.00 94.05           C  
ATOM   2221  N   GLU B 277      28.922  -5.699  -8.366  1.00 93.64           N  
ATOM   2222  CA  GLU B 277      30.168  -6.171  -8.963  1.00 93.64           C  
ATOM   2223  C   GLU B 277      30.105  -7.666  -9.263  1.00 93.64           C  
ATOM   2224  CB  GLU B 277      31.354  -5.868  -8.043  1.00 93.64           C  
ATOM   2225  O   GLU B 277      30.950  -8.195  -9.988  1.00 93.64           O  
ATOM   2226  CG  GLU B 277      31.595  -4.383  -7.819  1.00 93.64           C  
ATOM   2227  CD  GLU B 277      32.742  -4.099  -6.861  1.00 93.64           C  
ATOM   2228  OE1 GLU B 277      32.888  -2.937  -6.418  1.00 93.64           O  
ATOM   2229  OE2 GLU B 277      33.500  -5.045  -6.553  1.00 93.64           O  
ATOM   2230  N   TYR B 278      29.113  -8.275  -8.764  1.00 95.50           N  
ATOM   2231  CA  TYR B 278      29.096  -9.732  -8.834  1.00 95.50           C  
ATOM   2232  C   TYR B 278      27.946 -10.223  -9.705  1.00 95.50           C  
ATOM   2233  CB  TYR B 278      28.984 -10.337  -7.431  1.00 95.50           C  
ATOM   2234  O   TYR B 278      27.737 -11.430  -9.846  1.00 95.50           O  
ATOM   2235  CG  TYR B 278      30.136  -9.981  -6.523  1.00 95.50           C  
ATOM   2236  CD1 TYR B 278      31.316 -10.722  -6.539  1.00 95.50           C  
ATOM   2237  CD2 TYR B 278      30.047  -8.905  -5.646  1.00 95.50           C  
ATOM   2238  CE1 TYR B 278      32.379 -10.399  -5.702  1.00 95.50           C  
ATOM   2239  CE2 TYR B 278      31.104  -8.573  -4.805  1.00 95.50           C  
ATOM   2240  OH  TYR B 278      33.313  -9.000  -4.010  1.00 95.50           O  
ATOM   2241  CZ  TYR B 278      32.264  -9.324  -4.840  1.00 95.50           C  
ATOM   2242  N   TYR B 279      27.208  -9.281 -10.243  1.00 96.05           N  
ATOM   2243  CA  TYR B 279      26.123  -9.640 -11.149  1.00 96.05           C  
ATOM   2244  C   TYR B 279      26.638  -9.818 -12.573  1.00 96.05           C  
ATOM   2245  CB  TYR B 279      25.024  -8.574 -11.122  1.00 96.05           C  
ATOM   2246  O   TYR B 279      27.545  -9.103 -13.005  1.00 96.05           O  
ATOM   2247  CG  TYR B 279      24.265  -8.518  -9.818  1.00 96.05           C  
ATOM   2248  CD1 TYR B 279      24.051  -9.670  -9.064  1.00 96.05           C  
ATOM   2249  CD2 TYR B 279      23.759  -7.315  -9.339  1.00 96.05           C  
ATOM   2250  CE1 TYR B 279      23.351  -9.624  -7.864  1.00 96.05           C  
ATOM   2251  CE2 TYR B 279      23.057  -7.257  -8.139  1.00 96.05           C  
ATOM   2252  OH  TYR B 279      22.164  -8.364  -6.222  1.00 96.05           O  
ATOM   2253  CZ  TYR B 279      22.858  -8.415  -7.410  1.00 96.05           C  
ATOM   2254  N   HIS B 280      26.056 -10.776 -13.227  1.00 95.35           N  
ATOM   2255  CA  HIS B 280      26.313 -10.869 -14.660  1.00 95.35           C  
ATOM   2256  C   HIS B 280      25.768  -9.650 -15.398  1.00 95.35           C  
ATOM   2257  CB  HIS B 280      25.698 -12.147 -15.233  1.00 95.35           C  
ATOM   2258  O   HIS B 280      24.630  -9.236 -15.166  1.00 95.35           O  
ATOM   2259  CG  HIS B 280      26.246 -12.529 -16.571  1.00 95.35           C  
ATOM   2260  CD2 HIS B 280      27.081 -13.529 -16.938  1.00 95.35           C  
ATOM   2261  ND1 HIS B 280      25.941 -11.838 -17.724  1.00 95.35           N  
ATOM   2262  CE1 HIS B 280      26.567 -12.400 -18.745  1.00 95.35           C  
ATOM   2263  NE2 HIS B 280      27.265 -13.428 -18.295  1.00 95.35           N  
ATOM   2264  N   ALA B 281      26.486  -9.087 -16.312  1.00 92.95           N  
ATOM   2265  CA  ALA B 281      26.176  -7.818 -16.966  1.00 92.95           C  
ATOM   2266  C   ALA B 281      24.858  -7.903 -17.730  1.00 92.95           C  
ATOM   2267  CB  ALA B 281      27.308  -7.415 -17.908  1.00 92.95           C  
ATOM   2268  O   ALA B 281      24.103  -6.929 -17.788  1.00 92.95           O  
ATOM   2269  N   LEU B 282      24.540  -9.081 -18.256  1.00 94.87           N  
ATOM   2270  CA  LEU B 282      23.346  -9.236 -19.080  1.00 94.87           C  
ATOM   2271  C   LEU B 282      22.086  -9.211 -18.220  1.00 94.87           C  
ATOM   2272  CB  LEU B 282      23.408 -10.542 -19.876  1.00 94.87           C  
ATOM   2273  O   LEU B 282      20.978  -9.064 -18.740  1.00 94.87           O  
ATOM   2274  CG  LEU B 282      24.414 -10.587 -21.027  1.00 94.87           C  
ATOM   2275  CD1 LEU B 282      24.438 -11.976 -21.656  1.00 94.87           C  
ATOM   2276  CD2 LEU B 282      24.079  -9.527 -22.071  1.00 94.87           C  
ATOM   2277  N   ASP B 283      22.242  -9.290 -16.901  1.00 95.63           N  
ATOM   2278  CA  ASP B 283      21.086  -9.312 -16.010  1.00 95.63           C  
ATOM   2279  C   ASP B 283      20.897  -7.962 -15.322  1.00 95.63           C  
ATOM   2280  CB  ASP B 283      21.237 -10.419 -14.963  1.00 95.63           C  
ATOM   2281  O   ASP B 283      20.038  -7.819 -14.450  1.00 95.63           O  
ATOM   2282  CG  ASP B 283      21.234 -11.812 -15.569  1.00 95.63           C  
ATOM   2283  OD1 ASP B 283      20.582 -12.021 -16.614  1.00 95.63           O  
ATOM   2284  OD2 ASP B 283      21.888 -12.708 -14.993  1.00 95.63           O  
ATOM   2285  N   SER B 284      21.614  -6.926 -15.721  1.00 93.70           N  
ATOM   2286  CA  SER B 284      21.640  -5.621 -15.068  1.00 93.70           C  
ATOM   2287  C   SER B 284      20.281  -4.934 -15.149  1.00 93.70           C  
ATOM   2288  CB  SER B 284      22.710  -4.728 -15.698  1.00 93.70           C  
ATOM   2289  O   SER B 284      19.797  -4.385 -14.157  1.00 93.70           O  
ATOM   2290  OG  SER B 284      22.492  -4.587 -17.091  1.00 93.70           O  
ATOM   2291  N   ASP B 285      19.653  -4.996 -16.309  1.00 92.95           N  
ATOM   2292  CA  ASP B 285      18.374  -4.317 -16.488  1.00 92.95           C  
ATOM   2293  C   ASP B 285      17.303  -4.912 -15.576  1.00 92.95           C  
ATOM   2294  CB  ASP B 285      17.924  -4.396 -17.949  1.00 92.95           C  
ATOM   2295  O   ASP B 285      16.614  -4.182 -14.861  1.00 92.95           O  
ATOM   2296  CG  ASP B 285      18.812  -3.598 -18.887  1.00 92.95           C  
ATOM   2297  OD1 ASP B 285      19.497  -2.659 -18.427  1.00 92.95           O  
ATOM   2298  OD2 ASP B 285      18.823  -3.908 -20.098  1.00 92.95           O  
ATOM   2299  N   HIS B 286      17.250  -6.245 -15.617  1.00 93.50           N  
ATOM   2300  CA  HIS B 286      16.298  -6.974 -14.786  1.00 93.50           C  
ATOM   2301  C   HIS B 286      16.512  -6.670 -13.307  1.00 93.50           C  
ATOM   2302  CB  HIS B 286      16.412  -8.479 -15.035  1.00 93.50           C  
ATOM   2303  O   HIS B 286      15.560  -6.360 -12.588  1.00 93.50           O  
ATOM   2304  CG  HIS B 286      15.655  -9.309 -14.047  1.00 93.50           C  
ATOM   2305  CD2 HIS B 286      16.085 -10.175 -13.099  1.00 93.50           C  
ATOM   2306  ND1 HIS B 286      14.280  -9.302 -13.968  1.00 93.50           N  
ATOM   2307  CE1 HIS B 286      13.895 -10.129 -13.011  1.00 93.50           C  
ATOM   2308  NE2 HIS B 286      14.972 -10.672 -12.468  1.00 93.50           N  
ATOM   2309  N   LEU B 287      17.686  -6.582 -12.864  1.00 95.95           N  
ATOM   2310  CA  LEU B 287      18.011  -6.383 -11.456  1.00 95.95           C  
ATOM   2311  C   LEU B 287      17.791  -4.931 -11.047  1.00 95.95           C  
ATOM   2312  CB  LEU B 287      19.460  -6.790 -11.177  1.00 95.95           C  
ATOM   2313  O   LEU B 287      17.392  -4.654  -9.913  1.00 95.95           O  
ATOM   2314  CG  LEU B 287      19.741  -8.292 -11.103  1.00 95.95           C  
ATOM   2315  CD1 LEU B 287      21.243  -8.547 -11.034  1.00 95.95           C  
ATOM   2316  CD2 LEU B 287      19.032  -8.910  -9.903  1.00 95.95           C  
ATOM   2317  N   THR B 288      18.053  -4.086 -11.987  1.00 93.38           N  
ATOM   2318  CA  THR B 288      17.801  -2.675 -11.712  1.00 93.38           C  
ATOM   2319  C   THR B 288      16.321  -2.435 -11.430  1.00 93.38           C  
ATOM   2320  CB  THR B 288      18.253  -1.788 -12.887  1.00 93.38           C  
ATOM   2321  O   THR B 288      15.969  -1.789 -10.441  1.00 93.38           O  
ATOM   2322  CG2 THR B 288      18.012  -0.313 -12.586  1.00 93.38           C  
ATOM   2323  OG1 THR B 288      19.652  -1.994 -13.123  1.00 93.38           O  
ATOM   2324  N   LYS B 289      15.500  -3.000 -12.234  1.00 92.75           N  
ATOM   2325  CA  LYS B 289      14.059  -2.867 -12.042  1.00 92.75           C  
ATOM   2326  C   LYS B 289      13.623  -3.475 -10.713  1.00 92.75           C  
ATOM   2327  CB  LYS B 289      13.301  -3.528 -13.195  1.00 92.75           C  
ATOM   2328  O   LYS B 289      12.845  -2.870  -9.972  1.00 92.75           O  
ATOM   2329  CG  LYS B 289      11.789  -3.383 -13.105  1.00 92.75           C  
ATOM   2330  CD  LYS B 289      11.090  -4.095 -14.256  1.00 92.75           C  
ATOM   2331  CE  LYS B 289       9.575  -4.031 -14.115  1.00 92.75           C  
ATOM   2332  NZ  LYS B 289       8.888  -4.886 -15.130  1.00 92.75           N  
ATOM   2333  N   THR B 290      14.127  -4.614 -10.432  1.00 94.93           N  
ATOM   2334  CA  THR B 290      13.785  -5.324  -9.204  1.00 94.93           C  
ATOM   2335  C   THR B 290      14.208  -4.518  -7.979  1.00 94.93           C  
ATOM   2336  CB  THR B 290      14.446  -6.714  -9.159  1.00 94.93           C  
ATOM   2337  O   THR B 290      13.459  -4.421  -7.004  1.00 94.93           O  
ATOM   2338  CG2 THR B 290      14.066  -7.463  -7.886  1.00 94.93           C  
ATOM   2339  OG1 THR B 290      14.018  -7.476 -10.295  1.00 94.93           O  
ATOM   2340  N   HIS B 291      15.323  -3.911  -8.033  1.00 94.50           N  
ATOM   2341  CA  HIS B 291      15.830  -3.131  -6.910  1.00 94.50           C  
ATOM   2342  C   HIS B 291      15.016  -1.857  -6.711  1.00 94.50           C  
ATOM   2343  CB  HIS B 291      17.305  -2.784  -7.120  1.00 94.50           C  
ATOM   2344  O   HIS B 291      14.798  -1.424  -5.577  1.00 94.50           O  
ATOM   2345  CG  HIS B 291      18.233  -3.929  -6.862  1.00 94.50           C  
ATOM   2346  CD2 HIS B 291      17.987  -5.202  -6.475  1.00 94.50           C  
ATOM   2347  ND1 HIS B 291      19.600  -3.823  -6.997  1.00 94.50           N  
ATOM   2348  CE1 HIS B 291      20.157  -4.986  -6.703  1.00 94.50           C  
ATOM   2349  NE2 HIS B 291      19.200  -5.840  -6.383  1.00 94.50           N  
ATOM   2350  N   HIS B 292      14.602  -1.366  -7.885  1.00 91.62           N  
ATOM   2351  CA  HIS B 292      13.692  -0.234  -7.764  1.00 91.62           C  
ATOM   2352  C   HIS B 292      12.421  -0.625  -7.017  1.00 91.62           C  
ATOM   2353  CB  HIS B 292      13.338   0.320  -9.146  1.00 91.62           C  
ATOM   2354  O   HIS B 292      12.000   0.073  -6.092  1.00 91.62           O  
ATOM   2355  CG  HIS B 292      12.542   1.585  -9.100  1.00 91.62           C  
ATOM   2356  CD2 HIS B 292      12.933   2.881  -9.090  1.00 91.62           C  
ATOM   2357  ND1 HIS B 292      11.165   1.597  -9.055  1.00 91.62           N  
ATOM   2358  CE1 HIS B 292      10.742   2.849  -9.020  1.00 91.62           C  
ATOM   2359  NE2 HIS B 292      11.796   3.648  -9.040  1.00 91.62           N  
ATOM   2360  N   ASP B 293      11.920  -1.752  -7.357  1.00 93.28           N  
ATOM   2361  CA  ASP B 293      10.726  -2.254  -6.685  1.00 93.28           C  
ATOM   2362  C   ASP B 293      10.997  -2.515  -5.205  1.00 93.28           C  
ATOM   2363  CB  ASP B 293      10.227  -3.533  -7.362  1.00 93.28           C  
ATOM   2364  O   ASP B 293      10.154  -2.225  -4.354  1.00 93.28           O  
ATOM   2365  CG  ASP B 293       9.556  -3.273  -8.699  1.00 93.28           C  
ATOM   2366  OD1 ASP B 293       9.150  -2.121  -8.965  1.00 93.28           O  
ATOM   2367  OD2 ASP B 293       9.429  -4.229  -9.494  1.00 93.28           O  
ATOM   2368  N   MET B 294      12.094  -3.028  -4.932  1.00 93.73           N  
ATOM   2369  CA  MET B 294      12.485  -3.336  -3.559  1.00 93.73           C  
ATOM   2370  C   MET B 294      12.434  -2.088  -2.685  1.00 93.73           C  
ATOM   2371  CB  MET B 294      13.889  -3.943  -3.523  1.00 93.73           C  
ATOM   2372  O   MET B 294      11.827  -2.101  -1.613  1.00 93.73           O  
ATOM   2373  CG  MET B 294      14.375  -4.279  -2.123  1.00 93.73           C  
ATOM   2374  SD  MET B 294      16.089  -4.935  -2.112  1.00 93.73           S  
ATOM   2375  CE  MET B 294      16.997  -3.467  -2.673  1.00 93.73           C  
ATOM   2376  N   PHE B 295      12.962  -1.022  -3.205  1.00 89.77           N  
ATOM   2377  CA  PHE B 295      13.043   0.203  -2.418  1.00 89.77           C  
ATOM   2378  C   PHE B 295      11.684   0.887  -2.340  1.00 89.77           C  
ATOM   2379  CB  PHE B 295      14.079   1.160  -3.016  1.00 89.77           C  
ATOM   2380  O   PHE B 295      11.384   1.574  -1.361  1.00 89.77           O  
ATOM   2381  CG  PHE B 295      15.502   0.793  -2.693  1.00 89.77           C  
ATOM   2382  CD1 PHE B 295      15.977   0.873  -1.389  1.00 89.77           C  
ATOM   2383  CD2 PHE B 295      16.367   0.368  -3.693  1.00 89.77           C  
ATOM   2384  CE1 PHE B 295      17.294   0.534  -1.087  1.00 89.77           C  
ATOM   2385  CE2 PHE B 295      17.684   0.028  -3.399  1.00 89.77           C  
ATOM   2386  CZ  PHE B 295      18.146   0.112  -2.096  1.00 89.77           C  
ATOM   2387  N   THR B 296      10.892   0.548  -3.310  1.00 86.99           N  
ATOM   2388  CA  THR B 296       9.573   1.170  -3.340  1.00 86.99           C  
ATOM   2389  C   THR B 296       8.578   0.368  -2.506  1.00 86.99           C  
ATOM   2390  CB  THR B 296       9.049   1.300  -4.782  1.00 86.99           C  
ATOM   2391  O   THR B 296       7.810   0.938  -1.728  1.00 86.99           O  
ATOM   2392  CG2 THR B 296       7.710   2.030  -4.818  1.00 86.99           C  
ATOM   2393  OG1 THR B 296      10.001   2.033  -5.565  1.00 86.99           O  
ATOM   2394  N   LYS B 297       8.673  -0.950  -2.519  1.00 87.99           N  
ATOM   2395  CA  LYS B 297       7.645  -1.802  -1.928  1.00 87.99           C  
ATOM   2396  C   LYS B 297       8.131  -2.422  -0.621  1.00 87.99           C  
ATOM   2397  CB  LYS B 297       7.229  -2.900  -2.907  1.00 87.99           C  
ATOM   2398  O   LYS B 297       7.323  -2.848   0.208  1.00 87.99           O  
ATOM   2399  CG  LYS B 297       6.597  -2.380  -4.189  1.00 87.99           C  
ATOM   2400  CD  LYS B 297       6.029  -3.514  -5.033  1.00 87.99           C  
ATOM   2401  CE  LYS B 297       5.375  -2.992  -6.305  1.00 87.99           C  
ATOM   2402  NZ  LYS B 297       4.645  -4.071  -7.036  1.00 87.99           N  
ATOM   2403  N   GLY B 298       9.446  -2.372  -0.459  1.00 89.96           N  
ATOM   2404  CA  GLY B 298      10.004  -2.860   0.793  1.00 89.96           C  
ATOM   2405  C   GLY B 298      10.505  -4.289   0.706  1.00 89.96           C  
ATOM   2406  O   GLY B 298      11.448  -4.665   1.405  1.00 89.96           O  
ATOM   2407  N   GLN B 299       9.866  -5.111  -0.163  1.00 94.11           N  
ATOM   2408  CA  GLN B 299      10.268  -6.497  -0.377  1.00 94.11           C  
ATOM   2409  C   GLN B 299      10.171  -6.877  -1.852  1.00 94.11           C  
ATOM   2410  CB  GLN B 299       9.410  -7.442   0.466  1.00 94.11           C  
ATOM   2411  O   GLN B 299       9.351  -6.324  -2.588  1.00 94.11           O  
ATOM   2412  CG  GLN B 299       9.566  -7.240   1.967  1.00 94.11           C  
ATOM   2413  CD  GLN B 299       8.705  -8.188   2.780  1.00 94.11           C  
ATOM   2414  NE2 GLN B 299       9.341  -9.152   3.436  1.00 94.11           N  
ATOM   2415  OE1 GLN B 299       7.477  -8.053   2.819  1.00 94.11           O  
ATOM   2416  N   VAL B 300      11.078  -7.840  -2.226  1.00 97.26           N  
ATOM   2417  CA  VAL B 300      11.008  -8.307  -3.606  1.00 97.26           C  
ATOM   2418  C   VAL B 300      11.579  -9.720  -3.703  1.00 97.26           C  
ATOM   2419  CB  VAL B 300      11.763  -7.360  -4.565  1.00 97.26           C  
ATOM   2420  O   VAL B 300      12.298 -10.169  -2.807  1.00 97.26           O  
ATOM   2421  CG1 VAL B 300      11.092  -5.988  -4.608  1.00 97.26           C  
ATOM   2422  CG2 VAL B 300      13.226  -7.231  -4.145  1.00 97.26           C  
ATOM   2423  N   THR B 301      11.226 -10.475  -4.625  1.00 96.59           N  
ATOM   2424  CA  THR B 301      11.901 -11.679  -5.097  1.00 96.59           C  
ATOM   2425  C   THR B 301      12.462 -11.470  -6.500  1.00 96.59           C  
ATOM   2426  CB  THR B 301      10.949 -12.889  -5.096  1.00 96.59           C  
ATOM   2427  O   THR B 301      11.739 -11.052  -7.407  1.00 96.59           O  
ATOM   2428  CG2 THR B 301      11.683 -14.167  -5.490  1.00 96.59           C  
ATOM   2429  OG1 THR B 301      10.395 -13.054  -3.785  1.00 96.59           O  
ATOM   2430  N   THR B 302      13.748 -11.855  -6.495  1.00 91.90           N  
ATOM   2431  CA  THR B 302      14.395 -11.648  -7.786  1.00 91.90           C  
ATOM   2432  C   THR B 302      14.173 -12.848  -8.702  1.00 91.90           C  
ATOM   2433  CB  THR B 302      15.906 -11.397  -7.620  1.00 91.90           C  
ATOM   2434  O   THR B 302      13.928 -13.959  -8.228  1.00 91.90           O  
ATOM   2435  CG2 THR B 302      16.169 -10.222  -6.685  1.00 91.90           C  
ATOM   2436  OG1 THR B 302      16.522 -12.572  -7.078  1.00 91.90           O  
ATOM   2437  N   GLY B 303      13.466 -12.723  -9.968  1.00 91.39           N  
ATOM   2438  CA  GLY B 303      13.613 -13.831 -10.899  1.00 91.39           C  
ATOM   2439  C   GLY B 303      15.008 -14.425 -10.904  1.00 91.39           C  
ATOM   2440  O   GLY B 303      15.840 -14.076 -10.065  1.00 91.39           O  
ATOM   2441  N   GLN B 304      15.316 -15.413 -11.561  1.00 95.52           N  
ATOM   2442  CA  GLN B 304      16.634 -16.035 -11.633  1.00 95.52           C  
ATOM   2443  C   GLN B 304      17.629 -15.131 -12.355  1.00 95.52           C  
ATOM   2444  CB  GLN B 304      16.550 -17.390 -12.337  1.00 95.52           C  
ATOM   2445  O   GLN B 304      17.306 -14.544 -13.389  1.00 95.52           O  
ATOM   2446  CG  GLN B 304      15.700 -18.415 -11.598  1.00 95.52           C  
ATOM   2447  CD  GLN B 304      15.563 -19.721 -12.357  1.00 95.52           C  
ATOM   2448  NE2 GLN B 304      14.562 -20.516 -11.995  1.00 95.52           N  
ATOM   2449  OE1 GLN B 304      16.350 -20.013 -13.264  1.00 95.52           O  
ATOM   2450  N   TYR B 305      18.793 -14.965 -11.765  1.00 97.12           N  
ATOM   2451  CA  TYR B 305      19.877 -14.199 -12.369  1.00 97.12           C  
ATOM   2452  C   TYR B 305      21.219 -14.890 -12.155  1.00 97.12           C  
ATOM   2453  CB  TYR B 305      19.922 -12.782 -11.789  1.00 97.12           C  
ATOM   2454  O   TYR B 305      21.313 -15.853 -11.391  1.00 97.12           O  
ATOM   2455  CG  TYR B 305      20.300 -12.735 -10.329  1.00 97.12           C  
ATOM   2456  CD1 TYR B 305      19.337 -12.894  -9.335  1.00 97.12           C  
ATOM   2457  CD2 TYR B 305      21.619 -12.531  -9.940  1.00 97.12           C  
ATOM   2458  CE1 TYR B 305      19.680 -12.850  -7.987  1.00 97.12           C  
ATOM   2459  CE2 TYR B 305      21.974 -12.484  -8.595  1.00 97.12           C  
ATOM   2460  OH  TYR B 305      21.344 -12.600  -6.296  1.00 97.12           O  
ATOM   2461  CZ  TYR B 305      20.999 -12.645  -7.628  1.00 97.12           C  
ATOM   2462  N   ARG B 306      22.161 -14.463 -12.850  1.00 96.98           N  
ATOM   2463  CA  ARG B 306      23.481 -15.081 -12.763  1.00 96.98           C  
ATOM   2464  C   ARG B 306      24.404 -14.272 -11.858  1.00 96.98           C  
ATOM   2465  CB  ARG B 306      24.102 -15.221 -14.154  1.00 96.98           C  
ATOM   2466  O   ARG B 306      24.582 -13.069 -12.058  1.00 96.98           O  
ATOM   2467  CG  ARG B 306      23.395 -16.230 -15.045  1.00 96.98           C  
ATOM   2468  CD  ARG B 306      23.830 -16.101 -16.498  1.00 96.98           C  
ATOM   2469  NE  ARG B 306      23.258 -14.915 -17.129  1.00 96.98           N  
ATOM   2470  NH1 ARG B 306      23.988 -15.442 -19.257  1.00 96.98           N  
ATOM   2471  NH2 ARG B 306      22.789 -13.523 -18.894  1.00 96.98           N  
ATOM   2472  CZ  ARG B 306      23.346 -14.629 -18.425  1.00 96.98           C  
ATOM   2473  N   MET B 307      24.938 -14.932 -10.895  1.00 97.19           N  
ATOM   2474  CA  MET B 307      25.932 -14.347 -10.000  1.00 97.19           C  
ATOM   2475  C   MET B 307      27.314 -14.936 -10.262  1.00 97.19           C  
ATOM   2476  CB  MET B 307      25.537 -14.569  -8.539  1.00 97.19           C  
ATOM   2477  O   MET B 307      27.468 -16.156 -10.343  1.00 97.19           O  
ATOM   2478  CG  MET B 307      26.350 -13.746  -7.552  1.00 97.19           C  
ATOM   2479  SD  MET B 307      25.676 -13.825  -5.848  1.00 97.19           S  
ATOM   2480  CE  MET B 307      26.940 -12.875  -4.959  1.00 97.19           C  
ATOM   2481  N   LEU B 308      28.327 -14.147 -10.302  1.00 96.82           N  
ATOM   2482  CA  LEU B 308      29.663 -14.569 -10.706  1.00 96.82           C  
ATOM   2483  C   LEU B 308      30.366 -15.309  -9.573  1.00 96.82           C  
ATOM   2484  CB  LEU B 308      30.499 -13.361 -11.139  1.00 96.82           C  
ATOM   2485  O   LEU B 308      30.361 -14.849  -8.429  1.00 96.82           O  
ATOM   2486  CG  LEU B 308      29.938 -12.526 -12.291  1.00 96.82           C  
ATOM   2487  CD1 LEU B 308      30.829 -11.316 -12.551  1.00 96.82           C  
ATOM   2488  CD2 LEU B 308      29.800 -13.376 -13.550  1.00 96.82           C  
ATOM   2489  N   ALA B 309      30.949 -16.526  -9.962  1.00 96.35           N  
ATOM   2490  CA  ALA B 309      31.744 -17.289  -9.003  1.00 96.35           C  
ATOM   2491  C   ALA B 309      33.174 -16.761  -8.932  1.00 96.35           C  
ATOM   2492  CB  ALA B 309      31.745 -18.770  -9.372  1.00 96.35           C  
ATOM   2493  O   ALA B 309      33.641 -16.090  -9.856  1.00 96.35           O  
ATOM   2494  N   LYS B 310      33.885 -17.008  -7.871  1.00 94.64           N  
ATOM   2495  CA  LYS B 310      35.196 -16.427  -7.597  1.00 94.64           C  
ATOM   2496  C   LYS B 310      36.214 -16.845  -8.654  1.00 94.64           C  
ATOM   2497  CB  LYS B 310      35.685 -16.837  -6.207  1.00 94.64           C  
ATOM   2498  O   LYS B 310      36.968 -16.012  -9.162  1.00 94.64           O  
ATOM   2499  CG  LYS B 310      37.014 -16.211  -5.809  1.00 94.64           C  
ATOM   2500  CD  LYS B 310      37.414 -16.603  -4.393  1.00 94.64           C  
ATOM   2501  CE  LYS B 310      38.736 -15.965  -3.988  1.00 94.64           C  
ATOM   2502  NZ  LYS B 310      39.125 -16.334  -2.594  1.00 94.64           N  
ATOM   2503  N   ARG B 311      36.315 -18.125  -9.061  1.00 90.53           N  
ATOM   2504  CA  ARG B 311      37.369 -18.662  -9.915  1.00 90.53           C  
ATOM   2505  C   ARG B 311      36.890 -18.800 -11.356  1.00 90.53           C  
ATOM   2506  CB  ARG B 311      37.849 -20.017  -9.390  1.00 90.53           C  
ATOM   2507  O   ARG B 311      37.418 -19.614 -12.116  1.00 90.53           O  
ATOM   2508  CG  ARG B 311      38.562 -19.941  -8.050  1.00 90.53           C  
ATOM   2509  CD  ARG B 311      39.112 -21.296  -7.626  1.00 90.53           C  
ATOM   2510  NE  ARG B 311      39.709 -21.243  -6.294  1.00 90.53           N  
ATOM   2511  NH1 ARG B 311      40.178 -23.502  -6.188  1.00 90.53           N  
ATOM   2512  NH2 ARG B 311      40.722 -22.130  -4.434  1.00 90.53           N  
ATOM   2513  CZ  ARG B 311      40.201 -22.292  -5.642  1.00 90.53           C  
ATOM   2514  N   GLY B 312      35.880 -18.157 -11.714  1.00 92.28           N  
ATOM   2515  CA  GLY B 312      35.336 -18.194 -13.062  1.00 92.28           C  
ATOM   2516  C   GLY B 312      33.960 -18.828 -13.134  1.00 92.28           C  
ATOM   2517  O   GLY B 312      33.575 -19.590 -12.245  1.00 92.28           O  
ATOM   2518  N   GLY B 313      33.208 -18.567 -14.127  1.00 95.15           N  
ATOM   2519  CA  GLY B 313      31.853 -19.065 -14.296  1.00 95.15           C  
ATOM   2520  C   GLY B 313      30.832 -18.311 -13.464  1.00 95.15           C  
ATOM   2521  O   GLY B 313      31.101 -17.203 -12.997  1.00 95.15           O  
ATOM   2522  N   TYR B 314      29.620 -18.858 -13.393  1.00 96.75           N  
ATOM   2523  CA  TYR B 314      28.554 -18.218 -12.631  1.00 96.75           C  
ATOM   2524  C   TYR B 314      27.569 -19.252 -12.098  1.00 96.75           C  
ATOM   2525  CB  TYR B 314      27.816 -17.192 -13.496  1.00 96.75           C  
ATOM   2526  O   TYR B 314      27.617 -20.422 -12.485  1.00 96.75           O  
ATOM   2527  CG  TYR B 314      27.196 -17.780 -14.740  1.00 96.75           C  
ATOM   2528  CD1 TYR B 314      27.882 -17.776 -15.952  1.00 96.75           C  
ATOM   2529  CD2 TYR B 314      25.923 -18.339 -14.706  1.00 96.75           C  
ATOM   2530  CE1 TYR B 314      27.314 -18.315 -17.102  1.00 96.75           C  
ATOM   2531  CE2 TYR B 314      25.345 -18.880 -15.849  1.00 96.75           C  
ATOM   2532  OH  TYR B 314      25.480 -19.399 -18.175  1.00 96.75           O  
ATOM   2533  CZ  TYR B 314      26.047 -18.864 -17.041  1.00 96.75           C  
ATOM   2534  N   VAL B 315      26.768 -18.841 -11.125  1.00 97.39           N  
ATOM   2535  CA  VAL B 315      25.676 -19.663 -10.614  1.00 97.39           C  
ATOM   2536  C   VAL B 315      24.346 -18.941 -10.819  1.00 97.39           C  
ATOM   2537  CB  VAL B 315      25.872 -20.004  -9.120  1.00 97.39           C  
ATOM   2538  O   VAL B 315      24.296 -17.709 -10.824  1.00 97.39           O  
ATOM   2539  CG1 VAL B 315      27.148 -20.818  -8.915  1.00 97.39           C  
ATOM   2540  CG2 VAL B 315      25.910 -18.727  -8.283  1.00 97.39           C  
ATOM   2541  N   TRP B 316      23.328 -19.663 -11.026  1.00 97.62           N  
ATOM   2542  CA  TRP B 316      21.992 -19.078 -11.057  1.00 97.62           C  
ATOM   2543  C   TRP B 316      21.442 -18.903  -9.645  1.00 97.62           C  
ATOM   2544  CB  TRP B 316      21.042 -19.948 -11.885  1.00 97.62           C  
ATOM   2545  O   TRP B 316      21.517 -19.821  -8.825  1.00 97.62           O  
ATOM   2546  CG  TRP B 316      21.297 -19.893 -13.361  1.00 97.62           C  
ATOM   2547  CD1 TRP B 316      22.050 -20.762 -14.100  1.00 97.62           C  
ATOM   2548  CD2 TRP B 316      20.801 -18.912 -14.277  1.00 97.62           C  
ATOM   2549  CE2 TRP B 316      21.293 -19.249 -15.558  1.00 97.62           C  
ATOM   2550  CE3 TRP B 316      19.987 -17.780 -14.140  1.00 97.62           C  
ATOM   2551  NE1 TRP B 316      22.052 -20.381 -15.422  1.00 97.62           N  
ATOM   2552  CH2 TRP B 316      20.198 -17.391 -16.532  1.00 97.62           C  
ATOM   2553  CZ2 TRP B 316      20.997 -18.493 -16.695  1.00 97.62           C  
ATOM   2554  CZ3 TRP B 316      19.693 -17.029 -15.273  1.00 97.62           C  
ATOM   2555  N   VAL B 317      20.896 -17.644  -9.445  1.00 97.90           N  
ATOM   2556  CA  VAL B 317      20.452 -17.331  -8.091  1.00 97.90           C  
ATOM   2557  C   VAL B 317      19.071 -16.681  -8.137  1.00 97.90           C  
ATOM   2558  CB  VAL B 317      21.453 -16.404  -7.365  1.00 97.90           C  
ATOM   2559  O   VAL B 317      18.733 -15.995  -9.105  1.00 97.90           O  
ATOM   2560  CG1 VAL B 317      20.962 -16.076  -5.957  1.00 97.90           C  
ATOM   2561  CG2 VAL B 317      22.837 -17.050  -7.315  1.00 97.90           C  
ATOM   2562  N   GLU B 318      18.251 -16.959  -7.199  1.00 97.18           N  
ATOM   2563  CA  GLU B 318      17.027 -16.223  -6.897  1.00 97.18           C  
ATOM   2564  C   GLU B 318      17.078 -15.617  -5.497  1.00 97.18           C  
ATOM   2565  CB  GLU B 318      15.805 -17.135  -7.031  1.00 97.18           C  
ATOM   2566  O   GLU B 318      17.333 -16.323  -4.519  1.00 97.18           O  
ATOM   2567  CG  GLU B 318      14.476 -16.406  -6.891  1.00 97.18           C  
ATOM   2568  CD  GLU B 318      13.271 -17.310  -7.098  1.00 97.18           C  
ATOM   2569  OE1 GLU B 318      12.419 -17.405  -6.185  1.00 97.18           O  
ATOM   2570  OE2 GLU B 318      13.179 -17.930  -8.181  1.00 97.18           O  
ATOM   2571  N   THR B 319      16.768 -14.320  -5.431  1.00 97.44           N  
ATOM   2572  CA  THR B 319      16.951 -13.646  -4.150  1.00 97.44           C  
ATOM   2573  C   THR B 319      15.632 -13.058  -3.656  1.00 97.44           C  
ATOM   2574  CB  THR B 319      18.007 -12.529  -4.253  1.00 97.44           C  
ATOM   2575  O   THR B 319      14.880 -12.467  -4.432  1.00 97.44           O  
ATOM   2576  CG2 THR B 319      18.190 -11.821  -2.915  1.00 97.44           C  
ATOM   2577  OG1 THR B 319      19.258 -13.099  -4.655  1.00 97.44           O  
ATOM   2578  N   GLN B 320      15.349 -13.343  -2.415  1.00 95.54           N  
ATOM   2579  CA  GLN B 320      14.322 -12.592  -1.701  1.00 95.54           C  
ATOM   2580  C   GLN B 320      14.941 -11.494  -0.841  1.00 95.54           C  
ATOM   2581  CB  GLN B 320      13.479 -13.527  -0.833  1.00 95.54           C  
ATOM   2582  O   GLN B 320      15.684 -11.781   0.101  1.00 95.54           O  
ATOM   2583  CG  GLN B 320      12.662 -14.536  -1.629  1.00 95.54           C  
ATOM   2584  CD  GLN B 320      11.861 -15.472  -0.744  1.00 95.54           C  
ATOM   2585  NE2 GLN B 320      11.040 -16.314  -1.361  1.00 95.54           N  
ATOM   2586  OE1 GLN B 320      11.979 -15.438   0.485  1.00 95.54           O  
ATOM   2587  N   ALA B 321      14.552 -10.267  -1.176  1.00 97.47           N  
ATOM   2588  CA  ALA B 321      15.175  -9.135  -0.494  1.00 97.47           C  
ATOM   2589  C   ALA B 321      14.142  -8.332   0.290  1.00 97.47           C  
ATOM   2590  CB  ALA B 321      15.892  -8.237  -1.499  1.00 97.47           C  
ATOM   2591  O   ALA B 321      13.046  -8.063  -0.208  1.00 97.47           O  
ATOM   2592  N   THR B 322      14.542  -7.953   1.509  1.00 96.02           N  
ATOM   2593  CA  THR B 322      13.657  -7.191   2.383  1.00 96.02           C  
ATOM   2594  C   THR B 322      14.387  -5.989   2.976  1.00 96.02           C  
ATOM   2595  CB  THR B 322      13.100  -8.069   3.518  1.00 96.02           C  
ATOM   2596  O   THR B 322      15.472  -6.134   3.544  1.00 96.02           O  
ATOM   2597  CG2 THR B 322      12.110  -7.292   4.379  1.00 96.02           C  
ATOM   2598  OG1 THR B 322      12.435  -9.206   2.953  1.00 96.02           O  
ATOM   2599  N   VAL B 323      13.766  -4.868   2.854  1.00 93.34           N  
ATOM   2600  CA  VAL B 323      14.312  -3.680   3.502  1.00 93.34           C  
ATOM   2601  C   VAL B 323      13.970  -3.700   4.990  1.00 93.34           C  
ATOM   2602  CB  VAL B 323      13.783  -2.383   2.851  1.00 93.34           C  
ATOM   2603  O   VAL B 323      12.807  -3.865   5.364  1.00 93.34           O  
ATOM   2604  CG1 VAL B 323      14.392  -1.154   3.523  1.00 93.34           C  
ATOM   2605  CG2 VAL B 323      14.080  -2.379   1.353  1.00 93.34           C  
ATOM   2606  N   ILE B 324      14.998  -3.491   5.782  1.00 91.54           N  
ATOM   2607  CA  ILE B 324      14.783  -3.458   7.225  1.00 91.54           C  
ATOM   2608  C   ILE B 324      14.697  -2.010   7.701  1.00 91.54           C  
ATOM   2609  CB  ILE B 324      15.905  -4.205   7.981  1.00 91.54           C  
ATOM   2610  O   ILE B 324      15.602  -1.211   7.445  1.00 91.54           O  
ATOM   2611  CG1 ILE B 324      16.049  -5.634   7.446  1.00 91.54           C  
ATOM   2612  CG2 ILE B 324      15.631  -4.208   9.488  1.00 91.54           C  
ATOM   2613  CD1 ILE B 324      14.797  -6.485   7.610  1.00 91.54           C  
ATOM   2614  N   TYR B 325      13.629  -1.743   8.444  1.00 82.36           N  
ATOM   2615  CA  TYR B 325      13.399  -0.381   8.911  1.00 82.36           C  
ATOM   2616  C   TYR B 325      13.661  -0.266  10.408  1.00 82.36           C  
ATOM   2617  CB  TYR B 325      11.967   0.062   8.597  1.00 82.36           C  
ATOM   2618  O   TYR B 325      13.538  -1.249  11.143  1.00 82.36           O  
ATOM   2619  CG  TYR B 325      11.668   0.144   7.120  1.00 82.36           C  
ATOM   2620  CD1 TYR B 325      11.891   1.321   6.408  1.00 82.36           C  
ATOM   2621  CD2 TYR B 325      11.160  -0.953   6.432  1.00 82.36           C  
ATOM   2622  CE1 TYR B 325      11.615   1.402   5.047  1.00 82.36           C  
ATOM   2623  CE2 TYR B 325      10.881  -0.884   5.072  1.00 82.36           C  
ATOM   2624  OH  TYR B 325      10.836   0.371   3.042  1.00 82.36           O  
ATOM   2625  CZ  TYR B 325      11.111   0.296   4.389  1.00 82.36           C  
ATOM   2626  N   ASN B 326      14.085   0.984  10.811  1.00 80.89           N  
ATOM   2627  CA  ASN B 326      14.175   1.283  12.236  1.00 80.89           C  
ATOM   2628  C   ASN B 326      12.793   1.387  12.876  1.00 80.89           C  
ATOM   2629  CB  ASN B 326      14.964   2.574  12.465  1.00 80.89           C  
ATOM   2630  O   ASN B 326      11.927   2.109  12.379  1.00 80.89           O  
ATOM   2631  CG  ASN B 326      15.296   2.804  13.926  1.00 80.89           C  
ATOM   2632  ND2 ASN B 326      16.508   3.278  14.191  1.00 80.89           N  
ATOM   2633  OD1 ASN B 326      14.471   2.557  14.810  1.00 80.89           O  
ATOM   2634  N   THR B 327      12.603   0.667  13.928  1.00 70.87           N  
ATOM   2635  CA  THR B 327      11.290   0.569  14.557  1.00 70.87           C  
ATOM   2636  C   THR B 327      10.880   1.907  15.164  1.00 70.87           C  
ATOM   2637  CB  THR B 327      11.272  -0.519  15.646  1.00 70.87           C  
ATOM   2638  O   THR B 327       9.694   2.241  15.201  1.00 70.87           O  
ATOM   2639  CG2 THR B 327      11.311  -1.914  15.030  1.00 70.87           C  
ATOM   2640  OG1 THR B 327      12.412  -0.353  16.498  1.00 70.87           O  
ATOM   2641  N   LYS B 328      11.879   2.769  15.512  1.00 69.17           N  
ATOM   2642  CA  LYS B 328      11.602   4.018  16.214  1.00 69.17           C  
ATOM   2643  C   LYS B 328      11.263   5.137  15.232  1.00 69.17           C  
ATOM   2644  CB  LYS B 328      12.796   4.425  17.079  1.00 69.17           C  
ATOM   2645  O   LYS B 328      10.286   5.863  15.425  1.00 69.17           O  
ATOM   2646  CG  LYS B 328      13.049   3.499  18.259  1.00 69.17           C  
ATOM   2647  CD  LYS B 328      14.211   3.988  19.114  1.00 69.17           C  
ATOM   2648  CE  LYS B 328      14.501   3.033  20.264  1.00 69.17           C  
ATOM   2649  NZ  LYS B 328      15.669   3.484  21.078  1.00 69.17           N  
ATOM   2650  N   ASN B 329      12.089   5.194  14.189  1.00 63.15           N  
ATOM   2651  CA  ASN B 329      11.895   6.349  13.319  1.00 63.15           C  
ATOM   2652  C   ASN B 329      11.440   5.930  11.925  1.00 63.15           C  
ATOM   2653  CB  ASN B 329      13.179   7.177  13.232  1.00 63.15           C  
ATOM   2654  O   ASN B 329      11.223   6.778  11.057  1.00 63.15           O  
ATOM   2655  CG  ASN B 329      14.364   6.367  12.744  1.00 63.15           C  
ATOM   2656  ND2 ASN B 329      15.553   6.953  12.819  1.00 63.15           N  
ATOM   2657  OD1 ASN B 329      14.212   5.225  12.304  1.00 63.15           O  
ATOM   2658  N   SER B 330      11.275   4.609  11.658  1.00 68.05           N  
ATOM   2659  CA  SER B 330      10.754   4.055  10.413  1.00 68.05           C  
ATOM   2660  C   SER B 330      11.687   4.349   9.244  1.00 68.05           C  
ATOM   2661  CB  SER B 330       9.362   4.615  10.118  1.00 68.05           C  
ATOM   2662  O   SER B 330      11.261   4.347   8.087  1.00 68.05           O  
ATOM   2663  OG  SER B 330       8.445   4.244  11.134  1.00 68.05           O  
ATOM   2664  N   GLN B 331      12.952   4.638   9.560  1.00 73.34           N  
ATOM   2665  CA  GLN B 331      13.944   4.864   8.514  1.00 73.34           C  
ATOM   2666  C   GLN B 331      14.589   3.553   8.074  1.00 73.34           C  
ATOM   2667  CB  GLN B 331      15.018   5.842   8.994  1.00 73.34           C  
ATOM   2668  O   GLN B 331      14.867   2.684   8.902  1.00 73.34           O  
ATOM   2669  CG  GLN B 331      14.517   7.270   9.166  1.00 73.34           C  
ATOM   2670  CD  GLN B 331      14.116   7.913   7.852  1.00 73.34           C  
ATOM   2671  NE2 GLN B 331      13.129   8.801   7.903  1.00 73.34           N  
ATOM   2672  OE1 GLN B 331      14.690   7.616   6.799  1.00 73.34           O  
ATOM   2673  N   PRO B 332      14.726   3.428   6.758  1.00 85.36           N  
ATOM   2674  CA  PRO B 332      15.393   2.211   6.291  1.00 85.36           C  
ATOM   2675  C   PRO B 332      16.820   2.081   6.819  1.00 85.36           C  
ATOM   2676  CB  PRO B 332      15.388   2.369   4.768  1.00 85.36           C  
ATOM   2677  O   PRO B 332      17.587   3.046   6.780  1.00 85.36           O  
ATOM   2678  CG  PRO B 332      15.226   3.836   4.537  1.00 85.36           C  
ATOM   2679  CD  PRO B 332      14.547   4.436   5.735  1.00 85.36           C  
ATOM   2680  N   GLN B 333      17.221   0.909   7.223  1.00 89.28           N  
ATOM   2681  CA  GLN B 333      18.523   0.691   7.844  1.00 89.28           C  
ATOM   2682  C   GLN B 333      19.420  -0.166   6.956  1.00 89.28           C  
ATOM   2683  CB  GLN B 333      18.361   0.035   9.216  1.00 89.28           C  
ATOM   2684  O   GLN B 333      20.579   0.180   6.716  1.00 89.28           O  
ATOM   2685  CG  GLN B 333      17.805   0.969  10.283  1.00 89.28           C  
ATOM   2686  CD  GLN B 333      17.759   0.328  11.657  1.00 89.28           C  
ATOM   2687  NE2 GLN B 333      17.823   1.152  12.698  1.00 89.28           N  
ATOM   2688  OE1 GLN B 333      17.665  -0.897  11.783  1.00 89.28           O  
ATOM   2689  N   CYS B 334      18.876  -1.258   6.551  1.00 94.38           N  
ATOM   2690  CA  CYS B 334      19.657  -2.180   5.734  1.00 94.38           C  
ATOM   2691  C   CYS B 334      18.747  -3.089   4.916  1.00 94.38           C  
ATOM   2692  CB  CYS B 334      20.580  -3.024   6.612  1.00 94.38           C  
ATOM   2693  O   CYS B 334      17.522  -2.974   4.986  1.00 94.38           O  
ATOM   2694  SG  CYS B 334      19.703  -4.102   7.766  1.00 94.38           S  
ATOM   2695  N   ILE B 335      19.417  -3.919   4.096  1.00 96.74           N  
ATOM   2696  CA  ILE B 335      18.682  -4.882   3.283  1.00 96.74           C  
ATOM   2697  C   ILE B 335      19.168  -6.296   3.592  1.00 96.74           C  
ATOM   2698  CB  ILE B 335      18.834  -4.581   1.775  1.00 96.74           C  
ATOM   2699  O   ILE B 335      20.370  -6.570   3.548  1.00 96.74           O  
ATOM   2700  CG1 ILE B 335      18.352  -3.160   1.463  1.00 96.74           C  
ATOM   2701  CG2 ILE B 335      18.073  -5.614   0.939  1.00 96.74           C  
ATOM   2702  CD1 ILE B 335      18.963  -2.561   0.204  1.00 96.74           C  
ATOM   2703  N   VAL B 336      18.245  -7.126   3.879  1.00 96.92           N  
ATOM   2704  CA  VAL B 336      18.578  -8.524   4.137  1.00 96.92           C  
ATOM   2705  C   VAL B 336      18.122  -9.388   2.964  1.00 96.92           C  
ATOM   2706  CB  VAL B 336      17.938  -9.027   5.450  1.00 96.92           C  
ATOM   2707  O   VAL B 336      16.971  -9.300   2.530  1.00 96.92           O  
ATOM   2708  CG1 VAL B 336      18.231 -10.511   5.660  1.00 96.92           C  
ATOM   2709  CG2 VAL B 336      18.440  -8.206   6.637  1.00 96.92           C  
ATOM   2710  N   CYS B 337      19.034 -10.274   2.536  1.00 96.76           N  
ATOM   2711  CA  CYS B 337      18.732 -11.093   1.368  1.00 96.76           C  
ATOM   2712  C   CYS B 337      18.858 -12.576   1.694  1.00 96.76           C  
ATOM   2713  CB  CYS B 337      19.663 -10.737   0.209  1.00 96.76           C  
ATOM   2714  O   CYS B 337      19.845 -13.003   2.295  1.00 96.76           O  
ATOM   2715  SG  CYS B 337      19.478  -9.038  -0.377  1.00 96.76           S  
ATOM   2716  N   VAL B 338      17.842 -13.295   1.307  1.00 96.00           N  
ATOM   2717  CA  VAL B 338      17.927 -14.751   1.261  1.00 96.00           C  
ATOM   2718  C   VAL B 338      18.197 -15.208  -0.171  1.00 96.00           C  
ATOM   2719  CB  VAL B 338      16.638 -15.411   1.797  1.00 96.00           C  
ATOM   2720  O   VAL B 338      17.334 -15.082  -1.043  1.00 96.00           O  
ATOM   2721  CG1 VAL B 338      16.798 -16.929   1.869  1.00 96.00           C  
ATOM   2722  CG2 VAL B 338      16.278 -14.844   3.169  1.00 96.00           C  
ATOM   2723  N   ASN B 339      19.361 -15.758  -0.399  1.00 96.70           N  
ATOM   2724  CA  ASN B 339      19.803 -16.102  -1.746  1.00 96.70           C  
ATOM   2725  C   ASN B 339      19.708 -17.604  -2.001  1.00 96.70           C  
ATOM   2726  CB  ASN B 339      21.233 -15.613  -1.983  1.00 96.70           C  
ATOM   2727  O   ASN B 339      20.419 -18.390  -1.373  1.00 96.70           O  
ATOM   2728  CG  ASN B 339      21.394 -14.128  -1.721  1.00 96.70           C  
ATOM   2729  ND2 ASN B 339      21.989 -13.788  -0.584  1.00 96.70           N  
ATOM   2730  OD1 ASN B 339      20.985 -13.294  -2.533  1.00 96.70           O  
ATOM   2731  N   TYR B 340      18.848 -17.996  -2.903  1.00 95.35           N  
ATOM   2732  CA  TYR B 340      18.706 -19.394  -3.296  1.00 95.35           C  
ATOM   2733  C   TYR B 340      19.553 -19.704  -4.524  1.00 95.35           C  
ATOM   2734  CB  TYR B 340      17.238 -19.728  -3.576  1.00 95.35           C  
ATOM   2735  O   TYR B 340      19.261 -19.226  -5.623  1.00 95.35           O  
ATOM   2736  CG  TYR B 340      16.319 -19.449  -2.411  1.00 95.35           C  
ATOM   2737  CD1 TYR B 340      16.104 -20.407  -1.423  1.00 95.35           C  
ATOM   2738  CD2 TYR B 340      15.664 -18.228  -2.296  1.00 95.35           C  
ATOM   2739  CE1 TYR B 340      15.257 -20.156  -0.349  1.00 95.35           C  
ATOM   2740  CE2 TYR B 340      14.814 -17.965  -1.226  1.00 95.35           C  
ATOM   2741  OH  TYR B 340      13.778 -18.679   0.802  1.00 95.35           O  
ATOM   2742  CZ  TYR B 340      14.618 -18.934  -0.259  1.00 95.35           C  
ATOM   2743  N   VAL B 341      20.619 -20.499  -4.291  1.00 96.59           N  
ATOM   2744  CA  VAL B 341      21.452 -20.912  -5.416  1.00 96.59           C  
ATOM   2745  C   VAL B 341      20.825 -22.122  -6.106  1.00 96.59           C  
ATOM   2746  CB  VAL B 341      22.892 -21.243  -4.965  1.00 96.59           C  
ATOM   2747  O   VAL B 341      20.728 -23.200  -5.516  1.00 96.59           O  
ATOM   2748  CG1 VAL B 341      23.757 -21.631  -6.163  1.00 96.59           C  
ATOM   2749  CG2 VAL B 341      23.504 -20.057  -4.222  1.00 96.59           C  
ATOM   2750  N   VAL B 342      20.512 -21.978  -7.384  1.00 95.73           N  
ATOM   2751  CA  VAL B 342      19.664 -22.987  -8.010  1.00 95.73           C  
ATOM   2752  C   VAL B 342      20.489 -23.823  -8.986  1.00 95.73           C  
ATOM   2753  CB  VAL B 342      18.464 -22.344  -8.742  1.00 95.73           C  
ATOM   2754  O   VAL B 342      19.984 -24.786  -9.569  1.00 95.73           O  
ATOM   2755  CG1 VAL B 342      17.458 -21.783  -7.739  1.00 95.73           C  
ATOM   2756  CG2 VAL B 342      18.944 -21.249  -9.692  1.00 95.73           C  
ATOM   2757  N   SER B 343      21.799 -23.541  -9.136  1.00 95.18           N  
ATOM   2758  CA  SER B 343      22.672 -24.309 -10.018  1.00 95.18           C  
ATOM   2759  C   SER B 343      24.067 -24.460  -9.420  1.00 95.18           C  
ATOM   2760  CB  SER B 343      22.767 -23.643 -11.392  1.00 95.18           C  
ATOM   2761  O   SER B 343      24.402 -23.797  -8.437  1.00 95.18           O  
ATOM   2762  OG  SER B 343      23.540 -22.457 -11.324  1.00 95.18           O  
ATOM   2763  N   GLY B 344      24.740 -25.468  -9.898  1.00 93.92           N  
ATOM   2764  CA  GLY B 344      26.173 -25.449  -9.654  1.00 93.92           C  
ATOM   2765  C   GLY B 344      26.905 -24.405 -10.476  1.00 93.92           C  
ATOM   2766  O   GLY B 344      26.277 -23.563 -11.121  1.00 93.92           O  
ATOM   2767  N   ILE B 345      28.215 -24.335 -10.365  1.00 95.22           N  
ATOM   2768  CA  ILE B 345      28.983 -23.375 -11.150  1.00 95.22           C  
ATOM   2769  C   ILE B 345      28.971 -23.784 -12.621  1.00 95.22           C  
ATOM   2770  CB  ILE B 345      30.436 -23.259 -10.638  1.00 95.22           C  
ATOM   2771  O   ILE B 345      29.353 -24.906 -12.963  1.00 95.22           O  
ATOM   2772  CG1 ILE B 345      30.453 -22.778  -9.183  1.00 95.22           C  
ATOM   2773  CG2 ILE B 345      31.251 -22.322 -11.534  1.00 95.22           C  
ATOM   2774  CD1 ILE B 345      31.831 -22.808  -8.536  1.00 95.22           C  
ATOM   2775  N   ILE B 346      28.501 -22.939 -13.408  1.00 95.51           N  
ATOM   2776  CA  ILE B 346      28.404 -23.166 -14.846  1.00 95.51           C  
ATOM   2777  C   ILE B 346      29.515 -22.404 -15.565  1.00 95.51           C  
ATOM   2778  CB  ILE B 346      27.023 -22.743 -15.394  1.00 95.51           C  
ATOM   2779  O   ILE B 346      29.892 -21.306 -15.150  1.00 95.51           O  
ATOM   2780  CG1 ILE B 346      25.904 -23.480 -14.649  1.00 95.51           C  
ATOM   2781  CG2 ILE B 346      26.938 -22.998 -16.901  1.00 95.51           C  
ATOM   2782  CD1 ILE B 346      24.520 -22.883 -14.861  1.00 95.51           C  
ATOM   2783  N   GLN B 347      30.136 -23.010 -16.650  1.00 92.51           N  
ATOM   2784  CA  GLN B 347      31.203 -22.438 -17.463  1.00 92.51           C  
ATOM   2785  C   GLN B 347      32.386 -22.012 -16.599  1.00 92.51           C  
ATOM   2786  CB  GLN B 347      30.684 -21.246 -18.269  1.00 92.51           C  
ATOM   2787  O   GLN B 347      32.858 -20.877 -16.700  1.00 92.51           O  
ATOM   2788  CG  GLN B 347      29.626 -21.614 -19.300  1.00 92.51           C  
ATOM   2789  CD  GLN B 347      29.166 -20.423 -20.119  1.00 92.51           C  
ATOM   2790  NE2 GLN B 347      28.447 -20.691 -21.204  1.00 92.51           N  
ATOM   2791  OE1 GLN B 347      29.453 -19.271 -19.780  1.00 92.51           O  
ATOM   2792  N   HIS B 348      32.858 -22.929 -15.792  1.00 88.30           N  
ATOM   2793  CA  HIS B 348      33.889 -22.739 -14.778  1.00 88.30           C  
ATOM   2794  C   HIS B 348      35.155 -22.142 -15.384  1.00 88.30           C  
ATOM   2795  CB  HIS B 348      34.212 -24.065 -14.088  1.00 88.30           C  
ATOM   2796  O   HIS B 348      35.900 -21.434 -14.703  1.00 88.30           O  
ATOM   2797  CG  HIS B 348      34.855 -25.070 -14.990  1.00 88.30           C  
ATOM   2798  CD2 HIS B 348      35.943 -25.856 -14.813  1.00 88.30           C  
ATOM   2799  ND1 HIS B 348      34.374 -25.354 -16.250  1.00 88.30           N  
ATOM   2800  CE1 HIS B 348      35.142 -26.275 -16.810  1.00 88.30           C  
ATOM   2801  NE2 HIS B 348      36.101 -26.596 -15.959  1.00 88.30           N  
ATOM   2802  N   ASP B 349      35.376 -22.320 -16.676  1.00 88.74           N  
ATOM   2803  CA  ASP B 349      36.642 -21.952 -17.304  1.00 88.74           C  
ATOM   2804  C   ASP B 349      36.561 -20.561 -17.928  1.00 88.74           C  
ATOM   2805  CB  ASP B 349      37.034 -22.983 -18.364  1.00 88.74           C  
ATOM   2806  O   ASP B 349      37.583 -19.987 -18.311  1.00 88.74           O  
ATOM   2807  CG  ASP B 349      37.261 -24.369 -17.789  1.00 88.74           C  
ATOM   2808  OD1 ASP B 349      37.745 -24.482 -16.642  1.00 88.74           O  
ATOM   2809  OD2 ASP B 349      36.955 -25.359 -18.489  1.00 88.74           O  
ATOM   2810  N   LEU B 350      35.347 -20.014 -17.859  1.00 92.92           N  
ATOM   2811  CA  LEU B 350      35.183 -18.713 -18.496  1.00 92.92           C  
ATOM   2812  C   LEU B 350      35.230 -17.592 -17.464  1.00 92.92           C  
ATOM   2813  CB  LEU B 350      33.862 -18.656 -19.268  1.00 92.92           C  
ATOM   2814  O   LEU B 350      34.571 -17.670 -16.425  1.00 92.92           O  
ATOM   2815  CG  LEU B 350      33.920 -18.046 -20.669  1.00 92.92           C  
ATOM   2816  CD1 LEU B 350      33.989 -19.145 -21.723  1.00 92.92           C  
ATOM   2817  CD2 LEU B 350      32.715 -17.142 -20.909  1.00 92.92           C  
ATOM   2818  N   ILE B 351      36.019 -16.498 -17.740  1.00 91.03           N  
ATOM   2819  CA  ILE B 351      36.144 -15.333 -16.870  1.00 91.03           C  
ATOM   2820  C   ILE B 351      35.265 -14.200 -17.396  1.00 91.03           C  
ATOM   2821  CB  ILE B 351      37.612 -14.866 -16.759  1.00 91.03           C  
ATOM   2822  O   ILE B 351      35.399 -13.787 -18.550  1.00 91.03           O  
ATOM   2823  CG1 ILE B 351      38.497 -16.006 -16.242  1.00 91.03           C  
ATOM   2824  CG2 ILE B 351      37.720 -13.635 -15.854  1.00 91.03           C  
ATOM   2825  CD1 ILE B 351      38.240 -16.379 -14.788  1.00 91.03           C  
ATOM   2826  N   PHE B 352      34.397 -13.724 -16.600  1.00 91.42           N  
ATOM   2827  CA  PHE B 352      33.430 -12.732 -17.056  1.00 91.42           C  
ATOM   2828  C   PHE B 352      33.774 -11.351 -16.512  1.00 91.42           C  
ATOM   2829  CB  PHE B 352      32.012 -13.126 -16.629  1.00 91.42           C  
ATOM   2830  O   PHE B 352      33.239 -10.343 -16.979  1.00 91.42           O  
ATOM   2831  CG  PHE B 352      31.485 -14.348 -17.331  1.00 91.42           C  
ATOM   2832  CD1 PHE B 352      30.922 -14.251 -18.597  1.00 91.42           C  
ATOM   2833  CD2 PHE B 352      31.552 -15.596 -16.723  1.00 91.42           C  
ATOM   2834  CE1 PHE B 352      30.433 -15.381 -19.249  1.00 91.42           C  
ATOM   2835  CE2 PHE B 352      31.065 -16.729 -17.368  1.00 91.42           C  
ATOM   2836  CZ  PHE B 352      30.505 -16.619 -18.631  1.00 91.42           C  
ATOM   2837  N   SER B 353      34.671 -11.342 -15.482  1.00 87.66           N  
ATOM   2838  CA  SER B 353      35.048 -10.064 -14.887  1.00 87.66           C  
ATOM   2839  C   SER B 353      36.490 -10.088 -14.392  1.00 87.66           C  
ATOM   2840  CB  SER B 353      34.109  -9.713 -13.732  1.00 87.66           C  
ATOM   2841  O   SER B 353      37.048 -11.158 -14.141  1.00 87.66           O  
ATOM   2842  OG  SER B 353      34.508 -10.371 -12.542  1.00 87.66           O  
ATOM   2843  N   LEU B 354      37.105  -8.873 -14.307  1.00 81.39           N  
ATOM   2844  CA  LEU B 354      38.487  -8.738 -13.862  1.00 81.39           C  
ATOM   2845  C   LEU B 354      38.649  -9.241 -12.431  1.00 81.39           C  
ATOM   2846  CB  LEU B 354      38.940  -7.278 -13.956  1.00 81.39           C  
ATOM   2847  O   LEU B 354      39.711  -9.749 -12.064  1.00 81.39           O  
ATOM   2848  CG  LEU B 354      39.135  -6.719 -15.366  1.00 81.39           C  
ATOM   2849  CD1 LEU B 354      39.329  -5.207 -15.314  1.00 81.39           C  
ATOM   2850  CD2 LEU B 354      40.320  -7.392 -16.050  1.00 81.39           C  
ATOM   2851  N   GLN B 355      37.582  -9.196 -11.702  1.00 78.68           N  
ATOM   2852  CA  GLN B 355      37.605  -9.613 -10.304  1.00 78.68           C  
ATOM   2853  C   GLN B 355      37.805 -11.121 -10.184  1.00 78.68           C  
ATOM   2854  CB  GLN B 355      36.314  -9.197  -9.598  1.00 78.68           C  
ATOM   2855  O   GLN B 355      38.340 -11.604  -9.183  1.00 78.68           O  
ATOM   2856  CG  GLN B 355      36.309  -7.748  -9.130  1.00 78.68           C  
ATOM   2857  CD  GLN B 355      35.159  -6.947  -9.712  1.00 78.68           C  
ATOM   2858  NE2 GLN B 355      35.082  -5.671  -9.349  1.00 78.68           N  
ATOM   2859  OE1 GLN B 355      34.348  -7.471 -10.482  1.00 78.68           O  
ATOM   2860  N   GLN B 356      37.492 -11.808 -11.226  1.00 87.31           N  
ATOM   2861  CA  GLN B 356      37.608 -13.263 -11.213  1.00 87.31           C  
ATOM   2862  C   GLN B 356      39.036 -13.704 -11.521  1.00 87.31           C  
ATOM   2863  CB  GLN B 356      36.637 -13.888 -12.216  1.00 87.31           C  
ATOM   2864  O   GLN B 356      39.375 -14.879 -11.367  1.00 87.31           O  
ATOM   2865  CG  GLN B 356      35.172 -13.737 -11.830  1.00 87.31           C  
ATOM   2866  CD  GLN B 356      34.230 -14.336 -12.857  1.00 87.31           C  
ATOM   2867  NE2 GLN B 356      33.250 -15.101 -12.389  1.00 87.31           N  
ATOM   2868  OE1 GLN B 356      34.381 -14.112 -14.063  1.00 87.31           O  
ATOM   2869  N   THR B 357      39.883 -12.779 -12.016  1.00 78.40           N  
ATOM   2870  CA  THR B 357      41.262 -13.084 -12.381  1.00 78.40           C  
ATOM   2871  C   THR B 357      42.182 -12.958 -11.170  1.00 78.40           C  
ATOM   2872  CB  THR B 357      41.760 -12.159 -13.506  1.00 78.40           C  
ATOM   2873  O   THR B 357      43.309 -13.456 -11.185  1.00 78.40           O  
ATOM   2874  CG2 THR B 357      41.804 -12.892 -14.842  1.00 78.40           C  
ATOM   2875  OG1 THR B 357      40.878 -11.036 -13.619  1.00 78.40           O  
ATOM   2876  N   GLU B 358      41.881 -12.256 -10.239  1.00 61.69           N  
ATOM   2877  CA  GLU B 358      42.730 -11.986  -9.083  1.00 61.69           C  
ATOM   2878  C   GLU B 358      43.311 -13.277  -8.512  1.00 61.69           C  
ATOM   2879  CB  GLU B 358      41.945 -11.240  -8.001  1.00 61.69           C  
ATOM   2880  O   GLU B 358      44.461 -13.303  -8.068  1.00 61.69           O  
ATOM   2881  CG  GLU B 358      42.788 -10.267  -7.190  1.00 61.69           C  
ATOM   2882  CD  GLU B 358      41.982  -9.481  -6.168  1.00 61.69           C  
ATOM   2883  OE1 GLU B 358      42.575  -8.673  -5.418  1.00 61.69           O  
ATOM   2884  OE2 GLU B 358      40.747  -9.676  -6.117  1.00 61.69           O  
ATOM   2885  N   CYS B 359      42.791 -14.484  -8.599  1.00 51.72           N  
ATOM   2886  CA  CYS B 359      43.355 -15.728  -8.087  1.00 51.72           C  
ATOM   2887  C   CYS B 359      44.325 -16.341  -9.091  1.00 51.72           C  
ATOM   2888  CB  CYS B 359      42.245 -16.727  -7.762  1.00 51.72           C  
ATOM   2889  O   CYS B 359      45.164 -17.166  -8.725  1.00 51.72           O  
ATOM   2890  SG  CYS B 359      40.585 -16.114  -8.127  1.00 51.72           S  
ATOM   2891  N   VAL B 360      44.172 -16.094 -10.370  1.00 47.99           N  
ATOM   2892  CA  VAL B 360      45.004 -16.715 -11.396  1.00 47.99           C  
ATOM   2893  C   VAL B 360      46.402 -16.102 -11.369  1.00 47.99           C  
ATOM   2894  CB  VAL B 360      44.381 -16.559 -12.802  1.00 47.99           C  
ATOM   2895  O   VAL B 360      47.397 -16.800 -11.580  1.00 47.99           O  
ATOM   2896  CG1 VAL B 360      45.246 -17.250 -13.855  1.00 47.99           C  
ATOM   2897  CG2 VAL B 360      42.961 -17.121 -12.820  1.00 47.99           C  
ATOM   2898  N   LEU B 361      46.483 -14.844 -11.020  1.00 42.47           N  
ATOM   2899  CA  LEU B 361      47.809 -14.249 -11.134  1.00 42.47           C  
ATOM   2900  C   LEU B 361      48.610 -14.455  -9.853  1.00 42.47           C  
ATOM   2901  CB  LEU B 361      47.701 -12.754 -11.447  1.00 42.47           C  
ATOM   2902  O   LEU B 361      48.559 -13.623  -8.943  1.00 42.47           O  
ATOM   2903  CG  LEU B 361      47.067 -12.387 -12.790  1.00 42.47           C  
ATOM   2904  CD1 LEU B 361      46.691 -10.909 -12.812  1.00 42.47           C  
ATOM   2905  CD2 LEU B 361      48.013 -12.721 -13.938  1.00 42.47           C  
ATOM   2906  N   LYS B 362      48.374 -15.518  -9.203  1.00 38.82           N  
ATOM   2907  CA  LYS B 362      49.263 -15.588  -8.047  1.00 38.82           C  
ATOM   2908  C   LYS B 362      50.727 -15.544  -8.475  1.00 38.82           C  
ATOM   2909  CB  LYS B 362      48.991 -16.858  -7.238  1.00 38.82           C  
ATOM   2910  O   LYS B 362      51.130 -16.251  -9.401  1.00 38.82           O  
ATOM   2911  CG  LYS B 362      47.877 -16.712  -6.212  1.00 38.82           C  
ATOM   2912  CD  LYS B 362      47.696 -17.986  -5.398  1.00 38.82           C  
ATOM   2913  CE  LYS B 362      46.510 -17.881  -4.449  1.00 38.82           C  
ATOM   2914  NZ  LYS B 362      46.267 -19.163  -3.722  1.00 38.82           N  
ATOM   2915  N   PRO B 363      51.437 -14.565  -8.171  1.00 35.96           N  
ATOM   2916  CA  PRO B 363      52.861 -14.474  -8.500  1.00 35.96           C  
ATOM   2917  C   PRO B 363      53.632 -15.743  -8.142  1.00 35.96           C  
ATOM   2918  CB  PRO B 363      53.342 -13.288  -7.660  1.00 35.96           C  
ATOM   2919  O   PRO B 363      53.260 -16.451  -7.202  1.00 35.96           O  
ATOM   2920  CG  PRO B 363      52.126 -12.821  -6.927  1.00 35.96           C  
ATOM   2921  CD  PRO B 363      50.987 -13.742  -7.258  1.00 35.96           C  
ATOM   2922  N   VAL B 364      54.097 -16.469  -9.118  1.00 35.56           N  
ATOM   2923  CA  VAL B 364      55.021 -17.586  -8.952  1.00 35.56           C  
ATOM   2924  C   VAL B 364      56.114 -17.208  -7.955  1.00 35.56           C  
ATOM   2925  CB  VAL B 364      55.650 -18.006 -10.299  1.00 35.56           C  
ATOM   2926  O   VAL B 364      56.807 -16.204  -8.134  1.00 35.56           O  
ATOM   2927  CG1 VAL B 364      56.596 -19.191 -10.107  1.00 35.56           C  
ATOM   2928  CG2 VAL B 364      54.560 -18.348 -11.314  1.00 35.56           C  
ATOM   2929  N   GLU B 365      55.830 -17.395  -6.762  1.00 32.07           N  
ATOM   2930  CA  GLU B 365      56.874 -17.196  -5.760  1.00 32.07           C  
ATOM   2931  C   GLU B 365      58.182 -17.854  -6.188  1.00 32.07           C  
ATOM   2932  CB  GLU B 365      56.428 -17.746  -4.403  1.00 32.07           C  
ATOM   2933  O   GLU B 365      58.188 -19.001  -6.640  1.00 32.07           O  
ATOM   2934  CG  GLU B 365      55.628 -16.754  -3.570  1.00 32.07           C  
ATOM   2935  CD  GLU B 365      55.235 -17.296  -2.205  1.00 32.07           C  
ATOM   2936  OE1 GLU B 365      54.640 -16.543  -1.401  1.00 32.07           O  
ATOM   2937  OE2 GLU B 365      55.526 -18.483  -1.937  1.00 32.07           O  
ATOM   2938  N   SER B 366      59.039 -17.092  -6.722  1.00 31.27           N  
ATOM   2939  CA  SER B 366      60.425 -17.413  -7.043  1.00 31.27           C  
ATOM   2940  C   SER B 366      61.081 -18.216  -5.924  1.00 31.27           C  
ATOM   2941  CB  SER B 366      61.225 -16.136  -7.301  1.00 31.27           C  
ATOM   2942  O   SER B 366      60.906 -17.903  -4.744  1.00 31.27           O  
ATOM   2943  OG  SER B 366      61.308 -15.348  -6.126  1.00 31.27           O  
ATOM   2944  N   SER B 367      60.953 -19.552  -6.074  1.00 29.96           N  
ATOM   2945  CA  SER B 367      61.703 -20.476  -5.230  1.00 29.96           C  
ATOM   2946  C   SER B 367      63.163 -20.051  -5.105  1.00 29.96           C  
ATOM   2947  CB  SER B 367      61.624 -21.898  -5.789  1.00 29.96           C  
ATOM   2948  O   SER B 367      63.835 -19.820  -6.112  1.00 29.96           O  
ATOM   2949  OG  SER B 367      61.996 -21.922  -7.156  1.00 29.96           O  
ATOM   2950  N   ASP B 368      63.549 -19.281  -4.152  1.00 28.25           N  
ATOM   2951  CA  ASP B 368      64.876 -18.895  -3.681  1.00 28.25           C  
ATOM   2952  C   ASP B 368      65.756 -20.122  -3.454  1.00 28.25           C  
ATOM   2953  CB  ASP B 368      64.770 -18.078  -2.391  1.00 28.25           C  
ATOM   2954  O   ASP B 368      65.359 -21.057  -2.755  1.00 28.25           O  
ATOM   2955  CG  ASP B 368      64.610 -16.589  -2.645  1.00 28.25           C  
ATOM   2956  OD1 ASP B 368      64.963 -16.116  -3.746  1.00 28.25           O  
ATOM   2957  OD2 ASP B 368      64.128 -15.882  -1.733  1.00 28.25           O  
ATOM   2958  N   MET B 369      66.521 -20.502  -4.559  1.00 26.48           N  
ATOM   2959  CA  MET B 369      67.569 -21.506  -4.717  1.00 26.48           C  
ATOM   2960  C   MET B 369      68.571 -21.431  -3.569  1.00 26.48           C  
ATOM   2961  CB  MET B 369      68.291 -21.325  -6.053  1.00 26.48           C  
ATOM   2962  O   MET B 369      69.201 -20.394  -3.356  1.00 26.48           O  
ATOM   2963  CG  MET B 369      67.694 -22.142  -7.188  1.00 26.48           C  
ATOM   2964  SD  MET B 369      68.805 -22.237  -8.646  1.00 26.48           S  
ATOM   2965  CE  MET B 369      68.116 -23.694  -9.478  1.00 26.48           C  
ATOM   2966  N   LYS B 370      68.278 -22.049  -2.441  1.00 23.61           N  
ATOM   2967  CA  LYS B 370      69.141 -22.157  -1.268  1.00 23.61           C  
ATOM   2968  C   LYS B 370      70.411 -22.940  -1.590  1.00 23.61           C  
ATOM   2969  CB  LYS B 370      68.394 -22.823  -0.111  1.00 23.61           C  
ATOM   2970  O   LYS B 370      70.342 -24.073  -2.072  1.00 23.61           O  
ATOM   2971  CG  LYS B 370      67.544 -21.864   0.710  1.00 23.61           C  
ATOM   2972  CD  LYS B 370      66.875 -22.573   1.880  1.00 23.61           C  
ATOM   2973  CE  LYS B 370      65.966 -21.632   2.659  1.00 23.61           C  
ATOM   2974  NZ  LYS B 370      65.284 -22.330   3.790  1.00 23.61           N  
ATOM   2975  N   MET B 371      71.564 -22.334  -1.938  1.00 25.49           N  
ATOM   2976  CA  MET B 371      72.931 -22.634  -2.355  1.00 25.49           C  
ATOM   2977  C   MET B 371      73.634 -23.512  -1.325  1.00 25.49           C  
ATOM   2978  CB  MET B 371      73.724 -21.343  -2.569  1.00 25.49           C  
ATOM   2979  O   MET B 371      74.789 -23.896  -1.515  1.00 25.49           O  
ATOM   2980  CG  MET B 371      74.557 -21.340  -3.841  1.00 25.49           C  
ATOM   2981  SD  MET B 371      75.010 -19.646  -4.380  1.00 25.49           S  
ATOM   2982  CE  MET B 371      75.752 -20.011  -5.995  1.00 25.49           C  
ATOM   2983  N   THR B 372      73.185 -23.828  -0.177  1.00 23.44           N  
ATOM   2984  CA  THR B 372      74.230 -23.777   0.840  1.00 23.44           C  
ATOM   2985  C   THR B 372      75.223 -24.920   0.652  1.00 23.44           C  
ATOM   2986  CB  THR B 372      73.632 -23.841   2.258  1.00 23.44           C  
ATOM   2987  O   THR B 372      76.437 -24.704   0.676  1.00 23.44           O  
ATOM   2988  CG2 THR B 372      74.274 -22.803   3.173  1.00 23.44           C  
ATOM   2989  OG1 THR B 372      72.222 -23.592   2.187  1.00 23.44           O  
ATOM   2990  N   GLN B 373      74.989 -26.246   1.136  1.00 21.58           N  
ATOM   2991  CA  GLN B 373      75.755 -26.989   2.131  1.00 21.58           C  
ATOM   2992  C   GLN B 373      76.715 -27.971   1.466  1.00 21.58           C  
ATOM   2993  CB  GLN B 373      74.818 -27.735   3.083  1.00 21.58           C  
ATOM   2994  O   GLN B 373      76.334 -29.098   1.143  1.00 21.58           O  
ATOM   2995  CG  GLN B 373      74.355 -26.900   4.269  1.00 21.58           C  
ATOM   2996  CD  GLN B 373      73.418 -27.658   5.190  1.00 21.58           C  
ATOM   2997  NE2 GLN B 373      72.513 -26.935   5.842  1.00 21.58           N  
ATOM   2998  OE1 GLN B 373      73.505 -28.884   5.315  1.00 21.58           O  
ATOM   2999  N   LEU B 374      77.375 -27.616   0.419  1.00 23.71           N  
ATOM   3000  CA  LEU B 374      78.197 -28.610  -0.262  1.00 23.71           C  
ATOM   3001  C   LEU B 374      79.384 -29.019   0.603  1.00 23.71           C  
ATOM   3002  CB  LEU B 374      78.693 -28.066  -1.604  1.00 23.71           C  
ATOM   3003  O   LEU B 374      80.442 -29.381   0.083  1.00 23.71           O  
ATOM   3004  CG  LEU B 374      77.671 -28.032  -2.742  1.00 23.71           C  
ATOM   3005  CD1 LEU B 374      78.108 -27.043  -3.818  1.00 23.71           C  
ATOM   3006  CD2 LEU B 374      77.482 -29.424  -3.333  1.00 23.71           C  
ATOM   3007  N   PHE B 375      79.510 -28.809   1.841  1.00 21.16           N  
ATOM   3008  CA  PHE B 375      80.936 -28.861   2.143  1.00 21.16           C  
ATOM   3009  C   PHE B 375      81.517 -30.222   1.779  1.00 21.16           C  
ATOM   3010  CB  PHE B 375      81.185 -28.563   3.625  1.00 21.16           C  
ATOM   3011  O   PHE B 375      82.501 -30.306   1.041  1.00 21.16           O  
ATOM   3012  CG  PHE B 375      80.973 -27.121   3.998  1.00 21.16           C  
ATOM   3013  CD1 PHE B 375      81.970 -26.178   3.781  1.00 21.16           C  
ATOM   3014  CD2 PHE B 375      79.775 -26.708   4.567  1.00 21.16           C  
ATOM   3015  CE1 PHE B 375      81.776 -24.843   4.125  1.00 21.16           C  
ATOM   3016  CE2 PHE B 375      79.574 -25.375   4.914  1.00 21.16           C  
ATOM   3017  CZ  PHE B 375      80.576 -24.444   4.693  1.00 21.16           C  
ATOM   3018  N   THR B 376      81.798 -31.174   2.792  1.00 21.72           N  
ATOM   3019  CA  THR B 376      83.118 -31.622   3.221  1.00 21.72           C  
ATOM   3020  C   THR B 376      83.458 -32.975   2.604  1.00 21.72           C  
ATOM   3021  CB  THR B 376      83.203 -31.719   4.756  1.00 21.72           C  
ATOM   3022  O   THR B 376      84.572 -33.180   2.117  1.00 21.72           O  
ATOM   3023  CG2 THR B 376      84.090 -30.618   5.329  1.00 21.72           C  
ATOM   3024  OG1 THR B 376      81.888 -31.595   5.310  1.00 21.72           O  
ATOM   3025  N   LYS B 377      82.900 -34.152   3.048  1.00 22.66           N  
ATOM   3026  CA  LYS B 377      83.668 -35.145   3.793  1.00 22.66           C  
ATOM   3027  C   LYS B 377      84.275 -36.186   2.856  1.00 22.66           C  
ATOM   3028  CB  LYS B 377      82.788 -35.831   4.839  1.00 22.66           C  
ATOM   3029  O   LYS B 377      83.569 -36.779   2.038  1.00 22.66           O  
ATOM   3030  CG  LYS B 377      83.116 -35.444   6.273  1.00 22.66           C  
ATOM   3031  CD  LYS B 377      82.177 -36.121   7.263  1.00 22.66           C  
ATOM   3032  CE  LYS B 377      82.465 -35.686   8.694  1.00 22.66           C  
ATOM   3033  NZ  LYS B 377      81.526 -36.324   9.666  1.00 22.66           N  
ATOM   3034  N   VAL B 378      85.678 -36.248   2.685  1.00 25.68           N  
ATOM   3035  CA  VAL B 378      86.594 -36.938   1.783  1.00 25.68           C  
ATOM   3036  C   VAL B 378      86.517 -38.444   2.020  1.00 25.68           C  
ATOM   3037  CB  VAL B 378      88.047 -36.444   1.964  1.00 25.68           C  
ATOM   3038  O   VAL B 378      87.474 -39.172   1.747  1.00 25.68           O  
ATOM   3039  CG1 VAL B 378      88.978 -37.127   0.964  1.00 25.68           C  
ATOM   3040  CG2 VAL B 378      88.117 -34.925   1.813  1.00 25.68           C  
ATOM   3041  N   GLU B 379      85.412 -39.034   2.258  1.00 22.20           N  
ATOM   3042  CA  GLU B 379      85.689 -40.286   2.956  1.00 22.20           C  
ATOM   3043  C   GLU B 379      86.473 -41.250   2.070  1.00 22.20           C  
ATOM   3044  CB  GLU B 379      84.387 -40.942   3.423  1.00 22.20           C  
ATOM   3045  O   GLU B 379      86.079 -41.516   0.933  1.00 22.20           O  
ATOM   3046  CG  GLU B 379      83.852 -40.381   4.733  1.00 22.20           C  
ATOM   3047  CD  GLU B 379      82.627 -41.121   5.246  1.00 22.20           C  
ATOM   3048  OE1 GLU B 379      82.182 -40.843   6.383  1.00 22.20           O  
ATOM   3049  OE2 GLU B 379      82.108 -41.986   4.505  1.00 22.20           O  
ATOM   3050  N   SER B 380      87.761 -41.580   2.414  1.00 24.42           N  
ATOM   3051  CA  SER B 380      88.908 -42.259   1.818  1.00 24.42           C  
ATOM   3052  C   SER B 380      88.635 -43.748   1.637  1.00 24.42           C  
ATOM   3053  CB  SER B 380      90.155 -42.062   2.681  1.00 24.42           C  
ATOM   3054  O   SER B 380      89.515 -44.579   1.873  1.00 24.42           O  
ATOM   3055  OG  SER B 380      90.000 -42.691   3.941  1.00 24.42           O  
ATOM   3056  N   GLU B 381      87.566 -44.083   1.057  1.00 23.08           N  
ATOM   3057  CA  GLU B 381      87.280 -45.495   1.290  1.00 23.08           C  
ATOM   3058  C   GLU B 381      88.429 -46.377   0.808  1.00 23.08           C  
ATOM   3059  CB  GLU B 381      85.978 -45.902   0.595  1.00 23.08           C  
ATOM   3060  O   GLU B 381      88.993 -46.141  -0.262  1.00 23.08           O  
ATOM   3061  CG  GLU B 381      84.754 -45.835   1.497  1.00 23.08           C  
ATOM   3062  CD  GLU B 381      83.483 -46.325   0.820  1.00 23.08           C  
ATOM   3063  OE1 GLU B 381      82.431 -46.409   1.493  1.00 23.08           O  
ATOM   3064  OE2 GLU B 381      83.541 -46.628  -0.393  1.00 23.08           O  
ATOM   3065  N   ASP B 382      88.833 -47.457   1.545  1.00 24.69           N  
ATOM   3066  CA  ASP B 382      89.982 -48.318   1.805  1.00 24.69           C  
ATOM   3067  C   ASP B 382      90.237 -49.263   0.633  1.00 24.69           C  
ATOM   3068  CB  ASP B 382      89.773 -49.119   3.092  1.00 24.69           C  
ATOM   3069  O   ASP B 382      89.378 -49.429  -0.235  1.00 24.69           O  
ATOM   3070  CG  ASP B 382      90.453 -48.494   4.297  1.00 24.69           C  
ATOM   3071  OD1 ASP B 382      91.295 -47.587   4.120  1.00 24.69           O  
ATOM   3072  OD2 ASP B 382      90.147 -48.914   5.434  1.00 24.69           O  
ATOM   3073  N   THR B 383      90.903 -50.515   0.826  1.00 22.98           N  
ATOM   3074  CA  THR B 383      92.106 -51.228   0.411  1.00 22.98           C  
ATOM   3075  C   THR B 383      91.774 -52.282  -0.641  1.00 22.98           C  
ATOM   3076  CB  THR B 383      92.800 -51.897   1.611  1.00 22.98           C  
ATOM   3077  O   THR B 383      92.441 -52.366  -1.675  1.00 22.98           O  
ATOM   3078  CG2 THR B 383      94.150 -51.247   1.899  1.00 22.98           C  
ATOM   3079  OG1 THR B 383      91.966 -51.772   2.769  1.00 22.98           O  
ATOM   3080  N   SER B 384      91.212 -53.560  -0.291  1.00 23.15           N  
ATOM   3081  CA  SER B 384      92.010 -54.779  -0.375  1.00 23.15           C  
ATOM   3082  C   SER B 384      91.826 -55.468  -1.723  1.00 23.15           C  
ATOM   3083  CB  SER B 384      91.639 -55.741   0.754  1.00 23.15           C  
ATOM   3084  O   SER B 384      90.941 -55.100  -2.499  1.00 23.15           O  
ATOM   3085  OG  SER B 384      90.499 -56.508   0.407  1.00 23.15           O  
ATOM   3086  N   SER B 385      91.409 -56.910  -1.730  1.00 21.91           N  
ATOM   3087  CA  SER B 385      92.079 -58.152  -2.100  1.00 21.91           C  
ATOM   3088  C   SER B 385      91.516 -58.719  -3.399  1.00 21.91           C  
ATOM   3089  CB  SER B 385      91.944 -59.187  -0.982  1.00 21.91           C  
ATOM   3090  O   SER B 385      90.354 -59.126  -3.453  1.00 21.91           O  
ATOM   3091  OG  SER B 385      90.670 -59.807  -1.022  1.00 21.91           O  
ATOM   3092  N   LEU B 386      91.759 -58.052  -4.388  1.00 23.88           N  
ATOM   3093  CA  LEU B 386      91.125 -58.391  -5.658  1.00 23.88           C  
ATOM   3094  C   LEU B 386      91.545 -59.782  -6.121  1.00 23.88           C  
ATOM   3095  CB  LEU B 386      91.480 -57.355  -6.727  1.00 23.88           C  
ATOM   3096  O   LEU B 386      92.707 -59.999  -6.472  1.00 23.88           O  
ATOM   3097  CG  LEU B 386      90.537 -56.158  -6.851  1.00 23.88           C  
ATOM   3098  CD1 LEU B 386      91.231 -55.009  -7.575  1.00 23.88           C  
ATOM   3099  CD2 LEU B 386      89.257 -56.558  -7.576  1.00 23.88           C  
ATOM   3100  N   PHE B 387      91.323 -60.853  -5.382  1.00 21.97           N  
ATOM   3101  CA  PHE B 387      91.870 -62.202  -5.459  1.00 21.97           C  
ATOM   3102  C   PHE B 387      91.729 -62.764  -6.869  1.00 21.97           C  
ATOM   3103  CB  PHE B 387      91.174 -63.125  -4.455  1.00 21.97           C  
ATOM   3104  O   PHE B 387      91.026 -62.190  -7.704  1.00 21.97           O  
ATOM   3105  CG  PHE B 387      92.021 -64.285  -4.007  1.00 21.97           C  
ATOM   3106  CD1 PHE B 387      91.889 -65.532  -4.607  1.00 21.97           C  
ATOM   3107  CD2 PHE B 387      92.950 -64.129  -2.987  1.00 21.97           C  
ATOM   3108  CE1 PHE B 387      92.672 -66.608  -4.195  1.00 21.97           C  
ATOM   3109  CE2 PHE B 387      93.736 -65.199  -2.569  1.00 21.97           C  
ATOM   3110  CZ  PHE B 387      93.595 -66.438  -3.174  1.00 21.97           C  
ATOM   3111  N   ASP B 388      91.358 -64.164  -6.948  1.00 21.82           N  
ATOM   3112  CA  ASP B 388      91.966 -65.394  -7.447  1.00 21.82           C  
ATOM   3113  C   ASP B 388      91.494 -65.703  -8.866  1.00 21.82           C  
ATOM   3114  CB  ASP B 388      91.644 -66.567  -6.519  1.00 21.82           C  
ATOM   3115  O   ASP B 388      92.302 -66.035  -9.736  1.00 21.82           O  
ATOM   3116  CG  ASP B 388      92.602 -66.674  -5.345  1.00 21.82           C  
ATOM   3117  OD1 ASP B 388      93.719 -66.118  -5.416  1.00 21.82           O  
ATOM   3118  OD2 ASP B 388      92.237 -67.323  -4.341  1.00 21.82           O  
ATOM   3119  N   LYS B 389      90.264 -66.286  -8.967  1.00 21.61           N  
ATOM   3120  CA  LYS B 389      90.017 -67.599  -9.554  1.00 21.61           C  
ATOM   3121  C   LYS B 389      89.869 -67.505 -11.070  1.00 21.61           C  
ATOM   3122  CB  LYS B 389      88.765 -68.233  -8.944  1.00 21.61           C  
ATOM   3123  O   LYS B 389      89.054 -66.729 -11.573  1.00 21.61           O  
ATOM   3124  CG  LYS B 389      89.056 -69.363  -7.968  1.00 21.61           C  
ATOM   3125  CD  LYS B 389      87.777 -69.908  -7.346  1.00 21.61           C  
ATOM   3126  CE  LYS B 389      88.072 -70.977  -6.303  1.00 21.61           C  
ATOM   3127  NZ  LYS B 389      86.826 -71.464  -5.640  1.00 21.61           N  
ATOM   3128  N   LEU B 390      90.887 -67.902 -11.904  1.00 24.08           N  
ATOM   3129  CA  LEU B 390      91.394 -67.939 -13.271  1.00 24.08           C  
ATOM   3130  C   LEU B 390      90.401 -68.628 -14.201  1.00 24.08           C  
ATOM   3131  CB  LEU B 390      92.744 -68.661 -13.323  1.00 24.08           C  
ATOM   3132  O   LEU B 390      90.390 -68.368 -15.407  1.00 24.08           O  
ATOM   3133  CG  LEU B 390      93.988 -67.781 -13.196  1.00 24.08           C  
ATOM   3134  CD1 LEU B 390      95.041 -68.472 -12.336  1.00 24.08           C  
ATOM   3135  CD2 LEU B 390      94.551 -67.449 -14.574  1.00 24.08           C  
ATOM   3136  N   LYS B 391      89.869 -69.882 -13.864  1.00 21.68           N  
ATOM   3137  CA  LYS B 391      90.203 -71.092 -14.610  1.00 21.68           C  
ATOM   3138  C   LYS B 391      89.346 -71.218 -15.866  1.00 21.68           C  
ATOM   3139  CB  LYS B 391      90.029 -72.331 -13.730  1.00 21.68           C  
ATOM   3140  O   LYS B 391      89.838 -71.623 -16.921  1.00 21.68           O  
ATOM   3141  CG  LYS B 391      91.088 -73.401 -13.951  1.00 21.68           C  
ATOM   3142  CD  LYS B 391      90.951 -74.538 -12.946  1.00 21.68           C  
ATOM   3143  CE  LYS B 391      92.004 -75.615 -13.173  1.00 21.68           C  
ATOM   3144  NZ  LYS B 391      91.928 -76.690 -12.139  1.00 21.68           N  
ATOM   3145  N   LYS B 392      87.999 -71.456 -15.850  1.00 21.90           N  
ATOM   3146  CA  LYS B 392      87.416 -72.740 -16.228  1.00 21.90           C  
ATOM   3147  C   LYS B 392      87.102 -72.784 -17.721  1.00 21.90           C  
ATOM   3148  CB  LYS B 392      86.147 -73.014 -15.418  1.00 21.90           C  
ATOM   3149  O   LYS B 392      87.436 -73.755 -18.402  1.00 21.90           O  
ATOM   3150  CG  LYS B 392      86.339 -74.012 -14.286  1.00 21.90           C  
ATOM   3151  CD  LYS B 392      85.046 -74.235 -13.513  1.00 21.90           C  
ATOM   3152  CE  LYS B 392      85.252 -75.181 -12.337  1.00 21.90           C  
ATOM   3153  NZ  LYS B 392      84.005 -75.345 -11.533  1.00 21.90           N  
ATOM   3154  N   GLU B 393      85.822 -73.000 -18.124  1.00 23.76           N  
ATOM   3155  CA  GLU B 393      85.321 -74.134 -18.895  1.00 23.76           C  
ATOM   3156  C   GLU B 393      85.340 -73.835 -20.391  1.00 23.76           C  
ATOM   3157  CB  GLU B 393      83.903 -74.503 -18.450  1.00 23.76           C  
ATOM   3158  O   GLU B 393      84.916 -72.760 -20.821  1.00 23.76           O  
ATOM   3159  CG  GLU B 393      83.836 -75.751 -17.583  1.00 23.76           C  
ATOM   3160  CD  GLU B 393      82.415 -76.159 -17.226  1.00 23.76           C  
ATOM   3161  OE1 GLU B 393      82.229 -77.229 -16.605  1.00 23.76           O  
ATOM   3162  OE2 GLU B 393      81.481 -75.402 -17.573  1.00 23.76           O  
ATOM   3163  N   PRO B 394      85.755 -74.885 -21.346  1.00 24.19           N  
ATOM   3164  CA  PRO B 394      86.399 -75.158 -22.633  1.00 24.19           C  
ATOM   3165  C   PRO B 394      85.508 -74.811 -23.823  1.00 24.19           C  
ATOM   3166  CB  PRO B 394      86.673 -76.663 -22.577  1.00 24.19           C  
ATOM   3167  O   PRO B 394      85.963 -74.166 -24.772  1.00 24.19           O  
ATOM   3168  CG  PRO B 394      85.843 -77.161 -21.438  1.00 24.19           C  
ATOM   3169  CD  PRO B 394      85.275 -75.978 -20.709  1.00 24.19           C  
ATOM   3170  N   ASP B 395      84.430 -75.674 -24.076  1.00 21.58           N  
ATOM   3171  CA  ASP B 395      84.391 -76.657 -25.155  1.00 21.58           C  
ATOM   3172  C   ASP B 395      83.599 -76.130 -26.349  1.00 21.58           C  
ATOM   3173  CB  ASP B 395      83.784 -77.972 -24.660  1.00 21.58           C  
ATOM   3174  O   ASP B 395      83.767 -76.609 -27.472  1.00 21.58           O  
ATOM   3175  CG  ASP B 395      84.812 -78.904 -24.043  1.00 21.58           C  
ATOM   3176  OD1 ASP B 395      86.024 -78.721 -24.285  1.00 21.58           O  
ATOM   3177  OD2 ASP B 395      84.405 -79.831 -23.309  1.00 21.58           O  
ATOM   3178  N   ALA B 396      82.464 -75.569 -26.132  1.00 21.70           N  
ATOM   3179  CA  ALA B 396      81.473 -76.294 -26.923  1.00 21.70           C  
ATOM   3180  C   ALA B 396      81.636 -75.999 -28.411  1.00 21.70           C  
ATOM   3181  CB  ALA B 396      80.061 -75.935 -26.464  1.00 21.70           C  
ATOM   3182  O   ALA B 396      81.692 -74.836 -28.818  1.00 21.70           O  
ATOM   3183  N   LEU B 397      81.843 -77.037 -29.356  1.00 20.69           N  
ATOM   3184  CA  LEU B 397      82.440 -77.477 -30.612  1.00 20.69           C  
ATOM   3185  C   LEU B 397      81.666 -76.926 -31.805  1.00 20.69           C  
ATOM   3186  CB  LEU B 397      82.482 -79.006 -30.679  1.00 20.69           C  
ATOM   3187  O   LEU B 397      82.262 -76.393 -32.744  1.00 20.69           O  
ATOM   3188  CG  LEU B 397      83.762 -79.672 -30.172  1.00 20.69           C  
ATOM   3189  CD1 LEU B 397      83.427 -80.942 -29.396  1.00 20.69           C  
ATOM   3190  CD2 LEU B 397      84.701 -79.981 -31.333  1.00 20.69           C  
ATOM   3191  N   THR B 398      80.644 -77.723 -32.403  1.00 19.50           N  
ATOM   3192  CA  THR B 398      80.775 -78.487 -33.639  1.00 19.50           C  
ATOM   3193  C   THR B 398      80.238 -77.692 -34.826  1.00 19.50           C  
ATOM   3194  CB  THR B 398      80.037 -79.835 -33.544  1.00 19.50           C  
ATOM   3195  O   THR B 398      80.905 -77.581 -35.857  1.00 19.50           O  
ATOM   3196  CG2 THR B 398      80.719 -80.898 -34.399  1.00 19.50           C  
ATOM   3197  OG1 THR B 398      80.024 -80.271 -32.179  1.00 19.50           O  
ATOM   3198  N   LEU B 399      78.871 -78.004 -35.322  1.00 19.84           N  
ATOM   3199  CA  LEU B 399      78.539 -78.752 -36.529  1.00 19.84           C  
ATOM   3200  C   LEU B 399      78.317 -77.810 -37.708  1.00 19.84           C  
ATOM   3201  CB  LEU B 399      77.290 -79.608 -36.303  1.00 19.84           C  
ATOM   3202  O   LEU B 399      78.101 -76.611 -37.519  1.00 19.84           O  
ATOM   3203  CG  LEU B 399      77.518 -80.991 -35.692  1.00 19.84           C  
ATOM   3204  CD1 LEU B 399      76.310 -81.410 -34.861  1.00 19.84           C  
ATOM   3205  CD2 LEU B 399      77.805 -82.018 -36.782  1.00 19.84           C  
ATOM   3206  N   LEU B 400      77.515 -78.389 -38.818  1.00 19.33           N  
ATOM   3207  CA  LEU B 400      77.704 -78.823 -40.197  1.00 19.33           C  
ATOM   3208  C   LEU B 400      77.127 -77.803 -41.173  1.00 19.33           C  
ATOM   3209  CB  LEU B 400      77.051 -80.189 -40.423  1.00 19.33           C  
ATOM   3210  O   LEU B 400      77.787 -77.422 -42.142  1.00 19.33           O  
ATOM   3211  CG  LEU B 400      77.971 -81.407 -40.315  1.00 19.33           C  
ATOM   3212  CD1 LEU B 400      77.327 -82.482 -39.445  1.00 19.33           C  
ATOM   3213  CD2 LEU B 400      78.297 -81.956 -41.699  1.00 19.33           C  
ATOM   3214  N   ALA B 401      75.828 -77.992 -41.549  1.00 18.69           N  
ATOM   3215  CA  ALA B 401      75.488 -78.582 -42.841  1.00 18.69           C  
ATOM   3216  C   ALA B 401      75.231 -77.500 -43.887  1.00 18.69           C  
ATOM   3217  CB  ALA B 401      74.268 -79.489 -42.707  1.00 18.69           C  
ATOM   3218  O   ALA B 401      74.700 -76.434 -43.568  1.00 18.69           O  
ATOM   3219  N   PRO B 402      75.577 -77.852 -45.202  1.00 23.19           N  
ATOM   3220  CA  PRO B 402      75.753 -77.108 -46.451  1.00 23.19           C  
ATOM   3221  C   PRO B 402      74.439 -76.558 -47.001  1.00 23.19           C  
ATOM   3222  CB  PRO B 402      76.349 -78.150 -47.401  1.00 23.19           C  
ATOM   3223  O   PRO B 402      74.436 -75.855 -48.015  1.00 23.19           O  
ATOM   3224  CG  PRO B 402      76.157 -79.458 -46.703  1.00 23.19           C  
ATOM   3225  CD  PRO B 402      75.612 -79.189 -45.330  1.00 23.19           C  
ATOM   3226  N   ALA B 403      73.310 -76.984 -46.479  1.00 21.10           N  
ATOM   3227  CA  ALA B 403      72.560 -77.746 -47.474  1.00 21.10           C  
ATOM   3228  C   ALA B 403      72.231 -76.885 -48.691  1.00 21.10           C  
ATOM   3229  CB  ALA B 403      71.279 -78.306 -46.861  1.00 21.10           C  
ATOM   3230  O   ALA B 403      72.204 -75.655 -48.600  1.00 21.10           O  
ATOM   3231  N   ALA B 404      71.365 -77.391 -49.560  1.00 20.72           N  
ATOM   3232  CA  ALA B 404      71.290 -77.692 -50.987  1.00 20.72           C  
ATOM   3233  C   ALA B 404      70.760 -76.496 -51.774  1.00 20.72           C  
ATOM   3234  CB  ALA B 404      70.409 -78.915 -51.227  1.00 20.72           C  
ATOM   3235  O   ALA B 404      71.286 -76.163 -52.838  1.00 20.72           O  
ATOM   3236  N   GLY B 405      69.507 -76.217 -51.671  1.00 21.46           N  
ATOM   3237  CA  GLY B 405      68.550 -76.562 -52.710  1.00 21.46           C  
ATOM   3238  C   GLY B 405      68.405 -75.486 -53.769  1.00 21.46           C  
ATOM   3239  O   GLY B 405      68.848 -74.352 -53.574  1.00 21.46           O  
ATOM   3240  N   ASP B 406      67.562 -75.676 -54.695  1.00 21.96           N  
ATOM   3241  CA  ASP B 406      67.330 -75.846 -56.126  1.00 21.96           C  
ATOM   3242  C   ASP B 406      66.800 -74.558 -56.753  1.00 21.96           C  
ATOM   3243  CB  ASP B 406      66.351 -76.995 -56.378  1.00 21.96           C  
ATOM   3244  O   ASP B 406      67.304 -74.111 -57.785  1.00 21.96           O  
ATOM   3245  CG  ASP B 406      67.036 -78.346 -56.481  1.00 21.96           C  
ATOM   3246  OD1 ASP B 406      68.284 -78.395 -56.525  1.00 21.96           O  
ATOM   3247  OD2 ASP B 406      66.321 -79.371 -56.521  1.00 21.96           O  
ATOM   3248  N   THR B 407      65.526 -74.488 -57.102  1.00 22.19           N  
ATOM   3249  CA  THR B 407      65.165 -74.700 -58.499  1.00 22.19           C  
ATOM   3250  C   THR B 407      64.962 -73.366 -59.213  1.00 22.19           C  
ATOM   3251  CB  THR B 407      63.888 -75.551 -58.623  1.00 22.19           C  
ATOM   3252  O   THR B 407      64.745 -72.338 -58.569  1.00 22.19           O  
ATOM   3253  CG2 THR B 407      64.225 -77.008 -58.925  1.00 22.19           C  
ATOM   3254  OG1 THR B 407      63.156 -75.487 -57.393  1.00 22.19           O  
ATOM   3255  N   ILE B 408      63.980 -73.286 -60.158  1.00 21.33           N  
ATOM   3256  CA  ILE B 408      63.928 -73.248 -61.615  1.00 21.33           C  
ATOM   3257  C   ILE B 408      63.455 -71.872 -62.079  1.00 21.33           C  
ATOM   3258  CB  ILE B 408      63.003 -74.350 -62.177  1.00 21.33           C  
ATOM   3259  O   ILE B 408      64.078 -71.253 -62.944  1.00 21.33           O  
ATOM   3260  CG1 ILE B 408      63.482 -75.733 -61.720  1.00 21.33           C  
ATOM   3261  CG2 ILE B 408      62.935 -74.272 -63.705  1.00 21.33           C  
ATOM   3262  CD1 ILE B 408      62.494 -76.856 -62.005  1.00 21.33           C  
ATOM   3263  N   ILE B 409      62.085 -71.602 -62.218  1.00 19.81           N  
ATOM   3264  CA  ILE B 409      61.565 -71.758 -63.573  1.00 19.81           C  
ATOM   3265  C   ILE B 409      61.530 -70.401 -64.271  1.00 19.81           C  
ATOM   3266  CB  ILE B 409      60.158 -72.395 -63.569  1.00 19.81           C  
ATOM   3267  O   ILE B 409      61.406 -69.362 -63.617  1.00 19.81           O  
ATOM   3268  CG1 ILE B 409      60.177 -73.728 -62.811  1.00 19.81           C  
ATOM   3269  CG2 ILE B 409      59.647 -72.586 -65.000  1.00 19.81           C  
ATOM   3270  CD1 ILE B 409      58.794 -74.271 -62.478  1.00 19.81           C  
ATOM   3271  N   SER B 410      60.722 -70.351 -65.454  1.00 20.72           N  
ATOM   3272  CA  SER B 410      60.929 -70.142 -66.883  1.00 20.72           C  
ATOM   3273  C   SER B 410      60.542 -68.727 -67.298  1.00 20.72           C  
ATOM   3274  CB  SER B 410      60.124 -71.158 -67.696  1.00 20.72           C  
ATOM   3275  O   SER B 410      61.311 -68.040 -67.974  1.00 20.72           O  
ATOM   3276  OG  SER B 410      60.718 -71.372 -68.964  1.00 20.72           O  
ATOM   3277  N   LEU B 411      59.364 -68.612 -68.151  1.00 17.38           N  
ATOM   3278  CA  LEU B 411      59.362 -68.399 -69.594  1.00 17.38           C  
ATOM   3279  C   LEU B 411      58.901 -66.986 -69.935  1.00 17.38           C  
ATOM   3280  CB  LEU B 411      58.460 -69.423 -70.286  1.00 17.38           C  
ATOM   3281  O   LEU B 411      59.538 -66.295 -70.733  1.00 17.38           O  
ATOM   3282  CG  LEU B 411      59.026 -70.837 -70.431  1.00 17.38           C  
ATOM   3283  CD1 LEU B 411      57.894 -71.847 -70.593  1.00 17.38           C  
ATOM   3284  CD2 LEU B 411      59.987 -70.910 -71.613  1.00 17.38           C  
ATOM   3285  N   ASP B 412      57.505 -66.719 -70.082  1.00 20.50           N  
ATOM   3286  CA  ASP B 412      57.028 -66.749 -71.462  1.00 20.50           C  
ATOM   3287  C   ASP B 412      57.062 -65.356 -72.085  1.00 20.50           C  
ATOM   3288  CB  ASP B 412      55.611 -67.321 -71.527  1.00 20.50           C  
ATOM   3289  O   ASP B 412      57.131 -64.353 -71.372  1.00 20.50           O  
ATOM   3290  CG  ASP B 412      55.263 -67.888 -72.892  1.00 20.50           C  
ATOM   3291  OD1 ASP B 412      56.115 -67.846 -73.806  1.00 20.50           O  
ATOM   3292  OD2 ASP B 412      54.125 -68.379 -73.057  1.00 20.50           O  
ATOM   3293  N   PHE B 413      55.927 -64.914 -73.106  1.00 17.76           N  
ATOM   3294  CA  PHE B 413      55.962 -64.680 -74.545  1.00 17.76           C  
ATOM   3295  C   PHE B 413      55.897 -63.188 -74.852  1.00 17.76           C  
ATOM   3296  CB  PHE B 413      54.806 -65.409 -75.238  1.00 17.76           C  
ATOM   3297  O   PHE B 413      56.734 -62.665 -75.591  1.00 17.76           O  
ATOM   3298  CG  PHE B 413      54.884 -66.908 -75.133  1.00 17.76           C  
ATOM   3299  CD1 PHE B 413      55.665 -67.641 -76.017  1.00 17.76           C  
ATOM   3300  CD2 PHE B 413      54.175 -67.584 -74.148  1.00 17.76           C  
ATOM   3301  CE1 PHE B 413      55.739 -69.029 -75.922  1.00 17.76           C  
ATOM   3302  CE2 PHE B 413      54.244 -68.971 -74.047  1.00 17.76           C  
ATOM   3303  CZ  PHE B 413      55.025 -69.691 -74.935  1.00 17.76           C  
ATOM   3304  N   GLY B 414      54.622 -62.710 -75.377  1.00 17.12           N  
ATOM   3305  CA  GLY B 414      54.485 -62.422 -76.795  1.00 17.12           C  
ATOM   3306  C   GLY B 414      54.502 -60.937 -77.107  1.00 17.12           C  
ATOM   3307  O   GLY B 414      55.254 -60.488 -77.975  1.00 17.12           O  
ATOM   3308  N   SER B 415      53.263 -60.141 -77.230  1.00 18.66           N  
ATOM   3309  CA  SER B 415      52.833 -59.889 -78.602  1.00 18.66           C  
ATOM   3310  C   SER B 415      53.239 -58.492 -79.060  1.00 18.66           C  
ATOM   3311  CB  SER B 415      51.319 -60.057 -78.729  1.00 18.66           C  
ATOM   3312  O   SER B 415      53.590 -57.642 -78.240  1.00 18.66           O  
ATOM   3313  OG  SER B 415      50.642 -59.264 -77.769  1.00 18.66           O  
ATOM   3314  N   ASN B 416      52.299 -57.811 -80.007  1.00 19.38           N  
ATOM   3315  CA  ASN B 416      52.362 -57.247 -81.351  1.00 19.38           C  
ATOM   3316  C   ASN B 416      52.418 -55.722 -81.317  1.00 19.38           C  
ATOM   3317  CB  ASN B 416      51.169 -57.716 -82.186  1.00 19.38           C  
ATOM   3318  O   ASN B 416      52.100 -55.108 -80.297  1.00 19.38           O  
ATOM   3319  CG  ASN B 416      51.470 -58.970 -82.982  1.00 19.38           C  
ATOM   3320  ND2 ASN B 416      50.483 -59.451 -83.728  1.00 19.38           N  
ATOM   3321  OD1 ASN B 416      52.582 -59.503 -82.927  1.00 19.38           O  
ATOM   3322  N   ASP B 417      51.617 -55.034 -82.356  1.00 20.13           N  
ATOM   3323  CA  ASP B 417      51.936 -54.227 -83.530  1.00 20.13           C  
ATOM   3324  C   ASP B 417      51.603 -52.756 -83.291  1.00 20.13           C  
ATOM   3325  CB  ASP B 417      51.184 -54.744 -84.758  1.00 20.13           C  
ATOM   3326  O   ASP B 417      52.432 -51.878 -83.541  1.00 20.13           O  
ATOM   3327  CG  ASP B 417      51.838 -55.962 -85.385  1.00 20.13           C  
ATOM   3328  OD1 ASP B 417      53.047 -56.189 -85.159  1.00 20.13           O  
ATOM   3329  OD2 ASP B 417      51.140 -56.700 -86.113  1.00 20.13           O  
ATOM   3330  N   THR B 418      50.372 -52.230 -83.887  1.00 18.85           N  
ATOM   3331  CA  THR B 418      50.334 -51.461 -85.126  1.00 18.85           C  
ATOM   3332  C   THR B 418      49.887 -50.027 -84.858  1.00 18.85           C  
ATOM   3333  CB  THR B 418      49.393 -52.111 -86.158  1.00 18.85           C  
ATOM   3334  O   THR B 418      50.125 -49.135 -85.675  1.00 18.85           O  
ATOM   3335  CG2 THR B 418      50.139 -52.451 -87.444  1.00 18.85           C  
ATOM   3336  OG1 THR B 418      48.843 -53.313 -85.605  1.00 18.85           O  
ATOM   3337  N   GLU B 419      49.268 -49.538 -83.808  1.00 18.80           N  
ATOM   3338  CA  GLU B 419      47.988 -48.955 -84.197  1.00 18.80           C  
ATOM   3339  C   GLU B 419      48.176 -47.575 -84.821  1.00 18.80           C  
ATOM   3340  CB  GLU B 419      47.050 -48.863 -82.990  1.00 18.80           C  
ATOM   3341  O   GLU B 419      48.835 -46.711 -84.240  1.00 18.80           O  
ATOM   3342  CG  GLU B 419      46.333 -50.167 -82.668  1.00 18.80           C  
ATOM   3343  CD  GLU B 419      45.054 -49.967 -81.870  1.00 18.80           C  
ATOM   3344  OE1 GLU B 419      44.263 -50.928 -81.741  1.00 18.80           O  
ATOM   3345  OE2 GLU B 419      44.842 -48.839 -81.371  1.00 18.80           O  
ATOM   3346  N   THR B 420      47.401 -47.299 -85.912  1.00 20.74           N  
ATOM   3347  CA  THR B 420      47.439 -46.546 -87.162  1.00 20.74           C  
ATOM   3348  C   THR B 420      47.025 -45.095 -86.932  1.00 20.74           C  
ATOM   3349  CB  THR B 420      46.522 -47.182 -88.224  1.00 20.74           C  
ATOM   3350  O   THR B 420      47.688 -44.172 -87.410  1.00 20.74           O  
ATOM   3351  CG2 THR B 420      47.316 -47.596 -89.458  1.00 20.74           C  
ATOM   3352  OG1 THR B 420      45.887 -48.339 -87.668  1.00 20.74           O  
ATOM   3353  N   ASP B 421      45.674 -44.715 -86.764  1.00 19.68           N  
ATOM   3354  CA  ASP B 421      45.006 -44.192 -87.952  1.00 19.68           C  
ATOM   3355  C   ASP B 421      44.978 -42.665 -87.939  1.00 19.68           C  
ATOM   3356  CB  ASP B 421      43.583 -44.744 -88.055  1.00 19.68           C  
ATOM   3357  O   ASP B 421      45.147 -42.045 -86.887  1.00 19.68           O  
ATOM   3358  CG  ASP B 421      43.407 -45.720 -89.205  1.00 19.68           C  
ATOM   3359  OD1 ASP B 421      44.266 -45.755 -90.112  1.00 19.68           O  
ATOM   3360  OD2 ASP B 421      42.399 -46.460 -89.204  1.00 19.68           O  
ATOM   3361  N   ASP B 422      43.699 -41.993 -88.075  1.00 19.32           N  
ATOM   3362  CA  ASP B 422      43.092 -41.232 -89.162  1.00 19.32           C  
ATOM   3363  C   ASP B 422      43.087 -39.737 -88.851  1.00 19.32           C  
ATOM   3364  CB  ASP B 422      41.665 -41.719 -89.427  1.00 19.32           C  
ATOM   3365  O   ASP B 422      43.044 -39.341 -87.684  1.00 19.32           O  
ATOM   3366  CG  ASP B 422      41.592 -42.774 -90.517  1.00 19.32           C  
ATOM   3367  OD1 ASP B 422      42.556 -42.910 -91.300  1.00 19.32           O  
ATOM   3368  OD2 ASP B 422      40.559 -43.474 -90.594  1.00 19.32           O  
ATOM   3369  N   GLN B 423      42.592 -38.772 -89.887  1.00 21.55           N  
ATOM   3370  CA  GLN B 423      42.829 -37.559 -90.663  1.00 21.55           C  
ATOM   3371  C   GLN B 423      41.964 -36.407 -90.161  1.00 21.55           C  
ATOM   3372  CB  GLN B 423      42.558 -37.810 -92.148  1.00 21.55           C  
ATOM   3373  O   GLN B 423      42.461 -35.301 -89.940  1.00 21.55           O  
ATOM   3374  CG  GLN B 423      43.795 -38.216 -92.938  1.00 21.55           C  
ATOM   3375  CD  GLN B 423      43.470 -38.645 -94.357  1.00 21.55           C  
ATOM   3376  NE2 GLN B 423      44.415 -39.319 -95.004  1.00 21.55           N  
ATOM   3377  OE1 GLN B 423      42.379 -38.372 -94.867  1.00 21.55           O  
ATOM   3378  N   GLN B 424      40.652 -36.136 -90.764  1.00 21.68           N  
ATOM   3379  CA  GLN B 424      40.275 -35.138 -91.759  1.00 21.68           C  
ATOM   3380  C   GLN B 424      39.544 -33.965 -91.112  1.00 21.68           C  
ATOM   3381  CB  GLN B 424      39.402 -35.766 -92.846  1.00 21.68           C  
ATOM   3382  O   GLN B 424      39.171 -34.030 -89.938  1.00 21.68           O  
ATOM   3383  CG  GLN B 424      40.073 -35.830 -94.212  1.00 21.68           C  
ATOM   3384  CD  GLN B 424      39.452 -36.872 -95.122  1.00 21.68           C  
ATOM   3385  NE2 GLN B 424      40.084 -37.114 -96.266  1.00 21.68           N  
ATOM   3386  OE1 GLN B 424      38.412 -37.457 -94.801  1.00 21.68           O  
ATOM   3387  N   LEU B 425      38.214 -33.600 -91.593  1.00 19.41           N  
ATOM   3388  CA  LEU B 425      37.642 -32.605 -92.492  1.00 19.41           C  
ATOM   3389  C   LEU B 425      36.746 -31.634 -91.730  1.00 19.41           C  
ATOM   3390  CB  LEU B 425      36.843 -33.286 -93.607  1.00 19.41           C  
ATOM   3391  O   LEU B 425      36.698 -30.444 -92.051  1.00 19.41           O  
ATOM   3392  CG  LEU B 425      37.496 -33.314 -94.989  1.00 19.41           C  
ATOM   3393  CD1 LEU B 425      37.815 -34.748 -95.396  1.00 19.41           C  
ATOM   3394  CD2 LEU B 425      36.592 -32.648 -96.022  1.00 19.41           C  
ATOM   3395  N   GLU B 426      35.633 -32.057 -90.954  1.00 17.87           N  
ATOM   3396  CA  GLU B 426      34.252 -31.867 -91.387  1.00 17.87           C  
ATOM   3397  C   GLU B 426      33.722 -30.502 -90.957  1.00 17.87           C  
ATOM   3398  CB  GLU B 426      33.357 -32.978 -90.832  1.00 17.87           C  
ATOM   3399  O   GLU B 426      33.744 -30.167 -89.771  1.00 17.87           O  
ATOM   3400  CG  GLU B 426      32.718 -33.847 -91.905  1.00 17.87           C  
ATOM   3401  CD  GLU B 426      31.902 -34.998 -91.339  1.00 17.87           C  
ATOM   3402  OE1 GLU B 426      31.301 -35.762 -92.127  1.00 17.87           O  
ATOM   3403  OE2 GLU B 426      31.864 -35.137 -90.096  1.00 17.87           O  
ATOM   3404  N   GLU B 427      33.277 -29.653 -91.966  1.00 21.55           N  
ATOM   3405  CA  GLU B 427      32.907 -28.251 -92.133  1.00 21.55           C  
ATOM   3406  C   GLU B 427      31.529 -27.970 -91.542  1.00 21.55           C  
ATOM   3407  CB  GLU B 427      32.935 -27.860 -93.613  1.00 21.55           C  
ATOM   3408  O   GLU B 427      30.508 -28.274 -92.163  1.00 21.55           O  
ATOM   3409  CG  GLU B 427      34.172 -27.073 -94.018  1.00 21.55           C  
ATOM   3410  CD  GLU B 427      34.177 -26.675 -95.486  1.00 21.55           C  
ATOM   3411  OE1 GLU B 427      35.120 -25.977 -95.923  1.00 21.55           O  
ATOM   3412  OE2 GLU B 427      33.229 -27.064 -96.204  1.00 21.55           O  
ATOM   3413  N   VAL B 428      31.120 -28.207 -90.376  1.00 18.42           N  
ATOM   3414  CA  VAL B 428      29.749 -28.694 -90.255  1.00 18.42           C  
ATOM   3415  C   VAL B 428      28.771 -27.571 -90.593  1.00 18.42           C  
ATOM   3416  CB  VAL B 428      29.465 -29.242 -88.839  1.00 18.42           C  
ATOM   3417  O   VAL B 428      29.049 -26.398 -90.333  1.00 18.42           O  
ATOM   3418  CG1 VAL B 428      28.041 -29.789 -88.748  1.00 18.42           C  
ATOM   3419  CG2 VAL B 428      30.480 -30.322 -88.472  1.00 18.42           C  
ATOM   3420  N   PRO B 429      27.293 -27.769 -90.260  1.00 20.32           N  
ATOM   3421  CA  PRO B 429      26.016 -27.866 -90.972  1.00 20.32           C  
ATOM   3422  C   PRO B 429      25.245 -26.548 -90.983  1.00 20.32           C  
ATOM   3423  CB  PRO B 429      25.255 -28.937 -90.187  1.00 20.32           C  
ATOM   3424  O   PRO B 429      24.853 -26.066 -92.049  1.00 20.32           O  
ATOM   3425  CG  PRO B 429      26.175 -29.319 -89.072  1.00 20.32           C  
ATOM   3426  CD  PRO B 429      27.410 -28.469 -89.161  1.00 20.32           C  
ATOM   3427  N   LEU B 430      24.003 -26.445 -90.300  1.00 17.48           N  
ATOM   3428  CA  LEU B 430      22.688 -26.652 -90.897  1.00 17.48           C  
ATOM   3429  C   LEU B 430      21.914 -25.340 -90.975  1.00 17.48           C  
ATOM   3430  CB  LEU B 430      21.890 -27.681 -90.093  1.00 17.48           C  
ATOM   3431  O   LEU B 430      21.354 -25.006 -92.021  1.00 17.48           O  
ATOM   3432  CG  LEU B 430      21.168 -28.761 -90.901  1.00 17.48           C  
ATOM   3433  CD1 LEU B 430      22.056 -29.992 -91.053  1.00 17.48           C  
ATOM   3434  CD2 LEU B 430      19.844 -29.129 -90.240  1.00 17.48           C  
ATOM   3435  N   TYR B 431      20.738 -25.049 -90.037  1.00 17.31           N  
ATOM   3436  CA  TYR B 431      19.328 -25.254 -90.348  1.00 17.31           C  
ATOM   3437  C   TYR B 431      18.602 -23.921 -90.490  1.00 17.31           C  
ATOM   3438  CB  TYR B 431      18.656 -26.102 -89.264  1.00 17.31           C  
ATOM   3439  O   TYR B 431      17.889 -23.697 -91.471  1.00 17.31           O  
ATOM   3440  CG  TYR B 431      18.558 -27.567 -89.613  1.00 17.31           C  
ATOM   3441  CD1 TYR B 431      17.464 -28.064 -90.318  1.00 17.31           C  
ATOM   3442  CD2 TYR B 431      19.559 -28.457 -89.238  1.00 17.31           C  
ATOM   3443  CE1 TYR B 431      17.369 -29.414 -90.640  1.00 17.31           C  
ATOM   3444  CE2 TYR B 431      19.474 -29.809 -89.554  1.00 17.31           C  
ATOM   3445  OH  TYR B 431      18.289 -31.615 -90.571  1.00 17.31           O  
ATOM   3446  CZ  TYR B 431      18.378 -30.277 -90.255  1.00 17.31           C  
ATOM   3447  N   ASN B 432      17.605 -23.569 -89.410  1.00 17.33           N  
ATOM   3448  CA  ASN B 432      16.150 -23.656 -89.471  1.00 17.33           C  
ATOM   3449  C   ASN B 432      15.512 -22.277 -89.614  1.00 17.33           C  
ATOM   3450  CB  ASN B 432      15.603 -24.368 -88.232  1.00 17.33           C  
ATOM   3451  O   ASN B 432      14.639 -22.078 -90.461  1.00 17.33           O  
ATOM   3452  CG  ASN B 432      15.447 -25.862 -88.439  1.00 17.33           C  
ATOM   3453  ND2 ASN B 432      15.189 -26.587 -87.356  1.00 17.33           N  
ATOM   3454  OD1 ASN B 432      15.560 -26.361 -89.561  1.00 17.33           O  
ATOM   3455  N   ASP B 433      14.839 -21.632 -88.459  1.00 17.02           N  
ATOM   3456  CA  ASP B 433      13.400 -21.722 -88.236  1.00 17.02           C  
ATOM   3457  C   ASP B 433      12.721 -20.376 -88.482  1.00 17.02           C  
ATOM   3458  CB  ASP B 433      13.106 -22.208 -86.816  1.00 17.02           C  
ATOM   3459  O   ASP B 433      11.699 -20.306 -89.167  1.00 17.02           O  
ATOM   3460  CG  ASP B 433      12.153 -23.390 -86.779  1.00 17.02           C  
ATOM   3461  OD1 ASP B 433      11.606 -23.766 -87.838  1.00 17.02           O  
ATOM   3462  OD2 ASP B 433      11.946 -23.949 -85.680  1.00 17.02           O  
ATOM   3463  N   VAL B 434      12.151 -19.534 -87.336  1.00 16.66           N  
ATOM   3464  CA  VAL B 434      10.723 -19.643 -87.056  1.00 16.66           C  
ATOM   3465  C   VAL B 434      10.003 -18.390 -87.551  1.00 16.66           C  
ATOM   3466  CB  VAL B 434      10.455 -19.851 -85.549  1.00 16.66           C  
ATOM   3467  O   VAL B 434       8.995 -18.484 -88.255  1.00 16.66           O  
ATOM   3468  CG1 VAL B 434       8.960 -20.027 -85.286  1.00 16.66           C  
ATOM   3469  CG2 VAL B 434      11.238 -21.055 -85.029  1.00 16.66           C  
ATOM   3470  N   MET B 435       9.281 -17.501 -86.492  1.00 15.83           N  
ATOM   3471  CA  MET B 435       7.859 -17.402 -86.180  1.00 15.83           C  
ATOM   3472  C   MET B 435       7.316 -16.025 -86.547  1.00 15.83           C  
ATOM   3473  CB  MET B 435       7.612 -17.682 -84.697  1.00 15.83           C  
ATOM   3474  O   MET B 435       6.263 -15.916 -87.179  1.00 15.83           O  
ATOM   3475  CG  MET B 435       7.535 -19.162 -84.357  1.00 15.83           C  
ATOM   3476  SD  MET B 435       5.835 -19.834 -84.522  1.00 15.83           S  
ATOM   3477  CE  MET B 435       5.665 -20.669 -82.920  1.00 15.83           C  
ATOM   3478  N   LEU B 436       7.174 -14.886 -85.514  1.00 16.43           N  
ATOM   3479  CA  LEU B 436       5.908 -14.888 -84.790  1.00 16.43           C  
ATOM   3480  C   LEU B 436       5.028 -13.722 -85.230  1.00 16.43           C  
ATOM   3481  CB  LEU B 436       6.153 -14.815 -83.280  1.00 16.43           C  
ATOM   3482  O   LEU B 436       3.840 -13.905 -85.504  1.00 16.43           O  
ATOM   3483  CG  LEU B 436       6.647 -16.099 -82.611  1.00 16.43           C  
ATOM   3484  CD1 LEU B 436       7.279 -15.782 -81.260  1.00 16.43           C  
ATOM   3485  CD2 LEU B 436       5.503 -17.094 -82.452  1.00 16.43           C  
ATOM   3486  N   PRO B 437       4.959 -12.375 -84.452  1.00 17.38           N  
ATOM   3487  CA  PRO B 437       3.900 -12.042 -83.497  1.00 17.38           C  
ATOM   3488  C   PRO B 437       2.921 -11.004 -84.041  1.00 17.38           C  
ATOM   3489  CB  PRO B 437       4.670 -11.489 -82.295  1.00 17.38           C  
ATOM   3490  O   PRO B 437       3.249 -10.271 -84.977  1.00 17.38           O  
ATOM   3491  CG  PRO B 437       5.987 -11.054 -82.853  1.00 17.38           C  
ATOM   3492  CD  PRO B 437       6.079 -11.519 -84.278  1.00 17.38           C  
ATOM   3493  N   SER B 438       1.868 -10.515 -83.049  1.00 18.47           N  
ATOM   3494  CA  SER B 438       0.434 -10.292 -83.210  1.00 18.47           C  
ATOM   3495  C   SER B 438       0.140  -8.847 -83.600  1.00 18.47           C  
ATOM   3496  CB  SER B 438      -0.311 -10.643 -81.922  1.00 18.47           C  
ATOM   3497  O   SER B 438      -0.908  -8.556 -84.181  1.00 18.47           O  
ATOM   3498  OG  SER B 438       0.269  -9.984 -80.809  1.00 18.47           O  
ATOM   3499  N   PRO B 439       0.565  -7.681 -82.829  1.00 18.46           N  
ATOM   3500  CA  PRO B 439      -0.272  -7.100 -81.777  1.00 18.46           C  
ATOM   3501  C   PRO B 439      -1.154  -5.962 -82.284  1.00 18.46           C  
ATOM   3502  CB  PRO B 439       0.748  -6.588 -80.757  1.00 18.46           C  
ATOM   3503  O   PRO B 439      -0.871  -5.378 -83.333  1.00 18.46           O  
ATOM   3504  CG  PRO B 439       2.035  -6.505 -81.513  1.00 18.46           C  
ATOM   3505  CD  PRO B 439       1.835  -7.126 -82.866  1.00 18.46           C  
ATOM   3506  N   ASN B 440      -1.437  -4.799 -81.292  1.00 18.70           N  
ATOM   3507  CA  ASN B 440      -2.529  -4.308 -80.458  1.00 18.70           C  
ATOM   3508  C   ASN B 440      -3.068  -2.975 -80.969  1.00 18.70           C  
ATOM   3509  CB  ASN B 440      -2.075  -4.174 -79.003  1.00 18.70           C  
ATOM   3510  O   ASN B 440      -2.371  -2.250 -81.681  1.00 18.70           O  
ATOM   3511  CG  ASN B 440      -2.462  -5.372 -78.158  1.00 18.70           C  
ATOM   3512  ND2 ASN B 440      -2.265  -5.263 -76.849  1.00 18.70           N  
ATOM   3513  OD1 ASN B 440      -2.934  -6.387 -78.677  1.00 18.70           O  
ATOM   3514  N   GLU B 441      -3.292  -1.918 -79.907  1.00 18.34           N  
ATOM   3515  CA  GLU B 441      -4.485  -1.296 -79.340  1.00 18.34           C  
ATOM   3516  C   GLU B 441      -4.738   0.077 -79.957  1.00 18.34           C  
ATOM   3517  CB  GLU B 441      -4.357  -1.173 -77.819  1.00 18.34           C  
ATOM   3518  O   GLU B 441      -5.816   0.332 -80.497  1.00 18.34           O  
ATOM   3519  CG  GLU B 441      -5.087  -2.265 -77.051  1.00 18.34           C  
ATOM   3520  CD  GLU B 441      -5.076  -2.050 -75.546  1.00 18.34           C  
ATOM   3521  OE1 GLU B 441      -5.760  -2.806 -74.819  1.00 18.34           O  
ATOM   3522  OE2 GLU B 441      -4.378  -1.117 -75.090  1.00 18.34           O  
ATOM   3523  N   LYS B 442      -4.705   1.269 -79.002  1.00 17.29           N  
ATOM   3524  CA  LYS B 442      -5.749   2.030 -78.322  1.00 17.29           C  
ATOM   3525  C   LYS B 442      -5.775   3.478 -78.802  1.00 17.29           C  
ATOM   3526  CB  LYS B 442      -5.546   1.983 -76.807  1.00 17.29           C  
ATOM   3527  O   LYS B 442      -6.848   4.052 -79.000  1.00 17.29           O  
ATOM   3528  CG  LYS B 442      -6.112   0.735 -76.145  1.00 17.29           C  
ATOM   3529  CD  LYS B 442      -5.977   0.797 -74.629  1.00 17.29           C  
ATOM   3530  CE  LYS B 442      -6.505  -0.469 -73.967  1.00 17.29           C  
ATOM   3531  NZ  LYS B 442      -6.373  -0.414 -72.481  1.00 17.29           N  
ATOM   3532  N   LEU B 443      -4.873   4.467 -78.270  1.00 17.04           N  
ATOM   3533  CA  LEU B 443      -5.225   5.339 -77.155  1.00 17.04           C  
ATOM   3534  C   LEU B 443      -5.770   6.672 -77.659  1.00 17.04           C  
ATOM   3535  CB  LEU B 443      -4.010   5.578 -76.256  1.00 17.04           C  
ATOM   3536  O   LEU B 443      -5.283   7.209 -78.656  1.00 17.04           O  
ATOM   3537  CG  LEU B 443      -4.031   4.890 -74.890  1.00 17.04           C  
ATOM   3538  CD1 LEU B 443      -3.015   3.753 -74.853  1.00 17.04           C  
ATOM   3539  CD2 LEU B 443      -3.754   5.898 -73.780  1.00 17.04           C  
ATOM   3540  N   GLN B 444      -5.236   7.927 -77.101  1.00 18.50           N  
ATOM   3541  CA  GLN B 444      -5.763   8.617 -75.928  1.00 18.50           C  
ATOM   3542  C   GLN B 444      -6.563   9.853 -76.331  1.00 18.50           C  
ATOM   3543  CB  GLN B 444      -4.628   9.012 -74.982  1.00 18.50           C  
ATOM   3544  O   GLN B 444      -6.356  10.407 -77.413  1.00 18.50           O  
ATOM   3545  CG  GLN B 444      -4.218   7.905 -74.020  1.00 18.50           C  
ATOM   3546  CD  GLN B 444      -3.043   8.296 -73.143  1.00 18.50           C  
ATOM   3547  NE2 GLN B 444      -2.477   7.320 -72.440  1.00 18.50           N  
ATOM   3548  OE1 GLN B 444      -2.647   9.465 -73.098  1.00 18.50           O  
ATOM   3549  N   ASN B 445      -6.219  11.241 -75.646  1.00 18.11           N  
ATOM   3550  CA  ASN B 445      -6.727  11.948 -74.475  1.00 18.11           C  
ATOM   3551  C   ASN B 445      -7.496  13.206 -74.870  1.00 18.11           C  
ATOM   3552  CB  ASN B 445      -5.581  12.303 -73.524  1.00 18.11           C  
ATOM   3553  O   ASN B 445      -7.262  13.772 -75.939  1.00 18.11           O  
ATOM   3554  CG  ASN B 445      -5.357  11.246 -72.461  1.00 18.11           C  
ATOM   3555  ND2 ASN B 445      -4.220  11.322 -71.780  1.00 18.11           N  
ATOM   3556  OD1 ASN B 445      -6.199  10.369 -72.253  1.00 18.11           O  
ATOM   3557  N   ILE B 446      -7.367  14.478 -73.906  1.00 17.75           N  
ATOM   3558  CA  ILE B 446      -8.142  15.283 -72.969  1.00 17.75           C  
ATOM   3559  C   ILE B 446      -8.231  16.722 -73.474  1.00 17.75           C  
ATOM   3560  CB  ILE B 446      -7.527  15.250 -71.552  1.00 17.75           C  
ATOM   3561  O   ILE B 446      -9.306  17.327 -73.458  1.00 17.75           O  
ATOM   3562  CG1 ILE B 446      -7.769  13.885 -70.897  1.00 17.75           C  
ATOM   3563  CG2 ILE B 446      -8.096  16.380 -70.689  1.00 17.75           C  
ATOM   3564  CD1 ILE B 446      -6.757  13.528 -69.817  1.00 17.75           C  
ATOM   3565  N   ASN B 447      -7.542  17.847 -72.705  1.00 16.92           N  
ATOM   3566  CA  ASN B 447      -7.972  18.765 -71.657  1.00 16.92           C  
ATOM   3567  C   ASN B 447      -8.224  20.166 -72.207  1.00 16.92           C  
ATOM   3568  CB  ASN B 447      -6.939  18.815 -70.529  1.00 16.92           C  
ATOM   3569  O   ASN B 447      -9.200  20.819 -71.834  1.00 16.92           O  
ATOM   3570  CG  ASN B 447      -7.290  17.898 -69.374  1.00 16.92           C  
ATOM   3571  ND2 ASN B 447      -6.322  17.647 -68.501  1.00 16.92           N  
ATOM   3572  OD1 ASN B 447      -8.422  17.420 -69.268  1.00 16.92           O  
ATOM   3573  N   LEU B 448      -7.383  21.529 -71.615  1.00 16.53           N  
ATOM   3574  CA  LEU B 448      -7.530  22.313 -70.394  1.00 16.53           C  
ATOM   3575  C   LEU B 448      -7.764  23.785 -70.717  1.00 16.53           C  
ATOM   3576  CB  LEU B 448      -6.290  22.164 -69.508  1.00 16.53           C  
ATOM   3577  O   LEU B 448      -7.228  24.301 -71.700  1.00 16.53           O  
ATOM   3578  CG  LEU B 448      -6.470  21.361 -68.219  1.00 16.53           C  
ATOM   3579  CD1 LEU B 448      -5.741  20.025 -68.320  1.00 16.53           C  
ATOM   3580  CD2 LEU B 448      -5.972  22.158 -67.018  1.00 16.53           C  
ATOM   3581  N   ALA B 449      -7.091  24.823 -69.896  1.00 17.88           N  
ATOM   3582  CA  ALA B 449      -7.492  25.686 -68.788  1.00 17.88           C  
ATOM   3583  C   ALA B 449      -7.715  27.119 -69.263  1.00 17.88           C  
ATOM   3584  CB  ALA B 449      -6.441  25.653 -67.681  1.00 17.88           C  
ATOM   3585  O   ALA B 449      -7.174  27.530 -70.292  1.00 17.88           O  
ATOM   3586  N   MET B 450      -6.958  28.425 -68.490  1.00 16.88           N  
ATOM   3587  CA  MET B 450      -7.163  29.301 -67.339  1.00 16.88           C  
ATOM   3588  C   MET B 450      -6.927  30.759 -67.717  1.00 16.88           C  
ATOM   3589  CB  MET B 450      -6.239  28.902 -66.188  1.00 16.88           C  
ATOM   3590  O   MET B 450      -6.182  31.049 -68.655  1.00 16.88           O  
ATOM   3591  CG  MET B 450      -6.807  27.810 -65.295  1.00 16.88           C  
ATOM   3592  SD  MET B 450      -7.470  28.468 -63.716  1.00 16.88           S  
ATOM   3593  CE  MET B 450      -6.832  27.224 -62.559  1.00 16.88           C  
ATOM   3594  N   SER B 451      -6.478  31.586 -66.669  1.00 17.49           N  
ATOM   3595  CA  SER B 451      -7.048  32.677 -65.883  1.00 17.49           C  
ATOM   3596  C   SER B 451      -6.449  34.020 -66.287  1.00 17.49           C  
ATOM   3597  CB  SER B 451      -6.822  32.437 -64.390  1.00 17.49           C  
ATOM   3598  O   SER B 451      -7.126  35.049 -66.232  1.00 17.49           O  
ATOM   3599  OG  SER B 451      -8.031  32.594 -63.667  1.00 17.49           O  
ATOM   3600  N   PRO B 452      -5.163  34.784 -65.918  1.00 18.52           N  
ATOM   3601  CA  PRO B 452      -4.687  35.220 -64.604  1.00 18.52           C  
ATOM   3602  C   PRO B 452      -4.667  36.740 -64.459  1.00 18.52           C  
ATOM   3603  CB  PRO B 452      -3.270  34.646 -64.533  1.00 18.52           C  
ATOM   3604  O   PRO B 452      -4.538  37.458 -65.454  1.00 18.52           O  
ATOM   3605  CG  PRO B 452      -2.869  34.442 -65.958  1.00 18.52           C  
ATOM   3606  CD  PRO B 452      -4.061  34.708 -66.832  1.00 18.52           C  
ATOM   3607  N   LEU B 453      -3.762  37.345 -63.666  1.00 14.80           N  
ATOM   3608  CA  LEU B 453      -3.683  37.994 -62.362  1.00 14.80           C  
ATOM   3609  C   LEU B 453      -3.485  39.498 -62.515  1.00 14.80           C  
ATOM   3610  CB  LEU B 453      -2.541  37.398 -61.535  1.00 14.80           C  
ATOM   3611  O   LEU B 453      -2.900  39.955 -63.500  1.00 14.80           O  
ATOM   3612  CG  LEU B 453      -2.913  36.256 -60.589  1.00 14.80           C  
ATOM   3613  CD1 LEU B 453      -1.982  35.067 -60.800  1.00 14.80           C  
ATOM   3614  CD2 LEU B 453      -2.868  36.726 -59.139  1.00 14.80           C  
ATOM   3615  N   PRO B 454      -2.644  40.169 -61.369  1.00 15.97           N  
ATOM   3616  CA  PRO B 454      -2.914  41.127 -60.294  1.00 15.97           C  
ATOM   3617  C   PRO B 454      -2.471  42.546 -60.642  1.00 15.97           C  
ATOM   3618  CB  PRO B 454      -2.103  40.575 -59.119  1.00 15.97           C  
ATOM   3619  O   PRO B 454      -1.655  42.737 -61.548  1.00 15.97           O  
ATOM   3620  CG  PRO B 454      -1.165  39.586 -59.733  1.00 15.97           C  
ATOM   3621  CD  PRO B 454      -1.441  39.520 -61.208  1.00 15.97           C  
ATOM   3622  N   THR B 455      -1.581  43.334 -59.604  1.00 15.86           N  
ATOM   3623  CA  THR B 455      -1.815  44.377 -58.611  1.00 15.86           C  
ATOM   3624  C   THR B 455      -1.143  45.682 -59.028  1.00 15.86           C  
ATOM   3625  CB  THR B 455      -1.300  43.952 -57.223  1.00 15.86           C  
ATOM   3626  O   THR B 455      -0.166  45.671 -59.780  1.00 15.86           O  
ATOM   3627  CG2 THR B 455      -2.023  44.709 -56.113  1.00 15.86           C  
ATOM   3628  OG1 THR B 455      -1.517  42.547 -57.049  1.00 15.86           O  
ATOM   3629  N   ALA B 456      -0.049  46.501 -58.140  1.00 18.06           N  
ATOM   3630  CA  ALA B 456      -0.220  47.489 -57.078  1.00 18.06           C  
ATOM   3631  C   ALA B 456       0.460  48.806 -57.440  1.00 18.06           C  
ATOM   3632  CB  ALA B 456       0.332  46.953 -55.759  1.00 18.06           C  
ATOM   3633  O   ALA B 456       1.350  48.839 -58.293  1.00 18.06           O  
ATOM   3634  N   GLU B 457       1.536  49.546 -56.480  1.00 18.74           N  
ATOM   3635  CA  GLU B 457       1.480  50.565 -55.436  1.00 18.74           C  
ATOM   3636  C   GLU B 457       2.196  51.840 -55.871  1.00 18.74           C  
ATOM   3637  CB  GLU B 457       2.090  50.036 -54.135  1.00 18.74           C  
ATOM   3638  O   GLU B 457       3.050  51.807 -56.759  1.00 18.74           O  
ATOM   3639  CG  GLU B 457       1.079  49.385 -53.202  1.00 18.74           C  
ATOM   3640  CD  GLU B 457       1.622  49.148 -51.802  1.00 18.74           C  
ATOM   3641  OE1 GLU B 457       0.833  48.788 -50.898  1.00 18.74           O  
ATOM   3642  OE2 GLU B 457       2.845  49.325 -51.606  1.00 18.74           O  
ATOM   3643  N   THR B 458       2.930  52.829 -54.819  1.00 19.08           N  
ATOM   3644  CA  THR B 458       2.835  53.900 -53.834  1.00 19.08           C  
ATOM   3645  C   THR B 458       3.927  54.942 -54.060  1.00 19.08           C  
ATOM   3646  CB  THR B 458       2.934  53.351 -52.399  1.00 19.08           C  
ATOM   3647  O   THR B 458       3.674  56.145 -53.968  1.00 19.08           O  
ATOM   3648  CG2 THR B 458       1.606  52.754 -51.945  1.00 19.08           C  
ATOM   3649  OG1 THR B 458       3.943  52.334 -52.352  1.00 19.08           O  
ATOM   3650  N   PRO B 459       5.277  54.833 -53.421  1.00 20.49           N  
ATOM   3651  CA  PRO B 459       6.039  54.832 -52.170  1.00 20.49           C  
ATOM   3652  C   PRO B 459       7.314  55.666 -52.255  1.00 20.49           C  
ATOM   3653  CB  PRO B 459       6.368  53.352 -51.959  1.00 20.49           C  
ATOM   3654  O   PRO B 459       7.852  55.869 -53.347  1.00 20.49           O  
ATOM   3655  CG  PRO B 459       6.235  52.734 -53.313  1.00 20.49           C  
ATOM   3656  CD  PRO B 459       5.729  53.778 -54.266  1.00 20.49           C  
ATOM   3657  N   LYS B 460       8.641  55.279 -51.958  1.00 19.17           N  
ATOM   3658  CA  LYS B 460       9.577  55.295 -50.838  1.00 19.17           C  
ATOM   3659  C   LYS B 460      10.773  56.194 -51.133  1.00 19.17           C  
ATOM   3660  CB  LYS B 460      10.054  53.877 -50.517  1.00 19.17           C  
ATOM   3661  O   LYS B 460      11.555  55.917 -52.045  1.00 19.17           O  
ATOM   3662  CG  LYS B 460       9.190  53.149 -49.497  1.00 19.17           C  
ATOM   3663  CD  LYS B 460       9.729  51.756 -49.200  1.00 19.17           C  
ATOM   3664  CE  LYS B 460       8.826  51.000 -48.235  1.00 19.17           C  
ATOM   3665  NZ  LYS B 460       9.331  49.620 -47.970  1.00 19.17           N  
ATOM   3666  N   PRO B 461      10.680  57.548 -50.729  1.00 26.76           N  
ATOM   3667  CA  PRO B 461      10.752  58.235 -52.020  1.00 26.76           C  
ATOM   3668  C   PRO B 461      12.183  58.581 -52.426  1.00 26.76           C  
ATOM   3669  CB  PRO B 461       9.928  59.505 -51.790  1.00 26.76           C  
ATOM   3670  O   PRO B 461      12.436  58.920 -53.584  1.00 26.76           O  
ATOM   3671  CG  PRO B 461       9.821  59.627 -50.304  1.00 26.76           C  
ATOM   3672  CD  PRO B 461      10.472  58.426 -49.679  1.00 26.76           C  
ATOM   3673  N   LEU B 462      13.364  59.041 -51.186  1.00 21.62           N  
ATOM   3674  CA  LEU B 462      13.313  60.072 -50.156  1.00 21.62           C  
ATOM   3675  C   LEU B 462      14.482  61.041 -50.299  1.00 21.62           C  
ATOM   3676  CB  LEU B 462      13.327  59.439 -48.762  1.00 21.62           C  
ATOM   3677  O   LEU B 462      15.536  60.676 -50.825  1.00 21.62           O  
ATOM   3678  CG  LEU B 462      11.983  58.940 -48.231  1.00 21.62           C  
ATOM   3679  CD1 LEU B 462      12.174  57.660 -47.424  1.00 21.62           C  
ATOM   3680  CD2 LEU B 462      11.309  60.016 -47.386  1.00 21.62           C  
ATOM   3681  N   ARG B 463      14.760  61.607 -49.181  1.00 20.41           N  
ATOM   3682  CA  ARG B 463      14.799  63.007 -48.771  1.00 20.41           C  
ATOM   3683  C   ARG B 463      16.231  63.533 -48.757  1.00 20.41           C  
ATOM   3684  CB  ARG B 463      14.164  63.180 -47.390  1.00 20.41           C  
ATOM   3685  O   ARG B 463      16.497  64.635 -49.240  1.00 20.41           O  
ATOM   3686  CG  ARG B 463      12.644  63.156 -47.404  1.00 20.41           C  
ATOM   3687  CD  ARG B 463      12.062  63.465 -46.031  1.00 20.41           C  
ATOM   3688  NE  ARG B 463      11.340  64.734 -46.025  1.00 20.41           N  
ATOM   3689  NH1 ARG B 463       9.264  63.789 -45.658  1.00 20.41           N  
ATOM   3690  NH2 ARG B 463       9.474  66.063 -45.860  1.00 20.41           N  
ATOM   3691  CZ  ARG B 463      10.028  64.859 -45.848  1.00 20.41           C  
ATOM   3692  N   SER B 464      17.103  63.025 -47.617  1.00 18.41           N  
ATOM   3693  CA  SER B 464      17.279  63.970 -46.519  1.00 18.41           C  
ATOM   3694  C   SER B 464      18.665  64.606 -46.553  1.00 18.41           C  
ATOM   3695  CB  SER B 464      17.061  63.276 -45.173  1.00 18.41           C  
ATOM   3696  O   SER B 464      18.802  65.818 -46.375  1.00 18.41           O  
ATOM   3697  OG  SER B 464      18.119  62.375 -44.895  1.00 18.41           O  
ATOM   3698  N   SER B 465      19.641  63.750 -46.094  1.00 19.61           N  
ATOM   3699  CA  SER B 465      20.131  63.887 -44.726  1.00 19.61           C  
ATOM   3700  C   SER B 465      21.132  65.031 -44.610  1.00 19.61           C  
ATOM   3701  CB  SER B 465      20.777  62.583 -44.255  1.00 19.61           C  
ATOM   3702  O   SER B 465      21.623  65.539 -45.620  1.00 19.61           O  
ATOM   3703  OG  SER B 465      22.056  62.414 -44.844  1.00 19.61           O  
ATOM   3704  N   ALA B 466      22.470  64.626 -44.272  1.00 19.99           N  
ATOM   3705  CA  ALA B 466      23.223  64.851 -43.041  1.00 19.99           C  
ATOM   3706  C   ALA B 466      24.104  66.092 -43.156  1.00 19.99           C  
ATOM   3707  CB  ALA B 466      24.073  63.628 -42.705  1.00 19.99           C  
ATOM   3708  O   ALA B 466      24.379  66.565 -44.261  1.00 19.99           O  
ATOM   3709  N   ASP B 467      25.190  66.214 -42.167  1.00 20.21           N  
ATOM   3710  CA  ASP B 467      25.546  67.222 -41.172  1.00 20.21           C  
ATOM   3711  C   ASP B 467      26.709  68.085 -41.655  1.00 20.21           C  
ATOM   3712  CB  ASP B 467      25.902  66.558 -39.840  1.00 20.21           C  
ATOM   3713  O   ASP B 467      26.983  68.151 -42.856  1.00 20.21           O  
ATOM   3714  CG  ASP B 467      25.213  67.206 -38.652  1.00 20.21           C  
ATOM   3715  OD1 ASP B 467      24.687  68.331 -38.791  1.00 20.21           O  
ATOM   3716  OD2 ASP B 467      25.199  66.587 -37.566  1.00 20.21           O  
ATOM   3717  N   PRO B 468      28.022  67.993 -40.879  1.00 20.18           N  
ATOM   3718  CA  PRO B 468      28.896  68.847 -40.072  1.00 20.18           C  
ATOM   3719  C   PRO B 468      30.235  69.129 -40.751  1.00 20.18           C  
ATOM   3720  CB  PRO B 468      29.095  68.037 -38.789  1.00 20.18           C  
ATOM   3721  O   PRO B 468      30.899  68.203 -41.222  1.00 20.18           O  
ATOM   3722  CG  PRO B 468      28.714  66.639 -39.156  1.00 20.18           C  
ATOM   3723  CD  PRO B 468      28.150  66.649 -40.548  1.00 20.18           C  
ATOM   3724  N   ALA B 469      30.418  70.082 -41.403  1.00 20.45           N  
ATOM   3725  CA  ALA B 469      31.566  70.087 -42.308  1.00 20.45           C  
ATOM   3726  C   ALA B 469      32.877  70.157 -41.530  1.00 20.45           C  
ATOM   3727  CB  ALA B 469      31.468  71.255 -43.286  1.00 20.45           C  
ATOM   3728  O   ALA B 469      33.369  71.247 -41.229  1.00 20.45           O  
ATOM   3729  N   LEU B 470      33.107  69.233 -40.636  1.00 20.32           N  
ATOM   3730  CA  LEU B 470      33.892  69.692 -39.495  1.00 20.32           C  
ATOM   3731  C   LEU B 470      35.273  70.162 -39.940  1.00 20.32           C  
ATOM   3732  CB  LEU B 470      34.029  68.577 -38.455  1.00 20.32           C  
ATOM   3733  O   LEU B 470      35.733  71.229 -39.527  1.00 20.32           O  
ATOM   3734  CG  LEU B 470      32.960  68.534 -37.362  1.00 20.32           C  
ATOM   3735  CD1 LEU B 470      32.479  67.103 -37.147  1.00 20.32           C  
ATOM   3736  CD2 LEU B 470      33.500  69.124 -36.063  1.00 20.32           C  
ATOM   3737  N   ASN B 471      36.015  69.224 -40.367  1.00 17.62           N  
ATOM   3738  CA  ASN B 471      37.291  68.909 -39.733  1.00 17.62           C  
ATOM   3739  C   ASN B 471      38.420  69.776 -40.284  1.00 17.62           C  
ATOM   3740  CB  ASN B 471      37.626  67.427 -39.907  1.00 17.62           C  
ATOM   3741  O   ASN B 471      38.656  69.799 -41.494  1.00 17.62           O  
ATOM   3742  CG  ASN B 471      37.196  66.587 -38.721  1.00 17.62           C  
ATOM   3743  ND2 ASN B 471      37.144  65.274 -38.911  1.00 17.62           N  
ATOM   3744  OD1 ASN B 471      36.911  67.114 -37.642  1.00 17.62           O  
ATOM   3745  N   GLN B 472      39.283  70.501 -39.394  1.00 21.90           N  
ATOM   3746  CA  GLN B 472      39.990  71.769 -39.251  1.00 21.90           C  
ATOM   3747  C   GLN B 472      41.270  71.782 -40.081  1.00 21.90           C  
ATOM   3748  CB  GLN B 472      40.314  72.041 -37.781  1.00 21.90           C  
ATOM   3749  O   GLN B 472      41.706  70.741 -40.577  1.00 21.90           O  
ATOM   3750  CG  GLN B 472      40.373  73.521 -37.428  1.00 21.90           C  
ATOM   3751  CD  GLN B 472      40.006  73.794 -35.981  1.00 21.90           C  
ATOM   3752  NE2 GLN B 472      39.627  75.034 -35.690  1.00 21.90           N  
ATOM   3753  OE1 GLN B 472      40.061  72.898 -35.133  1.00 21.90           O  
ATOM   3754  N   GLU B 473      42.380  72.600 -39.620  1.00 21.99           N  
ATOM   3755  CA  GLU B 473      43.090  73.796 -40.064  1.00 21.99           C  
ATOM   3756  C   GLU B 473      44.496  73.456 -40.550  1.00 21.99           C  
ATOM   3757  CB  GLU B 473      43.160  74.830 -38.937  1.00 21.99           C  
ATOM   3758  O   GLU B 473      45.058  74.166 -41.387  1.00 21.99           O  
ATOM   3759  CG  GLU B 473      43.143  76.272 -39.422  1.00 21.99           C  
ATOM   3760  CD  GLU B 473      43.060  77.285 -38.292  1.00 21.99           C  
ATOM   3761  OE1 GLU B 473      43.117  78.506 -38.565  1.00 21.99           O  
ATOM   3762  OE2 GLU B 473      42.938  76.855 -37.123  1.00 21.99           O  
ATOM   3763  N   VAL B 474      45.043  72.309 -40.371  1.00 21.59           N  
ATOM   3764  CA  VAL B 474      46.092  72.476 -39.371  1.00 21.59           C  
ATOM   3765  C   VAL B 474      47.330  73.094 -40.017  1.00 21.59           C  
ATOM   3766  CB  VAL B 474      46.456  71.132 -38.701  1.00 21.59           C  
ATOM   3767  O   VAL B 474      47.433  73.152 -41.245  1.00 21.59           O  
ATOM   3768  CG1 VAL B 474      47.581  71.323 -37.685  1.00 21.59           C  
ATOM   3769  CG2 VAL B 474      45.227  70.519 -38.032  1.00 21.59           C  
ATOM   3770  N   ALA B 475      48.634  72.537 -39.960  1.00 20.87           N  
ATOM   3771  CA  ALA B 475      49.765  72.829 -39.084  1.00 20.87           C  
ATOM   3772  C   ALA B 475      50.991  73.246 -39.891  1.00 20.87           C  
ATOM   3773  CB  ALA B 475      50.090  71.617 -38.214  1.00 20.87           C  
ATOM   3774  O   ALA B 475      52.116  73.206 -39.387  1.00 20.87           O  
ATOM   3775  N   LEU B 476      51.065  74.199 -40.844  1.00 22.81           N  
ATOM   3776  CA  LEU B 476      52.200  73.810 -41.672  1.00 22.81           C  
ATOM   3777  C   LEU B 476      53.511  74.285 -41.055  1.00 22.81           C  
ATOM   3778  CB  LEU B 476      52.053  74.378 -43.086  1.00 22.81           C  
ATOM   3779  O   LEU B 476      54.556  74.259 -41.710  1.00 22.81           O  
ATOM   3780  CG  LEU B 476      51.050  73.671 -44.000  1.00 22.81           C  
ATOM   3781  CD1 LEU B 476      50.597  74.608 -45.114  1.00 22.81           C  
ATOM   3782  CD2 LEU B 476      51.659  72.399 -44.578  1.00 22.81           C  
ATOM   3783  N   LYS B 477      53.456  74.647 -39.841  1.00 20.13           N  
ATOM   3784  CA  LYS B 477      54.149  75.890 -39.518  1.00 20.13           C  
ATOM   3785  C   LYS B 477      55.616  75.826 -39.934  1.00 20.13           C  
ATOM   3786  CB  LYS B 477      54.041  76.193 -38.023  1.00 20.13           C  
ATOM   3787  O   LYS B 477      56.120  76.738 -40.593  1.00 20.13           O  
ATOM   3788  CG  LYS B 477      53.211  77.426 -37.699  1.00 20.13           C  
ATOM   3789  CD  LYS B 477      53.011  77.587 -36.197  1.00 20.13           C  
ATOM   3790  CE  LYS B 477      52.123  78.782 -35.875  1.00 20.13           C  
ATOM   3791  NZ  LYS B 477      51.847  78.888 -34.411  1.00 20.13           N  
ATOM   3792  N   LEU B 478      56.530  75.525 -38.842  1.00 22.20           N  
ATOM   3793  CA  LEU B 478      57.604  76.321 -38.260  1.00 22.20           C  
ATOM   3794  C   LEU B 478      58.917  76.086 -38.999  1.00 22.20           C  
ATOM   3795  CB  LEU B 478      57.774  75.989 -36.775  1.00 22.20           C  
ATOM   3796  O   LEU B 478      59.126  75.018 -39.578  1.00 22.20           O  
ATOM   3797  CG  LEU B 478      57.012  76.877 -35.790  1.00 22.20           C  
ATOM   3798  CD1 LEU B 478      56.071  76.034 -34.936  1.00 22.20           C  
ATOM   3799  CD2 LEU B 478      57.983  77.659 -34.913  1.00 22.20           C  
ATOM   3800  N   GLU B 479      59.987  77.100 -38.856  1.00 20.41           N  
ATOM   3801  CA  GLU B 479      61.075  77.968 -39.297  1.00 20.41           C  
ATOM   3802  C   GLU B 479      62.434  77.323 -39.041  1.00 20.41           C  
ATOM   3803  CB  GLU B 479      60.997  79.326 -38.596  1.00 20.41           C  
ATOM   3804  O   GLU B 479      63.265  77.233 -39.948  1.00 20.41           O  
ATOM   3805  CG  GLU B 479      60.156  80.354 -39.339  1.00 20.41           C  
ATOM   3806  CD  GLU B 479      60.633  81.783 -39.131  1.00 20.41           C  
ATOM   3807  OE1 GLU B 479      60.187  82.686 -39.876  1.00 20.41           O  
ATOM   3808  OE2 GLU B 479      61.459  82.001 -38.218  1.00 20.41           O  
ATOM   3809  N   PRO B 480      63.063  77.545 -37.878  1.00 21.78           N  
ATOM   3810  CA  PRO B 480      64.101  78.418 -37.326  1.00 21.78           C  
ATOM   3811  C   PRO B 480      65.283  77.639 -36.751  1.00 21.78           C  
ATOM   3812  CB  PRO B 480      63.367  79.186 -36.224  1.00 21.78           C  
ATOM   3813  O   PRO B 480      66.439  77.999 -36.990  1.00 21.78           O  
ATOM   3814  CG  PRO B 480      62.096  78.429 -36.013  1.00 21.78           C  
ATOM   3815  CD  PRO B 480      62.007  77.348 -37.051  1.00 21.78           C  
ATOM   3816  N   ASN B 481      65.128  77.086 -35.748  1.00 21.14           N  
ATOM   3817  CA  ASN B 481      65.960  77.617 -34.673  1.00 21.14           C  
ATOM   3818  C   ASN B 481      67.408  77.154 -34.805  1.00 21.14           C  
ATOM   3819  CB  ASN B 481      65.396  77.215 -33.309  1.00 21.14           C  
ATOM   3820  O   ASN B 481      67.691  76.174 -35.496  1.00 21.14           O  
ATOM   3821  CG  ASN B 481      64.620  78.336 -32.645  1.00 21.14           C  
ATOM   3822  ND2 ASN B 481      64.034  78.047 -31.489  1.00 21.14           N  
ATOM   3823  OD1 ASN B 481      64.548  79.451 -33.166  1.00 21.14           O  
ATOM   3824  N   PRO B 482      68.340  77.294 -33.777  1.00 21.36           N  
ATOM   3825  CA  PRO B 482      69.383  77.985 -33.015  1.00 21.36           C  
ATOM   3826  C   PRO B 482      70.591  77.097 -32.728  1.00 21.36           C  
ATOM   3827  CB  PRO B 482      68.671  78.375 -31.717  1.00 21.36           C  
ATOM   3828  O   PRO B 482      70.538  75.885 -32.953  1.00 21.36           O  
ATOM   3829  CG  PRO B 482      67.589  77.357 -31.555  1.00 21.36           C  
ATOM   3830  CD  PRO B 482      67.527  76.523 -32.802  1.00 21.36           C  
ATOM   3831  N   GLU B 483      71.272  77.391 -31.507  1.00 20.64           N  
ATOM   3832  CA  GLU B 483      72.583  77.787 -31.001  1.00 20.64           C  
ATOM   3833  C   GLU B 483      73.367  76.579 -30.495  1.00 20.64           C  
ATOM   3834  CB  GLU B 483      72.438  78.825 -29.885  1.00 20.64           C  
ATOM   3835  O   GLU B 483      72.800  75.684 -29.865  1.00 20.64           O  
ATOM   3836  CG  GLU B 483      72.217  80.243 -30.390  1.00 20.64           C  
ATOM   3837  CD  GLU B 483      72.536  81.307 -29.352  1.00 20.64           C  
ATOM   3838  OE1 GLU B 483      72.614  82.503 -29.712  1.00 20.64           O  
ATOM   3839  OE2 GLU B 483      72.712  80.940 -28.168  1.00 20.64           O  
ATOM   3840  N   SER B 484      74.608  76.397 -31.105  1.00 19.90           N  
ATOM   3841  CA  SER B 484      75.580  75.315 -30.988  1.00 19.90           C  
ATOM   3842  C   SER B 484      76.081  75.174 -29.555  1.00 19.90           C  
ATOM   3843  CB  SER B 484      76.762  75.551 -31.930  1.00 19.90           C  
ATOM   3844  O   SER B 484      77.144  75.694 -29.210  1.00 19.90           O  
ATOM   3845  OG  SER B 484      77.611  74.417 -31.966  1.00 19.90           O  
ATOM   3846  N   LEU B 485      75.353  75.158 -28.772  1.00 19.67           N  
ATOM   3847  CA  LEU B 485      75.820  75.808 -27.551  1.00 19.67           C  
ATOM   3848  C   LEU B 485      76.998  75.050 -26.948  1.00 19.67           C  
ATOM   3849  CB  LEU B 485      74.685  75.907 -26.529  1.00 19.67           C  
ATOM   3850  O   LEU B 485      77.241  73.892 -27.297  1.00 19.67           O  
ATOM   3851  CG  LEU B 485      73.609  76.958 -26.811  1.00 19.67           C  
ATOM   3852  CD1 LEU B 485      72.326  76.616 -26.061  1.00 19.67           C  
ATOM   3853  CD2 LEU B 485      74.105  78.348 -26.427  1.00 19.67           C  
ATOM   3854  N   GLU B 486      77.170  75.333 -25.618  1.00 19.20           N  
ATOM   3855  CA  GLU B 486      78.250  76.045 -24.941  1.00 19.20           C  
ATOM   3856  C   GLU B 486      79.434  75.121 -24.669  1.00 19.20           C  
ATOM   3857  CB  GLU B 486      77.751  76.660 -23.631  1.00 19.20           C  
ATOM   3858  O   GLU B 486      80.577  75.459 -24.984  1.00 19.20           O  
ATOM   3859  CG  GLU B 486      77.632  78.177 -23.671  1.00 19.20           C  
ATOM   3860  CD  GLU B 486      77.198  78.779 -22.344  1.00 19.20           C  
ATOM   3861  OE1 GLU B 486      77.107  80.024 -22.242  1.00 19.20           O  
ATOM   3862  OE2 GLU B 486      76.947  78.000 -21.397  1.00 19.20           O  
ATOM   3863  N   LEU B 487      79.628  74.449 -23.561  1.00 18.80           N  
ATOM   3864  CA  LEU B 487      80.036  74.919 -22.242  1.00 18.80           C  
ATOM   3865  C   LEU B 487      81.084  73.992 -21.635  1.00 18.80           C  
ATOM   3866  CB  LEU B 487      78.826  75.020 -21.310  1.00 18.80           C  
ATOM   3867  O   LEU B 487      80.901  72.773 -21.610  1.00 18.80           O  
ATOM   3868  CG  LEU B 487      77.813  76.120 -21.631  1.00 18.80           C  
ATOM   3869  CD1 LEU B 487      76.479  75.826 -20.953  1.00 18.80           C  
ATOM   3870  CD2 LEU B 487      78.348  77.481 -21.201  1.00 18.80           C  
ATOM   3871  N   SER B 488      82.451  74.556 -21.628  1.00 18.68           N  
ATOM   3872  CA  SER B 488      83.658  73.996 -21.028  1.00 18.68           C  
ATOM   3873  C   SER B 488      83.413  73.578 -19.582  1.00 18.68           C  
ATOM   3874  CB  SER B 488      84.805  75.005 -21.089  1.00 18.68           C  
ATOM   3875  O   SER B 488      84.351  73.216 -18.868  1.00 18.68           O  
ATOM   3876  OG  SER B 488      84.398  76.262 -20.576  1.00 18.68           O  
ATOM   3877  N   PHE B 489      82.562  73.049 -19.146  1.00 19.81           N  
ATOM   3878  CA  PHE B 489      82.184  73.622 -17.860  1.00 19.81           C  
ATOM   3879  C   PHE B 489      83.214  73.279 -16.790  1.00 19.81           C  
ATOM   3880  CB  PHE B 489      80.799  73.124 -17.435  1.00 19.81           C  
ATOM   3881  O   PHE B 489      84.007  72.351 -16.960  1.00 19.81           O  
ATOM   3882  CG  PHE B 489      79.671  73.700 -18.247  1.00 19.81           C  
ATOM   3883  CD1 PHE B 489      79.143  74.949 -17.942  1.00 19.81           C  
ATOM   3884  CD2 PHE B 489      79.137  72.992 -19.316  1.00 19.81           C  
ATOM   3885  CE1 PHE B 489      78.099  75.484 -18.692  1.00 19.81           C  
ATOM   3886  CE2 PHE B 489      78.093  73.521 -20.070  1.00 19.81           C  
ATOM   3887  CZ  PHE B 489      77.575  74.767 -19.756  1.00 19.81           C  
ATOM   3888  N   THR B 490      83.234  73.683 -15.458  1.00 19.59           N  
ATOM   3889  CA  THR B 490      83.785  74.579 -14.447  1.00 19.59           C  
ATOM   3890  C   THR B 490      84.490  73.787 -13.350  1.00 19.59           C  
ATOM   3891  CB  THR B 490      82.688  75.461 -13.824  1.00 19.59           C  
ATOM   3892  O   THR B 490      84.464  72.554 -13.352  1.00 19.59           O  
ATOM   3893  CG2 THR B 490      83.223  76.849 -13.487  1.00 19.59           C  
ATOM   3894  OG1 THR B 490      81.603  75.591 -14.751  1.00 19.59           O  
ATOM   3895  N   MET B 491      84.279  73.896 -11.959  1.00 17.57           N  
ATOM   3896  CA  MET B 491      84.725  74.457 -10.686  1.00 17.57           C  
ATOM   3897  C   MET B 491      85.013  73.351  -9.676  1.00 17.57           C  
ATOM   3898  CB  MET B 491      83.675  75.417 -10.125  1.00 17.57           C  
ATOM   3899  O   MET B 491      85.901  73.491  -8.833  1.00 17.57           O  
ATOM   3900  CG  MET B 491      84.122  76.870 -10.105  1.00 17.57           C  
ATOM   3901  SD  MET B 491      83.633  77.735  -8.562  1.00 17.57           S  
ATOM   3902  CE  MET B 491      84.779  76.963  -7.385  1.00 17.57           C  
ATOM   3903  N   PRO B 492      84.504  72.211  -9.517  1.00 21.23           N  
ATOM   3904  CA  PRO B 492      83.911  72.328  -8.183  1.00 21.23           C  
ATOM   3905  C   PRO B 492      84.916  72.057  -7.065  1.00 21.23           C  
ATOM   3906  CB  PRO B 492      82.807  71.269  -8.193  1.00 21.23           C  
ATOM   3907  O   PRO B 492      85.039  72.857  -6.133  1.00 21.23           O  
ATOM   3908  CG  PRO B 492      83.059  70.466  -9.429  1.00 21.23           C  
ATOM   3909  CD  PRO B 492      84.221  71.072 -10.162  1.00 21.23           C  
ATOM   3910  N   GLN B 493      85.080  70.833  -6.526  1.00 20.03           N  
ATOM   3911  CA  GLN B 493      84.542  70.440  -5.228  1.00 20.03           C  
ATOM   3912  C   GLN B 493      85.661  70.078  -4.256  1.00 20.03           C  
ATOM   3913  CB  GLN B 493      83.578  69.263  -5.380  1.00 20.03           C  
ATOM   3914  O   GLN B 493      86.640  69.434  -4.639  1.00 20.03           O  
ATOM   3915  CG  GLN B 493      82.110  69.653  -5.274  1.00 20.03           C  
ATOM   3916  CD  GLN B 493      81.177  68.461  -5.379  1.00 20.03           C  
ATOM   3917  NE2 GLN B 493      79.968  68.605  -4.846  1.00 20.03           N  
ATOM   3918  OE1 GLN B 493      81.538  67.420  -5.937  1.00 20.03           O  
ATOM   3919  N   ILE B 494      85.660  70.521  -2.800  1.00 19.15           N  
ATOM   3920  CA  ILE B 494      86.665  70.863  -1.799  1.00 19.15           C  
ATOM   3921  C   ILE B 494      87.490  69.626  -1.453  1.00 19.15           C  
ATOM   3922  CB  ILE B 494      86.016  71.449  -0.525  1.00 19.15           C  
ATOM   3923  O   ILE B 494      88.653  69.739  -1.058  1.00 19.15           O  
ATOM   3924  CG1 ILE B 494      85.419  72.830  -0.816  1.00 19.15           C  
ATOM   3925  CG2 ILE B 494      87.036  71.522   0.615  1.00 19.15           C  
ATOM   3926  CD1 ILE B 494      84.394  73.290   0.211  1.00 19.15           C  
ATOM   3927  N   GLN B 495      87.752  68.209  -1.366  1.00 24.52           N  
ATOM   3928  CA  GLN B 495      86.361  68.243  -0.928  1.00 24.52           C  
ATOM   3929  C   GLN B 495      86.264  68.470   0.578  1.00 24.52           C  
ATOM   3930  CB  GLN B 495      85.646  66.946  -1.311  1.00 24.52           C  
ATOM   3931  O   GLN B 495      86.991  67.845   1.353  1.00 24.52           O  
ATOM   3932  CG  GLN B 495      84.779  67.067  -2.556  1.00 24.52           C  
ATOM   3933  CD  GLN B 495      84.287  65.723  -3.062  1.00 24.52           C  
ATOM   3934  NE2 GLN B 495      83.540  65.740  -4.160  1.00 24.52           N  
ATOM   3935  OE1 GLN B 495      84.576  64.679  -2.470  1.00 24.52           O  
ATOM   3936  N   ASP B 496      85.324  69.223   1.156  1.00 21.82           N  
ATOM   3937  CA  ASP B 496      85.811  70.059   2.249  1.00 21.82           C  
ATOM   3938  C   ASP B 496      86.498  69.216   3.321  1.00 21.82           C  
ATOM   3939  CB  ASP B 496      84.662  70.859   2.866  1.00 21.82           C  
ATOM   3940  O   ASP B 496      87.638  69.493   3.700  1.00 21.82           O  
ATOM   3941  CG  ASP B 496      84.582  72.282   2.341  1.00 21.82           C  
ATOM   3942  OD1 ASP B 496      85.536  72.741   1.676  1.00 21.82           O  
ATOM   3943  OD2 ASP B 496      83.558  72.951   2.597  1.00 21.82           O  
ATOM   3944  N   GLN B 497      85.994  69.439   4.462  1.00 18.68           N  
ATOM   3945  CA  GLN B 497      86.624  69.441   5.779  1.00 18.68           C  
ATOM   3946  C   GLN B 497      87.060  68.036   6.182  1.00 18.68           C  
ATOM   3947  CB  GLN B 497      85.672  70.017   6.829  1.00 18.68           C  
ATOM   3948  O   GLN B 497      86.382  67.055   5.867  1.00 18.68           O  
ATOM   3949  CG  GLN B 497      85.654  71.539   6.873  1.00 18.68           C  
ATOM   3950  CD  GLN B 497      85.012  72.082   8.136  1.00 18.68           C  
ATOM   3951  NE2 GLN B 497      85.147  73.386   8.356  1.00 18.68           N  
ATOM   3952  OE1 GLN B 497      84.400  71.337   8.907  1.00 18.68           O  
ATOM   3953  N   THR B 498      88.093  67.961   6.188  1.00 21.28           N  
ATOM   3954  CA  THR B 498      88.842  66.716   6.319  1.00 21.28           C  
ATOM   3955  C   THR B 498      88.092  65.724   7.203  1.00 21.28           C  
ATOM   3956  CB  THR B 498      90.246  66.967   6.900  1.00 21.28           C  
ATOM   3957  O   THR B 498      88.144  64.514   6.969  1.00 21.28           O  
ATOM   3958  CG2 THR B 498      91.273  67.168   5.790  1.00 21.28           C  
ATOM   3959  OG1 THR B 498      90.213  68.140   7.723  1.00 21.28           O  
ATOM   3960  N   PRO B 499      87.742  66.108   8.328  1.00 19.60           N  
ATOM   3961  CA  PRO B 499      88.448  65.670   9.535  1.00 19.60           C  
ATOM   3962  C   PRO B 499      87.823  64.427  10.166  1.00 19.60           C  
ATOM   3963  CB  PRO B 499      88.329  66.875  10.471  1.00 19.60           C  
ATOM   3964  O   PRO B 499      86.596  64.320  10.242  1.00 19.60           O  
ATOM   3965  CG  PRO B 499      87.143  67.633   9.969  1.00 19.60           C  
ATOM   3966  CD  PRO B 499      86.689  67.010   8.680  1.00 19.60           C  
ATOM   3967  N   SER B 500      88.450  63.490  10.176  1.00 21.14           N  
ATOM   3968  CA  SER B 500      87.547  62.345  10.238  1.00 21.14           C  
ATOM   3969  C   SER B 500      86.497  62.526  11.329  1.00 21.14           C  
ATOM   3970  CB  SER B 500      88.333  61.056  10.484  1.00 21.14           C  
ATOM   3971  O   SER B 500      86.730  63.236  12.310  1.00 21.14           O  
ATOM   3972  OG  SER B 500      89.201  61.200  11.595  1.00 21.14           O  
ATOM   3973  N   PRO B 501      85.639  61.489  11.259  1.00 22.66           N  
ATOM   3974  CA  PRO B 501      84.245  61.836  11.543  1.00 22.66           C  
ATOM   3975  C   PRO B 501      84.043  62.348  12.967  1.00 22.66           C  
ATOM   3976  CB  PRO B 501      83.501  60.516  11.327  1.00 22.66           C  
ATOM   3977  O   PRO B 501      84.931  62.202  13.811  1.00 22.66           O  
ATOM   3978  CG  PRO B 501      84.560  59.464  11.406  1.00 22.66           C  
ATOM   3979  CD  PRO B 501      85.899  60.139  11.480  1.00 22.66           C  
ATOM   3980  N   SER B 502      82.998  62.145  13.175  1.00 20.67           N  
ATOM   3981  CA  SER B 502      82.007  62.970  13.858  1.00 20.67           C  
ATOM   3982  C   SER B 502      82.206  62.935  15.370  1.00 20.67           C  
ATOM   3983  CB  SER B 502      80.592  62.508  13.511  1.00 20.67           C  
ATOM   3984  O   SER B 502      82.923  62.076  15.887  1.00 20.67           O  
ATOM   3985  OG  SER B 502      80.569  61.117  13.241  1.00 20.67           O  
ATOM   3986  N   ASP B 503      81.181  63.281  15.893  1.00 19.54           N  
ATOM   3987  CA  ASP B 503      80.983  64.038  17.125  1.00 19.54           C  
ATOM   3988  C   ASP B 503      81.511  63.268  18.334  1.00 19.54           C  
ATOM   3989  CB  ASP B 503      79.503  64.370  17.320  1.00 19.54           C  
ATOM   3990  O   ASP B 503      81.772  62.066  18.245  1.00 19.54           O  
ATOM   3991  CG  ASP B 503      79.248  65.856  17.506  1.00 19.54           C  
ATOM   3992  OD1 ASP B 503      80.221  66.633  17.616  1.00 19.54           O  
ATOM   3993  OD2 ASP B 503      78.063  66.253  17.547  1.00 19.54           O  
ATOM   3994  N   GLY B 504      81.073  63.579  19.436  1.00 15.94           N  
ATOM   3995  CA  GLY B 504      81.280  63.711  20.870  1.00 15.94           C  
ATOM   3996  C   GLY B 504      80.728  62.541  21.662  1.00 15.94           C  
ATOM   3997  O   GLY B 504      80.901  62.474  22.881  1.00 15.94           O  
ATOM   3998  N   SER B 505      79.882  61.682  21.269  1.00 18.89           N  
ATOM   3999  CA  SER B 505      78.991  61.763  22.422  1.00 18.89           C  
ATOM   4000  C   SER B 505      79.602  61.081  23.642  1.00 18.89           C  
ATOM   4001  CB  SER B 505      77.637  61.131  22.099  1.00 18.89           C  
ATOM   4002  O   SER B 505      80.586  60.348  23.522  1.00 18.89           O  
ATOM   4003  OG  SER B 505      76.909  60.866  23.286  1.00 18.89           O  
ATOM   4004  N   THR B 506      78.657  60.380  24.669  1.00 16.39           N  
ATOM   4005  CA  THR B 506      78.003  60.337  25.973  1.00 16.39           C  
ATOM   4006  C   THR B 506      78.281  59.010  26.673  1.00 16.39           C  
ATOM   4007  CB  THR B 506      76.483  60.543  25.842  1.00 16.39           C  
ATOM   4008  O   THR B 506      77.720  58.733  27.736  1.00 16.39           O  
ATOM   4009  CG2 THR B 506      76.103  62.001  26.082  1.00 16.39           C  
ATOM   4010  OG1 THR B 506      76.066  60.163  24.525  1.00 16.39           O  
ATOM   4011  N   ARG B 507      79.331  58.665  26.874  1.00 20.31           N  
ATOM   4012  CA  ARG B 507      78.800  57.391  26.400  1.00 20.31           C  
ATOM   4013  C   ARG B 507      77.632  56.929  27.266  1.00 20.31           C  
ATOM   4014  CB  ARG B 507      79.895  56.323  26.386  1.00 20.31           C  
ATOM   4015  O   ARG B 507      76.581  56.547  26.747  1.00 20.31           O  
ATOM   4016  CG  ARG B 507      80.589  56.170  25.042  1.00 20.31           C  
ATOM   4017  CD  ARG B 507      81.596  55.029  25.054  1.00 20.31           C  
ATOM   4018  NE  ARG B 507      82.284  54.903  23.772  1.00 20.31           N  
ATOM   4019  NH1 ARG B 507      83.229  52.849  24.245  1.00 20.31           N  
ATOM   4020  NH2 ARG B 507      83.623  53.859  22.225  1.00 20.31           N  
ATOM   4021  CZ  ARG B 507      83.044  53.871  23.417  1.00 20.31           C  
ATOM   4022  N   GLN B 508      77.635  56.018  28.121  1.00 16.05           N  
ATOM   4023  CA  GLN B 508      76.835  54.815  28.329  1.00 16.05           C  
ATOM   4024  C   GLN B 508      76.010  54.917  29.608  1.00 16.05           C  
ATOM   4025  CB  GLN B 508      77.731  53.576  28.379  1.00 16.05           C  
ATOM   4026  O   GLN B 508      76.565  55.019  30.705  1.00 16.05           O  
ATOM   4027  CG  GLN B 508      77.844  52.844  27.049  1.00 16.05           C  
ATOM   4028  CD  GLN B 508      78.724  51.611  27.130  1.00 16.05           C  
ATOM   4029  NE2 GLN B 508      78.955  50.971  25.989  1.00 16.05           N  
ATOM   4030  OE1 GLN B 508      79.194  51.237  28.210  1.00 16.05           O  
ATOM   4031  N   SER B 509      75.159  55.165  29.526  1.00 18.13           N  
ATOM   4032  CA  SER B 509      74.678  55.436  30.877  1.00 18.13           C  
ATOM   4033  C   SER B 509      74.824  54.209  31.771  1.00 18.13           C  
ATOM   4034  CB  SER B 509      73.216  55.883  30.846  1.00 18.13           C  
ATOM   4035  O   SER B 509      75.093  53.109  31.286  1.00 18.13           O  
ATOM   4036  OG  SER B 509      72.376  54.828  30.410  1.00 18.13           O  
ATOM   4037  N   SER B 510      73.712  53.822  32.834  1.00 18.31           N  
ATOM   4038  CA  SER B 510      73.323  53.927  34.237  1.00 18.31           C  
ATOM   4039  C   SER B 510      72.824  52.590  34.774  1.00 18.31           C  
ATOM   4040  CB  SER B 510      72.241  54.993  34.415  1.00 18.31           C  
ATOM   4041  O   SER B 510      73.253  52.144  35.840  1.00 18.31           O  
ATOM   4042  OG  SER B 510      72.008  55.682  33.199  1.00 18.31           O  
ATOM   4043  N   PRO B 511      71.885  52.043  34.496  1.00 18.23           N  
ATOM   4044  CA  PRO B 511      70.870  52.071  35.552  1.00 18.23           C  
ATOM   4045  C   PRO B 511      70.680  50.713  36.224  1.00 18.23           C  
ATOM   4046  CB  PRO B 511      69.601  52.495  34.810  1.00 18.23           C  
ATOM   4047  O   PRO B 511      70.345  50.648  37.410  1.00 18.23           O  
ATOM   4048  CG  PRO B 511      69.868  52.168  33.377  1.00 18.23           C  
ATOM   4049  CD  PRO B 511      71.304  51.749  33.243  1.00 18.23           C  
ATOM   4050  N   GLU B 512      70.575  49.491  35.877  1.00 18.53           N  
ATOM   4051  CA  GLU B 512      69.231  48.936  36.014  1.00 18.53           C  
ATOM   4052  C   GLU B 512      69.101  48.114  37.293  1.00 18.53           C  
ATOM   4053  CB  GLU B 512      68.879  48.075  34.797  1.00 18.53           C  
ATOM   4054  O   GLU B 512      69.512  46.952  37.335  1.00 18.53           O  
ATOM   4055  CG  GLU B 512      67.525  48.402  34.185  1.00 18.53           C  
ATOM   4056  CD  GLU B 512      67.262  47.663  32.882  1.00 18.53           C  
ATOM   4057  OE1 GLU B 512      66.121  47.722  32.370  1.00 18.53           O  
ATOM   4058  OE2 GLU B 512      68.204  47.019  32.370  1.00 18.53           O  
ATOM   4059  N   PRO B 513      69.256  48.804  38.252  1.00 18.57           N  
ATOM   4060  CA  PRO B 513      69.407  47.667  39.163  1.00 18.57           C  
ATOM   4061  C   PRO B 513      68.106  46.892  39.359  1.00 18.57           C  
ATOM   4062  CB  PRO B 513      69.855  48.321  40.473  1.00 18.57           C  
ATOM   4063  O   PRO B 513      68.003  46.073  40.276  1.00 18.57           O  
ATOM   4064  CG  PRO B 513      69.418  49.746  40.357  1.00 18.57           C  
ATOM   4065  CD  PRO B 513      68.878  49.969  38.974  1.00 18.57           C  
ATOM   4066  N   ASN B 514      67.584  46.508  38.380  1.00 17.56           N  
ATOM   4067  CA  ASN B 514      66.241  46.753  38.897  1.00 17.56           C  
ATOM   4068  C   ASN B 514      65.977  45.954  40.170  1.00 17.56           C  
ATOM   4069  CB  ASN B 514      65.189  46.425  37.836  1.00 17.56           C  
ATOM   4070  O   ASN B 514      65.427  46.483  41.137  1.00 17.56           O  
ATOM   4071  CG  ASN B 514      64.808  47.631  37.000  1.00 17.56           C  
ATOM   4072  ND2 ASN B 514      64.041  47.400  35.941  1.00 17.56           N  
ATOM   4073  OD1 ASN B 514      65.200  48.761  37.303  1.00 17.56           O  
ATOM   4074  N   SER B 515      65.816  44.736  40.132  1.00 17.02           N  
ATOM   4075  CA  SER B 515      64.503  44.133  40.336  1.00 17.02           C  
ATOM   4076  C   SER B 515      64.326  43.668  41.777  1.00 17.02           C  
ATOM   4077  CB  SER B 515      64.299  42.955  39.383  1.00 17.02           C  
ATOM   4078  O   SER B 515      65.185  42.968  42.319  1.00 17.02           O  
ATOM   4079  OG  SER B 515      65.317  41.985  39.557  1.00 17.02           O  
ATOM   4080  N   PRO B 516      63.323  44.072  42.335  1.00 17.88           N  
ATOM   4081  CA  PRO B 516      63.211  44.266  43.783  1.00 17.88           C  
ATOM   4082  C   PRO B 516      63.086  42.949  44.546  1.00 17.88           C  
ATOM   4083  CB  PRO B 516      61.939  45.105  43.929  1.00 17.88           C  
ATOM   4084  O   PRO B 516      63.355  42.901  45.749  1.00 17.88           O  
ATOM   4085  CG  PRO B 516      61.324  45.107  42.566  1.00 17.88           C  
ATOM   4086  CD  PRO B 516      62.211  44.324  41.642  1.00 17.88           C  
ATOM   4087  N   SER B 517      62.797  41.749  43.911  1.00 16.22           N  
ATOM   4088  CA  SER B 517      61.417  41.708  44.385  1.00 16.22           C  
ATOM   4089  C   SER B 517      61.349  41.297  45.852  1.00 16.22           C  
ATOM   4090  CB  SER B 517      60.587  40.743  43.538  1.00 16.22           C  
ATOM   4091  O   SER B 517      62.342  40.837  46.420  1.00 16.22           O  
ATOM   4092  OG  SER B 517      61.412  40.034  42.629  1.00 16.22           O  
ATOM   4093  N   GLU B 518      60.648  40.157  46.154  1.00 15.82           N  
ATOM   4094  CA  GLU B 518      59.493  40.288  47.037  1.00 15.82           C  
ATOM   4095  C   GLU B 518      59.831  39.846  48.458  1.00 15.82           C  
ATOM   4096  CB  GLU B 518      58.311  39.475  46.501  1.00 15.82           C  
ATOM   4097  O   GLU B 518      60.837  39.168  48.680  1.00 15.82           O  
ATOM   4098  CG  GLU B 518      57.161  40.328  45.986  1.00 15.82           C  
ATOM   4099  CD  GLU B 518      56.026  39.510  45.392  1.00 15.82           C  
ATOM   4100  OE1 GLU B 518      55.046  40.105  44.889  1.00 15.82           O  
ATOM   4101  OE2 GLU B 518      56.117  38.262  45.430  1.00 15.82           O  
ATOM   4102  N   TYR B 519      58.846  39.029  49.084  1.00 15.40           N  
ATOM   4103  CA  TYR B 519      58.308  39.480  50.363  1.00 15.40           C  
ATOM   4104  C   TYR B 519      59.023  38.803  51.525  1.00 15.40           C  
ATOM   4105  CB  TYR B 519      56.804  39.201  50.441  1.00 15.40           C  
ATOM   4106  O   TYR B 519      59.597  39.475  52.386  1.00 15.40           O  
ATOM   4107  CG  TYR B 519      55.946  40.381  50.052  1.00 15.40           C  
ATOM   4108  CD1 TYR B 519      55.567  41.333  50.995  1.00 15.40           C  
ATOM   4109  CD2 TYR B 519      55.513  40.546  48.741  1.00 15.40           C  
ATOM   4110  CE1 TYR B 519      54.776  42.421  50.642  1.00 15.40           C  
ATOM   4111  CE2 TYR B 519      54.722  41.630  48.375  1.00 15.40           C  
ATOM   4112  OH  TYR B 519      53.575  43.636  48.975  1.00 15.40           O  
ATOM   4113  CZ  TYR B 519      54.359  42.561  49.331  1.00 15.40           C  
ATOM   4114  N   CYS B 520      58.246  37.837  52.139  1.00 15.86           N  
ATOM   4115  CA  CYS B 520      57.718  38.151  53.462  1.00 15.86           C  
ATOM   4116  C   CYS B 520      58.410  37.319  54.536  1.00 15.86           C  
ATOM   4117  CB  CYS B 520      56.210  37.909  53.509  1.00 15.86           C  
ATOM   4118  O   CYS B 520      59.004  37.868  55.465  1.00 15.86           O  
ATOM   4119  SG  CYS B 520      55.246  39.147  52.614  1.00 15.86           S  
ATOM   4120  N   PHE B 521      57.653  36.280  54.929  1.00 16.81           N  
ATOM   4121  CA  PHE B 521      57.245  36.560  56.300  1.00 16.81           C  
ATOM   4122  C   PHE B 521      58.127  35.812  57.292  1.00 16.81           C  
ATOM   4123  CB  PHE B 521      55.776  36.180  56.514  1.00 16.81           C  
ATOM   4124  O   PHE B 521      58.689  36.415  58.209  1.00 16.81           O  
ATOM   4125  CG  PHE B 521      54.803  37.159  55.914  1.00 16.81           C  
ATOM   4126  CD1 PHE B 521      54.424  38.299  56.611  1.00 16.81           C  
ATOM   4127  CD2 PHE B 521      54.266  36.937  54.653  1.00 16.81           C  
ATOM   4128  CE1 PHE B 521      53.523  39.207  56.059  1.00 16.81           C  
ATOM   4129  CE2 PHE B 521      53.365  37.840  54.094  1.00 16.81           C  
ATOM   4130  CZ  PHE B 521      52.994  38.973  54.799  1.00 16.81           C  
ATOM   4131  N   TYR B 522      57.947  34.421  57.402  1.00 16.67           N  
ATOM   4132  CA  TYR B 522      57.015  34.239  58.508  1.00 16.67           C  
ATOM   4133  C   TYR B 522      57.693  33.548  59.685  1.00 16.67           C  
ATOM   4134  CB  TYR B 522      55.797  33.427  58.058  1.00 16.67           C  
ATOM   4135  O   TYR B 522      58.743  32.921  59.524  1.00 16.67           O  
ATOM   4136  CG  TYR B 522      54.647  34.276  57.572  1.00 16.67           C  
ATOM   4137  CD1 TYR B 522      53.693  34.766  58.460  1.00 16.67           C  
ATOM   4138  CD2 TYR B 522      54.513  34.590  56.223  1.00 16.67           C  
ATOM   4139  CE1 TYR B 522      52.631  35.547  58.016  1.00 16.67           C  
ATOM   4140  CE2 TYR B 522      53.455  35.370  55.768  1.00 16.67           C  
ATOM   4141  OH  TYR B 522      51.472  36.616  56.226  1.00 16.67           O  
ATOM   4142  CZ  TYR B 522      52.521  35.844  56.671  1.00 16.67           C  
ATOM   4143  N   VAL B 523      56.986  33.153  60.632  1.00 17.94           N  
ATOM   4144  CA  VAL B 523      57.092  33.215  62.086  1.00 17.94           C  
ATOM   4145  C   VAL B 523      57.703  31.920  62.615  1.00 17.94           C  
ATOM   4146  CB  VAL B 523      55.717  33.464  62.745  1.00 17.94           C  
ATOM   4147  O   VAL B 523      58.659  31.951  63.395  1.00 17.94           O  
ATOM   4148  CG1 VAL B 523      55.886  33.915  64.194  1.00 17.94           C  
ATOM   4149  CG2 VAL B 523      54.924  34.499  61.949  1.00 17.94           C  
ATOM   4150  N   ASP B 524      57.020  30.807  62.477  1.00 19.59           N  
ATOM   4151  CA  ASP B 524      56.328  30.581  63.742  1.00 19.59           C  
ATOM   4152  C   ASP B 524      57.061  29.546  64.592  1.00 19.59           C  
ATOM   4153  CB  ASP B 524      54.887  30.131  63.492  1.00 19.59           C  
ATOM   4154  O   ASP B 524      57.937  28.835  64.095  1.00 19.59           O  
ATOM   4155  CG  ASP B 524      53.887  31.271  63.571  1.00 19.59           C  
ATOM   4156  OD1 ASP B 524      54.214  32.330  64.150  1.00 19.59           O  
ATOM   4157  OD2 ASP B 524      52.762  31.109  63.052  1.00 19.59           O  
ATOM   4158  N   SER B 525      56.360  28.509  65.119  1.00 19.41           N  
ATOM   4159  CA  SER B 525      55.868  28.329  66.481  1.00 19.41           C  
ATOM   4160  C   SER B 525      56.424  27.054  67.105  1.00 19.41           C  
ATOM   4161  CB  SER B 525      54.340  28.291  66.498  1.00 19.41           C  
ATOM   4162  O   SER B 525      57.016  26.224  66.412  1.00 19.41           O  
ATOM   4163  OG  SER B 525      53.859  27.978  67.794  1.00 19.41           O  
ATOM   4164  N   ASP B 526      55.646  26.152  67.329  1.00 20.42           N  
ATOM   4165  CA  ASP B 526      55.442  25.591  68.661  1.00 20.42           C  
ATOM   4166  C   ASP B 526      56.226  24.292  68.836  1.00 20.42           C  
ATOM   4167  CB  ASP B 526      53.954  25.346  68.918  1.00 20.42           C  
ATOM   4168  O   ASP B 526      56.683  23.700  67.856  1.00 20.42           O  
ATOM   4169  CG  ASP B 526      53.272  26.510  69.616  1.00 20.42           C  
ATOM   4170  OD1 ASP B 526      53.974  27.386  70.165  1.00 20.42           O  
ATOM   4171  OD2 ASP B 526      52.023  26.550  69.618  1.00 20.42           O  
ATOM   4172  N   MET B 527      55.829  23.415  69.739  1.00 18.74           N  
ATOM   4173  CA  MET B 527      56.075  22.784  71.032  1.00 18.74           C  
ATOM   4174  C   MET B 527      56.334  21.290  70.868  1.00 18.74           C  
ATOM   4175  CB  MET B 527      54.893  23.009  71.976  1.00 18.74           C  
ATOM   4176  O   MET B 527      57.293  20.756  71.430  1.00 18.74           O  
ATOM   4177  CG  MET B 527      54.948  24.331  72.724  1.00 18.74           C  
ATOM   4178  SD  MET B 527      55.935  24.225  74.267  1.00 18.74           S  
ATOM   4179  CE  MET B 527      54.604  24.040  75.486  1.00 18.74           C  
ATOM   4180  N   VAL B 528      55.346  20.312  70.266  1.00 19.83           N  
ATOM   4181  CA  VAL B 528      54.625  19.651  71.348  1.00 19.83           C  
ATOM   4182  C   VAL B 528      55.248  18.284  71.624  1.00 19.83           C  
ATOM   4183  CB  VAL B 528      53.124  19.495  71.017  1.00 19.83           C  
ATOM   4184  O   VAL B 528      55.909  17.709  70.756  1.00 19.83           O  
ATOM   4185  CG1 VAL B 528      52.379  18.843  72.181  1.00 19.83           C  
ATOM   4186  CG2 VAL B 528      52.509  20.852  70.679  1.00 19.83           C  
ATOM   4187  N   ASN B 529      54.995  17.575  72.684  1.00 21.33           N  
ATOM   4188  CA  ASN B 529      54.759  16.439  73.570  1.00 21.33           C  
ATOM   4189  C   ASN B 529      54.115  15.273  72.826  1.00 21.33           C  
ATOM   4190  CB  ASN B 529      53.890  16.857  74.758  1.00 21.33           C  
ATOM   4191  O   ASN B 529      54.410  14.111  73.110  1.00 21.33           O  
ATOM   4192  CG  ASN B 529      54.702  17.433  75.901  1.00 21.33           C  
ATOM   4193  ND2 ASN B 529      54.035  18.146  76.801  1.00 21.33           N  
ATOM   4194  OD1 ASN B 529      55.918  17.240  75.975  1.00 21.33           O  
ATOM   4195  N   GLU B 530      53.114  15.315  72.158  1.00 23.54           N  
ATOM   4196  CA  GLU B 530      51.965  15.664  72.988  1.00 23.54           C  
ATOM   4197  C   GLU B 530      51.361  14.425  73.644  1.00 23.54           C  
ATOM   4198  CB  GLU B 530      50.903  16.390  72.159  1.00 23.54           C  
ATOM   4199  O   GLU B 530      51.587  13.302  73.188  1.00 23.54           O  
ATOM   4200  CG  GLU B 530      50.601  17.800  72.644  1.00 23.54           C  
ATOM   4201  CD  GLU B 530      49.764  18.606  71.664  1.00 23.54           C  
ATOM   4202  OE1 GLU B 530      49.516  19.806  71.920  1.00 23.54           O  
ATOM   4203  OE2 GLU B 530      49.351  18.032  70.631  1.00 23.54           O  
ATOM   4204  N   PHE B 531      50.204  14.365  74.090  1.00 21.94           N  
ATOM   4205  CA  PHE B 531      48.810  13.988  74.291  1.00 21.94           C  
ATOM   4206  C   PHE B 531      48.260  13.274  73.062  1.00 21.94           C  
ATOM   4207  CB  PHE B 531      47.959  15.221  74.606  1.00 21.94           C  
ATOM   4208  O   PHE B 531      48.300  13.813  71.954  1.00 21.94           O  
ATOM   4209  CG  PHE B 531      48.062  15.681  76.036  1.00 21.94           C  
ATOM   4210  CD1 PHE B 531      47.282  15.096  77.026  1.00 21.94           C  
ATOM   4211  CD2 PHE B 531      48.939  16.697  76.389  1.00 21.94           C  
ATOM   4212  CE1 PHE B 531      47.375  15.519  78.350  1.00 21.94           C  
ATOM   4213  CE2 PHE B 531      49.038  17.125  77.710  1.00 21.94           C  
ATOM   4214  CZ  PHE B 531      48.254  16.536  78.689  1.00 21.94           C  
ATOM   4215  N   LYS B 532      48.825  12.344  72.538  1.00 22.11           N  
ATOM   4216  CA  LYS B 532      48.137  12.151  71.265  1.00 22.11           C  
ATOM   4217  C   LYS B 532      46.634  12.370  71.414  1.00 22.11           C  
ATOM   4218  CB  LYS B 532      48.410  10.750  70.714  1.00 22.11           C  
ATOM   4219  O   LYS B 532      46.029  11.920  72.390  1.00 22.11           O  
ATOM   4220  CG  LYS B 532      49.522  10.700  69.676  1.00 22.11           C  
ATOM   4221  CD  LYS B 532      49.696   9.296  69.112  1.00 22.11           C  
ATOM   4222  CE  LYS B 532      50.826   9.238  68.093  1.00 22.11           C  
ATOM   4223  NZ  LYS B 532      51.009   7.861  67.545  1.00 22.11           N  
ATOM   4224  N   LEU B 533      45.708  13.178  70.686  1.00 18.85           N  
ATOM   4225  CA  LEU B 533      44.840  14.334  70.882  1.00 18.85           C  
ATOM   4226  C   LEU B 533      43.578  13.943  71.643  1.00 18.85           C  
ATOM   4227  CB  LEU B 533      44.466  14.959  69.536  1.00 18.85           C  
ATOM   4228  O   LEU B 533      43.181  14.627  72.589  1.00 18.85           O  
ATOM   4229  CG  LEU B 533      44.690  16.466  69.402  1.00 18.85           C  
ATOM   4230  CD1 LEU B 533      45.960  16.744  68.605  1.00 18.85           C  
ATOM   4231  CD2 LEU B 533      43.485  17.130  68.745  1.00 18.85           C  
ATOM   4232  N   GLU B 534      42.531  13.648  71.047  1.00 18.25           N  
ATOM   4233  CA  GLU B 534      41.223  14.023  71.577  1.00 18.25           C  
ATOM   4234  C   GLU B 534      40.889  13.228  72.836  1.00 18.25           C  
ATOM   4235  CB  GLU B 534      40.135  13.816  70.520  1.00 18.25           C  
ATOM   4236  O   GLU B 534      41.458  12.160  73.071  1.00 18.25           O  
ATOM   4237  CG  GLU B 534      39.466  15.105  70.065  1.00 18.25           C  
ATOM   4238  CD  GLU B 534      38.379  14.882  69.026  1.00 18.25           C  
ATOM   4239  OE1 GLU B 534      37.729  15.867  68.608  1.00 18.25           O  
ATOM   4240  OE2 GLU B 534      38.176  13.714  68.627  1.00 18.25           O  
ATOM   4241  N   LEU B 535      39.378  13.264  73.478  1.00 17.84           N  
ATOM   4242  CA  LEU B 535      38.239  13.417  74.377  1.00 17.84           C  
ATOM   4243  C   LEU B 535      37.696  12.056  74.803  1.00 17.84           C  
ATOM   4244  CB  LEU B 535      37.132  14.234  73.706  1.00 17.84           C  
ATOM   4245  O   LEU B 535      37.340  11.862  75.967  1.00 17.84           O  
ATOM   4246  CG  LEU B 535      36.847  15.611  74.306  1.00 17.84           C  
ATOM   4247  CD1 LEU B 535      37.087  16.702  73.268  1.00 17.84           C  
ATOM   4248  CD2 LEU B 535      35.420  15.678  74.840  1.00 17.84           C  
ATOM   4249  N   VAL B 536      37.338  11.008  74.164  1.00 16.28           N  
ATOM   4250  CA  VAL B 536      35.907  11.276  74.073  1.00 16.28           C  
ATOM   4251  C   VAL B 536      35.259  11.100  75.444  1.00 16.28           C  
ATOM   4252  CB  VAL B 536      35.222  10.356  73.037  1.00 16.28           C  
ATOM   4253  O   VAL B 536      35.801  10.409  76.310  1.00 16.28           O  
ATOM   4254  CG1 VAL B 536      33.733  10.677  72.931  1.00 16.28           C  
ATOM   4255  CG2 VAL B 536      35.900  10.490  71.675  1.00 16.28           C  
ATOM   4256  N   GLU B 537      33.867  11.147  75.589  1.00 17.95           N  
ATOM   4257  CA  GLU B 537      32.569  11.400  76.206  1.00 17.95           C  
ATOM   4258  C   GLU B 537      32.154  10.245  77.113  1.00 17.95           C  
ATOM   4259  CB  GLU B 537      31.501  11.636  75.134  1.00 17.95           C  
ATOM   4260  O   GLU B 537      31.726  10.463  78.248  1.00 17.95           O  
ATOM   4261  CG  GLU B 537      30.718  12.928  75.320  1.00 17.95           C  
ATOM   4262  CD  GLU B 537      29.722  13.192  74.202  1.00 17.95           C  
ATOM   4263  OE1 GLU B 537      28.988  14.204  74.270  1.00 17.95           O  
ATOM   4264  OE2 GLU B 537      29.674  12.380  73.252  1.00 17.95           O  
ATOM   4265  N   LYS B 538      31.506   9.101  76.579  1.00 17.69           N  
ATOM   4266  CA  LYS B 538      30.085   8.868  76.822  1.00 17.69           C  
ATOM   4267  C   LYS B 538      29.867   8.135  78.143  1.00 17.69           C  
ATOM   4268  CB  LYS B 538      29.468   8.071  75.672  1.00 17.69           C  
ATOM   4269  O   LYS B 538      30.407   7.047  78.352  1.00 17.69           O  
ATOM   4270  CG  LYS B 538      28.234   8.720  75.062  1.00 17.69           C  
ATOM   4271  CD  LYS B 538      27.746   7.952  73.840  1.00 17.69           C  
ATOM   4272  CE  LYS B 538      26.525   8.613  73.215  1.00 17.69           C  
ATOM   4273  NZ  LYS B 538      26.076   7.896  71.984  1.00 17.69           N  
ATOM   4274  N   LEU B 539      29.414   8.827  79.283  1.00 17.98           N  
ATOM   4275  CA  LEU B 539      28.808   8.714  80.605  1.00 17.98           C  
ATOM   4276  C   LEU B 539      27.483   7.963  80.533  1.00 17.98           C  
ATOM   4277  CB  LEU B 539      28.590  10.102  81.215  1.00 17.98           C  
ATOM   4278  O   LEU B 539      26.876   7.667  81.565  1.00 17.98           O  
ATOM   4279  CG  LEU B 539      29.714  10.636  82.104  1.00 17.98           C  
ATOM   4280  CD1 LEU B 539      29.873  12.140  81.909  1.00 17.98           C  
ATOM   4281  CD2 LEU B 539      29.441  10.308  83.567  1.00 17.98           C  
ATOM   4282  N   PHE B 540      26.899   7.903  79.305  1.00 19.95           N  
ATOM   4283  CA  PHE B 540      25.518   8.354  79.432  1.00 19.95           C  
ATOM   4284  C   PHE B 540      24.765   7.513  80.456  1.00 19.95           C  
ATOM   4285  CB  PHE B 540      24.805   8.294  78.078  1.00 19.95           C  
ATOM   4286  O   PHE B 540      25.214   6.425  80.824  1.00 19.95           O  
ATOM   4287  CG  PHE B 540      25.215   9.386  77.127  1.00 19.95           C  
ATOM   4288  CD1 PHE B 540      24.631  10.645  77.200  1.00 19.95           C  
ATOM   4289  CD2 PHE B 540      26.184   9.154  76.160  1.00 19.95           C  
ATOM   4290  CE1 PHE B 540      25.009  11.658  76.321  1.00 19.95           C  
ATOM   4291  CE2 PHE B 540      26.567  10.161  75.279  1.00 19.95           C  
ATOM   4292  CZ  PHE B 540      25.977  11.412  75.360  1.00 19.95           C  
ATOM   4293  N   ALA B 541      23.510   7.436  80.183  1.00 20.45           N  
ATOM   4294  CA  ALA B 541      22.153   7.670  80.670  1.00 20.45           C  
ATOM   4295  C   ALA B 541      21.551   6.394  81.252  1.00 20.45           C  
ATOM   4296  CB  ALA B 541      21.269   8.207  79.547  1.00 20.45           C  
ATOM   4297  O   ALA B 541      20.898   6.429  82.298  1.00 20.45           O  
ATOM   4298  N   GLU B 542      21.380   5.402  80.476  1.00 22.86           N  
ATOM   4299  CA  GLU B 542      20.020   4.951  80.198  1.00 22.86           C  
ATOM   4300  C   GLU B 542      19.388   4.312  81.431  1.00 22.86           C  
ATOM   4301  CB  GLU B 542      20.011   3.961  79.029  1.00 22.86           C  
ATOM   4302  O   GLU B 542      19.945   3.376  82.007  1.00 22.86           O  
ATOM   4303  CG  GLU B 542      19.322   4.492  77.780  1.00 22.86           C  
ATOM   4304  CD  GLU B 542      19.407   3.539  76.598  1.00 22.86           C  
ATOM   4305  OE1 GLU B 542      18.877   3.869  75.513  1.00 22.86           O  
ATOM   4306  OE2 GLU B 542      20.008   2.454  76.759  1.00 22.86           O  
ATOM   4307  N   ASP B 543      18.503   4.853  82.225  1.00 21.96           N  
ATOM   4308  CA  ASP B 543      17.682   5.383  83.310  1.00 21.96           C  
ATOM   4309  C   ASP B 543      16.535   4.432  83.645  1.00 21.96           C  
ATOM   4310  CB  ASP B 543      17.132   6.762  82.942  1.00 21.96           C  
ATOM   4311  O   ASP B 543      16.294   4.131  84.816  1.00 21.96           O  
ATOM   4312  CG  ASP B 543      17.877   7.898  83.620  1.00 21.96           C  
ATOM   4313  OD1 ASP B 543      18.626   7.644  84.589  1.00 21.96           O  
ATOM   4314  OD2 ASP B 543      17.712   9.058  83.184  1.00 21.96           O  
ATOM   4315  N   THR B 544      15.315   4.600  82.794  1.00 22.69           N  
ATOM   4316  CA  THR B 544      13.886   4.884  82.858  1.00 22.69           C  
ATOM   4317  C   THR B 544      13.072   3.600  82.718  1.00 22.69           C  
ATOM   4318  CB  THR B 544      13.465   5.883  81.765  1.00 22.69           C  
ATOM   4319  O   THR B 544      13.210   2.877  81.730  1.00 22.69           O  
ATOM   4320  CG2 THR B 544      13.306   7.289  82.336  1.00 22.69           C  
ATOM   4321  OG1 THR B 544      14.464   5.907  80.738  1.00 22.69           O  
ATOM   4322  N   GLU B 545      12.290   3.300  83.907  1.00 16.22           N  
ATOM   4323  CA  GLU B 545      11.050   2.714  84.407  1.00 16.22           C  
ATOM   4324  C   GLU B 545       9.831   3.417  83.819  1.00 16.22           C  
ATOM   4325  CB  GLU B 545      11.006   2.773  85.936  1.00 16.22           C  
ATOM   4326  O   GLU B 545       8.720   2.884  83.861  1.00 16.22           O  
ATOM   4327  CG  GLU B 545      11.580   1.539  86.617  1.00 16.22           C  
ATOM   4328  CD  GLU B 545      10.937   1.242  87.962  1.00 16.22           C  
ATOM   4329  OE1 GLU B 545      11.185   0.152  88.526  1.00 16.22           O  
ATOM   4330  OE2 GLU B 545      10.178   2.106  88.456  1.00 16.22           O  
ATOM   4331  N   ALA B 546       9.984   4.607  83.464  1.00 18.74           N  
ATOM   4332  CA  ALA B 546       8.776   5.248  83.976  1.00 18.74           C  
ATOM   4333  C   ALA B 546       7.522   4.586  83.411  1.00 18.74           C  
ATOM   4334  CB  ALA B 546       8.782   6.738  83.644  1.00 18.74           C  
ATOM   4335  O   ALA B 546       6.594   4.263  84.155  1.00 18.74           O  
ATOM   4336  N   LYS B 547       6.853   5.032  82.547  1.00 22.05           N  
ATOM   4337  CA  LYS B 547       5.560   5.667  82.780  1.00 22.05           C  
ATOM   4338  C   LYS B 547       4.426   4.649  82.706  1.00 22.05           C  
ATOM   4339  CB  LYS B 547       5.322   6.790  81.769  1.00 22.05           C  
ATOM   4340  O   LYS B 547       4.585   3.576  82.119  1.00 22.05           O  
ATOM   4341  CG  LYS B 547       5.954   8.118  82.159  1.00 22.05           C  
ATOM   4342  CD  LYS B 547       5.606   9.217  81.163  1.00 22.05           C  
ATOM   4343  CE  LYS B 547       6.282  10.533  81.523  1.00 22.05           C  
ATOM   4344  NZ  LYS B 547       5.963  11.607  80.535  1.00 22.05           N  
ATOM   4345  N   ASN B 548       3.091   5.107  82.660  1.00 16.96           N  
ATOM   4346  CA  ASN B 548       1.698   5.144  83.092  1.00 16.96           C  
ATOM   4347  C   ASN B 548       0.781   4.454  82.086  1.00 16.96           C  
ATOM   4348  CB  ASN B 548       1.245   6.587  83.321  1.00 16.96           C  
ATOM   4349  O   ASN B 548       1.156   4.261  80.928  1.00 16.96           O  
ATOM   4350  CG  ASN B 548       0.988   6.893  84.784  1.00 16.96           C  
ATOM   4351  ND2 ASN B 548       0.661   8.146  85.079  1.00 16.96           N  
ATOM   4352  OD1 ASN B 548       1.084   6.011  85.641  1.00 16.96           O  
ATOM   4353  N   PRO B 549       0.129   5.044  81.398  1.00 24.87           N  
ATOM   4354  CA  PRO B 549      -1.236   4.937  81.917  1.00 24.87           C  
ATOM   4355  C   PRO B 549      -1.818   3.534  81.763  1.00 24.87           C  
ATOM   4356  CB  PRO B 549      -2.016   5.947  81.072  1.00 24.87           C  
ATOM   4357  O   PRO B 549      -1.377   2.770  80.900  1.00 24.87           O  
ATOM   4358  CG  PRO B 549      -1.192   6.128  79.837  1.00 24.87           C  
ATOM   4359  CD  PRO B 549       0.093   5.370  80.006  1.00 24.87           C  
ATOM   4360  N   PHE B 550      -3.255   3.359  81.350  1.00 19.34           N  
ATOM   4361  CA  PHE B 550      -4.643   3.670  81.674  1.00 19.34           C  
ATOM   4362  C   PHE B 550      -5.582   3.140  80.597  1.00 19.34           C  
ATOM   4363  CB  PHE B 550      -4.832   5.181  81.838  1.00 19.34           C  
ATOM   4364  O   PHE B 550      -6.559   2.452  80.901  1.00 19.34           O  
ATOM   4365  CG  PHE B 550      -4.393   5.706  83.178  1.00 19.34           C  
ATOM   4366  CD1 PHE B 550      -5.251   5.666  84.271  1.00 19.34           C  
ATOM   4367  CD2 PHE B 550      -3.122   6.239  83.346  1.00 19.34           C  
ATOM   4368  CE1 PHE B 550      -4.848   6.151  85.513  1.00 19.34           C  
ATOM   4369  CE2 PHE B 550      -2.712   6.726  84.584  1.00 19.34           C  
ATOM   4370  CZ  PHE B 550      -3.577   6.682  85.666  1.00 19.34           C  
ATOM   4371  N   SER B 551      -6.156   4.024  79.859  1.00 17.72           N  
ATOM   4372  CA  SER B 551      -7.587   4.293  79.951  1.00 17.72           C  
ATOM   4373  C   SER B 551      -8.362   3.536  78.877  1.00 17.72           C  
ATOM   4374  CB  SER B 551      -7.860   5.792  79.827  1.00 17.72           C  
ATOM   4375  O   SER B 551      -9.390   2.919  79.165  1.00 17.72           O  
ATOM   4376  OG  SER B 551      -8.462   6.093  78.579  1.00 17.72           O  
ATOM   4377  N   THR B 552      -8.712   4.250  77.735  1.00 16.70           N  
ATOM   4378  CA  THR B 552     -10.077   4.722  77.537  1.00 16.70           C  
ATOM   4379  C   THR B 552     -10.810   3.847  76.524  1.00 16.70           C  
ATOM   4380  CB  THR B 552     -10.098   6.187  77.064  1.00 16.70           C  
ATOM   4381  O   THR B 552     -11.951   3.442  76.756  1.00 16.70           O  
ATOM   4382  CG2 THR B 552     -10.816   7.080  78.071  1.00 16.70           C  
ATOM   4383  OG1 THR B 552      -8.752   6.651  76.905  1.00 16.70           O  
ATOM   4384  N   GLN B 553     -10.968   4.338  75.269  1.00 18.42           N  
ATOM   4385  CA  GLN B 553     -12.172   4.961  74.730  1.00 18.42           C  
ATOM   4386  C   GLN B 553     -12.934   3.995  73.827  1.00 18.42           C  
ATOM   4387  CB  GLN B 553     -11.820   6.234  73.958  1.00 18.42           C  
ATOM   4388  O   GLN B 553     -12.339   3.096  73.229  1.00 18.42           O  
ATOM   4389  CG  GLN B 553     -12.585   7.466  74.423  1.00 18.42           C  
ATOM   4390  CD  GLN B 553     -11.981   8.759  73.909  1.00 18.42           C  
ATOM   4391  NE2 GLN B 553     -12.575   9.884  74.293  1.00 18.42           N  
ATOM   4392  OE1 GLN B 553     -10.989   8.748  73.174  1.00 18.42           O  
ATOM   4393  N   ASP B 554     -14.027   4.627  73.112  1.00 17.60           N  
ATOM   4394  CA  ASP B 554     -15.481   4.518  73.175  1.00 17.60           C  
ATOM   4395  C   ASP B 554     -16.014   3.628  72.055  1.00 17.60           C  
ATOM   4396  CB  ASP B 554     -16.128   5.902  73.100  1.00 17.60           C  
ATOM   4397  O   ASP B 554     -16.851   2.754  72.293  1.00 17.60           O  
ATOM   4398  CG  ASP B 554     -16.715   6.356  74.425  1.00 17.60           C  
ATOM   4399  OD1 ASP B 554     -16.866   5.521  75.342  1.00 17.60           O  
ATOM   4400  OD2 ASP B 554     -17.033   7.558  74.551  1.00 17.60           O  
ATOM   4401  N   THR B 555     -16.288   4.221  70.777  1.00 19.36           N  
ATOM   4402  CA  THR B 555     -17.680   4.652  70.714  1.00 19.36           C  
ATOM   4403  C   THR B 555     -18.555   3.568  70.092  1.00 19.36           C  
ATOM   4404  CB  THR B 555     -17.824   5.957  69.908  1.00 19.36           C  
ATOM   4405  O   THR B 555     -19.613   3.233  70.629  1.00 19.36           O  
ATOM   4406  CG2 THR B 555     -18.469   7.054  70.748  1.00 19.36           C  
ATOM   4407  OG1 THR B 555     -16.528   6.395  69.483  1.00 19.36           O  
ATOM   4408  N   ASP B 556     -19.264   3.950  68.813  1.00 19.26           N  
ATOM   4409  CA  ASP B 556     -20.676   4.276  68.641  1.00 19.26           C  
ATOM   4410  C   ASP B 556     -21.481   3.038  68.252  1.00 19.26           C  
ATOM   4411  CB  ASP B 556     -20.851   5.370  67.586  1.00 19.26           C  
ATOM   4412  O   ASP B 556     -20.920   2.054  67.764  1.00 19.26           O  
ATOM   4413  CG  ASP B 556     -21.208   6.719  68.185  1.00 19.26           C  
ATOM   4414  OD1 ASP B 556     -21.601   6.776  69.370  1.00 19.26           O  
ATOM   4415  OD2 ASP B 556     -21.098   7.735  67.464  1.00 19.26           O  
ATOM   4416  N   LEU B 557     -22.788   3.495  67.901  1.00 17.78           N  
ATOM   4417  CA  LEU B 557     -24.059   2.823  68.146  1.00 17.78           C  
ATOM   4418  C   LEU B 557     -24.227   1.623  67.221  1.00 17.78           C  
ATOM   4419  CB  LEU B 557     -25.226   3.797  67.955  1.00 17.78           C  
ATOM   4420  O   LEU B 557     -24.510   0.514  67.681  1.00 17.78           O  
ATOM   4421  CG  LEU B 557     -25.416   4.849  69.048  1.00 17.78           C  
ATOM   4422  CD1 LEU B 557     -26.196   6.042  68.505  1.00 17.78           C  
ATOM   4423  CD2 LEU B 557     -26.126   4.244  70.255  1.00 17.78           C  
ATOM   4424  N   ASP B 558     -25.049   2.011  66.246  1.00 20.17           N  
ATOM   4425  CA  ASP B 558     -26.445   1.590  66.173  1.00 20.17           C  
ATOM   4426  C   ASP B 558     -26.606   0.377  65.260  1.00 20.17           C  
ATOM   4427  CB  ASP B 558     -27.327   2.740  65.680  1.00 20.17           C  
ATOM   4428  O   ASP B 558     -25.731   0.089  64.440  1.00 20.17           O  
ATOM   4429  CG  ASP B 558     -28.438   3.094  66.652  1.00 20.17           C  
ATOM   4430  OD1 ASP B 558     -28.653   2.348  67.632  1.00 20.17           O  
ATOM   4431  OD2 ASP B 558     -29.106   4.128  66.436  1.00 20.17           O  
ATOM   4432  N   LEU B 559     -27.942   0.222  64.919  1.00 16.63           N  
ATOM   4433  CA  LEU B 559     -28.858  -0.888  64.680  1.00 16.63           C  
ATOM   4434  C   LEU B 559     -28.792  -1.345  63.227  1.00 16.63           C  
ATOM   4435  CB  LEU B 559     -30.292  -0.485  65.036  1.00 16.63           C  
ATOM   4436  O   LEU B 559     -29.361  -2.380  62.871  1.00 16.63           O  
ATOM   4437  CG  LEU B 559     -30.763  -0.832  66.449  1.00 16.63           C  
ATOM   4438  CD1 LEU B 559     -31.460   0.366  67.084  1.00 16.63           C  
ATOM   4439  CD2 LEU B 559     -31.689  -2.043  66.422  1.00 16.63           C  
ATOM   4440  N   GLU B 560     -28.040  -0.333  62.342  1.00 19.97           N  
ATOM   4441  CA  GLU B 560     -29.076   0.140  61.429  1.00 19.97           C  
ATOM   4442  C   GLU B 560     -29.806  -1.027  60.770  1.00 19.97           C  
ATOM   4443  CB  GLU B 560     -28.475   1.055  60.360  1.00 19.97           C  
ATOM   4444  O   GLU B 560     -29.218  -2.088  60.547  1.00 19.97           O  
ATOM   4445  CG  GLU B 560     -29.199   2.385  60.211  1.00 19.97           C  
ATOM   4446  CD  GLU B 560     -28.396   3.423  59.443  1.00 19.97           C  
ATOM   4447  OE1 GLU B 560     -28.856   4.581  59.325  1.00 19.97           O  
ATOM   4448  OE2 GLU B 560     -27.297   3.075  58.956  1.00 19.97           O  
ATOM   4449  N   MET B 561     -30.598  -0.528  59.762  1.00 20.41           N  
ATOM   4450  CA  MET B 561     -32.004  -0.862  59.548  1.00 20.41           C  
ATOM   4451  C   MET B 561     -32.146  -2.257  58.949  1.00 20.41           C  
ATOM   4452  CB  MET B 561     -32.668   0.170  58.634  1.00 20.41           C  
ATOM   4453  O   MET B 561     -31.167  -2.838  58.477  1.00 20.41           O  
ATOM   4454  CG  MET B 561     -33.148   1.415  59.362  1.00 20.41           C  
ATOM   4455  SD  MET B 561     -34.404   2.349  58.404  1.00 20.41           S  
ATOM   4456  CE  MET B 561     -33.447   2.733  56.911  1.00 20.41           C  
ATOM   4457  N   LEU B 562     -32.936  -2.285  57.946  1.00 18.71           N  
ATOM   4458  CA  LEU B 562     -34.227  -2.926  57.720  1.00 18.71           C  
ATOM   4459  C   LEU B 562     -34.072  -4.164  56.843  1.00 18.71           C  
ATOM   4460  CB  LEU B 562     -35.206  -1.946  57.070  1.00 18.71           C  
ATOM   4461  O   LEU B 562     -32.983  -4.437  56.333  1.00 18.71           O  
ATOM   4462  CG  LEU B 562     -35.845  -0.911  57.998  1.00 18.71           C  
ATOM   4463  CD1 LEU B 562     -36.378   0.268  57.189  1.00 18.71           C  
ATOM   4464  CD2 LEU B 562     -36.958  -1.546  58.823  1.00 18.71           C  
ATOM   4465  N   ALA B 563     -34.635  -4.123  55.594  1.00 20.32           N  
ATOM   4466  CA  ALA B 563     -35.867  -4.745  55.116  1.00 20.32           C  
ATOM   4467  C   ALA B 563     -35.571  -5.816  54.070  1.00 20.32           C  
ATOM   4468  CB  ALA B 563     -36.807  -3.688  54.540  1.00 20.32           C  
ATOM   4469  O   ALA B 563     -34.469  -5.866  53.519  1.00 20.32           O  
ATOM   4470  N   PRO B 564     -36.646  -6.283  53.522  1.00 20.83           N  
ATOM   4471  CA  PRO B 564     -37.115  -7.558  52.974  1.00 20.83           C  
ATOM   4472  C   PRO B 564     -36.809  -7.709  51.486  1.00 20.83           C  
ATOM   4473  CB  PRO B 564     -38.626  -7.512  53.219  1.00 20.83           C  
ATOM   4474  O   PRO B 564     -37.348  -8.603  50.829  1.00 20.83           O  
ATOM   4475  CG  PRO B 564     -38.918  -6.081  53.536  1.00 20.83           C  
ATOM   4476  CD  PRO B 564     -37.615  -5.352  53.695  1.00 20.83           C  
ATOM   4477  N   TYR B 565     -35.610  -7.651  51.072  1.00 22.53           N  
ATOM   4478  CA  TYR B 565     -35.352  -7.155  49.724  1.00 22.53           C  
ATOM   4479  C   TYR B 565     -36.087  -7.994  48.685  1.00 22.53           C  
ATOM   4480  CB  TYR B 565     -33.849  -7.158  49.429  1.00 22.53           C  
ATOM   4481  O   TYR B 565     -36.188  -9.215  48.822  1.00 22.53           O  
ATOM   4482  CG  TYR B 565     -33.420  -6.085  48.457  1.00 22.53           C  
ATOM   4483  CD1 TYR B 565     -33.268  -6.367  47.101  1.00 22.53           C  
ATOM   4484  CD2 TYR B 565     -33.164  -4.789  48.892  1.00 22.53           C  
ATOM   4485  CE1 TYR B 565     -32.870  -5.383  46.202  1.00 22.53           C  
ATOM   4486  CE2 TYR B 565     -32.766  -3.797  48.002  1.00 22.53           C  
ATOM   4487  OH  TYR B 565     -32.229  -3.125  45.775  1.00 22.53           O  
ATOM   4488  CZ  TYR B 565     -32.623  -4.103  46.661  1.00 22.53           C  
ATOM   4489  N   ILE B 566     -36.516  -7.341  47.534  1.00 23.37           N  
ATOM   4490  CA  ILE B 566     -37.712  -7.706  46.782  1.00 23.37           C  
ATOM   4491  C   ILE B 566     -37.496  -9.050  46.090  1.00 23.37           C  
ATOM   4492  CB  ILE B 566     -38.080  -6.622  45.744  1.00 23.37           C  
ATOM   4493  O   ILE B 566     -36.359  -9.435  45.808  1.00 23.37           O  
ATOM   4494  CG1 ILE B 566     -38.232  -5.258  46.428  1.00 23.37           C  
ATOM   4495  CG2 ILE B 566     -39.360  -7.004  44.995  1.00 23.37           C  
ATOM   4496  CD1 ILE B 566     -38.363  -4.091  45.459  1.00 23.37           C  
ATOM   4497  N   PRO B 567     -38.556  -9.569  45.494  1.00 22.60           N  
ATOM   4498  CA  PRO B 567     -38.988 -10.910  45.095  1.00 22.60           C  
ATOM   4499  C   PRO B 567     -38.300 -11.397  43.822  1.00 22.60           C  
ATOM   4500  CB  PRO B 567     -40.494 -10.744  44.873  1.00 22.60           C  
ATOM   4501  O   PRO B 567     -38.680 -12.431  43.267  1.00 22.60           O  
ATOM   4502  CG  PRO B 567     -40.755  -9.290  45.096  1.00 22.60           C  
ATOM   4503  CD  PRO B 567     -39.451  -8.614  45.410  1.00 22.60           C  
ATOM   4504  N   MET B 568     -37.154 -10.642  43.418  1.00 19.42           N  
ATOM   4505  CA  MET B 568     -37.439 -10.460  41.997  1.00 19.42           C  
ATOM   4506  C   MET B 568     -37.491 -11.803  41.277  1.00 19.42           C  
ATOM   4507  CB  MET B 568     -36.387  -9.559  41.348  1.00 19.42           C  
ATOM   4508  O   MET B 568     -38.467 -12.107  40.590  1.00 19.42           O  
ATOM   4509  CG  MET B 568     -36.642  -8.074  41.553  1.00 19.42           C  
ATOM   4510  SD  MET B 568     -35.897  -7.044  40.229  1.00 19.42           S  
ATOM   4511  CE  MET B 568     -36.510  -7.917  38.761  1.00 19.42           C  
ATOM   4512  N   ASP B 569     -36.362 -12.072  40.443  1.00 20.01           N  
ATOM   4513  CA  ASP B 569     -36.524 -11.984  38.995  1.00 20.01           C  
ATOM   4514  C   ASP B 569     -36.640 -13.373  38.370  1.00 20.01           C  
ATOM   4515  CB  ASP B 569     -35.356 -11.221  38.369  1.00 20.01           C  
ATOM   4516  O   ASP B 569     -37.087 -13.511  37.230  1.00 20.01           O  
ATOM   4517  CG  ASP B 569     -35.548  -9.715  38.396  1.00 20.01           C  
ATOM   4518  OD1 ASP B 569     -36.695  -9.250  38.573  1.00 20.01           O  
ATOM   4519  OD2 ASP B 569     -34.545  -8.986  38.235  1.00 20.01           O  
ATOM   4520  N   ASP B 570     -36.250 -14.620  38.867  1.00 22.86           N  
ATOM   4521  CA  ASP B 570     -35.007 -15.026  38.220  1.00 22.86           C  
ATOM   4522  C   ASP B 570     -35.277 -15.643  36.850  1.00 22.86           C  
ATOM   4523  CB  ASP B 570     -34.240 -16.015  39.100  1.00 22.86           C  
ATOM   4524  O   ASP B 570     -36.360 -16.180  36.608  1.00 22.86           O  
ATOM   4525  CG  ASP B 570     -33.291 -15.333  40.070  1.00 22.86           C  
ATOM   4526  OD1 ASP B 570     -33.006 -14.128  39.899  1.00 22.86           O  
ATOM   4527  OD2 ASP B 570     -32.822 -16.008  41.012  1.00 22.86           O  
ATOM   4528  N   ASP B 571     -34.170 -15.659  36.003  1.00 21.12           N  
ATOM   4529  CA  ASP B 571     -34.208 -15.850  34.557  1.00 21.12           C  
ATOM   4530  C   ASP B 571     -34.794 -17.213  34.198  1.00 21.12           C  
ATOM   4531  CB  ASP B 571     -32.806 -15.706  33.960  1.00 21.12           C  
ATOM   4532  O   ASP B 571     -35.819 -17.295  33.519  1.00 21.12           O  
ATOM   4533  CG  ASP B 571     -32.458 -14.272  33.603  1.00 21.12           C  
ATOM   4534  OD1 ASP B 571     -33.373 -13.425  33.518  1.00 21.12           O  
ATOM   4535  OD2 ASP B 571     -31.257 -13.986  33.403  1.00 21.12           O  
ATOM   4536  N   PHE B 572     -33.888 -18.049  33.550  1.00 18.18           N  
ATOM   4537  CA  PHE B 572     -33.757 -18.737  32.271  1.00 18.18           C  
ATOM   4538  C   PHE B 572     -34.174 -20.197  32.397  1.00 18.18           C  
ATOM   4539  CB  PHE B 572     -32.318 -18.644  31.754  1.00 18.18           C  
ATOM   4540  O   PHE B 572     -34.263 -20.729  33.506  1.00 18.18           O  
ATOM   4541  CG  PHE B 572     -31.911 -17.257  31.336  1.00 18.18           C  
ATOM   4542  CD1 PHE B 572     -32.176 -16.797  30.052  1.00 18.18           C  
ATOM   4543  CD2 PHE B 572     -31.264 -16.412  32.229  1.00 18.18           C  
ATOM   4544  CE1 PHE B 572     -31.801 -15.513  29.663  1.00 18.18           C  
ATOM   4545  CE2 PHE B 572     -30.886 -15.128  31.847  1.00 18.18           C  
ATOM   4546  CZ  PHE B 572     -31.154 -14.681  30.563  1.00 18.18           C  
ATOM   4547  N   GLN B 573     -34.327 -20.684  31.192  1.00 18.11           N  
ATOM   4548  CA  GLN B 573     -35.026 -21.796  30.556  1.00 18.11           C  
ATOM   4549  C   GLN B 573     -34.265 -23.105  30.746  1.00 18.11           C  
ATOM   4550  CB  GLN B 573     -35.231 -21.519  29.066  1.00 18.11           C  
ATOM   4551  O   GLN B 573     -34.722 -24.163  30.310  1.00 18.11           O  
ATOM   4552  CG  GLN B 573     -36.599 -20.942  28.730  1.00 18.11           C  
ATOM   4553  CD  GLN B 573     -36.739 -20.578  27.264  1.00 18.11           C  
ATOM   4554  NE2 GLN B 573     -37.812 -19.869  26.928  1.00 18.11           N  
ATOM   4555  OE1 GLN B 573     -35.890 -20.931  26.439  1.00 18.11           O  
ATOM   4556  N   LEU B 574     -32.921 -22.857  31.236  1.00 17.38           N  
ATOM   4557  CA  LEU B 574     -32.049 -23.693  30.417  1.00 17.38           C  
ATOM   4558  C   LEU B 574     -32.388 -25.169  30.596  1.00 17.38           C  
ATOM   4559  CB  LEU B 574     -30.581 -23.447  30.774  1.00 17.38           C  
ATOM   4560  O   LEU B 574     -33.084 -25.541  31.543  1.00 17.38           O  
ATOM   4561  CG  LEU B 574     -29.867 -22.348  29.986  1.00 17.38           C  
ATOM   4562  CD1 LEU B 574     -29.009 -21.500  30.918  1.00 17.38           C  
ATOM   4563  CD2 LEU B 574     -29.019 -22.953  28.872  1.00 17.38           C  
ATOM   4564  N   ARG B 575     -31.295 -25.627  30.791  1.00 16.73           N  
ATOM   4565  CA  ARG B 575     -30.610 -26.691  30.064  1.00 16.73           C  
ATOM   4566  C   ARG B 575     -31.017 -28.064  30.590  1.00 16.73           C  
ATOM   4567  CB  ARG B 575     -29.093 -26.521  30.164  1.00 16.73           C  
ATOM   4568  O   ARG B 575     -31.713 -28.165  31.603  1.00 16.73           O  
ATOM   4569  CG  ARG B 575     -28.542 -25.393  29.305  1.00 16.73           C  
ATOM   4570  CD  ARG B 575     -27.027 -25.472  29.174  1.00 16.73           C  
ATOM   4571  NE  ARG B 575     -26.504 -24.408  28.323  1.00 16.73           N  
ATOM   4572  NH1 ARG B 575     -24.303 -25.097  28.462  1.00 16.73           N  
ATOM   4573  NH2 ARG B 575     -24.855 -23.250  27.221  1.00 16.73           N  
ATOM   4574  CZ  ARG B 575     -25.222 -24.254  28.004  1.00 16.73           C  
ATOM   4575  N   SER B 576     -30.030 -28.580  31.149  1.00 17.94           N  
ATOM   4576  CA  SER B 576     -29.333 -29.516  30.272  1.00 17.94           C  
ATOM   4577  C   SER B 576     -29.764 -30.953  30.543  1.00 17.94           C  
ATOM   4578  CB  SER B 576     -27.819 -29.388  30.446  1.00 17.94           C  
ATOM   4579  O   SER B 576     -30.150 -31.676  29.622  1.00 17.94           O  
ATOM   4580  OG  SER B 576     -27.216 -30.665  30.557  1.00 17.94           O  
ATOM   4581  N   PHE B 577     -28.870 -31.481  31.262  1.00 17.56           N  
ATOM   4582  CA  PHE B 577     -28.022 -32.508  30.669  1.00 17.56           C  
ATOM   4583  C   PHE B 577     -28.552 -33.900  30.991  1.00 17.56           C  
ATOM   4584  CB  PHE B 577     -26.579 -32.368  31.164  1.00 17.56           C  
ATOM   4585  O   PHE B 577     -28.697 -34.737  30.097  1.00 17.56           O  
ATOM   4586  CG  PHE B 577     -25.813 -31.258  30.496  1.00 17.56           C  
ATOM   4587  CD1 PHE B 577     -25.195 -31.462  29.268  1.00 17.56           C  
ATOM   4588  CD2 PHE B 577     -25.711 -30.010  31.096  1.00 17.56           C  
ATOM   4589  CE1 PHE B 577     -24.485 -30.437  28.648  1.00 17.56           C  
ATOM   4590  CE2 PHE B 577     -25.004 -28.980  30.482  1.00 17.56           C  
ATOM   4591  CZ  PHE B 577     -24.391 -29.196  29.258  1.00 17.56           C  
ATOM   4592  N   ASP B 578     -28.149 -34.338  32.165  1.00 18.86           N  
ATOM   4593  CA  ASP B 578     -27.047 -35.293  32.091  1.00 18.86           C  
ATOM   4594  C   ASP B 578     -27.567 -36.724  31.978  1.00 18.86           C  
ATOM   4595  CB  ASP B 578     -26.138 -35.159  33.314  1.00 18.86           C  
ATOM   4596  O   ASP B 578     -28.715 -37.003  32.328  1.00 18.86           O  
ATOM   4597  CG  ASP B 578     -25.190 -33.975  33.222  1.00 18.86           C  
ATOM   4598  OD1 ASP B 578     -24.907 -33.507  32.098  1.00 18.86           O  
ATOM   4599  OD2 ASP B 578     -24.721 -33.509  34.282  1.00 18.86           O  
ATOM   4600  N   GLN B 579     -26.620 -37.545  31.873  1.00 18.14           N  
ATOM   4601  CA  GLN B 579     -26.262 -38.782  31.186  1.00 18.14           C  
ATOM   4602  C   GLN B 579     -26.806 -40.000  31.927  1.00 18.14           C  
ATOM   4603  CB  GLN B 579     -24.744 -38.893  31.037  1.00 18.14           C  
ATOM   4604  O   GLN B 579     -27.449 -40.862  31.326  1.00 18.14           O  
ATOM   4605  CG  GLN B 579     -24.195 -38.196  29.799  1.00 18.14           C  
ATOM   4606  CD  GLN B 579     -22.684 -38.284  29.698  1.00 18.14           C  
ATOM   4607  NE2 GLN B 579     -22.093 -37.416  28.884  1.00 18.14           N  
ATOM   4608  OE1 GLN B 579     -22.053 -39.125  30.346  1.00 18.14           O  
ATOM   4609  N   LEU B 580     -26.076 -40.278  33.164  1.00 18.98           N  
ATOM   4610  CA  LEU B 580     -25.247 -41.423  32.804  1.00 18.98           C  
ATOM   4611  C   LEU B 580     -26.041 -42.721  32.901  1.00 18.98           C  
ATOM   4612  CB  LEU B 580     -24.014 -41.497  33.708  1.00 18.98           C  
ATOM   4613  O   LEU B 580     -26.101 -43.491  31.940  1.00 18.98           O  
ATOM   4614  CG  LEU B 580     -22.838 -40.596  33.326  1.00 18.98           C  
ATOM   4615  CD1 LEU B 580     -22.069 -40.170  34.573  1.00 18.98           C  
ATOM   4616  CD2 LEU B 580     -21.917 -41.308  32.341  1.00 18.98           C  
ATOM   4617  N   SER B 581     -25.707 -43.441  34.083  1.00 18.95           N  
ATOM   4618  CA  SER B 581     -24.885 -44.639  33.948  1.00 18.95           C  
ATOM   4619  C   SER B 581     -25.747 -45.895  33.877  1.00 18.95           C  
ATOM   4620  CB  SER B 581     -23.902 -44.750  35.113  1.00 18.95           C  
ATOM   4621  O   SER B 581     -26.946 -45.848  34.156  1.00 18.95           O  
ATOM   4622  OG  SER B 581     -23.619 -43.472  35.657  1.00 18.95           O  
ATOM   4623  N   PRO B 582     -25.168 -47.089  34.446  1.00 20.40           N  
ATOM   4624  CA  PRO B 582     -24.757 -48.477  34.221  1.00 20.40           C  
ATOM   4625  C   PRO B 582     -25.676 -49.483  34.909  1.00 20.40           C  
ATOM   4626  CB  PRO B 582     -23.348 -48.528  34.815  1.00 20.40           C  
ATOM   4627  O   PRO B 582     -25.873 -49.414  36.125  1.00 20.40           O  
ATOM   4628  CG  PRO B 582     -23.136 -47.176  35.415  1.00 20.40           C  
ATOM   4629  CD  PRO B 582     -24.385 -46.365  35.217  1.00 20.40           C  
ATOM   4630  N   LEU B 583     -26.767 -49.825  34.456  1.00 20.36           N  
ATOM   4631  CA  LEU B 583     -27.933 -50.326  35.175  1.00 20.36           C  
ATOM   4632  C   LEU B 583     -27.662 -51.712  35.752  1.00 20.36           C  
ATOM   4633  CB  LEU B 583     -29.152 -50.376  34.251  1.00 20.36           C  
ATOM   4634  O   LEU B 583     -27.919 -52.724  35.096  1.00 20.36           O  
ATOM   4635  CG  LEU B 583     -30.115 -49.191  34.335  1.00 20.36           C  
ATOM   4636  CD1 LEU B 583     -30.175 -48.460  32.997  1.00 20.36           C  
ATOM   4637  CD2 LEU B 583     -31.504 -49.658  34.757  1.00 20.36           C  
ATOM   4638  N   GLU B 584     -26.495 -51.745  36.519  1.00 21.27           N  
ATOM   4639  CA  GLU B 584     -25.755 -52.999  36.421  1.00 21.27           C  
ATOM   4640  C   GLU B 584     -26.557 -54.160  37.004  1.00 21.27           C  
ATOM   4641  CB  GLU B 584     -24.405 -52.884  37.133  1.00 21.27           C  
ATOM   4642  O   GLU B 584     -26.728 -55.192  36.352  1.00 21.27           O  
ATOM   4643  CG  GLU B 584     -23.291 -52.333  36.253  1.00 21.27           C  
ATOM   4644  CD  GLU B 584     -21.938 -52.304  36.946  1.00 21.27           C  
ATOM   4645  OE1 GLU B 584     -20.912 -52.084  36.264  1.00 21.27           O  
ATOM   4646  OE2 GLU B 584     -21.904 -52.504  38.181  1.00 21.27           O  
ATOM   4647  N   SER B 585     -26.309 -54.531  38.407  1.00 21.36           N  
ATOM   4648  CA  SER B 585     -25.565 -55.756  38.681  1.00 21.36           C  
ATOM   4649  C   SER B 585     -26.492 -56.873  39.151  1.00 21.36           C  
ATOM   4650  CB  SER B 585     -24.484 -55.503  39.733  1.00 21.36           C  
ATOM   4651  O   SER B 585     -26.315 -58.033  38.775  1.00 21.36           O  
ATOM   4652  OG  SER B 585     -24.933 -54.570  40.701  1.00 21.36           O  
ATOM   4653  N   SER B 586     -27.143 -56.659  40.356  1.00 18.76           N  
ATOM   4654  CA  SER B 586     -26.823 -57.452  41.538  1.00 18.76           C  
ATOM   4655  C   SER B 586     -27.509 -58.814  41.492  1.00 18.76           C  
ATOM   4656  CB  SER B 586     -27.233 -56.709  42.810  1.00 18.76           C  
ATOM   4657  O   SER B 586     -26.885 -59.839  41.771  1.00 18.76           O  
ATOM   4658  OG  SER B 586     -28.516 -56.126  42.661  1.00 18.76           O  
ATOM   4659  N   SER B 587     -28.909 -58.998  41.732  1.00 23.55           N  
ATOM   4660  CA  SER B 587     -29.194 -58.998  43.163  1.00 23.55           C  
ATOM   4661  C   SER B 587     -29.163 -60.413  43.732  1.00 23.55           C  
ATOM   4662  CB  SER B 587     -30.555 -58.358  43.439  1.00 23.55           C  
ATOM   4663  O   SER B 587     -29.104 -61.389  42.981  1.00 23.55           O  
ATOM   4664  OG  SER B 587     -31.596 -59.111  42.839  1.00 23.55           O  
ATOM   4665  N   ALA B 588     -30.334 -60.734  44.407  1.00 20.47           N  
ATOM   4666  CA  ALA B 588     -30.479 -61.396  45.701  1.00 20.47           C  
ATOM   4667  C   ALA B 588     -30.382 -62.912  45.555  1.00 20.47           C  
ATOM   4668  CB  ALA B 588     -31.806 -61.010  46.350  1.00 20.47           C  
ATOM   4669  O   ALA B 588     -29.574 -63.556  46.228  1.00 20.47           O  
ATOM   4670  N   SER B 589     -31.557 -63.626  45.951  1.00 20.72           N  
ATOM   4671  CA  SER B 589     -31.890 -64.489  47.079  1.00 20.72           C  
ATOM   4672  C   SER B 589     -31.872 -65.959  46.674  1.00 20.72           C  
ATOM   4673  CB  SER B 589     -33.262 -64.125  47.647  1.00 20.72           C  
ATOM   4674  O   SER B 589     -31.210 -66.778  47.316  1.00 20.72           O  
ATOM   4675  OG  SER B 589     -33.789 -62.982  46.995  1.00 20.72           O  
ATOM   4676  N   PRO B 590     -33.122 -66.768  46.585  1.00 17.54           N  
ATOM   4677  CA  PRO B 590     -33.938 -67.783  47.257  1.00 17.54           C  
ATOM   4678  C   PRO B 590     -33.992 -69.101  46.488  1.00 17.54           C  
ATOM   4679  CB  PRO B 590     -35.323 -67.133  47.325  1.00 17.54           C  
ATOM   4680  O   PRO B 590     -34.147 -70.166  47.091  1.00 17.54           O  
ATOM   4681  CG  PRO B 590     -35.270 -66.017  46.333  1.00 17.54           C  
ATOM   4682  CD  PRO B 590     -33.878 -65.939  45.776  1.00 17.54           C  
ATOM   4683  N   GLU B 591     -33.816 -69.335  45.157  1.00 20.62           N  
ATOM   4684  CA  GLU B 591     -35.071 -69.959  44.747  1.00 20.62           C  
ATOM   4685  C   GLU B 591     -35.060 -71.458  45.029  1.00 20.62           C  
ATOM   4686  CB  GLU B 591     -35.336 -69.705  43.260  1.00 20.62           C  
ATOM   4687  O   GLU B 591     -34.037 -72.122  44.851  1.00 20.62           O  
ATOM   4688  CG  GLU B 591     -36.419 -68.669  42.997  1.00 20.62           C  
ATOM   4689  CD  GLU B 591     -36.768 -68.526  41.524  1.00 20.62           C  
ATOM   4690  OE1 GLU B 591     -37.755 -67.828  41.199  1.00 20.62           O  
ATOM   4691  OE2 GLU B 591     -36.048 -69.118  40.689  1.00 20.62           O  
ATOM   4692  N   SER B 592     -36.300 -72.146  45.526  1.00 19.73           N  
ATOM   4693  CA  SER B 592     -36.679 -73.437  46.092  1.00 19.73           C  
ATOM   4694  C   SER B 592     -36.401 -74.572  45.113  1.00 19.73           C  
ATOM   4695  CB  SER B 592     -38.158 -73.439  46.480  1.00 19.73           C  
ATOM   4696  O   SER B 592     -36.536 -75.747  45.462  1.00 19.73           O  
ATOM   4697  OG  SER B 592     -38.951 -72.882  45.445  1.00 19.73           O  
ATOM   4698  N   ALA B 593     -35.648 -74.400  43.817  1.00 21.04           N  
ATOM   4699  CA  ALA B 593     -36.226 -75.216  42.753  1.00 21.04           C  
ATOM   4700  C   ALA B 593     -35.596 -76.606  42.724  1.00 21.04           C  
ATOM   4701  CB  ALA B 593     -36.051 -74.529  41.401  1.00 21.04           C  
ATOM   4702  O   ALA B 593     -34.391 -76.753  42.940  1.00 21.04           O  
ATOM   4703  N   SER B 594     -36.312 -77.873  42.688  1.00 21.78           N  
ATOM   4704  CA  SER B 594     -36.613 -79.140  43.346  1.00 21.78           C  
ATOM   4705  C   SER B 594     -35.632 -80.229  42.925  1.00 21.78           C  
ATOM   4706  CB  SER B 594     -38.043 -79.581  43.033  1.00 21.78           C  
ATOM   4707  O   SER B 594     -34.760 -79.995  42.085  1.00 21.78           O  
ATOM   4708  OG  SER B 594     -38.287 -79.540  41.637  1.00 21.78           O  
ATOM   4709  N   PRO B 595     -36.171 -81.229  41.886  1.00 16.89           N  
ATOM   4710  CA  PRO B 595     -36.375 -82.478  41.148  1.00 16.89           C  
ATOM   4711  C   PRO B 595     -35.685 -82.478  39.786  1.00 16.89           C  
ATOM   4712  CB  PRO B 595     -37.896 -82.549  40.990  1.00 16.89           C  
ATOM   4713  O   PRO B 595     -36.176 -81.856  38.841  1.00 16.89           O  
ATOM   4714  CG  PRO B 595     -38.354 -81.127  41.054  1.00 16.89           C  
ATOM   4715  CD  PRO B 595     -37.175 -80.262  41.397  1.00 16.89           C  
ATOM   4716  N   GLN B 596     -34.182 -82.371  39.606  1.00 47.87           N  
ATOM   4717  CA  GLN B 596     -33.104 -82.989  38.841  1.00 47.87           C  
ATOM   4718  C   GLN B 596     -33.469 -84.412  38.427  1.00 47.87           C  
ATOM   4719  CB  GLN B 596     -31.805 -82.994  39.648  1.00 47.87           C  
ATOM   4720  O   GLN B 596     -33.116 -84.857  37.333  1.00 47.87           O  
ATOM   4721  CG  GLN B 596     -30.999 -81.708  39.523  1.00 47.87           C  
ATOM   4722  CD  GLN B 596     -29.615 -81.822  40.133  1.00 47.87           C  
ATOM   4723  NE2 GLN B 596     -28.691 -80.988  39.667  1.00 47.87           N  
ATOM   4724  OE1 GLN B 596     -29.377 -82.652  41.016  1.00 47.87           O  
ATOM   4725  N   SER B 597     -32.427 -85.531  37.958  1.00 19.68           N  
ATOM   4726  CA  SER B 597     -31.423 -85.124  36.980  1.00 19.68           C  
ATOM   4727  C   SER B 597     -31.753 -85.664  35.592  1.00 19.68           C  
ATOM   4728  CB  SER B 597     -30.034 -85.603  37.406  1.00 19.68           C  
ATOM   4729  O   SER B 597     -32.435 -86.683  35.463  1.00 19.68           O  
ATOM   4730  OG  SER B 597     -30.115 -86.406  38.571  1.00 19.68           O  
ATOM   4731  N   THR B 598     -30.898 -85.367  34.393  1.00 20.00           N  
ATOM   4732  CA  THR B 598     -30.629 -84.629  33.163  1.00 20.00           C  
ATOM   4733  C   THR B 598     -30.025 -85.545  32.103  1.00 20.00           C  
ATOM   4734  CB  THR B 598     -29.682 -83.442  33.420  1.00 20.00           C  
ATOM   4735  O   THR B 598     -30.293 -85.385  30.911  1.00 20.00           O  
ATOM   4736  CG2 THR B 598     -30.397 -82.318  34.163  1.00 20.00           C  
ATOM   4737  OG1 THR B 598     -28.570 -83.887  34.207  1.00 20.00           O  
ATOM   4738  N   VAL B 599     -29.189 -86.422  32.345  1.00 30.34           N  
ATOM   4739  CA  VAL B 599     -28.416 -86.293  31.114  1.00 30.34           C  
ATOM   4740  C   VAL B 599     -29.340 -85.908  29.962  1.00 30.34           C  
ATOM   4741  CB  VAL B 599     -27.661 -87.599  30.779  1.00 30.34           C  
ATOM   4742  O   VAL B 599     -30.470 -86.393  29.875  1.00 30.34           O  
ATOM   4743  CG1 VAL B 599     -26.843 -87.436  29.499  1.00 30.34           C  
ATOM   4744  CG2 VAL B 599     -26.761 -88.009  31.943  1.00 30.34           C  
ATOM   4745  N   THR B 600     -29.280 -86.078  28.719  1.00 20.33           N  
ATOM   4746  CA  THR B 600     -28.153 -85.558  27.953  1.00 20.33           C  
ATOM   4747  C   THR B 600     -28.007 -86.306  26.631  1.00 20.33           C  
ATOM   4748  CB  THR B 600     -26.840 -85.660  28.751  1.00 20.33           C  
ATOM   4749  O   THR B 600     -27.283 -85.863  25.737  1.00 20.33           O  
ATOM   4750  CG2 THR B 600     -26.057 -84.353  28.693  1.00 20.33           C  
ATOM   4751  OG1 THR B 600     -27.142 -85.962  30.119  1.00 20.33           O  
ATOM   4752  N   VAL B 601     -28.546 -87.261  26.168  1.00 17.83           N  
ATOM   4753  CA  VAL B 601     -27.502 -88.169  25.704  1.00 17.83           C  
ATOM   4754  C   VAL B 601     -27.035 -87.751  24.312  1.00 17.83           C  
ATOM   4755  CB  VAL B 601     -27.992 -89.634  25.684  1.00 17.83           C  
ATOM   4756  O   VAL B 601     -27.797 -87.156  23.547  1.00 17.83           O  
ATOM   4757  CG1 VAL B 601     -26.935 -90.549  25.069  1.00 17.83           C  
ATOM   4758  CG2 VAL B 601     -28.348 -90.097  27.096  1.00 17.83           C  
ATOM   4759  N   PHE B 602     -25.867 -88.234  23.456  1.00 19.93           N  
ATOM   4760  CA  PHE B 602     -24.566 -88.066  22.820  1.00 19.93           C  
ATOM   4761  C   PHE B 602     -24.655 -88.344  21.324  1.00 19.93           C  
ATOM   4762  CB  PHE B 602     -23.528 -88.990  23.465  1.00 19.93           C  
ATOM   4763  O   PHE B 602     -25.500 -89.125  20.882  1.00 19.93           O  
ATOM   4764  CG  PHE B 602     -22.932 -88.442  24.733  1.00 19.93           C  
ATOM   4765  CD1 PHE B 602     -21.872 -87.545  24.689  1.00 19.93           C  
ATOM   4766  CD2 PHE B 602     -23.433 -88.824  25.971  1.00 19.93           C  
ATOM   4767  CE1 PHE B 602     -21.318 -87.036  25.862  1.00 19.93           C  
ATOM   4768  CE2 PHE B 602     -22.885 -88.320  27.147  1.00 19.93           C  
ATOM   4769  CZ  PHE B 602     -21.827 -87.427  27.090  1.00 19.93           C  
ATOM   4770  N   GLN B 603     -23.678 -88.298  20.234  1.00 28.02           N  
ATOM   4771  CA  GLN B 603     -24.548 -87.498  19.378  1.00 28.02           C  
ATOM   4772  C   GLN B 603     -26.006 -87.923  19.525  1.00 28.02           C  
ATOM   4773  CB  GLN B 603     -24.113 -87.612  17.916  1.00 28.02           C  
ATOM   4774  O   GLN B 603     -26.915 -87.108  19.353  1.00 28.02           O  
ATOM   4775  CG  GLN B 603     -23.289 -86.428  17.425  1.00 28.02           C  
ATOM   4776  CD  GLN B 603     -22.599 -86.702  16.103  1.00 28.02           C  
ATOM   4777  NE2 GLN B 603     -21.671 -85.828  15.726  1.00 28.02           N  
ATOM   4778  OE1 GLN B 603     -22.896 -87.691  15.425  1.00 28.02           O  
ATOM   4779  N   GLN B 604     -27.385 -88.717  19.787  1.00 20.85           N  
ATOM   4780  CA  GLN B 604     -26.828 -90.066  19.826  1.00 20.85           C  
ATOM   4781  C   GLN B 604     -26.387 -90.518  18.437  1.00 20.85           C  
ATOM   4782  CB  GLN B 604     -27.847 -91.051  20.400  1.00 20.85           C  
ATOM   4783  O   GLN B 604     -27.095 -90.296  17.452  1.00 20.85           O  
ATOM   4784  CG  GLN B 604     -27.241 -92.082  21.343  1.00 20.85           C  
ATOM   4785  CD  GLN B 604     -28.245 -92.623  22.345  1.00 20.85           C  
ATOM   4786  NE2 GLN B 604     -27.820 -93.596  23.143  1.00 20.85           N  
ATOM   4787  OE1 GLN B 604     -29.392 -92.168  22.401  1.00 20.85           O  
ATOM   4788  N   THR B 605     -24.884 -91.318  18.368  1.00 24.71           N  
ATOM   4789  CA  THR B 605     -23.716 -91.259  17.496  1.00 24.71           C  
ATOM   4790  C   THR B 605     -24.125 -91.423  16.034  1.00 24.71           C  
ATOM   4791  CB  THR B 605     -22.685 -92.340  17.868  1.00 24.71           C  
ATOM   4792  O   THR B 605     -23.655 -90.685  15.166  1.00 24.71           O  
ATOM   4793  CG2 THR B 605     -21.266 -91.880  17.547  1.00 24.71           C  
ATOM   4794  OG1 THR B 605     -22.779 -92.619  19.271  1.00 24.71           O  
ATOM   4795  N   GLN B 606     -24.469 -92.618  15.705  1.00 22.04           N  
ATOM   4796  CA  GLN B 606     -23.554 -93.510  15.000  1.00 22.04           C  
ATOM   4797  C   GLN B 606     -23.938 -93.641  13.529  1.00 22.04           C  
ATOM   4798  CB  GLN B 606     -23.531 -94.889  15.661  1.00 22.04           C  
ATOM   4799  O   GLN B 606     -25.100 -93.447  13.165  1.00 22.04           O  
ATOM   4800  CG  GLN B 606     -22.419 -95.060  16.687  1.00 22.04           C  
ATOM   4801  CD  GLN B 606     -22.294 -96.489  17.184  1.00 22.04           C  
ATOM   4802  NE2 GLN B 606     -21.360 -96.718  18.100  1.00 22.04           N  
ATOM   4803  OE1 GLN B 606     -23.031 -97.378  16.748  1.00 22.04           O  
ATOM   4804  N   ILE B 607     -23.092 -94.102  12.696  1.00 22.33           N  
ATOM   4805  CA  ILE B 607     -22.590 -94.053  11.328  1.00 22.33           C  
ATOM   4806  C   ILE B 607     -23.589 -94.723  10.387  1.00 22.33           C  
ATOM   4807  CB  ILE B 607     -21.206 -94.730  11.209  1.00 22.33           C  
ATOM   4808  O   ILE B 607     -23.533 -94.529   9.171  1.00 22.33           O  
ATOM   4809  CG1 ILE B 607     -20.213 -94.092  12.188  1.00 22.33           C  
ATOM   4810  CG2 ILE B 607     -20.686 -94.648   9.771  1.00 22.33           C  
ATOM   4811  CD1 ILE B 607     -18.922 -94.880  12.362  1.00 22.33           C  
ATOM   4812  N   GLN B 608     -24.684 -95.284  11.018  1.00 21.37           N  
ATOM   4813  CA  GLN B 608     -24.702 -96.743  10.979  1.00 21.37           C  
ATOM   4814  C   GLN B 608     -24.700 -97.254   9.541  1.00 21.37           C  
ATOM   4815  CB  GLN B 608     -25.921 -97.285  11.727  1.00 21.37           C  
ATOM   4816  O   GLN B 608     -25.110 -96.541   8.622  1.00 21.37           O  
ATOM   4817  CG  GLN B 608     -25.640 -97.648  13.179  1.00 21.37           C  
ATOM   4818  CD  GLN B 608     -26.880 -98.113  13.919  1.00 21.37           C  
ATOM   4819  NE2 GLN B 608     -26.706 -98.516  15.173  1.00 21.37           N  
ATOM   4820  OE1 GLN B 608     -27.986 -98.109  13.368  1.00 21.37           O  
ATOM   4821  N   GLU B 609     -25.191 -98.216   9.308  1.00 22.87           N  
ATOM   4822  CA  GLU B 609     -24.974 -99.646   9.109  1.00 22.87           C  
ATOM   4823  C   GLU B 609     -25.279-100.056   7.671  1.00 22.87           C  
ATOM   4824  CB  GLU B 609     -25.831-100.461  10.081  1.00 22.87           C  
ATOM   4825  O   GLU B 609     -26.085 -99.414   6.994  1.00 22.87           O  
ATOM   4826  CG  GLU B 609     -25.027-101.384  10.984  1.00 22.87           C  
ATOM   4827  CD  GLU B 609     -25.890-102.175  11.955  1.00 22.87           C  
ATOM   4828  OE1 GLU B 609     -25.363-103.087  12.631  1.00 22.87           O  
ATOM   4829  OE2 GLU B 609     -27.103-101.879  12.040  1.00 22.87           O  
ATOM   4830  N   PRO B 610     -25.926-100.869   7.353  1.00 24.85           N  
ATOM   4831  CA  PRO B 610     -25.635-102.243   6.936  1.00 24.85           C  
ATOM   4832  C   PRO B 610     -26.061-102.526   5.498  1.00 24.85           C  
ATOM   4833  CB  PRO B 610     -26.443-103.090   7.922  1.00 24.85           C  
ATOM   4834  O   PRO B 610     -26.884-101.796   4.939  1.00 24.85           O  
ATOM   4835  CG  PRO B 610     -27.468-102.154   8.478  1.00 24.85           C  
ATOM   4836  CD  PRO B 610     -27.198-100.778   7.941  1.00 24.85           C  
ATOM   4837  N   THR B 611     -27.044-103.230   5.290  1.00 23.13           N  
ATOM   4838  CA  THR B 611     -26.931-104.645   4.953  1.00 23.13           C  
ATOM   4839  C   THR B 611     -27.533-104.923   3.579  1.00 23.13           C  
ATOM   4840  CB  THR B 611     -27.623-105.528   6.008  1.00 23.13           C  
ATOM   4841  O   THR B 611     -26.928-105.619   2.759  1.00 23.13           O  
ATOM   4842  CG2 THR B 611     -26.954-106.895   6.105  1.00 23.13           C  
ATOM   4843  OG1 THR B 611     -27.552-104.881   7.285  1.00 23.13           O  
ATOM   4844  N   ALA B 612     -28.700-105.396   3.296  1.00 21.44           N  
ATOM   4845  CA  ALA B 612     -28.853-106.848   3.257  1.00 21.44           C  
ATOM   4846  C   ALA B 612     -29.442-107.301   1.924  1.00 21.44           C  
ATOM   4847  CB  ALA B 612     -29.731-107.322   4.412  1.00 21.44           C  
ATOM   4848  O   ALA B 612     -28.964-108.266   1.323  1.00 21.44           O  
ATOM   4849  N   ASN B 613     -30.912-107.081   1.306  1.00 22.62           N  
ATOM   4850  CA  ASN B 613     -32.020-107.988   1.587  1.00 22.62           C  
ATOM   4851  C   ASN B 613     -32.484-108.713   0.327  1.00 22.62           C  
ATOM   4852  CB  ASN B 613     -33.186-107.229   2.223  1.00 22.62           C  
ATOM   4853  O   ASN B 613     -32.655-108.092  -0.724  1.00 22.62           O  
ATOM   4854  CG  ASN B 613     -33.032-107.072   3.723  1.00 22.62           C  
ATOM   4855  ND2 ASN B 613     -33.834-106.194   4.313  1.00 22.62           N  
ATOM   4856  OD1 ASN B 613     -32.197-107.734   4.346  1.00 22.62           O  
ATOM   4857  N   ALA B 614     -33.209-109.990   0.543  1.00 23.00           N  
ATOM   4858  CA  ALA B 614     -33.485-111.346   0.076  1.00 23.00           C  
ATOM   4859  C   ALA B 614     -34.651-111.361  -0.909  1.00 23.00           C  
ATOM   4860  CB  ALA B 614     -33.781-112.266   1.258  1.00 23.00           C  
ATOM   4861  O   ALA B 614     -35.396-110.383  -1.013  1.00 23.00           O  
ATOM   4862  N   THR B 615     -35.701-112.012  -0.500  1.00 23.90           N  
ATOM   4863  CA  THR B 615     -36.147-113.189  -1.237  1.00 23.90           C  
ATOM   4864  C   THR B 615     -37.065-112.790  -2.389  1.00 23.90           C  
ATOM   4865  CB  THR B 615     -36.879-114.182  -0.315  1.00 23.90           C  
ATOM   4866  O   THR B 615     -36.898-113.263  -3.515  1.00 23.90           O  
ATOM   4867  CG2 THR B 615     -35.914-115.217   0.254  1.00 23.90           C  
ATOM   4868  OG1 THR B 615     -37.483-113.463   0.767  1.00 23.90           O  
ATOM   4869  N   THR B 616     -38.321-112.895  -2.153  1.00 21.37           N  
ATOM   4870  CA  THR B 616     -39.397-113.856  -2.372  1.00 21.37           C  
ATOM   4871  C   THR B 616     -40.621-113.169  -2.972  1.00 21.37           C  
ATOM   4872  CB  THR B 616     -39.791-114.560  -1.061  1.00 21.37           C  
ATOM   4873  O   THR B 616     -40.964-112.051  -2.584  1.00 21.37           O  
ATOM   4874  CG2 THR B 616     -39.599-116.070  -1.169  1.00 21.37           C  
ATOM   4875  OG1 THR B 616     -38.977-114.061   0.007  1.00 21.37           O  
ATOM   4876  N   THR B 617     -41.642-113.881  -3.603  1.00 13.91           N  
ATOM   4877  CA  THR B 617     -42.574-113.832  -4.724  1.00 13.91           C  
ATOM   4878  C   THR B 617     -43.979-113.478  -4.245  1.00 13.91           C  
ATOM   4879  CB  THR B 617     -42.610-115.174  -5.480  1.00 13.91           C  
ATOM   4880  O   THR B 617     -44.956-113.672  -4.971  1.00 13.91           O  
ATOM   4881  CG2 THR B 617     -42.506-114.960  -6.986  1.00 13.91           C  
ATOM   4882  OG1 THR B 617     -41.514-115.988  -5.047  1.00 13.91           O  
ATOM   4883  N   THR B 618     -44.663-112.395  -3.216  1.00 21.86           N  
ATOM   4884  CA  THR B 618     -45.646-112.831  -2.231  1.00 21.86           C  
ATOM   4885  C   THR B 618     -47.061-112.490  -2.689  1.00 21.86           C  
ATOM   4886  CB  THR B 618     -45.380-112.191  -0.856  1.00 21.86           C  
ATOM   4887  O   THR B 618     -47.972-113.311  -2.572  1.00 21.86           O  
ATOM   4888  CG2 THR B 618     -45.385-113.241   0.250  1.00 21.86           C  
ATOM   4889  OG1 THR B 618     -44.104-111.541  -0.876  1.00 21.86           O  
ATOM   4890  N   ALA B 619     -47.764-111.405  -2.793  1.00 19.67           N  
ATOM   4891  CA  ALA B 619     -48.861-110.770  -2.067  1.00 19.67           C  
ATOM   4892  C   ALA B 619     -50.199-111.035  -2.753  1.00 19.67           C  
ATOM   4893  CB  ALA B 619     -48.619-109.268  -1.943  1.00 19.67           C  
ATOM   4894  O   ALA B 619     -50.378-110.700  -3.926  1.00 19.67           O  
ATOM   4895  N   THR B 620     -51.207-111.710  -2.234  1.00 15.85           N  
ATOM   4896  CA  THR B 620     -52.144-111.811  -3.347  1.00 15.85           C  
ATOM   4897  C   THR B 620     -53.249-110.765  -3.220  1.00 15.85           C  
ATOM   4898  CB  THR B 620     -52.770-113.215  -3.424  1.00 15.85           C  
ATOM   4899  O   THR B 620     -54.143-110.694  -4.065  1.00 15.85           O  
ATOM   4900  CG2 THR B 620     -52.001-114.108  -4.392  1.00 15.85           C  
ATOM   4901  OG1 THR B 620     -52.751-113.813  -2.122  1.00 15.85           O  
ATOM   4902  N   THR B 621     -53.260-109.401  -2.637  1.00 18.95           N  
ATOM   4903  CA  THR B 621     -54.458-109.686  -1.855  1.00 18.95           C  
ATOM   4904  C   THR B 621     -55.710-109.549  -2.716  1.00 18.95           C  
ATOM   4905  CB  THR B 621     -54.565-108.752  -0.636  1.00 18.95           C  
ATOM   4906  O   THR B 621     -56.580-110.422  -2.700  1.00 18.95           O  
ATOM   4907  CG2 THR B 621     -55.244-109.453   0.536  1.00 18.95           C  
ATOM   4908  OG1 THR B 621     -53.250-108.344  -0.237  1.00 18.95           O  
ATOM   4909  N   ASP B 622     -56.481-108.693  -3.511  1.00 18.15           N  
ATOM   4910  CA  ASP B 622     -57.450-107.850  -2.819  1.00 18.15           C  
ATOM   4911  C   ASP B 622     -58.841-107.997  -3.430  1.00 18.15           C  
ATOM   4912  CB  ASP B 622     -57.011-106.385  -2.857  1.00 18.15           C  
ATOM   4913  O   ASP B 622     -59.827-107.519  -2.864  1.00 18.15           O  
ATOM   4914  CG  ASP B 622     -56.267-105.956  -1.605  1.00 18.15           C  
ATOM   4915  OD1 ASP B 622     -56.312-106.683  -0.589  1.00 18.15           O  
ATOM   4916  OD2 ASP B 622     -55.632-104.879  -1.633  1.00 18.15           O  
ATOM   4917  N   GLU B 623     -59.634-108.638  -4.184  1.00 16.37           N  
ATOM   4918  CA  GLU B 623     -60.034-107.766  -5.284  1.00 16.37           C  
ATOM   4919  C   GLU B 623     -61.376-107.097  -4.998  1.00 16.37           C  
ATOM   4920  CB  GLU B 623     -60.106-108.552  -6.595  1.00 16.37           C  
ATOM   4921  O   GLU B 623     -61.896-106.356  -5.834  1.00 16.37           O  
ATOM   4922  CG  GLU B 623     -58.802-108.562  -7.379  1.00 16.37           C  
ATOM   4923  CD  GLU B 623     -58.960-109.077  -8.800  1.00 16.37           C  
ATOM   4924  OE1 GLU B 623     -58.006-108.950  -9.602  1.00 16.37           O  
ATOM   4925  OE2 GLU B 623     -60.046-109.612  -9.115  1.00 16.37           O  
ATOM   4926  N   LEU B 624     -62.024-106.861  -3.818  1.00 15.78           N  
ATOM   4927  CA  LEU B 624     -63.315-107.485  -4.088  1.00 15.78           C  
ATOM   4928  C   LEU B 624     -64.373-106.433  -4.399  1.00 15.78           C  
ATOM   4929  CB  LEU B 624     -63.759-108.335  -2.894  1.00 15.78           C  
ATOM   4930  O   LEU B 624     -64.586-105.508  -3.612  1.00 15.78           O  
ATOM   4931  CG  LEU B 624     -63.441-109.829  -2.970  1.00 15.78           C  
ATOM   4932  CD1 LEU B 624     -62.896-110.323  -1.634  1.00 15.78           C  
ATOM   4933  CD2 LEU B 624     -64.680-110.621  -3.373  1.00 15.78           C  
ATOM   4934  N   LYS B 625     -65.233-106.577  -5.752  1.00 18.34           N  
ATOM   4935  CA  LYS B 625     -65.863-105.625  -6.662  1.00 18.34           C  
ATOM   4936  C   LYS B 625     -67.236-105.201  -6.149  1.00 18.34           C  
ATOM   4937  CB  LYS B 625     -65.989-106.225  -8.063  1.00 18.34           C
[truncated: 373,573 more chars]
