# Supplementary material for: AI-guided pipeline for protein–protein interaction drug discovery identifies a SARS-CoV-2 inhibitor
Source: Mol Syst Biol. 2024 Mar 11;20(4):428–57. doi: 10.1038/s44320-024-00019-8 (PMC10987651; doi:10.1038/s44320-024-00019-8)
Supplement: Supplementary file 12 — Source Data Fig. 2 [file 44320_2024_19_MOESM12_ESM.zip › Source Data Figure EV3-EV4/ColabFold/HIF1A_TP53_unrelaxed_rank_4_model_4.pdb]

MODEL     1                                                                     
ATOM      1  N   MET B   1     -47.838  55.289  -5.014  1.00 28.43           N  
ATOM      2  CA  MET B   1     -47.437  53.982  -5.528  1.00 28.43           C  
ATOM      3  C   MET B   1     -46.134  53.521  -4.885  1.00 28.43           C  
ATOM      4  CB  MET B   1     -47.283  54.026  -7.049  1.00 28.43           C  
ATOM      5  O   MET B   1     -45.545  52.525  -5.310  1.00 28.43           O  
ATOM      6  CG  MET B   1     -48.583  53.802  -7.804  1.00 28.43           C  
ATOM      7  SD  MET B   1     -48.314  53.064  -9.463  1.00 28.43           S  
ATOM      8  CE  MET B   1     -49.695  53.810 -10.372  1.00 28.43           C  
ATOM      9  N   GLU B   2     -45.457  54.311  -4.009  1.00 33.39           N  
ATOM     10  CA  GLU B   2     -44.107  54.234  -3.460  1.00 33.39           C  
ATOM     11  C   GLU B   2     -44.011  53.163  -2.377  1.00 33.39           C  
ATOM     12  CB  GLU B   2     -43.677  55.591  -2.897  1.00 33.39           C  
ATOM     13  O   GLU B   2     -42.929  52.901  -1.849  1.00 33.39           O  
ATOM     14  CG  GLU B   2     -42.514  56.226  -3.644  1.00 33.39           C  
ATOM     15  CD  GLU B   2     -42.106  57.579  -3.081  1.00 33.39           C  
ATOM     16  OE1 GLU B   2     -41.073  58.132  -3.521  1.00 33.39           O  
ATOM     17  OE2 GLU B   2     -42.825  58.088  -2.192  1.00 33.39           O  
ATOM     18  N   GLY B   3     -45.084  52.692  -1.809  1.00 36.25           N  
ATOM     19  CA  GLY B   3     -45.085  51.871  -0.609  1.00 36.25           C  
ATOM     20  C   GLY B   3     -44.549  50.472  -0.843  1.00 36.25           C  
ATOM     21  O   GLY B   3     -44.695  49.594   0.010  1.00 36.25           O  
ATOM     22  N   ALA B   4     -44.254  50.015  -2.088  1.00 41.48           N  
ATOM     23  CA  ALA B   4     -44.038  48.599  -2.375  1.00 41.48           C  
ATOM     24  C   ALA B   4     -42.658  48.149  -1.903  1.00 41.48           C  
ATOM     25  CB  ALA B   4     -44.200  48.328  -3.869  1.00 41.48           C  
ATOM     26  O   ALA B   4     -42.286  46.986  -2.075  1.00 41.48           O  
ATOM     27  N   GLY B   5     -41.679  49.018  -1.574  1.00 41.63           N  
ATOM     28  CA  GLY B   5     -40.304  48.579  -1.402  1.00 41.63           C  
ATOM     29  C   GLY B   5     -40.095  47.744  -0.153  1.00 41.63           C  
ATOM     30  O   GLY B   5     -39.026  47.163   0.040  1.00 41.63           O  
ATOM     31  N   GLY B   6     -40.875  47.944   0.967  1.00 45.39           N  
ATOM     32  CA  GLY B   6     -40.570  47.308   2.239  1.00 45.39           C  
ATOM     33  C   GLY B   6     -40.836  45.815   2.239  1.00 45.39           C  
ATOM     34  O   GLY B   6     -40.320  45.087   3.090  1.00 45.39           O  
ATOM     35  N   ALA B   7     -41.818  45.322   1.489  1.00 50.66           N  
ATOM     36  CA  ALA B   7     -42.207  43.914   1.523  1.00 50.66           C  
ATOM     37  C   ALA B   7     -41.150  43.038   0.857  1.00 50.66           C  
ATOM     38  CB  ALA B   7     -43.560  43.719   0.844  1.00 50.66           C  
ATOM     39  O   ALA B   7     -40.987  41.869   1.217  1.00 50.66           O  
ATOM     40  N   ASN B   8     -40.356  43.528  -0.132  1.00 53.54           N  
ATOM     41  CA  ASN B   8     -39.376  42.728  -0.860  1.00 53.54           C  
ATOM     42  C   ASN B   8     -38.155  42.418   0.001  1.00 53.54           C  
ATOM     43  CB  ASN B   8     -38.952  43.438  -2.147  1.00 53.54           C  
ATOM     44  O   ASN B   8     -37.528  41.369  -0.158  1.00 53.54           O  
ATOM     45  CG  ASN B   8     -38.956  42.517  -3.351  1.00 53.54           C  
ATOM     46  ND2 ASN B   8     -38.708  43.080  -4.528  1.00 53.54           N  
ATOM     47  OD1 ASN B   8     -39.180  41.311  -3.225  1.00 53.54           O  
ATOM     48  N   ASP B   9     -37.809  43.290   1.013  1.00 58.65           N  
ATOM     49  CA  ASP B   9     -36.624  43.094   1.843  1.00 58.65           C  
ATOM     50  C   ASP B   9     -36.856  41.996   2.879  1.00 58.65           C  
ATOM     51  CB  ASP B   9     -36.233  44.400   2.538  1.00 58.65           C  
ATOM     52  O   ASP B   9     -35.943  41.230   3.194  1.00 58.65           O  
ATOM     53  CG  ASP B   9     -35.254  45.232   1.729  1.00 58.65           C  
ATOM     54  OD1 ASP B   9     -34.563  44.675   0.848  1.00 58.65           O  
ATOM     55  OD2 ASP B   9     -35.169  46.454   1.977  1.00 58.65           O  
ATOM     56  N   LYS B  10     -38.140  41.912   3.422  1.00 60.62           N  
ATOM     57  CA  LYS B  10     -38.449  40.884   4.411  1.00 60.62           C  
ATOM     58  C   LYS B  10     -38.441  39.494   3.780  1.00 60.62           C  
ATOM     59  CB  LYS B  10     -39.806  41.156   5.062  1.00 60.62           C  
ATOM     60  O   LYS B  10     -37.999  38.527   4.403  1.00 60.62           O  
ATOM     61  CG  LYS B  10     -39.718  41.888   6.393  1.00 60.62           C  
ATOM     62  CD  LYS B  10     -41.091  42.058   7.030  1.00 60.62           C  
ATOM     63  CE  LYS B  10     -41.014  42.862   8.320  1.00 60.62           C  
ATOM     64  NZ  LYS B  10     -42.370  43.128   8.889  1.00 60.62           N  
ATOM     65  N   LYS B  11     -38.936  39.374   2.511  1.00 58.06           N  
ATOM     66  CA  LYS B  11     -38.937  38.104   1.791  1.00 58.06           C  
ATOM     67  C   LYS B  11     -37.516  37.669   1.442  1.00 58.06           C  
ATOM     68  CB  LYS B  11     -39.780  38.209   0.519  1.00 58.06           C  
ATOM     69  O   LYS B  11     -37.192  36.482   1.506  1.00 58.06           O  
ATOM     70  CG  LYS B  11     -41.196  37.673   0.668  1.00 58.06           C  
ATOM     71  CD  LYS B  11     -41.956  37.725  -0.651  1.00 58.06           C  
ATOM     72  CE  LYS B  11     -43.394  37.251  -0.488  1.00 58.06           C  
ATOM     73  NZ  LYS B  11     -44.153  37.332  -1.771  1.00 58.06           N  
ATOM     74  N   LYS B  12     -36.645  38.625   1.148  1.00 61.85           N  
ATOM     75  CA  LYS B  12     -35.254  38.326   0.819  1.00 61.85           C  
ATOM     76  C   LYS B  12     -34.491  37.840   2.048  1.00 61.85           C  
ATOM     77  CB  LYS B  12     -34.566  39.557   0.228  1.00 61.85           C  
ATOM     78  O   LYS B  12     -33.677  36.918   1.955  1.00 61.85           O  
ATOM     79  CG  LYS B  12     -33.750  39.268  -1.024  1.00 61.85           C  
ATOM     80  CD  LYS B  12     -33.148  40.541  -1.605  1.00 61.85           C  
ATOM     81  CE  LYS B  12     -32.247  40.242  -2.795  1.00 61.85           C  
ATOM     82  NZ  LYS B  12     -31.647  41.486  -3.363  1.00 61.85           N  
ATOM     83  N   ILE B  13     -34.750  38.500   3.245  1.00 69.02           N  
ATOM     84  CA  ILE B  13     -34.088  38.111   4.485  1.00 69.02           C  
ATOM     85  C   ILE B  13     -34.546  36.713   4.897  1.00 69.02           C  
ATOM     86  CB  ILE B  13     -34.371  39.123   5.618  1.00 69.02           C  
ATOM     87  O   ILE B  13     -33.737  35.892   5.336  1.00 69.02           O  
ATOM     88  CG1 ILE B  13     -33.801  40.500   5.258  1.00 69.02           C  
ATOM     89  CG2 ILE B  13     -33.794  38.622   6.946  1.00 69.02           C  
ATOM     90  CD1 ILE B  13     -34.245  41.617   6.193  1.00 69.02           C  
ATOM     91  N   SER B  14     -35.827  36.522   4.622  1.00 69.99           N  
ATOM     92  CA  SER B  14     -36.377  35.215   4.968  1.00 69.99           C  
ATOM     93  C   SER B  14     -35.817  34.122   4.064  1.00 69.99           C  
ATOM     94  CB  SER B  14     -37.903  35.234   4.874  1.00 69.99           C  
ATOM     95  O   SER B  14     -35.528  33.016   4.525  1.00 69.99           O  
ATOM     96  OG  SER B  14     -38.346  34.512   3.738  1.00 69.99           O  
ATOM     97  N   SER B  15     -35.596  34.461   2.772  1.00 74.32           N  
ATOM     98  CA  SER B  15     -35.024  33.517   1.817  1.00 74.32           C  
ATOM     99  C   SER B  15     -33.551  33.258   2.111  1.00 74.32           C  
ATOM    100  CB  SER B  15     -35.184  34.038   0.388  1.00 74.32           C  
ATOM    101  O   SER B  15     -33.088  32.118   2.033  1.00 74.32           O  
ATOM    102  OG  SER B  15     -34.345  33.324  -0.504  1.00 74.32           O  
ATOM    103  N   GLU B  16     -32.823  34.334   2.480  1.00 75.27           N  
ATOM    104  CA  GLU B  16     -31.407  34.212   2.811  1.00 75.27           C  
ATOM    105  C   GLU B  16     -31.208  33.427   4.105  1.00 75.27           C  
ATOM    106  CB  GLU B  16     -30.761  35.595   2.931  1.00 75.27           C  
ATOM    107  O   GLU B  16     -30.261  32.646   4.224  1.00 75.27           O  
ATOM    108  CG  GLU B  16     -29.438  35.723   2.191  1.00 75.27           C  
ATOM    109  CD  GLU B  16     -28.880  37.137   2.198  1.00 75.27           C  
ATOM    110  OE1 GLU B  16     -27.753  37.348   1.695  1.00 75.27           O  
ATOM    111  OE2 GLU B  16     -29.576  38.042   2.712  1.00 75.27           O  
ATOM    112  N   ARG B  17     -32.125  33.636   5.109  1.00 76.45           N  
ATOM    113  CA  ARG B  17     -32.071  32.896   6.366  1.00 76.45           C  
ATOM    114  C   ARG B  17     -32.337  31.412   6.140  1.00 76.45           C  
ATOM    115  CB  ARG B  17     -33.080  33.463   7.367  1.00 76.45           C  
ATOM    116  O   ARG B  17     -31.703  30.560   6.765  1.00 76.45           O  
ATOM    117  CG  ARG B  17     -32.567  33.513   8.798  1.00 76.45           C  
ATOM    118  CD  ARG B  17     -33.541  34.232   9.721  1.00 76.45           C  
ATOM    119  NE  ARG B  17     -33.001  34.372  11.070  1.00 76.45           N  
ATOM    120  NH1 ARG B  17     -34.619  35.856  11.788  1.00 76.45           N  
ATOM    121  NH2 ARG B  17     -32.952  35.193  13.215  1.00 76.45           N  
ATOM    122  CZ  ARG B  17     -33.525  35.140  12.021  1.00 76.45           C  
ATOM    123  N   ARG B  18     -33.265  31.101   5.246  1.00 75.38           N  
ATOM    124  CA  ARG B  18     -33.563  29.716   4.895  1.00 75.38           C  
ATOM    125  C   ARG B  18     -32.370  29.055   4.213  1.00 75.38           C  
ATOM    126  CB  ARG B  18     -34.792  29.643   3.987  1.00 75.38           C  
ATOM    127  O   ARG B  18     -32.053  27.896   4.490  1.00 75.38           O  
ATOM    128  CG  ARG B  18     -35.616  28.378   4.166  1.00 75.38           C  
ATOM    129  CD  ARG B  18     -36.858  28.384   3.285  1.00 75.38           C  
ATOM    130  NE  ARG B  18     -37.647  27.167   3.456  1.00 75.38           N  
ATOM    131  NH1 ARG B  18     -39.620  28.091   2.690  1.00 75.38           N  
ATOM    132  NH2 ARG B  18     -39.560  25.901   3.364  1.00 75.38           N  
ATOM    133  CZ  ARG B  18     -38.941  27.056   3.169  1.00 75.38           C  
ATOM    134  N   LYS B  19     -31.668  29.820   3.300  1.00 78.80           N  
ATOM    135  CA  LYS B  19     -30.480  29.312   2.621  1.00 78.80           C  
ATOM    136  C   LYS B  19     -29.345  29.064   3.610  1.00 78.80           C  
ATOM    137  CB  LYS B  19     -30.024  30.286   1.534  1.00 78.80           C  
ATOM    138  O   LYS B  19     -28.614  28.078   3.491  1.00 78.80           O  
ATOM    139  CG  LYS B  19     -30.722  30.091   0.196  1.00 78.80           C  
ATOM    140  CD  LYS B  19     -30.243  31.103  -0.837  1.00 78.80           C  
ATOM    141  CE  LYS B  19     -31.038  31.000  -2.132  1.00 78.80           C  
ATOM    142  NZ  LYS B  19     -30.630  32.047  -3.116  1.00 78.80           N  
ATOM    143  N   GLU B  20     -29.198  30.036   4.589  1.00 79.70           N  
ATOM    144  CA  GLU B  20     -28.162  29.888   5.607  1.00 79.70           C  
ATOM    145  C   GLU B  20     -28.433  28.681   6.500  1.00 79.70           C  
ATOM    146  CB  GLU B  20     -28.057  31.158   6.456  1.00 79.70           C  
ATOM    147  O   GLU B  20     -27.508  27.957   6.872  1.00 79.70           O  
ATOM    148  CG  GLU B  20     -26.796  31.228   7.305  1.00 79.70           C  
ATOM    149  CD  GLU B  20     -26.118  32.588   7.261  1.00 79.70           C  
ATOM    150  OE1 GLU B  20     -25.021  32.738   7.845  1.00 79.70           O  
ATOM    151  OE2 GLU B  20     -26.689  33.511   6.638  1.00 79.70           O  
ATOM    152  N   LYS B  21     -29.714  28.499   6.863  1.00 79.65           N  
ATOM    153  CA  LYS B  21     -30.100  27.337   7.658  1.00 79.65           C  
ATOM    154  C   LYS B  21     -29.801  26.038   6.914  1.00 79.65           C  
ATOM    155  CB  LYS B  21     -31.585  27.404   8.019  1.00 79.65           C  
ATOM    156  O   LYS B  21     -29.350  25.062   7.516  1.00 79.65           O  
ATOM    157  CG  LYS B  21     -31.921  26.793   9.372  1.00 79.65           C  
ATOM    158  CD  LYS B  21     -33.380  27.024   9.743  1.00 79.65           C  
ATOM    159  CE  LYS B  21     -33.732  26.364  11.069  1.00 79.65           C  
ATOM    160  NZ  LYS B  21     -35.168  26.567  11.425  1.00 79.65           N  
ATOM    161  N   SER B  22     -30.059  26.007   5.591  1.00 77.95           N  
ATOM    162  CA  SER B  22     -29.749  24.853   4.754  1.00 77.95           C  
ATOM    163  C   SER B  22     -28.245  24.609   4.683  1.00 77.95           C  
ATOM    164  CB  SER B  22     -30.309  25.046   3.345  1.00 77.95           C  
ATOM    165  O   SER B  22     -27.792  23.465   4.755  1.00 77.95           O  
ATOM    166  OG  SER B  22     -29.942  23.965   2.505  1.00 77.95           O  
ATOM    167  N   ARG B  23     -27.544  25.759   4.523  1.00 82.38           N  
ATOM    168  CA  ARG B  23     -26.090  25.651   4.464  1.00 82.38           C  
ATOM    169  C   ARG B  23     -25.528  25.103   5.772  1.00 82.38           C  
ATOM    170  CB  ARG B  23     -25.462  27.012   4.154  1.00 82.38           C  
ATOM    171  O   ARG B  23     -24.642  24.245   5.761  1.00 82.38           O  
ATOM    172  CG  ARG B  23     -24.338  26.952   3.131  1.00 82.38           C  
ATOM    173  CD  ARG B  23     -23.776  28.335   2.831  1.00 82.38           C  
ATOM    174  NE  ARG B  23     -22.729  28.281   1.814  1.00 82.38           N  
ATOM    175  NH1 ARG B  23     -22.665  30.564   1.464  1.00 82.38           N  
ATOM    176  NH2 ARG B  23     -21.275  29.179   0.279  1.00 82.38           N  
ATOM    177  CZ  ARG B  23     -22.226  29.341   1.188  1.00 82.38           C  
ATOM    178  N   ASP B  24     -25.966  25.667   6.916  1.00 80.77           N  
ATOM    179  CA  ASP B  24     -25.529  25.193   8.226  1.00 80.77           C  
ATOM    180  C   ASP B  24     -25.902  23.726   8.431  1.00 80.77           C  
ATOM    181  CB  ASP B  24     -26.137  26.050   9.338  1.00 80.77           C  
ATOM    182  O   ASP B  24     -25.132  22.960   9.015  1.00 80.77           O  
ATOM    183  CG  ASP B  24     -25.382  27.348   9.565  1.00 80.77           C  
ATOM    184  OD1 ASP B  24     -24.261  27.503   9.035  1.00 80.77           O  
ATOM    185  OD2 ASP B  24     -25.912  28.222  10.284  1.00 80.77           O  
ATOM    186  N   ALA B  25     -27.094  23.336   7.942  1.00 82.77           N  
ATOM    187  CA  ALA B  25     -27.523  21.942   8.028  1.00 82.77           C  
ATOM    188  C   ALA B  25     -26.603  21.034   7.216  1.00 82.77           C  
ATOM    189  CB  ALA B  25     -28.965  21.798   7.549  1.00 82.77           C  
ATOM    190  O   ALA B  25     -26.249  19.941   7.662  1.00 82.77           O  
ATOM    191  N   ALA B  26     -26.210  21.459   6.071  1.00 81.91           N  
ATOM    192  CA  ALA B  26     -25.294  20.698   5.224  1.00 81.91           C  
ATOM    193  C   ALA B  26     -23.923  20.564   5.881  1.00 81.91           C  
ATOM    194  CB  ALA B  26     -25.163  21.358   3.854  1.00 81.91           C  
ATOM    195  O   ALA B  26     -23.316  19.491   5.853  1.00 81.91           O  
ATOM    196  N   ARG B  27     -23.472  21.671   6.442  1.00 78.70           N  
ATOM    197  CA  ARG B  27     -22.177  21.645   7.114  1.00 78.70           C  
ATOM    198  C   ARG B  27     -22.200  20.700   8.311  1.00 78.70           C  
ATOM    199  CB  ARG B  27     -21.776  23.052   7.564  1.00 78.70           C  
ATOM    200  O   ARG B  27     -21.241  19.961   8.543  1.00 78.70           O  
ATOM    201  CG  ARG B  27     -20.283  23.324   7.475  1.00 78.70           C  
ATOM    202  CD  ARG B  27     -19.940  24.736   7.930  1.00 78.70           C  
ATOM    203  NE  ARG B  27     -18.942  25.354   7.062  1.00 78.70           N  
ATOM    204  NH1 ARG B  27     -19.090  27.445   8.034  1.00 78.70           N  
ATOM    205  NH2 ARG B  27     -17.644  27.086   6.291  1.00 78.70           N  
ATOM    206  CZ  ARG B  27     -18.561  26.627   7.131  1.00 78.70           C  
ATOM    207  N   SER B  28     -23.259  20.775   9.079  1.00 79.59           N  
ATOM    208  CA  SER B  28     -23.417  19.914  10.247  1.00 79.59           C  
ATOM    209  C   SER B  28     -23.485  18.445   9.846  1.00 79.59           C  
ATOM    210  CB  SER B  28     -24.674  20.296  11.029  1.00 79.59           C  
ATOM    211  O   SER B  28     -22.896  17.587  10.508  1.00 79.59           O  
ATOM    212  OG  SER B  28     -24.888  19.400  12.106  1.00 79.59           O  
ATOM    213  N   ARG B  29     -24.151  18.166   8.747  1.00 81.01           N  
ATOM    214  CA  ARG B  29     -24.230  16.799   8.244  1.00 81.01           C  
ATOM    215  C   ARG B  29     -22.853  16.284   7.839  1.00 81.01           C  
ATOM    216  CB  ARG B  29     -25.190  16.717   7.055  1.00 81.01           C  
ATOM    217  O   ARG B  29     -22.494  15.147   8.150  1.00 81.01           O  
ATOM    218  CG  ARG B  29     -26.655  16.628   7.451  1.00 81.01           C  
ATOM    219  CD  ARG B  29     -27.566  16.558   6.233  1.00 81.01           C  
ATOM    220  NE  ARG B  29     -28.963  16.785   6.591  1.00 81.01           N  
ATOM    221  NH1 ARG B  29     -29.730  16.822   4.412  1.00 81.01           N  
ATOM    222  NH2 ARG B  29     -31.194  17.110   6.152  1.00 81.01           N  
ATOM    223  CZ  ARG B  29     -29.959  16.905   5.718  1.00 81.01           C  
ATOM    224  N   ARG B  30     -22.040  17.093   7.243  1.00 82.77           N  
ATOM    225  CA  ARG B  30     -20.711  16.700   6.786  1.00 82.77           C  
ATOM    226  C   ARG B  30     -19.782  16.435   7.966  1.00 82.77           C  
ATOM    227  CB  ARG B  30     -20.113  17.778   5.880  1.00 82.77           C  
ATOM    228  O   ARG B  30     -18.978  15.501   7.932  1.00 82.77           O  
ATOM    229  CG  ARG B  30     -20.778  17.876   4.516  1.00 82.77           C  
ATOM    230  CD  ARG B  30     -20.115  18.929   3.639  1.00 82.77           C  
ATOM    231  NE  ARG B  30     -20.769  19.037   2.339  1.00 82.77           N  
ATOM    232  NH1 ARG B  30     -19.576  20.896   1.662  1.00 82.77           N  
ATOM    233  NH2 ARG B  30     -21.155  19.975   0.278  1.00 82.77           N  
ATOM    234  CZ  ARG B  30     -20.499  19.969   1.429  1.00 82.77           C  
ATOM    235  N   SER B  31     -19.918  17.286   8.930  1.00 80.14           N  
ATOM    236  CA  SER B  31     -19.085  17.120  10.116  1.00 80.14           C  
ATOM    237  C   SER B  31     -19.406  15.818  10.840  1.00 80.14           C  
ATOM    238  CB  SER B  31     -19.268  18.302  11.069  1.00 80.14           C  
ATOM    239  O   SER B  31     -18.501  15.112  11.290  1.00 80.14           O  
ATOM    240  OG  SER B  31     -18.453  18.152  12.219  1.00 80.14           O  
ATOM    241  N   LYS B  32     -20.649  15.516  10.936  1.00 81.93           N  
ATOM    242  CA  LYS B  32     -21.075  14.272  11.571  1.00 81.93           C  
ATOM    243  C   LYS B  32     -20.605  13.058  10.775  1.00 81.93           C  
ATOM    244  CB  LYS B  32     -22.596  14.241  11.724  1.00 81.93           C  
ATOM    245  O   LYS B  32     -20.182  12.055  11.353  1.00 81.93           O  
ATOM    246  CG  LYS B  32     -23.112  14.995  12.941  1.00 81.93           C  
ATOM    247  CD  LYS B  32     -24.624  14.874  13.075  1.00 81.93           C  
ATOM    248  CE  LYS B  32     -25.152  15.705  14.236  1.00 81.93           C  
ATOM    249  NZ  LYS B  32     -26.643  15.658  14.318  1.00 81.93           N  
ATOM    250  N   GLU B  33     -20.721  13.255   9.473  1.00 85.56           N  
ATOM    251  CA  GLU B  33     -20.248  12.186   8.598  1.00 85.56           C  
ATOM    252  C   GLU B  33     -18.756  11.932   8.793  1.00 85.56           C  
ATOM    253  CB  GLU B  33     -20.538  12.522   7.133  1.00 85.56           C  
ATOM    254  O   GLU B  33     -18.323  10.781   8.875  1.00 85.56           O  
ATOM    255  CG  GLU B  33     -20.160  11.413   6.162  1.00 85.56           C  
ATOM    256  CD  GLU B  33     -20.388  11.787   4.706  1.00 85.56           C  
ATOM    257  OE1 GLU B  33     -20.037  10.985   3.811  1.00 85.56           O  
ATOM    258  OE2 GLU B  33     -20.920  12.892   4.458  1.00 85.56           O  
ATOM    259  N   SER B  34     -17.987  12.961   8.845  1.00 82.96           N  
ATOM    260  CA  SER B  34     -16.545  12.853   9.043  1.00 82.96           C  
ATOM    261  C   SER B  34     -16.219  12.169  10.366  1.00 82.96           C  
ATOM    262  CB  SER B  34     -15.892  14.235   8.999  1.00 82.96           C  
ATOM    263  O   SER B  34     -15.260  11.398  10.452  1.00 82.96           O  
ATOM    264  OG  SER B  34     -15.993  14.798   7.702  1.00 82.96           O  
ATOM    265  N   GLU B  35     -17.018  12.385  11.396  1.00 82.36           N  
ATOM    266  CA  GLU B  35     -16.831  11.752  12.698  1.00 82.36           C  
ATOM    267  C   GLU B  35     -17.072  10.247  12.621  1.00 82.36           C  
ATOM    268  CB  GLU B  35     -17.760  12.380  13.740  1.00 82.36           C  
ATOM    269  O   GLU B  35     -16.328   9.462  13.212  1.00 82.36           O  
ATOM    270  CG  GLU B  35     -17.418  12.005  15.175  1.00 82.36           C  
ATOM    271  CD  GLU B  35     -18.350  12.634  16.198  1.00 82.36           C  
ATOM    272  OE1 GLU B  35     -18.251  12.294  17.399  1.00 82.36           O  
ATOM    273  OE2 GLU B  35     -19.186  13.473  15.796  1.00 82.36           O  
ATOM    274  N   VAL B  36     -18.056   9.884  11.825  1.00 87.90           N  
ATOM    275  CA  VAL B  36     -18.393   8.474  11.658  1.00 87.90           C  
ATOM    276  C   VAL B  36     -17.254   7.751  10.943  1.00 87.90           C  
ATOM    277  CB  VAL B  36     -19.713   8.295  10.874  1.00 87.90           C  
ATOM    278  O   VAL B  36     -16.852   6.658  11.349  1.00 87.90           O  
ATOM    279  CG1 VAL B  36     -19.954   6.821  10.554  1.00 87.90           C  
ATOM    280  CG2 VAL B  36     -20.885   8.872  11.666  1.00 87.90           C  
ATOM    281  N   PHE B  37     -16.659   8.351   9.956  1.00 88.68           N  
ATOM    282  CA  PHE B  37     -15.563   7.743   9.211  1.00 88.68           C  
ATOM    283  C   PHE B  37     -14.316   7.627  10.079  1.00 88.68           C  
ATOM    284  CB  PHE B  37     -15.252   8.556   7.951  1.00 88.68           C  
ATOM    285  O   PHE B  37     -13.568   6.653   9.974  1.00 88.68           O  
ATOM    286  CG  PHE B  37     -16.126   8.212   6.775  1.00 88.68           C  
ATOM    287  CD1 PHE B  37     -15.914   7.044   6.052  1.00 88.68           C  
ATOM    288  CD2 PHE B  37     -17.160   9.057   6.392  1.00 88.68           C  
ATOM    289  CE1 PHE B  37     -16.721   6.723   4.963  1.00 88.68           C  
ATOM    290  CE2 PHE B  37     -17.970   8.742   5.305  1.00 88.68           C  
ATOM    291  CZ  PHE B  37     -17.749   7.576   4.591  1.00 88.68           C  
ATOM    292  N   TYR B  38     -14.152   8.597  10.846  1.00 84.51           N  
ATOM    293  CA  TYR B  38     -13.025   8.547  11.771  1.00 84.51           C  
ATOM    294  C   TYR B  38     -13.167   7.382  12.743  1.00 84.51           C  
ATOM    295  CB  TYR B  38     -12.907   9.863  12.547  1.00 84.51           C  
ATOM    296  O   TYR B  38     -12.207   6.648  12.986  1.00 84.51           O  
ATOM    297  CG  TYR B  38     -11.716   9.917  13.472  1.00 84.51           C  
ATOM    298  CD1 TYR B  38     -11.851   9.643  14.831  1.00 84.51           C  
ATOM    299  CD2 TYR B  38     -10.453  10.243  12.990  1.00 84.51           C  
ATOM    300  CE1 TYR B  38     -10.757   9.694  15.688  1.00 84.51           C  
ATOM    301  CE2 TYR B  38      -9.351  10.297  13.838  1.00 84.51           C  
ATOM    302  OH  TYR B  38      -8.425  10.073  16.026  1.00 84.51           O  
ATOM    303  CZ  TYR B  38      -9.513  10.021  15.183  1.00 84.51           C  
ATOM    304  N   GLU B  39     -14.374   7.184  13.245  1.00 88.59           N  
ATOM    305  CA  GLU B  39     -14.639   6.077  14.158  1.00 88.59           C  
ATOM    306  C   GLU B  39     -14.487   4.732  13.453  1.00 88.59           C  
ATOM    307  CB  GLU B  39     -16.041   6.200  14.761  1.00 88.59           C  
ATOM    308  O   GLU B  39     -13.933   3.787  14.019  1.00 88.59           O  
ATOM    309  CG  GLU B  39     -16.155   7.268  15.838  1.00 88.59           C  
ATOM    310  CD  GLU B  39     -17.548   7.365  16.441  1.00 88.59           C  
ATOM    311  OE1 GLU B  39     -17.807   8.309  17.222  1.00 88.59           O  
ATOM    312  OE2 GLU B  39     -18.387   6.490  16.130  1.00 88.59           O  
ATOM    313  N   LEU B  40     -15.000   4.739  12.302  1.00 90.69           N  
ATOM    314  CA  LEU B  40     -14.884   3.515  11.518  1.00 90.69           C  
ATOM    315  C   LEU B  40     -13.421   3.173  11.257  1.00 90.69           C  
ATOM    316  CB  LEU B  40     -15.631   3.657  10.189  1.00 90.69           C  
ATOM    317  O   LEU B  40     -13.015   2.017  11.393  1.00 90.69           O  
ATOM    318  CG  LEU B  40     -15.775   2.385   9.353  1.00 90.69           C  
ATOM    319  CD1 LEU B  40     -16.561   1.330  10.124  1.00 90.69           C  
ATOM    320  CD2 LEU B  40     -16.449   2.693   8.020  1.00 90.69           C  
ATOM    321  N   ALA B  41     -12.644   4.122  10.865  1.00 89.24           N  
ATOM    322  CA  ALA B  41     -11.220   3.929  10.605  1.00 89.24           C  
ATOM    323  C   ALA B  41     -10.509   3.367  11.832  1.00 89.24           C  
ATOM    324  CB  ALA B  41     -10.574   5.244  10.175  1.00 89.24           C  
ATOM    325  O   ALA B  41      -9.628   2.513  11.711  1.00 89.24           O  
ATOM    326  N   HIS B  42     -10.935   3.720  13.053  1.00 88.78           N  
ATOM    327  CA  HIS B  42     -10.301   3.297  14.296  1.00 88.78           C  
ATOM    328  C   HIS B  42     -10.707   1.873  14.664  1.00 88.78           C  
ATOM    329  CB  HIS B  42     -10.658   4.255  15.434  1.00 88.78           C  
ATOM    330  O   HIS B  42     -10.051   1.229  15.486  1.00 88.78           O  
ATOM    331  CG  HIS B  42      -9.744   5.435  15.533  1.00 88.78           C  
ATOM    332  CD2 HIS B  42      -8.753   5.720  16.410  1.00 88.78           C  
ATOM    333  ND1 HIS B  42      -9.800   6.496  14.655  1.00 88.78           N  
ATOM    334  CE1 HIS B  42      -8.879   7.385  14.989  1.00 88.78           C  
ATOM    335  NE2 HIS B  42      -8.230   6.938  16.051  1.00 88.78           N  
ATOM    336  N   GLN B  43     -11.738   1.448  14.046  1.00 89.40           N  
ATOM    337  CA  GLN B  43     -12.211   0.095  14.319  1.00 89.40           C  
ATOM    338  C   GLN B  43     -11.516  -0.923  13.419  1.00 89.40           C  
ATOM    339  CB  GLN B  43     -13.727   0.009  14.136  1.00 89.40           C  
ATOM    340  O   GLN B  43     -11.601  -2.130  13.657  1.00 89.40           O  
ATOM    341  CG  GLN B  43     -14.517   0.806  15.165  1.00 89.40           C  
ATOM    342  CD  GLN B  43     -14.332   0.286  16.578  1.00 89.40           C  
ATOM    343  NE2 GLN B  43     -14.484   1.168  17.559  1.00 89.40           N  
ATOM    344  OE1 GLN B  43     -14.056  -0.900  16.786  1.00 89.40           O  
ATOM    345  N   LEU B  44     -10.899  -0.382  12.413  1.00 90.65           N  
ATOM    346  CA  LEU B  44     -10.190  -1.279  11.507  1.00 90.65           C  
ATOM    347  C   LEU B  44      -8.932  -1.835  12.165  1.00 90.65           C  
ATOM    348  CB  LEU B  44      -9.824  -0.553  10.210  1.00 90.65           C  
ATOM    349  O   LEU B  44      -8.270  -1.136  12.936  1.00 90.65           O  
ATOM    350  CG  LEU B  44     -10.983  -0.215   9.271  1.00 90.65           C  
ATOM    351  CD1 LEU B  44     -10.512   0.722   8.163  1.00 90.65           C  
ATOM    352  CD2 LEU B  44     -11.584  -1.487   8.683  1.00 90.65           C  
ATOM    353  N   PRO B  45      -8.666  -3.082  11.927  1.00 86.19           N  
ATOM    354  CA  PRO B  45      -7.487  -3.709  12.529  1.00 86.19           C  
ATOM    355  C   PRO B  45      -6.180  -3.237  11.896  1.00 86.19           C  
ATOM    356  CB  PRO B  45      -7.711  -5.201  12.272  1.00 86.19           C  
ATOM    357  O   PRO B  45      -5.420  -4.049  11.363  1.00 86.19           O  
ATOM    358  CG  PRO B  45      -8.498  -5.256  11.003  1.00 86.19           C  
ATOM    359  CD  PRO B  45      -9.336  -4.014  10.907  1.00 86.19           C  
ATOM    360  N   LEU B  46      -6.017  -1.983  11.962  1.00 84.99           N  
ATOM    361  CA  LEU B  46      -4.807  -1.370  11.427  1.00 84.99           C  
ATOM    362  C   LEU B  46      -4.105  -0.534  12.492  1.00 84.99           C  
ATOM    363  CB  LEU B  46      -5.139  -0.497  10.213  1.00 84.99           C  
ATOM    364  O   LEU B  46      -4.744  -0.052  13.430  1.00 84.99           O  
ATOM    365  CG  LEU B  46      -5.836  -1.197   9.046  1.00 84.99           C  
ATOM    366  CD1 LEU B  46      -6.368  -0.169   8.053  1.00 84.99           C  
ATOM    367  CD2 LEU B  46      -4.882  -2.168   8.358  1.00 84.99           C  
ATOM    368  N   PRO B  47      -2.812  -0.450  12.345  1.00 81.57           N  
ATOM    369  CA  PRO B  47      -2.111   0.461  13.253  1.00 81.57           C  
ATOM    370  C   PRO B  47      -2.636   1.892  13.175  1.00 81.57           C  
ATOM    371  CB  PRO B  47      -0.658   0.385  12.776  1.00 81.57           C  
ATOM    372  O   PRO B  47      -3.054   2.343  12.105  1.00 81.57           O  
ATOM    373  CG  PRO B  47      -0.592  -0.858  11.949  1.00 81.57           C  
ATOM    374  CD  PRO B  47      -1.965  -1.148  11.413  1.00 81.57           C  
ATOM    375  N   HIS B  48      -2.622   2.549  14.224  1.00 82.17           N  
ATOM    376  CA  HIS B  48      -3.199   3.884  14.332  1.00 82.17           C  
ATOM    377  C   HIS B  48      -2.539   4.851  13.355  1.00 82.17           C  
ATOM    378  CB  HIS B  48      -3.066   4.411  15.762  1.00 82.17           C  
ATOM    379  O   HIS B  48      -3.201   5.735  12.806  1.00 82.17           O  
ATOM    380  CG  HIS B  48      -3.722   5.738  15.976  1.00 82.17           C  
ATOM    381  CD2 HIS B  48      -3.202   6.943  16.310  1.00 82.17           C  
ATOM    382  ND1 HIS B  48      -5.082   5.925  15.852  1.00 82.17           N  
ATOM    383  CE1 HIS B  48      -5.370   7.192  16.100  1.00 82.17           C  
ATOM    384  NE2 HIS B  48      -4.248   7.831  16.380  1.00 82.17           N  
ATOM    385  N   ASN B  49      -1.242   4.738  13.161  1.00 81.00           N  
ATOM    386  CA  ASN B  49      -0.513   5.624  12.260  1.00 81.00           C  
ATOM    387  C   ASN B  49      -1.013   5.498  10.824  1.00 81.00           C  
ATOM    388  CB  ASN B  49       0.989   5.340  12.326  1.00 81.00           C  
ATOM    389  O   ASN B  49      -0.850   6.419  10.022  1.00 81.00           O  
ATOM    390  CG  ASN B  49       1.335   3.928  11.896  1.00 81.00           C  
ATOM    391  ND2 ASN B  49       2.590   3.714  11.518  1.00 81.00           N  
ATOM    392  OD1 ASN B  49       0.482   3.037  11.901  1.00 81.00           O  
ATOM    393  N   VAL B  50      -1.617   4.433  10.503  1.00 80.08           N  
ATOM    394  CA  VAL B  50      -2.160   4.202   9.169  1.00 80.08           C  
ATOM    395  C   VAL B  50      -3.636   4.593   9.137  1.00 80.08           C  
ATOM    396  CB  VAL B  50      -1.990   2.729   8.733  1.00 80.08           C  
ATOM    397  O   VAL B  50      -4.068   5.341   8.256  1.00 80.08           O  
ATOM    398  CG1 VAL B  50      -2.603   2.500   7.353  1.00 80.08           C  
ATOM    399  CG2 VAL B  50      -0.513   2.340   8.736  1.00 80.08           C  
ATOM    400  N   SER B  51      -4.335   4.289  10.142  1.00 84.13           N  
ATOM    401  CA  SER B  51      -5.777   4.504  10.193  1.00 84.13           C  
ATOM    402  C   SER B  51      -6.113   5.989  10.269  1.00 84.13           C  
ATOM    403  CB  SER B  51      -6.386   3.773  11.390  1.00 84.13           C  
ATOM    404  O   SER B  51      -7.132   6.429   9.732  1.00 84.13           O  
ATOM    405  OG  SER B  51      -5.857   4.272  12.606  1.00 84.13           O  
ATOM    406  N   SER B  52      -5.249   6.723  10.787  1.00 81.86           N  
ATOM    407  CA  SER B  52      -5.513   8.142  11.007  1.00 81.86           C  
ATOM    408  C   SER B  52      -5.379   8.937   9.713  1.00 81.86           C  
ATOM    409  CB  SER B  52      -4.562   8.707  12.063  1.00 81.86           C  
ATOM    410  O   SER B  52      -5.900  10.049   9.605  1.00 81.86           O  
ATOM    411  OG  SER B  52      -3.213   8.563  11.654  1.00 81.86           O  
ATOM    412  N   HIS B  53      -4.766   8.356   8.712  1.00 84.17           N  
ATOM    413  CA  HIS B  53      -4.477   9.091   7.486  1.00 84.17           C  
ATOM    414  C   HIS B  53      -5.265   8.529   6.308  1.00 84.17           C  
ATOM    415  CB  HIS B  53      -2.979   9.057   7.180  1.00 84.17           C  
ATOM    416  O   HIS B  53      -5.032   8.913   5.160  1.00 84.17           O  
ATOM    417  CG  HIS B  53      -2.137   9.702   8.235  1.00 84.17           C  
ATOM    418  CD2 HIS B  53      -1.259   9.172   9.119  1.00 84.17           C  
ATOM    419  ND1 HIS B  53      -2.148  11.060   8.469  1.00 84.17           N  
ATOM    420  CE1 HIS B  53      -1.311  11.338   9.454  1.00 84.17           C  
ATOM    421  NE2 HIS B  53      -0.758  10.210   9.866  1.00 84.17           N  
ATOM    422  N   LEU B  54      -6.191   7.724   6.633  1.00 86.95           N  
ATOM    423  CA  LEU B  54      -6.971   7.121   5.557  1.00 86.95           C  
ATOM    424  C   LEU B  54      -8.057   8.075   5.073  1.00 86.95           C  
ATOM    425  CB  LEU B  54      -7.601   5.806   6.024  1.00 86.95           C  
ATOM    426  O   LEU B  54      -8.661   8.794   5.873  1.00 86.95           O  
ATOM    427  CG  LEU B  54      -6.646   4.627   6.216  1.00 86.95           C  
ATOM    428  CD1 LEU B  54      -7.365   3.468   6.898  1.00 86.95           C  
ATOM    429  CD2 LEU B  54      -6.064   4.187   4.876  1.00 86.95           C  
ATOM    430  N   ASP B  55      -8.257   8.115   3.686  1.00 88.40           N  
ATOM    431  CA  ASP B  55      -9.360   8.892   3.129  1.00 88.40           C  
ATOM    432  C   ASP B  55     -10.675   8.121   3.218  1.00 88.40           C  
ATOM    433  CB  ASP B  55      -9.069   9.271   1.676  1.00 88.40           C  
ATOM    434  O   ASP B  55     -10.687   6.944   3.585  1.00 88.40           O  
ATOM    435  CG  ASP B  55      -8.966   8.066   0.758  1.00 88.40           C  
ATOM    436  OD1 ASP B  55      -9.880   7.213   0.765  1.00 88.40           O  
ATOM    437  OD2 ASP B  55      -7.960   7.966   0.023  1.00 88.40           O  
ATOM    438  N   LYS B  56     -11.822   8.739   2.904  1.00 88.66           N  
ATOM    439  CA  LYS B  56     -13.155   8.170   3.077  1.00 88.66           C  
ATOM    440  C   LYS B  56     -13.348   6.943   2.189  1.00 88.66           C  
ATOM    441  CB  LYS B  56     -14.229   9.214   2.768  1.00 88.66           C  
ATOM    442  O   LYS B  56     -13.920   5.941   2.622  1.00 88.66           O  
ATOM    443  CG  LYS B  56     -14.268  10.372   3.755  1.00 88.66           C  
ATOM    444  CD  LYS B  56     -15.332  11.394   3.375  1.00 88.66           C  
ATOM    445  CE  LYS B  56     -15.270  12.625   4.269  1.00 88.66           C  
ATOM    446  NZ  LYS B  56     -16.294  13.641   3.884  1.00 88.66           N  
ATOM    447  N   ALA B  57     -12.892   7.090   1.027  1.00 89.70           N  
ATOM    448  CA  ALA B  57     -13.038   5.983   0.085  1.00 89.70           C  
ATOM    449  C   ALA B  57     -12.259   4.757   0.555  1.00 89.70           C  
ATOM    450  CB  ALA B  57     -12.573   6.404  -1.306  1.00 89.70           C  
ATOM    451  O   ALA B  57     -12.742   3.628   0.446  1.00 89.70           O  
ATOM    452  N   SER B  58     -11.102   4.880   1.080  1.00 92.19           N  
ATOM    453  CA  SER B  58     -10.254   3.802   1.576  1.00 92.19           C  
ATOM    454  C   SER B  58     -10.867   3.135   2.803  1.00 92.19           C  
ATOM    455  CB  SER B  58      -8.859   4.329   1.916  1.00 92.19           C  
ATOM    456  O   SER B  58     -10.839   1.909   2.929  1.00 92.19           O  
ATOM    457  OG  SER B  58      -8.230   4.866   0.765  1.00 92.19           O  
ATOM    458  N   VAL B  59     -11.375   3.967   3.620  1.00 92.59           N  
ATOM    459  CA  VAL B  59     -12.006   3.449   4.830  1.00 92.59           C  
ATOM    460  C   VAL B  59     -13.176   2.543   4.456  1.00 92.59           C  
ATOM    461  CB  VAL B  59     -12.489   4.592   5.751  1.00 92.59           C  
ATOM    462  O   VAL B  59     -13.326   1.452   5.011  1.00 92.59           O  
ATOM    463  CG1 VAL B  59     -13.302   4.036   6.919  1.00 92.59           C  
ATOM    464  CG2 VAL B  59     -11.301   5.404   6.262  1.00 92.59           C  
ATOM    465  N   MET B  60     -13.904   3.035   3.532  1.00 91.49           N  
ATOM    466  CA  MET B  60     -15.060   2.266   3.079  1.00 91.49           C  
ATOM    467  C   MET B  60     -14.622   0.954   2.437  1.00 91.49           C  
ATOM    468  CB  MET B  60     -15.894   3.081   2.089  1.00 91.49           C  
ATOM    469  O   MET B  60     -15.154  -0.109   2.763  1.00 91.49           O  
ATOM    470  CG  MET B  60     -16.830   4.078   2.752  1.00 91.49           C  
ATOM    471  SD  MET B  60     -18.441   4.214   1.884  1.00 91.49           S  
ATOM    472  CE  MET B  60     -18.628   2.510   1.289  1.00 91.49           C  
ATOM    473  N   ARG B  61     -13.678   0.995   1.543  1.00 94.28           N  
ATOM    474  CA  ARG B  61     -13.156  -0.180   0.853  1.00 94.28           C  
ATOM    475  C   ARG B  61     -12.592  -1.192   1.845  1.00 94.28           C  
ATOM    476  CB  ARG B  61     -12.077   0.223  -0.155  1.00 94.28           C  
ATOM    477  O   ARG B  61     -12.900  -2.383   1.767  1.00 94.28           O  
ATOM    478  CG  ARG B  61     -11.543  -0.936  -0.982  1.00 94.28           C  
ATOM    479  CD  ARG B  61     -10.591  -0.460  -2.071  1.00 94.28           C  
ATOM    480  NE  ARG B  61      -9.571   0.439  -1.539  1.00 94.28           N  
ATOM    481  NH1 ARG B  61      -7.916  -1.168  -1.429  1.00 94.28           N  
ATOM    482  NH2 ARG B  61      -7.477   0.983  -0.768  1.00 94.28           N  
ATOM    483  CZ  ARG B  61      -8.324   0.083  -1.247  1.00 94.28           C  
ATOM    484  N   LEU B  62     -11.866  -0.778   2.769  1.00 94.93           N  
ATOM    485  CA  LEU B  62     -11.220  -1.650   3.744  1.00 94.93           C  
ATOM    486  C   LEU B  62     -12.244  -2.245   4.704  1.00 94.93           C  
ATOM    487  CB  LEU B  62     -10.154  -0.880   4.529  1.00 94.93           C  
ATOM    488  O   LEU B  62     -12.114  -3.398   5.121  1.00 94.93           O  
ATOM    489  CG  LEU B  62      -8.921  -0.436   3.741  1.00 94.93           C  
ATOM    490  CD1 LEU B  62      -8.028   0.446   4.608  1.00 94.93           C  
ATOM    491  CD2 LEU B  62      -8.149  -1.647   3.229  1.00 94.93           C  
ATOM    492  N   THR B  63     -13.230  -1.449   5.070  1.00 93.69           N  
ATOM    493  CA  THR B  63     -14.281  -1.928   5.962  1.00 93.69           C  
ATOM    494  C   THR B  63     -15.063  -3.067   5.313  1.00 93.69           C  
ATOM    495  CB  THR B  63     -15.247  -0.793   6.347  1.00 93.69           C  
ATOM    496  O   THR B  63     -15.296  -4.102   5.940  1.00 93.69           O  
ATOM    497  CG2 THR B  63     -16.319  -1.287   7.312  1.00 93.69           C  
ATOM    498  OG1 THR B  63     -14.507   0.264   6.972  1.00 93.69           O  
ATOM    499  N   ILE B  64     -15.459  -2.826   4.097  1.00 94.15           N  
ATOM    500  CA  ILE B  64     -16.186  -3.850   3.353  1.00 94.15           C  
ATOM    501  C   ILE B  64     -15.337  -5.116   3.254  1.00 94.15           C  
ATOM    502  CB  ILE B  64     -16.575  -3.354   1.942  1.00 94.15           C  
ATOM    503  O   ILE B  64     -15.826  -6.220   3.504  1.00 94.15           O  
ATOM    504  CG1 ILE B  64     -17.583  -2.203   2.041  1.00 94.15           C  
ATOM    505  CG2 ILE B  64     -17.137  -4.504   1.102  1.00 94.15           C  
ATOM    506  CD1 ILE B  64     -17.829  -1.481   0.723  1.00 94.15           C  
ATOM    507  N   SER B  65     -14.118  -4.968   2.898  1.00 93.81           N  
ATOM    508  CA  SER B  65     -13.203  -6.100   2.783  1.00 93.81           C  
ATOM    509  C   SER B  65     -13.048  -6.822   4.117  1.00 93.81           C  
ATOM    510  CB  SER B  65     -11.835  -5.635   2.283  1.00 93.81           C  
ATOM    511  O   SER B  65     -13.053  -8.054   4.166  1.00 93.81           O  
ATOM    512  OG  SER B  65     -11.911  -5.210   0.933  1.00 93.81           O  
ATOM    513  N   TYR B  66     -12.900  -6.044   5.152  1.00 92.75           N  
ATOM    514  CA  TYR B  66     -12.768  -6.613   6.488  1.00 92.75           C  
ATOM    515  C   TYR B  66     -13.989  -7.452   6.847  1.00 92.75           C  
ATOM    516  CB  TYR B  66     -12.572  -5.506   7.527  1.00 92.75           C  
ATOM    517  O   TYR B  66     -13.856  -8.557   7.378  1.00 92.75           O  
ATOM    518  CG  TYR B  66     -12.473  -6.015   8.945  1.00 92.75           C  
ATOM    519  CD1 TYR B  66     -13.538  -5.874   9.832  1.00 92.75           C  
ATOM    520  CD2 TYR B  66     -11.315  -6.636   9.401  1.00 92.75           C  
ATOM    521  CE1 TYR B  66     -13.451  -6.340  11.140  1.00 92.75           C  
ATOM    522  CE2 TYR B  66     -11.217  -7.105  10.706  1.00 92.75           C  
ATOM    523  OH  TYR B  66     -12.196  -7.416  12.861  1.00 92.75           O  
ATOM    524  CZ  TYR B  66     -12.288  -6.953  11.567  1.00 92.75           C  
ATOM    525  N   LEU B  67     -15.180  -6.993   6.616  1.00 90.07           N  
ATOM    526  CA  LEU B  67     -16.414  -7.716   6.903  1.00 90.07           C  
ATOM    527  C   LEU B  67     -16.499  -8.995   6.077  1.00 90.07           C  
ATOM    528  CB  LEU B  67     -17.632  -6.832   6.623  1.00 90.07           C  
ATOM    529  O   LEU B  67     -16.958 -10.028   6.570  1.00 90.07           O  
ATOM    530  CG  LEU B  67     -17.852  -5.658   7.579  1.00 90.07           C  
ATOM    531  CD1 LEU B  67     -18.977  -4.764   7.070  1.00 90.07           C  
ATOM    532  CD2 LEU B  67     -18.157  -6.163   8.985  1.00 90.07           C  
ATOM    533  N   ARG B  68     -16.096  -8.915   4.904  1.00 89.81           N  
ATOM    534  CA  ARG B  68     -16.094 -10.090   4.038  1.00 89.81           C  
ATOM    535  C   ARG B  68     -15.129 -11.151   4.555  1.00 89.81           C  
ATOM    536  CB  ARG B  68     -15.727  -9.701   2.604  1.00 89.81           C  
ATOM    537  O   ARG B  68     -15.439 -12.343   4.533  1.00 89.81           O  
ATOM    538  CG  ARG B  68     -16.831  -8.963   1.864  1.00 89.81           C  
ATOM    539  CD  ARG B  68     -16.406  -8.581   0.452  1.00 89.81           C  
ATOM    540  NE  ARG B  68     -17.518  -8.024  -0.313  1.00 89.81           N  
ATOM    541  NH1 ARG B  68     -16.216  -7.329  -2.091  1.00 89.81           N  
ATOM    542  NH2 ARG B  68     -18.480  -6.969  -2.112  1.00 89.81           N  
ATOM    543  CZ  ARG B  68     -17.402  -7.442  -1.503  1.00 89.81           C  
ATOM    544  N   VAL B  69     -13.985 -10.747   4.964  1.00 89.61           N  
ATOM    545  CA  VAL B  69     -12.999 -11.670   5.517  1.00 89.61           C  
ATOM    546  C   VAL B  69     -13.556 -12.327   6.778  1.00 89.61           C  
ATOM    547  CB  VAL B  69     -11.666 -10.955   5.832  1.00 89.61           C  
ATOM    548  O   VAL B  69     -13.372 -13.527   6.993  1.00 89.61           O  
ATOM    549  CG1 VAL B  69     -10.753 -11.856   6.662  1.00 89.61           C  
ATOM    550  CG2 VAL B  69     -10.971 -10.530   4.540  1.00 89.61           C  
ATOM    551  N   ARG B  70     -14.199 -11.569   7.626  1.00 84.70           N  
ATOM    552  CA  ARG B  70     -14.808 -12.104   8.839  1.00 84.70           C  
ATOM    553  C   ARG B  70     -15.839 -13.178   8.506  1.00 84.70           C  
ATOM    554  CB  ARG B  70     -15.462 -10.984   9.652  1.00 84.70           C  
ATOM    555  O   ARG B  70     -15.926 -14.197   9.195  1.00 84.70           O  
ATOM    556  CG  ARG B  70     -14.491 -10.215  10.533  1.00 84.70           C  
ATOM    557  CD  ARG B  70     -15.210  -9.471  11.649  1.00 84.70           C  
ATOM    558  NE  ARG B  70     -15.267 -10.262  12.875  1.00 84.70           N  
ATOM    559  NH1 ARG B  70     -16.341  -8.638  14.119  1.00 84.70           N  
ATOM    560  NH2 ARG B  70     -15.802 -10.650  15.074  1.00 84.70           N  
ATOM    561  CZ  ARG B  70     -15.803  -9.848  14.020  1.00 84.70           C  
ATOM    562  N   LYS B  71     -16.600 -12.811   7.538  1.00 82.31           N  
ATOM    563  CA  LYS B  71     -17.590 -13.785   7.088  1.00 82.31           C  
ATOM    564  C   LYS B  71     -16.922 -15.081   6.639  1.00 82.31           C  
ATOM    565  CB  LYS B  71     -18.431 -13.207   5.949  1.00 82.31           C  
ATOM    566  O   LYS B  71     -17.427 -16.172   6.912  1.00 82.31           O  
ATOM    567  CG  LYS B  71     -19.684 -14.012   5.634  1.00 82.31           C  
ATOM    568  CD  LYS B  71     -20.536 -13.328   4.572  1.00 82.31           C  
ATOM    569  CE  LYS B  71     -21.747 -14.172   4.197  1.00 82.31           C  
ATOM    570  NZ  LYS B  71     -22.599 -13.495   3.175  1.00 82.31           N  
ATOM    571  N   LEU B  72     -15.827 -14.904   6.043  1.00 82.29           N  
ATOM    572  CA  LEU B  72     -15.067 -16.050   5.553  1.00 82.29           C  
ATOM    573  C   LEU B  72     -14.521 -16.875   6.713  1.00 82.29           C  
ATOM    574  CB  LEU B  72     -13.917 -15.586   4.655  1.00 82.29           C  
ATOM    575  O   LEU B  72     -14.565 -18.107   6.679  1.00 82.29           O  
ATOM    576  CG  LEU B  72     -13.027 -16.684   4.073  1.00 82.29           C  
ATOM    577  CD1 LEU B  72     -13.767 -17.439   2.974  1.00 82.29           C  
ATOM    578  CD2 LEU B  72     -11.726 -16.092   3.540  1.00 82.29           C  
ATOM    579  N   LEU B  73     -14.120 -16.216   7.787  1.00 78.70           N  
ATOM    580  CA  LEU B  73     -13.479 -16.879   8.917  1.00 78.70           C  
ATOM    581  C   LEU B  73     -14.521 -17.469   9.862  1.00 78.70           C  
ATOM    582  CB  LEU B  73     -12.582 -15.899   9.676  1.00 78.70           C  
ATOM    583  O   LEU B  73     -14.232 -18.415  10.599  1.00 78.70           O  
ATOM    584  CG  LEU B  73     -11.355 -15.381   8.924  1.00 78.70           C  
ATOM    585  CD1 LEU B  73     -10.639 -14.315   9.747  1.00 78.70           C  
ATOM    586  CD2 LEU B  73     -10.409 -16.529   8.588  1.00 78.70           C  
ATOM    587  N   ASP B  74     -15.653 -16.760  10.056  1.00 72.54           N  
ATOM    588  CA  ASP B  74     -16.715 -17.218  10.946  1.00 72.54           C  
ATOM    589  C   ASP B  74     -17.300 -18.544  10.466  1.00 72.54           C  
ATOM    590  CB  ASP B  74     -17.819 -16.164  11.052  1.00 72.54           C  
ATOM    591  O   ASP B  74     -17.823 -19.324  11.265  1.00 72.54           O  
ATOM    592  CG  ASP B  74     -17.421 -14.973  11.907  1.00 72.54           C  
ATOM    593  OD1 ASP B  74     -16.407 -15.055  12.633  1.00 72.54           O  
ATOM    594  OD2 ASP B  74     -18.130 -13.945  11.856  1.00 72.54           O  
ATOM    595  N   ALA B  75     -17.238 -18.743   9.205  1.00 58.83           N  
ATOM    596  CA  ALA B  75     -17.759 -19.975   8.618  1.00 58.83           C  
ATOM    597  C   ALA B  75     -16.921 -21.180   9.037  1.00 58.83           C  
ATOM    598  CB  ALA B  75     -17.802 -19.863   7.096  1.00 58.83           C  
ATOM    599  O   ALA B  75     -17.388 -22.320   8.977  1.00 58.83           O  
ATOM    600  N   GLY B  76     -15.752 -20.890   9.696  1.00 55.24           N  
ATOM    601  CA  GLY B  76     -14.857 -21.949  10.137  1.00 55.24           C  
ATOM    602  C   GLY B  76     -14.814 -22.104  11.645  1.00 55.24           C  
ATOM    603  O   GLY B  76     -15.382 -21.289  12.375  1.00 55.24           O  
ATOM    604  N   ASP B  77     -14.876 -23.290  12.225  1.00 53.44           N  
ATOM    605  CA  ASP B  77     -14.693 -23.554  13.649  1.00 53.44           C  
ATOM    606  C   ASP B  77     -13.389 -22.944  14.157  1.00 53.44           C  
ATOM    607  CB  ASP B  77     -14.712 -25.059  13.923  1.00 53.44           C  
ATOM    608  O   ASP B  77     -12.310 -23.497  13.933  1.00 53.44           O  
ATOM    609  CG  ASP B  77     -15.836 -25.478  14.854  1.00 53.44           C  
ATOM    610  OD1 ASP B  77     -16.484 -24.599  15.462  1.00 53.44           O  
ATOM    611  OD2 ASP B  77     -16.073 -26.699  14.984  1.00 53.44           O  
ATOM    612  N   LEU B  78     -13.330 -21.547  14.178  1.00 53.05           N  
ATOM    613  CA  LEU B  78     -12.093 -20.984  14.707  1.00 53.05           C  
ATOM    614  C   LEU B  78     -11.790 -21.542  16.094  1.00 53.05           C  
ATOM    615  CB  LEU B  78     -12.181 -19.457  14.767  1.00 53.05           C  
ATOM    616  O   LEU B  78     -12.572 -21.352  17.028  1.00 53.05           O  
ATOM    617  CG  LEU B  78     -12.069 -18.718  13.432  1.00 53.05           C  
ATOM    618  CD1 LEU B  78     -12.694 -17.332  13.539  1.00 53.05           C  
ATOM    619  CD2 LEU B  78     -10.611 -18.621  12.996  1.00 53.05           C  
ATOM    620  N   ASP B  79     -11.359 -22.703  16.246  1.00 55.63           N  
ATOM    621  CA  ASP B  79     -10.895 -23.256  17.515  1.00 55.63           C  
ATOM    622  C   ASP B  79      -9.995 -22.265  18.249  1.00 55.63           C  
ATOM    623  CB  ASP B  79     -10.151 -24.573  17.286  1.00 55.63           C  
ATOM    624  O   ASP B  79      -9.402 -21.380  17.630  1.00 55.63           O  
ATOM    625  CG  ASP B  79     -11.072 -25.713  16.887  1.00 55.63           C  
ATOM    626  OD1 ASP B  79     -12.281 -25.657  17.198  1.00 55.63           O  
ATOM    627  OD2 ASP B  79     -10.583 -26.677  16.259  1.00 55.63           O  
ATOM    628  N   ILE B  80     -10.281 -22.028  19.539  1.00 60.05           N  
ATOM    629  CA  ILE B  80      -9.347 -21.298  20.390  1.00 60.05           C  
ATOM    630  C   ILE B  80      -7.918 -21.747  20.091  1.00 60.05           C  
ATOM    631  CB  ILE B  80      -9.670 -21.501  21.887  1.00 60.05           C  
ATOM    632  O   ILE B  80      -7.617 -22.942  20.122  1.00 60.05           O  
ATOM    633  CG1 ILE B  80     -11.118 -21.093  22.181  1.00 60.05           C  
ATOM    634  CG2 ILE B  80      -8.691 -20.713  22.762  1.00 60.05           C  
ATOM    635  CD1 ILE B  80     -11.627 -21.551  23.541  1.00 60.05           C  
ATOM    636  N   GLU B  81      -7.181 -20.915  19.406  1.00 63.58           N  
ATOM    637  CA  GLU B  81      -5.784 -21.189  19.082  1.00 63.58           C  
ATOM    638  C   GLU B  81      -4.971 -21.471  20.342  1.00 63.58           C  
ATOM    639  CB  GLU B  81      -5.170 -20.018  18.311  1.00 63.58           C  
ATOM    640  O   GLU B  81      -5.084 -20.750  21.335  1.00 63.58           O  
ATOM    641  CG  GLU B  81      -4.173 -20.441  17.243  1.00 63.58           C  
ATOM    642  CD  GLU B  81      -3.614 -19.272  16.448  1.00 63.58           C  
ATOM    643  OE1 GLU B  81      -2.807 -19.500  15.518  1.00 63.58           O  
ATOM    644  OE2 GLU B  81      -3.984 -18.117  16.758  1.00 63.58           O  
ATOM    645  N   ASP B  82      -4.334 -22.607  20.419  1.00 74.03           N  
ATOM    646  CA  ASP B  82      -3.365 -22.932  21.461  1.00 74.03           C  
ATOM    647  C   ASP B  82      -2.290 -21.853  21.566  1.00 74.03           C  
ATOM    648  CB  ASP B  82      -2.720 -24.293  21.189  1.00 74.03           C  
ATOM    649  O   ASP B  82      -1.894 -21.263  20.558  1.00 74.03           O  
ATOM    650  CG  ASP B  82      -3.265 -25.395  22.080  1.00 74.03           C  
ATOM    651  OD1 ASP B  82      -3.895 -25.088  23.114  1.00 74.03           O  
ATOM    652  OD2 ASP B  82      -3.059 -26.582  21.746  1.00 74.03           O  
ATOM    653  N   ASP B  83      -1.971 -21.375  22.694  1.00 72.47           N  
ATOM    654  CA  ASP B  83      -0.991 -20.325  22.957  1.00 72.47           C  
ATOM    655  C   ASP B  83       0.282 -20.545  22.144  1.00 72.47           C  
ATOM    656  CB  ASP B  83      -0.658 -20.264  24.449  1.00 72.47           C  
ATOM    657  O   ASP B  83       0.857 -19.594  21.611  1.00 72.47           O  
ATOM    658  CG  ASP B  83      -1.452 -19.203  25.191  1.00 72.47           C  
ATOM    659  OD1 ASP B  83      -2.132 -18.382  24.538  1.00 72.47           O  
ATOM    660  OD2 ASP B  83      -1.395 -19.186  26.440  1.00 72.47           O  
ATOM    661  N   MET B  84       0.726 -21.764  22.114  1.00 69.81           N  
ATOM    662  CA  MET B  84       1.948 -22.068  21.374  1.00 69.81           C  
ATOM    663  C   MET B  84       1.773 -21.772  19.889  1.00 69.81           C  
ATOM    664  CB  MET B  84       2.348 -23.531  21.573  1.00 69.81           C  
ATOM    665  O   MET B  84       2.678 -21.235  19.247  1.00 69.81           O  
ATOM    666  CG  MET B  84       3.784 -23.717  22.035  1.00 69.81           C  
ATOM    667  SD  MET B  84       4.415 -25.408  21.705  1.00 69.81           S  
ATOM    668  CE  MET B  84       6.116 -25.240  22.315  1.00 69.81           C  
ATOM    669  N   LYS B  85       0.542 -22.044  19.354  1.00 72.78           N  
ATOM    670  CA  LYS B  85       0.240 -21.796  17.947  1.00 72.78           C  
ATOM    671  C   LYS B  85       0.147 -20.300  17.661  1.00 72.78           C  
ATOM    672  CB  LYS B  85      -1.064 -22.488  17.547  1.00 72.78           C  
ATOM    673  O   LYS B  85       0.581 -19.836  16.605  1.00 72.78           O  
ATOM    674  CG  LYS B  85      -0.911 -23.974  17.256  1.00 72.78           C  
ATOM    675  CD  LYS B  85      -2.227 -24.591  16.799  1.00 72.78           C  
ATOM    676  CE  LYS B  85      -2.104 -26.098  16.615  1.00 72.78           C  
ATOM    677  NZ  LYS B  85      -3.403 -26.714  16.210  1.00 72.78           N  
ATOM    678  N   ALA B  86      -0.263 -19.657  18.596  1.00 74.70           N  
ATOM    679  CA  ALA B  86      -0.385 -18.209  18.452  1.00 74.70           C  
ATOM    680  C   ALA B  86       0.987 -17.550  18.351  1.00 74.70           C  
ATOM    681  CB  ALA B  86      -1.169 -17.622  19.623  1.00 74.70           C  
ATOM    682  O   ALA B  86       1.165 -16.583  17.607  1.00 74.70           O  
ATOM    683  N   GLN B  87       2.000 -18.145  19.072  1.00 75.67           N  
ATOM    684  CA  GLN B  87       3.350 -17.593  19.061  1.00 75.67           C  
ATOM    685  C   GLN B  87       4.030 -17.829  17.715  1.00 75.67           C  
ATOM    686  CB  GLN B  87       4.189 -18.202  20.186  1.00 75.67           C  
ATOM    687  O   GLN B  87       4.934 -17.085  17.331  1.00 75.67           O  
ATOM    688  CG  GLN B  87       3.817 -17.695  21.573  1.00 75.67           C  
ATOM    689  CD  GLN B  87       4.624 -18.355  22.675  1.00 75.67           C  
ATOM    690  NE2 GLN B  87       4.327 -18.001  23.921  1.00 75.67           N  
ATOM    691  OE1 GLN B  87       5.506 -19.178  22.409  1.00 75.67           O  
ATOM    692  N   MET B  88       3.480 -18.820  16.964  1.00 79.44           N  
ATOM    693  CA  MET B  88       4.103 -19.200  15.699  1.00 79.44           C  
ATOM    694  C   MET B  88       3.508 -18.406  14.540  1.00 79.44           C  
ATOM    695  CB  MET B  88       3.936 -20.699  15.446  1.00 79.44           C  
ATOM    696  O   MET B  88       4.037 -18.434  13.428  1.00 79.44           O  
ATOM    697  CG  MET B  88       4.841 -21.569  16.303  1.00 79.44           C  
ATOM    698  SD  MET B  88       6.595 -21.500  15.768  1.00 79.44           S  
ATOM    699  CE  MET B  88       6.527 -22.571  14.305  1.00 79.44           C  
ATOM    700  N   ASN B  89       2.434 -17.677  14.765  1.00 75.64           N  
ATOM    701  CA  ASN B  89       1.680 -16.996  13.718  1.00 75.64           C  
ATOM    702  C   ASN B  89       2.552 -16.001  12.957  1.00 75.64           C  
ATOM    703  CB  ASN B  89       0.459 -16.289  14.309  1.00 75.64           C  
ATOM    704  O   ASN B  89       2.483 -15.922  11.729  1.00 75.64           O  
ATOM    705  CG  ASN B  89      -0.683 -17.243  14.602  1.00 75.64           C  
ATOM    706  ND2 ASN B  89      -1.684 -16.763  15.329  1.00 75.64           N  
ATOM    707  OD1 ASN B  89      -0.664 -18.402  14.179  1.00 75.64           O  
ATOM    708  N   CYS B  90       3.487 -15.381  13.697  1.00 75.52           N  
ATOM    709  CA  CYS B  90       4.304 -14.336  13.090  1.00 75.52           C  
ATOM    710  C   CYS B  90       5.354 -14.935  12.162  1.00 75.52           C  
ATOM    711  CB  CYS B  90       4.985 -13.494  14.168  1.00 75.52           C  
ATOM    712  O   CYS B  90       5.851 -14.258  11.260  1.00 75.52           O  
ATOM    713  SG  CYS B  90       6.094 -14.438  15.237  1.00 75.52           S  
ATOM    714  N   PHE B  91       5.483 -16.242  12.241  1.00 83.14           N  
ATOM    715  CA  PHE B  91       6.577 -16.869  11.510  1.00 83.14           C  
ATOM    716  C   PHE B  91       6.093 -17.409  10.169  1.00 83.14           C  
ATOM    717  CB  PHE B  91       7.200 -17.999  12.336  1.00 83.14           C  
ATOM    718  O   PHE B  91       6.893 -17.639   9.261  1.00 83.14           O  
ATOM    719  CG  PHE B  91       7.883 -17.528  13.591  1.00 83.14           C  
ATOM    720  CD1 PHE B  91       9.089 -16.840  13.526  1.00 83.14           C  
ATOM    721  CD2 PHE B  91       7.319 -17.773  14.837  1.00 83.14           C  
ATOM    722  CE1 PHE B  91       9.724 -16.403  14.686  1.00 83.14           C  
ATOM    723  CE2 PHE B  91       7.948 -17.339  16.000  1.00 83.14           C  
ATOM    724  CZ  PHE B  91       9.150 -16.655  15.923  1.00 83.14           C  
ATOM    725  N   TYR B  92       4.811 -17.467  10.016  1.00 84.09           N  
ATOM    726  CA  TYR B  92       4.279 -18.061   8.795  1.00 84.09           C  
ATOM    727  C   TYR B  92       4.547 -17.165   7.591  1.00 84.09           C  
ATOM    728  CB  TYR B  92       2.775 -18.315   8.931  1.00 84.09           C  
ATOM    729  O   TYR B  92       5.049 -17.629   6.564  1.00 84.09           O  
ATOM    730  CG  TYR B  92       2.432 -19.437   9.882  1.00 84.09           C  
ATOM    731  CD1 TYR B  92       2.893 -20.732   9.656  1.00 84.09           C  
ATOM    732  CD2 TYR B  92       1.647 -19.204  11.006  1.00 84.09           C  
ATOM    733  CE1 TYR B  92       2.578 -21.769  10.528  1.00 84.09           C  
ATOM    734  CE2 TYR B  92       1.326 -20.234  11.884  1.00 84.09           C  
ATOM    735  OH  TYR B  92       1.481 -22.534  12.504  1.00 84.09           O  
ATOM    736  CZ  TYR B  92       1.796 -21.511  11.637  1.00 84.09           C  
ATOM    737  N   LEU B  93       4.302 -15.977   7.734  1.00 86.43           N  
ATOM    738  CA  LEU B  93       4.495 -15.049   6.625  1.00 86.43           C  
ATOM    739  C   LEU B  93       5.978 -14.863   6.324  1.00 86.43           C  
ATOM    740  CB  LEU B  93       3.852 -13.695   6.941  1.00 86.43           C  
ATOM    741  O   LEU B  93       6.364 -14.698   5.164  1.00 86.43           O  
ATOM    742  CG  LEU B  93       2.325 -13.639   6.882  1.00 86.43           C  
ATOM    743  CD1 LEU B  93       1.827 -12.271   7.335  1.00 86.43           C  
ATOM    744  CD2 LEU B  93       1.832 -13.955   5.474  1.00 86.43           C  
ATOM    745  N   LYS B  94       6.723 -14.967   7.362  1.00 84.89           N  
ATOM    746  CA  LYS B  94       8.167 -14.843   7.181  1.00 84.89           C  
ATOM    747  C   LYS B  94       8.734 -16.049   6.439  1.00 84.89           C  
ATOM    748  CB  LYS B  94       8.865 -14.683   8.532  1.00 84.89           C  
ATOM    749  O   LYS B  94       9.688 -15.919   5.670  1.00 84.89           O  
ATOM    750  CG  LYS B  94       8.637 -13.331   9.191  1.00 84.89           C  
ATOM    751  CD  LYS B  94       9.384 -13.220  10.514  1.00 84.89           C  
ATOM    752  CE  LYS B  94       9.102 -11.894  11.207  1.00 84.89           C  
ATOM    753  NZ  LYS B  94       9.784 -11.806  12.533  1.00 84.89           N  
ATOM    754  N   ALA B  95       8.068 -17.101   6.702  1.00 87.28           N  
ATOM    755  CA  ALA B  95       8.542 -18.340   6.093  1.00 87.28           C  
ATOM    756  C   ALA B  95       8.056 -18.465   4.651  1.00 87.28           C  
ATOM    757  CB  ALA B  95       8.083 -19.545   6.911  1.00 87.28           C  
ATOM    758  O   ALA B  95       8.687 -19.137   3.833  1.00 87.28           O  
ATOM    759  N   LEU B  96       7.116 -17.688   4.386  1.00 89.51           N  
ATOM    760  CA  LEU B  96       6.496 -17.771   3.068  1.00 89.51           C  
ATOM    761  C   LEU B  96       7.270 -16.940   2.050  1.00 89.51           C  
ATOM    762  CB  LEU B  96       5.041 -17.299   3.129  1.00 89.51           C  
ATOM    763  O   LEU B  96       7.532 -15.756   2.279  1.00 89.51           O  
ATOM    764  CG  LEU B  96       4.240 -17.403   1.831  1.00 89.51           C  
ATOM    765  CD1 LEU B  96       3.991 -18.865   1.476  1.00 89.51           C  
ATOM    766  CD2 LEU B  96       2.922 -16.646   1.954  1.00 89.51           C  
ATOM    767  N   ASP B  97       7.749 -17.506   0.959  1.00 90.28           N  
ATOM    768  CA  ASP B  97       8.441 -16.792  -0.109  1.00 90.28           C  
ATOM    769  C   ASP B  97       7.447 -16.164  -1.084  1.00 90.28           C  
ATOM    770  CB  ASP B  97       9.388 -17.733  -0.858  1.00 90.28           C  
ATOM    771  O   ASP B  97       7.591 -16.301  -2.300  1.00 90.28           O  
ATOM    772  CG  ASP B  97      10.641 -18.065  -0.067  1.00 90.28           C  
ATOM    773  OD1 ASP B  97      11.020 -17.283   0.832  1.00 90.28           O  
ATOM    774  OD2 ASP B  97      11.257 -19.116  -0.347  1.00 90.28           O  
ATOM    775  N   GLY B  98       6.472 -15.603  -0.539  1.00 96.01           N  
ATOM    776  CA  GLY B  98       5.401 -14.953  -1.278  1.00 96.01           C  
ATOM    777  C   GLY B  98       4.352 -14.325  -0.381  1.00 96.01           C  
ATOM    778  O   GLY B  98       4.673 -13.801   0.688  1.00 96.01           O  
ATOM    779  N   PHE B  99       3.163 -14.180  -0.864  1.00 97.47           N  
ATOM    780  CA  PHE B  99       2.101 -13.555  -0.085  1.00 97.47           C  
ATOM    781  C   PHE B  99       0.771 -14.261  -0.318  1.00 97.47           C  
ATOM    782  CB  PHE B  99       1.977 -12.070  -0.437  1.00 97.47           C  
ATOM    783  O   PHE B  99       0.620 -15.006  -1.289  1.00 97.47           O  
ATOM    784  CG  PHE B  99       1.769 -11.809  -1.905  1.00 97.47           C  
ATOM    785  CD1 PHE B  99       2.855 -11.660  -2.759  1.00 97.47           C  
ATOM    786  CD2 PHE B  99       0.487 -11.714  -2.430  1.00 97.47           C  
ATOM    787  CE1 PHE B  99       2.666 -11.419  -4.118  1.00 97.47           C  
ATOM    788  CE2 PHE B  99       0.290 -11.473  -3.787  1.00 97.47           C  
ATOM    789  CZ  PHE B  99       1.381 -11.325  -4.629  1.00 97.47           C  
ATOM    790  N   VAL B 100      -0.122 -14.067   0.549  1.00 97.40           N  
ATOM    791  CA  VAL B 100      -1.446 -14.676   0.475  1.00 97.40           C  
ATOM    792  C   VAL B 100      -2.438 -13.684  -0.130  1.00 97.40           C  
ATOM    793  CB  VAL B 100      -1.937 -15.139   1.865  1.00 97.40           C  
ATOM    794  O   VAL B 100      -2.392 -12.489   0.171  1.00 97.40           O  
ATOM    795  CG1 VAL B 100      -3.359 -15.691   1.780  1.00 97.40           C  
ATOM    796  CG2 VAL B 100      -0.987 -16.186   2.444  1.00 97.40           C  
ATOM    797  N   MET B 101      -3.302 -14.244  -0.979  1.00 97.66           N  
ATOM    798  CA  MET B 101      -4.327 -13.432  -1.628  1.00 97.66           C  
ATOM    799  C   MET B 101      -5.667 -14.160  -1.647  1.00 97.66           C  
ATOM    800  CB  MET B 101      -3.906 -13.073  -3.054  1.00 97.66           C  
ATOM    801  O   MET B 101      -5.730 -15.344  -1.983  1.00 97.66           O  
ATOM    802  CG  MET B 101      -4.905 -12.189  -3.783  1.00 97.66           C  
ATOM    803  SD  MET B 101      -4.268 -11.592  -5.397  1.00 97.66           S  
ATOM    804  CE  MET B 101      -4.020 -13.175  -6.249  1.00 97.66           C  
ATOM    805  N   VAL B 102      -6.676 -13.410  -1.245  1.00 97.62           N  
ATOM    806  CA  VAL B 102      -8.024 -13.967  -1.267  1.00 97.62           C  
ATOM    807  C   VAL B 102      -8.895 -13.176  -2.239  1.00 97.62           C  
ATOM    808  CB  VAL B 102      -8.661 -13.967   0.141  1.00 97.62           C  
ATOM    809  O   VAL B 102      -9.063 -11.964  -2.087  1.00 97.62           O  
ATOM    810  CG1 VAL B 102     -10.047 -14.610   0.107  1.00 97.62           C  
ATOM    811  CG2 VAL B 102      -7.757 -14.692   1.136  1.00 97.62           C  
ATOM    812  N   LEU B 103      -9.520 -13.931  -3.153  1.00 97.71           N  
ATOM    813  CA  LEU B 103     -10.326 -13.293  -4.188  1.00 97.71           C  
ATOM    814  C   LEU B 103     -11.772 -13.776  -4.127  1.00 97.71           C  
ATOM    815  CB  LEU B 103      -9.740 -13.576  -5.574  1.00 97.71           C  
ATOM    816  O   LEU B 103     -12.027 -14.949  -3.845  1.00 97.71           O  
ATOM    817  CG  LEU B 103      -8.271 -13.202  -5.778  1.00 97.71           C  
ATOM    818  CD1 LEU B 103      -7.785 -13.687  -7.140  1.00 97.71           C  
ATOM    819  CD2 LEU B 103      -8.079 -11.695  -5.643  1.00 97.71           C  
ATOM    820  N   THR B 104     -12.658 -12.882  -4.413  1.00 94.48           N  
ATOM    821  CA  THR B 104     -14.047 -13.282  -4.605  1.00 94.48           C  
ATOM    822  C   THR B 104     -14.257 -13.849  -6.007  1.00 94.48           C  
ATOM    823  CB  THR B 104     -15.006 -12.099  -4.378  1.00 94.48           C  
ATOM    824  O   THR B 104     -13.344 -13.828  -6.834  1.00 94.48           O  
ATOM    825  CG2 THR B 104     -14.771 -11.455  -3.016  1.00 94.48           C  
ATOM    826  OG1 THR B 104     -14.796 -11.118  -5.401  1.00 94.48           O  
ATOM    827  N   ASP B 105     -15.452 -14.352  -6.306  1.00 92.15           N  
ATOM    828  CA  ASP B 105     -15.743 -14.956  -7.602  1.00 92.15           C  
ATOM    829  C   ASP B 105     -15.796 -13.897  -8.701  1.00 92.15           C  
ATOM    830  CB  ASP B 105     -17.063 -15.727  -7.551  1.00 92.15           C  
ATOM    831  O   ASP B 105     -15.670 -14.217  -9.885  1.00 92.15           O  
ATOM    832  CG  ASP B 105     -18.215 -14.897  -7.013  1.00 92.15           C  
ATOM    833  OD1 ASP B 105     -17.974 -13.792  -6.481  1.00 92.15           O  
ATOM    834  OD2 ASP B 105     -19.374 -15.353  -7.120  1.00 92.15           O  
ATOM    835  N   ASP B 106     -15.903 -12.584  -8.331  1.00 92.71           N  
ATOM    836  CA  ASP B 106     -15.896 -11.475  -9.280  1.00 92.71           C  
ATOM    837  C   ASP B 106     -14.483 -10.930  -9.477  1.00 92.71           C  
ATOM    838  CB  ASP B 106     -16.829 -10.358  -8.806  1.00 92.71           C  
ATOM    839  O   ASP B 106     -14.265 -10.044 -10.306  1.00 92.71           O  
ATOM    840  CG  ASP B 106     -18.293 -10.761  -8.824  1.00 92.71           C  
ATOM    841  OD1 ASP B 106     -18.694 -11.565  -9.693  1.00 92.71           O  
ATOM    842  OD2 ASP B 106     -19.054 -10.269  -7.963  1.00 92.71           O  
ATOM    843  N   GLY B 107     -13.555 -11.369  -8.647  1.00 96.23           N  
ATOM    844  CA  GLY B 107     -12.166 -10.969  -8.812  1.00 96.23           C  
ATOM    845  C   GLY B 107     -11.746  -9.866  -7.859  1.00 96.23           C  
ATOM    846  O   GLY B 107     -10.713  -9.224  -8.060  1.00 96.23           O  
ATOM    847  N   ASP B 108     -12.550  -9.520  -6.816  1.00 96.85           N  
ATOM    848  CA  ASP B 108     -12.180  -8.527  -5.812  1.00 96.85           C  
ATOM    849  C   ASP B 108     -11.194  -9.108  -4.801  1.00 96.85           C  
ATOM    850  CB  ASP B 108     -13.424  -8.002  -5.093  1.00 96.85           C  
ATOM    851  O   ASP B 108     -11.389 -10.219  -4.305  1.00 96.85           O  
ATOM    852  CG  ASP B 108     -14.371  -7.253  -6.014  1.00 96.85           C  
ATOM    853  OD1 ASP B 108     -13.915  -6.701  -7.039  1.00 96.85           O  
ATOM    854  OD2 ASP B 108     -15.583  -7.211  -5.711  1.00 96.85           O  
ATOM    855  N   MET B 109     -10.137  -8.353  -4.573  1.00 97.89           N  
ATOM    856  CA  MET B 109      -9.178  -8.769  -3.553  1.00 97.89           C  
ATOM    857  C   MET B 109      -9.664  -8.385  -2.160  1.00 97.89           C  
ATOM    858  CB  MET B 109      -7.806  -8.147  -3.819  1.00 97.89           C  
ATOM    859  O   MET B 109      -9.477  -7.247  -1.725  1.00 97.89           O  
ATOM    860  CG  MET B 109      -7.170  -8.601  -5.123  1.00 97.89           C  
ATOM    861  SD  MET B 109      -5.614  -7.702  -5.496  1.00 97.89           S  
ATOM    862  CE  MET B 109      -6.289  -6.163  -6.180  1.00 97.89           C  
ATOM    863  N   ILE B 110     -10.104  -9.287  -1.430  1.00 96.17           N  
ATOM    864  CA  ILE B 110     -10.728  -8.972  -0.150  1.00 96.17           C  
ATOM    865  C   ILE B 110      -9.696  -9.089   0.970  1.00 96.17           C  
ATOM    866  CB  ILE B 110     -11.934  -9.896   0.134  1.00 96.17           C  
ATOM    867  O   ILE B 110      -9.896  -8.558   2.065  1.00 96.17           O  
ATOM    868  CG1 ILE B 110     -11.496 -11.365   0.118  1.00 96.17           C  
ATOM    869  CG2 ILE B 110     -13.055  -9.647  -0.879  1.00 96.17           C  
ATOM    870  CD1 ILE B 110     -12.561 -12.334   0.614  1.00 96.17           C  
ATOM    871  N   TYR B 111      -8.648  -9.858   0.655  1.00 96.33           N  
ATOM    872  CA  TYR B 111      -7.539  -9.941   1.598  1.00 96.33           C  
ATOM    873  C   TYR B 111      -6.218 -10.154   0.868  1.00 96.33           C  
ATOM    874  CB  TYR B 111      -7.770 -11.076   2.601  1.00 96.33           C  
ATOM    875  O   TYR B 111      -6.149 -10.927  -0.091  1.00 96.33           O  
ATOM    876  CG  TYR B 111      -6.614 -11.296   3.545  1.00 96.33           C  
ATOM    877  CD1 TYR B 111      -5.671 -12.293   3.304  1.00 96.33           C  
ATOM    878  CD2 TYR B 111      -6.461 -10.508   4.681  1.00 96.33           C  
ATOM    879  CE1 TYR B 111      -4.605 -12.501   4.172  1.00 96.33           C  
ATOM    880  CE2 TYR B 111      -5.399 -10.707   5.557  1.00 96.33           C  
ATOM    881  OH  TYR B 111      -3.423 -11.905   6.158  1.00 96.33           O  
ATOM    882  CZ  TYR B 111      -4.477 -11.704   5.294  1.00 96.33           C  
ATOM    883  N   ILE B 112      -5.220  -9.518   1.320  1.00 97.06           N  
ATOM    884  CA  ILE B 112      -3.846  -9.698   0.864  1.00 97.06           C  
ATOM    885  C   ILE B 112      -2.882  -9.478   2.027  1.00 97.06           C  
ATOM    886  CB  ILE B 112      -3.507  -8.740  -0.301  1.00 97.06           C  
ATOM    887  O   ILE B 112      -3.039  -8.530   2.801  1.00 97.06           O  
ATOM    888  CG1 ILE B 112      -2.178  -9.140  -0.952  1.00 97.06           C  
ATOM    889  CG2 ILE B 112      -3.464  -7.290   0.188  1.00 97.06           C  
ATOM    890  CD1 ILE B 112      -2.007  -8.627  -2.375  1.00 97.06           C  
ATOM    891  N   SER B 113      -1.957 -10.354   2.186  1.00 94.97           N  
ATOM    892  CA  SER B 113      -1.043 -10.259   3.320  1.00 94.97           C  
ATOM    893  C   SER B 113      -0.156  -9.023   3.213  1.00 94.97           C  
ATOM    894  CB  SER B 113      -0.174 -11.514   3.415  1.00 94.97           C  
ATOM    895  O   SER B 113       0.175  -8.584   2.110  1.00 94.97           O  
ATOM    896  OG  SER B 113       0.666 -11.631   2.280  1.00 94.97           O  
ATOM    897  N   ASP B 114       0.314  -8.511   4.340  1.00 91.12           N  
ATOM    898  CA  ASP B 114       1.028  -7.242   4.440  1.00 91.12           C  
ATOM    899  C   ASP B 114       2.409  -7.337   3.794  1.00 91.12           C  
ATOM    900  CB  ASP B 114       1.160  -6.813   5.903  1.00 91.12           C  
ATOM    901  O   ASP B 114       2.993  -6.320   3.414  1.00 91.12           O  
ATOM    902  CG  ASP B 114       1.858  -7.851   6.764  1.00 91.12           C  
ATOM    903  OD1 ASP B 114       2.157  -8.957   6.265  1.00 91.12           O  
ATOM    904  OD2 ASP B 114       2.110  -7.561   7.954  1.00 91.12           O  
ATOM    905  N   ASN B 115       3.007  -8.515   3.625  1.00 93.69           N  
ATOM    906  CA  ASN B 115       4.352  -8.667   3.080  1.00 93.69           C  
ATOM    907  C   ASN B 115       4.358  -8.546   1.559  1.00 93.69           C  
ATOM    908  CB  ASN B 115       4.958 -10.005   3.509  1.00 93.69           C  
ATOM    909  O   ASN B 115       5.400  -8.715   0.923  1.00 93.69           O  
ATOM    910  CG  ASN B 115       4.142 -11.193   3.038  1.00 93.69           C  
ATOM    911  ND2 ASN B 115       4.759 -12.368   3.023  1.00 93.69           N  
ATOM    912  OD1 ASN B 115       2.966 -11.055   2.689  1.00 93.69           O  
ATOM    913  N   VAL B 116       3.202  -8.238   0.906  1.00 96.74           N  
ATOM    914  CA  VAL B 116       3.102  -8.066  -0.539  1.00 96.74           C  
ATOM    915  C   VAL B 116       4.044  -6.954  -0.994  1.00 96.74           C  
ATOM    916  CB  VAL B 116       1.654  -7.749  -0.975  1.00 96.74           C  
ATOM    917  O   VAL B 116       4.598  -7.012  -2.094  1.00 96.74           O  
ATOM    918  CG1 VAL B 116       1.195  -6.413  -0.392  1.00 96.74           C  
ATOM    919  CG2 VAL B 116       1.546  -7.736  -2.498  1.00 96.74           C  
ATOM    920  N   ASN B 117       4.154  -5.952  -0.150  1.00 94.42           N  
ATOM    921  CA  ASN B 117       5.009  -4.813  -0.467  1.00 94.42           C  
ATOM    922  C   ASN B 117       6.451  -5.247  -0.715  1.00 94.42           C  
ATOM    923  CB  ASN B 117       4.954  -3.772   0.653  1.00 94.42           C  
ATOM    924  O   ASN B 117       7.107  -4.743  -1.629  1.00 94.42           O  
ATOM    925  CG  ASN B 117       5.857  -2.583   0.391  1.00 94.42           C  
ATOM    926  ND2 ASN B 117       5.304  -1.541  -0.217  1.00 94.42           N  
ATOM    927  OD1 ASN B 117       7.043  -2.602   0.731  1.00 94.42           O  
ATOM    928  N   LYS B 118       6.911  -6.233  -0.025  1.00 93.53           N  
ATOM    929  CA  LYS B 118       8.271  -6.752  -0.141  1.00 93.53           C  
ATOM    930  C   LYS B 118       8.501  -7.389  -1.508  1.00 93.53           C  
ATOM    931  CB  LYS B 118       8.554  -7.769   0.965  1.00 93.53           C  
ATOM    932  O   LYS B 118       9.606  -7.324  -2.051  1.00 93.53           O  
ATOM    933  CG  LYS B 118       9.984  -8.288   0.977  1.00 93.53           C  
ATOM    934  CD  LYS B 118      10.205  -9.291   2.103  1.00 93.53           C  
ATOM    935  CE  LYS B 118      11.594  -9.911   2.035  1.00 93.53           C  
ATOM    936  NZ  LYS B 118      11.804 -10.920   3.117  1.00 93.53           N  
ATOM    937  N   TYR B 119       7.435  -7.859  -2.090  1.00 94.46           N  
ATOM    938  CA  TYR B 119       7.593  -8.658  -3.300  1.00 94.46           C  
ATOM    939  C   TYR B 119       7.127  -7.886  -4.528  1.00 94.46           C  
ATOM    940  CB  TYR B 119       6.815  -9.972  -3.182  1.00 94.46           C  
ATOM    941  O   TYR B 119       7.648  -8.083  -5.628  1.00 94.46           O  
ATOM    942  CG  TYR B 119       7.344 -10.896  -2.113  1.00 94.46           C  
ATOM    943  CD1 TYR B 119       8.463 -11.693  -2.344  1.00 94.46           C  
ATOM    944  CD2 TYR B 119       6.725 -10.976  -0.870  1.00 94.46           C  
ATOM    945  CE1 TYR B 119       8.952 -12.548  -1.363  1.00 94.46           C  
ATOM    946  CE2 TYR B 119       7.206 -11.828   0.119  1.00 94.46           C  
ATOM    947  OH  TYR B 119       8.799 -13.453   0.840  1.00 94.46           O  
ATOM    948  CZ  TYR B 119       8.318 -12.608  -0.136  1.00 94.46           C  
ATOM    949  N   MET B 120       6.241  -6.977  -4.322  1.00 96.19           N  
ATOM    950  CA  MET B 120       5.625  -6.332  -5.478  1.00 96.19           C  
ATOM    951  C   MET B 120       5.822  -4.820  -5.426  1.00 96.19           C  
ATOM    952  CB  MET B 120       4.133  -6.662  -5.547  1.00 96.19           C  
ATOM    953  O   MET B 120       5.610  -4.128  -6.424  1.00 96.19           O  
ATOM    954  CG  MET B 120       3.840  -8.147  -5.689  1.00 96.19           C  
ATOM    955  SD  MET B 120       4.663  -8.889  -7.152  1.00 96.19           S  
ATOM    956  CE  MET B 120       3.737  -8.078  -8.485  1.00 96.19           C  
ATOM    957  N   GLY B 121       6.229  -4.243  -4.308  1.00 95.71           N  
ATOM    958  CA  GLY B 121       6.358  -2.804  -4.143  1.00 95.71           C  
ATOM    959  C   GLY B 121       5.024  -2.099  -3.985  1.00 95.71           C  
ATOM    960  O   GLY B 121       4.929  -0.886  -4.186  1.00 95.71           O  
ATOM    961  N   LEU B 122       3.974  -2.845  -3.861  1.00 95.14           N  
ATOM    962  CA  LEU B 122       2.629  -2.342  -3.608  1.00 95.14           C  
ATOM    963  C   LEU B 122       2.211  -2.608  -2.166  1.00 95.14           C  
ATOM    964  CB  LEU B 122       1.626  -2.985  -4.569  1.00 95.14           C  
ATOM    965  O   LEU B 122       2.564  -3.642  -1.593  1.00 95.14           O  
ATOM    966  CG  LEU B 122       1.889  -2.776  -6.062  1.00 95.14           C  
ATOM    967  CD1 LEU B 122       1.063  -3.757  -6.887  1.00 95.14           C  
ATOM    968  CD2 LEU B 122       1.579  -1.338  -6.464  1.00 95.14           C  
ATOM    969  N   THR B 123       1.508  -1.669  -1.592  1.00 92.22           N  
ATOM    970  CA  THR B 123       1.102  -1.841  -0.202  1.00 92.22           C  
ATOM    971  C   THR B 123      -0.217  -2.603  -0.113  1.00 92.22           C  
ATOM    972  CB  THR B 123       0.963  -0.483   0.511  1.00 92.22           C  
ATOM    973  O   THR B 123      -0.995  -2.621  -1.069  1.00 92.22           O  
ATOM    974  CG2 THR B 123       2.246   0.333   0.397  1.00 92.22           C  
ATOM    975  OG1 THR B 123      -0.114   0.253  -0.083  1.00 92.22           O  
ATOM    976  N   GLN B 124      -0.456  -3.272   0.962  1.00 92.63           N  
ATOM    977  CA  GLN B 124      -1.682  -4.019   1.219  1.00 92.63           C  
ATOM    978  C   GLN B 124      -2.914  -3.141   1.017  1.00 92.63           C  
ATOM    979  CB  GLN B 124      -1.674  -4.595   2.636  1.00 92.63           C  
ATOM    980  O   GLN B 124      -3.883  -3.559   0.379  1.00 92.63           O  
ATOM    981  CG  GLN B 124      -2.927  -5.386   2.985  1.00 92.63           C  
ATOM    982  CD  GLN B 124      -2.980  -5.786   4.448  1.00 92.63           C  
ATOM    983  NE2 GLN B 124      -3.493  -6.982   4.718  1.00 92.63           N  
ATOM    984  OE1 GLN B 124      -2.563  -5.027   5.328  1.00 92.63           O  
ATOM    985  N   PHE B 125      -2.905  -1.927   1.442  1.00 89.81           N  
ATOM    986  CA  PHE B 125      -4.081  -1.065   1.439  1.00 89.81           C  
ATOM    987  C   PHE B 125      -4.359  -0.533   0.038  1.00 89.81           C  
ATOM    988  CB  PHE B 125      -3.897   0.100   2.416  1.00 89.81           C  
ATOM    989  O   PHE B 125      -5.503  -0.219  -0.297  1.00 89.81           O  
ATOM    990  CG  PHE B 125      -3.579  -0.331   3.822  1.00 89.81           C  
ATOM    991  CD1 PHE B 125      -4.577  -0.820   4.656  1.00 89.81           C  
ATOM    992  CD2 PHE B 125      -2.281  -0.247   4.310  1.00 89.81           C  
ATOM    993  CE1 PHE B 125      -4.285  -1.220   5.959  1.00 89.81           C  
ATOM    994  CE2 PHE B 125      -1.982  -0.645   5.610  1.00 89.81           C  
ATOM    995  CZ  PHE B 125      -2.986  -1.130   6.433  1.00 89.81           C  
ATOM    996  N   GLU B 126      -3.359  -0.493  -0.799  1.00 90.82           N  
ATOM    997  CA  GLU B 126      -3.523  -0.082  -2.190  1.00 90.82           C  
ATOM    998  C   GLU B 126      -4.242  -1.155  -3.002  1.00 90.82           C  
ATOM    999  CB  GLU B 126      -2.164   0.234  -2.821  1.00 90.82           C  
ATOM   1000  O   GLU B 126      -4.892  -0.851  -4.004  1.00 90.82           O  
ATOM   1001  CG  GLU B 126      -1.560   1.550  -2.353  1.00 90.82           C  
ATOM   1002  CD  GLU B 126      -0.183   1.819  -2.939  1.00 90.82           C  
ATOM   1003  OE1 GLU B 126       0.248   2.994  -2.961  1.00 90.82           O  
ATOM   1004  OE2 GLU B 126       0.470   0.847  -3.380  1.00 90.82           O  
ATOM   1005  N   LEU B 127      -4.130  -2.369  -2.539  1.00 96.73           N  
ATOM   1006  CA  LEU B 127      -4.647  -3.498  -3.305  1.00 96.73           C  
ATOM   1007  C   LEU B 127      -5.999  -3.949  -2.764  1.00 96.73           C  
ATOM   1008  CB  LEU B 127      -3.656  -4.665  -3.274  1.00 96.73           C  
ATOM   1009  O   LEU B 127      -6.918  -4.233  -3.535  1.00 96.73           O  
ATOM   1010  CG  LEU B 127      -2.300  -4.421  -3.939  1.00 96.73           C  
ATOM   1011  CD1 LEU B 127      -1.336  -5.555  -3.608  1.00 96.73           C  
ATOM   1012  CD2 LEU B 127      -2.463  -4.273  -5.448  1.00 96.73           C  
ATOM   1013  N   THR B 128      -6.130  -3.954  -1.477  1.00 96.25           N  
ATOM   1014  CA  THR B 128      -7.321  -4.495  -0.832  1.00 96.25           C  
ATOM   1015  C   THR B 128      -8.568  -3.732  -1.270  1.00 96.25           C  
ATOM   1016  CB  THR B 128      -7.198  -4.442   0.702  1.00 96.25           C  
ATOM   1017  O   THR B 128      -8.590  -2.500  -1.243  1.00 96.25           O  
ATOM   1018  CG2 THR B 128      -8.414  -5.070   1.374  1.00 96.25           C  
ATOM   1019  OG1 THR B 128      -6.022  -5.155   1.106  1.00 96.25           O  
ATOM   1020  N   GLY B 129      -9.581  -4.524  -1.749  1.00 95.08           N  
ATOM   1021  CA  GLY B 129     -10.839  -3.921  -2.161  1.00 95.08           C  
ATOM   1022  C   GLY B 129     -10.911  -3.653  -3.652  1.00 95.08           C  
ATOM   1023  O   GLY B 129     -11.997  -3.452  -4.200  1.00 95.08           O  
ATOM   1024  N   HIS B 130      -9.789  -3.638  -4.373  1.00 96.51           N  
ATOM   1025  CA  HIS B 130      -9.746  -3.430  -5.816  1.00 96.51           C  
ATOM   1026  C   HIS B 130      -9.855  -4.752  -6.567  1.00 96.51           C  
ATOM   1027  CB  HIS B 130      -8.459  -2.704  -6.215  1.00 96.51           C  
ATOM   1028  O   HIS B 130      -9.753  -5.823  -5.965  1.00 96.51           O  
ATOM   1029  CG  HIS B 130      -8.449  -1.255  -5.847  1.00 96.51           C  
ATOM   1030  CD2 HIS B 130      -7.719  -0.575  -4.932  1.00 96.51           C  
ATOM   1031  ND1 HIS B 130      -9.269  -0.328  -6.454  1.00 96.51           N  
ATOM   1032  CE1 HIS B 130      -9.042   0.864  -5.926  1.00 96.51           C  
ATOM   1033  NE2 HIS B 130      -8.106   0.741  -5.000  1.00 96.51           N  
ATOM   1034  N   SER B 131     -10.157  -4.570  -7.801  1.00 96.41           N  
ATOM   1035  CA  SER B 131     -10.255  -5.746  -8.659  1.00 96.41           C  
ATOM   1036  C   SER B 131      -8.874  -6.246  -9.072  1.00 96.41           C  
ATOM   1037  CB  SER B 131     -11.086  -5.434  -9.904  1.00 96.41           C  
ATOM   1038  O   SER B 131      -8.005  -5.452  -9.438  1.00 96.41           O  
ATOM   1039  OG  SER B 131     -11.052  -6.518 -10.817  1.00 96.41           O  
ATOM   1040  N   VAL B 132      -8.722  -7.518  -9.013  1.00 97.94           N  
ATOM   1041  CA  VAL B 132      -7.442  -8.117  -9.375  1.00 97.94           C  
ATOM   1042  C   VAL B 132      -7.123  -7.811 -10.837  1.00 97.94           C  
ATOM   1043  CB  VAL B 132      -7.443  -9.644  -9.138  1.00 97.94           C  
ATOM   1044  O   VAL B 132      -5.954  -7.715 -11.217  1.00 97.94           O  
ATOM   1045  CG1 VAL B 132      -8.402 -10.340 -10.102  1.00 97.94           C  
ATOM   1046  CG2 VAL B 132      -6.030 -10.207  -9.286  1.00 97.94           C  
ATOM   1047  N   PHE B 133      -8.080  -7.529 -11.651  1.00 96.99           N  
ATOM   1048  CA  PHE B 133      -7.929  -7.326 -13.087  1.00 96.99           C  
ATOM   1049  C   PHE B 133      -7.274  -5.981 -13.377  1.00 96.99           C  
ATOM   1050  CB  PHE B 133      -9.288  -7.410 -13.789  1.00 96.99           C  
ATOM   1051  O   PHE B 133      -6.692  -5.785 -14.446  1.00 96.99           O  
ATOM   1052  CG  PHE B 133      -9.956  -8.752 -13.659  1.00 96.99           C  
ATOM   1053  CD1 PHE B 133      -9.506  -9.842 -14.393  1.00 96.99           C  
ATOM   1054  CD2 PHE B 133     -11.036  -8.923 -12.802  1.00 96.99           C  
ATOM   1055  CE1 PHE B 133     -10.122 -11.086 -14.275  1.00 96.99           C  
ATOM   1056  CE2 PHE B 133     -11.657 -10.163 -12.679  1.00 96.99           C  
ATOM   1057  CZ  PHE B 133     -11.199 -11.242 -13.417  1.00 96.99           C  
ATOM   1058  N   ASP B 134      -7.319  -5.104 -12.395  1.00 97.37           N  
ATOM   1059  CA  ASP B 134      -6.672  -3.804 -12.546  1.00 97.37           C  
ATOM   1060  C   ASP B 134      -5.160  -3.919 -12.361  1.00 97.37           C  
ATOM   1061  CB  ASP B 134      -7.249  -2.798 -11.548  1.00 97.37           C  
ATOM   1062  O   ASP B 134      -4.415  -3.006 -12.722  1.00 97.37           O  
ATOM   1063  CG  ASP B 134      -8.707  -2.467 -11.816  1.00 97.37           C  
ATOM   1064  OD1 ASP B 134      -9.151  -2.567 -12.980  1.00 97.37           O  
ATOM   1065  OD2 ASP B 134      -9.417  -2.099 -10.855  1.00 97.37           O  
ATOM   1066  N   PHE B 135      -4.732  -5.050 -11.823  1.00 97.96           N  
ATOM   1067  CA  PHE B 135      -3.329  -5.167 -11.446  1.00 97.96           C  
ATOM   1068  C   PHE B 135      -2.671  -6.339 -12.165  1.00 97.96           C  
ATOM   1069  CB  PHE B 135      -3.190  -5.337  -9.930  1.00 97.96           C  
ATOM   1070  O   PHE B 135      -1.517  -6.675 -11.890  1.00 97.96           O  
ATOM   1071  CG  PHE B 135      -3.678  -4.153  -9.139  1.00 97.96           C  
ATOM   1072  CD1 PHE B 135      -2.818  -3.110  -8.821  1.00 97.96           C  
ATOM   1073  CD2 PHE B 135      -4.999  -4.084  -8.714  1.00 97.96           C  
ATOM   1074  CE1 PHE B 135      -3.268  -2.012  -8.090  1.00 97.96           C  
ATOM   1075  CE2 PHE B 135      -5.455  -2.991  -7.983  1.00 97.96           C  
ATOM   1076  CZ  PHE B 135      -4.588  -1.957  -7.671  1.00 97.96           C  
ATOM   1077  N   THR B 136      -3.446  -6.985 -13.087  1.00 97.57           N  
ATOM   1078  CA  THR B 136      -2.912  -8.141 -13.799  1.00 97.57           C  
ATOM   1079  C   THR B 136      -2.860  -7.876 -15.301  1.00 97.57           C  
ATOM   1080  CB  THR B 136      -3.753  -9.402 -13.527  1.00 97.57           C  
ATOM   1081  O   THR B 136      -3.579  -7.012 -15.809  1.00 97.57           O  
ATOM   1082  CG2 THR B 136      -3.691  -9.797 -12.055  1.00 97.57           C  
ATOM   1083  OG1 THR B 136      -5.116  -9.147 -13.885  1.00 97.57           O  
ATOM   1084  N   HIS B 137      -1.977  -8.578 -15.934  1.00 95.69           N  
ATOM   1085  CA  HIS B 137      -1.807  -8.426 -17.375  1.00 95.69           C  
ATOM   1086  C   HIS B 137      -3.086  -8.788 -18.122  1.00 95.69           C  
ATOM   1087  CB  HIS B 137      -0.646  -9.289 -17.872  1.00 95.69           C  
ATOM   1088  O   HIS B 137      -3.704  -9.817 -17.840  1.00 95.69           O  
ATOM   1089  CG  HIS B 137      -0.167  -8.921 -19.240  1.00 95.69           C  
ATOM   1090  CD2 HIS B 137       0.938  -8.250 -19.644  1.00 95.69           C  
ATOM   1091  ND1 HIS B 137      -0.861  -9.248 -20.384  1.00 95.69           N  
ATOM   1092  CE1 HIS B 137      -0.201  -8.793 -21.437  1.00 95.69           C  
ATOM   1093  NE2 HIS B 137       0.893  -8.184 -21.015  1.00 95.69           N  
ATOM   1094  N   PRO B 138      -3.529  -7.987 -19.077  1.00 94.13           N  
ATOM   1095  CA  PRO B 138      -4.790  -8.179 -19.798  1.00 94.13           C  
ATOM   1096  C   PRO B 138      -4.875  -9.541 -20.485  1.00 94.13           C  
ATOM   1097  CB  PRO B 138      -4.783  -7.048 -20.829  1.00 94.13           C  
ATOM   1098  O   PRO B 138      -5.961 -10.115 -20.593  1.00 94.13           O  
ATOM   1099  CG  PRO B 138      -3.899  -5.998 -20.237  1.00 94.13           C  
ATOM   1100  CD  PRO B 138      -2.846  -6.674 -19.406  1.00 94.13           C  
ATOM   1101  N   CYS B 139      -3.734 -10.101 -20.948  1.00 92.88           N  
ATOM   1102  CA  CYS B 139      -3.721 -11.378 -21.651  1.00 92.88           C  
ATOM   1103  C   CYS B 139      -3.971 -12.534 -20.689  1.00 92.88           C  
ATOM   1104  CB  CYS B 139      -2.388 -11.581 -22.370  1.00 92.88           C  
ATOM   1105  O   CYS B 139      -4.257 -13.653 -21.118  1.00 92.88           O  
ATOM   1106  SG  CYS B 139      -2.109 -10.422 -23.727  1.00 92.88           S  
ATOM   1107  N   ASP B 140      -3.910 -12.302 -19.422  1.00 96.26           N  
ATOM   1108  CA  ASP B 140      -4.122 -13.345 -18.423  1.00 96.26           C  
ATOM   1109  C   ASP B 140      -5.546 -13.298 -17.874  1.00 96.26           C  
ATOM   1110  CB  ASP B 140      -3.112 -13.208 -17.282  1.00 96.26           C  
ATOM   1111  O   ASP B 140      -5.943 -14.163 -17.090  1.00 96.26           O  
ATOM   1112  CG  ASP B 140      -1.678 -13.435 -17.727  1.00 96.26           C  
ATOM   1113  OD1 ASP B 140      -1.462 -13.977 -18.833  1.00 96.26           O  
ATOM   1114  OD2 ASP B 140      -0.757 -13.071 -16.965  1.00 96.26           O  
ATOM   1115  N   HIS B 141      -6.364 -12.341 -18.247  1.00 96.19           N  
ATOM   1116  CA  HIS B 141      -7.686 -12.089 -17.685  1.00 96.19           C  
ATOM   1117  C   HIS B 141      -8.634 -13.250 -17.964  1.00 96.19           C  
ATOM   1118  CB  HIS B 141      -8.268 -10.790 -18.244  1.00 96.19           C  
ATOM   1119  O   HIS B 141      -9.400 -13.657 -17.088  1.00 96.19           O  
ATOM   1120  CG  HIS B 141      -7.623  -9.558 -17.693  1.00 96.19           C  
ATOM   1121  CD2 HIS B 141      -6.589  -9.404 -16.834  1.00 96.19           C  
ATOM   1122  ND1 HIS B 141      -8.045  -8.287 -18.021  1.00 96.19           N  
ATOM   1123  CE1 HIS B 141      -7.294  -7.403 -17.386  1.00 96.19           C  
ATOM   1124  NE2 HIS B 141      -6.403  -8.055 -16.658  1.00 96.19           N  
ATOM   1125  N   GLU B 142      -8.535 -13.795 -19.130  1.00 91.85           N  
ATOM   1126  CA  GLU B 142      -9.411 -14.909 -19.481  1.00 91.85           C  
ATOM   1127  C   GLU B 142      -9.114 -16.135 -18.622  1.00 91.85           C  
ATOM   1128  CB  GLU B 142      -9.269 -15.258 -20.964  1.00 91.85           C  
ATOM   1129  O   GLU B 142     -10.033 -16.776 -18.108  1.00 91.85           O  
ATOM   1130  CG  GLU B 142     -10.255 -16.313 -21.445  1.00 91.85           C  
ATOM   1131  CD  GLU B 142     -11.708 -15.899 -21.274  1.00 91.85           C  
ATOM   1132  OE1 GLU B 142     -12.582 -16.786 -21.153  1.00 91.85           O  
ATOM   1133  OE2 GLU B 142     -11.974 -14.676 -21.262  1.00 91.85           O  
ATOM   1134  N   GLU B 143      -7.861 -16.417 -18.517  1.00 95.49           N  
ATOM   1135  CA  GLU B 143      -7.443 -17.532 -17.673  1.00 95.49           C  
ATOM   1136  C   GLU B 143      -7.852 -17.309 -16.220  1.00 95.49           C  
ATOM   1137  CB  GLU B 143      -5.929 -17.740 -17.768  1.00 95.49           C  
ATOM   1138  O   GLU B 143      -8.295 -18.240 -15.544  1.00 95.49           O  
ATOM   1139  CG  GLU B 143      -5.425 -18.950 -16.995  1.00 95.49           C  
ATOM   1140  CD  GLU B 143      -3.915 -19.117 -17.060  1.00 95.49           C  
ATOM   1141  OE1 GLU B 143      -3.400 -20.163 -16.605  1.00 95.49           O  
ATOM   1142  OE2 GLU B 143      -3.242 -18.193 -17.569  1.00 95.49           O  
ATOM   1143  N   MET B 144      -7.682 -16.115 -15.782  1.00 96.09           N  
ATOM   1144  CA  MET B 144      -8.051 -15.763 -14.414  1.00 96.09           C  
ATOM   1145  C   MET B 144      -9.549 -15.937 -14.193  1.00 96.09           C  
ATOM   1146  CB  MET B 144      -7.640 -14.323 -14.100  1.00 96.09           C  
ATOM   1147  O   MET B 144      -9.972 -16.454 -13.157  1.00 96.09           O  
ATOM   1148  CG  MET B 144      -7.822 -13.939 -12.640  1.00 96.09           C  
ATOM   1149  SD  MET B 144      -6.820 -14.979 -11.509  1.00 96.09           S  
ATOM   1150  CE  MET B 144      -8.025 -15.261 -10.182  1.00 96.09           C  
ATOM   1151  N   ARG B 145     -10.376 -15.595 -15.048  1.00 95.12           N  
ATOM   1152  CA  ARG B 145     -11.823 -15.763 -14.958  1.00 95.12           C  
ATOM   1153  C   ARG B 145     -12.197 -17.238 -14.847  1.00 95.12           C  
ATOM   1154  CB  ARG B 145     -12.514 -15.138 -16.171  1.00 95.12           C  
ATOM   1155  O   ARG B 145     -13.085 -17.601 -14.073  1.00 95.12           O  
ATOM   1156  CG  ARG B 145     -12.581 -13.619 -16.127  1.00 95.12           C  
ATOM   1157  CD  ARG B 145     -13.484 -13.063 -17.220  1.00 95.12           C  
ATOM   1158  NE  ARG B 145     -13.156 -11.675 -17.535  1.00 95.12           N  
ATOM   1159  NH1 ARG B 145     -12.097 -12.162 -19.530  1.00 95.12           N  
ATOM   1160  NH2 ARG B 145     -12.259  -9.991 -18.812  1.00 95.12           N  
ATOM   1161  CZ  ARG B 145     -12.505 -11.279 -18.625  1.00 95.12           C  
ATOM   1162  N   GLU B 146     -11.503 -18.038 -15.601  1.00 93.89           N  
ATOM   1163  CA  GLU B 146     -11.733 -19.479 -15.551  1.00 93.89           C  
ATOM   1164  C   GLU B 146     -11.382 -20.047 -14.179  1.00 93.89           C  
ATOM   1165  CB  GLU B 146     -10.922 -20.190 -16.638  1.00 93.89           C  
ATOM   1166  O   GLU B 146     -12.076 -20.931 -13.672  1.00 93.89           O  
ATOM   1167  CG  GLU B 146     -11.292 -21.655 -16.822  1.00 93.89           C  
ATOM   1168  CD  GLU B 146     -10.515 -22.335 -17.937  1.00 93.89           C  
ATOM   1169  OE1 GLU B 146     -10.751 -23.537 -18.196  1.00 93.89           O  
ATOM   1170  OE2 GLU B 146      -9.662 -21.661 -18.557  1.00 93.89           O  
ATOM   1171  N   MET B 147     -10.325 -19.459 -13.616  1.00 95.33           N  
ATOM   1172  CA  MET B 147      -9.870 -19.921 -12.308  1.00 95.33           C  
ATOM   1173  C   MET B 147     -10.860 -19.526 -11.217  1.00 95.33           C  
ATOM   1174  CB  MET B 147      -8.486 -19.353 -11.988  1.00 95.33           C  
ATOM   1175  O   MET B 147     -10.965 -20.203 -10.193  1.00 95.33           O  
ATOM   1176  CG  MET B 147      -7.376 -19.915 -12.861  1.00 95.33           C  
ATOM   1177  SD  MET B 147      -7.237 -21.741 -12.733  1.00 95.33           S  
ATOM   1178  CE  MET B 147      -7.912 -22.227 -14.345  1.00 95.33           C  
ATOM   1179  N   LEU B 148     -11.585 -18.487 -11.446  1.00 95.25           N  
ATOM   1180  CA  LEU B 148     -12.519 -17.967 -10.454  1.00 95.25           C  
ATOM   1181  C   LEU B 148     -13.869 -18.667 -10.559  1.00 95.25           C  
ATOM   1182  CB  LEU B 148     -12.699 -16.456 -10.628  1.00 95.25           C  
ATOM   1183  O   LEU B 148     -14.676 -18.612  -9.628  1.00 95.25           O  
ATOM   1184  CG  LEU B 148     -11.490 -15.585 -10.284  1.00 95.25           C  
ATOM   1185  CD1 LEU B 148     -11.732 -14.145 -10.724  1.00 95.25           C  
ATOM   1186  CD2 LEU B 148     -11.193 -15.649  -8.789  1.00 95.25           C  
ATOM   1187  N   THR B 149     -14.111 -19.293 -11.600  1.00 88.75           N  
ATOM   1188  CA  THR B 149     -15.401 -19.930 -11.842  1.00 88.75           C  
ATOM   1189  C   THR B 149     -15.467 -21.293 -11.159  1.00 88.75           C  
ATOM   1190  CB  THR B 149     -15.668 -20.096 -13.350  1.00 88.75           C  
ATOM   1191  O   THR B 149     -14.538 -22.096 -11.271  1.00 88.75           O  
ATOM   1192  CG2 THR B 149     -17.125 -20.460 -13.614  1.00 88.75           C  
ATOM   1193  OG1 THR B 149     -15.365 -18.867 -14.021  1.00 88.75           O  
ATOM   1194  N   HIS B 150     -16.327 -21.337 -10.266  1.00 82.81           N  
ATOM   1195  CA  HIS B 150     -16.598 -22.609  -9.605  1.00 82.81           C  
ATOM   1196  C   HIS B 150     -18.035 -23.060  -9.846  1.00 82.81           C  
ATOM   1197  CB  HIS B 150     -16.327 -22.502  -8.103  1.00 82.81           C  
ATOM   1198  O   HIS B 150     -18.980 -22.333  -9.531  1.00 82.81           O  
ATOM   1199  CG  HIS B 150     -16.405 -23.811  -7.384  1.00 82.81           C  
ATOM   1200  CD2 HIS B 150     -15.449 -24.724  -7.094  1.00 82.81           C  
ATOM   1201  ND1 HIS B 150     -17.584 -24.310  -6.874  1.00 82.81           N  
ATOM   1202  CE1 HIS B 150     -17.347 -25.477  -6.298  1.00 82.81           C  
ATOM   1203  NE2 HIS B 150     -16.060 -25.751  -6.418  1.00 82.81           N  
ATOM   1204  N   ARG B 151     -18.169 -24.091 -10.642  1.00 70.69           N  
ATOM   1205  CA  ARG B 151     -19.512 -24.587 -10.924  1.00 70.69           C  
ATOM   1206  C   ARG B 151     -20.035 -25.436  -9.771  1.00 70.69           C  
ATOM   1207  CB  ARG B 151     -19.523 -25.400 -12.221  1.00 70.69           C  
ATOM   1208  O   ARG B 151     -19.381 -26.393  -9.350  1.00 70.69           O  
ATOM   1209  CG  ARG B 151     -19.321 -24.563 -13.474  1.00 70.69           C  
ATOM   1210  CD  ARG B 151     -19.449 -25.401 -14.739  1.00 70.69           C  
ATOM   1211  NE  ARG B 151     -19.202 -24.607 -15.939  1.00 70.69           N  
ATOM   1212  NH1 ARG B 151     -19.502 -26.361 -17.412  1.00 70.69           N  
ATOM   1213  NH2 ARG B 151     -18.992 -24.270 -18.201  1.00 70.69           N  
ATOM   1214  CZ  ARG B 151     -19.232 -25.081 -17.181  1.00 70.69           C  
ATOM   1215  N   ASN B 152     -20.890 -24.905  -8.992  1.00 58.62           N  
ATOM   1216  CA  ASN B 152     -21.538 -25.620  -7.898  1.00 58.62           C  
ATOM   1217  C   ASN B 152     -22.450 -26.728  -8.415  1.00 58.62           C  
ATOM   1218  CB  ASN B 152     -22.328 -24.651  -7.016  1.00 58.62           C  
ATOM   1219  O   ASN B 152     -23.637 -26.766  -8.085  1.00 58.62           O  
ATOM   1220  CG  ASN B 152     -21.445 -23.896  -6.042  1.00 58.62           C  
ATOM   1221  ND2 ASN B 152     -22.031 -22.944  -5.325  1.00 58.62           N  
ATOM   1222  OD1 ASN B 152     -20.246 -24.166  -5.934  1.00 58.62           O  
ATOM   1223  N   GLY B 153     -22.307 -27.297  -9.572  1.00 52.27           N  
ATOM   1224  CA  GLY B 153     -23.264 -28.230 -10.146  1.00 52.27           C  
ATOM   1225  C   GLY B 153     -23.417 -29.502  -9.335  1.00 52.27           C  
ATOM   1226  O   GLY B 153     -22.679 -29.724  -8.373  1.00 52.27           O  
ATOM   1227  N   LEU B 154     -24.653 -30.240  -9.393  1.00 47.72           N  
ATOM   1228  CA  LEU B 154     -24.984 -31.557  -8.860  1.00 47.72           C  
ATOM   1229  C   LEU B 154     -23.897 -32.570  -9.203  1.00 47.72           C  
ATOM   1230  CB  LEU B 154     -26.332 -32.033  -9.406  1.00 47.72           C  
ATOM   1231  O   LEU B 154     -23.638 -32.836 -10.379  1.00 47.72           O  
ATOM   1232  CG  LEU B 154     -27.554 -31.758  -8.528  1.00 47.72           C  
ATOM   1233  CD1 LEU B 154     -28.644 -31.065  -9.339  1.00 47.72           C  
ATOM   1234  CD2 LEU B 154     -28.077 -33.054  -7.918  1.00 47.72           C  
ATOM   1235  N   VAL B 155     -22.753 -32.553  -8.523  1.00 51.81           N  
ATOM   1236  CA  VAL B 155     -21.725 -33.579  -8.660  1.00 51.81           C  
ATOM   1237  C   VAL B 155     -22.375 -34.960  -8.699  1.00 51.81           C  
ATOM   1238  CB  VAL B 155     -20.695 -33.507  -7.510  1.00 51.81           C  
ATOM   1239  O   VAL B 155     -23.266 -35.257  -7.900  1.00 51.81           O  
ATOM   1240  CG1 VAL B 155     -19.619 -34.578  -7.681  1.00 51.81           C  
ATOM   1241  CG2 VAL B 155     -20.065 -32.118  -7.445  1.00 51.81           C  
ATOM   1242  N   LYS B 156     -22.415 -35.716  -9.819  1.00 53.47           N  
ATOM   1243  CA  LYS B 156     -22.753 -37.133  -9.724  1.00 53.47           C  
ATOM   1244  C   LYS B 156     -22.233 -37.735  -8.421  1.00 53.47           C  
ATOM   1245  CB  LYS B 156     -22.187 -37.901 -10.919  1.00 53.47           C  
ATOM   1246  O   LYS B 156     -21.167 -37.350  -7.935  1.00 53.47           O  
ATOM   1247  CG  LYS B 156     -23.149 -38.016 -12.092  1.00 53.47           C  
ATOM   1248  CD  LYS B 156     -22.570 -38.878 -13.207  1.00 53.47           C  
ATOM   1249  CE  LYS B 156     -23.503 -38.940 -14.409  1.00 53.47           C  
ATOM   1250  NZ  LYS B 156     -22.891 -39.688 -15.548  1.00 53.47           N  
ATOM   1251  N   LYS B 157     -23.006 -38.273  -7.539  1.00 55.41           N  
ATOM   1252  CA  LYS B 157     -22.825 -39.054  -6.318  1.00 55.41           C  
ATOM   1253  C   LYS B 157     -21.605 -39.965  -6.425  1.00 55.41           C  
ATOM   1254  CB  LYS B 157     -24.074 -39.884  -6.021  1.00 55.41           C  
ATOM   1255  O   LYS B 157     -21.483 -40.739  -7.377  1.00 55.41           O  
ATOM   1256  CG  LYS B 157     -24.930 -39.331  -4.891  1.00 55.41           C  
ATOM   1257  CD  LYS B 157     -26.137 -40.220  -4.617  1.00 55.41           C  
ATOM   1258  CE  LYS B 157     -27.041 -39.623  -3.547  1.00 55.41           C  
ATOM   1259  NZ  LYS B 157     -28.267 -40.448  -3.334  1.00 55.41           N  
ATOM   1260  N   GLY B 158     -20.363 -39.395  -6.188  1.00 56.77           N  
ATOM   1261  CA  GLY B 158     -19.141 -40.134  -5.915  1.00 56.77           C  
ATOM   1262  C   GLY B 158     -17.901 -39.465  -6.478  1.00 56.77           C  
ATOM   1263  O   GLY B 158     -16.781 -39.919  -6.235  1.00 56.77           O  
ATOM   1264  N   LYS B 159     -17.979 -38.267  -7.333  1.00 59.48           N  
ATOM   1265  CA  LYS B 159     -16.723 -37.661  -7.766  1.00 59.48           C  
ATOM   1266  C   LYS B 159     -16.439 -36.374  -6.998  1.00 59.48           C  
ATOM   1267  CB  LYS B 159     -16.754 -37.379  -9.269  1.00 59.48           C  
ATOM   1268  O   LYS B 159     -17.307 -35.504  -6.892  1.00 59.48           O  
ATOM   1269  CG  LYS B 159     -15.990 -38.394 -10.106  1.00 59.48           C  
ATOM   1270  CD  LYS B 159     -15.999 -38.022 -11.583  1.00 59.48           C  
ATOM   1271  CE  LYS B 159     -15.247 -39.045 -12.423  1.00 59.48           C  
ATOM   1272  NZ  LYS B 159     -15.602 -38.941 -13.870  1.00 59.48           N  
ATOM   1273  N   GLU B 160     -15.476 -36.245  -6.034  1.00 65.70           N  
ATOM   1274  CA  GLU B 160     -14.985 -35.104  -5.267  1.00 65.70           C  
ATOM   1275  C   GLU B 160     -14.672 -33.920  -6.177  1.00 65.70           C  
ATOM   1276  CB  GLU B 160     -13.742 -35.492  -4.462  1.00 65.70           C  
ATOM   1277  O   GLU B 160     -14.092 -34.092  -7.251  1.00 65.70           O  
ATOM   1278  CG  GLU B 160     -13.969 -35.527  -2.958  1.00 65.70           C  
ATOM   1279  CD  GLU B 160     -12.712 -35.858  -2.169  1.00 65.70           C  
ATOM   1280  OE1 GLU B 160     -12.768 -35.877  -0.918  1.00 65.70           O  
ATOM   1281  OE2 GLU B 160     -11.663 -36.100  -2.807  1.00 65.70           O  
ATOM   1282  N   GLN B 161     -15.346 -32.749  -6.110  1.00 74.88           N  
ATOM   1283  CA  GLN B 161     -15.097 -31.517  -6.851  1.00 74.88           C  
ATOM   1284  C   GLN B 161     -13.675 -31.015  -6.621  1.00 74.88           C  
ATOM   1285  CB  GLN B 161     -16.106 -30.438  -6.454  1.00 74.88           C  
ATOM   1286  O   GLN B 161     -13.193 -30.996  -5.486  1.00 74.88           O  
ATOM   1287  CG  GLN B 161     -17.408 -30.495  -7.241  1.00 74.88           C  
ATOM   1288  CD  GLN B 161     -18.338 -29.340  -6.921  1.00 74.88           C  
ATOM   1289  NE2 GLN B 161     -19.573 -29.421  -7.403  1.00 74.88           N  
ATOM   1290  OE1 GLN B 161     -17.950 -28.382  -6.244  1.00 74.88           O  
ATOM   1291  N   ASN B 162     -12.923 -30.804  -7.759  1.00 83.26           N  
ATOM   1292  CA  ASN B 162     -11.561 -30.284  -7.693  1.00 83.26           C  
ATOM   1293  C   ASN B 162     -11.544 -28.803  -7.324  1.00 83.26           C  
ATOM   1294  CB  ASN B 162     -10.836 -30.508  -9.022  1.00 83.26           C  
ATOM   1295  O   ASN B 162     -11.944 -27.955  -8.123  1.00 83.26           O  
ATOM   1296  CG  ASN B 162      -9.356 -30.190  -8.941  1.00 83.26           C  
ATOM   1297  ND2 ASN B 162      -8.645 -30.394 -10.043  1.00 83.26           N  
ATOM   1298  OD1 ASN B 162      -8.856 -29.765  -7.896  1.00 83.26           O  
ATOM   1299  N   THR B 163     -11.185 -28.473  -6.185  1.00 91.76           N  
ATOM   1300  CA  THR B 163     -11.143 -27.103  -5.685  1.00 91.76           C  
ATOM   1301  C   THR B 163      -9.736 -26.525  -5.810  1.00 91.76           C  
ATOM   1302  CB  THR B 163     -11.603 -27.030  -4.218  1.00 91.76           C  
ATOM   1303  O   THR B 163      -9.531 -25.327  -5.603  1.00 91.76           O  
ATOM   1304  CG2 THR B 163     -13.045 -27.504  -4.069  1.00 91.76           C  
ATOM   1305  OG1 THR B 163     -10.754 -27.858  -3.415  1.00 91.76           O  
ATOM   1306  N   GLN B 164      -8.780 -27.359  -6.119  1.00 93.66           N  
ATOM   1307  CA  GLN B 164      -7.383 -26.944  -6.178  1.00 93.66           C  
ATOM   1308  C   GLN B 164      -7.100 -26.141  -7.444  1.00 93.66           C  
ATOM   1309  CB  GLN B 164      -6.458 -28.160  -6.110  1.00 93.66           C  
ATOM   1310  O   GLN B 164      -7.603 -26.471  -8.520  1.00 93.66           O  
ATOM   1311  CG  GLN B 164      -4.983 -27.805  -5.973  1.00 93.66           C  
ATOM   1312  CD  GLN B 164      -4.093 -29.028  -5.860  1.00 93.66           C  
ATOM   1313  NE2 GLN B 164      -2.801 -28.803  -5.648  1.00 93.66           N  
ATOM   1314  OE1 GLN B 164      -4.562 -30.166  -5.962  1.00 93.66           O  
ATOM   1315  N   ARG B 165      -6.332 -25.081  -7.292  1.00 95.95           N  
ATOM   1316  CA  ARG B 165      -5.919 -24.242  -8.412  1.00 95.95           C  
ATOM   1317  C   ARG B 165      -4.411 -24.016  -8.399  1.00 95.95           C  
ATOM   1318  CB  ARG B 165      -6.650 -22.899  -8.378  1.00 95.95           C  
ATOM   1319  O   ARG B 165      -3.805 -23.893  -7.333  1.00 95.95           O  
ATOM   1320  CG  ARG B 165      -8.161 -23.016  -8.509  1.00 95.95           C  
ATOM   1321  CD  ARG B 165      -8.574 -23.440  -9.911  1.00 95.95           C  
ATOM   1322  NE  ARG B 165     -10.025 -23.443 -10.068  1.00 95.95           N  
ATOM   1323  NH1 ARG B 165     -10.284 -25.678  -9.544  1.00 95.95           N  
ATOM   1324  NH2 ARG B 165     -12.114 -24.397 -10.058  1.00 95.95           N  
ATOM   1325  CZ  ARG B 165     -10.805 -24.506  -9.890  1.00 95.95           C  
ATOM   1326  N   SER B 166      -3.807 -24.069  -9.580  1.00 95.47           N  
ATOM   1327  CA  SER B 166      -2.397 -23.754  -9.789  1.00 95.47           C  
ATOM   1328  C   SER B 166      -2.170 -23.118 -11.157  1.00 95.47           C  
ATOM   1329  CB  SER B 166      -1.541 -25.014  -9.656  1.00 95.47           C  
ATOM   1330  O   SER B 166      -2.456 -23.731 -12.187  1.00 95.47           O  
ATOM   1331  OG  SER B 166      -0.174 -24.720  -9.882  1.00 95.47           O  
ATOM   1332  N   PHE B 167      -1.712 -21.897 -11.162  1.00 96.23           N  
ATOM   1333  CA  PHE B 167      -1.538 -21.199 -12.431  1.00 96.23           C  
ATOM   1334  C   PHE B 167      -0.518 -20.075 -12.296  1.00 96.23           C  
ATOM   1335  CB  PHE B 167      -2.876 -20.638 -12.925  1.00 96.23           C  
ATOM   1336  O   PHE B 167      -0.124 -19.718 -11.184  1.00 96.23           O  
ATOM   1337  CG  PHE B 167      -3.533 -19.694 -11.955  1.00 96.23           C  
ATOM   1338  CD1 PHE B 167      -4.256 -20.179 -10.873  1.00 96.23           C  
ATOM   1339  CD2 PHE B 167      -3.428 -18.320 -12.127  1.00 96.23           C  
ATOM   1340  CE1 PHE B 167      -4.866 -19.307  -9.973  1.00 96.23           C  
ATOM   1341  CE2 PHE B 167      -4.034 -17.442 -11.233  1.00 96.23           C  
ATOM   1342  CZ  PHE B 167      -4.753 -17.938 -10.157  1.00 96.23           C  
ATOM   1343  N   PHE B 168      -0.046 -19.548 -13.412  1.00 97.59           N  
ATOM   1344  CA  PHE B 168       0.890 -18.430 -13.447  1.00 97.59           C  
ATOM   1345  C   PHE B 168       0.178 -17.140 -13.833  1.00 97.59           C  
ATOM   1346  CB  PHE B 168       2.032 -18.714 -14.429  1.00 97.59           C  
ATOM   1347  O   PHE B 168      -0.659 -17.133 -14.739  1.00 97.59           O  
ATOM   1348  CG  PHE B 168       2.849 -19.927 -14.075  1.00 97.59           C  
ATOM   1349  CD1 PHE B 168       3.880 -19.842 -13.147  1.00 97.59           C  
ATOM   1350  CD2 PHE B 168       2.587 -21.153 -14.672  1.00 97.59           C  
ATOM   1351  CE1 PHE B 168       4.638 -20.963 -12.818  1.00 97.59           C  
ATOM   1352  CE2 PHE B 168       3.340 -22.278 -14.348  1.00 97.59           C  
ATOM   1353  CZ  PHE B 168       4.366 -22.181 -13.421  1.00 97.59           C  
ATOM   1354  N   LEU B 169       0.554 -16.089 -13.058  1.00 97.90           N  
ATOM   1355  CA  LEU B 169      -0.126 -14.810 -13.224  1.00 97.90           C  
ATOM   1356  C   LEU B 169       0.879 -13.665 -13.298  1.00 97.90           C  
ATOM   1357  CB  LEU B 169      -1.107 -14.570 -12.074  1.00 97.90           C  
ATOM   1358  O   LEU B 169       1.808 -13.597 -12.491  1.00 97.90           O  
ATOM   1359  CG  LEU B 169      -1.892 -13.258 -12.114  1.00 97.90           C  
ATOM   1360  CD1 LEU B 169      -2.942 -13.303 -13.220  1.00 97.90           C  
ATOM   1361  CD2 LEU B 169      -2.543 -12.982 -10.763  1.00 97.90           C  
ATOM   1362  N   ARG B 170       0.749 -12.824 -14.309  1.00 96.68           N  
ATOM   1363  CA  ARG B 170       1.556 -11.609 -14.366  1.00 96.68           C  
ATOM   1364  C   ARG B 170       0.853 -10.450 -13.668  1.00 96.68           C  
ATOM   1365  CB  ARG B 170       1.864 -11.236 -15.818  1.00 96.68           C  
ATOM   1366  O   ARG B 170      -0.231 -10.035 -14.082  1.00 96.68           O  
ATOM   1367  CG  ARG B 170       2.765 -12.232 -16.531  1.00 96.68           C  
ATOM   1368  CD  ARG B 170       2.852 -11.945 -18.024  1.00 96.68           C  
ATOM   1369  NE  ARG B 170       1.607 -12.277 -18.710  1.00 96.68           N  
ATOM   1370  NH1 ARG B 170       2.346 -11.631 -20.802  1.00 96.68           N  
ATOM   1371  NH2 ARG B 170       0.224 -12.455 -20.535  1.00 96.68           N  
ATOM   1372  CZ  ARG B 170       1.395 -12.120 -20.014  1.00 96.68           C  
ATOM   1373  N   MET B 171       1.553  -9.920 -12.736  1.00 98.02           N  
ATOM   1374  CA  MET B 171       0.985  -8.834 -11.941  1.00 98.02           C  
ATOM   1375  C   MET B 171       1.897  -7.612 -11.959  1.00 98.02           C  
ATOM   1376  CB  MET B 171       0.747  -9.289 -10.501  1.00 98.02           C  
ATOM   1377  O   MET B 171       3.116  -7.744 -12.077  1.00 98.02           O  
ATOM   1378  CG  MET B 171      -0.042  -8.293  -9.666  1.00 98.02           C  
ATOM   1379  SD  MET B 171      -0.439  -8.936  -7.993  1.00 98.02           S  
ATOM   1380  CE  MET B 171      -1.257  -7.483  -7.278  1.00 98.02           C  
ATOM   1381  N   LYS B 172       1.278  -6.424 -11.833  1.00 96.17           N  
ATOM   1382  CA  LYS B 172       2.050  -5.185 -11.789  1.00 96.17           C  
ATOM   1383  C   LYS B 172       3.018  -5.182 -10.609  1.00 96.17           C  
ATOM   1384  CB  LYS B 172       1.118  -3.975 -11.706  1.00 96.17           C  
ATOM   1385  O   LYS B 172       2.648  -5.558  -9.495  1.00 96.17           O  
ATOM   1386  CG  LYS B 172       0.471  -3.600 -13.031  1.00 96.17           C  
ATOM   1387  CD  LYS B 172      -0.347  -2.320 -12.911  1.00 96.17           C  
ATOM   1388  CE  LYS B 172      -0.967  -1.925 -14.244  1.00 96.17           C  
ATOM   1389  NZ  LYS B 172      -1.827  -0.710 -14.116  1.00 96.17           N  
ATOM   1390  N   CYS B 173       4.233  -4.777 -10.850  1.00 95.59           N  
ATOM   1391  CA  CYS B 173       5.287  -4.694  -9.846  1.00 95.59           C  
ATOM   1392  C   CYS B 173       5.990  -3.343  -9.904  1.00 95.59           C  
ATOM   1393  CB  CYS B 173       6.305  -5.817 -10.043  1.00 95.59           C  
ATOM   1394  O   CYS B 173       6.373  -2.883 -10.981  1.00 95.59           O  
ATOM   1395  SG  CYS B 173       7.641  -5.811  -8.827  1.00 95.59           S  
ATOM   1396  N   THR B 174       6.166  -2.696  -8.788  1.00 95.85           N  
ATOM   1397  CA  THR B 174       6.763  -1.365  -8.746  1.00 95.85           C  
ATOM   1398  C   THR B 174       8.198  -1.433  -8.233  1.00 95.85           C  
ATOM   1399  CB  THR B 174       5.942  -0.413  -7.857  1.00 95.85           C  
ATOM   1400  O   THR B 174       8.854  -0.402  -8.069  1.00 95.85           O  
ATOM   1401  CG2 THR B 174       4.522  -0.250  -8.390  1.00 95.85           C  
ATOM   1402  OG1 THR B 174       5.883  -0.942  -6.526  1.00 95.85           O  
ATOM   1403  N   LEU B 175       8.733  -2.591  -7.999  1.00 92.71           N  
ATOM   1404  CA  LEU B 175      10.098  -2.762  -7.513  1.00 92.71           C  
ATOM   1405  C   LEU B 175      11.091  -2.763  -8.670  1.00 92.71           C  
ATOM   1406  CB  LEU B 175      10.224  -4.062  -6.715  1.00 92.71           C  
ATOM   1407  O   LEU B 175      10.866  -3.424  -9.686  1.00 92.71           O  
ATOM   1408  CG  LEU B 175       9.506  -4.102  -5.365  1.00 92.71           C  
ATOM   1409  CD1 LEU B 175       9.533  -5.515  -4.792  1.00 92.71           C  
ATOM   1410  CD2 LEU B 175      10.138  -3.113  -4.393  1.00 92.71           C  
ATOM   1411  N   THR B 176      12.092  -1.990  -8.464  1.00 83.65           N  
ATOM   1412  CA  THR B 176      13.167  -2.004  -9.451  1.00 83.65           C  
ATOM   1413  C   THR B 176      14.218  -3.049  -9.091  1.00 83.65           C  
ATOM   1414  CB  THR B 176      13.833  -0.621  -9.571  1.00 83.65           C  
ATOM   1415  O   THR B 176      14.139  -3.678  -8.033  1.00 83.65           O  
ATOM   1416  CG2 THR B 176      12.794   0.474  -9.791  1.00 83.65           C  
ATOM   1417  OG1 THR B 176      14.559  -0.341  -8.367  1.00 83.65           O  
ATOM   1418  N   SER B 177      15.183  -3.313  -9.960  1.00 76.58           N  
ATOM   1419  CA  SER B 177      16.236  -4.299  -9.743  1.00 76.58           C  
ATOM   1420  C   SER B 177      17.112  -3.919  -8.553  1.00 76.58           C  
ATOM   1421  CB  SER B 177      17.100  -4.448 -10.996  1.00 76.58           C  
ATOM   1422  O   SER B 177      17.704  -4.788  -7.909  1.00 76.58           O  
ATOM   1423  OG  SER B 177      17.704  -3.212 -11.339  1.00 76.58           O  
ATOM   1424  N   ARG B 178      17.120  -2.637  -8.114  1.00 78.75           N  
ATOM   1425  CA  ARG B 178      17.935  -2.148  -7.006  1.00 78.75           C  
ATOM   1426  C   ARG B 178      17.130  -2.104  -5.712  1.00 78.75           C  
ATOM   1427  CB  ARG B 178      18.495  -0.760  -7.322  1.00 78.75           C  
ATOM   1428  O   ARG B 178      17.641  -1.688  -4.670  1.00 78.75           O  
ATOM   1429  CG  ARG B 178      19.505  -0.747  -8.458  1.00 78.75           C  
ATOM   1430  CD  ARG B 178      20.076   0.646  -8.690  1.00 78.75           C  
ATOM   1431  NE  ARG B 178      21.040   0.657  -9.786  1.00 78.75           N  
ATOM   1432  NH1 ARG B 178      21.522   2.910  -9.612  1.00 78.75           N  
ATOM   1433  NH2 ARG B 178      22.559   1.631 -11.207  1.00 78.75           N  
ATOM   1434  CZ  ARG B 178      21.705   1.733 -10.199  1.00 78.75           C  
ATOM   1435  N   GLY B 179      15.935  -2.460  -5.897  1.00 76.19           N  
ATOM   1436  CA  GLY B 179      15.110  -2.564  -4.704  1.00 76.19           C  
ATOM   1437  C   GLY B 179      14.340  -1.293  -4.398  1.00 76.19           C  
ATOM   1438  O   GLY B 179      13.754  -1.161  -3.321  1.00 76.19           O  
ATOM   1439  N   ARG B 180      14.354  -0.369  -5.295  1.00 85.65           N  
ATOM   1440  CA  ARG B 180      13.593   0.864  -5.126  1.00 85.65           C  
ATOM   1441  C   ARG B 180      12.175   0.711  -5.667  1.00 85.65           C  
ATOM   1442  CB  ARG B 180      14.297   2.031  -5.822  1.00 85.65           C  
ATOM   1443  O   ARG B 180      11.921  -0.136  -6.526  1.00 85.65           O  
ATOM   1444  CG  ARG B 180      15.645   2.388  -5.216  1.00 85.65           C  
ATOM   1445  CD  ARG B 180      16.234   3.640  -5.849  1.00 85.65           C  
ATOM   1446  NE  ARG B 180      17.460   4.059  -5.175  1.00 85.65           N  
ATOM   1447  NH1 ARG B 180      17.863   5.851  -6.576  1.00 85.65           N  
ATOM   1448  NH2 ARG B 180      19.303   5.391  -4.852  1.00 85.65           N  
ATOM   1449  CZ  ARG B 180      18.206   5.099  -5.536  1.00 85.65           C  
ATOM   1450  N   THR B 181      11.291   1.639  -5.110  1.00 87.50           N  
ATOM   1451  CA  THR B 181       9.903   1.592  -5.557  1.00 87.50           C  
ATOM   1452  C   THR B 181       9.616   2.718  -6.547  1.00 87.50           C  
ATOM   1453  CB  THR B 181       8.930   1.689  -4.368  1.00 87.50           C  
ATOM   1454  O   THR B 181      10.036   3.858  -6.338  1.00 87.50           O  
ATOM   1455  CG2 THR B 181       7.494   1.428  -4.810  1.00 87.50           C  
ATOM   1456  OG1 THR B 181       9.297   0.722  -3.377  1.00 87.50           O  
ATOM   1457  N   MET B 182       8.904   2.442  -7.605  1.00 86.47           N  
ATOM   1458  CA  MET B 182       8.507   3.421  -8.614  1.00 86.47           C  
ATOM   1459  C   MET B 182       6.994   3.605  -8.627  1.00 86.47           C  
ATOM   1460  CB  MET B 182       8.994   2.994  -9.999  1.00 86.47           C  
ATOM   1461  O   MET B 182       6.268   2.862  -7.964  1.00 86.47           O  
ATOM   1462  CG  MET B 182       8.368   1.702 -10.498  1.00 86.47           C  
ATOM   1463  SD  MET B 182       9.026   1.186 -12.132  1.00 86.47           S  
ATOM   1464  CE  MET B 182      10.669   0.592 -11.641  1.00 86.47           C  
ATOM   1465  N   ASN B 183       6.568   4.563  -9.420  1.00 90.45           N  
ATOM   1466  CA  ASN B 183       5.141   4.824  -9.575  1.00 90.45           C  
ATOM   1467  C   ASN B 183       4.432   3.667 -10.273  1.00 90.45           C  
ATOM   1468  CB  ASN B 183       4.914   6.128 -10.344  1.00 90.45           C  
ATOM   1469  O   ASN B 183       4.997   3.037 -11.168  1.00 90.45           O  
ATOM   1470  CG  ASN B 183       3.464   6.569 -10.331  1.00 90.45           C  
ATOM   1471  ND2 ASN B 183       3.205   7.736  -9.753  1.00 90.45           N  
ATOM   1472  OD1 ASN B 183       2.584   5.867 -10.834  1.00 90.45           O  
ATOM   1473  N   ILE B 184       3.249   3.481  -9.941  1.00 90.29           N  
ATOM   1474  CA  ILE B 184       2.466   2.357 -10.441  1.00 90.29           C  
ATOM   1475  C   ILE B 184       2.303   2.473 -11.955  1.00 90.29           C  
ATOM   1476  CB  ILE B 184       1.082   2.283  -9.757  1.00 90.29           C  
ATOM   1477  O   ILE B 184       2.188   1.463 -12.653  1.00 90.29           O  
ATOM   1478  CG1 ILE B 184       0.404   0.943 -10.065  1.00 90.29           C  
ATOM   1479  CG2 ILE B 184       0.200   3.457 -10.195  1.00 90.29           C  
ATOM   1480  CD1 ILE B 184      -0.713   0.578  -9.098  1.00 90.29           C  
ATOM   1481  N   LYS B 185       2.257   3.671 -12.557  1.00 88.48           N  
ATOM   1482  CA  LYS B 185       2.116   3.890 -13.994  1.00 88.48           C  
ATOM   1483  C   LYS B 185       3.340   3.381 -14.750  1.00 88.48           C  
ATOM   1484  CB  LYS B 185       1.894   5.373 -14.292  1.00 88.48           C  
ATOM   1485  O   LYS B 185       3.260   3.085 -15.944  1.00 88.48           O  
ATOM   1486  CG  LYS B 185       0.542   5.901 -13.837  1.00 88.48           C  
ATOM   1487  CD  LYS B 185       0.338   7.352 -14.254  1.00 88.48           C  
ATOM   1488  CE  LYS B 185      -0.998   7.893 -13.764  1.00 88.48           C  
ATOM   1489  NZ  LYS B 185      -1.194   9.321 -14.155  1.00 88.48           N  
ATOM   1490  N   SER B 186       4.418   3.386 -13.999  1.00 88.57           N  
ATOM   1491  CA  SER B 186       5.663   2.916 -14.598  1.00 88.57           C  
ATOM   1492  C   SER B 186       5.981   1.489 -14.163  1.00 88.57           C  
ATOM   1493  CB  SER B 186       6.821   3.842 -14.225  1.00 88.57           C  
ATOM   1494  O   SER B 186       7.134   1.057 -14.229  1.00 88.57           O  
ATOM   1495  OG  SER B 186       6.560   5.170 -14.646  1.00 88.57           O  
ATOM   1496  N   ALA B 187       4.997   0.834 -13.650  1.00 92.61           N  
ATOM   1497  CA  ALA B 187       5.181  -0.509 -13.105  1.00 92.61           C  
ATOM   1498  C   ALA B 187       5.501  -1.511 -14.211  1.00 92.61           C  
ATOM   1499  CB  ALA B 187       3.935  -0.947 -12.339  1.00 92.61           C  
ATOM   1500  O   ALA B 187       5.106  -1.320 -15.363  1.00 92.61           O  
ATOM   1501  N   THR B 188       6.291  -2.529 -13.910  1.00 90.53           N  
ATOM   1502  CA  THR B 188       6.573  -3.653 -14.796  1.00 90.53           C  
ATOM   1503  C   THR B 188       5.763  -4.880 -14.386  1.00 90.53           C  
ATOM   1504  CB  THR B 188       8.073  -4.001 -14.798  1.00 90.53           C  
ATOM   1505  O   THR B 188       4.979  -4.824 -13.436  1.00 90.53           O  
ATOM   1506  CG2 THR B 188       8.917  -2.794 -15.194  1.00 90.53           C  
ATOM   1507  OG1 THR B 188       8.459  -4.431 -13.486  1.00 90.53           O  
ATOM   1508  N   TRP B 189       5.863  -5.955 -15.188  1.00 93.65           N  
ATOM   1509  CA  TRP B 189       5.114  -7.170 -14.884  1.00 93.65           C  
ATOM   1510  C   TRP B 189       6.011  -8.213 -14.227  1.00 93.65           C  
ATOM   1511  CB  TRP B 189       4.484  -7.747 -16.155  1.00 93.65           C  
ATOM   1512  O   TRP B 189       7.150  -8.417 -14.653  1.00 93.65           O  
ATOM   1513  CG  TRP B 189       3.509  -6.825 -16.824  1.00 93.65           C  
ATOM   1514  CD1 TRP B 189       3.714  -6.090 -17.958  1.00 93.65           C  
ATOM   1515  CD2 TRP B 189       2.174  -6.538 -16.395  1.00 93.65           C  
ATOM   1516  CE2 TRP B 189       1.627  -5.619 -17.319  1.00 93.65           C  
ATOM   1517  CE3 TRP B 189       1.386  -6.970 -15.320  1.00 93.65           C  
ATOM   1518  NE1 TRP B 189       2.586  -5.363 -18.261  1.00 93.65           N  
ATOM   1519  CH2 TRP B 189      -0.423  -5.562 -16.137  1.00 93.65           C  
ATOM   1520  CZ2 TRP B 189       0.327  -5.124 -17.198  1.00 93.65           C  
ATOM   1521  CZ3 TRP B 189       0.092  -6.475 -15.202  1.00 93.65           C  
ATOM   1522  N   LYS B 190       5.520  -8.814 -13.177  1.00 95.35           N  
ATOM   1523  CA  LYS B 190       6.193  -9.912 -12.490  1.00 95.35           C  
ATOM   1524  C   LYS B 190       5.342 -11.179 -12.513  1.00 95.35           C  
ATOM   1525  CB  LYS B 190       6.517  -9.525 -11.046  1.00 95.35           C  
ATOM   1526  O   LYS B 190       4.131 -11.123 -12.290  1.00 95.35           O  
ATOM   1527  CG  LYS B 190       7.504 -10.458 -10.362  1.00 95.35           C  
ATOM   1528  CD  LYS B 190       8.081  -9.833  -9.098  1.00 95.35           C  
ATOM   1529  CE  LYS B 190       9.250 -10.643  -8.555  1.00 95.35           C  
ATOM   1530  NZ  LYS B 190       9.923  -9.949  -7.417  1.00 95.35           N  
ATOM   1531  N   VAL B 191       5.981 -12.255 -12.803  1.00 97.53           N  
ATOM   1532  CA  VAL B 191       5.249 -13.513 -12.909  1.00 97.53           C  
ATOM   1533  C   VAL B 191       5.149 -14.170 -11.535  1.00 97.53           C  
ATOM   1534  CB  VAL B 191       5.920 -14.477 -13.914  1.00 97.53           C  
ATOM   1535  O   VAL B 191       6.159 -14.352 -10.852  1.00 97.53           O  
ATOM   1536  CG1 VAL B 191       5.145 -15.791 -14.000  1.00 97.53           C  
ATOM   1537  CG2 VAL B 191       6.025 -13.823 -15.290  1.00 97.53           C  
ATOM   1538  N   LEU B 192       3.920 -14.550 -11.183  1.00 98.16           N  
ATOM   1539  CA  LEU B 192       3.643 -15.220  -9.917  1.00 98.16           C  
ATOM   1540  C   LEU B 192       3.155 -16.645 -10.152  1.00 98.16           C  
ATOM   1541  CB  LEU B 192       2.602 -14.437  -9.113  1.00 98.16           C  
ATOM   1542  O   LEU B 192       2.353 -16.890 -11.056  1.00 98.16           O  
ATOM   1543  CG  LEU B 192       2.904 -12.957  -8.872  1.00 98.16           C  
ATOM   1544  CD1 LEU B 192       1.700 -12.267  -8.240  1.00 98.16           C  
ATOM   1545  CD2 LEU B 192       4.140 -12.799  -7.993  1.00 98.16           C  
ATOM   1546  N   HIS B 193       3.675 -17.570  -9.386  1.00 98.03           N  
ATOM   1547  CA  HIS B 193       3.054 -18.885  -9.280  1.00 98.03           C  
ATOM   1548  C   HIS B 193       1.998 -18.909  -8.181  1.00 98.03           C  
ATOM   1549  CB  HIS B 193       4.113 -19.958  -9.015  1.00 98.03           C  
ATOM   1550  O   HIS B 193       2.331 -18.899  -6.994  1.00 98.03           O  
ATOM   1551  CG  HIS B 193       3.571 -21.352  -9.030  1.00 98.03           C  
ATOM   1552  CD2 HIS B 193       2.468 -21.871  -9.618  1.00 98.03           C  
ATOM   1553  ND1 HIS B 193       4.188 -22.396  -8.375  1.00 98.03           N  
ATOM   1554  CE1 HIS B 193       3.485 -23.501  -8.563  1.00 98.03           C  
ATOM   1555  NE2 HIS B 193       2.437 -23.209  -9.313  1.00 98.03           N  
ATOM   1556  N   CYS B 194       0.775 -19.021  -8.597  1.00 98.16           N  
ATOM   1557  CA  CYS B 194      -0.338 -18.976  -7.655  1.00 98.16           C  
ATOM   1558  C   CYS B 194      -0.925 -20.365  -7.436  1.00 98.16           C  
ATOM   1559  CB  CYS B 194      -1.426 -18.026  -8.157  1.00 98.16           C  
ATOM   1560  O   CYS B 194      -1.271 -21.056  -8.396  1.00 98.16           O  
ATOM   1561  SG  CYS B 194      -0.848 -16.337  -8.432  1.00 98.16           S  
ATOM   1562  N   THR B 195      -1.009 -20.769  -6.180  1.00 97.05           N  
ATOM   1563  CA  THR B 195      -1.570 -22.057  -5.788  1.00 97.05           C  
ATOM   1564  C   THR B 195      -2.591 -21.884  -4.668  1.00 97.05           C  
ATOM   1565  CB  THR B 195      -0.467 -23.032  -5.335  1.00 97.05           C  
ATOM   1566  O   THR B 195      -2.402 -21.061  -3.770  1.00 97.05           O  
ATOM   1567  CG2 THR B 195       0.433 -23.424  -6.502  1.00 97.05           C  
ATOM   1568  OG1 THR B 195       0.329 -22.405  -4.321  1.00 97.05           O  
ATOM   1569  N   GLY B 196      -3.699 -22.595  -4.848  1.00 96.25           N  
ATOM   1570  CA  GLY B 196      -4.686 -22.469  -3.788  1.00 96.25           C  
ATOM   1571  C   GLY B 196      -5.955 -23.255  -4.057  1.00 96.25           C  
ATOM   1572  O   GLY B 196      -5.931 -24.253  -4.781  1.00 96.25           O  
ATOM   1573  N   HIS B 197      -6.997 -22.838  -3.305  1.00 94.75           N  
ATOM   1574  CA  HIS B 197      -8.252 -23.580  -3.358  1.00 94.75           C  
ATOM   1575  C   HIS B 197      -9.449 -22.636  -3.411  1.00 94.75           C  
ATOM   1576  CB  HIS B 197      -8.373 -24.515  -2.154  1.00 94.75           C  
ATOM   1577  O   HIS B 197      -9.422 -21.559  -2.811  1.00 94.75           O  
ATOM   1578  CG  HIS B 197      -7.311 -25.566  -2.101  1.00 94.75           C  
ATOM   1579  CD2 HIS B 197      -7.348 -26.884  -2.410  1.00 94.75           C  
ATOM   1580  ND1 HIS B 197      -6.024 -25.303  -1.684  1.00 94.75           N  
ATOM   1581  CE1 HIS B 197      -5.313 -26.417  -1.741  1.00 94.75           C  
ATOM   1582  NE2 HIS B 197      -6.093 -27.391  -2.178  1.00 94.75           N  
ATOM   1583  N   ILE B 198     -10.524 -23.221  -4.052  1.00 94.03           N  
ATOM   1584  CA  ILE B 198     -11.805 -22.523  -4.015  1.00 94.03           C  
ATOM   1585  C   ILE B 198     -12.594 -22.958  -2.782  1.00 94.03           C  
ATOM   1586  CB  ILE B 198     -12.627 -22.782  -5.297  1.00 94.03           C  
ATOM   1587  O   ILE B 198     -12.661 -24.149  -2.469  1.00 94.03           O  
ATOM   1588  CG1 ILE B 198     -11.934 -22.156  -6.512  1.00 94.03           C  
ATOM   1589  CG2 ILE B 198     -14.053 -22.245  -5.142  1.00 94.03           C  
ATOM   1590  CD1 ILE B 198     -12.624 -22.449  -7.838  1.00 94.03           C  
ATOM   1591  N   HIS B 199     -13.092 -21.951  -2.125  1.00 88.24           N  
ATOM   1592  CA  HIS B 199     -13.924 -22.219  -0.958  1.00 88.24           C  
ATOM   1593  C   HIS B 199     -15.305 -21.591  -1.110  1.00 88.24           C  
ATOM   1594  CB  HIS B 199     -13.248 -21.699   0.312  1.00 88.24           C  
ATOM   1595  O   HIS B 199     -15.423 -20.424  -1.492  1.00 88.24           O  
ATOM   1596  CG  HIS B 199     -12.075 -22.519   0.747  1.00 88.24           C  
ATOM   1597  CD2 HIS B 199     -10.745 -22.279   0.671  1.00 88.24           C  
ATOM   1598  ND1 HIS B 199     -12.211 -23.756   1.339  1.00 88.24           N  
ATOM   1599  CE1 HIS B 199     -11.011 -24.241   1.610  1.00 88.24           C  
ATOM   1600  NE2 HIS B 199     -10.104 -23.364   1.215  1.00 88.24           N  
ATOM   1601  N   VAL B 200     -16.260 -22.479  -0.837  1.00 84.73           N  
ATOM   1602  CA  VAL B 200     -17.634 -21.988  -0.859  1.00 84.73           C  
ATOM   1603  C   VAL B 200     -18.168 -21.879   0.568  1.00 84.73           C  
ATOM   1604  CB  VAL B 200     -18.550 -22.904  -1.702  1.00 84.73           C  
ATOM   1605  O   VAL B 200     -18.146 -22.855   1.321  1.00 84.73           O  
ATOM   1606  CG1 VAL B 200     -19.968 -22.339  -1.765  1.00 84.73           C  
ATOM   1607  CG2 VAL B 200     -17.979 -23.082  -3.107  1.00 84.73           C  
ATOM   1608  N   TYR B 201     -18.563 -20.672   0.898  1.00 76.20           N  
ATOM   1609  CA  TYR B 201     -19.024 -20.439   2.262  1.00 76.20           C  
ATOM   1610  C   TYR B 201     -20.532 -20.219   2.298  1.00 76.20           C  
ATOM   1611  CB  TYR B 201     -18.305 -19.233   2.874  1.00 76.20           C  
ATOM   1612  O   TYR B 201     -21.061 -19.383   1.561  1.00 76.20           O  
ATOM   1613  CG  TYR B 201     -16.807 -19.394   2.951  1.00 76.20           C  
ATOM   1614  CD1 TYR B 201     -16.209 -20.023   4.042  1.00 76.20           C  
ATOM   1615  CD2 TYR B 201     -15.985 -18.918   1.936  1.00 76.20           C  
ATOM   1616  CE1 TYR B 201     -14.828 -20.172   4.118  1.00 76.20           C  
ATOM   1617  CE2 TYR B 201     -14.603 -19.062   2.001  1.00 76.20           C  
ATOM   1618  OH  TYR B 201     -12.667 -19.834   3.165  1.00 76.20           O  
ATOM   1619  CZ  TYR B 201     -14.035 -19.689   3.095  1.00 76.20           C  
ATOM   1620  N   ASP B 202     -21.085 -21.220   2.979  1.00 70.18           N  
ATOM   1621  CA  ASP B 202     -22.530 -21.105   3.149  1.00 70.18           C  
ATOM   1622  C   ASP B 202     -22.874 -20.332   4.421  1.00 70.18           C  
ATOM   1623  CB  ASP B 202     -23.178 -22.491   3.185  1.00 70.18           C  
ATOM   1624  O   ASP B 202     -22.265 -20.550   5.470  1.00 70.18           O  
ATOM   1625  CG  ASP B 202     -23.440 -23.058   1.801  1.00 70.18           C  
ATOM   1626  OD1 ASP B 202     -23.410 -22.294   0.812  1.00 70.18           O  
ATOM   1627  OD2 ASP B 202     -23.682 -24.280   1.698  1.00 70.18           O  
ATOM   1628  N   THR B 203     -23.316 -19.142   4.266  1.00 57.51           N  
ATOM   1629  CA  THR B 203     -23.752 -18.402   5.445  1.00 57.51           C  
ATOM   1630  C   THR B 203     -24.971 -19.065   6.080  1.00 57.51           C  
ATOM   1631  CB  THR B 203     -24.084 -16.939   5.096  1.00 57.51           C  
ATOM   1632  O   THR B 203     -25.965 -19.328   5.401  1.00 57.51           O  
ATOM   1633  CG2 THR B 203     -22.838 -16.187   4.639  1.00 57.51           C  
ATOM   1634  OG1 THR B 203     -25.056 -16.914   4.043  1.00 57.51           O  
ATOM   1635  N   ASN B 204     -24.848 -20.233   6.768  1.00 52.71           N  
ATOM   1636  CA  ASN B 204     -25.961 -20.885   7.450  1.00 52.71           C  
ATOM   1637  C   ASN B 204     -26.838 -19.875   8.185  1.00 52.71           C  
ATOM   1638  CB  ASN B 204     -25.445 -21.948   8.423  1.00 52.71           C  
ATOM   1639  O   ASN B 204     -27.262 -20.121   9.315  1.00 52.71           O  
ATOM   1640  CG  ASN B 204     -25.395 -23.331   7.804  1.00 52.71           C  
ATOM   1641  ND2 ASN B 204     -24.879 -24.297   8.554  1.00 52.71           N  
ATOM   1642  OD1 ASN B 204     -25.815 -23.528   6.661  1.00 52.71           O  
ATOM   1643  N   SER B 205     -26.694 -18.649   7.967  1.00 51.36           N  
ATOM   1644  CA  SER B 205     -27.620 -17.899   8.810  1.00 51.36           C  
ATOM   1645  C   SER B 205     -29.065 -18.304   8.540  1.00 51.36           C  
ATOM   1646  CB  SER B 205     -27.452 -16.395   8.584  1.00 51.36           C  
ATOM   1647  O   SER B 205     -29.488 -18.383   7.385  1.00 51.36           O  
ATOM   1648  OG  SER B 205     -27.669 -16.064   7.223  1.00 51.36           O  
ATOM   1649  N   ASN B 206     -29.607 -19.286   9.375  1.00 47.55           N  
ATOM   1650  CA  ASN B 206     -30.981 -19.769   9.450  1.00 47.55           C  
ATOM   1651  C   ASN B 206     -31.985 -18.642   9.227  1.00 47.55           C  
ATOM   1652  CB  ASN B 206     -31.237 -20.450  10.797  1.00 47.55           C  
ATOM   1653  O   ASN B 206     -33.194 -18.878   9.203  1.00 47.55           O  
ATOM   1654  CG  ASN B 206     -30.848 -21.915  10.794  1.00 47.55           C  
ATOM   1655  ND2 ASN B 206     -30.843 -22.529  11.971  1.00 47.55           N  
ATOM   1656  OD1 ASN B 206     -30.554 -22.490   9.743  1.00 47.55           O  
ATOM   1657  N   GLN B 207     -31.735 -17.461   9.851  1.00 47.40           N  
ATOM   1658  CA  GLN B 207     -32.947 -16.650   9.906  1.00 47.40           C  
ATOM   1659  C   GLN B 207     -33.294 -16.086   8.532  1.00 47.40           C  
ATOM   1660  CB  GLN B 207     -32.787 -15.512  10.916  1.00 47.40           C  
ATOM   1661  O   GLN B 207     -32.525 -15.311   7.960  1.00 47.40           O  
ATOM   1662  CG  GLN B 207     -33.096 -15.915  12.351  1.00 47.40           C  
ATOM   1663  CD  GLN B 207     -34.021 -14.936  13.050  1.00 47.40           C  
ATOM   1664  NE2 GLN B 207     -34.559 -15.342  14.195  1.00 47.40           N  
ATOM   1665  OE1 GLN B 207     -34.249 -13.823  12.564  1.00 47.40           O  
ATOM   1666  N   PRO B 208     -33.853 -17.004   7.679  1.00 46.35           N  
ATOM   1667  CA  PRO B 208     -34.375 -16.282   6.516  1.00 46.35           C  
ATOM   1668  C   PRO B 208     -35.013 -14.946   6.889  1.00 46.35           C  
ATOM   1669  CB  PRO B 208     -35.419 -17.244   5.943  1.00 46.35           C  
ATOM   1670  O   PRO B 208     -35.958 -14.908   7.681  1.00 46.35           O  
ATOM   1671  CG  PRO B 208     -35.601 -18.285   7.001  1.00 46.35           C  
ATOM   1672  CD  PRO B 208     -34.609 -18.027   8.098  1.00 46.35           C  
ATOM   1673  N   GLN B 209     -34.216 -13.942   7.327  1.00 44.57           N  
ATOM   1674  CA  GLN B 209     -35.123 -12.845   7.646  1.00 44.57           C  
ATOM   1675  C   GLN B 209     -36.258 -12.756   6.631  1.00 44.57           C  
ATOM   1676  CB  GLN B 209     -34.363 -11.519   7.701  1.00 44.57           C  
ATOM   1677  O   GLN B 209     -37.398 -13.116   6.933  1.00 44.57           O  
ATOM   1678  CG  GLN B 209     -34.006 -11.072   9.112  1.00 44.57           C  
ATOM   1679  CD  GLN B 209     -33.148  -9.821   9.132  1.00 44.57           C  
ATOM   1680  NE2 GLN B 209     -32.793  -9.364  10.329  1.00 44.57           N  
ATOM   1681  OE1 GLN B 209     -32.806  -9.269   8.081  1.00 44.57           O  
ATOM   1682  N   CYS B 210     -36.352 -11.799   5.587  1.00 52.69           N  
ATOM   1683  CA  CYS B 210     -37.385 -11.436   4.624  1.00 52.69           C  
ATOM   1684  C   CYS B 210     -37.419 -12.423   3.463  1.00 52.69           C  
ATOM   1685  CB  CYS B 210     -37.153 -10.021   4.096  1.00 52.69           C  
ATOM   1686  O   CYS B 210     -38.020 -12.144   2.423  1.00 52.69           O  
ATOM   1687  SG  CYS B 210     -38.676  -9.098   3.794  1.00 52.69           S  
ATOM   1688  N   GLY B 211     -37.367 -13.757   3.674  1.00 49.77           N  
ATOM   1689  CA  GLY B 211     -37.562 -14.780   2.660  1.00 49.77           C  
ATOM   1690  C   GLY B 211     -36.421 -14.856   1.663  1.00 49.77           C  
ATOM   1691  O   GLY B 211     -36.479 -15.627   0.702  1.00 49.77           O  
ATOM   1692  N   TYR B 212     -35.412 -13.878   1.608  1.00 49.13           N  
ATOM   1693  CA  TYR B 212     -34.369 -13.989   0.594  1.00 49.13           C  
ATOM   1694  C   TYR B 212     -33.103 -14.604   1.179  1.00 49.13           C  
ATOM   1695  CB  TYR B 212     -34.052 -12.615  -0.005  1.00 49.13           C  
ATOM   1696  O   TYR B 212     -32.630 -14.181   2.236  1.00 49.13           O  
ATOM   1697  CG  TYR B 212     -35.050 -12.160  -1.042  1.00 49.13           C  
ATOM   1698  CD1 TYR B 212     -34.930 -12.556  -2.372  1.00 49.13           C  
ATOM   1699  CD2 TYR B 212     -36.113 -11.334  -0.695  1.00 49.13           C  
ATOM   1700  CE1 TYR B 212     -35.846 -12.138  -3.332  1.00 49.13           C  
ATOM   1701  CE2 TYR B 212     -37.035 -10.909  -1.646  1.00 49.13           C  
ATOM   1702  OH  TYR B 212     -37.803 -10.900  -3.906  1.00 49.13           O  
ATOM   1703  CZ  TYR B 212     -36.894 -11.317  -2.960  1.00 49.13           C  
ATOM   1704  N   LYS B 213     -32.826 -15.901   0.923  1.00 57.11           N  
ATOM   1705  CA  LYS B 213     -31.572 -16.562   1.274  1.00 57.11           C  
ATOM   1706  C   LYS B 213     -30.388 -15.899   0.577  1.00 57.11           C  
ATOM   1707  CB  LYS B 213     -31.629 -18.047   0.912  1.00 57.11           C  
ATOM   1708  O   LYS B 213     -30.420 -15.676  -0.635  1.00 57.11           O  
ATOM   1709  CG  LYS B 213     -31.888 -18.964   2.099  1.00 57.11           C  
ATOM   1710  CD  LYS B 213     -31.861 -20.430   1.688  1.00 57.11           C  
ATOM   1711  CE  LYS B 213     -32.227 -21.344   2.851  1.00 57.11           C  
ATOM   1712  NZ  LYS B 213     -32.254 -22.780   2.440  1.00 57.11           N  
ATOM   1713  N   LYS B 214     -29.380 -15.426   1.366  1.00 63.05           N  
ATOM   1714  CA  LYS B 214     -28.171 -14.852   0.783  1.00 63.05           C  
ATOM   1715  C   LYS B 214     -27.324 -15.925   0.106  1.00 63.05           C  
ATOM   1716  CB  LYS B 214     -27.348 -14.132   1.853  1.00 63.05           C  
ATOM   1717  O   LYS B 214     -27.117 -17.005   0.665  1.00 63.05           O  
ATOM   1718  CG  LYS B 214     -27.382 -12.615   1.743  1.00 63.05           C  
ATOM   1719  CD  LYS B 214     -26.531 -11.957   2.823  1.00 63.05           C  
ATOM   1720  CE  LYS B 214     -26.637 -10.439   2.772  1.00 63.05           C  
ATOM   1721  NZ  LYS B 214     -25.993  -9.799   3.958  1.00 63.05           N  
ATOM   1722  N   PRO B 215     -27.031 -15.642  -1.140  1.00 69.50           N  
ATOM   1723  CA  PRO B 215     -26.212 -16.623  -1.856  1.00 69.50           C  
ATOM   1724  C   PRO B 215     -24.874 -16.888  -1.170  1.00 69.50           C  
ATOM   1725  CB  PRO B 215     -26.004 -15.975  -3.227  1.00 69.50           C  
ATOM   1726  O   PRO B 215     -24.331 -16.003  -0.504  1.00 69.50           O  
ATOM   1727  CG  PRO B 215     -26.362 -14.537  -3.028  1.00 69.50           C  
ATOM   1728  CD  PRO B 215     -27.136 -14.412  -1.747  1.00 69.50           C  
ATOM   1729  N   PRO B 216     -24.459 -18.161  -1.176  1.00 77.51           N  
ATOM   1730  CA  PRO B 216     -23.149 -18.473  -0.599  1.00 77.51           C  
ATOM   1731  C   PRO B 216     -22.016 -17.677  -1.242  1.00 77.51           C  
ATOM   1732  CB  PRO B 216     -22.990 -19.970  -0.875  1.00 77.51           C  
ATOM   1733  O   PRO B 216     -22.086 -17.343  -2.427  1.00 77.51           O  
ATOM   1734  CG  PRO B 216     -23.989 -20.269  -1.946  1.00 77.51           C  
ATOM   1735  CD  PRO B 216     -24.998 -19.157  -1.982  1.00 77.51           C  
ATOM   1736  N   MET B 217     -21.063 -17.301  -0.423  1.00 82.10           N  
ATOM   1737  CA  MET B 217     -19.892 -16.582  -0.917  1.00 82.10           C  
ATOM   1738  C   MET B 217     -18.800 -17.553  -1.351  1.00 82.10           C  
ATOM   1739  CB  MET B 217     -19.352 -15.633   0.155  1.00 82.10           C  
ATOM   1740  O   MET B 217     -18.432 -18.458  -0.599  1.00 82.10           O  
ATOM   1741  CG  MET B 217     -18.219 -14.742  -0.330  1.00 82.10           C  
ATOM   1742  SD  MET B 217     -17.613 -13.604   0.975  1.00 82.10           S  
ATOM   1743  CE  MET B 217     -16.518 -14.722   1.892  1.00 82.10           C  
ATOM   1744  N   THR B 218     -18.416 -17.446  -2.620  1.00 88.93           N  
ATOM   1745  CA  THR B 218     -17.326 -18.247  -3.166  1.00 88.93           C  
ATOM   1746  C   THR B 218     -16.040 -17.430  -3.244  1.00 88.93           C  
ATOM   1747  CB  THR B 218     -17.678 -18.790  -4.564  1.00 88.93           C  
ATOM   1748  O   THR B 218     -16.038 -16.313  -3.767  1.00 88.93           O  
ATOM   1749  CG2 THR B 218     -16.620 -19.774  -5.054  1.00 88.93           C  
ATOM   1750  OG1 THR B 218     -18.945 -19.456  -4.507  1.00 88.93           O  
ATOM   1751  N   CYS B 219     -14.985 -18.025  -2.651  1.00 93.63           N  
ATOM   1752  CA  CYS B 219     -13.714 -17.309  -2.651  1.00 93.63           C  
ATOM   1753  C   CYS B 219     -12.577 -18.216  -3.108  1.00 93.63           C  
ATOM   1754  CB  CYS B 219     -13.409 -16.757  -1.259  1.00 93.63           C  
ATOM   1755  O   CYS B 219     -12.618 -19.428  -2.890  1.00 93.63           O  
ATOM   1756  SG  CYS B 219     -14.614 -15.543  -0.678  1.00 93.63           S  
ATOM   1757  N   LEU B 220     -11.636 -17.591  -3.725  1.00 96.75           N  
ATOM   1758  CA  LEU B 220     -10.389 -18.258  -4.082  1.00 96.75           C  
ATOM   1759  C   LEU B 220      -9.253 -17.812  -3.168  1.00 96.75           C  
ATOM   1760  CB  LEU B 220     -10.028 -17.973  -5.542  1.00 96.75           C  
ATOM   1761  O   LEU B 220      -8.895 -16.632  -3.146  1.00 96.75           O  
ATOM   1762  CG  LEU B 220      -8.712 -18.569  -6.044  1.00 96.75           C  
ATOM   1763  CD1 LEU B 220      -8.763 -20.092  -5.983  1.00 96.75           C  
ATOM   1764  CD2 LEU B 220      -8.417 -18.095  -7.463  1.00 96.75           C  
ATOM   1765  N   VAL B 221      -8.690 -18.780  -2.411  1.00 96.73           N  
ATOM   1766  CA  VAL B 221      -7.577 -18.517  -1.506  1.00 96.73           C  
ATOM   1767  C   VAL B 221      -6.267 -18.960  -2.154  1.00 96.73           C  
ATOM   1768  CB  VAL B 221      -7.768 -19.231  -0.149  1.00 96.73           C  
ATOM   1769  O   VAL B 221      -6.076 -20.146  -2.434  1.00 96.73           O  
ATOM   1770  CG1 VAL B 221      -6.625 -18.890   0.806  1.00 96.73           C  
ATOM   1771  CG2 VAL B 221      -9.114 -18.854   0.467  1.00 96.73           C  
ATOM   1772  N   LEU B 222      -5.330 -17.980  -2.241  1.00 97.97           N  
ATOM   1773  CA  LEU B 222      -4.134 -18.262  -3.027  1.00 97.97           C  
ATOM   1774  C   LEU B 222      -2.873 -17.935  -2.235  1.00 97.97           C  
ATOM   1775  CB  LEU B 222      -4.151 -17.466  -4.334  1.00 97.97           C  
ATOM   1776  O   LEU B 222      -2.849 -16.967  -1.471  1.00 97.97           O  
ATOM   1777  CG  LEU B 222      -5.253 -17.824  -5.333  1.00 97.97           C  
ATOM   1778  CD1 LEU B 222      -5.350 -16.760  -6.421  1.00 97.97           C  
ATOM   1779  CD2 LEU B 222      -4.997 -19.198  -5.943  1.00 97.97           C  
ATOM   1780  N   ILE B 223      -1.870 -18.722  -2.454  1.00 97.77           N  
ATOM   1781  CA  ILE B 223      -0.487 -18.356  -2.169  1.00 97.77           C  
ATOM   1782  C   ILE B 223       0.219 -17.957  -3.463  1.00 97.77           C  
ATOM   1783  CB  ILE B 223       0.273 -19.511  -1.478  1.00 97.77           C  
ATOM   1784  O   ILE B 223       0.290 -18.747  -4.407  1.00 97.77           O  
ATOM   1785  CG1 ILE B 223      -0.401 -19.874  -0.150  1.00 97.77           C  
ATOM   1786  CG2 ILE B 223       1.743 -19.137  -1.262  1.00 97.77           C  
ATOM   1787  CD1 ILE B 223       0.164 -21.125   0.509  1.00 97.77           C  
ATOM   1788  N   CYS B 224       0.695 -16.795  -3.487  1.00 98.12           N  
ATOM   1789  CA  CYS B 224       1.355 -16.283  -4.683  1.00 98.12           C  
ATOM   1790  C   CYS B 224       2.849 -16.098  -4.443  1.00 98.12           C  
ATOM   1791  CB  CYS B 224       0.730 -14.957  -5.115  1.00 98.12           C  
ATOM   1792  O   CYS B 224       3.251 -15.302  -3.593  1.00 98.12           O  
ATOM   1793  SG  CYS B 224      -1.047 -15.056  -5.421  1.00 98.12           S  
ATOM   1794  N   GLU B 225       3.620 -16.738  -5.275  1.00 96.87           N  
ATOM   1795  CA  GLU B 225       5.071 -16.699  -5.126  1.00 96.87           C  
ATOM   1796  C   GLU B 225       5.742 -16.175  -6.393  1.00 96.87           C  
ATOM   1797  CB  GLU B 225       5.614 -18.089  -4.781  1.00 96.87           C  
ATOM   1798  O   GLU B 225       5.613 -16.772  -7.463  1.00 96.87           O  
ATOM   1799  CG  GLU B 225       5.141 -18.616  -3.434  1.00 96.87           C  
ATOM   1800  CD  GLU B 225       5.619 -20.029  -3.142  1.00 96.87           C  
ATOM   1801  OE1 GLU B 225       5.781 -20.381  -1.951  1.00 96.87           O  
ATOM   1802  OE2 GLU B 225       5.835 -20.791  -4.111  1.00 96.87           O  
ATOM   1803  N   PRO B 226       6.466 -15.049  -6.270  1.00 95.91           N  
ATOM   1804  CA  PRO B 226       7.224 -14.586  -7.435  1.00 95.91           C  
ATOM   1805  C   PRO B 226       8.366 -15.528  -7.809  1.00 95.91           C  
ATOM   1806  CB  PRO B 226       7.763 -13.225  -6.986  1.00 95.91           C  
ATOM   1807  O   PRO B 226       8.973 -16.147  -6.931  1.00 95.91           O  
ATOM   1808  CG  PRO B 226       7.729 -13.274  -5.493  1.00 95.91           C  
ATOM   1809  CD  PRO B 226       6.689 -14.273  -5.072  1.00 95.91           C  
ATOM   1810  N   ILE B 227       8.608 -15.657  -9.042  1.00 94.25           N  
ATOM   1811  CA  ILE B 227       9.717 -16.472  -9.525  1.00 94.25           C  
ATOM   1812  C   ILE B 227      10.957 -15.600  -9.709  1.00 94.25           C  
ATOM   1813  CB  ILE B 227       9.361 -17.183 -10.850  1.00 94.25           C  
ATOM   1814  O   ILE B 227      10.963 -14.686 -10.537  1.00 94.25           O  
ATOM   1815  CG1 ILE B 227       8.075 -18.002 -10.687  1.00 94.25           C  
ATOM   1816  CG2 ILE B 227      10.519 -18.070 -11.315  1.00 94.25           C  
ATOM   1817  CD1 ILE B 227       7.564 -18.617 -11.983  1.00 94.25           C  
ATOM   1818  N   PRO B 228      12.014 -15.907  -9.000  1.00 88.19           N  
ATOM   1819  CA  PRO B 228      13.214 -15.070  -9.073  1.00 88.19           C  
ATOM   1820  C   PRO B 228      13.930 -15.182 -10.417  1.00 88.19           C  
ATOM   1821  CB  PRO B 228      14.090 -15.611  -7.940  1.00 88.19           C  
ATOM   1822  O   PRO B 228      13.960 -16.259 -11.017  1.00 88.19           O  
ATOM   1823  CG  PRO B 228      13.587 -16.997  -7.697  1.00 88.19           C  
ATOM   1824  CD  PRO B 228      12.157 -17.072  -8.150  1.00 88.19           C  
ATOM   1825  N   HIS B 229      14.429 -13.986 -10.869  1.00 87.97           N  
ATOM   1826  CA  HIS B 229      15.309 -13.998 -12.032  1.00 87.97           C  
ATOM   1827  C   HIS B 229      16.644 -14.659 -11.706  1.00 87.97           C  
ATOM   1828  CB  HIS B 229      15.538 -12.576 -12.545  1.00 87.97           C  
ATOM   1829  O   HIS B 229      17.185 -14.469 -10.614  1.00 87.97           O  
ATOM   1830  CG  HIS B 229      16.118 -12.521 -13.922  1.00 87.97           C  
ATOM   1831  CD2 HIS B 229      15.531 -12.325 -15.127  1.00 87.97           C  
ATOM   1832  ND1 HIS B 229      17.464 -12.681 -14.170  1.00 87.97           N  
ATOM   1833  CE1 HIS B 229      17.681 -12.586 -15.471  1.00 87.97           C  
ATOM   1834  NE2 HIS B 229      16.524 -12.370 -16.074  1.00 87.97           N  
ATOM   1835  N   PRO B 230      17.124 -15.515 -12.608  1.00 86.44           N  
ATOM   1836  CA  PRO B 230      18.371 -16.233 -12.332  1.00 86.44           C  
ATOM   1837  C   PRO B 230      19.514 -15.299 -11.939  1.00 86.44           C  
ATOM   1838  CB  PRO B 230      18.673 -16.937 -13.657  1.00 86.44           C  
ATOM   1839  O   PRO B 230      20.408 -15.695 -11.188  1.00 86.44           O  
ATOM   1840  CG  PRO B 230      17.389 -16.882 -14.421  1.00 86.44           C  
ATOM   1841  CD  PRO B 230      16.523 -15.811 -13.821  1.00 86.44           C  
ATOM   1842  N   SER B 231      19.459 -14.088 -12.437  1.00 81.77           N  
ATOM   1843  CA  SER B 231      20.503 -13.124 -12.107  1.00 81.77           C  
ATOM   1844  C   SER B 231      20.346 -12.605 -10.681  1.00 81.77           C  
ATOM   1845  CB  SER B 231      20.482 -11.953 -13.090  1.00 81.77           C  
ATOM   1846  O   SER B 231      21.271 -12.009 -10.127  1.00 81.77           O  
ATOM   1847  OG  SER B 231      19.207 -11.334 -13.107  1.00 81.77           O  
ATOM   1848  N   ASN B 232      19.215 -12.910 -10.141  1.00 75.86           N  
ATOM   1849  CA  ASN B 232      18.919 -12.365  -8.820  1.00 75.86           C  
ATOM   1850  C   ASN B 232      19.036 -13.432  -7.735  1.00 75.86           C  
ATOM   1851  CB  ASN B 232      17.525 -11.736  -8.798  1.00 75.86           C  
ATOM   1852  O   ASN B 232      18.612 -13.216  -6.598  1.00 75.86           O  
ATOM   1853  CG  ASN B 232      17.429 -10.499  -9.670  1.00 75.86           C  
ATOM   1854  ND2 ASN B 232      16.206 -10.085  -9.979  1.00 75.86           N  
ATOM   1855  OD1 ASN B 232      18.446  -9.922 -10.065  1.00 75.86           O  
ATOM   1856  N   ILE B 233      19.605 -14.480  -8.074  1.00 73.05           N  
ATOM   1857  CA  ILE B 233      19.809 -15.515  -7.066  1.00 73.05           C  
ATOM   1858  C   ILE B 233      21.056 -15.195  -6.243  1.00 73.05           C  
ATOM   1859  CB  ILE B 233      19.936 -16.914  -7.709  1.00 73.05           C  
ATOM   1860  O   ILE B 233      22.166 -15.154  -6.779  1.00 73.05           O  
ATOM   1861  CG1 ILE B 233      18.667 -17.255  -8.500  1.00 73.05           C  
ATOM   1862  CG2 ILE B 233      20.218 -17.975  -6.642  1.00 73.05           C  
ATOM   1863  CD1 ILE B 233      18.783 -18.518  -9.341  1.00 73.05           C  
ATOM   1864  N   GLU B 234      20.897 -14.922  -5.000  1.00 68.13           N  
ATOM   1865  CA  GLU B 234      21.964 -14.435  -4.130  1.00 68.13           C  
ATOM   1866  C   GLU B 234      22.579 -15.573  -3.321  1.00 68.13           C  
ATOM   1867  CB  GLU B 234      21.438 -13.346  -3.192  1.00 68.13           C  
ATOM   1868  O   GLU B 234      23.719 -15.471  -2.863  1.00 68.13           O  
ATOM   1869  CG  GLU B 234      21.010 -12.072  -3.906  1.00 68.13           C  
ATOM   1870  CD  GLU B 234      20.511 -10.992  -2.959  1.00 68.13           C  
ATOM   1871  OE1 GLU B 234      20.148  -9.891  -3.432  1.00 68.13           O  
ATOM   1872  OE2 GLU B 234      20.483 -11.249  -1.735  1.00 68.13           O  
ATOM   1873  N   ILE B 235      21.919 -16.685  -3.210  1.00 67.16           N  
ATOM   1874  CA  ILE B 235      22.370 -17.786  -2.365  1.00 67.16           C  
ATOM   1875  C   ILE B 235      23.000 -18.875  -3.229  1.00 67.16           C  
ATOM   1876  CB  ILE B 235      21.208 -18.370  -1.530  1.00 67.16           C  
ATOM   1877  O   ILE B 235      22.511 -19.171  -4.321  1.00 67.16           O  
ATOM   1878  CG1 ILE B 235      20.505 -17.258  -0.742  1.00 67.16           C  
ATOM   1879  CG2 ILE B 235      21.716 -19.469  -0.592  1.00 67.16           C  
ATOM   1880  CD1 ILE B 235      19.134 -17.650  -0.208  1.00 67.16           C  
ATOM   1881  N   PRO B 236      24.065 -19.362  -2.627  1.00 74.95           N  
ATOM   1882  CA  PRO B 236      24.663 -20.481  -3.359  1.00 74.95           C  
ATOM   1883  C   PRO B 236      23.697 -21.649  -3.544  1.00 74.95           C  
ATOM   1884  CB  PRO B 236      25.847 -20.887  -2.477  1.00 74.95           C  
ATOM   1885  O   PRO B 236      22.906 -21.949  -2.646  1.00 74.95           O  
ATOM   1886  CG  PRO B 236      25.911 -19.836  -1.416  1.00 74.95           C  
ATOM   1887  CD  PRO B 236      24.647 -19.026  -1.471  1.00 74.95           C  
ATOM   1888  N   LEU B 237      23.727 -22.143  -4.699  1.00 82.78           N  
ATOM   1889  CA  LEU B 237      22.830 -23.253  -5.005  1.00 82.78           C  
ATOM   1890  C   LEU B 237      23.246 -24.512  -4.251  1.00 82.78           C  
ATOM   1891  CB  LEU B 237      22.812 -23.528  -6.510  1.00 82.78           C  
ATOM   1892  O   LEU B 237      24.437 -24.743  -4.030  1.00 82.78           O  
ATOM   1893  CG  LEU B 237      22.263 -22.409  -7.397  1.00 82.78           C  
ATOM   1894  CD1 LEU B 237      22.738 -22.591  -8.835  1.00 82.78           C  
ATOM   1895  CD2 LEU B 237      20.740 -22.373  -7.333  1.00 82.78           C  
ATOM   1896  N   ASP B 238      22.308 -25.240  -3.843  1.00 82.33           N  
ATOM   1897  CA  ASP B 238      22.558 -26.479  -3.111  1.00 82.33           C  
ATOM   1898  C   ASP B 238      23.187 -27.534  -4.018  1.00 82.33           C  
ATOM   1899  CB  ASP B 238      21.261 -27.014  -2.502  1.00 82.33           C  
ATOM   1900  O   ASP B 238      23.204 -27.380  -5.241  1.00 82.33           O  
ATOM   1901  CG  ASP B 238      20.282 -27.524  -3.545  1.00 82.33           C  
ATOM   1902  OD1 ASP B 238      20.590 -28.519  -4.236  1.00 82.33           O  
ATOM   1903  OD2 ASP B 238      19.194 -26.923  -3.680  1.00 82.33           O  
ATOM   1904  N   SER B 239      23.792 -28.650  -3.363  1.00 87.43           N  
ATOM   1905  CA  SER B 239      24.531 -29.684  -4.079  1.00 87.43           C  
ATOM   1906  C   SER B 239      23.606 -30.514  -4.963  1.00 87.43           C  
ATOM   1907  CB  SER B 239      25.264 -30.598  -3.096  1.00 87.43           C  
ATOM   1908  O   SER B 239      24.067 -31.235  -5.850  1.00 87.43           O  
ATOM   1909  OG  SER B 239      24.344 -31.294  -2.274  1.00 87.43           O  
ATOM   1910  N   LYS B 240      22.309 -30.424  -4.787  1.00 93.96           N  
ATOM   1911  CA  LYS B 240      21.339 -31.183  -5.572  1.00 93.96           C  
ATOM   1912  C   LYS B 240      20.661 -30.297  -6.614  1.00 93.96           C  
ATOM   1913  CB  LYS B 240      20.287 -31.816  -4.659  1.00 93.96           C  
ATOM   1914  O   LYS B 240      19.510 -30.534  -6.984  1.00 93.96           O  
ATOM   1915  CG  LYS B 240      20.854 -32.820  -3.666  1.00 93.96           C  
ATOM   1916  CD  LYS B 240      19.751 -33.489  -2.856  1.00 93.96           C  
ATOM   1917  CE  LYS B 240      20.316 -34.501  -1.869  1.00 93.96           C  
ATOM   1918  NZ  LYS B 240      19.237 -35.165  -1.078  1.00 93.96           N  
ATOM   1919  N   THR B 241      21.324 -29.228  -6.949  1.00 95.02           N  
ATOM   1920  CA  THR B 241      20.801 -28.263  -7.910  1.00 95.02           C  
ATOM   1921  C   THR B 241      21.812 -28.006  -9.024  1.00 95.02           C  
ATOM   1922  CB  THR B 241      20.440 -26.932  -7.225  1.00 95.02           C  
ATOM   1923  O   THR B 241      23.018 -27.948  -8.774  1.00 95.02           O  
ATOM   1924  CG2 THR B 241      19.760 -25.977  -8.201  1.00 95.02           C  
ATOM   1925  OG1 THR B 241      19.551 -27.191  -6.131  1.00 95.02           O  
ATOM   1926  N   PHE B 242      21.331 -27.983 -10.269  1.00 94.57           N  
ATOM   1927  CA  PHE B 242      22.240 -27.643 -11.358  1.00 94.57           C  
ATOM   1928  C   PHE B 242      21.592 -26.648 -12.314  1.00 94.57           C  
ATOM   1929  CB  PHE B 242      22.663 -28.903 -12.120  1.00 94.57           C  
ATOM   1930  O   PHE B 242      20.369 -26.638 -12.472  1.00 94.57           O  
ATOM   1931  CG  PHE B 242      21.559 -29.516 -12.939  1.00 94.57           C  
ATOM   1932  CD1 PHE B 242      20.666 -30.413 -12.366  1.00 94.57           C  
ATOM   1933  CD2 PHE B 242      21.416 -29.196 -14.283  1.00 94.57           C  
ATOM   1934  CE1 PHE B 242      19.643 -30.982 -13.122  1.00 94.57           C  
ATOM   1935  CE2 PHE B 242      20.396 -29.761 -15.044  1.00 94.57           C  
ATOM   1936  CZ  PHE B 242      19.512 -30.654 -14.462  1.00 94.57           C  
ATOM   1937  N   LEU B 243      22.430 -25.839 -12.968  1.00 95.60           N  
ATOM   1938  CA  LEU B 243      21.987 -24.815 -13.908  1.00 95.60           C  
ATOM   1939  C   LEU B 243      22.133 -25.299 -15.347  1.00 95.60           C  
ATOM   1940  CB  LEU B 243      22.784 -23.523 -13.708  1.00 95.60           C  
ATOM   1941  O   LEU B 243      23.094 -25.998 -15.677  1.00 95.60           O  
ATOM   1942  CG  LEU B 243      22.442 -22.701 -12.465  1.00 95.60           C  
ATOM   1943  CD1 LEU B 243      23.622 -21.819 -12.072  1.00 95.60           C  
ATOM   1944  CD2 LEU B 243      21.195 -21.857 -12.709  1.00 95.60           C  
ATOM   1945  N   SER B 244      21.162 -24.992 -16.171  1.00 97.23           N  
ATOM   1946  CA  SER B 244      21.243 -25.291 -17.597  1.00 97.23           C  
ATOM   1947  C   SER B 244      20.705 -24.137 -18.436  1.00 97.23           C  
ATOM   1948  CB  SER B 244      20.470 -26.570 -17.921  1.00 97.23           C  
ATOM   1949  O   SER B 244      19.820 -23.401 -17.994  1.00 97.23           O  
ATOM   1950  OG  SER B 244      19.085 -26.398 -17.675  1.00 97.23           O  
ATOM   1951  N   ARG B 245      21.321 -23.918 -19.591  1.00 97.10           N  
ATOM   1952  CA  ARG B 245      20.874 -22.934 -20.572  1.00 97.10           C  
ATOM   1953  C   ARG B 245      20.454 -23.610 -21.873  1.00 97.10           C  
ATOM   1954  CB  ARG B 245      21.975 -21.908 -20.846  1.00 97.10           C  
ATOM   1955  O   ARG B 245      21.098 -24.561 -22.321  1.00 97.10           O  
ATOM   1956  CG  ARG B 245      21.531 -20.746 -21.720  1.00 97.10           C  
ATOM   1957  CD  ARG B 245      22.643 -19.723 -21.906  1.00 97.10           C  
ATOM   1958  NE  ARG B 245      23.680 -20.214 -22.809  1.00 97.10           N  
ATOM   1959  NH1 ARG B 245      24.690 -18.157 -23.101  1.00 97.10           N  
ATOM   1960  NH2 ARG B 245      25.523 -20.009 -24.164  1.00 97.10           N  
ATOM   1961  CZ  ARG B 245      24.629 -19.459 -23.356  1.00 97.10           C  
ATOM   1962  N   HIS B 246      19.365 -23.087 -22.455  1.00 97.78           N  
ATOM   1963  CA  HIS B 246      18.790 -23.728 -23.633  1.00 97.78           C  
ATOM   1964  C   HIS B 246      18.469 -22.703 -24.715  1.00 97.78           C  
ATOM   1965  CB  HIS B 246      17.528 -24.507 -23.256  1.00 97.78           C  
ATOM   1966  O   HIS B 246      18.178 -21.543 -24.412  1.00 97.78           O  
ATOM   1967  CG  HIS B 246      17.734 -25.477 -22.137  1.00 97.78           C  
ATOM   1968  CD2 HIS B 246      17.726 -25.299 -20.794  1.00 97.78           C  
ATOM   1969  ND1 HIS B 246      17.986 -26.815 -22.348  1.00 97.78           N  
ATOM   1970  CE1 HIS B 246      18.125 -27.420 -21.181  1.00 97.78           C  
ATOM   1971  NE2 HIS B 246      17.971 -26.523 -20.222  1.00 97.78           N  
ATOM   1972  N   SER B 247      18.588 -23.157 -25.969  1.00 95.66           N  
ATOM   1973  CA  SER B 247      18.065 -22.362 -27.076  1.00 95.66           C  
ATOM   1974  C   SER B 247      16.541 -22.314 -27.049  1.00 95.66           C  
ATOM   1975  CB  SER B 247      18.542 -22.927 -28.414  1.00 95.66           C  
ATOM   1976  O   SER B 247      15.909 -22.949 -26.203  1.00 95.66           O  
ATOM   1977  OG  SER B 247      17.975 -24.204 -28.652  1.00 95.66           O  
ATOM   1978  N   LEU B 248      15.926 -21.526 -27.934  1.00 93.89           N  
ATOM   1979  CA  LEU B 248      14.475 -21.375 -27.961  1.00 93.89           C  
ATOM   1980  C   LEU B 248      13.802 -22.667 -28.410  1.00 93.89           C  
ATOM   1981  CB  LEU B 248      14.072 -20.226 -28.890  1.00 93.89           C  
ATOM   1982  O   LEU B 248      12.610 -22.869 -28.166  1.00 93.89           O  
ATOM   1983  CG  LEU B 248      14.513 -18.825 -28.465  1.00 93.89           C  
ATOM   1984  CD1 LEU B 248      14.146 -17.806 -29.539  1.00 93.89           C  
ATOM   1985  CD2 LEU B 248      13.885 -18.449 -27.127  1.00 93.89           C  
ATOM   1986  N   ASP B 249      14.506 -23.473 -29.039  1.00 94.36           N  
ATOM   1987  CA  ASP B 249      13.998 -24.790 -29.411  1.00 94.36           C  
ATOM   1988  C   ASP B 249      14.331 -25.829 -28.341  1.00 94.36           C  
ATOM   1989  CB  ASP B 249      14.570 -25.225 -30.762  1.00 94.36           C  
ATOM   1990  O   ASP B 249      14.249 -27.033 -28.592  1.00 94.36           O  
ATOM   1991  CG  ASP B 249      16.088 -25.251 -30.782  1.00 94.36           C  
ATOM   1992  OD1 ASP B 249      16.720 -24.723 -29.841  1.00 94.36           O  
ATOM   1993  OD2 ASP B 249      16.658 -25.801 -31.749  1.00 94.36           O  
ATOM   1994  N   MET B 250      14.881 -25.390 -27.250  1.00 96.71           N  
ATOM   1995  CA  MET B 250      15.099 -26.157 -26.027  1.00 96.71           C  
ATOM   1996  C   MET B 250      16.263 -27.128 -26.194  1.00 96.71           C  
ATOM   1997  CB  MET B 250      13.832 -26.920 -25.637  1.00 96.71           C  
ATOM   1998  O   MET B 250      16.216 -28.252 -25.691  1.00 96.71           O  
ATOM   1999  CG  MET B 250      12.703 -26.027 -25.152  1.00 96.71           C  
ATOM   2000  SD  MET B 250      13.171 -25.043 -23.675  1.00 96.71           S  
ATOM   2001  CE  MET B 250      13.219 -26.352 -22.420  1.00 96.71           C  
ATOM   2002  N   LYS B 251      17.294 -26.753 -26.852  1.00 97.01           N  
ATOM   2003  CA  LYS B 251      18.552 -27.488 -26.945  1.00 97.01           C  
ATOM   2004  C   LYS B 251      19.576 -26.956 -25.946  1.00 97.01           C  
ATOM   2005  CB  LYS B 251      19.116 -27.410 -28.365  1.00 97.01           C  
ATOM   2006  O   LYS B 251      19.657 -25.748 -25.717  1.00 97.01           O  
ATOM   2007  CG  LYS B 251      18.273 -28.132 -29.406  1.00 97.01           C  
ATOM   2008  CD  LYS B 251      18.911 -28.062 -30.788  1.00 97.01           C  
ATOM   2009  CE  LYS B 251      18.067 -28.781 -31.831  1.00 97.01           C  
ATOM   2010  NZ  LYS B 251      18.663 -28.673 -33.196  1.00 97.01           N  
ATOM   2011  N   PHE B 252      20.363 -27.836 -25.373  1.00 97.74           N  
ATOM   2012  CA  PHE B 252      21.354 -27.443 -24.378  1.00 97.74           C  
ATOM   2013  C   PHE B 252      22.428 -26.561 -25.003  1.00 97.74           C  
ATOM   2014  CB  PHE B 252      21.996 -28.679 -23.740  1.00 97.74           C  
ATOM   2015  O   PHE B 252      23.024 -26.924 -26.019  1.00 97.74           O  
ATOM   2016  CG  PHE B 252      21.093 -29.405 -22.780  1.00 97.74           C  
ATOM   2017  CD1 PHE B 252      21.065 -29.060 -21.434  1.00 97.74           C  
ATOM   2018  CD2 PHE B 252      20.272 -30.434 -23.223  1.00 97.74           C  
ATOM   2019  CE1 PHE B 252      20.230 -29.730 -20.543  1.00 97.74           C  
ATOM   2020  CE2 PHE B 252      19.435 -31.108 -22.339  1.00 97.74           C  
ATOM   2021  CZ  PHE B 252      19.416 -30.755 -20.999  1.00 97.74           C  
ATOM   2022  N   SER B 253      22.596 -25.431 -24.546  1.00 96.50           N  
ATOM   2023  CA  SER B 253      23.708 -24.571 -24.937  1.00 96.50           C  
ATOM   2024  C   SER B 253      24.752 -24.479 -23.829  1.00 96.50           C  
ATOM   2025  CB  SER B 253      23.205 -23.171 -25.292  1.00 96.50           C  
ATOM   2026  O   SER B 253      25.905 -24.126 -24.083  1.00 96.50           O  
ATOM   2027  OG  SER B 253      22.525 -22.588 -24.193  1.00 96.50           O  
ATOM   2028  N   TYR B 254      24.321 -24.764 -22.647  1.00 95.04           N  
ATOM   2029  CA  TYR B 254      25.189 -24.822 -21.476  1.00 95.04           C  
ATOM   2030  C   TYR B 254      24.612 -25.753 -20.416  1.00 95.04           C  
ATOM   2031  CB  TYR B 254      25.392 -23.423 -20.887  1.00 95.04           C  
ATOM   2032  O   TYR B 254      23.393 -25.848 -20.261  1.00 95.04           O  
ATOM   2033  CG  TYR B 254      26.115 -23.421 -19.562  1.00 95.04           C  
ATOM   2034  CD1 TYR B 254      25.409 -23.405 -18.361  1.00 95.04           C  
ATOM   2035  CD2 TYR B 254      27.504 -23.435 -19.508  1.00 95.04           C  
ATOM   2036  CE1 TYR B 254      26.071 -23.402 -17.137  1.00 95.04           C  
ATOM   2037  CE2 TYR B 254      28.177 -23.432 -18.290  1.00 95.04           C  
ATOM   2038  OH  TYR B 254      28.113 -23.412 -15.904  1.00 95.04           O  
ATOM   2039  CZ  TYR B 254      27.452 -23.416 -17.112  1.00 95.04           C  
ATOM   2040  N   CYS B 255      25.452 -26.438 -19.652  1.00 96.03           N  
ATOM   2041  CA  CYS B 255      25.039 -27.266 -18.524  1.00 96.03           C  
ATOM   2042  C   CYS B 255      26.144 -27.351 -17.478  1.00 96.03           C  
ATOM   2043  CB  CYS B 255      24.665 -28.670 -18.999  1.00 96.03           C  
ATOM   2044  O   CYS B 255      27.306 -27.587 -17.813  1.00 96.03           O  
ATOM   2045  SG  CYS B 255      23.857 -29.675 -17.733  1.00 96.03           S  
ATOM   2046  N   ASP B 256      25.738 -27.201 -16.228  1.00 93.27           N  
ATOM   2047  CA  ASP B 256      26.632 -27.225 -15.074  1.00 93.27           C  
ATOM   2048  C   ASP B 256      27.239 -28.612 -14.879  1.00 93.27           C  
ATOM   2049  CB  ASP B 256      25.888 -26.794 -13.809  1.00 93.27           C  
ATOM   2050  O   ASP B 256      26.580 -29.625 -15.123  1.00 93.27           O  
ATOM   2051  CG  ASP B 256      26.807 -26.608 -12.614  1.00 93.27           C  
ATOM   2052  OD1 ASP B 256      27.973 -27.054 -12.667  1.00 93.27           O  
ATOM   2053  OD2 ASP B 256      26.360 -26.012 -11.611  1.00 93.27           O  
ATOM   2054  N   GLU B 257      28.398 -28.723 -14.334  1.00 93.53           N  
ATOM   2055  CA  GLU B 257      29.147 -29.962 -14.143  1.00 93.53           C  
ATOM   2056  C   GLU B 257      28.479 -30.856 -13.102  1.00 93.53           C  
ATOM   2057  CB  GLU B 257      30.590 -29.661 -13.731  1.00 93.53           C  
ATOM   2058  O   GLU B 257      28.725 -32.063 -13.062  1.00 93.53           O  
ATOM   2059  CG  GLU B 257      31.413 -28.990 -14.820  1.00 93.53           C  
ATOM   2060  CD  GLU B 257      32.901 -28.947 -14.508  1.00 93.53           C  
ATOM   2061  OE1 GLU B 257      33.693 -28.526 -15.382  1.00 93.53           O  
ATOM   2062  OE2 GLU B 257      33.277 -29.338 -13.380  1.00 93.53           O  
ATOM   2063  N   ARG B 258      27.658 -30.277 -12.295  1.00 94.41           N  
ATOM   2064  CA  ARG B 258      26.979 -31.016 -11.236  1.00 94.41           C  
ATOM   2065  C   ARG B 258      26.085 -32.107 -11.817  1.00 94.41           C  
ATOM   2066  CB  ARG B 258      26.152 -30.069 -10.364  1.00 94.41           C  
ATOM   2067  O   ARG B 258      25.733 -33.063 -11.122  1.00 94.41           O  
ATOM   2068  CG  ARG B 258      26.980 -29.250  -9.387  1.00 94.41           C  
ATOM   2069  CD  ARG B 258      26.101 -28.462  -8.426  1.00 94.41           C  
ATOM   2070  NE  ARG B 258      25.744 -27.155  -8.971  1.00 94.41           N  
ATOM   2071  NH1 ARG B 258      24.720 -26.401  -7.042  1.00 94.41           N  
ATOM   2072  NH2 ARG B 258      24.822 -25.053  -8.893  1.00 94.41           N  
ATOM   2073  CZ  ARG B 258      25.096 -26.206  -8.301  1.00 94.41           C  
ATOM   2074  N   ILE B 259      25.788 -31.947 -13.040  1.00 96.23           N  
ATOM   2075  CA  ILE B 259      24.888 -32.893 -13.692  1.00 96.23           C  
ATOM   2076  C   ILE B 259      25.530 -34.278 -13.724  1.00 96.23           C  
ATOM   2077  CB  ILE B 259      24.528 -32.435 -15.123  1.00 96.23           C  
ATOM   2078  O   ILE B 259      24.831 -35.293 -13.705  1.00 96.23           O  
ATOM   2079  CG1 ILE B 259      23.331 -33.232 -15.654  1.00 96.23           C  
ATOM   2080  CG2 ILE B 259      25.736 -32.576 -16.055  1.00 96.23           C  
ATOM   2081  CD1 ILE B 259      22.659 -32.605 -16.867  1.00 96.23           C  
ATOM   2082  N   THR B 260      26.820 -34.367 -13.780  1.00 96.35           N  
ATOM   2083  CA  THR B 260      27.549 -35.630 -13.820  1.00 96.35           C  
ATOM   2084  C   THR B 260      27.307 -36.435 -12.546  1.00 96.35           C  
ATOM   2085  CB  THR B 260      29.060 -35.396 -14.002  1.00 96.35           C  
ATOM   2086  O   THR B 260      26.929 -37.607 -12.609  1.00 96.35           O  
ATOM   2087  CG2 THR B 260      29.803 -36.715 -14.183  1.00 96.35           C  
ATOM   2088  OG1 THR B 260      29.275 -34.577 -15.159  1.00 96.35           O  
ATOM   2089  N   GLU B 261      27.449 -35.813 -11.438  1.00 94.68           N  
ATOM   2090  CA  GLU B 261      27.259 -36.463 -10.145  1.00 94.68           C  
ATOM   2091  C   GLU B 261      25.793 -36.820  -9.916  1.00 94.68           C  
ATOM   2092  CB  GLU B 261      27.765 -35.566  -9.013  1.00 94.68           C  
ATOM   2093  O   GLU B 261      25.486 -37.854  -9.319  1.00 94.68           O  
ATOM   2094  CG  GLU B 261      29.277 -35.388  -8.998  1.00 94.68           C  
ATOM   2095  CD  GLU B 261      29.754 -34.398  -7.948  1.00 94.68           C  
ATOM   2096  OE1 GLU B 261      30.950 -34.027  -7.962  1.00 94.68           O  
ATOM   2097  OE2 GLU B 261      28.925 -33.989  -7.103  1.00 94.68           O  
ATOM   2098  N   LEU B 262      24.911 -36.045 -10.458  1.00 96.54           N  
ATOM   2099  CA  LEU B 262      23.488 -36.187 -10.169  1.00 96.54           C  
ATOM   2100  C   LEU B 262      22.843 -37.208 -11.099  1.00 96.54           C  
ATOM   2101  CB  LEU B 262      22.778 -34.837 -10.302  1.00 96.54           C  
ATOM   2102  O   LEU B 262      22.024 -38.021 -10.663  1.00 96.54           O  
ATOM   2103  CG  LEU B 262      23.115 -33.785  -9.244  1.00 96.54           C  
ATOM   2104  CD1 LEU B 262      22.503 -32.440  -9.620  1.00 96.54           C  
ATOM   2105  CD2 LEU B 262      22.631 -34.234  -7.870  1.00 96.54           C  
ATOM   2106  N   MET B 263      23.271 -37.316 -12.386  1.00 95.36           N  
ATOM   2107  CA  MET B 263      22.550 -38.140 -13.352  1.00 95.36           C  
ATOM   2108  C   MET B 263      23.519 -38.932 -14.222  1.00 95.36           C  
ATOM   2109  CB  MET B 263      21.646 -37.273 -14.230  1.00 95.36           C  
ATOM   2110  O   MET B 263      23.097 -39.736 -15.055  1.00 95.36           O  
ATOM   2111  CG  MET B 263      20.493 -36.630 -13.477  1.00 95.36           C  
ATOM   2112  SD  MET B 263      19.420 -35.616 -14.568  1.00 95.36           S  
ATOM   2113  CE  MET B 263      20.413 -34.102 -14.676  1.00 95.36           C  
ATOM   2114  N   GLY B 264      24.815 -38.608 -14.193  1.00 94.74           N  
ATOM   2115  CA  GLY B 264      25.822 -39.399 -14.882  1.00 94.74           C  
ATOM   2116  C   GLY B 264      26.198 -38.835 -16.239  1.00 94.74           C  
ATOM   2117  O   GLY B 264      27.042 -39.398 -16.939  1.00 94.74           O  
ATOM   2118  N   TYR B 265      25.621 -37.725 -16.611  1.00 95.81           N  
ATOM   2119  CA  TYR B 265      25.920 -37.118 -17.903  1.00 95.81           C  
ATOM   2120  C   TYR B 265      27.118 -36.181 -17.801  1.00 95.81           C  
ATOM   2121  CB  TYR B 265      24.704 -36.353 -18.433  1.00 95.81           C  
ATOM   2122  O   TYR B 265      27.297 -35.500 -16.788  1.00 95.81           O  
ATOM   2123  CG  TYR B 265      23.538 -37.241 -18.792  1.00 95.81           C  
ATOM   2124  CD1 TYR B 265      23.576 -38.048 -19.927  1.00 95.81           C  
ATOM   2125  CD2 TYR B 265      22.396 -37.275 -17.999  1.00 95.81           C  
ATOM   2126  CE1 TYR B 265      22.503 -38.867 -20.264  1.00 95.81           C  
ATOM   2127  CE2 TYR B 265      21.317 -38.090 -18.326  1.00 95.81           C  
ATOM   2128  OH  TYR B 265      20.315 -39.690 -19.787  1.00 95.81           O  
ATOM   2129  CZ  TYR B 265      21.380 -38.881 -19.458  1.00 95.81           C  
ATOM   2130  N   GLU B 266      27.980 -36.301 -18.830  1.00 95.27           N  
ATOM   2131  CA  GLU B 266      28.965 -35.236 -18.997  1.00 95.27           C  
ATOM   2132  C   GLU B 266      28.365 -34.040 -19.730  1.00 95.27           C  
ATOM   2133  CB  GLU B 266      30.193 -35.753 -19.751  1.00 95.27           C  
ATOM   2134  O   GLU B 266      27.691 -34.204 -20.750  1.00 95.27           O  
ATOM   2135  CG  GLU B 266      30.976 -36.816 -18.995  1.00 95.27           C  
ATOM   2136  CD  GLU B 266      31.661 -36.283 -17.747  1.00 95.27           C  
ATOM   2137  OE1 GLU B 266      31.775 -37.031 -16.749  1.00 95.27           O  
ATOM   2138  OE2 GLU B 266      32.088 -35.106 -17.766  1.00 95.27           O  
ATOM   2139  N   PRO B 267      28.549 -32.860 -19.311  1.00 95.64           N  
ATOM   2140  CA  PRO B 267      27.941 -31.665 -19.901  1.00 95.64           C  
ATOM   2141  C   PRO B 267      28.132 -31.591 -21.415  1.00 95.64           C  
ATOM   2142  CB  PRO B 267      28.673 -30.516 -19.203  1.00 95.64           C  
ATOM   2143  O   PRO B 267      27.206 -31.220 -22.140  1.00 95.64           O  
ATOM   2144  CG  PRO B 267      29.110 -31.083 -17.891  1.00 95.64           C  
ATOM   2145  CD  PRO B 267      29.428 -32.538 -18.083  1.00 95.64           C  
ATOM   2146  N   GLU B 268      29.248 -31.976 -21.923  1.00 95.01           N  
ATOM   2147  CA  GLU B 268      29.572 -31.898 -23.344  1.00 95.01           C  
ATOM   2148  C   GLU B 268      28.660 -32.801 -24.169  1.00 95.01           C  
ATOM   2149  CB  GLU B 268      31.038 -32.271 -23.583  1.00 95.01           C  
ATOM   2150  O   GLU B 268      28.353 -32.495 -25.323  1.00 95.01           O  
ATOM   2151  CG  GLU B 268      32.029 -31.320 -22.927  1.00 95.01           C  
ATOM   2152  CD  GLU B 268      32.244 -31.603 -21.449  1.00 95.01           C  
ATOM   2153  OE1 GLU B 268      32.738 -30.708 -20.725  1.00 95.01           O  
ATOM   2154  OE2 GLU B 268      31.916 -32.728 -21.010  1.00 95.01           O  
ATOM   2155  N   GLU B 269      28.267 -33.849 -23.522  1.00 93.10           N  
ATOM   2156  CA  GLU B 269      27.404 -34.808 -24.205  1.00 93.10           C  
ATOM   2157  C   GLU B 269      26.006 -34.237 -24.419  1.00 93.10           C  
ATOM   2158  CB  GLU B 269      27.323 -36.116 -23.414  1.00 93.10           C  
ATOM   2159  O   GLU B 269      25.267 -34.702 -25.290  1.00 93.10           O  
ATOM   2160  CG  GLU B 269      28.665 -36.810 -23.232  1.00 93.10           C  
ATOM   2161  CD  GLU B 269      28.587 -38.047 -22.352  1.00 93.10           C  
ATOM   2162  OE1 GLU B 269      29.647 -38.633 -22.032  1.00 93.10           O  
ATOM   2163  OE2 GLU B 269      27.457 -38.434 -21.979  1.00 93.10           O  
ATOM   2164  N   LEU B 270      25.676 -33.278 -23.623  1.00 95.96           N  
ATOM   2165  CA  LEU B 270      24.320 -32.741 -23.651  1.00 95.96           C  
ATOM   2166  C   LEU B 270      24.228 -31.548 -24.596  1.00 95.96           C  
ATOM   2167  CB  LEU B 270      23.878 -32.329 -22.245  1.00 95.96           C  
ATOM   2168  O   LEU B 270      23.146 -31.228 -25.095  1.00 95.96           O  
ATOM   2169  CG  LEU B 270      23.822 -33.442 -21.198  1.00 95.96           C  
ATOM   2170  CD1 LEU B 270      23.474 -32.866 -19.829  1.00 95.96           C  
ATOM   2171  CD2 LEU B 270      22.814 -34.511 -21.606  1.00 95.96           C  
ATOM   2172  N   LEU B 271      25.300 -30.949 -24.932  1.00 96.71           N  
ATOM   2173  CA  LEU B 271      25.320 -29.727 -25.729  1.00 96.71           C  
ATOM   2174  C   LEU B 271      24.745 -29.974 -27.119  1.00 96.71           C  
ATOM   2175  CB  LEU B 271      26.748 -29.186 -25.844  1.00 96.71           C  
ATOM   2176  O   LEU B 271      25.132 -30.931 -27.794  1.00 96.71           O  
ATOM   2177  CG  LEU B 271      27.389 -28.684 -24.549  1.00 96.71           C  
ATOM   2178  CD1 LEU B 271      28.833 -28.263 -24.801  1.00 96.71           C  
ATOM   2179  CD2 LEU B 271      26.584 -27.529 -23.965  1.00 96.71           C  
ATOM   2180  N   GLY B 272      23.771 -29.163 -27.525  1.00 95.37           N  
ATOM   2181  CA  GLY B 272      23.164 -29.258 -28.842  1.00 95.37           C  
ATOM   2182  C   GLY B 272      22.001 -30.231 -28.895  1.00 95.37           C  
ATOM   2183  O   GLY B 272      21.277 -30.288 -29.891  1.00 95.37           O  
ATOM   2184  N   ARG B 273      21.781 -30.991 -27.846  1.00 95.18           N  
ATOM   2185  CA  ARG B 273      20.686 -31.955 -27.800  1.00 95.18           C  
ATOM   2186  C   ARG B 273      19.444 -31.344 -27.160  1.00 95.18           C  
ATOM   2187  CB  ARG B 273      21.107 -33.210 -27.032  1.00 95.18           C  
ATOM   2188  O   ARG B 273      19.551 -30.490 -26.278  1.00 95.18           O  
ATOM   2189  CG  ARG B 273      22.263 -33.964 -27.670  1.00 95.18           C  
ATOM   2190  CD  ARG B 273      22.425 -35.356 -27.076  1.00 95.18           C  
ATOM   2191  NE  ARG B 273      23.335 -36.179 -27.868  1.00 95.18           N  
ATOM   2192  NH1 ARG B 273      22.811 -38.157 -26.797  1.00 95.18           N  
ATOM   2193  NH2 ARG B 273      24.352 -38.140 -28.493  1.00 95.18           N  
ATOM   2194  CZ  ARG B 273      23.497 -37.490 -27.718  1.00 95.18           C  
ATOM   2195  N   SER B 274      18.367 -31.805 -27.653  1.00 95.40           N  
ATOM   2196  CA  SER B 274      17.105 -31.318 -27.105  1.00 95.40           C  
ATOM   2197  C   SER B 274      16.842 -31.899 -25.720  1.00 95.40           C  
ATOM   2198  CB  SER B 274      15.945 -31.665 -28.040  1.00 95.40           C  
ATOM   2199  O   SER B 274      17.033 -33.096 -25.497  1.00 95.40           O  
ATOM   2200  OG  SER B 274      14.702 -31.351 -27.437  1.00 95.40           O  
ATOM   2201  N   ILE B 275      16.409 -31.115 -24.858  1.00 95.70           N  
ATOM   2202  CA  ILE B 275      16.131 -31.548 -23.493  1.00 95.70           C  
ATOM   2203  C   ILE B 275      15.008 -32.582 -23.499  1.00 95.70           C  
ATOM   2204  CB  ILE B 275      15.756 -30.354 -22.587  1.00 95.70           C  
ATOM   2205  O   ILE B 275      14.875 -33.368 -22.557  1.00 95.70           O  
ATOM   2206  CG1 ILE B 275      15.776 -30.776 -21.113  1.00 95.70           C  
ATOM   2207  CG2 ILE B 275      14.387 -29.789 -22.976  1.00 95.70           C  
ATOM   2208  CD1 ILE B 275      15.750 -29.609 -20.135  1.00 95.70           C  
ATOM   2209  N   TYR B 276      14.134 -32.558 -24.468  1.00 94.43           N  
ATOM   2210  CA  TYR B 276      12.975 -33.438 -24.560  1.00 94.43           C  
ATOM   2211  C   TYR B 276      13.404 -34.893 -24.700  1.00 94.43           C  
ATOM   2212  CB  TYR B 276      12.090 -33.039 -25.745  1.00 94.43           C  
ATOM   2213  O   TYR B 276      12.616 -35.807 -24.447  1.00 94.43           O  
ATOM   2214  CG  TYR B 276      11.450 -31.680 -25.594  1.00 94.43           C  
ATOM   2215  CD1 TYR B 276      10.426 -31.468 -24.674  1.00 94.43           C  
ATOM   2216  CD2 TYR B 276      11.868 -30.605 -26.371  1.00 94.43           C  
ATOM   2217  CE1 TYR B 276       9.832 -30.218 -24.532  1.00 94.43           C  
ATOM   2218  CE2 TYR B 276      11.282 -29.350 -26.238  1.00 94.43           C  
ATOM   2219  OH  TYR B 276       9.683 -27.927 -25.182  1.00 94.43           O  
ATOM   2220  CZ  TYR B 276      10.267 -29.167 -25.317  1.00 94.43           C  
ATOM   2221  N   GLU B 277      14.597 -35.123 -25.065  1.00 93.31           N  
ATOM   2222  CA  GLU B 277      15.136 -36.474 -25.187  1.00 93.31           C  
ATOM   2223  C   GLU B 277      15.403 -37.087 -23.815  1.00 93.31           C  
ATOM   2224  CB  GLU B 277      16.420 -36.469 -26.019  1.00 93.31           C  
ATOM   2225  O   GLU B 277      15.604 -38.298 -23.699  1.00 93.31           O  
ATOM   2226  CG  GLU B 277      16.216 -36.030 -27.462  1.00 93.31           C  
ATOM   2227  CD  GLU B 277      17.504 -35.999 -28.268  1.00 93.31           C  
ATOM   2228  OE1 GLU B 277      17.529 -35.370 -29.350  1.00 93.31           O  
ATOM   2229  OE2 GLU B 277      18.497 -36.611 -27.815  1.00 93.31           O  
ATOM   2230  N   TYR B 278      15.387 -36.282 -22.863  1.00 95.38           N  
ATOM   2231  CA  TYR B 278      15.828 -36.737 -21.549  1.00 95.38           C  
ATOM   2232  C   TYR B 278      14.665 -36.773 -20.566  1.00 95.38           C  
ATOM   2233  CB  TYR B 278      16.939 -35.829 -21.011  1.00 95.38           C  
ATOM   2234  O   TYR B 278      14.840 -37.133 -19.400  1.00 95.38           O  
ATOM   2235  CG  TYR B 278      18.168 -35.790 -21.886  1.00 95.38           C  
ATOM   2236  CD1 TYR B 278      19.145 -36.779 -21.793  1.00 95.38           C  
ATOM   2237  CD2 TYR B 278      18.356 -34.765 -22.807  1.00 95.38           C  
ATOM   2238  CE1 TYR B 278      20.280 -36.746 -22.596  1.00 95.38           C  
ATOM   2239  CE2 TYR B 278      19.487 -34.722 -23.614  1.00 95.38           C  
ATOM   2240  OH  TYR B 278      21.564 -35.678 -24.300  1.00 95.38           O  
ATOM   2241  CZ  TYR B 278      20.442 -35.716 -23.502  1.00 95.38           C  
ATOM   2242  N   TYR B 279      13.505 -36.440 -21.021  1.00 96.22           N  
ATOM   2243  CA  TYR B 279      12.307 -36.498 -20.190  1.00 96.22           C  
ATOM   2244  C   TYR B 279      11.689 -37.890 -20.221  1.00 96.22           C  
ATOM   2245  CB  TYR B 279      11.280 -35.460 -20.654  1.00 96.22           C  
ATOM   2246  O   TYR B 279      11.722 -38.569 -21.250  1.00 96.22           O  
ATOM   2247  CG  TYR B 279      11.708 -34.033 -20.414  1.00 96.22           C  
ATOM   2248  CD1 TYR B 279      12.609 -33.717 -19.399  1.00 96.22           C  
ATOM   2249  CD2 TYR B 279      11.213 -32.998 -21.200  1.00 96.22           C  
ATOM   2250  CE1 TYR B 279      13.005 -32.403 -19.172  1.00 96.22           C  
ATOM   2251  CE2 TYR B 279      11.602 -31.680 -20.982  1.00 96.22           C  
ATOM   2252  OH  TYR B 279      12.885 -30.090 -19.748  1.00 96.22           O  
ATOM   2253  CZ  TYR B 279      12.497 -31.393 -19.968  1.00 96.22           C  
ATOM   2254  N   HIS B 280      11.131 -38.266 -19.098  1.00 96.07           N  
ATOM   2255  CA  HIS B 280      10.292 -39.459 -19.094  1.00 96.07           C  
ATOM   2256  C   HIS B 280       9.037 -39.253 -19.935  1.00 96.07           C  
ATOM   2257  CB  HIS B 280       9.908 -39.839 -17.662  1.00 96.07           C  
ATOM   2258  O   HIS B 280       8.359 -38.232 -19.807  1.00 96.07           O  
ATOM   2259  CG  HIS B 280       9.399 -41.239 -17.529  1.00 96.07           C  
ATOM   2260  CD2 HIS B 280       9.964 -42.342 -16.984  1.00 96.07           C  
ATOM   2261  ND1 HIS B 280       8.162 -41.629 -17.995  1.00 96.07           N  
ATOM   2262  CE1 HIS B 280       7.988 -42.915 -17.740  1.00 96.07           C  
ATOM   2263  NE2 HIS B 280       9.066 -43.371 -17.127  1.00 96.07           N  
ATOM   2264  N   ALA B 281       8.633 -40.172 -20.744  1.00 93.46           N  
ATOM   2265  CA  ALA B 281       7.573 -40.044 -21.741  1.00 93.46           C  
ATOM   2266  C   ALA B 281       6.226 -39.775 -21.078  1.00 93.46           C  
ATOM   2267  CB  ALA B 281       7.497 -41.303 -22.602  1.00 93.46           C  
ATOM   2268  O   ALA B 281       5.385 -39.064 -21.634  1.00 93.46           O  
ATOM   2269  N   LEU B 282       6.013 -40.274 -19.881  1.00 94.82           N  
ATOM   2270  CA  LEU B 282       4.730 -40.139 -19.200  1.00 94.82           C  
ATOM   2271  C   LEU B 282       4.538 -38.719 -18.680  1.00 94.82           C  
ATOM   2272  CB  LEU B 282       4.629 -41.137 -18.043  1.00 94.82           C  
ATOM   2273  O   LEU B 282       3.426 -38.334 -18.311  1.00 94.82           O  
ATOM   2274  CG  LEU B 282       4.453 -42.606 -18.428  1.00 94.82           C  
ATOM   2275  CD1 LEU B 282       4.463 -43.485 -17.182  1.00 94.82           C  
ATOM   2276  CD2 LEU B 282       3.163 -42.802 -19.216  1.00 94.82           C  
ATOM   2277  N   ASP B 283       5.592 -37.904 -18.739  1.00 96.78           N  
ATOM   2278  CA  ASP B 283       5.509 -36.538 -18.230  1.00 96.78           C  
ATOM   2279  C   ASP B 283       5.450 -35.529 -19.375  1.00 96.78           C  
ATOM   2280  CB  ASP B 283       6.699 -36.232 -17.319  1.00 96.78           C  
ATOM   2281  O   ASP B 283       5.521 -34.319 -19.147  1.00 96.78           O  
ATOM   2282  CG  ASP B 283       6.703 -37.062 -16.048  1.00 96.78           C  
ATOM   2283  OD1 ASP B 283       5.613 -37.408 -15.543  1.00 96.78           O  
ATOM   2284  OD2 ASP B 283       7.805 -37.371 -15.545  1.00 96.78           O  
ATOM   2285  N   SER B 284       5.278 -35.932 -20.588  1.00 93.60           N  
ATOM   2286  CA  SER B 284       5.340 -35.098 -21.784  1.00 93.60           C  
ATOM   2287  C   SER B 284       4.211 -34.072 -21.802  1.00 93.60           C  
ATOM   2288  CB  SER B 284       5.275 -35.962 -23.044  1.00 93.60           C  
ATOM   2289  O   SER B 284       4.435 -32.901 -22.114  1.00 93.60           O  
ATOM   2290  OG  SER B 284       6.029 -37.150 -22.878  1.00 93.60           O  
ATOM   2291  N   ASP B 285       2.988 -34.511 -21.479  1.00 93.44           N  
ATOM   2292  CA  ASP B 285       1.841 -33.609 -21.506  1.00 93.44           C  
ATOM   2293  C   ASP B 285       2.013 -32.471 -20.502  1.00 93.44           C  
ATOM   2294  CB  ASP B 285       0.549 -34.376 -21.215  1.00 93.44           C  
ATOM   2295  O   ASP B 285       1.797 -31.304 -20.836  1.00 93.44           O  
ATOM   2296  CG  ASP B 285       0.164 -35.334 -22.328  1.00 93.44           C  
ATOM   2297  OD1 ASP B 285       0.608 -35.140 -23.480  1.00 93.44           O  
ATOM   2298  OD2 ASP B 285      -0.593 -36.290 -22.052  1.00 93.44           O  
ATOM   2299  N   HIS B 286       2.392 -32.869 -19.314  1.00 93.31           N  
ATOM   2300  CA  HIS B 286       2.636 -31.908 -18.244  1.00 93.31           C  
ATOM   2301  C   HIS B 286       3.700 -30.893 -18.648  1.00 93.31           C  
ATOM   2302  CB  HIS B 286       3.057 -32.628 -16.962  1.00 93.31           C  
ATOM   2303  O   HIS B 286       3.495 -29.684 -18.511  1.00 93.31           O  
ATOM   2304  CG  HIS B 286       3.572 -31.710 -15.900  1.00 93.31           C  
ATOM   2305  CD2 HIS B 286       4.809 -31.574 -15.365  1.00 93.31           C  
ATOM   2306  ND1 HIS B 286       2.771 -30.791 -15.258  1.00 93.31           N  
ATOM   2307  CE1 HIS B 286       3.495 -30.126 -14.373  1.00 93.31           C  
ATOM   2308  NE2 HIS B 286       4.735 -30.583 -14.418  1.00 93.31           N  
ATOM   2309  N   LEU B 287       4.768 -31.295 -19.206  1.00 96.86           N  
ATOM   2310  CA  LEU B 287       5.892 -30.435 -19.560  1.00 96.86           C  
ATOM   2311  C   LEU B 287       5.560 -29.582 -20.780  1.00 96.86           C  
ATOM   2312  CB  LEU B 287       7.143 -31.274 -19.834  1.00 96.86           C  
ATOM   2313  O   LEU B 287       5.994 -28.432 -20.875  1.00 96.86           O  
ATOM   2314  CG  LEU B 287       7.838 -31.874 -18.611  1.00 96.86           C  
ATOM   2315  CD1 LEU B 287       8.934 -32.841 -19.046  1.00 96.86           C  
ATOM   2316  CD2 LEU B 287       8.411 -30.771 -17.727  1.00 96.86           C  
ATOM   2317  N   THR B 288       4.814 -30.164 -21.659  1.00 93.39           N  
ATOM   2318  CA  THR B 288       4.397 -29.407 -22.834  1.00 93.39           C  
ATOM   2319  C   THR B 288       3.550 -28.204 -22.429  1.00 93.39           C  
ATOM   2320  CB  THR B 288       3.604 -30.290 -23.816  1.00 93.39           C  
ATOM   2321  O   THR B 288       3.790 -27.086 -22.890  1.00 93.39           O  
ATOM   2322  CG2 THR B 288       3.189 -29.500 -25.053  1.00 93.39           C  
ATOM   2323  OG1 THR B 288       4.420 -31.396 -24.220  1.00 93.39           O  
ATOM   2324  N   LYS B 289       2.660 -28.404 -21.581  1.00 93.61           N  
ATOM   2325  CA  LYS B 289       1.804 -27.327 -21.091  1.00 93.61           C  
ATOM   2326  C   LYS B 289       2.622 -26.256 -20.377  1.00 93.61           C  
ATOM   2327  CB  LYS B 289       0.730 -27.880 -20.151  1.00 93.61           C  
ATOM   2328  O   LYS B 289       2.420 -25.060 -20.600  1.00 93.61           O  
ATOM   2329  CG  LYS B 289      -0.280 -26.841 -19.687  1.00 93.61           C  
ATOM   2330  CD  LYS B 289      -1.322 -27.451 -18.759  1.00 93.61           C  
ATOM   2331  CE  LYS B 289      -2.283 -26.396 -18.226  1.00 93.61           C  
ATOM   2332  NZ  LYS B 289      -3.264 -26.977 -17.261  1.00 93.61           N  
ATOM   2333  N   THR B 290       3.499 -26.686 -19.546  1.00 95.87           N  
ATOM   2334  CA  THR B 290       4.341 -25.780 -18.773  1.00 95.87           C  
ATOM   2335  C   THR B 290       5.236 -24.956 -19.693  1.00 95.87           C  
ATOM   2336  CB  THR B 290       5.211 -26.552 -17.763  1.00 95.87           C  
ATOM   2337  O   THR B 290       5.434 -23.760 -19.468  1.00 95.87           O  
ATOM   2338  CG2 THR B 290       6.032 -25.597 -16.902  1.00 95.87           C  
ATOM   2339  OG1 THR B 290       4.364 -27.336 -16.913  1.00 95.87           O  
ATOM   2340  N   HIS B 291       5.750 -25.548 -20.739  1.00 96.54           N  
ATOM   2341  CA  HIS B 291       6.624 -24.849 -21.675  1.00 96.54           C  
ATOM   2342  C   HIS B 291       5.842 -23.842 -22.511  1.00 96.54           C  
ATOM   2343  CB  HIS B 291       7.338 -25.847 -22.588  1.00 96.54           C  
ATOM   2344  O   HIS B 291       6.368 -22.786 -22.871  1.00 96.54           O  
ATOM   2345  CG  HIS B 291       8.468 -26.566 -21.922  1.00 96.54           C  
ATOM   2346  CD2 HIS B 291       9.057 -26.376 -20.718  1.00 96.54           C  
ATOM   2347  ND1 HIS B 291       9.126 -27.624 -22.511  1.00 96.54           N  
ATOM   2348  CE1 HIS B 291      10.074 -28.055 -21.695  1.00 96.54           C  
ATOM   2349  NE2 HIS B 291      10.053 -27.314 -20.600  1.00 96.54           N  
ATOM   2350  N   HIS B 292       4.600 -24.228 -22.797  1.00 94.23           N  
ATOM   2351  CA  HIS B 292       3.747 -23.240 -23.447  1.00 94.23           C  
ATOM   2352  C   HIS B 292       3.581 -21.998 -22.578  1.00 94.23           C  
ATOM   2353  CB  HIS B 292       2.378 -23.842 -23.768  1.00 94.23           C  
ATOM   2354  O   HIS B 292       3.718 -20.873 -23.063  1.00 94.23           O  
ATOM   2355  CG  HIS B 292       1.495 -22.935 -24.565  1.00 94.23           C  
ATOM   2356  CD2 HIS B 292       0.385 -22.243 -24.216  1.00 94.23           C  
ATOM   2357  ND1 HIS B 292       1.719 -22.661 -25.897  1.00 94.23           N  
ATOM   2358  CE1 HIS B 292       0.782 -21.835 -26.334  1.00 94.23           C  
ATOM   2359  NE2 HIS B 292      -0.039 -21.567 -25.333  1.00 94.23           N  
ATOM   2360  N   ASP B 293       3.347 -22.233 -21.336  1.00 96.06           N  
ATOM   2361  CA  ASP B 293       3.225 -21.128 -20.391  1.00 96.06           C  
ATOM   2362  C   ASP B 293       4.523 -20.327 -20.311  1.00 96.06           C  
ATOM   2363  CB  ASP B 293       2.842 -21.648 -19.003  1.00 96.06           C  
ATOM   2364  O   ASP B 293       4.496 -19.098 -20.222  1.00 96.06           O  
ATOM   2365  CG  ASP B 293       1.395 -22.101 -18.918  1.00 96.06           C  
ATOM   2366  OD1 ASP B 293       0.578 -21.696 -19.773  1.00 96.06           O  
ATOM   2367  OD2 ASP B 293       1.069 -22.868 -17.987  1.00 96.06           O  
ATOM   2368  N   MET B 294       5.598 -20.944 -20.337  1.00 95.66           N  
ATOM   2369  CA  MET B 294       6.912 -20.314 -20.259  1.00 95.66           C  
ATOM   2370  C   MET B 294       7.111 -19.325 -21.404  1.00 95.66           C  
ATOM   2371  CB  MET B 294       8.018 -21.370 -20.283  1.00 95.66           C  
ATOM   2372  O   MET B 294       7.511 -18.182 -21.180  1.00 95.66           O  
ATOM   2373  CG  MET B 294       9.421 -20.791 -20.204  1.00 95.66           C  
ATOM   2374  SD  MET B 294      10.722 -22.082 -20.295  1.00 95.66           S  
ATOM   2375  CE  MET B 294      10.450 -22.691 -21.983  1.00 95.66           C  
ATOM   2376  N   PHE B 295       6.732 -19.761 -22.554  1.00 94.22           N  
ATOM   2377  CA  PHE B 295       6.959 -18.929 -23.729  1.00 94.22           C  
ATOM   2378  C   PHE B 295       5.940 -17.798 -23.797  1.00 94.22           C  
ATOM   2379  CB  PHE B 295       6.894 -19.771 -25.007  1.00 94.22           C  
ATOM   2380  O   PHE B 295       6.225 -16.729 -24.342  1.00 94.22           O  
ATOM   2381  CG  PHE B 295       8.138 -20.577 -25.267  1.00 94.22           C  
ATOM   2382  CD1 PHE B 295       9.339 -19.948 -25.573  1.00 94.22           C  
ATOM   2383  CD2 PHE B 295       8.107 -21.964 -25.204  1.00 94.22           C  
ATOM   2384  CE1 PHE B 295      10.492 -20.691 -25.814  1.00 94.22           C  
ATOM   2385  CE2 PHE B 295       9.255 -22.713 -25.444  1.00 94.22           C  
ATOM   2386  CZ  PHE B 295      10.446 -22.075 -25.749  1.00 94.22           C  
ATOM   2387  N   THR B 296       4.816 -18.004 -23.152  1.00 92.18           N  
ATOM   2388  CA  THR B 296       3.771 -16.986 -23.162  1.00 92.18           C  
ATOM   2389  C   THR B 296       4.005 -15.961 -22.057  1.00 92.18           C  
ATOM   2390  CB  THR B 296       2.376 -17.616 -22.996  1.00 92.18           C  
ATOM   2391  O   THR B 296       3.866 -14.756 -22.280  1.00 92.18           O  
ATOM   2392  CG2 THR B 296       1.279 -16.566 -23.135  1.00 92.18           C  
ATOM   2393  OG1 THR B 296       2.190 -18.622 -23.999  1.00 92.18           O  
ATOM   2394  N   LYS B 297       4.510 -16.374 -20.884  1.00 93.79           N  
ATOM   2395  CA  LYS B 297       4.538 -15.515 -19.704  1.00 93.79           C  
ATOM   2396  C   LYS B 297       5.969 -15.135 -19.334  1.00 93.79           C  
ATOM   2397  CB  LYS B 297       3.856 -16.204 -18.521  1.00 93.79           C  
ATOM   2398  O   LYS B 297       6.192 -14.156 -18.619  1.00 93.79           O  
ATOM   2399  CG  LYS B 297       2.371 -16.462 -18.727  1.00 93.79           C  
ATOM   2400  CD  LYS B 297       1.720 -17.018 -17.468  1.00 93.79           C  
ATOM   2401  CE  LYS B 297       0.233 -17.278 -17.673  1.00 93.79           C  
ATOM   2402  NZ  LYS B 297      -0.433 -17.713 -16.409  1.00 93.79           N  
ATOM   2403  N   GLY B 298       6.926 -15.936 -19.867  1.00 94.21           N  
ATOM   2404  CA  GLY B 298       8.317 -15.559 -19.672  1.00 94.21           C  
ATOM   2405  C   GLY B 298       9.008 -16.368 -18.591  1.00 94.21           C  
ATOM   2406  O   GLY B 298      10.222 -16.579 -18.647  1.00 94.21           O  
ATOM   2407  N   GLN B 299       8.239 -16.801 -17.516  1.00 96.73           N  
ATOM   2408  CA  GLN B 299       8.785 -17.597 -16.422  1.00 96.73           C  
ATOM   2409  C   GLN B 299       7.802 -18.679 -15.985  1.00 96.73           C  
ATOM   2410  CB  GLN B 299       9.144 -16.703 -15.234  1.00 96.73           C  
ATOM   2411  O   GLN B 299       6.587 -18.486 -16.054  1.00 96.73           O  
ATOM   2412  CG  GLN B 299      10.265 -15.714 -15.524  1.00 96.73           C  
ATOM   2413  CD  GLN B 299      10.599 -14.838 -14.331  1.00 96.73           C  
ATOM   2414  NE2 GLN B 299      11.832 -14.940 -13.847  1.00 96.73           N  
ATOM   2415  OE1 GLN B 299       9.755 -14.076 -13.849  1.00 96.73           O  
ATOM   2416  N   VAL B 300       8.406 -19.815 -15.520  1.00 97.68           N  
ATOM   2417  CA  VAL B 300       7.538 -20.880 -15.027  1.00 97.68           C  
ATOM   2418  C   VAL B 300       8.281 -21.711 -13.984  1.00 97.68           C  
ATOM   2419  CB  VAL B 300       7.042 -21.785 -16.176  1.00 97.68           C  
ATOM   2420  O   VAL B 300       9.512 -21.672 -13.912  1.00 97.68           O  
ATOM   2421  CG1 VAL B 300       6.142 -21.003 -17.130  1.00 97.68           C  
ATOM   2422  CG2 VAL B 300       8.226 -22.390 -16.928  1.00 97.68           C  
ATOM   2423  N   THR B 301       7.564 -22.314 -13.104  1.00 96.93           N  
ATOM   2424  CA  THR B 301       8.020 -23.409 -12.255  1.00 96.93           C  
ATOM   2425  C   THR B 301       7.283 -24.701 -12.596  1.00 96.93           C  
ATOM   2426  CB  THR B 301       7.822 -23.080 -10.764  1.00 96.93           C  
ATOM   2427  O   THR B 301       6.053 -24.753 -12.541  1.00 96.93           O  
ATOM   2428  CG2 THR B 301       8.381 -24.188  -9.877  1.00 96.93           C  
ATOM   2429  OG1 THR B 301       8.495 -21.853 -10.458  1.00 96.93           O  
ATOM   2430  N   THR B 302       8.026 -25.670 -12.899  1.00 96.04           N  
ATOM   2431  CA  THR B 302       7.401 -26.930 -13.285  1.00 96.04           C  
ATOM   2432  C   THR B 302       6.983 -27.726 -12.052  1.00 96.04           C  
ATOM   2433  CB  THR B 302       8.346 -27.780 -14.153  1.00 96.04           C  
ATOM   2434  O   THR B 302       7.474 -27.476 -10.949  1.00 96.04           O  
ATOM   2435  CG2 THR B 302       8.864 -26.983 -15.346  1.00 96.04           C  
ATOM   2436  OG1 THR B 302       9.460 -28.207 -13.358  1.00 96.04           O  
ATOM   2437  N   GLY B 303       5.872 -28.513 -12.148  1.00 93.61           N  
ATOM   2438  CA  GLY B 303       5.714 -29.566 -11.158  1.00 93.61           C  
ATOM   2439  C   GLY B 303       6.828 -30.595 -11.199  1.00 93.61           C  
ATOM   2440  O   GLY B 303       7.807 -30.429 -11.930  1.00 93.61           O  
ATOM   2441  N   GLN B 304       6.786 -31.540 -10.318  1.00 95.99           N  
ATOM   2442  CA  GLN B 304       7.805 -32.585 -10.306  1.00 95.99           C  
ATOM   2443  C   GLN B 304       7.675 -33.494 -11.525  1.00 95.99           C  
ATOM   2444  CB  GLN B 304       7.711 -33.412  -9.022  1.00 95.99           C  
ATOM   2445  O   GLN B 304       6.567 -33.887 -11.898  1.00 95.99           O  
ATOM   2446  CG  GLN B 304       7.985 -32.613  -7.755  1.00 95.99           C  
ATOM   2447  CD  GLN B 304       7.800 -33.434  -6.493  1.00 95.99           C  
ATOM   2448  NE2 GLN B 304       8.080 -32.826  -5.344  1.00 95.99           N  
ATOM   2449  OE1 GLN B 304       7.408 -34.603  -6.549  1.00 95.99           O  
ATOM   2450  N   TYR B 305       8.769 -33.729 -12.239  1.00 97.64           N  
ATOM   2451  CA  TYR B 305       8.801 -34.611 -13.400  1.00 97.64           C  
ATOM   2452  C   TYR B 305      10.027 -35.516 -13.364  1.00 97.64           C  
ATOM   2453  CB  TYR B 305       8.792 -33.795 -14.696  1.00 97.64           C  
ATOM   2454  O   TYR B 305      10.960 -35.277 -12.594  1.00 97.64           O  
ATOM   2455  CG  TYR B 305      10.048 -32.986 -14.912  1.00 97.64           C  
ATOM   2456  CD1 TYR B 305      10.192 -31.723 -14.343  1.00 97.64           C  
ATOM   2457  CD2 TYR B 305      11.092 -33.481 -15.686  1.00 97.64           C  
ATOM   2458  CE1 TYR B 305      11.347 -30.972 -14.540  1.00 97.64           C  
ATOM   2459  CE2 TYR B 305      12.251 -32.740 -15.890  1.00 97.64           C  
ATOM   2460  OH  TYR B 305      13.514 -30.750 -15.513  1.00 97.64           O  
ATOM   2461  CZ  TYR B 305      12.369 -31.489 -15.314  1.00 97.64           C  
ATOM   2462  N   ARG B 306       9.988 -36.528 -14.163  1.00 97.69           N  
ATOM   2463  CA  ARG B 306      11.069 -37.508 -14.174  1.00 97.69           C  
ATOM   2464  C   ARG B 306      12.047 -37.232 -15.311  1.00 97.69           C  
ATOM   2465  CB  ARG B 306      10.508 -38.927 -14.298  1.00 97.69           C  
ATOM   2466  O   ARG B 306      11.644 -37.121 -16.471  1.00 97.69           O  
ATOM   2467  CG  ARG B 306       9.737 -39.393 -13.073  1.00 97.69           C  
ATOM   2468  CD  ARG B 306       8.933 -40.654 -13.359  1.00 97.69           C  
ATOM   2469  NE  ARG B 306       7.752 -40.368 -14.168  1.00 97.69           N  
ATOM   2470  NH1 ARG B 306       6.874 -42.499 -14.011  1.00 97.69           N  
ATOM   2471  NH2 ARG B 306       5.768 -40.884 -15.204  1.00 97.69           N  
ATOM   2472  CZ  ARG B 306       6.800 -41.251 -14.459  1.00 97.69           C  
ATOM   2473  N   MET B 307      13.293 -37.099 -14.947  1.00 97.33           N  
ATOM   2474  CA  MET B 307      14.386 -36.949 -15.904  1.00 97.33           C  
ATOM   2475  C   MET B 307      15.251 -38.204 -15.943  1.00 97.33           C  
ATOM   2476  CB  MET B 307      15.244 -35.733 -15.555  1.00 97.33           C  
ATOM   2477  O   MET B 307      15.638 -38.729 -14.897  1.00 97.33           O  
ATOM   2478  CG  MET B 307      16.228 -35.343 -16.646  1.00 97.33           C  
ATOM   2479  SD  MET B 307      17.062 -33.745 -16.302  1.00 97.33           S  
ATOM   2480  CE  MET B 307      18.193 -33.663 -17.719  1.00 97.33           C  
ATOM   2481  N   LEU B 308      15.613 -38.650 -17.109  1.00 97.19           N  
ATOM   2482  CA  LEU B 308      16.307 -39.920 -17.288  1.00 97.19           C  
ATOM   2483  C   LEU B 308      17.779 -39.793 -16.911  1.00 97.19           C  
ATOM   2484  CB  LEU B 308      16.179 -40.402 -18.735  1.00 97.19           C  
ATOM   2485  O   LEU B 308      18.437 -38.816 -17.280  1.00 97.19           O  
ATOM   2486  CG  LEU B 308      14.756 -40.610 -19.257  1.00 97.19           C  
ATOM   2487  CD1 LEU B 308      14.785 -41.035 -20.721  1.00 97.19           C  
ATOM   2488  CD2 LEU B 308      14.022 -41.644 -18.410  1.00 97.19           C  
ATOM   2489  N   ALA B 309      18.238 -40.785 -16.114  1.00 96.59           N  
ATOM   2490  CA  ALA B 309      19.657 -40.866 -15.781  1.00 96.59           C  
ATOM   2491  C   ALA B 309      20.436 -41.597 -16.871  1.00 96.59           C  
ATOM   2492  CB  ALA B 309      19.849 -41.563 -14.436  1.00 96.59           C  
ATOM   2493  O   ALA B 309      19.865 -42.387 -17.626  1.00 96.59           O  
ATOM   2494  N   LYS B 310      21.698 -41.370 -17.039  1.00 95.38           N  
ATOM   2495  CA  LYS B 310      22.530 -41.854 -18.137  1.00 95.38           C  
ATOM   2496  C   LYS B 310      22.564 -43.380 -18.169  1.00 95.38           C  
ATOM   2497  CB  LYS B 310      23.951 -41.301 -18.019  1.00 95.38           C  
ATOM   2498  O   LYS B 310      22.428 -43.987 -19.233  1.00 95.38           O  
ATOM   2499  CG  LYS B 310      24.866 -41.695 -19.169  1.00 95.38           C  
ATOM   2500  CD  LYS B 310      26.246 -41.067 -19.026  1.00 95.38           C  
ATOM   2501  CE  LYS B 310      27.162 -41.459 -20.177  1.00 95.38           C  
ATOM   2502  NZ  LYS B 310      28.509 -40.825 -20.054  1.00 95.38           N  
ATOM   2503  N   ARG B 311      22.765 -44.129 -17.071  1.00 91.68           N  
ATOM   2504  CA  ARG B 311      22.999 -45.569 -17.018  1.00 91.68           C  
ATOM   2505  C   ARG B 311      21.724 -46.317 -16.642  1.00 91.68           C  
ATOM   2506  CB  ARG B 311      24.113 -45.896 -16.022  1.00 91.68           C  
ATOM   2507  O   ARG B 311      21.783 -47.448 -16.157  1.00 91.68           O  
ATOM   2508  CG  ARG B 311      25.479 -45.366 -16.428  1.00 91.68           C  
ATOM   2509  CD  ARG B 311      26.562 -45.788 -15.446  1.00 91.68           C  
ATOM   2510  NE  ARG B 311      27.845 -45.165 -15.759  1.00 91.68           N  
ATOM   2511  NH1 ARG B 311      29.089 -46.564 -14.406  1.00 91.68           N  
ATOM   2512  NH2 ARG B 311      30.123 -44.910 -15.610  1.00 91.68           N  
ATOM   2513  CZ  ARG B 311      29.016 -45.548 -15.257  1.00 91.68           C  
ATOM   2514  N   GLY B 312      20.640 -45.710 -16.754  1.00 94.27           N  
ATOM   2515  CA  GLY B 312      19.355 -46.319 -16.447  1.00 94.27           C  
ATOM   2516  C   GLY B 312      18.645 -45.658 -15.281  1.00 94.27           C  
ATOM   2517  O   GLY B 312      19.286 -45.064 -14.412  1.00 94.27           O  
ATOM   2518  N   GLY B 313      17.351 -45.737 -15.214  1.00 96.05           N  
ATOM   2519  CA  GLY B 313      16.543 -45.130 -14.167  1.00 96.05           C  
ATOM   2520  C   GLY B 313      16.252 -43.662 -14.414  1.00 96.05           C  
ATOM   2521  O   GLY B 313      16.416 -43.171 -15.533  1.00 96.05           O  
ATOM   2522  N   TYR B 314      15.715 -42.987 -13.391  1.00 97.54           N  
ATOM   2523  CA  TYR B 314      15.365 -41.577 -13.516  1.00 97.54           C  
ATOM   2524  C   TYR B 314      15.450 -40.872 -12.167  1.00 97.54           C  
ATOM   2525  CB  TYR B 314      13.956 -41.422 -14.098  1.00 97.54           C  
ATOM   2526  O   TYR B 314      15.564 -41.523 -11.126  1.00 97.54           O  
ATOM   2527  CG  TYR B 314      12.878 -42.060 -13.256  1.00 97.54           C  
ATOM   2528  CD1 TYR B 314      12.461 -43.368 -13.498  1.00 97.54           C  
ATOM   2529  CD2 TYR B 314      12.274 -41.358 -12.219  1.00 97.54           C  
ATOM   2530  CE1 TYR B 314      11.467 -43.959 -12.726  1.00 97.54           C  
ATOM   2531  CE2 TYR B 314      11.278 -41.940 -11.441  1.00 97.54           C  
ATOM   2532  OH  TYR B 314       9.898 -43.820 -10.934  1.00 97.54           O  
ATOM   2533  CZ  TYR B 314      10.883 -43.239 -11.701  1.00 97.54           C  
ATOM   2534  N   VAL B 315      15.487 -39.543 -12.186  1.00 97.91           N  
ATOM   2535  CA  VAL B 315      15.418 -38.706 -10.993  1.00 97.91           C  
ATOM   2536  C   VAL B 315      14.208 -37.779 -11.081  1.00 97.91           C  
ATOM   2537  CB  VAL B 315      16.710 -37.879 -10.804  1.00 97.91           C  
ATOM   2538  O   VAL B 315      13.788 -37.398 -12.176  1.00 97.91           O  
ATOM   2539  CG1 VAL B 315      17.914 -38.797 -10.606  1.00 97.91           C  
ATOM   2540  CG2 VAL B 315      16.930 -36.954 -12.000  1.00 97.91           C  
ATOM   2541  N   TRP B 316      13.629 -37.444  -9.993  1.00 98.04           N  
ATOM   2542  CA  TRP B 316      12.582 -36.429  -9.947  1.00 98.04           C  
ATOM   2543  C   TRP B 316      13.183 -35.029  -9.895  1.00 98.04           C  
ATOM   2544  CB  TRP B 316      11.668 -36.651  -8.739  1.00 98.04           C  
ATOM   2545  O   TRP B 316      14.121 -34.777  -9.134  1.00 98.04           O  
ATOM   2546  CG  TRP B 316      10.743 -37.822  -8.882  1.00 98.04           C  
ATOM   2547  CD1 TRP B 316      10.955 -39.099  -8.440  1.00 98.04           C  
ATOM   2548  CD2 TRP B 316       9.460 -37.825  -9.515  1.00 98.04           C  
ATOM   2549  CE2 TRP B 316       8.950 -39.138  -9.420  1.00 98.04           C  
ATOM   2550  CE3 TRP B 316       8.691 -36.843 -10.154  1.00 98.04           C  
ATOM   2551  NE1 TRP B 316       9.880 -39.895  -8.761  1.00 98.04           N  
ATOM   2552  CH2 TRP B 316       6.972 -38.515 -10.561  1.00 98.04           C  
ATOM   2553  CZ2 TRP B 316       7.703 -39.495  -9.941  1.00 98.04           C  
ATOM   2554  CZ3 TRP B 316       7.451 -37.199 -10.671  1.00 98.04           C  
ATOM   2555  N   VAL B 317      12.610 -34.141 -10.766  1.00 98.09           N  
ATOM   2556  CA  VAL B 317      13.185 -32.806 -10.896  1.00 98.09           C  
ATOM   2557  C   VAL B 317      12.072 -31.760 -10.873  1.00 98.09           C  
ATOM   2558  CB  VAL B 317      14.017 -32.670 -12.190  1.00 98.09           C  
ATOM   2559  O   VAL B 317      10.952 -32.026 -11.314  1.00 98.09           O  
ATOM   2560  CG1 VAL B 317      14.594 -31.261 -12.316  1.00 98.09           C  
ATOM   2561  CG2 VAL B 317      15.134 -33.712 -12.217  1.00 98.09           C  
ATOM   2562  N   GLU B 318      12.293 -30.652 -10.315  1.00 97.21           N  
ATOM   2563  CA  GLU B 318      11.514 -29.425 -10.448  1.00 97.21           C  
ATOM   2564  C   GLU B 318      12.352 -28.301 -11.050  1.00 97.21           C  
ATOM   2565  CB  GLU B 318      10.954 -28.995  -9.090  1.00 97.21           C  
ATOM   2566  O   GLU B 318      13.461 -28.030 -10.586  1.00 97.21           O  
ATOM   2567  CG  GLU B 318       9.983 -27.825  -9.168  1.00 97.21           C  
ATOM   2568  CD  GLU B 318       9.421 -27.420  -7.814  1.00 97.21           C  
ATOM   2569  OE1 GLU B 318       9.602 -26.250  -7.408  1.00 97.21           O  
ATOM   2570  OE2 GLU B 318       8.796 -28.280  -7.155  1.00 97.21           O  
ATOM   2571  N   THR B 319      11.805 -27.645 -12.047  1.00 97.57           N  
ATOM   2572  CA  THR B 319      12.612 -26.672 -12.774  1.00 97.57           C  
ATOM   2573  C   THR B 319      11.962 -25.292 -12.734  1.00 97.57           C  
ATOM   2574  CB  THR B 319      12.821 -27.101 -14.238  1.00 97.57           C  
ATOM   2575  O   THR B 319      10.747 -25.167 -12.900  1.00 97.57           O  
ATOM   2576  CG2 THR B 319      13.640 -26.067 -15.003  1.00 97.57           C  
ATOM   2577  OG1 THR B 319      13.510 -28.357 -14.268  1.00 97.57           O  
ATOM   2578  N   GLN B 320      12.743 -24.304 -12.378  1.00 95.97           N  
ATOM   2579  CA  GLN B 320      12.380 -22.910 -12.613  1.00 95.97           C  
ATOM   2580  C   GLN B 320      13.024 -22.382 -13.892  1.00 95.97           C  
ATOM   2581  CB  GLN B 320      12.788 -22.041 -11.422  1.00 95.97           C  
ATOM   2582  O   GLN B 320      14.249 -22.287 -13.983  1.00 95.97           O  
ATOM   2583  CG  GLN B 320      12.030 -22.359 -10.140  1.00 95.97           C  
ATOM   2584  CD  GLN B 320      12.474 -21.505  -8.968  1.00 95.97           C  
ATOM   2585  NE2 GLN B 320      11.742 -21.587  -7.863  1.00 95.97           N  
ATOM   2586  OE1 GLN B 320      13.469 -20.777  -9.055  1.00 95.97           O  
ATOM   2587  N   ALA B 321      12.188 -22.011 -14.817  1.00 97.80           N  
ATOM   2588  CA  ALA B 321      12.689 -21.615 -16.131  1.00 97.80           C  
ATOM   2589  C   ALA B 321      12.337 -20.163 -16.438  1.00 97.80           C  
ATOM   2590  CB  ALA B 321      12.129 -22.536 -17.213  1.00 97.80           C  
ATOM   2591  O   ALA B 321      11.219 -19.718 -16.167  1.00 97.80           O  
ATOM   2592  N   THR B 322      13.329 -19.468 -17.024  1.00 96.84           N  
ATOM   2593  CA  THR B 322      13.146 -18.061 -17.363  1.00 96.84           C  
ATOM   2594  C   THR B 322      13.619 -17.782 -18.787  1.00 96.84           C  
ATOM   2595  CB  THR B 322      13.901 -17.147 -16.381  1.00 96.84           C  
ATOM   2596  O   THR B 322      14.742 -18.136 -19.154  1.00 96.84           O  
ATOM   2597  CG2 THR B 322      13.652 -15.675 -16.696  1.00 96.84           C  
ATOM   2598  OG1 THR B 322      13.457 -17.419 -15.046  1.00 96.84           O  
ATOM   2599  N   VAL B 323      12.772 -17.136 -19.572  1.00 96.00           N  
ATOM   2600  CA  VAL B 323      13.164 -16.700 -20.908  1.00 96.00           C  
ATOM   2601  C   VAL B 323      14.000 -15.425 -20.811  1.00 96.00           C  
ATOM   2602  CB  VAL B 323      11.933 -16.463 -21.811  1.00 96.00           C  
ATOM   2603  O   VAL B 323      13.589 -14.453 -20.172  1.00 96.00           O  
ATOM   2604  CG1 VAL B 323      12.367 -16.043 -23.215  1.00 96.00           C  
ATOM   2605  CG2 VAL B 323      11.066 -17.719 -21.870  1.00 96.00           C  
ATOM   2606  N   ILE B 324      15.139 -15.450 -21.431  1.00 94.04           N  
ATOM   2607  CA  ILE B 324      16.009 -14.279 -21.443  1.00 94.04           C  
ATOM   2608  C   ILE B 324      15.794 -13.490 -22.732  1.00 94.04           C  
ATOM   2609  CB  ILE B 324      17.495 -14.677 -21.299  1.00 94.04           C  
ATOM   2610  O   ILE B 324      15.881 -14.046 -23.830  1.00 94.04           O  
ATOM   2611  CG1 ILE B 324      17.697 -15.543 -20.051  1.00 94.04           C  
ATOM   2612  CG2 ILE B 324      18.385 -13.432 -21.253  1.00 94.04           C  
ATOM   2613  CD1 ILE B 324      17.328 -14.847 -18.748  1.00 94.04           C  
ATOM   2614  N   TYR B 325      15.517 -12.191 -22.560  1.00 88.38           N  
ATOM   2615  CA  TYR B 325      15.234 -11.332 -23.704  1.00 88.38           C  
ATOM   2616  C   TYR B 325      16.406 -10.400 -23.989  1.00 88.38           C  
ATOM   2617  CB  TYR B 325      13.963 -10.513 -23.462  1.00 88.38           C  
ATOM   2618  O   TYR B 325      17.157 -10.041 -23.079  1.00 88.38           O  
ATOM   2619  CG  TYR B 325      12.714 -11.353 -23.340  1.00 88.38           C  
ATOM   2620  CD1 TYR B 325      11.935 -11.645 -24.457  1.00 88.38           C  
ATOM   2621  CD2 TYR B 325      12.311 -11.855 -22.107  1.00 88.38           C  
ATOM   2622  CE1 TYR B 325      10.783 -12.417 -24.349  1.00 88.38           C  
ATOM   2623  CE2 TYR B 325      11.160 -12.628 -21.987  1.00 88.38           C  
ATOM   2624  OH  TYR B 325       9.265 -13.668 -22.999  1.00 88.38           O  
ATOM   2625  CZ  TYR B 325      10.405 -12.904 -23.112  1.00 88.38           C  
ATOM   2626  N   ASN B 326      16.557 -10.078 -25.286  1.00 84.38           N  
ATOM   2627  CA  ASN B 326      17.522  -9.052 -25.663  1.00 84.38           C  
ATOM   2628  C   ASN B 326      17.114  -7.678 -25.139  1.00 84.38           C  
ATOM   2629  CB  ASN B 326      17.696  -9.010 -27.183  1.00 84.38           C  
ATOM   2630  O   ASN B 326      15.973  -7.251 -25.327  1.00 84.38           O  
ATOM   2631  CG  ASN B 326      18.849  -8.127 -27.616  1.00 84.38           C  
ATOM   2632  ND2 ASN B 326      19.606  -8.582 -28.607  1.00 84.38           N  
ATOM   2633  OD1 ASN B 326      19.060  -7.044 -27.062  1.00 84.38           O  
ATOM   2634  N   THR B 327      18.013  -7.026 -24.504  1.00 78.44           N  
ATOM   2635  CA  THR B 327      17.731  -5.758 -23.839  1.00 78.44           C  
ATOM   2636  C   THR B 327      17.405  -4.673 -24.862  1.00 78.44           C  
ATOM   2637  CB  THR B 327      18.917  -5.307 -22.968  1.00 78.44           C  
ATOM   2638  O   THR B 327      16.601  -3.778 -24.591  1.00 78.44           O  
ATOM   2639  CG2 THR B 327      19.101  -6.230 -21.768  1.00 78.44           C  
ATOM   2640  OG1 THR B 327      20.114  -5.322 -23.756  1.00 78.44           O  
ATOM   2641  N   LYS B 328      17.872  -4.767 -26.100  1.00 75.85           N  
ATOM   2642  CA  LYS B 328      17.736  -3.725 -27.113  1.00 75.85           C  
ATOM   2643  C   LYS B 328      16.424  -3.870 -27.879  1.00 75.85           C  
ATOM   2644  CB  LYS B 328      18.917  -3.762 -28.084  1.00 75.85           C  
ATOM   2645  O   LYS B 328      15.693  -2.894 -28.060  1.00 75.85           O  
ATOM   2646  CG  LYS B 328      20.244  -3.355 -27.460  1.00 75.85           C  
ATOM   2647  CD  LYS B 328      21.368  -3.355 -28.488  1.00 75.85           C  
ATOM   2648  CE  LYS B 328      22.711  -3.028 -27.850  1.00 75.85           C  
ATOM   2649  NZ  LYS B 328      23.826  -3.092 -28.841  1.00 75.85           N  
ATOM   2650  N   ASN B 329      16.100  -5.091 -28.324  1.00 71.77           N  
ATOM   2651  CA  ASN B 329      14.943  -5.248 -29.200  1.00 71.77           C  
ATOM   2652  C   ASN B 329      13.860  -6.105 -28.551  1.00 71.77           C  
ATOM   2653  CB  ASN B 329      15.364  -5.853 -30.542  1.00 71.77           C  
ATOM   2654  O   ASN B 329      12.825  -6.374 -29.163  1.00 71.77           O  
ATOM   2655  CG  ASN B 329      16.046  -7.198 -30.388  1.00 71.77           C  
ATOM   2656  ND2 ASN B 329      16.575  -7.723 -31.487  1.00 71.77           N  
ATOM   2657  OD1 ASN B 329      16.097  -7.760 -29.291  1.00 71.77           O  
ATOM   2658  N   SER B 330      14.044  -6.618 -27.311  1.00 80.10           N  
ATOM   2659  CA  SER B 330      13.072  -7.373 -26.528  1.00 80.10           C  
ATOM   2660  C   SER B 330      12.758  -8.715 -27.181  1.00 80.10           C  
ATOM   2661  CB  SER B 330      11.783  -6.568 -26.352  1.00 80.10           C  
ATOM   2662  O   SER B 330      11.693  -9.291 -26.948  1.00 80.10           O  
ATOM   2663  OG  SER B 330      12.035  -5.362 -25.652  1.00 80.10           O  
ATOM   2664  N   GLN B 331      13.693  -9.160 -28.065  1.00 84.17           N  
ATOM   2665  CA  GLN B 331      13.546 -10.473 -28.684  1.00 84.17           C  
ATOM   2666  C   GLN B 331      14.080 -11.574 -27.772  1.00 84.17           C  
ATOM   2667  CB  GLN B 331      14.266 -10.514 -30.033  1.00 84.17           C  
ATOM   2668  O   GLN B 331      15.134 -11.417 -27.152  1.00 84.17           O  
ATOM   2669  CG  GLN B 331      13.624  -9.638 -31.100  1.00 84.17           C  
ATOM   2670  CD  GLN B 331      12.303 -10.194 -31.599  1.00 84.17           C  
ATOM   2671  NE2 GLN B 331      11.460  -9.323 -32.142  1.00 84.17           N  
ATOM   2672  OE1 GLN B 331      12.044 -11.398 -31.499  1.00 84.17           O  
ATOM   2673  N   PRO B 332      13.325 -12.686 -27.696  1.00 90.60           N  
ATOM   2674  CA  PRO B 332      13.806 -13.796 -26.870  1.00 90.60           C  
ATOM   2675  C   PRO B 332      15.115 -14.390 -27.383  1.00 90.60           C  
ATOM   2676  CB  PRO B 332      12.670 -14.819 -26.960  1.00 90.60           C  
ATOM   2677  O   PRO B 332      15.243 -14.675 -28.577  1.00 90.60           O  
ATOM   2678  CG  PRO B 332      11.933 -14.463 -28.210  1.00 90.60           C  
ATOM   2679  CD  PRO B 332      12.158 -13.006 -28.498  1.00 90.60           C  
ATOM   2680  N   GLN B 333      16.081 -14.675 -26.477  1.00 91.62           N  
ATOM   2681  CA  GLN B 333      17.413 -15.135 -26.853  1.00 91.62           C  
ATOM   2682  C   GLN B 333      17.644 -16.576 -26.407  1.00 91.62           C  
ATOM   2683  CB  GLN B 333      18.485 -14.222 -26.256  1.00 91.62           C  
ATOM   2684  O   GLN B 333      18.099 -17.409 -27.193  1.00 91.62           O  
ATOM   2685  CG  GLN B 333      18.566 -12.853 -26.917  1.00 91.62           C  
ATOM   2686  CD  GLN B 333      19.667 -11.985 -26.338  1.00 91.62           C  
ATOM   2687  NE2 GLN B 333      19.915 -10.843 -26.969  1.00 91.62           N  
ATOM   2688  OE1 GLN B 333      20.290 -12.339 -25.332  1.00 91.62           O  
ATOM   2689  N   CYS B 334      17.383 -16.868 -25.202  1.00 95.05           N  
ATOM   2690  CA  CYS B 334      17.615 -18.198 -24.649  1.00 95.05           C  
ATOM   2691  C   CYS B 334      16.758 -18.431 -23.410  1.00 95.05           C  
ATOM   2692  CB  CYS B 334      19.092 -18.382 -24.300  1.00 95.05           C  
ATOM   2693  O   CYS B 334      15.982 -17.560 -23.015  1.00 95.05           O  
ATOM   2694  SG  CYS B 334      19.673 -17.285 -22.988  1.00 95.05           S  
ATOM   2695  N   ILE B 335      16.863 -19.666 -22.891  1.00 97.49           N  
ATOM   2696  CA  ILE B 335      16.145 -20.037 -21.677  1.00 97.49           C  
ATOM   2697  C   ILE B 335      17.133 -20.538 -20.625  1.00 97.49           C  
ATOM   2698  CB  ILE B 335      15.073 -21.113 -21.961  1.00 97.49           C  
ATOM   2699  O   ILE B 335      17.944 -21.426 -20.900  1.00 97.49           O  
ATOM   2700  CG1 ILE B 335      14.094 -20.621 -23.033  1.00 97.49           C  
ATOM   2701  CG2 ILE B 335      14.332 -21.490 -20.674  1.00 97.49           C  
ATOM   2702  CD1 ILE B 335      13.391 -21.740 -23.789  1.00 97.49           C  
ATOM   2703  N   VAL B 336      17.037 -19.947 -19.471  1.00 97.00           N  
ATOM   2704  CA  VAL B 336      17.879 -20.382 -18.362  1.00 97.00           C  
ATOM   2705  C   VAL B 336      17.044 -21.169 -17.355  1.00 97.00           C  
ATOM   2706  CB  VAL B 336      18.563 -19.183 -17.666  1.00 97.00           C  
ATOM   2707  O   VAL B 336      15.984 -20.708 -16.924  1.00 97.00           O  
ATOM   2708  CG1 VAL B 336      19.378 -19.652 -16.461  1.00 97.00           C  
ATOM   2709  CG2 VAL B 336      19.450 -18.428 -18.654  1.00 97.00           C  
ATOM   2710  N   CYS B 337      17.576 -22.364 -16.939  1.00 97.41           N  
ATOM   2711  CA  CYS B 337      16.830 -23.241 -16.043  1.00 97.41           C  
ATOM   2712  C   CYS B 337      17.624 -23.528 -14.775  1.00 97.41           C  
ATOM   2713  CB  CYS B 337      16.482 -24.553 -16.746  1.00 97.41           C  
ATOM   2714  O   CYS B 337      18.810 -23.858 -14.841  1.00 97.41           O  
ATOM   2715  SG  CYS B 337      15.383 -24.350 -18.165  1.00 97.41           S  
ATOM   2716  N   VAL B 338      16.943 -23.294 -13.659  1.00 96.11           N  
ATOM   2717  CA  VAL B 338      17.436 -23.804 -12.383  1.00 96.11           C  
ATOM   2718  C   VAL B 338      16.731 -25.116 -12.044  1.00 96.11           C  
ATOM   2719  CB  VAL B 338      17.232 -22.779 -11.245  1.00 96.11           C  
ATOM   2720  O   VAL B 338      15.527 -25.129 -11.774  1.00 96.11           O  
ATOM   2721  CG1 VAL B 338      17.873 -23.275  -9.951  1.00 96.11           C  
ATOM   2722  CG2 VAL B 338      17.804 -21.420 -11.643  1.00 96.11           C  
ATOM   2723  N   ASN B 339      17.453 -26.223 -12.024  1.00 97.06           N  
ATOM   2724  CA  ASN B 339      16.891 -27.560 -11.862  1.00 97.06           C  
ATOM   2725  C   ASN B 339      17.145 -28.109 -10.461  1.00 97.06           C  
ATOM   2726  CB  ASN B 339      17.459 -28.512 -12.917  1.00 97.06           C  
ATOM   2727  O   ASN B 339      18.295 -28.319 -10.071  1.00 97.06           O  
ATOM   2728  CG  ASN B 339      17.268 -27.999 -14.330  1.00 97.06           C  
ATOM   2729  ND2 ASN B 339      18.341 -27.493 -14.927  1.00 97.06           N  
ATOM   2730  OD1 ASN B 339      16.166 -28.056 -14.881  1.00 97.06           O  
ATOM   2731  N   TYR B 340      16.074 -28.358  -9.750  1.00 95.71           N  
ATOM   2732  CA  TYR B 340      16.154 -28.942  -8.416  1.00 95.71           C  
ATOM   2733  C   TYR B 340      15.902 -30.444  -8.462  1.00 95.71           C  
ATOM   2734  CB  TYR B 340      15.149 -28.273  -7.474  1.00 95.71           C  
ATOM   2735  O   TYR B 340      14.781 -30.884  -8.727  1.00 95.71           O  
ATOM   2736  CG  TYR B 340      15.321 -26.777  -7.366  1.00 95.71           C  
ATOM   2737  CD1 TYR B 340      16.189 -26.223  -6.427  1.00 95.71           C  
ATOM   2738  CD2 TYR B 340      14.617 -25.916  -8.200  1.00 95.71           C  
ATOM   2739  CE1 TYR B 340      16.350 -24.845  -6.322  1.00 95.71           C  
ATOM   2740  CE2 TYR B 340      14.770 -24.536  -8.103  1.00 95.71           C  
ATOM   2741  OH  TYR B 340      15.793 -22.647  -7.063  1.00 95.71           O  
ATOM   2742  CZ  TYR B 340      15.638 -24.012  -7.163  1.00 95.71           C  
ATOM   2743  N   VAL B 341      16.951 -31.197  -8.195  1.00 97.20           N  
ATOM   2744  CA  VAL B 341      16.807 -32.649  -8.152  1.00 97.20           C  
ATOM   2745  C   VAL B 341      16.304 -33.078  -6.776  1.00 97.20           C  
ATOM   2746  CB  VAL B 341      18.139 -33.361  -8.478  1.00 97.20           C  
ATOM   2747  O   VAL B 341      17.004 -32.917  -5.773  1.00 97.20           O  
ATOM   2748  CG1 VAL B 341      17.961 -34.878  -8.451  1.00 97.20           C  
ATOM   2749  CG2 VAL B 341      18.669 -32.905  -9.836  1.00 97.20           C  
ATOM   2750  N   VAL B 342      15.136 -33.741  -6.731  1.00 95.77           N  
ATOM   2751  CA  VAL B 342      14.461 -33.927  -5.451  1.00 95.77           C  
ATOM   2752  C   VAL B 342      14.542 -35.393  -5.032  1.00 95.77           C  
ATOM   2753  CB  VAL B 342      12.986 -33.471  -5.515  1.00 95.77           C  
ATOM   2754  O   VAL B 342      14.085 -35.761  -3.947  1.00 95.77           O  
ATOM   2755  CG1 VAL B 342      12.895 -31.950  -5.612  1.00 95.77           C  
ATOM   2756  CG2 VAL B 342      12.276 -34.129  -6.697  1.00 95.77           C  
ATOM   2757  N   SER B 343      15.167 -36.276  -5.835  1.00 96.24           N  
ATOM   2758  CA  SER B 343      15.312 -37.692  -5.515  1.00 96.24           C  
ATOM   2759  C   SER B 343      16.662 -38.228  -5.978  1.00 96.24           C  
ATOM   2760  CB  SER B 343      14.185 -38.504  -6.154  1.00 96.24           C  
ATOM   2761  O   SER B 343      17.368 -37.569  -6.744  1.00 96.24           O  
ATOM   2762  OG  SER B 343      14.373 -38.610  -7.555  1.00 96.24           O  
ATOM   2763  N   GLY B 344      17.047 -39.358  -5.404  1.00 94.47           N  
ATOM   2764  CA  GLY B 344      18.114 -40.128  -6.023  1.00 94.47           C  
ATOM   2765  C   GLY B 344      17.671 -40.866  -7.272  1.00 94.47           C  
ATOM   2766  O   GLY B 344      16.561 -40.652  -7.765  1.00 94.47           O  
ATOM   2767  N   ILE B 345      18.600 -41.644  -7.872  1.00 96.18           N  
ATOM   2768  CA  ILE B 345      18.234 -42.406  -9.060  1.00 96.18           C  
ATOM   2769  C   ILE B 345      17.301 -43.551  -8.672  1.00 96.18           C  
ATOM   2770  CB  ILE B 345      19.482 -42.955  -9.787  1.00 96.18           C  
ATOM   2771  O   ILE B 345      17.646 -44.382  -7.829  1.00 96.18           O  
ATOM   2772  CG1 ILE B 345      20.382 -41.802 -10.247  1.00 96.18           C  
ATOM   2773  CG2 ILE B 345      19.074 -43.838 -10.970  1.00 96.18           C  
ATOM   2774  CD1 ILE B 345      21.720 -42.251 -10.818  1.00 96.18           C  
ATOM   2775  N   ILE B 346      16.191 -43.543  -9.221  1.00 96.76           N  
ATOM   2776  CA  ILE B 346      15.176 -44.560  -8.969  1.00 96.76           C  
ATOM   2777  C   ILE B 346      15.133 -45.547 -10.133  1.00 96.76           C  
ATOM   2778  CB  ILE B 346      13.783 -43.926  -8.753  1.00 96.76           C  
ATOM   2779  O   ILE B 346      15.275 -45.154 -11.294  1.00 96.76           O  
ATOM   2780  CG1 ILE B 346      13.828 -42.921  -7.595  1.00 96.76           C  
ATOM   2781  CG2 ILE B 346      12.730 -45.009  -8.498  1.00 96.76           C  
ATOM   2782  CD1 ILE B 346      12.588 -42.044  -7.489  1.00 96.76           C  
ATOM   2783  N   GLN B 347      14.998 -46.896  -9.837  1.00 94.14           N  
ATOM   2784  CA  GLN B 347      14.937 -47.968 -10.825  1.00 94.14           C  
ATOM   2785  C   GLN B 347      16.171 -47.960 -11.723  1.00 94.14           C  
ATOM   2786  CB  GLN B 347      13.670 -47.847 -11.673  1.00 94.14           C  
ATOM   2787  O   GLN B 347      16.052 -47.994 -12.950  1.00 94.14           O  
ATOM   2788  CG  GLN B 347      12.380 -47.992 -10.875  1.00 94.14           C  
ATOM   2789  CD  GLN B 347      11.139 -47.885 -11.741  1.00 94.14           C  
ATOM   2790  NE2 GLN B 347      10.057 -48.521 -11.307  1.00 94.14           N  
ATOM   2791  OE1 GLN B 347      11.154 -47.236 -12.792  1.00 94.14           O  
ATOM   2792  N   HIS B 348      17.290 -47.934 -11.101  1.00 90.80           N  
ATOM   2793  CA  HIS B 348      18.603 -47.801 -11.720  1.00 90.80           C  
ATOM   2794  C   HIS B 348      18.817 -48.864 -12.792  1.00 90.80           C  
ATOM   2795  CB  HIS B 348      19.706 -47.891 -10.664  1.00 90.80           C  
ATOM   2796  O   HIS B 348      19.529 -48.629 -13.772  1.00 90.80           O  
ATOM   2797  CG  HIS B 348      21.086 -47.769 -11.225  1.00 90.80           C  
ATOM   2798  CD2 HIS B 348      21.891 -46.691 -11.379  1.00 90.80           C  
ATOM   2799  ND1 HIS B 348      21.790 -48.849 -11.711  1.00 90.80           N  
ATOM   2800  CE1 HIS B 348      22.972 -48.440 -12.141  1.00 90.80           C  
ATOM   2801  NE2 HIS B 348      23.059 -47.134 -11.950  1.00 90.80           N  
ATOM   2802  N   ASP B 349      18.142 -49.989 -12.715  1.00 91.80           N  
ATOM   2803  CA  ASP B 349      18.402 -51.137 -13.579  1.00 91.80           C  
ATOM   2804  C   ASP B 349      17.450 -51.151 -14.773  1.00 91.80           C  
ATOM   2805  CB  ASP B 349      18.275 -52.442 -12.790  1.00 91.80           C  
ATOM   2806  O   ASP B 349      17.620 -51.947 -15.699  1.00 91.80           O  
ATOM   2807  CG  ASP B 349      19.282 -52.551 -11.659  1.00 91.80           C  
ATOM   2808  OD1 ASP B 349      20.429 -52.080 -11.815  1.00 91.80           O  
ATOM   2809  OD2 ASP B 349      18.926 -53.116 -10.602  1.00 91.80           O  
ATOM   2810  N   LEU B 350      16.608 -50.224 -14.733  1.00 94.29           N  
ATOM   2811  CA  LEU B 350      15.621 -50.196 -15.807  1.00 94.29           C  
ATOM   2812  C   LEU B 350      16.002 -49.169 -16.868  1.00 94.29           C  
ATOM   2813  CB  LEU B 350      14.231 -49.880 -15.250  1.00 94.29           C  
ATOM   2814  O   LEU B 350      16.333 -48.027 -16.542  1.00 94.29           O  
ATOM   2815  CG  LEU B 350      13.042 -50.306 -16.113  1.00 94.29           C  
ATOM   2816  CD1 LEU B 350      12.793 -51.804 -15.970  1.00 94.29           C  
ATOM   2817  CD2 LEU B 350      11.795 -49.514 -15.734  1.00 94.29           C  
ATOM   2818  N   ILE B 351      15.993 -49.621 -18.176  1.00 93.58           N  
ATOM   2819  CA  ILE B 351      16.322 -48.750 -19.298  1.00 93.58           C  
ATOM   2820  C   ILE B 351      15.039 -48.231 -19.943  1.00 93.58           C  
ATOM   2821  CB  ILE B 351      17.190 -49.482 -20.346  1.00 93.58           C  
ATOM   2822  O   ILE B 351      14.173 -49.015 -20.335  1.00 93.58           O  
ATOM   2823  CG1 ILE B 351      18.477 -50.009 -19.700  1.00 93.58           C  
ATOM   2824  CG2 ILE B 351      17.509 -48.557 -21.525  1.00 93.58           C  
ATOM   2825  CD1 ILE B 351      19.402 -48.917 -19.183  1.00 93.58           C  
ATOM   2826  N   PHE B 352      14.967 -46.971 -20.040  1.00 93.12           N  
ATOM   2827  CA  PHE B 352      13.730 -46.372 -20.527  1.00 93.12           C  
ATOM   2828  C   PHE B 352      13.912 -45.827 -21.939  1.00 93.12           C  
ATOM   2829  CB  PHE B 352      13.266 -45.254 -19.589  1.00 93.12           C  
ATOM   2830  O   PHE B 352      12.933 -45.531 -22.627  1.00 93.12           O  
ATOM   2831  CG  PHE B 352      12.793 -45.745 -18.247  1.00 93.12           C  
ATOM   2832  CD1 PHE B 352      11.494 -46.211 -18.081  1.00 93.12           C  
ATOM   2833  CD2 PHE B 352      13.647 -45.741 -17.152  1.00 93.12           C  
ATOM   2834  CE1 PHE B 352      11.053 -46.666 -16.841  1.00 93.12           C  
ATOM   2835  CE2 PHE B 352      13.213 -46.194 -15.909  1.00 93.12           C  
ATOM   2836  CZ  PHE B 352      11.915 -46.655 -15.756  1.00 93.12           C  
ATOM   2837  N   SER B 353      15.199 -45.631 -22.376  1.00 88.55           N  
ATOM   2838  CA  SER B 353      15.474 -45.067 -23.694  1.00 88.55           C  
ATOM   2839  C   SER B 353      16.768 -45.626 -24.275  1.00 88.55           C  
ATOM   2840  CB  SER B 353      15.557 -43.542 -23.617  1.00 88.55           C  
ATOM   2841  O   SER B 353      17.634 -46.097 -23.535  1.00 88.55           O  
ATOM   2842  OG  SER B 353      16.511 -43.043 -24.539  1.00 88.55           O  
ATOM   2843  N   LEU B 354      16.845 -45.589 -25.635  1.00 82.97           N  
ATOM   2844  CA  LEU B 354      18.026 -46.077 -26.340  1.00 82.97           C  
ATOM   2845  C   LEU B 354      19.262 -45.274 -25.950  1.00 82.97           C  
ATOM   2846  CB  LEU B 354      17.813 -46.006 -27.854  1.00 82.97           C  
ATOM   2847  O   LEU B 354      20.374 -45.808 -25.932  1.00 82.97           O  
ATOM   2848  CG  LEU B 354      16.847 -47.030 -28.452  1.00 82.97           C  
ATOM   2849  CD1 LEU B 354      16.448 -46.620 -29.866  1.00 82.97           C  
ATOM   2850  CD2 LEU B 354      17.473 -48.420 -28.450  1.00 82.97           C  
ATOM   2851  N   GLN B 355      19.034 -44.098 -25.604  1.00 80.03           N  
ATOM   2852  CA  GLN B 355      20.124 -43.207 -25.222  1.00 80.03           C  
ATOM   2853  C   GLN B 355      20.804 -43.686 -23.942  1.00 80.03           C  
ATOM   2854  CB  GLN B 355      19.612 -41.777 -25.041  1.00 80.03           C  
ATOM   2855  O   GLN B 355      21.991 -43.432 -23.732  1.00 80.03           O  
ATOM   2856  CG  GLN B 355      19.574 -40.970 -26.332  1.00 80.03           C  
ATOM   2857  CD  GLN B 355      18.203 -40.389 -26.622  1.00 80.03           C  
ATOM   2858  NE2 GLN B 355      18.108 -39.593 -27.681  1.00 80.03           N  
ATOM   2859  OE1 GLN B 355      17.237 -40.655 -25.900  1.00 80.03           O  
ATOM   2860  N   GLN B 356      20.116 -44.405 -23.188  1.00 88.61           N  
ATOM   2861  CA  GLN B 356      20.639 -44.900 -21.919  1.00 88.61           C  
ATOM   2862  C   GLN B 356      21.514 -46.133 -22.128  1.00 88.61           C  
ATOM   2863  CB  GLN B 356      19.496 -45.226 -20.956  1.00 88.61           C  
ATOM   2864  O   GLN B 356      22.214 -46.567 -21.210  1.00 88.61           O  
ATOM   2865  CG  GLN B 356      18.740 -43.999 -20.463  1.00 88.61           C  
ATOM   2866  CD  GLN B 356      17.596 -44.351 -19.529  1.00 88.61           C  
ATOM   2867  NE2 GLN B 356      17.462 -43.595 -18.445  1.00 88.61           N  
ATOM   2868  OE1 GLN B 356      16.840 -45.294 -19.781  1.00 88.61           O  
ATOM   2869  N   THR B 357      21.454 -46.647 -23.405  1.00 80.61           N  
ATOM   2870  CA  THR B 357      22.210 -47.856 -23.711  1.00 80.61           C  
ATOM   2871  C   THR B 357      23.560 -47.507 -24.330  1.00 80.61           C  
ATOM   2872  CB  THR B 357      21.428 -48.778 -24.664  1.00 80.61           C  
ATOM   2873  O   THR B 357      24.393 -48.388 -24.553  1.00 80.61           O  
ATOM   2874  CG2 THR B 357      20.266 -49.454 -23.944  1.00 80.61           C  
ATOM   2875  OG1 THR B 357      20.914 -48.004 -25.754  1.00 80.61           O  
ATOM   2876  N   GLU B 358      23.844 -46.389 -24.852  1.00 65.68           N  
ATOM   2877  CA  GLU B 358      25.017 -45.965 -25.611  1.00 65.68           C  
ATOM   2878  C   GLU B 358      26.308 -46.345 -24.891  1.00 65.68           C  
ATOM   2879  CB  GLU B 358      24.979 -44.455 -25.860  1.00 65.68           C  
ATOM   2880  O   GLU B 358      27.308 -46.674 -25.531  1.00 65.68           O  
ATOM   2881  CG  GLU B 358      25.562 -44.038 -27.203  1.00 65.68           C  
ATOM   2882  CD  GLU B 358      25.495 -42.539 -27.447  1.00 65.68           C  
ATOM   2883  OE1 GLU B 358      26.001 -42.071 -28.492  1.00 65.68           O  
ATOM   2884  OE2 GLU B 358      24.932 -41.827 -26.586  1.00 65.68           O  
ATOM   2885  N   CYS B 359      26.463 -46.400 -23.583  1.00 53.78           N  
ATOM   2886  CA  CYS B 359      27.695 -46.793 -22.909  1.00 53.78           C  
ATOM   2887  C   CYS B 359      27.948 -48.288 -23.062  1.00 53.78           C  
ATOM   2888  CB  CYS B 359      27.637 -46.425 -21.427  1.00 53.78           C  
ATOM   2889  O   CYS B 359      29.079 -48.750 -22.903  1.00 53.78           O  
ATOM   2890  SG  CYS B 359      26.753 -44.886 -21.093  1.00 53.78           S  
ATOM   2891  N   VAL B 360      26.949 -49.064 -23.335  1.00 49.03           N  
ATOM   2892  CA  VAL B 360      27.074 -50.517 -23.363  1.00 49.03           C  
ATOM   2893  C   VAL B 360      27.593 -50.965 -24.727  1.00 49.03           C  
ATOM   2894  CB  VAL B 360      25.728 -51.209 -23.051  1.00 49.03           C  
ATOM   2895  O   VAL B 360      28.346 -51.937 -24.824  1.00 49.03           O  
ATOM   2896  CG1 VAL B 360      25.902 -52.726 -22.992  1.00 49.03           C  
ATOM   2897  CG2 VAL B 360      25.150 -50.683 -21.738  1.00 49.03           C  
ATOM   2898  N   LEU B 361      27.303 -50.208 -25.811  1.00 44.85           N  
ATOM   2899  CA  LEU B 361      27.668 -50.688 -27.140  1.00 44.85           C  
ATOM   2900  C   LEU B 361      29.042 -50.166 -27.548  1.00 44.85           C  
ATOM   2901  CB  LEU B 361      26.620 -50.262 -28.171  1.00 44.85           C  
ATOM   2902  O   LEU B 361      29.310 -49.976 -28.736  1.00 44.85           O  
ATOM   2903  CG  LEU B 361      25.229 -50.878 -28.018  1.00 44.85           C  
ATOM   2904  CD1 LEU B 361      24.224 -50.146 -28.901  1.00 44.85           C  
ATOM   2905  CD2 LEU B 361      25.262 -52.365 -28.356  1.00 44.85           C  
ATOM   2906  N   LYS B 362      30.006 -49.914 -26.693  1.00 41.76           N  
ATOM   2907  CA  LYS B 362      31.284 -49.473 -27.245  1.00 41.76           C  
ATOM   2908  C   LYS B 362      31.849 -50.506 -28.216  1.00 41.76           C  
ATOM   2909  CB  LYS B 362      32.289 -49.201 -26.125  1.00 41.76           C  
ATOM   2910  O   LYS B 362      31.921 -51.694 -27.894  1.00 41.76           O  
ATOM   2911  CG  LYS B 362      32.279 -47.766 -25.619  1.00 41.76           C  
ATOM   2912  CD  LYS B 362      33.356 -47.538 -24.566  1.00 41.76           C  
ATOM   2913  CE  LYS B 362      33.300 -46.123 -24.006  1.00 41.76           C  
ATOM   2914  NZ  LYS B 362      34.285 -45.926 -22.900  1.00 41.76           N  
ATOM   2915  N   PRO B 363      31.903 -50.147 -29.490  1.00 39.60           N  
ATOM   2916  CA  PRO B 363      32.496 -51.141 -30.387  1.00 39.60           C  
ATOM   2917  C   PRO B 363      33.806 -51.714 -29.849  1.00 39.60           C  
ATOM   2918  CB  PRO B 363      32.734 -50.354 -31.678  1.00 39.60           C  
ATOM   2919  O   PRO B 363      34.544 -51.021 -29.144  1.00 39.60           O  
ATOM   2920  CG  PRO B 363      32.315 -48.956 -31.356  1.00 39.60           C  
ATOM   2921  CD  PRO B 363      31.880 -48.908 -29.919  1.00 39.60           C  
ATOM   2922  N   VAL B 364      33.874 -52.955 -29.613  1.00 37.54           N  
ATOM   2923  CA  VAL B 364      35.128 -53.627 -29.290  1.00 37.54           C  
ATOM   2924  C   VAL B 364      36.210 -53.207 -30.283  1.00 37.54           C  
ATOM   2925  CB  VAL B 364      34.967 -55.163 -29.296  1.00 37.54           C  
ATOM   2926  O   VAL B 364      36.020 -53.309 -31.497  1.00 37.54           O  
ATOM   2927  CG1 VAL B 364      36.291 -55.846 -28.958  1.00 37.54           C  
ATOM   2928  CG2 VAL B 364      33.877 -55.588 -28.314  1.00 37.54           C  
ATOM   2929  N   GLU B 365      37.053 -52.269 -29.980  1.00 36.34           N  
ATOM   2930  CA  GLU B 365      38.202 -51.941 -30.818  1.00 36.34           C  
ATOM   2931  C   GLU B 365      38.845 -53.202 -31.390  1.00 36.34           C  
ATOM   2932  CB  GLU B 365      39.235 -51.138 -30.024  1.00 36.34           C  
ATOM   2933  O   GLU B 365      39.129 -54.149 -30.654  1.00 36.34           O  
ATOM   2934  CG  GLU B 365      38.919 -49.652 -29.931  1.00 36.34           C  
ATOM   2935  CD  GLU B 365      40.034 -48.840 -29.292  1.00 36.34           C  
ATOM   2936  OE1 GLU B 365      39.931 -47.593 -29.252  1.00 36.34           O  
ATOM   2937  OE2 GLU B 365      41.020 -49.456 -28.828  1.00 36.34           O  
ATOM   2938  N   SER B 366      38.578 -53.490 -32.627  1.00 35.23           N  
ATOM   2939  CA  SER B 366      39.228 -54.585 -33.341  1.00 35.23           C  
ATOM   2940  C   SER B 366      40.739 -54.558 -33.138  1.00 35.23           C  
ATOM   2941  CB  SER B 366      38.904 -54.519 -34.834  1.00 35.23           C  
ATOM   2942  O   SER B 366      41.372 -53.511 -33.289  1.00 35.23           O  
ATOM   2943  OG  SER B 366      39.374 -53.307 -35.397  1.00 35.23           O  
ATOM   2944  N   SER B 367      41.259 -55.254 -32.133  1.00 28.89           N  
ATOM   2945  CA  SER B 367      42.704 -55.418 -32.007  1.00 28.89           C  
ATOM   2946  C   SER B 367      43.338 -55.774 -33.348  1.00 28.89           C  
ATOM   2947  CB  SER B 367      43.034 -56.497 -30.975  1.00 28.89           C  
ATOM   2948  O   SER B 367      42.832 -56.634 -34.071  1.00 28.89           O  
ATOM   2949  OG  SER B 367      43.704 -57.587 -31.584  1.00 28.89           O  
ATOM   2950  N   ASP B 368      44.107 -54.887 -33.955  1.00 31.44           N  
ATOM   2951  CA  ASP B 368      44.972 -55.086 -35.113  1.00 31.44           C  
ATOM   2952  C   ASP B 368      45.851 -56.322 -34.936  1.00 31.44           C  
ATOM   2953  CB  ASP B 368      45.843 -53.851 -35.351  1.00 31.44           C  
ATOM   2954  O   ASP B 368      46.850 -56.281 -34.214  1.00 31.44           O  
ATOM   2955  CG  ASP B 368      45.216 -52.859 -36.314  1.00 31.44           C  
ATOM   2956  OD1 ASP B 368      44.280 -53.235 -37.052  1.00 31.44           O  
ATOM   2957  OD2 ASP B 368      45.664 -51.692 -36.338  1.00 31.44           O  
ATOM   2958  N   MET B 369      45.365 -57.513 -34.648  1.00 26.74           N  
ATOM   2959  CA  MET B 369      46.296 -58.610 -34.397  1.00 26.74           C  
ATOM   2960  C   MET B 369      47.239 -58.804 -35.579  1.00 26.74           C  
ATOM   2961  CB  MET B 369      45.536 -59.907 -34.116  1.00 26.74           C  
ATOM   2962  O   MET B 369      46.879 -58.512 -36.721  1.00 26.74           O  
ATOM   2963  CG  MET B 369      45.390 -60.223 -32.636  1.00 26.74           C  
ATOM   2964  SD  MET B 369      44.751 -61.917 -32.338  1.00 26.74           S  
ATOM   2965  CE  MET B 369      45.347 -62.192 -30.647  1.00 26.74           C  
ATOM   2966  N   LYS B 370      48.592 -59.340 -35.370  1.00 26.48           N  
ATOM   2967  CA  LYS B 370      49.979 -59.414 -35.819  1.00 26.48           C  
ATOM   2968  C   LYS B 370      50.126 -60.380 -36.992  1.00 26.48           C  
ATOM   2969  CB  LYS B 370      50.893 -59.842 -34.670  1.00 26.48           C  
ATOM   2970  O   LYS B 370      50.684 -61.469 -36.840  1.00 26.48           O  
ATOM   2971  CG  LYS B 370      51.430 -58.684 -33.842  1.00 26.48           C  
ATOM   2972  CD  LYS B 370      52.324 -59.173 -32.710  1.00 26.48           C  
ATOM   2973  CE  LYS B 370      52.825 -58.018 -31.853  1.00 26.48           C  
ATOM   2974  NZ  LYS B 370      53.580 -58.502 -30.659  1.00 26.48           N  
ATOM   2975  N   MET B 371      49.184 -60.612 -37.849  1.00 25.39           N  
ATOM   2976  CA  MET B 371      49.438 -61.782 -38.685  1.00 25.39           C  
ATOM   2977  C   MET B 371      50.634 -61.546 -39.601  1.00 25.39           C  
ATOM   2978  CB  MET B 371      48.202 -62.127 -39.517  1.00 25.39           C  
ATOM   2979  O   MET B 371      50.466 -61.219 -40.777  1.00 25.39           O  
ATOM   2980  CG  MET B 371      48.009 -63.618 -39.738  1.00 25.39           C  
ATOM   2981  SD  MET B 371      46.267 -64.053 -40.120  1.00 25.39           S  
ATOM   2982  CE  MET B 371      46.182 -65.709 -39.384  1.00 25.39           C  
ATOM   2983  N   THR B 372      51.654 -60.843 -39.220  1.00 23.42           N  
ATOM   2984  CA  THR B 372      52.490 -60.555 -40.381  1.00 23.42           C  
ATOM   2985  C   THR B 372      53.027 -61.845 -40.994  1.00 23.42           C  
ATOM   2986  CB  THR B 372      53.665 -59.632 -40.008  1.00 23.42           C  
ATOM   2987  O   THR B 372      52.889 -62.071 -42.198  1.00 23.42           O  
ATOM   2988  CG2 THR B 372      54.079 -58.763 -41.191  1.00 23.42           C  
ATOM   2989  OG1 THR B 372      53.273 -58.785 -38.921  1.00 23.42           O  
ATOM   2990  N   GLN B 373      54.458 -62.283 -40.810  1.00 21.74           N  
ATOM   2991  CA  GLN B 373      55.576 -62.428 -41.736  1.00 21.74           C  
ATOM   2992  C   GLN B 373      55.853 -63.897 -42.040  1.00 21.74           C  
ATOM   2993  CB  GLN B 373      56.832 -61.763 -41.170  1.00 21.74           C  
ATOM   2994  O   GLN B 373      56.511 -64.218 -43.031  1.00 21.74           O  
ATOM   2995  CG  GLN B 373      56.989 -60.303 -41.573  1.00 21.74           C  
ATOM   2996  CD  GLN B 373      58.239 -59.666 -40.994  1.00 21.74           C  
ATOM   2997  NE2 GLN B 373      58.245 -58.339 -40.913  1.00 21.74           N  
ATOM   2998  OE1 GLN B 373      59.190 -60.360 -40.621  1.00 21.74           O  
ATOM   2999  N   LEU B 374      55.787 -64.878 -41.106  1.00 20.15           N  
ATOM   3000  CA  LEU B 374      56.958 -65.747 -41.047  1.00 20.15           C  
ATOM   3001  C   LEU B 374      56.929 -66.775 -42.173  1.00 20.15           C  
ATOM   3002  CB  LEU B 374      57.029 -66.458 -39.693  1.00 20.15           C  
ATOM   3003  O   LEU B 374      56.064 -67.654 -42.195  1.00 20.15           O  
ATOM   3004  CG  LEU B 374      57.851 -65.764 -38.605  1.00 20.15           C  
ATOM   3005  CD1 LEU B 374      57.170 -65.914 -37.249  1.00 20.15           C  
ATOM   3006  CD2 LEU B 374      59.267 -66.328 -38.563  1.00 20.15           C  
ATOM   3007  N   PHE B 375      57.230 -66.463 -43.416  1.00 21.65           N  
ATOM   3008  CA  PHE B 375      57.191 -67.355 -44.568  1.00 21.65           C  
ATOM   3009  C   PHE B 375      58.123 -68.543 -44.365  1.00 21.65           C  
ATOM   3010  CB  PHE B 375      57.572 -66.601 -45.846  1.00 21.65           C  
ATOM   3011  O   PHE B 375      57.948 -69.590 -44.993  1.00 21.65           O  
ATOM   3012  CG  PHE B 375      56.495 -65.680 -46.353  1.00 21.65           C  
ATOM   3013  CD1 PHE B 375      55.444 -66.172 -47.117  1.00 21.65           C  
ATOM   3014  CD2 PHE B 375      56.534 -64.322 -46.064  1.00 21.65           C  
ATOM   3015  CE1 PHE B 375      54.445 -65.322 -47.586  1.00 21.65           C  
ATOM   3016  CE2 PHE B 375      55.540 -63.467 -46.530  1.00 21.65           C  
ATOM   3017  CZ  PHE B 375      54.497 -63.968 -47.292  1.00 21.65           C  
ATOM   3018  N   THR B 376      59.474 -68.257 -43.981  1.00 21.23           N  
ATOM   3019  CA  THR B 376      60.484 -68.809 -44.878  1.00 21.23           C  
ATOM   3020  C   THR B 376      60.621 -70.316 -44.676  1.00 21.23           C  
ATOM   3021  CB  THR B 376      61.851 -68.134 -44.663  1.00 21.23           C  
ATOM   3022  O   THR B 376      60.801 -71.062 -45.640  1.00 21.23           O  
ATOM   3023  CG2 THR B 376      61.939 -66.816 -45.426  1.00 21.23           C  
ATOM   3024  OG1 THR B 376      62.036 -67.877 -43.265  1.00 21.23           O  
ATOM   3025  N   LYS B 377      61.313 -70.784 -43.487  1.00 21.26           N  
ATOM   3026  CA  LYS B 377      62.576 -71.494 -43.666  1.00 21.26           C  
ATOM   3027  C   LYS B 377      62.339 -72.930 -44.124  1.00 21.26           C  
ATOM   3028  CB  LYS B 377      63.386 -71.484 -42.369  1.00 21.26           C  
ATOM   3029  O   LYS B 377      61.221 -73.441 -44.028  1.00 21.26           O  
ATOM   3030  CG  LYS B 377      64.698 -70.719 -42.465  1.00 21.26           C  
ATOM   3031  CD  LYS B 377      65.441 -70.716 -41.135  1.00 21.26           C  
ATOM   3032  CE  LYS B 377      66.734 -69.915 -41.218  1.00 21.26           C  
ATOM   3033  NZ  LYS B 377      67.397 -69.794 -39.885  1.00 21.26           N  
ATOM   3034  N   VAL B 378      63.010 -74.049 -43.412  1.00 21.23           N  
ATOM   3035  CA  VAL B 378      64.143 -74.922 -43.700  1.00 21.23           C  
ATOM   3036  C   VAL B 378      63.640 -76.305 -44.106  1.00 21.23           C  
ATOM   3037  CB  VAL B 378      65.094 -75.036 -42.487  1.00 21.23           C  
ATOM   3038  O   VAL B 378      62.467 -76.628 -43.908  1.00 21.23           O  
ATOM   3039  CG1 VAL B 378      66.268 -75.959 -42.807  1.00 21.23           C  
ATOM   3040  CG2 VAL B 378      65.595 -73.654 -42.071  1.00 21.23           C  
ATOM   3041  N   GLU B 379      64.010 -77.428 -43.344  1.00 20.04           N  
ATOM   3042  CA  GLU B 379      64.948 -78.507 -43.640  1.00 20.04           C  
ATOM   3043  C   GLU B 379      64.215 -79.822 -43.890  1.00 20.04           C  
ATOM   3044  CB  GLU B 379      65.952 -78.675 -42.497  1.00 20.04           C  
ATOM   3045  O   GLU B 379      64.683 -80.663 -44.660  1.00 20.04           O  
ATOM   3046  CG  GLU B 379      67.138 -77.724 -42.576  1.00 20.04           C  
ATOM   3047  CD  GLU B 379      68.265 -78.090 -41.624  1.00 20.04           C  
ATOM   3048  OE1 GLU B 379      69.355 -77.480 -41.711  1.00 20.04           O  
ATOM   3049  OE2 GLU B 379      68.057 -78.995 -40.785  1.00 20.04           O  
ATOM   3050  N   SER B 380      63.279 -80.366 -43.067  1.00 20.34           N  
ATOM   3051  CA  SER B 380      63.842 -81.417 -42.226  1.00 20.34           C  
ATOM   3052  C   SER B 380      63.913 -82.745 -42.973  1.00 20.34           C  
ATOM   3053  CB  SER B 380      63.016 -81.585 -40.950  1.00 20.34           C  
ATOM   3054  O   SER B 380      63.261 -82.918 -44.005  1.00 20.34           O  
ATOM   3055  OG  SER B 380      61.713 -82.053 -41.253  1.00 20.34           O  
ATOM   3056  N   GLU B 381      63.818 -83.904 -42.212  1.00 23.56           N  
ATOM   3057  CA  GLU B 381      64.612 -85.079 -41.865  1.00 23.56           C  
ATOM   3058  C   GLU B 381      64.233 -86.277 -42.731  1.00 23.56           C  
ATOM   3059  CB  GLU B 381      64.442 -85.425 -40.384  1.00 23.56           C  
ATOM   3060  O   GLU B 381      63.145 -86.311 -43.310  1.00 23.56           O  
ATOM   3061  CG  GLU B 381      65.502 -84.809 -39.483  1.00 23.56           C  
ATOM   3062  CD  GLU B 381      65.452 -85.330 -38.055  1.00 23.56           C  
ATOM   3063  OE1 GLU B 381      66.356 -84.997 -37.255  1.00 23.56           O  
ATOM   3064  OE2 GLU B 381      64.501 -86.077 -37.734  1.00 23.56           O  
ATOM   3065  N   ASP B 382      64.861 -87.483 -42.423  1.00 23.38           N  
ATOM   3066  CA  ASP B 382      65.540 -88.669 -42.934  1.00 23.38           C  
ATOM   3067  C   ASP B 382      64.551 -89.807 -43.177  1.00 23.38           C  
ATOM   3068  CB  ASP B 382      66.634 -89.121 -41.965  1.00 23.38           C  
ATOM   3069  O   ASP B 382      64.576 -90.445 -44.231  1.00 23.38           O  
ATOM   3070  CG  ASP B 382      68.029 -88.732 -42.422  1.00 23.38           C  
ATOM   3071  OD1 ASP B 382      68.200 -88.345 -43.599  1.00 23.38           O  
ATOM   3072  OD2 ASP B 382      68.967 -88.815 -41.600  1.00 23.38           O  
ATOM   3073  N   THR B 383      64.210 -90.490 -42.034  1.00 22.92           N  
ATOM   3074  CA  THR B 383      64.731 -91.832 -41.795  1.00 22.92           C  
ATOM   3075  C   THR B 383      63.903 -92.874 -42.543  1.00 22.92           C  
ATOM   3076  CB  THR B 383      64.746 -92.166 -40.292  1.00 22.92           C  
ATOM   3077  O   THR B 383      62.825 -92.566 -43.056  1.00 22.92           O  
ATOM   3078  CG2 THR B 383      66.044 -91.703 -39.639  1.00 22.92           C  
ATOM   3079  OG1 THR B 383      63.643 -91.512 -39.652  1.00 22.92           O  
ATOM   3080  N   SER B 384      63.445 -93.977 -41.708  1.00 23.11           N  
ATOM   3081  CA  SER B 384      63.582 -95.402 -41.423  1.00 23.11           C  
ATOM   3082  C   SER B 384      62.422 -96.198 -42.013  1.00 23.11           C  
ATOM   3083  CB  SER B 384      63.660 -95.642 -39.914  1.00 23.11           C  
ATOM   3084  O   SER B 384      61.400 -95.624 -42.396  1.00 23.11           O  
ATOM   3085  OG  SER B 384      62.406 -95.399 -39.301  1.00 23.11           O  
ATOM   3086  N   SER B 385      62.531 -97.606 -41.713  1.00 22.55           N  
ATOM   3087  CA  SER B 385      62.409 -98.991 -42.155  1.00 22.55           C  
ATOM   3088  C   SER B 385      61.040 -99.565 -41.807  1.00 22.55           C  
ATOM   3089  CB  SER B 385      63.506 -99.852 -41.528  1.00 22.55           C  
ATOM   3090  O   SER B 385      60.839-100.780 -41.855  1.00 22.55           O  
ATOM   3091  OG  SER B 385      63.312 -99.975 -40.129  1.00 22.55           O  
ATOM   3092  N   LEU B 386      60.275 -98.771 -41.581  1.00 22.32           N  
ATOM   3093  CA  LEU B 386      59.416 -99.159 -40.468  1.00 22.32           C  
ATOM   3094  C   LEU B 386      58.811-100.539 -40.704  1.00 22.32           C  
ATOM   3095  CB  LEU B 386      58.302 -98.129 -40.265  1.00 22.32           C  
ATOM   3096  O   LEU B 386      58.184-100.779 -41.738  1.00 22.32           O  
ATOM   3097  CG  LEU B 386      58.582 -97.018 -39.252  1.00 22.32           C  
ATOM   3098  CD1 LEU B 386      57.770 -95.773 -39.593  1.00 22.32           C  
ATOM   3099  CD2 LEU B 386      58.272 -97.494 -37.837  1.00 22.32           C  
ATOM   3100  N   PHE B 387      59.181-101.434 -39.748  1.00 22.50           N  
ATOM   3101  CA  PHE B 387      59.312-102.846 -39.409  1.00 22.50           C  
ATOM   3102  C   PHE B 387      58.007-103.588 -39.669  1.00 22.50           C  
ATOM   3103  CB  PHE B 387      59.728-103.011 -37.944  1.00 22.50           C  
ATOM   3104  O   PHE B 387      57.996-104.610 -40.358  1.00 22.50           O  
ATOM   3105  CG  PHE B 387      60.574-104.229 -37.687  1.00 22.50           C  
ATOM   3106  CD1 PHE B 387      59.998-105.409 -37.233  1.00 22.50           C  
ATOM   3107  CD2 PHE B 387      61.946-104.193 -37.899  1.00 22.50           C  
ATOM   3108  CE1 PHE B 387      60.779-106.538 -36.994  1.00 22.50           C  
ATOM   3109  CE2 PHE B 387      62.733-105.317 -37.663  1.00 22.50           C  
ATOM   3110  CZ  PHE B 387      62.147-106.488 -37.209  1.00 22.50           C  
ATOM   3111  N   ASP B 388      57.496-103.986 -38.513  1.00 21.55           N  
ATOM   3112  CA  ASP B 388      57.286-105.226 -37.772  1.00 21.55           C  
ATOM   3113  C   ASP B 388      55.898-105.802 -38.047  1.00 21.55           C  
ATOM   3114  CB  ASP B 388      57.471-104.993 -36.271  1.00 21.55           C  
ATOM   3115  O   ASP B 388      54.959-105.059 -38.341  1.00 21.55           O  
ATOM   3116  CG  ASP B 388      58.913-105.146 -35.821  1.00 21.55           C  
ATOM   3117  OD1 ASP B 388      59.713-105.781 -36.541  1.00 21.55           O  
ATOM   3118  OD2 ASP B 388      59.251-104.629 -34.734  1.00 21.55           O  
ATOM   3119  N   LYS B 389      55.836-107.058 -37.779  1.00 20.03           N  
ATOM   3120  CA  LYS B 389      55.381-108.440 -37.902  1.00 20.03           C  
ATOM   3121  C   LYS B 389      54.072-108.657 -37.148  1.00 20.03           C  
ATOM   3122  CB  LYS B 389      56.450-109.405 -37.386  1.00 20.03           C  
ATOM   3123  O   LYS B 389      53.566-109.779 -37.084  1.00 20.03           O  
ATOM   3124  CG  LYS B 389      57.190-110.153 -38.485  1.00 20.03           C  
ATOM   3125  CD  LYS B 389      58.267-111.066 -37.912  1.00 20.03           C  
ATOM   3126  CE  LYS B 389      59.077-111.736 -39.013  1.00 20.03           C  
ATOM   3127  NZ  LYS B 389      60.175-112.582 -38.456  1.00 20.03           N  
ATOM   3128  N   LEU B 390      53.758-107.548 -36.366  1.00 22.21           N  
ATOM   3129  CA  LEU B 390      53.323-108.097 -35.086  1.00 22.21           C  
ATOM   3130  C   LEU B 390      52.235-109.147 -35.287  1.00 22.21           C  
ATOM   3131  CB  LEU B 390      52.810-106.982 -34.171  1.00 22.21           C  
ATOM   3132  O   LEU B 390      51.447-109.058 -36.230  1.00 22.21           O  
ATOM   3133  CG  LEU B 390      53.867-106.227 -33.364  1.00 22.21           C  
ATOM   3134  CD1 LEU B 390      53.394-104.808 -33.066  1.00 22.21           C  
ATOM   3135  CD2 LEU B 390      54.186-106.972 -32.072  1.00 22.21           C  
ATOM   3136  N   LYS B 391      51.998-109.816 -34.100  1.00 22.26           N  
ATOM   3137  CA  LYS B 391      51.938-111.172 -33.563  1.00 22.26           C  
ATOM   3138  C   LYS B 391      50.564-111.794 -33.794  1.00 22.26           C  
ATOM   3139  CB  LYS B 391      52.270-111.174 -32.070  1.00 22.26           C  
ATOM   3140  O   LYS B 391      50.448-112.832 -34.448  1.00 22.26           O  
ATOM   3141  CG  LYS B 391      53.414-112.102 -31.691  1.00 22.26           C  
ATOM   3142  CD  LYS B 391      53.736-112.015 -30.205  1.00 22.26           C  
ATOM   3143  CE  LYS B 391      54.878-112.948 -29.824  1.00 22.26           C  
ATOM   3144  NZ  LYS B 391      55.189-112.876 -28.365  1.00 22.26           N  
ATOM   3145  N   LYS B 392      49.919-112.245 -32.653  1.00 18.64           N  
ATOM   3146  CA  LYS B 392      49.653-113.556 -32.069  1.00 18.64           C  
ATOM   3147  C   LYS B 392      48.188-113.948 -32.241  1.00 18.64           C  
ATOM   3148  CB  LYS B 392      50.029-113.569 -30.586  1.00 18.64           C  
ATOM   3149  O   LYS B 392      47.879-115.109 -32.518  1.00 18.64           O  
ATOM   3150  CG  LYS B 392      51.350-114.263 -30.288  1.00 18.64           C  
ATOM   3151  CD  LYS B 392      51.676-114.228 -28.800  1.00 18.64           C  
ATOM   3152  CE  LYS B 392      53.037-114.846 -28.511  1.00 18.64           C  
ATOM   3153  NZ  LYS B 392      53.407-114.721 -27.070  1.00 18.64           N  
ATOM   3154  N   GLU B 393      47.342-113.128 -31.717  1.00 21.73           N  
ATOM   3155  CA  GLU B 393      46.721-113.727 -30.539  1.00 21.73           C  
ATOM   3156  C   GLU B 393      45.661-114.751 -30.935  1.00 21.73           C  
ATOM   3157  CB  GLU B 393      46.101-112.646 -29.649  1.00 21.73           C  
ATOM   3158  O   GLU B 393      44.747-114.442 -31.702  1.00 21.73           O  
ATOM   3159  CG  GLU B 393      46.906-112.349 -28.392  1.00 21.73           C  
ATOM   3160  CD  GLU B 393      46.213-111.374 -27.453  1.00 21.73           C  
ATOM   3161  OE1 GLU B 393      46.711-111.162 -26.324  1.00 21.73           O  
ATOM   3162  OE2 GLU B 393      45.164-110.820 -27.849  1.00 21.73           O  
ATOM   3163  N   PRO B 394      45.839-115.930 -30.235  1.00 21.96           N  
ATOM   3164  CA  PRO B 394      45.321-117.290 -30.396  1.00 21.96           C  
ATOM   3165  C   PRO B 394      43.817-117.381 -30.147  1.00 21.96           C  
ATOM   3166  CB  PRO B 394      46.097-118.090 -29.347  1.00 21.96           C  
ATOM   3167  O   PRO B 394      43.148-118.258 -30.700  1.00 21.96           O  
ATOM   3168  CG  PRO B 394      46.677-117.059 -28.433  1.00 21.96           C  
ATOM   3169  CD  PRO B 394      46.364-115.699 -28.988  1.00 21.96           C  
ATOM   3170  N   ASP B 395      43.473-116.757 -29.002  1.00 16.60           N  
ATOM   3171  CA  ASP B 395      43.016-117.729 -28.013  1.00 16.60           C  
ATOM   3172  C   ASP B 395      41.604-118.215 -28.332  1.00 16.60           C  
ATOM   3173  CB  ASP B 395      43.059-117.125 -26.607  1.00 16.60           C  
ATOM   3174  O   ASP B 395      41.310-119.406 -28.211  1.00 16.60           O  
ATOM   3175  CG  ASP B 395      44.417-117.266 -25.943  1.00 16.60           C  
ATOM   3176  OD1 ASP B 395      45.233-118.098 -26.394  1.00 16.60           O  
ATOM   3177  OD2 ASP B 395      44.673-116.540 -24.958  1.00 16.60           O  
ATOM   3178  N   ALA B 396      40.782-117.363 -27.863  1.00 20.62           N  
ATOM   3179  CA  ALA B 396      40.005-117.860 -26.730  1.00 20.62           C  
ATOM   3180  C   ALA B 396      38.999-118.917 -27.176  1.00 20.62           C  
ATOM   3181  CB  ALA B 396      39.288-116.708 -26.032  1.00 20.62           C  
ATOM   3182  O   ALA B 396      38.667-119.006 -28.360  1.00 20.62           O  
ATOM   3183  N   LEU B 397      38.044-119.037 -26.207  1.00 19.20           N  
ATOM   3184  CA  LEU B 397      37.494-120.132 -25.415  1.00 19.20           C  
ATOM   3185  C   LEU B 397      36.410-120.873 -26.191  1.00 19.20           C  
ATOM   3186  CB  LEU B 397      36.924-119.606 -24.095  1.00 19.20           C  
ATOM   3187  O   LEU B 397      35.880-120.353 -27.176  1.00 19.20           O  
ATOM   3188  CG  LEU B 397      37.823-119.745 -22.865  1.00 19.20           C  
ATOM   3189  CD1 LEU B 397      37.869-118.431 -22.092  1.00 19.20           C  
ATOM   3190  CD2 LEU B 397      37.335-120.880 -21.972  1.00 19.20           C  
ATOM   3191  N   THR B 398      35.521-121.284 -25.308  1.00 18.81           N  
ATOM   3192  CA  THR B 398      35.066-122.597 -24.863  1.00 18.81           C  
ATOM   3193  C   THR B 398      33.782-122.998 -25.584  1.00 18.81           C  
ATOM   3194  CB  THR B 398      34.831-122.620 -23.341  1.00 18.81           C  
ATOM   3195  O   THR B 398      33.693-124.094 -26.141  1.00 18.81           O  
ATOM   3196  CG2 THR B 398      35.535-123.808 -22.694  1.00 18.81           C  
ATOM   3197  OG1 THR B 398      35.337-121.408 -22.767  1.00 18.81           O  
ATOM   3198  N   LEU B 399      32.736-123.052 -24.692  1.00 18.58           N  
ATOM   3199  CA  LEU B 399      32.250-124.333 -24.191  1.00 18.58           C  
ATOM   3200  C   LEU B 399      31.033-124.800 -24.984  1.00 18.58           C  
ATOM   3201  CB  LEU B 399      31.896-124.228 -22.705  1.00 18.58           C  
ATOM   3202  O   LEU B 399      30.997-125.936 -25.462  1.00 18.58           O  
ATOM   3203  CG  LEU B 399      32.997-124.616 -21.717  1.00 18.58           C  
ATOM   3204  CD1 LEU B 399      32.950-123.712 -20.490  1.00 18.58           C  
ATOM   3205  CD2 LEU B 399      32.864-126.081 -21.315  1.00 18.58           C  
ATOM   3206  N   LEU B 400      29.964-124.567 -24.244  1.00 18.75           N  
ATOM   3207  CA  LEU B 400      29.307-125.709 -23.618  1.00 18.75           C  
ATOM   3208  C   LEU B 400      28.183-126.241 -24.500  1.00 18.75           C  
ATOM   3209  CB  LEU B 400      28.754-125.322 -22.244  1.00 18.75           C  
ATOM   3210  O   LEU B 400      28.112-127.442 -24.767  1.00 18.75           O  
ATOM   3211  CG  LEU B 400      29.498-125.882 -21.031  1.00 18.75           C  
ATOM   3212  CD1 LEU B 400      29.953-124.748 -20.118  1.00 18.75           C  
ATOM   3213  CD2 LEU B 400      28.617-126.866 -20.270  1.00 18.75           C  
ATOM   3214  N   ALA B 401      27.058-125.823 -24.040  1.00 20.51           N  
ATOM   3215  CA  ALA B 401      26.183-126.691 -23.255  1.00 20.51           C  
ATOM   3216  C   ALA B 401      25.070-127.275 -24.120  1.00 20.51           C  
ATOM   3217  CB  ALA B 401      25.589-125.922 -22.077  1.00 20.51           C  
ATOM   3218  O   ALA B 401      24.790-126.766 -25.209  1.00 20.51           O  
ATOM   3219  N   PRO B 402      24.147-127.743 -23.288  1.00 21.89           N  
ATOM   3220  CA  PRO B 402      23.587-129.084 -23.472  1.00 21.89           C  
ATOM   3221  C   PRO B 402      22.558-129.145 -24.598  1.00 21.89           C  
ATOM   3222  CB  PRO B 402      22.935-129.383 -22.119  1.00 21.89           C  
ATOM   3223  O   PRO B 402      22.585-130.070 -25.415  1.00 21.89           O  
ATOM   3224  CG  PRO B 402      22.797-128.049 -21.459  1.00 21.89           C  
ATOM   3225  CD  PRO B 402      23.472-127.019 -22.319  1.00 21.89           C  
ATOM   3226  N   ALA B 403      21.637-128.248 -24.238  1.00 20.17           N  
ATOM   3227  CA  ALA B 403      20.536-128.938 -23.569  1.00 20.17           C  
ATOM   3228  C   ALA B 403      19.522-129.463 -24.581  1.00 20.17           C  
ATOM   3229  CB  ALA B 403      19.854-128.007 -22.570  1.00 20.17           C  
ATOM   3230  O   ALA B 403      19.523-129.048 -25.742  1.00 20.17           O  
ATOM   3231  N   ALA B 404      18.403-129.266 -24.203  1.00 20.13           N  
ATOM   3232  CA  ALA B 404      17.375-130.148 -23.655  1.00 20.13           C  
ATOM   3233  C   ALA B 404      16.240-130.353 -24.654  1.00 20.13           C  
ATOM   3234  CB  ALA B 404      16.832-129.582 -22.346  1.00 20.13           C  
ATOM   3235  O   ALA B 404      15.872-131.490 -24.959  1.00 20.13           O  
ATOM   3236  N   GLY B 405      15.366-129.645 -24.332  1.00 20.24           N  
ATOM   3237  CA  GLY B 405      14.146-130.312 -23.906  1.00 20.24           C  
ATOM   3238  C   GLY B 405      13.165-130.540 -25.040  1.00 20.24           C  
ATOM   3239  O   GLY B 405      12.696-131.662 -25.246  1.00 20.24           O  
ATOM   3240  N   ASP B 406      12.727-129.422 -25.455  1.00 24.41           N  
ATOM   3241  CA  ASP B 406      11.385-129.217 -24.917  1.00 24.41           C  
ATOM   3242  C   ASP B 406      10.320-129.690 -25.903  1.00 24.41           C  
ATOM   3243  CB  ASP B 406      11.165-127.743 -24.571  1.00 24.41           C  
ATOM   3244  O   ASP B 406      10.483-129.547 -27.117  1.00 24.41           O  
ATOM   3245  CG  ASP B 406      11.534-127.409 -23.136  1.00 24.41           C  
ATOM   3246  OD1 ASP B 406      11.784-128.338 -22.338  1.00 24.41           O  
ATOM   3247  OD2 ASP B 406      11.572-126.206 -22.799  1.00 24.41           O  
ATOM   3248  N   THR B 407       9.493-130.122 -25.238  1.00 22.02           N  
ATOM   3249  CA  THR B 407       8.618-131.257 -25.511  1.00 22.02           C  
ATOM   3250  C   THR B 407       7.683-130.952 -26.678  1.00 22.02           C  
ATOM   3251  CB  THR B 407       7.789-131.634 -24.270  1.00 22.02           C  
ATOM   3252  O   THR B 407       7.545-131.761 -27.597  1.00 22.02           O  
ATOM   3253  CG2 THR B 407       8.552-132.600 -23.370  1.00 22.02           C  
ATOM   3254  OG1 THR B 407       7.484-130.446 -23.527  1.00 22.02           O  
ATOM   3255  N   ILE B 408       7.038-129.814 -26.349  1.00 24.17           N  
ATOM   3256  CA  ILE B 408       5.684-130.245 -26.019  1.00 24.17           C  
ATOM   3257  C   ILE B 408       4.808-130.199 -27.269  1.00 24.17           C  
ATOM   3258  CB  ILE B 408       5.069-129.373 -24.901  1.00 24.17           C  
ATOM   3259  O   ILE B 408       4.851-129.228 -28.028  1.00 24.17           O  
ATOM   3260  CG1 ILE B 408       5.969-129.382 -23.661  1.00 24.17           C  
ATOM   3261  CG2 ILE B 408       3.656-129.854 -24.556  1.00 24.17           C  
ATOM   3262  CD1 ILE B 408       5.528-128.418 -22.568  1.00 24.17           C  
ATOM   3263  N   ILE B 409       4.216-131.138 -27.258  1.00 24.26           N  
ATOM   3264  CA  ILE B 409       3.460-131.901 -28.245  1.00 24.26           C  
ATOM   3265  C   ILE B 409       2.226-131.111 -28.673  1.00 24.26           C  
ATOM   3266  CB  ILE B 409       3.047-133.284 -27.695  1.00 24.26           C  
ATOM   3267  O   ILE B 409       1.303-131.666 -29.273  1.00 24.26           O  
ATOM   3268  CG1 ILE B 409       4.275-134.041 -27.177  1.00 24.26           C  
ATOM   3269  CG2 ILE B 409       2.315-134.096 -28.767  1.00 24.26           C  
ATOM   3270  CD1 ILE B 409       3.941-135.318 -26.418  1.00 24.26           C  
ATOM   3271  N   SER B 410       2.725-129.865 -29.140  1.00 25.23           N  
ATOM   3272  CA  SER B 410       1.518-129.066 -28.955  1.00 25.23           C  
ATOM   3273  C   SER B 410       0.277-129.827 -29.407  1.00 25.23           C  
ATOM   3274  CB  SER B 410       1.625-127.747 -29.723  1.00 25.23           C  
ATOM   3275  O   SER B 410       0.192-130.262 -30.557  1.00 25.23           O  
ATOM   3276  OG  SER B 410       1.508-126.642 -28.843  1.00 25.23           O  
ATOM   3277  N   LEU B 411      -0.535-130.075 -28.472  1.00 25.07           N  
ATOM   3278  CA  LEU B 411      -1.354-131.018 -27.718  1.00 25.07           C  
ATOM   3279  C   LEU B 411      -2.747-131.136 -28.327  1.00 25.07           C  
ATOM   3280  CB  LEU B 411      -1.459-130.583 -26.254  1.00 25.07           C  
ATOM   3281  O   LEU B 411      -3.684-131.582 -27.661  1.00 25.07           O  
ATOM   3282  CG  LEU B 411      -0.220-130.813 -25.387  1.00 25.07           C  
ATOM   3283  CD1 LEU B 411      -0.263-129.919 -24.153  1.00 25.07           C  
ATOM   3284  CD2 LEU B 411      -0.110-132.280 -24.988  1.00 25.07           C  
ATOM   3285  N   ASP B 412      -2.731-131.237 -29.587  1.00 23.28           N  
ATOM   3286  CA  ASP B 412      -3.818-130.890 -30.498  1.00 23.28           C  
ATOM   3287  C   ASP B 412      -4.743-132.083 -30.727  1.00 23.28           C  
ATOM   3288  CB  ASP B 412      -3.260-130.392 -31.833  1.00 23.28           C  
ATOM   3289  O   ASP B 412      -5.436-132.150 -31.745  1.00 23.28           O  
ATOM   3290  CG  ASP B 412      -4.049-129.229 -32.408  1.00 23.28           C  
ATOM   3291  OD1 ASP B 412      -5.065-128.822 -31.802  1.00 23.28           O  
ATOM   3292  OD2 ASP B 412      -3.654-128.716 -33.477  1.00 23.28           O  
ATOM   3293  N   PHE B 413      -4.117-133.166 -30.001  1.00 22.03           N  
ATOM   3294  CA  PHE B 413      -5.147-134.045 -30.543  1.00 22.03           C  
ATOM   3295  C   PHE B 413      -6.534-133.456 -30.317  1.00 22.03           C  
ATOM   3296  CB  PHE B 413      -5.057-135.436 -29.909  1.00 22.03           C  
ATOM   3297  O   PHE B 413      -7.325-133.338 -31.256  1.00 22.03           O  
ATOM   3298  CG  PHE B 413      -3.810-136.193 -30.279  1.00 22.03           C  
ATOM   3299  CD1 PHE B 413      -3.732-136.887 -31.481  1.00 22.03           C  
ATOM   3300  CD2 PHE B 413      -2.715-136.210 -29.426  1.00 22.03           C  
ATOM   3301  CE1 PHE B 413      -2.579-137.588 -31.826  1.00 22.03           C  
ATOM   3302  CE2 PHE B 413      -1.559-136.908 -29.764  1.00 22.03           C  
ATOM   3303  CZ  PHE B 413      -1.493-137.597 -30.964  1.00 22.03           C  
ATOM   3304  N   GLY B 414      -6.935-134.118 -29.114  1.00 19.81           N  
ATOM   3305  CA  GLY B 414      -8.022-134.978 -28.673  1.00 19.81           C  
ATOM   3306  C   GLY B 414      -9.222-134.206 -28.158  1.00 19.81           C  
ATOM   3307  O   GLY B 414      -9.221-132.973 -28.160  1.00 19.81           O  
ATOM   3308  N   SER B 415      -9.362-134.364 -26.842  1.00 21.50           N  
ATOM   3309  CA  SER B 415     -10.364-135.060 -26.041  1.00 21.50           C  
ATOM   3310  C   SER B 415     -11.345-134.079 -25.408  1.00 21.50           C  
ATOM   3311  CB  SER B 415      -9.693-135.897 -24.952  1.00 21.50           C  
ATOM   3312  O   SER B 415     -11.117-132.867 -25.424  1.00 21.50           O  
ATOM   3313  OG  SER B 415      -9.071-135.064 -23.989  1.00 21.50           O  
ATOM   3314  N   ASN B 416     -11.401-134.244 -24.034  1.00 21.83           N  
ATOM   3315  CA  ASN B 416     -12.547-134.795 -23.319  1.00 21.83           C  
ATOM   3316  C   ASN B 416     -13.467-133.693 -22.801  1.00 21.83           C  
ATOM   3317  CB  ASN B 416     -12.083-135.686 -22.165  1.00 21.83           C  
ATOM   3318  O   ASN B 416     -14.678-133.734 -23.023  1.00 21.83           O  
ATOM   3319  CG  ASN B 416     -12.150-137.162 -22.503  1.00 21.83           C  
ATOM   3320  ND2 ASN B 416     -11.631-137.998 -21.612  1.00 21.83           N  
ATOM   3321  OD1 ASN B 416     -12.665-137.547 -23.556  1.00 21.83           O  
ATOM   3322  N   ASP B 417     -13.191-133.261 -21.535  1.00 20.21           N  
ATOM   3323  CA  ASP B 417     -14.071-133.469 -20.389  1.00 20.21           C  
ATOM   3324  C   ASP B 417     -14.809-132.184 -20.023  1.00 20.21           C  
ATOM   3325  CB  ASP B 417     -13.274-133.979 -19.186  1.00 20.21           C  
ATOM   3326  O   ASP B 417     -15.965-132.226 -19.596  1.00 20.21           O  
ATOM   3327  CG  ASP B 417     -12.962-135.463 -19.268  1.00 20.21           C  
ATOM   3328  OD1 ASP B 417     -13.677-136.198 -19.982  1.00 20.21           O  
ATOM   3329  OD2 ASP B 417     -11.993-135.901 -18.610  1.00 20.21           O  
ATOM   3330  N   THR B 418     -14.170-131.222 -19.622  1.00 21.63           N  
ATOM   3331  CA  THR B 418     -14.239-130.850 -18.213  1.00 21.63           C  
ATOM   3332  C   THR B 418     -15.492-130.027 -17.932  1.00 21.63           C  
ATOM   3333  CB  THR B 418     -12.992-130.055 -17.784  1.00 21.63           C  
ATOM   3334  O   THR B 418     -16.098-129.475 -18.853  1.00 21.63           O  
ATOM   3335  CG2 THR B 418     -11.850-130.989 -17.397  1.00 21.63           C  
ATOM   3336  OG1 THR B 418     -12.566-129.222 -18.869  1.00 21.63           O  
ATOM   3337  N   GLU B 419     -15.351-129.048 -17.132  1.00 20.32           N  
ATOM   3338  CA  GLU B 419     -16.038-128.850 -15.859  1.00 20.32           C  
ATOM   3339  C   GLU B 419     -17.181-127.849 -15.998  1.00 20.32           C  
ATOM   3340  CB  GLU B 419     -15.055-128.380 -14.784  1.00 20.32           C  
ATOM   3341  O   GLU B 419     -18.187-127.945 -15.292  1.00 20.32           O  
ATOM   3342  CG  GLU B 419     -14.242-129.504 -14.159  1.00 20.32           C  
ATOM   3343  CD  GLU B 419     -13.720-129.168 -12.771  1.00 20.32           C  
ATOM   3344  OE1 GLU B 419     -13.241-130.084 -12.065  1.00 20.32           O  
ATOM   3345  OE2 GLU B 419     -13.791-127.979 -12.388  1.00 20.32           O  
ATOM   3346  N   THR B 420     -16.957-126.944 -16.734  1.00 21.97           N  
ATOM   3347  CA  THR B 420     -17.103-125.839 -15.794  1.00 21.97           C  
ATOM   3348  C   THR B 420     -18.510-125.813 -15.203  1.00 21.97           C  
ATOM   3349  CB  THR B 420     -16.802-124.488 -16.469  1.00 21.97           C  
ATOM   3350  O   THR B 420     -19.453-126.325 -15.811  1.00 21.97           O  
ATOM   3351  CG2 THR B 420     -15.323-124.135 -16.358  1.00 21.97           C  
ATOM   3352  OG1 THR B 420     -17.163-124.561 -17.854  1.00 21.97           O  
ATOM   3353  N   ASP B 421     -19.200-124.654 -15.094  1.00 21.55           N  
ATOM   3354  CA  ASP B 421     -19.293-123.988 -13.798  1.00 21.55           C  
ATOM   3355  C   ASP B 421     -20.685-124.158 -13.192  1.00 21.55           C  
ATOM   3356  CB  ASP B 421     -18.955-122.502 -13.932  1.00 21.55           C  
ATOM   3357  O   ASP B 421     -21.684-124.175 -13.914  1.00 21.55           O  
ATOM   3358  CG  ASP B 421     -17.979-122.018 -12.875  1.00 21.55           C  
ATOM   3359  OD1 ASP B 421     -17.653-122.789 -11.947  1.00 21.55           O  
ATOM   3360  OD2 ASP B 421     -17.534-120.853 -12.969  1.00 21.55           O  
ATOM   3361  N   ASP B 422     -20.673-124.325 -11.761  1.00 22.53           N  
ATOM   3362  CA  ASP B 422     -21.911-124.778 -11.133  1.00 22.53           C  
ATOM   3363  C   ASP B 422     -23.120-124.046 -11.712  1.00 22.53           C  
ATOM   3364  CB  ASP B 422     -21.850-124.575  -9.617  1.00 22.53           C  
ATOM   3365  O   ASP B 422     -22.969-123.142 -12.536  1.00 22.53           O  
ATOM   3366  CG  ASP B 422     -21.289-125.779  -8.881  1.00 22.53           C  
ATOM   3367  OD1 ASP B 422     -21.339-126.904  -9.423  1.00 22.53           O  
ATOM   3368  OD2 ASP B 422     -20.795-125.601  -7.746  1.00 22.53           O  
ATOM   3369  N   GLN B 423     -23.556-123.842 -10.713  1.00 18.06           N  
ATOM   3370  CA  GLN B 423     -24.995-123.612 -10.662  1.00 18.06           C  
ATOM   3371  C   GLN B 423     -25.362-122.278 -11.307  1.00 18.06           C  
ATOM   3372  CB  GLN B 423     -25.495-123.651  -9.217  1.00 18.06           C  
ATOM   3373  O   GLN B 423     -24.489-121.557 -11.794  1.00 18.06           O  
ATOM   3374  CG  GLN B 423     -25.669-125.059  -8.665  1.00 18.06           C  
ATOM   3375  CD  GLN B 423     -26.303-125.075  -7.286  1.00 18.06           C  
ATOM   3376  NE2 GLN B 423     -26.275-126.233  -6.634  1.00 18.06           N  
ATOM   3377  OE1 GLN B 423     -26.812-124.055  -6.811  1.00 18.06           O  
ATOM   3378  N   GLN B 424     -25.662-121.005 -10.341  1.00 22.65           N  
ATOM   3379  CA  GLN B 424     -27.016-121.546 -10.276  1.00 22.65           C  
ATOM   3380  C   GLN B 424     -27.687-121.516 -11.646  1.00 22.65           C  
ATOM   3381  CB  GLN B 424     -27.857-120.768  -9.262  1.00 22.65           C  
ATOM   3382  O   GLN B 424     -28.507-122.381 -11.960  1.00 22.65           O  
ATOM   3383  CG  GLN B 424     -27.891-121.400  -7.877  1.00 22.65           C  
ATOM   3384  CD  GLN B 424     -28.778-120.642  -6.908  1.00 22.65           C  
ATOM   3385  NE2 GLN B 424     -28.850-121.121  -5.671  1.00 22.65           N  
ATOM   3386  OE1 GLN B 424     -29.393-119.633  -7.267  1.00 22.65           O  
ATOM   3387  N   LEU B 425     -27.964-121.096 -12.873  1.00 22.29           N  
ATOM   3388  CA  LEU B 425     -28.144-120.734 -11.471  1.00 22.29           C  
ATOM   3389  C   LEU B 425     -29.496-120.064 -11.252  1.00 22.29           C  
ATOM   3390  CB  LEU B 425     -27.020-119.805 -11.008  1.00 22.29           C  
ATOM   3391  O   LEU B 425     -30.128-119.605 -12.207  1.00 22.29           O  
ATOM   3392  CG  LEU B 425     -25.785-120.480 -10.408  1.00 22.29           C  
ATOM   3393  CD1 LEU B 425     -24.514-119.815 -10.925  1.00 22.29           C  
ATOM   3394  CD2 LEU B 425     -25.838-120.434  -8.885  1.00 22.29           C  
ATOM   3395  N   GLU B 426     -29.471-118.778 -10.819  1.00 20.41           N  
ATOM   3396  CA  GLU B 426     -29.881-117.825  -9.792  1.00 20.41           C  
ATOM   3397  C   GLU B 426     -30.362-116.517 -10.414  1.00 20.41           C  
ATOM   3398  CB  GLU B 426     -28.731-117.553  -8.819  1.00 20.41           C  
ATOM   3399  O   GLU B 426     -30.669-115.560  -9.700  1.00 20.41           O  
ATOM   3400  CG  GLU B 426     -28.903-118.221  -7.462  1.00 20.41           C  
ATOM   3401  CD  GLU B 426     -27.768-117.917  -6.497  1.00 20.41           C  
ATOM   3402  OE1 GLU B 426     -27.827-118.368  -5.330  1.00 20.41           O  
ATOM   3403  OE2 GLU B 426     -26.812-117.223  -6.910  1.00 20.41           O  
ATOM   3404  N   GLU B 427     -30.691-116.367 -11.824  1.00 21.43           N  
ATOM   3405  CA  GLU B 427     -30.030-115.081 -11.618  1.00 21.43           C  
ATOM   3406  C   GLU B 427     -30.044-114.683 -10.145  1.00 21.43           C  
ATOM   3407  CB  GLU B 427     -30.697-113.993 -12.463  1.00 21.43           C  
ATOM   3408  O   GLU B 427     -30.851-115.194  -9.366  1.00 21.43           O  
ATOM   3409  CG  GLU B 427     -29.855-113.527 -13.642  1.00 21.43           C  
ATOM   3410  CD  GLU B 427     -30.538-112.462 -14.484  1.00 21.43           C  
ATOM   3411  OE1 GLU B 427     -29.915-111.955 -15.445  1.00 21.43           O  
ATOM   3412  OE2 GLU B 427     -31.706-112.130 -14.180  1.00 21.43           O  
ATOM   3413  N   VAL B 428     -30.258-113.137 -10.106  1.00 20.86           N  
ATOM   3414  CA  VAL B 428     -29.746-112.012  -9.330  1.00 20.86           C  
ATOM   3415  C   VAL B 428     -30.826-111.509  -8.374  1.00 20.86           C  
ATOM   3416  CB  VAL B 428     -29.267-110.863 -10.244  1.00 20.86           C  
ATOM   3417  O   VAL B 428     -32.016-111.547  -8.697  1.00 20.86           O  
ATOM   3418  CG1 VAL B 428     -28.612-109.755  -9.421  1.00 20.86           C  
ATOM   3419  CG2 VAL B 428     -28.298-111.391 -11.301  1.00 20.86           C  
ATOM   3420  N   PRO B 429     -30.355-110.441  -7.450  1.00 24.41           N  
ATOM   3421  CA  PRO B 429     -31.009-109.648  -6.407  1.00 24.41           C  
ATOM   3422  C   PRO B 429     -31.850-108.507  -6.974  1.00 24.41           C  
ATOM   3423  CB  PRO B 429     -29.835-109.105  -5.588  1.00 24.41           C  
ATOM   3424  O   PRO B 429     -31.744-108.187  -8.160  1.00 24.41           O  
ATOM   3425  CG  PRO B 429     -28.647-109.244  -6.485  1.00 24.41           C  
ATOM   3426  CD  PRO B 429     -29.082-109.928  -7.749  1.00 24.41           C  
ATOM   3427  N   LEU B 430     -32.747-107.759  -6.081  1.00 20.19           N  
ATOM   3428  CA  LEU B 430     -33.490-106.544  -6.399  1.00 20.19           C  
ATOM   3429  C   LEU B 430     -32.675-105.630  -7.308  1.00 20.19           C  
ATOM   3430  CB  LEU B 430     -33.874-105.799  -5.118  1.00 20.19           C  
ATOM   3431  O   LEU B 430     -33.183-105.138  -8.317  1.00 20.19           O  
ATOM   3432  CG  LEU B 430     -35.363-105.775  -4.767  1.00 20.19           C  
ATOM   3433  CD1 LEU B 430     -35.623-106.589  -3.504  1.00 20.19           C  
ATOM   3434  CD2 LEU B 430     -35.849-104.340  -4.595  1.00 20.19           C  
ATOM   3435  N   TYR B 431     -31.790-104.632  -7.092  1.00 23.53           N  
ATOM   3436  CA  TYR B 431     -31.894-103.566  -6.102  1.00 23.53           C  
ATOM   3437  C   TYR B 431     -31.118-102.332  -6.547  1.00 23.53           C  
ATOM   3438  CB  TYR B 431     -31.379-104.043  -4.741  1.00 23.53           C  
ATOM   3439  O   TYR B 431     -30.898-101.411  -5.757  1.00 23.53           O  
ATOM   3440  CG  TYR B 431     -32.468-104.527  -3.815  1.00 23.53           C  
ATOM   3441  CD1 TYR B 431     -33.111-103.649  -2.945  1.00 23.53           C  
ATOM   3442  CD2 TYR B 431     -32.857-105.862  -3.808  1.00 23.53           C  
ATOM   3443  CE1 TYR B 431     -34.114-104.091  -2.089  1.00 23.53           C  
ATOM   3444  CE2 TYR B 431     -33.859-106.315  -2.957  1.00 23.53           C  
ATOM   3445  OH  TYR B 431     -35.474-105.866  -1.257  1.00 23.53           O  
ATOM   3446  CZ  TYR B 431     -34.481-105.423  -2.102  1.00 23.53           C  
ATOM   3447  N   ASN B 432     -30.649-101.894  -7.565  1.00 20.54           N  
ATOM   3448  CA  ASN B 432     -29.254-101.522  -7.772  1.00 20.54           C  
ATOM   3449  C   ASN B 432     -28.861-100.319  -6.919  1.00 20.54           C  
ATOM   3450  CB  ASN B 432     -28.989-101.233  -9.251  1.00 20.54           C  
ATOM   3451  O   ASN B 432     -29.638 -99.374  -6.777  1.00 20.54           O  
ATOM   3452  CG  ASN B 432     -28.619-102.478 -10.033  1.00 20.54           C  
ATOM   3453  ND2 ASN B 432     -28.622-102.369 -11.357  1.00 20.54           N  
ATOM   3454  OD1 ASN B 432     -28.335-103.528  -9.453  1.00 20.54           O  
ATOM   3455  N   ASP B 433     -27.776 -99.688  -6.877  1.00 26.52           N  
ATOM   3456  CA  ASP B 433     -26.396-100.095  -6.628  1.00 26.52           C  
ATOM   3457  C   ASP B 433     -26.100-100.147  -5.131  1.00 26.52           C  
ATOM   3458  CB  ASP B 433     -25.422 -99.142  -7.324  1.00 26.52           C  
ATOM   3459  O   ASP B 433     -25.529-101.123  -4.640  1.00 26.52           O  
ATOM   3460  CG  ASP B 433     -24.302 -99.865  -8.051  1.00 26.52           C  
ATOM   3461  OD1 ASP B 433     -24.219-101.109  -7.960  1.00 26.52           O  
ATOM   3462  OD2 ASP B 433     -23.492 -99.185  -8.717  1.00 26.52           O  
ATOM   3463  N   VAL B 434     -25.598 -98.911  -4.313  1.00 14.83           N  
ATOM   3464  CA  VAL B 434     -24.239 -98.536  -3.934  1.00 14.83           C  
ATOM   3465  C   VAL B 434     -24.057 -98.707  -2.428  1.00 14.83           C  
ATOM   3466  CB  VAL B 434     -23.914 -97.084  -4.349  1.00 14.83           C  
ATOM   3467  O   VAL B 434     -23.066 -99.287  -1.978  1.00 14.83           O  
ATOM   3468  CG1 VAL B 434     -22.473 -96.729  -3.988  1.00 14.83           C  
ATOM   3469  CG2 VAL B 434     -24.158 -96.889  -5.844  1.00 14.83           C  
ATOM   3470  N   MET B 435     -24.163 -97.615  -1.459  1.00 19.65           N  
ATOM   3471  CA  MET B 435     -23.269 -96.992  -0.487  1.00 19.65           C  
ATOM   3472  C   MET B 435     -23.081 -97.888   0.732  1.00 19.65           C  
ATOM   3473  CB  MET B 435     -23.811 -95.628  -0.055  1.00 19.65           C  
ATOM   3474  O   MET B 435     -23.992 -98.625   1.113  1.00 19.65           O  
ATOM   3475  CG  MET B 435     -23.367 -94.481  -0.948  1.00 19.65           C  
ATOM   3476  SD  MET B 435     -22.028 -93.480  -0.193  1.00 19.65           S  
ATOM   3477  CE  MET B 435     -22.368 -91.866  -0.951  1.00 19.65           C  
ATOM   3478  N   LEU B 436     -21.849 -97.846   2.004  1.00 19.06           N  
ATOM   3479  CA  LEU B 436     -20.913 -98.007   3.111  1.00 19.06           C  
ATOM   3480  C   LEU B 436     -21.578 -97.662   4.440  1.00 19.06           C  
ATOM   3481  CB  LEU B 436     -19.678 -97.125   2.901  1.00 19.06           C  
ATOM   3482  O   LEU B 436     -21.429 -98.394   5.421  1.00 19.06           O  
ATOM   3483  CG  LEU B 436     -18.602 -97.677   1.965  1.00 19.06           C  
ATOM   3484  CD1 LEU B 436     -17.773 -96.538   1.381  1.00 19.06           C  
ATOM   3485  CD2 LEU B 436     -17.711 -98.671   2.702  1.00 19.06           C  
ATOM   3486  N   PRO B 437     -21.535 -96.084   5.073  1.00 19.50           N  
ATOM   3487  CA  PRO B 437     -20.594 -95.216   5.784  1.00 19.50           C  
ATOM   3488  C   PRO B 437     -20.861 -95.162   7.286  1.00 19.50           C  
ATOM   3489  CB  PRO B 437     -20.821 -93.847   5.139  1.00 19.50           C  
ATOM   3490  O   PRO B 437     -21.942 -95.545   7.739  1.00 19.50           O  
ATOM   3491  CG  PRO B 437     -22.201 -93.917   4.569  1.00 19.50           C  
ATOM   3492  CD  PRO B 437     -22.705 -95.324   4.712  1.00 19.50           C  
ATOM   3493  N   SER B 438     -20.226 -94.001   8.370  1.00 20.65           N  
ATOM   3494  CA  SER B 438     -19.481 -93.546   9.539  1.00 20.65           C  
ATOM   3495  C   SER B 438     -20.386 -93.430  10.760  1.00 20.65           C  
ATOM   3496  CB  SER B 438     -18.814 -92.199   9.258  1.00 20.65           C  
ATOM   3497  O   SER B 438     -21.612 -93.432  10.634  1.00 20.65           O  
ATOM   3498  OG  SER B 438     -19.753 -91.269   8.745  1.00 20.65           O  
ATOM   3499  N   PRO B 439     -20.306 -91.739  11.518  1.00 23.31           N  
ATOM   3500  CA  PRO B 439     -19.751 -91.203  12.763  1.00 23.31           C  
ATOM   3501  C   PRO B 439     -20.744 -91.254  13.922  1.00 23.31           C  
ATOM   3502  CB  PRO B 439     -19.407 -89.756  12.402  1.00 23.31           C  
ATOM   3503  O   PRO B 439     -21.955 -91.330  13.699  1.00 23.31           O  
ATOM   3504  CG  PRO B 439     -20.267 -89.443  11.220  1.00 23.31           C  
ATOM   3505  CD  PRO B 439     -20.989 -90.694  10.810  1.00 23.31           C  
ATOM   3506  N   ASN B 440     -20.494 -90.486  15.351  1.00 20.75           N  
ATOM   3507  CA  ASN B 440     -20.354 -90.088  16.748  1.00 20.75           C  
ATOM   3508  C   ASN B 440     -21.696 -89.681  17.352  1.00 20.75           C  
ATOM   3509  CB  ASN B 440     -19.344 -88.947  16.883  1.00 20.75           C  
ATOM   3510  O   ASN B 440     -22.015 -90.062  18.479  1.00 20.75           O  
ATOM   3511  CG  ASN B 440     -17.989 -89.421  17.370  1.00 20.75           C  
ATOM   3512  ND2 ASN B 440     -17.021 -88.513  17.409  1.00 20.75           N  
ATOM   3513  OD1 ASN B 440     -17.813 -90.595  17.708  1.00 20.75           O  
ATOM   3514  N   GLU B 441     -21.849 -88.096  17.101  1.00 20.26           N  
ATOM   3515  CA  GLU B 441     -21.649 -87.211  18.244  1.00 20.26           C  
ATOM   3516  C   GLU B 441     -22.816 -87.301  19.223  1.00 20.26           C  
ATOM   3517  CB  GLU B 441     -21.464 -85.764  17.778  1.00 20.26           C  
ATOM   3518  O   GLU B 441     -22.613 -87.318  20.439  1.00 20.26           O  
ATOM   3519  CG  GLU B 441     -20.012 -85.307  17.752  1.00 20.26           C  
ATOM   3520  CD  GLU B 441     -19.850 -83.845  17.368  1.00 20.26           C  
ATOM   3521  OE1 GLU B 441     -18.714 -83.324  17.431  1.00 20.26           O  
ATOM   3522  OE2 GLU B 441     -20.868 -83.216  17.003  1.00 20.26           O  
ATOM   3523  N   LYS B 442     -23.796 -86.455  19.036  1.00 20.47           N  
ATOM   3524  CA  LYS B 442     -23.829 -85.115  19.616  1.00 20.47           C  
ATOM   3525  C   LYS B 442     -24.509 -85.123  20.982  1.00 20.47           C  
ATOM   3526  CB  LYS B 442     -24.545 -84.142  18.679  1.00 20.47           C  
ATOM   3527  O   LYS B 442     -25.369 -85.967  21.248  1.00 20.47           O  
ATOM   3528  CG  LYS B 442     -23.640 -83.509  17.633  1.00 20.47           C  
ATOM   3529  CD  LYS B 442     -24.387 -82.480  16.795  1.00 20.47           C  
ATOM   3530  CE  LYS B 442     -23.494 -81.879  15.718  1.00 20.47           C  
ATOM   3531  NZ  LYS B 442     -24.230 -80.887  14.878  1.00 20.47           N  
ATOM   3532  N   LEU B 443     -25.015 -83.971  21.555  1.00 20.95           N  
ATOM   3533  CA  LEU B 443     -25.055 -82.845  22.481  1.00 20.95           C  
ATOM   3534  C   LEU B 443     -26.261 -82.947  23.410  1.00 20.95           C  
ATOM   3535  CB  LEU B 443     -25.098 -81.521  21.714  1.00 20.95           C  
ATOM   3536  O   LEU B 443     -27.297 -83.497  23.030  1.00 20.95           O  
ATOM   3537  CG  LEU B 443     -23.770 -80.777  21.570  1.00 20.95           C  
ATOM   3538  CD1 LEU B 443     -23.587 -80.291  20.136  1.00 20.95           C  
ATOM   3539  CD2 LEU B 443     -23.702 -79.609  22.548  1.00 20.95           C  
ATOM   3540  N   GLN B 444     -26.934 -81.874  23.438  1.00 20.49           N  
ATOM   3541  CA  GLN B 444     -27.072 -80.638  24.201  1.00 20.49           C  
ATOM   3542  C   GLN B 444     -28.427 -80.571  24.900  1.00 20.49           C  
ATOM   3543  CB  GLN B 444     -26.891 -79.422  23.291  1.00 20.49           C  
ATOM   3544  O   GLN B 444     -29.389 -81.207  24.464  1.00 20.49           O  
ATOM   3545  CG  GLN B 444     -25.438 -79.124  22.945  1.00 20.49           C  
ATOM   3546  CD  GLN B 444     -25.260 -77.778  22.268  1.00 20.49           C  
ATOM   3547  NE2 GLN B 444     -24.049 -77.509  21.792  1.00 20.49           N  
ATOM   3548  OE1 GLN B 444     -26.203 -76.986  22.174  1.00 20.49           O  
ATOM   3549  N   ASN B 445     -29.233 -80.028  24.153  1.00 20.39           N  
ATOM   3550  CA  ASN B 445     -29.477 -78.616  24.431  1.00 20.39           C  
ATOM   3551  C   ASN B 445     -30.690 -78.424  25.336  1.00 20.39           C  
ATOM   3552  CB  ASN B 445     -29.657 -77.836  23.127  1.00 20.39           C  
ATOM   3553  O   ASN B 445     -31.660 -79.180  25.249  1.00 20.39           O  
ATOM   3554  CG  ASN B 445     -28.369 -77.199  22.645  1.00 20.39           C  
ATOM   3555  ND2 ASN B 445     -28.364 -76.743  21.398  1.00 20.39           N  
ATOM   3556  OD1 ASN B 445     -27.387 -77.117  23.386  1.00 20.39           O  
ATOM   3557  N   ILE B 446     -30.997 -77.535  25.440  1.00 20.66           N  
ATOM   3558  CA  ILE B 446     -31.118 -76.348  26.280  1.00 20.66           C  
ATOM   3559  C   ILE B 446     -32.409 -76.420  27.092  1.00 20.66           C  
ATOM   3560  CB  ILE B 446     -31.088 -75.053  25.436  1.00 20.66           C  
ATOM   3561  O   ILE B 446     -33.398 -77.007  26.647  1.00 20.66           O  
ATOM   3562  CG1 ILE B 446     -29.959 -75.116  24.401  1.00 20.66           C  
ATOM   3563  CG2 ILE B 446     -30.937 -73.825  26.338  1.00 20.66           C  
ATOM   3564  CD1 ILE B 446     -30.052 -74.050  23.318  1.00 20.66           C  
ATOM   3565  N   ASN B 447     -33.249 -75.650  26.709  1.00 20.29           N  
ATOM   3566  CA  ASN B 447     -33.470 -74.271  27.134  1.00 20.29           C  
ATOM   3567  C   ASN B 447     -34.659 -74.162  28.084  1.00 20.29           C  
ATOM   3568  CB  ASN B 447     -33.673 -73.361  25.921  1.00 20.29           C  
ATOM   3569  O   ASN B 447     -35.647 -74.883  27.934  1.00 20.29           O  
ATOM   3570  CG  ASN B 447     -32.438 -72.550  25.586  1.00 20.29           C  
ATOM   3571  ND2 ASN B 447     -32.464 -71.874  24.444  1.00 20.29           N  
ATOM   3572  OD1 ASN B 447     -31.467 -72.531  26.348  1.00 20.29           O  
ATOM   3573  N   LEU B 448     -34.916 -73.290  28.398  1.00 19.61           N  
ATOM   3574  CA  LEU B 448     -35.224 -72.190  29.306  1.00 19.61           C  
ATOM   3575  C   LEU B 448     -36.610 -72.361  29.917  1.00 19.61           C  
ATOM   3576  CB  LEU B 448     -35.140 -70.849  28.571  1.00 19.61           C  
ATOM   3577  O   LEU B 448     -37.500 -72.947  29.296  1.00 19.61           O  
ATOM   3578  CG  LEU B 448     -33.925 -69.976  28.890  1.00 19.61           C  
ATOM   3579  CD1 LEU B 448     -33.162 -69.642  27.613  1.00 19.61           C  
ATOM   3580  CD2 LEU B 448     -34.356 -68.703  29.611  1.00 19.61           C  
ATOM   3581  N   ALA B 449     -37.356 -71.505  29.896  1.00 20.23           N  
ATOM   3582  CA  ALA B 449     -37.508 -70.399  30.838  1.00 20.23           C  
ATOM   3583  C   ALA B 449     -38.783 -70.552  31.663  1.00 20.23           C  
ATOM   3584  CB  ALA B 449     -37.515 -69.065  30.096  1.00 20.23           C  
ATOM   3585  O   ALA B 449     -39.738 -71.200  31.227  1.00 20.23           O  
ATOM   3586  N   MET B 450     -39.302 -69.650  32.406  1.00 19.93           N  
ATOM   3587  CA  MET B 450     -39.600 -68.875  33.607  1.00 19.93           C  
ATOM   3588  C   MET B 450     -41.095 -68.894  33.909  1.00 19.93           C  
ATOM   3589  CB  MET B 450     -39.116 -67.433  33.450  1.00 19.93           C  
ATOM   3590  O   MET B 450     -41.498 -69.063  35.061  1.00 19.93           O  
ATOM   3591  CG  MET B 450     -37.698 -67.205  33.946  1.00 19.93           C  
ATOM   3592  SD  MET B 450     -37.570 -65.763  35.074  1.00 19.93           S  
ATOM   3593  CE  MET B 450     -35.771 -65.689  35.296  1.00 19.93           C  
ATOM   3594  N   SER B 451     -41.874 -67.987  33.275  1.00 17.63           N  
ATOM   3595  CA  SER B 451     -42.037 -66.691  33.926  1.00 17.63           C  
ATOM   3596  C   SER B 451     -43.499 -66.425  34.270  1.00 17.63           C  
ATOM   3597  CB  SER B 451     -41.503 -65.571  33.033  1.00 17.63           C  
ATOM   3598  O   SER B 451     -44.399 -66.831  33.532  1.00 17.63           O  
ATOM   3599  OG  SER B 451     -40.187 -65.208  33.415  1.00 17.63           O  
ATOM   3600  N   PRO B 452     -44.405 -65.652  33.550  1.00 16.84           N  
ATOM   3601  CA  PRO B 452     -44.832 -64.350  34.069  1.00 16.84           C  
ATOM   3602  C   PRO B 452     -46.336 -64.279  34.320  1.00 16.84           C  
ATOM   3603  CB  PRO B 452     -44.416 -63.377  32.962  1.00 16.84           C  
ATOM   3604  O   PRO B 452     -47.107 -65.002  33.683  1.00 16.84           O  
ATOM   3605  CG  PRO B 452     -44.362 -64.209  31.722  1.00 16.84           C  
ATOM   3606  CD  PRO B 452     -44.545 -65.650  32.106  1.00 16.84           C  
ATOM   3607  N   LEU B 453     -47.269 -63.597  34.416  1.00 18.65           N  
ATOM   3608  CA  LEU B 453     -47.725 -62.571  35.348  1.00 18.65           C  
ATOM   3609  C   LEU B 453     -49.156 -62.844  35.800  1.00 18.65           C  
ATOM   3610  CB  LEU B 453     -47.636 -61.185  34.705  1.00 18.65           C  
ATOM   3611  O   LEU B 453     -49.927 -63.484  35.081  1.00 18.65           O  
ATOM   3612  CG  LEU B 453     -46.331 -60.418  34.925  1.00 18.65           C  
ATOM   3613  CD1 LEU B 453     -45.928 -59.681  33.652  1.00 18.65           C  
ATOM   3614  CD2 LEU B 453     -46.473 -59.444  36.090  1.00 18.65           C  
ATOM   3615  N   PRO B 454     -49.828 -62.658  36.944  1.00 24.61           N  
ATOM   3616  CA  PRO B 454     -50.304 -61.944  38.132  1.00 24.61           C  
ATOM   3617  C   PRO B 454     -51.679 -61.313  37.930  1.00 24.61           C  
ATOM   3618  CB  PRO B 454     -49.236 -60.869  38.348  1.00 24.61           C  
ATOM   3619  O   PRO B 454     -52.089 -61.068  36.792  1.00 24.61           O  
ATOM   3620  CG  PRO B 454     -48.532 -60.760  37.033  1.00 24.61           C  
ATOM   3621  CD  PRO B 454     -49.078 -61.813  36.112  1.00 24.61           C  
ATOM   3622  N   THR B 455     -51.054 -60.495  37.553  1.00 21.41           N  
ATOM   3623  CA  THR B 455     -51.239 -59.269  38.321  1.00 21.41           C  
ATOM   3624  C   THR B 455     -51.676 -58.123  37.413  1.00 21.41           C  
ATOM   3625  CB  THR B 455     -49.949 -58.876  39.064  1.00 21.41           C  
ATOM   3626  O   THR B 455     -51.338 -58.100  36.228  1.00 21.41           O  
ATOM   3627  CG2 THR B 455     -50.265 -58.242  40.415  1.00 21.41           C  
ATOM   3628  OG1 THR B 455     -49.149 -60.046  39.273  1.00 21.41           O  
ATOM   3629  N   ALA B 456     -51.420 -57.648  36.961  1.00 21.66           N  
ATOM   3630  CA  ALA B 456     -51.962 -56.489  37.666  1.00 21.66           C  
ATOM   3631  C   ALA B 456     -53.336 -56.109  37.122  1.00 21.66           C  
ATOM   3632  CB  ALA B 456     -51.004 -55.305  37.560  1.00 21.66           C  
ATOM   3633  O   ALA B 456     -53.683 -56.463  35.993  1.00 21.66           O  
ATOM   3634  N   GLU B 457     -52.664 -55.078  35.686  1.00 15.31           N  
ATOM   3635  CA  GLU B 457     -52.469 -53.639  35.833  1.00 15.31           C  
ATOM   3636  C   GLU B 457     -52.158 -52.984  34.490  1.00 15.31           C  
ATOM   3637  CB  GLU B 457     -51.347 -53.347  36.833  1.00 15.31           C  
ATOM   3638  O   GLU B 457     -52.673 -51.906  34.185  1.00 15.31           O  
ATOM   3639  CG  GLU B 457     -51.839 -53.078  38.247  1.00 15.31           C  
ATOM   3640  CD  GLU B 457     -50.778 -52.461  39.144  1.00 15.31           C  
ATOM   3641  OE1 GLU B 457     -51.113 -52.020  40.267  1.00 15.31           O  
ATOM   3642  OE2 GLU B 457     -49.601 -52.417  38.720  1.00 15.31           O  
ATOM   3643  N   THR B 458     -52.123 -54.213  33.560  1.00 32.37           N  
ATOM   3644  CA  THR B 458     -51.361 -52.970  33.547  1.00 32.37           C  
ATOM   3645  C   THR B 458     -52.257 -51.783  33.888  1.00 32.37           C  
ATOM   3646  CB  THR B 458     -50.695 -52.736  32.178  1.00 32.37           C  
ATOM   3647  O   THR B 458     -53.411 -51.726  33.459  1.00 32.37           O  
ATOM   3648  CG2 THR B 458     -49.420 -53.562  32.039  1.00 32.37           C  
ATOM   3649  OG1 THR B 458     -51.608 -53.110  31.139  1.00 32.37           O  
ATOM   3650  N   PRO B 459     -51.835 -51.520  32.430  1.00 15.79           N  
ATOM   3651  CA  PRO B 459     -51.238 -50.184  32.374  1.00 15.79           C  
ATOM   3652  C   PRO B 459     -51.018 -49.695  30.944  1.00 15.79           C  
ATOM   3653  CB  PRO B 459     -49.902 -50.364  33.101  1.00 15.79           C  
ATOM   3654  O   PRO B 459     -51.115 -50.480  29.998  1.00 15.79           O  
ATOM   3655  CG  PRO B 459     -49.619 -51.829  33.022  1.00 15.79           C  
ATOM   3656  CD  PRO B 459     -50.808 -52.513  32.410  1.00 15.79           C  
ATOM   3657  N   LYS B 460     -50.267 -50.184  30.244  1.00 33.43           N  
ATOM   3658  CA  LYS B 460     -49.022 -49.633  30.769  1.00 33.43           C  
ATOM   3659  C   LYS B 460     -49.184 -48.161  31.137  1.00 33.43           C  
ATOM   3660  CB  LYS B 460     -47.891 -49.797  29.753  1.00 33.43           C  
ATOM   3661  O   LYS B 460     -48.588 -47.688  32.106  1.00 33.43           O  
ATOM   3662  CG  LYS B 460     -46.984 -50.989  30.023  1.00 33.43           C  
ATOM   3663  CD  LYS B 460     -45.884 -51.103  28.976  1.00 33.43           C  
ATOM   3664  CE  LYS B 460     -45.015 -52.332  29.208  1.00 33.43           C  
ATOM   3665  NZ  LYS B 460     -44.018 -52.521  28.112  1.00 33.43           N  
ATOM   3666  N   PRO B 461     -49.999 -47.660  28.802  1.00 34.77           N  
ATOM   3667  CA  PRO B 461     -48.634 -47.201  28.538  1.00 34.77           C  
ATOM   3668  C   PRO B 461     -48.468 -45.696  28.739  1.00 34.77           C  
ATOM   3669  CB  PRO B 461     -48.410 -47.584  27.073  1.00 34.77           C  
ATOM   3670  O   PRO B 461     -47.408 -45.241  29.177  1.00 34.77           O  
ATOM   3671  CG  PRO B 461     -49.783 -47.792  26.519  1.00 34.77           C  
ATOM   3672  CD  PRO B 461     -50.775 -47.656  27.638  1.00 34.77           C  
ATOM   3673  N   LEU B 462     -48.912 -45.979  27.610  1.00 36.88           N  
ATOM   3674  CA  LEU B 462     -47.814 -45.130  27.161  1.00 36.88           C  
ATOM   3675  C   LEU B 462     -48.126 -43.659  27.413  1.00 36.88           C  
ATOM   3676  CB  LEU B 462     -47.534 -45.357  25.673  1.00 36.88           C  
ATOM   3677  O   LEU B 462     -47.229 -42.875  27.732  1.00 36.88           O  
ATOM   3678  CG  LEU B 462     -46.687 -46.581  25.322  1.00 36.88           C  
ATOM   3679  CD1 LEU B 462     -46.985 -47.041  23.899  1.00 36.88           C  
ATOM   3680  CD2 LEU B 462     -45.203 -46.271  25.489  1.00 36.88           C  
ATOM   3681  N   ARG B 463     -48.194 -44.266  27.219  1.00 38.25           N  
ATOM   3682  CA  ARG B 463     -46.762 -44.541  27.159  1.00 38.25           C  
ATOM   3683  C   ARG B 463     -45.951 -43.281  27.442  1.00 38.25           C  
ATOM   3684  CB  ARG B 463     -46.381 -45.114  25.792  1.00 38.25           C  
ATOM   3685  O   ARG B 463     -44.883 -43.349  28.055  1.00 38.25           O  
ATOM   3686  CG  ARG B 463     -46.660 -46.601  25.648  1.00 38.25           C  
ATOM   3687  CD  ARG B 463     -46.224 -47.128  24.288  1.00 38.25           C  
ATOM   3688  NE  ARG B 463     -45.667 -48.474  24.385  1.00 38.25           N  
ATOM   3689  NH1 ARG B 463     -46.501 -49.189  22.352  1.00 38.25           N  
ATOM   3690  NH2 ARG B 463     -45.262 -50.613  23.653  1.00 38.25           N  
ATOM   3691  CZ  ARG B 463     -45.811 -49.422  23.463  1.00 38.25           C  
ATOM   3692  N   SER B 464     -47.124 -43.542  26.035  1.00 34.23           N  
ATOM   3693  CA  SER B 464     -45.818 -43.201  25.481  1.00 34.23           C  
ATOM   3694  C   SER B 464     -45.436 -41.762  25.810  1.00 34.23           C  
ATOM   3695  CB  SER B 464     -45.808 -43.406  23.965  1.00 34.23           C  
ATOM   3696  O   SER B 464     -46.281 -40.866  25.772  1.00 34.23           O  
ATOM   3697  OG  SER B 464     -46.337 -42.271  23.301  1.00 34.23           O  
ATOM   3698  N   SER B 465     -45.716 -41.877  25.552  1.00 35.17           N  
ATOM   3699  CA  SER B 465     -44.318 -42.191  25.275  1.00 35.17           C  
ATOM   3700  C   SER B 465     -43.453 -40.935  25.300  1.00 35.17           C  
ATOM   3701  CB  SER B 465     -44.182 -42.887  23.920  1.00 35.17           C  
ATOM   3702  O   SER B 465     -43.907 -39.856  24.913  1.00 35.17           O  
ATOM   3703  OG  SER B 465     -44.284 -41.951  22.861  1.00 35.17           O  
ATOM   3704  N   ALA B 466     -43.878 -41.054  24.216  1.00 31.88           N  
ATOM   3705  CA  ALA B 466     -42.445 -41.139  23.947  1.00 31.88           C  
ATOM   3706  C   ALA B 466     -41.761 -39.796  24.186  1.00 31.88           C  
ATOM   3707  CB  ALA B 466     -42.199 -41.611  22.516  1.00 31.88           C  
ATOM   3708  O   ALA B 466     -42.376 -38.740  24.017  1.00 31.88           O  
ATOM   3709  N   ASP B 467     -41.583 -39.346  23.234  1.00 29.95           N  
ATOM   3710  CA  ASP B 467     -40.300 -39.538  22.565  1.00 29.95           C  
ATOM   3711  C   ASP B 467     -39.447 -38.274  22.641  1.00 29.95           C  
ATOM   3712  CB  ASP B 467     -40.511 -39.943  21.105  1.00 29.95           C  
ATOM   3713  O   ASP B 467     -39.955 -37.164  22.470  1.00 29.95           O  
ATOM   3714  CG  ASP B 467     -39.693 -41.158  20.703  1.00 29.95           C  
ATOM   3715  OD1 ASP B 467     -38.785 -41.560  21.461  1.00 29.95           O  
ATOM   3716  OD2 ASP B 467     -39.958 -41.716  19.616  1.00 29.95           O  
ATOM   3717  N   PRO B 468     -38.711 -38.872  22.748  1.00 35.12           N  
ATOM   3718  CA  PRO B 468     -37.773 -38.060  23.527  1.00 35.12           C  
ATOM   3719  C   PRO B 468     -37.527 -36.686  22.909  1.00 35.12           C  
ATOM   3720  CB  PRO B 468     -36.492 -38.898  23.521  1.00 35.12           C  
ATOM   3721  O   PRO B 468     -37.175 -35.740  23.618  1.00 35.12           O  
ATOM   3722  CG  PRO B 468     -36.669 -39.858  22.389  1.00 35.12           C  
ATOM   3723  CD  PRO B 468     -38.039 -39.661  21.807  1.00 35.12           C  
ATOM   3724  N   ALA B 469     -36.330 -37.431  22.019  1.00 27.72           N  
ATOM   3725  CA  ALA B 469     -35.154 -37.489  21.156  1.00 27.72           C  
ATOM   3726  C   ALA B 469     -34.503 -36.115  21.023  1.00 27.72           C  
ATOM   3727  CB  ALA B 469     -35.529 -38.032  19.780  1.00 27.72           C  
ATOM   3728  O   ALA B 469     -35.177 -35.089  21.132  1.00 27.72           O  
ATOM   3729  N   LEU B 470     -35.323 -35.389  18.234  1.00 30.16           N  
ATOM   3730  CA  LEU B 470     -34.393 -34.381  17.737  1.00 30.16           C  
ATOM   3731  C   LEU B 470     -33.864 -33.518  18.878  1.00 30.16           C  
ATOM   3732  CB  LEU B 470     -35.070 -33.498  16.685  1.00 30.16           C  
ATOM   3733  O   LEU B 470     -34.645 -32.918  19.620  1.00 30.16           O  
ATOM   3734  CG  LEU B 470     -35.033 -34.010  15.244  1.00 30.16           C  
ATOM   3735  CD1 LEU B 470     -36.298 -33.595  14.502  1.00 30.16           C  
ATOM   3736  CD2 LEU B 470     -33.791 -33.493  14.526  1.00 30.16           C  
ATOM   3737  N   ASN B 471     -33.280 -35.021  20.019  1.00 22.58           N  
ATOM   3738  CA  ASN B 471     -31.890 -34.610  19.848  1.00 22.58           C  
ATOM   3739  C   ASN B 471     -31.564 -34.334  18.383  1.00 22.58           C  
ATOM   3740  CB  ASN B 471     -30.943 -35.670  20.413  1.00 22.58           C  
ATOM   3741  O   ASN B 471     -30.942 -33.319  18.062  1.00 22.58           O  
ATOM   3742  CG  ASN B 471     -30.624 -35.448  21.878  1.00 22.58           C  
ATOM   3743  ND2 ASN B 471     -30.133 -36.487  22.542  1.00 22.58           N  
ATOM   3744  OD1 ASN B 471     -30.818 -34.351  22.408  1.00 22.58           O  
ATOM   3745  N   GLN B 472     -31.141 -35.324  17.613  1.00 29.47           N  
ATOM   3746  CA  GLN B 472     -29.810 -34.790  17.345  1.00 29.47           C  
ATOM   3747  C   GLN B 472     -29.884 -33.542  16.470  1.00 29.47           C  
ATOM   3748  CB  GLN B 472     -28.931 -35.848  16.677  1.00 29.47           C  
ATOM   3749  O   GLN B 472     -29.197 -32.552  16.732  1.00 29.47           O  
ATOM   3750  CG  GLN B 472     -27.473 -35.801  17.114  1.00 29.47           C  
ATOM   3751  CD  GLN B 472     -26.729 -37.090  16.817  1.00 29.47           C  
ATOM   3752  NE2 GLN B 472     -25.582 -37.275  17.461  1.00 29.47           N  
ATOM   3753  OE1 GLN B 472     -27.183 -37.913  16.015  1.00 29.47           O  
ATOM   3754  N   GLU B 473     -29.932 -34.662  15.235  1.00 28.23           N  
ATOM   3755  CA  GLU B 473     -28.857 -34.347  14.299  1.00 28.23           C  
ATOM   3756  C   GLU B 473     -29.002 -32.930  13.749  1.00 28.23           C  
ATOM   3757  CB  GLU B 473     -28.831 -35.357  13.149  1.00 28.23           C  
ATOM   3758  O   GLU B 473     -30.118 -32.442  13.564  1.00 28.23           O  
ATOM   3759  CG  GLU B 473     -27.429 -35.721  12.681  1.00 28.23           C  
ATOM   3760  CD  GLU B 473     -27.416 -36.782  11.593  1.00 28.23           C  
ATOM   3761  OE1 GLU B 473     -26.328 -37.085  11.053  1.00 28.23           O  
ATOM   3762  OE2 GLU B 473     -28.504 -37.314  11.276  1.00 28.23           O  
ATOM   3763  N   VAL B 474     -28.441 -32.534  13.273  1.00 34.24           N  
ATOM   3764  CA  VAL B 474     -27.414 -32.080  12.342  1.00 34.24           C  
ATOM   3765  C   VAL B 474     -28.053 -31.715  11.004  1.00 34.24           C  
ATOM   3766  CB  VAL B 474     -26.320 -33.152  12.135  1.00 34.24           C  
ATOM   3767  O   VAL B 474     -27.674 -30.723  10.377  1.00 34.24           O  
ATOM   3768  CG1 VAL B 474     -25.286 -32.678  11.115  1.00 34.24           C  
ATOM   3769  CG2 VAL B 474     -25.649 -33.491  13.464  1.00 34.24           C  
ATOM   3770  N   ALA B 475     -28.351 -32.457   8.581  1.00 21.19           N  
ATOM   3771  CA  ALA B 475     -27.361 -32.574   7.514  1.00 21.19           C  
ATOM   3772  C   ALA B 475     -28.002 -32.360   6.146  1.00 21.19           C  
ATOM   3773  CB  ALA B 475     -26.677 -33.937   7.570  1.00 21.19           C  
ATOM   3774  O   ALA B 475     -27.472 -31.618   5.314  1.00 21.19           O  
ATOM   3775  N   LEU B 476     -28.163 -33.394   4.273  1.00 26.61           N  
ATOM   3776  CA  LEU B 476     -27.763 -33.158   2.891  1.00 26.61           C  
ATOM   3777  C   LEU B 476     -28.533 -31.985   2.294  1.00 26.61           C  
ATOM   3778  CB  LEU B 476     -27.988 -34.415   2.046  1.00 26.61           C  
ATOM   3779  O   LEU B 476     -29.556 -31.566   2.840  1.00 26.61           O  
ATOM   3780  CG  LEU B 476     -26.873 -35.461   2.075  1.00 26.61           C  
ATOM   3781  CD1 LEU B 476     -27.461 -36.865   1.979  1.00 26.61           C  
ATOM   3782  CD2 LEU B 476     -25.878 -35.214   0.946  1.00 26.61           C  
ATOM   3783  N   LYS B 477     -30.136 -33.128   0.480  1.00 27.16           N  
ATOM   3784  CA  LYS B 477     -29.554 -32.621  -0.759  1.00 27.16           C  
ATOM   3785  C   LYS B 477     -30.446 -31.555  -1.390  1.00 27.16           C  
ATOM   3786  CB  LYS B 477     -29.321 -33.762  -1.750  1.00 27.16           C  
ATOM   3787  O   LYS B 477     -29.986 -30.452  -1.692  1.00 27.16           O  
ATOM   3788  CG  LYS B 477     -27.863 -34.173  -1.889  1.00 27.16           C  
ATOM   3789  CD  LYS B 477     -27.697 -35.319  -2.879  1.00 27.16           C  
ATOM   3790  CE  LYS B 477     -26.234 -35.711  -3.041  1.00 27.16           C  
ATOM   3791  NZ  LYS B 477     -26.075 -36.898  -3.934  1.00 27.16           N  
ATOM   3792  N   LEU B 478     -31.671 -32.329  -3.186  1.00 42.86           N  
ATOM   3793  CA  LEU B 478     -31.245 -32.590  -4.557  1.00 42.86           C  
ATOM   3794  C   LEU B 478     -30.249 -31.535  -5.027  1.00 42.86           C  
ATOM   3795  CB  LEU B 478     -32.453 -32.621  -5.497  1.00 42.86           C  
ATOM   3796  O   LEU B 478     -29.326 -31.841  -5.785  1.00 42.86           O  
ATOM   3797  CG  LEU B 478     -32.994 -34.005  -5.859  1.00 42.86           C  
ATOM   3798  CD1 LEU B 478     -34.504 -34.055  -5.651  1.00 42.86           C  
ATOM   3799  CD2 LEU B 478     -32.636 -34.360  -7.298  1.00 42.86           C  
ATOM   3800  N   GLU B 479     -31.322 -30.907  -4.962  1.00 28.85           N  
ATOM   3801  CA  GLU B 479     -31.046 -31.675  -6.172  1.00 28.85           C  
ATOM   3802  C   GLU B 479     -31.335 -30.853  -7.425  1.00 28.85           C  
ATOM   3803  CB  GLU B 479     -31.869 -32.966  -6.189  1.00 28.85           C  
ATOM   3804  O   GLU B 479     -30.636 -30.981  -8.433  1.00 28.85           O  
ATOM   3805  CG  GLU B 479     -31.206 -34.127  -5.461  1.00 28.85           C  
ATOM   3806  CD  GLU B 479     -30.977 -35.339  -6.349  1.00 28.85           C  
ATOM   3807  OE1 GLU B 479     -30.054 -36.136  -6.062  1.00 28.85           O  
ATOM   3808  OE2 GLU B 479     -31.726 -35.494  -7.339  1.00 28.85           O  
ATOM   3809  N   PRO B 480     -32.284 -32.645 -10.288  1.00 41.36           N  
ATOM   3810  CA  PRO B 480     -31.756 -32.752 -11.650  1.00 41.36           C  
ATOM   3811  C   PRO B 480     -30.332 -32.217 -11.775  1.00 41.36           C  
ATOM   3812  CB  PRO B 480     -32.731 -31.907 -12.473  1.00 41.36           C  
ATOM   3813  O   PRO B 480     -29.535 -32.747 -12.554  1.00 41.36           O  
ATOM   3814  CG  PRO B 480     -33.512 -31.131 -11.462  1.00 41.36           C  
ATOM   3815  CD  PRO B 480     -33.100 -31.585 -10.091  1.00 41.36           C  
ATOM   3816  N   ASN B 481     -31.776 -30.854 -10.750  1.00 32.32           N  
ATOM   3817  CA  ASN B 481     -32.517 -31.614 -11.752  1.00 32.32           C  
ATOM   3818  C   ASN B 481     -32.181 -31.152 -13.167  1.00 32.32           C  
ATOM   3819  CB  ASN B 481     -34.023 -31.507 -11.502  1.00 32.32           C  
ATOM   3820  O   ASN B 481     -31.919 -29.969 -13.393  1.00 32.32           O  
ATOM   3821  CG  ASN B 481     -34.661 -32.849 -11.201  1.00 32.32           C  
ATOM   3822  ND2 ASN B 481     -35.969 -32.845 -10.972  1.00 32.32           N  
ATOM   3823  OD1 ASN B 481     -33.984 -33.880 -11.175  1.00 32.32           O  
ATOM   3824  N   PRO B 482     -32.972 -31.941 -16.105  1.00 41.39           N  
ATOM   3825  CA  PRO B 482     -32.510 -31.382 -17.378  1.00 41.39           C  
ATOM   3826  C   PRO B 482     -31.590 -30.178 -17.194  1.00 41.39           C  
ATOM   3827  CB  PRO B 482     -33.810 -30.975 -18.077  1.00 41.39           C  
ATOM   3828  O   PRO B 482     -30.655 -29.986 -17.976  1.00 41.39           O  
ATOM   3829  CG  PRO B 482     -34.757 -30.654 -16.966  1.00 41.39           C  
ATOM   3830  CD  PRO B 482     -34.120 -31.054 -15.666  1.00 41.39           C  
ATOM   3831  N   GLU B 483     -32.405 -29.093 -17.614  1.00 44.25           N  
ATOM   3832  CA  GLU B 483     -32.940 -29.933 -18.681  1.00 44.25           C  
ATOM   3833  C   GLU B 483     -32.324 -29.572 -20.029  1.00 44.25           C  
ATOM   3834  CB  GLU B 483     -34.465 -29.809 -18.749  1.00 44.25           C  
ATOM   3835  O   GLU B 483     -31.968 -30.456 -20.811  1.00 44.25           O  
ATOM   3836  CG  GLU B 483     -35.200 -30.717 -17.775  1.00 44.25           C  
ATOM   3837  CD  GLU B 483     -36.623 -31.034 -18.207  1.00 44.25           C  
ATOM   3838  OE1 GLU B 483     -37.252 -31.938 -17.611  1.00 44.25           O  
ATOM   3839  OE2 GLU B 483     -37.113 -30.373 -19.150  1.00 44.25           O  
ATOM   3840  N   SER B 484     -34.087 -28.112 -20.275  1.00 33.88           N  
ATOM   3841  CA  SER B 484     -34.586 -27.990 -21.640  1.00 33.88           C  
ATOM   3842  C   SER B 484     -33.519 -27.423 -22.571  1.00 33.88           C  
ATOM   3843  CB  SER B 484     -35.832 -27.104 -21.679  1.00 33.88           C  
ATOM   3844  O   SER B 484     -32.738 -26.556 -22.173  1.00 33.88           O  
ATOM   3845  OG  SER B 484     -36.531 -27.272 -22.901  1.00 33.88           O  
ATOM   3846  N   LEU B 485     -33.495 -27.144 -23.910  1.00 41.52           N  
ATOM   3847  CA  LEU B 485     -34.103 -27.450 -25.200  1.00 41.52           C  
ATOM   3848  C   LEU B 485     -33.034 -27.685 -26.262  1.00 41.52           C  
ATOM   3849  CB  LEU B 485     -35.033 -26.316 -25.637  1.00 41.52           C  
ATOM   3850  O   LEU B 485     -31.999 -27.015 -26.266  1.00 41.52           O  
ATOM   3851  CG  LEU B 485     -36.428 -26.304 -25.010  1.00 41.52           C  
ATOM   3852  CD1 LEU B 485     -37.010 -24.895 -25.040  1.00 41.52           C  
ATOM   3853  CD2 LEU B 485     -37.348 -27.283 -25.731  1.00 41.52           C  
ATOM   3854  N   GLU B 486     -33.534 -28.099 -29.312  1.00 40.87           N  
ATOM   3855  CA  GLU B 486     -33.825 -28.638 -30.636  1.00 40.87           C  
ATOM   3856  C   GLU B 486     -33.336 -27.699 -31.735  1.00 40.87           C  
ATOM   3857  CB  GLU B 486     -35.326 -28.895 -30.795  1.00 40.87           C  
ATOM   3858  O   GLU B 486     -32.733 -28.142 -32.715  1.00 40.87           O  
ATOM   3859  CG  GLU B 486     -35.731 -30.343 -30.556  1.00 40.87           C  
ATOM   3860  CD  GLU B 486     -37.188 -30.621 -30.889  1.00 40.87           C  
ATOM   3861  OE1 GLU B 486     -37.608 -31.799 -30.837  1.00 40.87           O  
ATOM   3862  OE2 GLU B 486     -37.915 -29.653 -31.205  1.00 40.87           O  
ATOM   3863  N   LEU B 487     -33.566 -27.308 -31.467  1.00 30.60           N  
ATOM   3864  CA  LEU B 487     -33.504 -26.788 -32.828  1.00 30.60           C  
ATOM   3865  C   LEU B 487     -32.224 -27.237 -33.525  1.00 30.60           C  
ATOM   3866  CB  LEU B 487     -33.585 -25.259 -32.822  1.00 30.60           C  
ATOM   3867  O   LEU B 487     -32.227 -27.499 -34.730  1.00 30.60           O  
ATOM   3868  CG  LEU B 487     -34.986 -24.655 -32.709  1.00 30.60           C  
ATOM   3869  CD1 LEU B 487     -34.924 -23.300 -32.010  1.00 30.60           C  
ATOM   3870  CD2 LEU B 487     -35.625 -24.523 -34.087  1.00 30.60           C  
ATOM   3871  N   SER B 488     -33.927 -27.856 -35.090  1.00 48.11           N  
ATOM   3872  CA  SER B 488     -34.196 -28.047 -36.511  1.00 48.11           C  
ATOM   3873  C   SER B 488     -33.133 -27.373 -37.371  1.00 48.11           C  
ATOM   3874  CB  SER B 488     -35.578 -27.501 -36.873  1.00 48.11           C  
ATOM   3875  O   SER B 488     -32.715 -27.920 -38.394  1.00 48.11           O  
ATOM   3876  OG  SER B 488     -36.585 -28.123 -36.094  1.00 48.11           O  
ATOM   3877  N   PHE B 489     -34.043 -27.872 -38.547  1.00 44.54           N  
ATOM   3878  CA  PHE B 489     -34.484 -27.736 -39.930  1.00 44.54           C  
ATOM   3879  C   PHE B 489     -33.290 -27.651 -40.873  1.00 44.54           C  
ATOM   3880  CB  PHE B 489     -35.371 -26.498 -40.094  1.00 44.54           C  
ATOM   3881  O   PHE B 489     -33.344 -28.150 -41.999  1.00 44.54           O  
ATOM   3882  CG  PHE B 489     -36.758 -26.667 -39.535  1.00 44.54           C  
ATOM   3883  CD1 PHE B 489     -37.736 -27.340 -40.256  1.00 44.54           C  
ATOM   3884  CD2 PHE B 489     -37.084 -26.152 -38.287  1.00 44.54           C  
ATOM   3885  CE1 PHE B 489     -39.021 -27.498 -39.741  1.00 44.54           C  
ATOM   3886  CE2 PHE B 489     -38.365 -26.305 -37.765  1.00 44.54           C  
ATOM   3887  CZ  PHE B 489     -39.333 -26.978 -38.494  1.00 44.54           C  
ATOM   3888  N   THR B 490     -32.801 -25.231 -42.101  1.00 30.45           N  
ATOM   3889  CA  THR B 490     -33.479 -25.186 -43.392  1.00 30.45           C  
ATOM   3890  C   THR B 490     -32.577 -24.564 -44.454  1.00 30.45           C  
ATOM   3891  CB  THR B 490     -34.796 -24.392 -43.304  1.00 30.45           C  
ATOM   3892  O   THR B 490     -31.660 -23.805 -44.131  1.00 30.45           O  
ATOM   3893  CG2 THR B 490     -35.802 -24.879 -44.342  1.00 30.45           C  
ATOM   3894  OG1 THR B 490     -35.359 -24.556 -41.996  1.00 30.45           O  
ATOM   3895  N   MET B 491     -33.044 -23.916 -44.660  1.00 28.00           N  
ATOM   3896  CA  MET B 491     -33.422 -23.061 -45.782  1.00 28.00           C  
ATOM   3897  C   MET B 491     -32.491 -23.280 -46.971  1.00 28.00           C  
ATOM   3898  CB  MET B 491     -33.403 -21.589 -45.368  1.00 28.00           C  
ATOM   3899  O   MET B 491     -31.293 -23.503 -46.793  1.00 28.00           O  
ATOM   3900  CG  MET B 491     -34.707 -21.109 -44.752  1.00 28.00           C  
ATOM   3901  SD  MET B 491     -35.475 -19.744 -45.708  1.00 28.00           S  
ATOM   3902  CE  MET B 491     -35.404 -20.445 -47.380  1.00 28.00           C  
ATOM   3903  N   PRO B 492     -33.367 -23.057 -49.580  1.00 31.96           N  
ATOM   3904  CA  PRO B 492     -34.040 -22.760 -50.846  1.00 31.96           C  
ATOM   3905  C   PRO B 492     -33.067 -22.363 -51.954  1.00 31.96           C  
ATOM   3906  CB  PRO B 492     -34.965 -21.594 -50.489  1.00 31.96           C  
ATOM   3907  O   PRO B 492     -31.976 -21.860 -51.670  1.00 31.96           O  
ATOM   3908  CG  PRO B 492     -34.373 -21.003 -49.250  1.00 31.96           C  
ATOM   3909  CD  PRO B 492     -33.232 -21.871 -48.806  1.00 31.96           C  
ATOM   3910  N   GLN B 493     -33.186 -21.185 -52.832  1.00 22.98           N  
ATOM   3911  CA  GLN B 493     -33.810 -20.339 -53.844  1.00 22.98           C  
ATOM   3912  C   GLN B 493     -32.929 -20.225 -55.085  1.00 22.98           C  
ATOM   3913  CB  GLN B 493     -34.100 -18.949 -53.278  1.00 22.98           C  
ATOM   3914  O   GLN B 493     -31.704 -20.333 -54.995  1.00 22.98           O  
ATOM   3915  CG  GLN B 493     -35.520 -18.783 -52.751  1.00 22.98           C  
ATOM   3916  CD  GLN B 493     -35.885 -17.334 -52.492  1.00 22.98           C  
ATOM   3917  NE2 GLN B 493     -37.181 -17.057 -52.395  1.00 22.98           N  
ATOM   3918  OE1 GLN B 493     -35.009 -16.470 -52.379  1.00 22.98           O  
ATOM   3919  N   ILE B 494     -32.962 -19.373 -55.645  1.00 25.37           N  
ATOM   3920  CA  ILE B 494     -33.677 -18.561 -56.624  1.00 25.37           C  
ATOM   3921  C   ILE B 494     -32.765 -18.264 -57.813  1.00 25.37           C  
ATOM   3922  CB  ILE B 494     -34.189 -17.244 -56.000  1.00 25.37           C  
ATOM   3923  O   ILE B 494     -31.559 -18.068 -57.644  1.00 25.37           O  
ATOM   3924  CG1 ILE B 494     -35.343 -17.526 -55.031  1.00 25.37           C  
ATOM   3925  CG2 ILE B 494     -34.618 -16.260 -57.092  1.00 25.37           C  
ATOM   3926  CD1 ILE B 494     -35.640 -16.381 -54.072  1.00 25.37           C  
ATOM   3927  N   GLN B 495     -34.106 -18.843 -61.112  1.00 31.28           N  
ATOM   3928  CA  GLN B 495     -34.804 -18.468 -62.338  1.00 31.28           C  
ATOM   3929  C   GLN B 495     -33.827 -17.958 -63.393  1.00 31.28           C  
ATOM   3930  CB  GLN B 495     -35.865 -17.405 -62.048  1.00 31.28           C  
ATOM   3931  O   GLN B 495     -34.016 -18.195 -64.588  1.00 31.28           O  
ATOM   3932  CG  GLN B 495     -37.268 -17.969 -61.868  1.00 31.28           C  
ATOM   3933  CD  GLN B 495     -38.280 -16.911 -61.470  1.00 31.28           C  
ATOM   3934  NE2 GLN B 495     -39.479 -17.347 -61.101  1.00 31.28           N  
ATOM   3935  OE1 GLN B 495     -37.985 -15.712 -61.494  1.00 31.28           O  
ATOM   3936  N   ASP B 496     -33.825 -16.285 -63.132  1.00 25.58           N  
ATOM   3937  CA  ASP B 496     -34.515 -15.644 -64.247  1.00 25.58           C  
ATOM   3938  C   ASP B 496     -33.521 -15.131 -65.287  1.00 25.58           C  
ATOM   3939  CB  ASP B 496     -35.392 -14.495 -63.745  1.00 25.58           C  
ATOM   3940  O   ASP B 496     -33.783 -15.199 -66.490  1.00 25.58           O  
ATOM   3941  CG  ASP B 496     -36.873 -14.829 -63.759  1.00 25.58           C  
ATOM   3942  OD1 ASP B 496     -37.261 -15.858 -64.354  1.00 25.58           O  
ATOM   3943  OD2 ASP B 496     -37.660 -14.056 -63.171  1.00 25.58           O  
ATOM   3944  N   GLN B 497     -34.057 -14.500 -66.336  1.00 18.14           N  
ATOM   3945  CA  GLN B 497     -34.572 -13.502 -67.268  1.00 18.14           C  
ATOM   3946  C   GLN B 497     -33.584 -13.246 -68.402  1.00 18.14           C  
ATOM   3947  CB  GLN B 497     -34.883 -12.195 -66.538  1.00 18.14           C  
ATOM   3948  O   GLN B 497     -33.987 -12.995 -69.539  1.00 18.14           O  
ATOM   3949  CG  GLN B 497     -36.146 -12.250 -65.689  1.00 18.14           C  
ATOM   3950  CD  GLN B 497     -36.711 -10.874 -65.387  1.00 18.14           C  
ATOM   3951  NE2 GLN B 497     -37.943 -10.835 -64.890  1.00 18.14           N  
ATOM   3952  OE1 GLN B 497     -36.045  -9.856 -65.597  1.00 18.14           O  
ATOM   3953  N   THR B 498     -33.601 -12.972 -68.999  1.00 29.92           N  
ATOM   3954  CA  THR B 498     -34.304 -12.265 -70.063  1.00 29.92           C  
ATOM   3955  C   THR B 498     -33.317 -11.559 -70.989  1.00 29.92           C  
ATOM   3956  CB  THR B 498     -35.299 -11.239 -69.490  1.00 29.92           C  
ATOM   3957  O   THR B 498     -33.551 -11.462 -72.195  1.00 29.92           O  
ATOM   3958  CG2 THR B 498     -36.648 -11.886 -69.195  1.00 29.92           C  
ATOM   3959  OG1 THR B 498     -34.768 -10.694 -68.276  1.00 29.92           O  
ATOM   3960  N   PRO B 499     -33.121 -12.464 -73.551  1.00 42.99           N  
ATOM   3961  CA  PRO B 499     -33.347 -11.755 -74.813  1.00 42.99           C  
ATOM   3962  C   PRO B 499     -32.128 -10.954 -75.265  1.00 42.99           C  
ATOM   3963  CB  PRO B 499     -34.522 -10.828 -74.491  1.00 42.99           C  
ATOM   3964  O   PRO B 499     -31.874 -10.836 -76.467  1.00 42.99           O  
ATOM   3965  CG  PRO B 499     -34.430 -10.592 -73.018  1.00 42.99           C  
ATOM   3966  CD  PRO B 499     -33.373 -11.498 -72.455  1.00 42.99           C  
ATOM   3967  N   SER B 500     -33.745  -9.284 -73.199  1.00 25.57           N  
ATOM   3968  CA  SER B 500     -34.622  -8.673 -74.193  1.00 25.57           C  
ATOM   3969  C   SER B 500     -33.855  -7.703 -75.085  1.00 25.57           C  
ATOM   3970  CB  SER B 500     -35.781  -7.945 -73.512  1.00 25.57           C  
ATOM   3971  O   SER B 500     -34.153  -7.576 -76.274  1.00 25.57           O  
ATOM   3972  OG  SER B 500     -35.924  -8.374 -72.168  1.00 25.57           O  
ATOM   3973  N   PRO B 501     -34.252  -6.491 -74.205  1.00 28.71           N  
ATOM   3974  CA  PRO B 501     -34.950  -5.792 -75.287  1.00 28.71           C  
ATOM   3975  C   PRO B 501     -34.176  -4.582 -75.804  1.00 28.71           C  
ATOM   3976  CB  PRO B 501     -36.267  -5.362 -74.638  1.00 28.71           C  
ATOM   3977  O   PRO B 501     -34.228  -4.274 -76.997  1.00 28.71           O  
ATOM   3978  CG  PRO B 501     -35.986  -5.358 -73.170  1.00 28.71           C  
ATOM   3979  CD  PRO B 501     -34.602  -5.897 -72.948  1.00 28.71           C  
ATOM   3980  N   SER B 502     -35.169  -4.292 -77.348  1.00 36.90           N  
ATOM   3981  CA  SER B 502     -35.762  -3.768 -78.574  1.00 36.90           C  
ATOM   3982  C   SER B 502     -34.884  -2.687 -79.194  1.00 36.90           C  
ATOM   3983  CB  SER B 502     -37.157  -3.207 -78.297  1.00 36.90           C  
ATOM   3984  O   SER B 502     -34.807  -2.569 -80.419  1.00 36.90           O  
ATOM   3985  OG  SER B 502     -37.847  -4.015 -77.359  1.00 36.90           O  
ATOM   3986  N   ASP B 503     -35.093  -1.125 -78.728  1.00 24.22           N  
ATOM   3987  CA  ASP B 503     -35.863  -0.484 -79.790  1.00 24.22           C  
ATOM   3988  C   ASP B 503     -35.045   0.604 -80.481  1.00 24.22           C  
ATOM   3989  CB  ASP B 503     -37.159   0.107 -79.231  1.00 24.22           C  
ATOM   3990  O   ASP B 503     -35.191   0.828 -81.685  1.00 24.22           O  
ATOM   3991  CG  ASP B 503     -38.398  -0.388 -79.957  1.00 24.22           C  
ATOM   3992  OD1 ASP B 503     -38.264  -1.083 -80.987  1.00 24.22           O  
ATOM   3993  OD2 ASP B 503     -39.518  -0.078 -79.496  1.00 24.22           O  
ATOM   3994  N   GLY B 504     -35.321   1.909 -77.633  1.00 26.59           N  
ATOM   3995  CA  GLY B 504     -36.181   3.001 -78.062  1.00 26.59           C  
ATOM   3996  C   GLY B 504     -35.443   4.318 -78.212  1.00 26.59           C  
ATOM   3997  O   GLY B 504     -34.442   4.555 -77.533  1.00 26.59           O  
ATOM   3998  N   SER B 505     -36.076   4.911 -80.036  1.00 31.01           N  
ATOM   3999  CA  SER B 505     -36.748   5.806 -80.973  1.00 31.01           C  
ATOM   4000  C   SER B 505     -35.939   7.079 -81.199  1.00 31.01           C  
ATOM   4001  CB  SER B 505     -38.145   6.164 -80.463  1.00 31.01           C  
ATOM   4002  O   SER B 505     -35.906   7.610 -82.311  1.00 31.01           O  
ATOM   4003  OG  SER B 505     -39.039   6.363 -81.544  1.00 31.01           O  
ATOM   4004  N   THR B 506     -36.647   7.792 -79.225  1.00 28.63           N  
ATOM   4005  CA  THR B 506     -37.407   8.929 -79.731  1.00 28.63           C  
ATOM   4006  C   THR B 506     -36.518  10.164 -79.848  1.00 28.63           C  
ATOM   4007  CB  THR B 506     -38.611   9.245 -78.824  1.00 28.63           C  
ATOM   4008  O   THR B 506     -35.545  10.308 -79.106  1.00 28.63           O  
ATOM   4009  CG2 THR B 506     -39.807   8.364 -79.171  1.00 28.63           C  
ATOM   4010  OG1 THR B 506     -38.245   9.017 -77.457  1.00 28.63           O  
ATOM   4011  N   ARG B 507     -36.778  11.038 -79.322  1.00 28.55           N  
ATOM   4012  CA  ARG B 507     -37.552  12.208 -79.725  1.00 28.55           C  
ATOM   4013  C   ARG B 507     -36.660  13.440 -79.842  1.00 28.55           C  
ATOM   4014  CB  ARG B 507     -38.683  12.474 -78.729  1.00 28.55           C  
ATOM   4015  O   ARG B 507     -35.664  13.562 -79.127  1.00 28.55           O  
ATOM   4016  CG  ARG B 507     -39.964  11.714 -79.036  1.00 28.55           C  
ATOM   4017  CD  ARG B 507     -41.102  12.132 -78.115  1.00 28.55           C  
ATOM   4018  NE  ARG B 507     -42.337  11.418 -78.426  1.00 28.55           N  
ATOM   4019  NH1 ARG B 507     -43.708  12.854 -77.244  1.00 28.55           N  
ATOM   4020  NH2 ARG B 507     -44.604  11.056 -78.348  1.00 28.55           N  
ATOM   4021  CZ  ARG B 507     -43.547  11.777 -78.006  1.00 28.55           C  
ATOM   4022  N   GLN B 508     -37.057  14.426 -78.896  1.00 27.20           N  
ATOM   4023  CA  GLN B 508     -37.779  15.620 -79.322  1.00 27.20           C  
ATOM   4024  C   GLN B 508     -36.857  16.835 -79.363  1.00 27.20           C  
ATOM   4025  CB  GLN B 508     -38.964  15.890 -78.394  1.00 27.20           C  
ATOM   4026  O   GLN B 508     -35.918  16.935 -78.571  1.00 27.20           O  
ATOM   4027  CG  GLN B 508     -40.234  15.145 -78.785  1.00 27.20           C  
ATOM   4028  CD  GLN B 508     -41.444  15.590 -77.986  1.00 27.20           C  
ATOM   4029  NE2 GLN B 508     -42.599  15.003 -78.282  1.00 27.20           N  
ATOM   4030  OE1 GLN B 508     -41.343  16.454 -77.109  1.00 27.20           O  
ATOM   4031  N   SER B 509     -37.824  18.454 -79.505  1.00 33.79           N  
ATOM   4032  CA  SER B 509     -38.424  19.595 -80.189  1.00 33.79           C  
ATOM   4033  C   SER B 509     -37.752  20.901 -79.780  1.00 33.79           C  
ATOM   4034  CB  SER B 509     -39.923  19.669 -79.894  1.00 33.79           C  
ATOM   4035  O   SER B 509     -37.223  21.013 -78.672  1.00 33.79           O  
ATOM   4036  OG  SER B 509     -40.153  19.886 -78.512  1.00 33.79           O  
ATOM   4037  N   SER B 510     -38.321  21.948 -80.014  1.00 31.55           N  
ATOM   4038  CA  SER B 510     -38.713  22.928 -81.022  1.00 31.55           C  
ATOM   4039  C   SER B 510     -38.165  24.311 -80.690  1.00 31.55           C  
ATOM   4040  CB  SER B 510     -40.236  22.990 -81.145  1.00 31.55           C  
ATOM   4041  O   SER B 510     -37.753  25.053 -81.584  1.00 31.55           O  
ATOM   4042  OG  SER B 510     -40.746  21.785 -81.692  1.00 31.55           O  
ATOM   4043  N   PRO B 511     -39.086  25.373 -79.051  1.00 18.21           N  
ATOM   4044  CA  PRO B 511     -39.990  26.425 -79.520  1.00 18.21           C  
ATOM   4045  C   PRO B 511     -39.713  27.776 -78.865  1.00 18.21           C  
ATOM   4046  CB  PRO B 511     -41.374  25.902 -79.129  1.00 18.21           C  
ATOM   4047  O   PRO B 511     -39.242  27.829 -77.726  1.00 18.21           O  
ATOM   4048  CG  PRO B 511     -41.119  24.951 -78.004  1.00 18.21           C  
ATOM   4049  CD  PRO B 511     -39.634  24.799 -77.836  1.00 18.21           C  
ATOM   4050  N   GLU B 512     -41.009  29.221 -78.829  1.00 28.28           N  
ATOM   4051  CA  GLU B 512     -41.636  30.271 -79.626  1.00 28.28           C  
ATOM   4052  C   GLU B 512     -41.525  31.628 -78.937  1.00 28.28           C  
ATOM   4053  CB  GLU B 512     -43.106  29.937 -79.896  1.00 28.28           C  
ATOM   4054  O   GLU B 512     -41.534  31.708 -77.707  1.00 28.28           O  
ATOM   4055  CG  GLU B 512     -43.323  29.071 -81.128  1.00 28.28           C  
ATOM   4056  CD  GLU B 512     -44.541  29.480 -81.942  1.00 28.28           C  
ATOM   4057  OE1 GLU B 512     -44.612  29.134 -83.143  1.00 28.28           O  
ATOM   4058  OE2 GLU B 512     -45.430  30.152 -81.374  1.00 28.28           O  
ATOM   4059  N   PRO B 513     -42.153  32.783 -78.837  1.00 26.32           N  
ATOM   4060  CA  PRO B 513     -42.507  34.081 -79.416  1.00 26.32           C  
ATOM   4061  C   PRO B 513     -42.821  35.134 -78.356  1.00 26.32           C  
ATOM   4062  CB  PRO B 513     -43.746  33.766 -80.257  1.00 26.32           C  
ATOM   4063  O   PRO B 513     -43.254  34.794 -77.252  1.00 26.32           O  
ATOM   4064  CG  PRO B 513     -44.309  32.519 -79.655  1.00 26.32           C  
ATOM   4065  CD  PRO B 513     -43.362  32.031 -78.596  1.00 26.32           C  
ATOM   4066  N   ASN B 514     -44.700  36.093 -78.204  1.00 13.03           N  
ATOM   4067  CA  ASN B 514     -45.190  37.230 -78.974  1.00 13.03           C  
ATOM   4068  C   ASN B 514     -46.166  38.078 -78.163  1.00 13.03           C  
ATOM   4069  CB  ASN B 514     -45.849  36.757 -80.272  1.00 13.03           C  
ATOM   4070  O   ASN B 514     -46.164  39.306 -78.267  1.00 13.03           O  
ATOM   4071  CG  ASN B 514     -44.866  36.651 -81.421  1.00 13.03           C  
ATOM   4072  ND2 ASN B 514     -45.329  36.129 -82.551  1.00 13.03           N  
ATOM   4073  OD1 ASN B 514     -43.701  37.035 -81.294  1.00 13.03           O  
ATOM   4074  N   SER B 515     -47.642  38.400 -78.011  1.00 19.34           N  
ATOM   4075  CA  SER B 515     -48.295  39.485 -78.736  1.00 19.34           C  
ATOM   4076  C   SER B 515     -48.946  40.477 -77.778  1.00 19.34           C  
ATOM   4077  CB  SER B 515     -49.345  38.930 -79.700  1.00 19.34           C  
ATOM   4078  O   SER B 515     -49.301  40.120 -76.653  1.00 19.34           O  
ATOM   4079  OG  SER B 515     -49.314  37.514 -79.717  1.00 19.34           O  
ATOM   4080  N   PRO B 516     -50.293  41.454 -77.689  1.00 13.77           N  
ATOM   4081  CA  PRO B 516     -50.659  42.818 -78.081  1.00 13.77           C  
ATOM   4082  C   PRO B 516     -51.696  43.441 -77.150  1.00 13.77           C  
ATOM   4083  CB  PRO B 516     -51.228  42.639 -79.490  1.00 13.77           C  
ATOM   4084  O   PRO B 516     -51.657  44.648 -76.897  1.00 13.77           O  
ATOM   4085  CG  PRO B 516     -51.492  41.172 -79.612  1.00 13.77           C  
ATOM   4086  CD  PRO B 516     -51.025  40.498 -78.355  1.00 13.77           C  
ATOM   4087  N   SER B 517     -53.293  42.927 -76.653  1.00 21.97           N  
ATOM   4088  CA  SER B 517     -54.590  43.361 -77.160  1.00 21.97           C  
ATOM   4089  C   SER B 517     -55.194  44.447 -76.277  1.00 21.97           C  
ATOM   4090  CB  SER B 517     -55.552  42.176 -77.255  1.00 21.97           C  
ATOM   4091  O   SER B 517     -54.979  44.459 -75.063  1.00 21.97           O  
ATOM   4092  OG  SER B 517     -54.839  40.958 -77.380  1.00 21.97           O  
ATOM   4093  N   GLU B 518     -56.507  45.138 -76.180  1.00 15.93           N  
ATOM   4094  CA  GLU B 518     -57.092  46.317 -76.811  1.00 15.93           C  
ATOM   4095  C   GLU B 518     -58.017  47.057 -75.850  1.00 15.93           C  
ATOM   4096  CB  GLU B 518     -57.855  45.925 -78.079  1.00 15.93           C  
ATOM   4097  O   GLU B 518     -57.942  48.281 -75.725  1.00 15.93           O  
ATOM   4098  CG  GLU B 518     -57.335  46.596 -79.342  1.00 15.93           C  
ATOM   4099  CD  GLU B 518     -58.027  46.113 -80.607  1.00 15.93           C  
ATOM   4100  OE1 GLU B 518     -57.655  46.565 -81.713  1.00 15.93           O  
ATOM   4101  OE2 GLU B 518     -58.950  45.275 -80.490  1.00 15.93           O  
ATOM   4102  N   TYR B 519     -59.919  47.125 -75.677  1.00 14.06           N  
ATOM   4103  CA  TYR B 519     -60.821  48.080 -76.312  1.00 14.06           C  
ATOM   4104  C   TYR B 519     -61.743  48.725 -75.284  1.00 14.06           C  
ATOM   4105  CB  TYR B 519     -61.652  47.394 -77.400  1.00 14.06           C  
ATOM   4106  O   TYR B 519     -61.959  49.939 -75.311  1.00 14.06           O  
ATOM   4107  CG  TYR B 519     -60.997  47.403 -78.760  1.00 14.06           C  
ATOM   4108  CD1 TYR B 519     -61.171  48.476 -79.631  1.00 14.06           C  
ATOM   4109  CD2 TYR B 519     -60.206  46.338 -79.177  1.00 14.06           C  
ATOM   4110  CE1 TYR B 519     -60.571  48.488 -80.886  1.00 14.06           C  
ATOM   4111  CE2 TYR B 519     -59.601  46.339 -80.430  1.00 14.06           C  
ATOM   4112  OH  TYR B 519     -59.193  47.423 -82.517  1.00 14.06           O  
ATOM   4113  CZ  TYR B 519     -59.789  47.417 -81.276  1.00 14.06           C  
ATOM   4114  N   CYS B 520     -63.272  48.308 -74.745  1.00 19.42           N  
ATOM   4115  CA  CYS B 520     -64.395  48.944 -75.426  1.00 19.42           C  
ATOM   4116  C   CYS B 520     -65.084  49.953 -74.517  1.00 19.42           C  
ATOM   4117  CB  CYS B 520     -65.402  47.894 -75.894  1.00 19.42           C  
ATOM   4118  O   CYS B 520     -64.988  49.858 -73.292  1.00 19.42           O  
ATOM   4119  SG  CYS B 520     -64.877  46.986 -77.365  1.00 19.42           S  
ATOM   4120  N   PHE B 521     -66.966  50.152 -74.341  1.00 14.81           N  
ATOM   4121  CA  PHE B 521     -67.839  51.129 -74.981  1.00 14.81           C  
ATOM   4122  C   PHE B 521     -68.776  51.767 -73.962  1.00 14.81           C  
ATOM   4123  CB  PHE B 521     -68.651  50.473 -76.102  1.00 14.81           C  
ATOM   4124  O   PHE B 521     -68.946  51.249 -72.856  1.00 14.81           O  
ATOM   4125  CG  PHE B 521     -67.871  50.258 -77.370  1.00 14.81           C  
ATOM   4126  CD1 PHE B 521     -67.717  51.286 -78.292  1.00 14.81           C  
ATOM   4127  CD2 PHE B 521     -67.291  49.025 -77.641  1.00 14.81           C  
ATOM   4128  CE1 PHE B 521     -66.995  51.089 -79.467  1.00 14.81           C  
ATOM   4129  CE2 PHE B 521     -66.568  48.821 -78.813  1.00 14.81           C  
ATOM   4130  CZ  PHE B 521     -66.422  49.854 -79.725  1.00 14.81           C  
ATOM   4131  N   TYR B 522     -70.513  51.252 -73.588  1.00 17.11           N  
ATOM   4132  CA  TYR B 522     -71.559  52.140 -74.082  1.00 17.11           C  
ATOM   4133  C   TYR B 522     -72.408  52.675 -72.934  1.00 17.11           C  
ATOM   4134  CB  TYR B 522     -72.449  51.412 -75.094  1.00 17.11           C  
ATOM   4135  O   TYR B 522     -72.940  51.901 -72.135  1.00 17.11           O  
ATOM   4136  CG  TYR B 522     -71.943  51.490 -76.514  1.00 17.11           C  
ATOM   4137  CD1 TYR B 522     -72.294  52.553 -77.342  1.00 17.11           C  
ATOM   4138  CD2 TYR B 522     -71.113  50.500 -77.030  1.00 17.11           C  
ATOM   4139  CE1 TYR B 522     -71.832  52.627 -78.652  1.00 17.11           C  
ATOM   4140  CE2 TYR B 522     -70.645  50.564 -78.338  1.00 17.11           C  
ATOM   4141  OH  TYR B 522     -70.547  51.699 -80.435  1.00 17.11           O  
ATOM   4142  CZ  TYR B 522     -71.008  51.630 -79.140  1.00 17.11           C  
ATOM   4143  N   VAL B 523     -72.827  53.867 -72.354  1.00 21.34           N  
ATOM   4144  CA  VAL B 523     -72.554  54.901 -71.361  1.00 21.34           C  
ATOM   4145  C   VAL B 523     -73.846  55.280 -70.641  1.00 21.34           C  
ATOM   4146  CB  VAL B 523     -71.915  56.152 -72.005  1.00 21.34           C  
ATOM   4147  O   VAL B 523     -74.942  55.042 -71.154  1.00 21.34           O  
ATOM   4148  CG1 VAL B 523     -71.257  57.029 -70.942  1.00 21.34           C  
ATOM   4149  CG2 VAL B 523     -70.899  55.743 -73.069  1.00 21.34           C  
ATOM   4150  N   ASP B 524     -73.978  56.050 -69.286  1.00 20.84           N  
ATOM   4151  CA  ASP B 524     -74.867  56.895 -68.493  1.00 20.84           C  
ATOM   4152  C   ASP B 524     -75.946  57.530 -69.367  1.00 20.84           C  
ATOM   4153  CB  ASP B 524     -74.070  57.981 -67.768  1.00 20.84           C  
ATOM   4154  O   ASP B 524     -75.775  57.652 -70.582  1.00 20.84           O  
ATOM   4155  CG  ASP B 524     -73.685  57.589 -66.352  1.00 20.84           C  
ATOM   4156  OD1 ASP B 524     -74.296  56.654 -65.791  1.00 20.84           O  
ATOM   4157  OD2 ASP B 524     -72.765  58.223 -65.792  1.00 20.84           O  
ATOM   4158  N   SER B 525     -76.383  59.107 -69.709  1.00 15.83           N  
ATOM   4159  CA  SER B 525     -77.172  60.287 -69.372  1.00 15.83           C  
ATOM   4160  C   SER B 525     -77.678  60.991 -70.626  1.00 15.83           C  
ATOM   4161  CB  SER B 525     -76.348  61.261 -68.528  1.00 15.83           C  
ATOM   4162  O   SER B 525     -77.157  60.770 -71.721  1.00 15.83           O  
ATOM   4163  OG  SER B 525     -76.795  62.592 -68.716  1.00 15.83           O  
ATOM   4164  N   ASP B 526     -77.428  61.619 -71.849  1.00 21.04           N  
ATOM   4165  CA  ASP B 526     -77.880  63.000 -71.708  1.00 21.04           C  
ATOM   4166  C   ASP B 526     -79.389  63.108 -71.914  1.00 21.04           C  
ATOM   4167  CB  ASP B 526     -77.147  63.907 -72.699  1.00 21.04           C  
ATOM   4168  O   ASP B 526     -79.990  62.272 -72.592  1.00 21.04           O  
ATOM   4169  CG  ASP B 526     -75.903  64.547 -72.109  1.00 21.04           C  
ATOM   4170  OD1 ASP B 526     -75.763  64.578 -70.868  1.00 21.04           O  
ATOM   4171  OD2 ASP B 526     -75.056  65.027 -72.893  1.00 21.04           O  
ATOM   4172  N   MET B 527     -80.552  63.836 -70.760  1.00 21.76           N  
ATOM   4173  CA  MET B 527     -81.651  64.794 -70.826  1.00 21.76           C  
ATOM   4174  C   MET B 527     -81.945  65.187 -72.270  1.00 21.76           C  
ATOM   4175  CB  MET B 527     -81.329  66.041 -69.999  1.00 21.76           C  
ATOM   4176  O   MET B 527     -81.159  64.888 -73.171  1.00 21.76           O  
ATOM   4177  CG  MET B 527     -81.680  65.907 -68.526  1.00 21.76           C  
ATOM   4178  SD  MET B 527     -82.740  67.281 -67.929  1.00 21.76           S  
ATOM   4179  CE  MET B 527     -84.348  66.442 -67.868  1.00 21.76           C  
ATOM   4180  N   VAL B 528     -82.644  66.491 -72.836  1.00 21.26           N  
ATOM   4181  CA  VAL B 528     -83.117  67.638 -73.603  1.00 21.26           C  
ATOM   4182  C   VAL B 528     -81.946  68.285 -74.340  1.00 21.26           C  
ATOM   4183  CB  VAL B 528     -83.815  68.678 -72.698  1.00 21.26           C  
ATOM   4184  O   VAL B 528     -82.017  68.515 -75.550  1.00 21.26           O  
ATOM   4185  CG1 VAL B 528     -84.662  69.638 -73.532  1.00 21.26           C  
ATOM   4186  CG2 VAL B 528     -84.675  67.977 -71.647  1.00 21.26           C  
ATOM   4187  N   ASN B 529     -80.416  68.298 -73.237  1.00 24.20           N  
ATOM   4188  CA  ASN B 529     -80.296  69.687 -73.668  1.00 24.20           C  
ATOM   4189  C   ASN B 529     -80.040  69.788 -75.169  1.00 24.20           C  
ATOM   4190  CB  ASN B 529     -79.185  70.397 -72.891  1.00 24.20           C  
ATOM   4191  O   ASN B 529     -79.478  68.871 -75.770  1.00 24.20           O  
ATOM   4192  CG  ASN B 529     -79.689  71.054 -71.621  1.00 24.20           C  
ATOM   4193  ND2 ASN B 529     -78.767  71.457 -70.756  1.00 24.20           N  
ATOM   4194  OD1 ASN B 529     -80.898  71.198 -71.420  1.00 24.20           O  
ATOM   4195  N   GLU B 530     -79.717  70.688 -75.585  1.00 24.57           N  
ATOM   4196  CA  GLU B 530     -79.065  71.990 -75.684  1.00 24.57           C  
ATOM   4197  C   GLU B 530     -77.570  71.840 -75.955  1.00 24.57           C  
ATOM   4198  CB  GLU B 530     -79.288  72.802 -74.406  1.00 24.57           C  
ATOM   4199  O   GLU B 530     -77.079  72.261 -77.005  1.00 24.57           O  
ATOM   4200  CG  GLU B 530     -79.899  74.175 -74.649  1.00 24.57           C  
ATOM   4201  CD  GLU B 530     -80.391  74.846 -73.376  1.00 24.57           C  
ATOM   4202  OE1 GLU B 530     -80.936  75.970 -73.455  1.00 24.57           O  
ATOM   4203  OE2 GLU B 530     -80.229  74.243 -72.292  1.00 24.57           O  
ATOM   4204  N   PHE B 531     -76.413  71.378 -75.106  1.00 22.59           N  
ATOM   4205  CA  PHE B 531     -75.739  72.639 -74.820  1.00 22.59           C  
ATOM   4206  C   PHE B 531     -74.376  72.691 -75.499  1.00 22.59           C  
ATOM   4207  CB  PHE B 531     -75.582  72.835 -73.309  1.00 22.59           C  
ATOM   4208  O   PHE B 531     -73.844  71.660 -75.915  1.00 22.59           O  
ATOM   4209  CG  PHE B 531     -76.853  73.242 -72.614  1.00 22.59           C  
ATOM   4210  CD1 PHE B 531     -77.257  74.571 -72.595  1.00 22.59           C  
ATOM   4211  CD2 PHE B 531     -77.645  72.294 -71.979  1.00 22.59           C  
ATOM   4212  CE1 PHE B 531     -78.433  74.951 -71.953  1.00 22.59           C  
ATOM   4213  CE2 PHE B 531     -78.822  72.665 -71.335  1.00 22.59           C  
ATOM   4214  CZ  PHE B 531     -79.213  73.994 -71.322  1.00 22.59           C  
ATOM   4215  N   LYS B 532     -73.121  72.499 -74.888  1.00 25.74           N  
ATOM   4216  CA  LYS B 532     -73.187  73.587 -73.916  1.00 25.74           C  
ATOM   4217  C   LYS B 532     -72.991  74.940 -74.593  1.00 25.74           C  
ATOM   4218  CB  LYS B 532     -72.139  73.392 -72.820  1.00 25.74           C  
ATOM   4219  O   LYS B 532     -72.312  75.036 -75.618  1.00 25.74           O  
ATOM   4220  CG  LYS B 532     -72.684  72.760 -71.548  1.00 25.74           C  
ATOM   4221  CD  LYS B 532     -71.607  72.642 -70.476  1.00 25.74           C  
ATOM   4222  CE  LYS B 532     -72.144  71.983 -69.213  1.00 25.74           C  
ATOM   4223  NZ  LYS B 532     -71.083  71.832 -68.173  1.00 25.74           N  
ATOM   4224  N   LEU B 533     -72.720  75.859 -74.184  1.00 25.67           N  
ATOM   4225  CA  LEU B 533     -72.111  77.037 -73.577  1.00 25.67           C  
ATOM   4226  C   LEU B 533     -70.671  77.210 -74.049  1.00 25.67           C  
ATOM   4227  CB  LEU B 533     -72.150  76.933 -72.050  1.00 25.67           C  
ATOM   4228  O   LEU B 533     -70.035  76.245 -74.480  1.00 25.67           O  
ATOM   4229  CG  LEU B 533     -73.265  77.708 -71.346  1.00 25.67           C  
ATOM   4230  CD1 LEU B 533     -73.945  76.828 -70.303  1.00 25.67           C  
ATOM   4231  CD2 LEU B 533     -72.713  78.977 -70.705  1.00 25.67           C  
ATOM   4232  N   GLU B 534     -69.177  77.549 -72.779  1.00 23.62           N  
ATOM   4233  CA  GLU B 534     -68.769  78.519 -71.767  1.00 23.62           C  
ATOM   4234  C   GLU B 534     -67.334  78.271 -71.311  1.00 23.62           C  
ATOM   4235  CB  GLU B 534     -69.718  78.473 -70.566  1.00 23.62           C  
ATOM   4236  O   GLU B 534     -66.801  77.174 -71.490  1.00 23.62           O  
ATOM   4237  CG  GLU B 534     -70.642  79.678 -70.467  1.00 23.62           C  
ATOM   4238  CD  GLU B 534     -71.440  79.717 -69.173  1.00 23.62           C  
ATOM   4239  OE1 GLU B 534     -72.156  80.715 -68.931  1.00 23.62           O  
ATOM   4240  OE2 GLU B 534     -71.348  78.742 -68.394  1.00 23.62           O  
ATOM   4241  N   LEU B 535     -66.295  77.953 -69.590  1.00 22.22           N  
ATOM   4242  CA  LEU B 535     -65.759  78.876 -68.596  1.00 22.22           C  
ATOM   4243  C   LEU B 535     -64.404  78.398 -68.085  1.00 22.22           C  
ATOM   4244  CB  LEU B 535     -66.734  79.029 -67.425  1.00 22.22           C  
ATOM   4245  O   LEU B 535     -63.443  79.170 -68.043  1.00 22.22           O  
ATOM   4246  CG  LEU B 535     -67.393  80.400 -67.267  1.00 22.22           C  
ATOM   4247  CD1 LEU B 535     -68.905  80.283 -67.430  1.00 22.22           C  
ATOM   4248  CD2 LEU B 535     -67.042  81.009 -65.914  1.00 22.22           C  
ATOM   4249  N   VAL B 536     -63.420  77.697 -66.184  1.00 15.57           N  
ATOM   4250  CA  VAL B 536     -62.762  78.548 -65.198  1.00 15.57           C  
ATOM   4251  C   VAL B 536     -61.507  77.855 -64.672  1.00 15.57           C  
ATOM   4252  CB  VAL B 536     -63.708  78.898 -64.028  1.00 15.57           C  
ATOM   4253  O   VAL B 536     -60.458  78.487 -64.522  1.00 15.57           O  
ATOM   4254  CG1 VAL B 536     -62.984  79.743 -62.982  1.00 15.57           C  
ATOM   4255  CG2 VAL B 536     -64.947  79.627 -64.544  1.00 15.57           C  
ATOM   4256  N   GLU B 537     -60.831  76.225 -64.216  1.00 15.83           N  
ATOM   4257  CA  GLU B 537     -60.241  76.041 -62.893  1.00 15.83           C  
ATOM   4258  C   GLU B 537     -58.818  76.588 -62.842  1.00 15.83           C  
ATOM   4259  CB  GLU B 537     -60.251  74.561 -62.501  1.00 15.83           C  
ATOM   4260  O   GLU B 537     -58.159  76.717 -63.876  1.00 15.83           O  
ATOM   4261  CG  GLU B 537     -60.836  74.293 -61.122  1.00 15.83           C  
ATOM   4262  CD  GLU B 537     -60.912  72.814 -60.780  1.00 15.83           C  
ATOM   4263  OE1 GLU B 537     -61.362  72.472 -59.663  1.00 15.83           O  
ATOM   4264  OE2 GLU B 537     -60.518  71.990 -61.635  1.00 15.83           O  
ATOM   4265  N   LYS B 538     -56.961  76.207 -61.322  1.00 22.17           N  
ATOM   4266  CA  LYS B 538     -56.292  76.575 -60.078  1.00 22.17           C  
ATOM   4267  C   LYS B 538     -54.871  77.064 -60.341  1.00 22.17           C  
ATOM   4268  CB  LYS B 538     -56.268  75.391 -59.110  1.00 22.17           C  
ATOM   4269  O   LYS B 538     -54.434  78.060 -59.761  1.00 22.17           O  
ATOM   4270  CG  LYS B 538     -56.733  75.733 -57.702  1.00 22.17           C  
ATOM   4271  CD  LYS B 538     -56.775  74.497 -56.813  1.00 22.17           C  
ATOM   4272  CE  LYS B 538     -57.238  74.838 -55.402  1.00 22.17           C  
ATOM   4273  NZ  LYS B 538     -57.325  73.622 -54.539  1.00 22.17           N  
ATOM   4274  N   LEU B 539     -53.513  76.347 -60.092  1.00 17.83           N  
ATOM   4275  CA  LEU B 539     -52.985  75.375 -59.141  1.00 17.83           C  
ATOM   4276  C   LEU B 539     -51.493  75.593 -58.912  1.00 17.83           C  
ATOM   4277  CB  LEU B 539     -53.233  73.948 -59.638  1.00 17.83           C  
ATOM   4278  O   LEU B 539     -50.815  76.198 -59.745  1.00 17.83           O  
ATOM   4279  CG  LEU B 539     -54.543  73.294 -59.196  1.00 17.83           C  
ATOM   4280  CD1 LEU B 539     -55.060  72.355 -60.281  1.00 17.83           C  
ATOM   4281  CD2 LEU B 539     -54.351  72.546 -57.881  1.00 17.83           C  
ATOM   4282  N   PHE B 540     -50.658  74.317 -59.191  1.00 15.02           N  
ATOM   4283  CA  PHE B 540     -49.628  73.887 -58.253  1.00 15.02           C  
ATOM   4284  C   PHE B 540     -48.510  74.919 -58.166  1.00 15.02           C  
ATOM   4285  CB  PHE B 540     -49.057  72.527 -58.665  1.00 15.02           C  
ATOM   4286  O   PHE B 540     -48.431  75.827 -58.997  1.00 15.02           O  
ATOM   4287  CG  PHE B 540     -49.999  71.377 -58.431  1.00 15.02           C  
ATOM   4288  CD1 PHE B 540     -50.125  70.809 -57.170  1.00 15.02           C  
ATOM   4289  CD2 PHE B 540     -50.758  70.864 -59.475  1.00 15.02           C  
ATOM   4290  CE1 PHE B 540     -50.997  69.745 -56.951  1.00 15.02           C  
ATOM   4291  CE2 PHE B 540     -51.631  69.800 -59.264  1.00 15.02           C  
ATOM   4292  CZ  PHE B 540     -51.748  69.241 -58.001  1.00 15.02           C  
ATOM   4293  N   ALA B 541     -46.496  74.622 -57.866  1.00 16.09           N  
ATOM   4294  CA  ALA B 541     -45.490  74.105 -56.941  1.00 16.09           C  
ATOM   4295  C   ALA B 541     -44.197  74.911 -57.033  1.00 16.09           C  
ATOM   4296  CB  ALA B 541     -45.215  72.630 -57.223  1.00 16.09           C  
ATOM   4297  O   ALA B 541     -44.046  75.756 -57.918  1.00 16.09           O  
ATOM   4298  N   GLU B 542     -42.702  74.320 -57.079  1.00 20.25           N  
ATOM   4299  CA  GLU B 542     -41.460  73.906 -56.432  1.00 20.25           C  
ATOM   4300  C   GLU B 542     -40.361  74.946 -56.631  1.00 20.25           C  
ATOM   4301  CB  GLU B 542     -41.001  72.548 -56.968  1.00 20.25           C  
ATOM   4302  O   GLU B 542     -40.409  75.735 -57.577  1.00 20.25           O  
ATOM   4303  CG  GLU B 542     -41.157  71.409 -55.970  1.00 20.25           C  
ATOM   4304  CD  GLU B 542     -40.789  70.051 -56.547  1.00 20.25           C  
ATOM   4305  OE1 GLU B 542     -40.899  69.035 -55.825  1.00 20.25           O  
ATOM   4306  OE2 GLU B 542     -40.387  70.004 -57.731  1.00 20.25           O  
ATOM   4307  N   ASP B 543     -38.586  74.613 -56.515  1.00 19.63           N  
ATOM   4308  CA  ASP B 543     -37.735  74.235 -55.391  1.00 19.63           C  
ATOM   4309  C   ASP B 543     -36.947  75.435 -54.872  1.00 19.63           C  
ATOM   4310  CB  ASP B 543     -36.777  73.112 -55.797  1.00 19.63           C  
ATOM   4311  O   ASP B 543     -36.741  76.410 -55.597  1.00 19.63           O  
ATOM   4312  CG  ASP B 543     -37.169  71.762 -55.223  1.00 19.63           C  
ATOM   4313  OD1 ASP B 543     -37.991  71.715 -54.282  1.00 19.63           O  
ATOM   4314  OD2 ASP B 543     -36.648  70.737 -55.713  1.00 19.63           O  
ATOM   4315  N   THR B 544     -35.748  75.220 -53.449  1.00 17.39           N  
ATOM   4316  CA  THR B 544     -35.006  75.823 -52.347  1.00 17.39           C  
ATOM   4317  C   THR B 544     -33.804  76.606 -52.868  1.00 17.39           C  
ATOM   4318  CB  THR B 544     -34.531  74.757 -51.343  1.00 17.39           C  
ATOM   4319  O   THR B 544     -33.523  77.709 -52.396  1.00 17.39           O  
ATOM   4320  CG2 THR B 544     -35.506  74.625 -50.178  1.00 17.39           C  
ATOM   4321  OG1 THR B 544     -34.429  73.493 -52.011  1.00 17.39           O  
ATOM   4322  N   GLU B 545     -32.580  75.981 -52.955  1.00 19.28           N  
ATOM   4323  CA  GLU B 545     -31.713  76.250 -51.812  1.00 19.28           C  
ATOM   4324  C   GLU B 545     -30.998  77.589 -51.965  1.00 19.28           C  
ATOM   4325  CB  GLU B 545     -30.691  75.124 -51.636  1.00 19.28           C  
ATOM   4326  O   GLU B 545     -30.969  78.394 -51.032  1.00 19.28           O  
ATOM   4327  CG  GLU B 545     -31.104  74.072 -50.617  1.00 19.28           C  
ATOM   4328  CD  GLU B 545     -29.952  73.188 -50.167  1.00 19.28           C  
ATOM   4329  OE1 GLU B 545     -30.143  72.365 -49.243  1.00 19.28           O  
ATOM   4330  OE2 GLU B 545     -28.849  73.319 -50.743  1.00 19.28           O  
ATOM   4331  N   ALA B 546     -29.713  77.209 -52.421  1.00 18.98           N  
ATOM   4332  CA  ALA B 546     -28.433  77.548 -51.805  1.00 18.98           C  
ATOM   4333  C   ALA B 546     -28.024  78.979 -52.141  1.00 18.98           C  
ATOM   4334  CB  ALA B 546     -27.350  76.570 -52.254  1.00 18.98           C  
ATOM   4335  O   ALA B 546     -27.693  79.763 -51.247  1.00 18.98           O  
ATOM   4336  N   LYS B 547     -26.823  78.937 -53.095  1.00 19.42           N  
ATOM   4337  CA  LYS B 547     -25.438  79.399 -53.073  1.00 19.42           C  
ATOM   4338  C   LYS B 547     -25.313  80.790 -53.688  1.00 19.42           C  
ATOM   4339  CB  LYS B 547     -24.532  78.414 -53.814  1.00 19.42           C  
ATOM   4340  O   LYS B 547     -26.157  81.199 -54.488  1.00 19.42           O  
ATOM   4341  CG  LYS B 547     -24.059  77.246 -52.961  1.00 19.42           C  
ATOM   4342  CD  LYS B 547     -23.089  76.353 -53.725  1.00 19.42           C  
ATOM   4343  CE  LYS B 547     -22.621  75.180 -52.875  1.00 19.42           C  
ATOM   4344  NZ  LYS B 547     -21.716  74.270 -53.638  1.00 19.42           N  
ATOM   4345  N   ASN B 548     -23.988  81.270 -54.068  1.00 17.74           N  
ATOM   4346  CA  ASN B 548     -23.043  82.262 -53.567  1.00 17.74           C  
ATOM   4347  C   ASN B 548     -22.910  83.443 -54.524  1.00 17.74           C  
ATOM   4348  CB  ASN B 548     -21.675  81.623 -53.319  1.00 17.74           C  
ATOM   4349  O   ASN B 548     -23.361  83.374 -55.668  1.00 17.74           O  
ATOM   4350  CG  ASN B 548     -21.400  81.384 -51.847  1.00 17.74           C  
ATOM   4351  ND2 ASN B 548     -20.375  80.592 -51.556  1.00 17.74           N  
ATOM   4352  OD1 ASN B 548     -22.104  81.906 -50.979  1.00 17.74           O  
ATOM   4353  N   PRO B 549     -21.695  83.652 -55.071  1.00 17.47           N  
ATOM   4354  CA  PRO B 549     -20.889  84.827 -54.730  1.00 17.47           C  
ATOM   4355  C   PRO B 549     -21.023  85.952 -55.753  1.00 17.47           C  
ATOM   4356  CB  PRO B 549     -19.460  84.279 -54.705  1.00 17.47           C  
ATOM   4357  O   PRO B 549     -21.174  87.118 -55.379  1.00 17.47           O  
ATOM   4358  CG  PRO B 549     -19.511  83.041 -55.541  1.00 17.47           C  
ATOM   4359  CD  PRO B 549     -20.937  82.795 -55.943  1.00 17.47           C  
ATOM   4360  N   PHE B 550     -20.531  85.568 -57.129  1.00 20.52           N  
ATOM   4361  CA  PHE B 550     -19.364  86.256 -57.668  1.00 20.52           C  
ATOM   4362  C   PHE B 550     -19.774  87.534 -58.389  1.00 20.52           C  
ATOM   4363  CB  PHE B 550     -18.591  85.340 -58.622  1.00 20.52           C  
ATOM   4364  O   PHE B 550     -20.828  87.582 -59.027  1.00 20.52           O  
ATOM   4365  CG  PHE B 550     -17.626  84.417 -57.928  1.00 20.52           C  
ATOM   4366  CD1 PHE B 550     -16.355  84.855 -57.577  1.00 20.52           C  
ATOM   4367  CD2 PHE B 550     -17.990  83.111 -57.626  1.00 20.52           C  
ATOM   4368  CE1 PHE B 550     -15.459  84.003 -56.935  1.00 20.52           C  
ATOM   4369  CE2 PHE B 550     -17.100  82.254 -56.985  1.00 20.52           C  
ATOM   4370  CZ  PHE B 550     -15.835  82.702 -56.641  1.00 20.52           C  
ATOM   4371  N   SER B 551     -18.943  88.226 -58.334  1.00 17.24           N  
ATOM   4372  CA  SER B 551     -18.303  89.493 -57.997  1.00 17.24           C  
ATOM   4373  C   SER B 551     -18.104  90.359 -59.236  1.00 17.24           C  
ATOM   4374  CB  SER B 551     -16.956  89.249 -57.315  1.00 17.24           C  
ATOM   4375  O   SER B 551     -18.414  91.553 -59.222  1.00 17.24           O  
ATOM   4376  OG  SER B 551     -16.153  90.416 -57.355  1.00 17.24           O  
ATOM   4377  N   THR B 552     -17.123  89.798 -60.115  1.00 16.49           N  
ATOM   4378  CA  THR B 552     -15.886  90.499 -60.442  1.00 16.49           C  
ATOM   4379  C   THR B 552     -16.007  91.213 -61.785  1.00 16.49           C  
ATOM   4380  CB  THR B 552     -14.688  89.532 -60.477  1.00 16.49           C  
ATOM   4381  O   THR B 552     -15.692  92.400 -61.894  1.00 16.49           O  
ATOM   4382  CG2 THR B 552     -14.043  89.405 -59.102  1.00 16.49           C  
ATOM   4383  OG1 THR B 552     -15.137  88.240 -60.903  1.00 16.49           O  
ATOM   4384  N   GLN B 553     -15.305  90.736 -62.792  1.00 19.44           N  
ATOM   4385  CA  GLN B 553     -14.054  91.339 -63.239  1.00 19.44           C  
ATOM   4386  C   GLN B 553     -14.265  92.175 -64.498  1.00 19.44           C  
ATOM   4387  CB  GLN B 553     -12.999  90.261 -63.495  1.00 19.44           C  
ATOM   4388  O   GLN B 553     -15.246  91.983 -65.219  1.00 19.44           O  
ATOM   4389  CG  GLN B 553     -12.049  90.040 -62.327  1.00 19.44           C  
ATOM   4390  CD  GLN B 553     -10.992  88.991 -62.619  1.00 19.44           C  
ATOM   4391  NE2 GLN B 553     -10.105  88.759 -61.658  1.00 19.44           N  
ATOM   4392  OE1 GLN B 553     -10.975  88.393 -63.700  1.00 19.44           O  
ATOM   4393  N   ASP B 554     -13.264  92.398 -65.288  1.00 20.11           N  
ATOM   4394  CA  ASP B 554     -12.378  93.550 -65.423  1.00 20.11           C  
ATOM   4395  C   ASP B 554     -12.486  94.166 -66.816  1.00 20.11           C  
ATOM   4396  CB  ASP B 554     -10.930  93.150 -65.135  1.00 20.11           C  
ATOM   4397  O   ASP B 554     -12.946  93.513 -67.755  1.00 20.11           O  
ATOM   4398  CG  ASP B 554     -10.447  93.608 -63.770  1.00 20.11           C  
ATOM   4399  OD1 ASP B 554     -11.111  94.463 -63.144  1.00 20.11           O  
ATOM   4400  OD2 ASP B 554      -9.393  93.113 -63.318  1.00 20.11           O  
ATOM   4401  N   THR B 555     -11.524  95.297 -66.927  1.00 18.22           N  
ATOM   4402  CA  THR B 555     -11.259  96.503 -67.704  1.00 18.22           C  
ATOM   4403  C   THR B 555     -10.643  96.150 -69.055  1.00 18.22           C  
ATOM   4404  CB  THR B 555     -10.324  97.462 -66.945  1.00 18.22           C  
ATOM   4405  O   THR B 555     -10.379  97.034 -69.873  1.00 18.22           O  
ATOM   4406  CG2 THR B 555     -11.118  98.541 -66.215  1.00 18.22           C  
ATOM   4407  OG1 THR B 555      -9.559  96.718 -65.989  1.00 18.22           O  
ATOM   4408  N   ASP B 556     -10.363  94.822 -69.333  1.00 21.22           N  
ATOM   4409  CA  ASP B 556      -8.914  94.927 -69.477  1.00 21.22           C  
ATOM   4410  C   ASP B 556      -8.541  95.650 -70.769  1.00 21.22           C  
ATOM   4411  CB  ASP B 556      -8.270  93.539 -69.447  1.00 21.22           C  
ATOM   4412  O   ASP B 556      -9.319  95.665 -71.725  1.00 21.22           O  
ATOM   4413  CG  ASP B 556      -7.716  93.172 -68.082  1.00 21.22           C  
ATOM   4414  OD1 ASP B 556      -7.560  94.069 -67.225  1.00 21.22           O  
ATOM   4415  OD2 ASP B 556      -7.430  91.975 -67.861  1.00 21.22           O  
ATOM   4416  N   LEU B 557      -7.455  95.710 -70.945  1.00 18.88           N  
ATOM   4417  CA  LEU B 557      -6.452  96.747 -71.162  1.00 18.88           C  
ATOM   4418  C   LEU B 557      -6.127  96.887 -72.645  1.00 18.88           C  
ATOM   4419  CB  LEU B 557      -5.176  96.431 -70.376  1.00 18.88           C  
ATOM   4420  O   LEU B 557      -6.162  97.992 -73.191  1.00 18.88           O  
ATOM   4421  CG  LEU B 557      -5.189  96.790 -68.890  1.00 18.88           C  
ATOM   4422  CD1 LEU B 557      -4.227  95.892 -68.119  1.00 18.88           C  
ATOM   4423  CD2 LEU B 557      -4.832  98.259 -68.691  1.00 18.88           C  
ATOM   4424  N   ASP B 558      -5.245  95.996 -73.132  1.00 19.31           N  
ATOM   4425  CA  ASP B 558      -3.844  96.380 -73.278  1.00 19.31           C  
ATOM   4426  C   ASP B 558      -3.424  96.376 -74.746  1.00 19.31           C  
ATOM   4427  CB  ASP B 558      -2.944  95.443 -72.470  1.00 19.31           C  
ATOM   4428  O   ASP B 558      -2.803  97.328 -75.223  1.00 19.31           O  
ATOM   4429  CG  ASP B 558      -2.059  96.180 -71.479  1.00 19.31           C  
ATOM   4430  OD1 ASP B 558      -2.042  97.429 -71.488  1.00 19.31           O  
ATOM   4431  OD2 ASP B 558      -1.371  95.504 -70.684  1.00 19.31           O  
ATOM   4432  N   LEU B 559      -3.263  95.045 -75.289  1.00 20.55           N  
ATOM   4433  CA  LEU B 559      -1.811  95.098 -75.413  1.00 20.55           C  
ATOM   4434  C   LEU B 559      -1.401  95.808 -76.699  1.00 20.55           C  
ATOM   4435  CB  LEU B 559      -1.218  93.687 -75.385  1.00 20.55           C  
ATOM   4436  O   LEU B 559      -2.180  95.874 -77.652  1.00 20.55           O  
ATOM   4437  CG  LEU B 559      -0.713  93.191 -74.029  1.00 20.55           C  
ATOM   4438  CD1 LEU B 559      -1.146  91.747 -73.797  1.00 20.55           C  
ATOM   4439  CD2 LEU B 559       0.804  93.320 -73.944  1.00 20.55           C  
ATOM   4440  N   GLU B 560      -0.363  95.482 -77.140  1.00 21.93           N  
ATOM   4441  CA  GLU B 560       0.890  96.183 -77.402  1.00 21.93           C  
ATOM   4442  C   GLU B 560       1.128  96.348 -78.900  1.00 21.93           C  
ATOM   4443  CB  GLU B 560       2.066  95.441 -76.761  1.00 21.93           C  
ATOM   4444  O   GLU B 560       0.536  95.631 -79.710  1.00 21.93           O  
ATOM   4445  CG  GLU B 560       2.785  96.241 -75.685  1.00 21.93           C  
ATOM   4446  CD  GLU B 560       3.886  95.456 -74.989  1.00 21.93           C  
ATOM   4447  OE1 GLU B 560       4.522  95.999 -74.057  1.00 21.93           O  
ATOM   4448  OE2 GLU B 560       4.114  94.289 -75.379  1.00 21.93           O  
ATOM   4449  N   MET B 561       2.322  96.290 -79.400  1.00 19.94           N  
ATOM   4450  CA  MET B 561       3.260  97.330 -79.815  1.00 19.94           C  
ATOM   4451  C   MET B 561       3.655  97.154 -81.277  1.00 19.94           C  
ATOM   4452  CB  MET B 561       4.508  97.313 -78.930  1.00 19.94           C  
ATOM   4453  O   MET B 561       3.372  96.118 -81.881  1.00 19.94           O  
ATOM   4454  CG  MET B 561       4.372  98.143 -77.664  1.00 19.94           C  
ATOM   4455  SD  MET B 561       5.996  98.660 -76.985  1.00 19.94           S  
ATOM   4456  CE  MET B 561       6.966  97.159 -77.297  1.00 19.94           C  
ATOM   4457  N   LEU B 562       5.069  96.695 -81.618  1.00 22.22           N  
ATOM   4458  CA  LEU B 562       6.278  97.436 -81.961  1.00 22.22           C  
ATOM   4459  C   LEU B 562       6.811  97.007 -83.324  1.00 22.22           C  
ATOM   4460  CB  LEU B 562       7.354  97.230 -80.891  1.00 22.22           C  
ATOM   4461  O   LEU B 562       6.947  95.812 -83.593  1.00 22.22           O  
ATOM   4462  CG  LEU B 562       7.267  98.133 -79.659  1.00 22.22           C  
ATOM   4463  CD1 LEU B 562       7.923  97.457 -78.460  1.00 22.22           C  
ATOM   4464  CD2 LEU B 562       7.916  99.484 -79.939  1.00 22.22           C  
ATOM   4465  N   ALA B 563       6.675  97.786 -84.561  1.00 23.27           N  
ATOM   4466  CA  ALA B 563       6.915  98.015 -85.983  1.00 23.27           C  
ATOM   4467  C   ALA B 563       8.285  97.487 -86.400  1.00 23.27           C  
ATOM   4468  CB  ALA B 563       6.800  99.502 -86.309  1.00 23.27           C  
ATOM   4469  O   ALA B 563       8.428  96.889 -87.469  1.00 23.27           O  
ATOM   4470  N   PRO B 564       9.632  97.901 -85.598  1.00 24.43           N  
ATOM   4471  CA  PRO B 564      10.504  99.069 -85.744  1.00 24.43           C  
ATOM   4472  C   PRO B 564      11.810  98.743 -86.465  1.00 24.43           C  
ATOM   4473  CB  PRO B 564      10.769  99.494 -84.298  1.00 24.43           C  
ATOM   4474  O   PRO B 564      12.274  97.600 -86.424  1.00 24.43           O  
ATOM   4475  CG  PRO B 564      10.494  98.271 -83.483  1.00 24.43           C  
ATOM   4476  CD  PRO B 564       9.857  97.241 -84.371  1.00 24.43           C  
ATOM   4477  N   TYR B 565      12.397  99.790 -87.349  1.00 21.50           N  
ATOM   4478  CA  TYR B 565      13.447 100.401 -88.156  1.00 21.50           C  
ATOM   4479  C   TYR B 565      14.742 100.526 -87.362  1.00 21.50           C  
ATOM   4480  CB  TYR B 565      13.007 101.780 -88.657  1.00 21.50           C  
ATOM   4481  O   TYR B 565      15.816 100.169 -87.854  1.00 21.50           O  
ATOM   4482  CG  TYR B 565      13.421 102.070 -90.079  1.00 21.50           C  
ATOM   4483  CD1 TYR B 565      14.575 102.801 -90.355  1.00 21.50           C  
ATOM   4484  CD2 TYR B 565      12.659 101.616 -91.150  1.00 21.50           C  
ATOM   4485  CE1 TYR B 565      14.959 103.072 -91.664  1.00 21.50           C  
ATOM   4486  CE2 TYR B 565      13.034 101.881 -92.463  1.00 21.50           C  
ATOM   4487  OH  TYR B 565      14.560 102.874 -94.008  1.00 21.50           O  
ATOM   4488  CZ  TYR B 565      14.184 102.608 -92.710  1.00 21.50           C  
ATOM   4489  N   ILE B 566      14.950 101.231 -86.163  1.00 24.57           N  
ATOM   4490  CA  ILE B 566      15.649 102.501 -86.328  1.00 24.57           C  
ATOM   4491  C   ILE B 566      17.154 102.256 -86.409  1.00 24.57           C  
ATOM   4492  CB  ILE B 566      15.326 103.478 -85.176  1.00 24.57           C  
ATOM   4493  O   ILE B 566      17.667 101.308 -85.811  1.00 24.57           O  
ATOM   4494  CG1 ILE B 566      13.810 103.654 -85.033  1.00 24.57           C  
ATOM   4495  CG2 ILE B 566      16.015 104.827 -85.402  1.00 24.57           C  
ATOM   4496  CD1 ILE B 566      13.394 104.501 -83.838  1.00 24.57           C  
ATOM   4497  N   PRO B 567      17.811 103.482 -86.158  1.00 22.22           N  
ATOM   4498  CA  PRO B 567      18.505 104.674 -86.649  1.00 22.22           C  
ATOM   4499  C   PRO B 567      19.956 104.747 -86.180  1.00 22.22           C  
ATOM   4500  CB  PRO B 567      17.684 105.826 -86.064  1.00 22.22           C  
ATOM   4501  O   PRO B 567      20.866 104.910 -86.997  1.00 22.22           O  
ATOM   4502  CG  PRO B 567      16.825 105.191 -85.018  1.00 22.22           C  
ATOM   4503  CD  PRO B 567      17.074 103.710 -85.032  1.00 22.22           C  
ATOM   4504  N   MET B 568      19.981 105.441 -85.106  1.00 21.80           N  
ATOM   4505  CA  MET B 568      20.705 106.653 -84.733  1.00 21.80           C  
ATOM   4506  C   MET B 568      22.053 106.312 -84.108  1.00 21.80           C  
ATOM   4507  CB  MET B 568      19.877 107.497 -83.762  1.00 21.80           C  
ATOM   4508  O   MET B 568      22.245 105.205 -83.602  1.00 21.80           O  
ATOM   4509  CG  MET B 568      18.863 108.400 -84.446  1.00 21.80           C  
ATOM   4510  SD  MET B 568      18.484 109.903 -83.463  1.00 21.80           S  
ATOM   4511  CE  MET B 568      20.047 110.806 -83.645  1.00 21.80           C  
ATOM   4512  N   ASP B 569      22.534 107.219 -82.921  1.00 22.33           N  
ATOM   4513  CA  ASP B 569      22.959 108.569 -82.563  1.00 22.33           C  
ATOM   4514  C   ASP B 569      23.803 108.560 -81.291  1.00 22.33           C  
ATOM   4515  CB  ASP B 569      21.746 109.484 -82.383  1.00 22.33           C  
ATOM   4516  O   ASP B 569      23.769 107.596 -80.523  1.00 22.33           O  
ATOM   4517  CG  ASP B 569      21.308 110.150 -83.675  1.00 22.33           C  
ATOM   4518  OD1 ASP B 569      22.099 110.184 -84.643  1.00 22.33           O  
ATOM   4519  OD2 ASP B 569      20.163 110.648 -83.726  1.00 22.33           O  
ATOM   4520  N   ASP B 570      23.567 109.495 -80.248  1.00 26.33           N  
ATOM   4521  CA  ASP B 570      24.292 110.633 -79.691  1.00 26.33           C  
ATOM   4522  C   ASP B 570      24.977 110.258 -78.379  1.00 26.33           C  
ATOM   4523  CB  ASP B 570      23.346 111.816 -79.471  1.00 26.33           C  
ATOM   4524  O   ASP B 570      24.670 109.222 -77.786  1.00 26.33           O  
ATOM   4525  CG  ASP B 570      23.195 112.691 -80.703  1.00 26.33           C  
ATOM   4526  OD1 ASP B 570      24.033 112.595 -81.626  1.00 26.33           O  
ATOM   4527  OD2 ASP B 570      22.232 113.486 -80.750  1.00 26.33           O  
ATOM   4528  N   ASP B 571      24.855 111.228 -77.272  1.00 24.86           N  
ATOM   4529  CA  ASP B 571      25.590 112.257 -76.543  1.00 24.86           C  
ATOM   4530  C   ASP B 571      25.826 111.841 -75.093  1.00 24.86           C  
ATOM   4531  CB  ASP B 571      24.839 113.589 -76.593  1.00 24.86           C  
ATOM   4532  O   ASP B 571      26.937 111.975 -74.576  1.00 24.86           O  
ATOM   4533  CG  ASP B 571      25.171 114.412 -77.825  1.00 24.86           C  
ATOM   4534  OD1 ASP B 571      26.190 114.128 -78.491  1.00 24.86           O  
ATOM   4535  OD2 ASP B 571      24.409 115.353 -78.132  1.00 24.86           O  
ATOM   4536  N   PHE B 572      24.736 111.798 -73.984  1.00 24.98           N  
ATOM   4537  CA  PHE B 572      24.626 112.873 -73.005  1.00 24.98           C  
ATOM   4538  C   PHE B 572      25.246 112.460 -71.676  1.00 24.98           C  
ATOM   4539  CB  PHE B 572      23.161 113.269 -72.801  1.00 24.98           C  
ATOM   4540  O   PHE B 572      25.416 111.269 -71.408  1.00 24.98           O  
ATOM   4541  CG  PHE B 572      22.594 114.098 -73.922  1.00 24.98           C  
ATOM   4542  CD1 PHE B 572      22.756 115.478 -73.935  1.00 24.98           C  
ATOM   4543  CD2 PHE B 572      21.899 113.497 -74.963  1.00 24.98           C  
ATOM   4544  CE1 PHE B 572      22.233 116.248 -74.971  1.00 24.98           C  
ATOM   4545  CE2 PHE B 572      21.373 114.260 -76.002  1.00 24.98           C  
ATOM   4546  CZ  PHE B 572      21.540 115.635 -76.003  1.00 24.98           C  
ATOM   4547  N   GLN B 573      24.833 113.310 -70.463  1.00 22.89           N  
ATOM   4548  CA  GLN B 573      25.412 114.315 -69.578  1.00 22.89           C  
ATOM   4549  C   GLN B 573      25.920 113.681 -68.286  1.00 22.89           C  
ATOM   4550  CB  GLN B 573      24.388 115.406 -69.260  1.00 22.89           C  
ATOM   4551  O   GLN B 573      25.591 112.533 -67.980  1.00 22.89           O  
ATOM   4552  CG  GLN B 573      24.476 116.618 -70.178  1.00 22.89           C  
ATOM   4553  CD  GLN B 573      23.288 117.551 -70.033  1.00 22.89           C  
ATOM   4554  NE2 GLN B 573      23.199 118.539 -70.917  1.00 22.89           N  
ATOM   4555  OE1 GLN B 573      22.457 117.385 -69.134  1.00 22.89           O  
ATOM   4556  N   LEU B 574      25.218 114.155 -66.686  1.00 18.38           N  
ATOM   4557  CA  LEU B 574      25.481 115.223 -65.728  1.00 18.38           C  
ATOM   4558  C   LEU B 574      25.303 114.726 -64.297  1.00 18.38           C  
ATOM   4559  CB  LEU B 574      24.555 116.414 -65.987  1.00 18.38           C  
ATOM   4560  O   LEU B 574      26.078 115.088 -63.409  1.00 18.38           O  
ATOM   4561  CG  LEU B 574      25.072 117.478 -66.957  1.00 18.38           C  
ATOM   4562  CD1 LEU B 574      23.918 118.075 -67.754  1.00 18.38           C  
ATOM   4563  CD2 LEU B 574      25.828 118.567 -66.203  1.00 18.38           C  
ATOM   4564  N   ARG B 575      24.379 114.412 -63.523  1.00 22.37           N  
ATOM   4565  CA  ARG B 575      24.137 115.164 -62.296  1.00 22.37           C  
ATOM   4566  C   ARG B 575      25.204 114.863 -61.249  1.00 22.37           C  
ATOM   4567  CB  ARG B 575      22.749 114.847 -61.735  1.00 22.37           C  
ATOM   4568  O   ARG B 575      25.857 113.819 -61.304  1.00 22.37           O  
ATOM   4569  CG  ARG B 575      21.608 115.464 -62.529  1.00 22.37           C  
ATOM   4570  CD  ARG B 575      20.298 115.426 -61.755  1.00 22.37           C  
ATOM   4571  NE  ARG B 575      19.204 116.021 -62.518  1.00 22.37           N  
ATOM   4572  NH1 ARG B 575      17.703 116.018 -60.761  1.00 22.37           N  
ATOM   4573  NH2 ARG B 575      17.075 116.830 -62.811  1.00 22.37           N  
ATOM   4574  CZ  ARG B 575      17.996 116.288 -62.028  1.00 22.37           C  
ATOM   4575  N   SER B 576      25.174 115.737 -59.728  1.00 21.59           N  
ATOM   4576  CA  SER B 576      25.238 116.635 -58.579  1.00 21.59           C  
ATOM   4577  C   SER B 576      24.622 115.993 -57.341  1.00 21.59           C  
ATOM   4578  CB  SER B 576      24.526 117.953 -58.888  1.00 21.59           C  
ATOM   4579  O   SER B 576      25.213 116.024 -56.259  1.00 21.59           O  
ATOM   4580  OG  SER B 576      23.151 117.732 -59.151  1.00 21.59           O  
ATOM   4581  N   PHE B 577      23.388 116.040 -56.906  1.00 22.29           N  
ATOM   4582  CA  PHE B 577      22.907 116.679 -55.687  1.00 22.29           C  
ATOM   4583  C   PHE B 577      22.854 115.681 -54.537  1.00 22.29           C  
ATOM   4584  CB  PHE B 577      21.523 117.295 -55.912  1.00 22.29           C  
ATOM   4585  O   PHE B 577      23.432 115.919 -53.474  1.00 22.29           O  
ATOM   4586  CG  PHE B 577      21.563 118.696 -56.460  1.00 22.29           C  
ATOM   4587  CD1 PHE B 577      21.706 119.786 -55.610  1.00 22.29           C  
ATOM   4588  CD2 PHE B 577      21.458 118.923 -57.826  1.00 22.29           C  
ATOM   4589  CE1 PHE B 577      21.744 121.084 -56.115  1.00 22.29           C  
ATOM   4590  CE2 PHE B 577      21.495 120.217 -58.338  1.00 22.29           C  
ATOM   4591  CZ  PHE B 577      21.637 121.296 -57.481  1.00 22.29           C  
ATOM   4592  N   ASP B 578      21.540 114.983 -53.532  1.00 17.69           N  
ATOM   4593  CA  ASP B 578      20.696 115.746 -52.618  1.00 17.69           C  
ATOM   4594  C   ASP B 578      20.237 114.883 -51.445  1.00 17.69           C  
ATOM   4595  CB  ASP B 578      19.485 116.318 -53.357  1.00 17.69           C  
ATOM   4596  O   ASP B 578      20.111 115.372 -50.320  1.00 17.69           O  
ATOM   4597  CG  ASP B 578      19.811 117.571 -54.150  1.00 17.69           C  
ATOM   4598  OD1 ASP B 578      20.811 118.251 -53.833  1.00 17.69           O  
ATOM   4599  OD2 ASP B 578      19.060 117.884 -55.099  1.00 17.69           O  
ATOM   4600  N   GLN B 579      19.277 113.886 -50.807  1.00 18.32           N  
ATOM   4601  CA  GLN B 579      17.904 114.078 -50.351  1.00 18.32           C  
ATOM   4602  C   GLN B 579      17.748 113.669 -48.889  1.00 18.32           C  
ATOM   4603  CB  GLN B 579      16.932 113.285 -51.225  1.00 18.32           C  
ATOM   4604  O   GLN B 579      18.532 112.868 -48.376  1.00 18.32           O  
ATOM   4605  CG  GLN B 579      16.472 114.033 -52.469  1.00 18.32           C  
ATOM   4606  CD  GLN B 579      15.486 113.237 -53.302  1.00 18.32           C  
ATOM   4607  NE2 GLN B 579      15.137 113.763 -54.472  1.00 18.32           N  
ATOM   4608  OE1 GLN B 579      15.042 112.157 -52.899  1.00 18.32           O  
ATOM   4609  N   LEU B 580      16.034 113.181 -47.561  1.00 16.52           N  
ATOM   4610  CA  LEU B 580      14.752 113.787 -47.219  1.00 16.52           C  
ATOM   4611  C   LEU B 580      14.313 113.375 -45.817  1.00 16.52           C  
ATOM   4612  CB  LEU B 580      13.681 113.389 -48.238  1.00 16.52           C  
ATOM   4613  O   LEU B 580      13.672 114.155 -45.109  1.00 16.52           O  
ATOM   4614  CG  LEU B 580      13.579 114.264 -49.489  1.00 16.52           C  
ATOM   4615  CD1 LEU B 580      13.145 113.426 -50.688  1.00 16.52           C  
ATOM   4616  CD2 LEU B 580      12.608 115.417 -49.257  1.00 16.52           C  
ATOM   4617  N   SER B 581      14.172 112.139 -45.113  1.00 18.50           N  
ATOM   4618  CA  SER B 581      13.011 111.625 -44.394  1.00 18.50           C  
ATOM   4619  C   SER B 581      13.186 111.773 -42.886  1.00 18.50           C  
ATOM   4620  CB  SER B 581      12.769 110.157 -44.745  1.00 18.50           C  
ATOM   4621  O   SER B 581      14.271 111.528 -42.354  1.00 18.50           O  
ATOM   4622  OG  SER B 581      12.851 109.955 -46.145  1.00 18.50           O  
ATOM   4623  N   PRO B 582      11.772 112.021 -41.101  1.00 22.89           N  
ATOM   4624  CA  PRO B 582      10.629 112.681 -40.465  1.00 22.89           C  
ATOM   4625  C   PRO B 582      10.325 112.126 -39.075  1.00 22.89           C  
ATOM   4626  CB  PRO B 582       9.476 112.398 -41.431  1.00 22.89           C  
ATOM   4627  O   PRO B 582       9.942 112.878 -38.176  1.00 22.89           O  
ATOM   4628  CG  PRO B 582      10.007 111.361 -42.366  1.00 22.89           C  
ATOM   4629  CD  PRO B 582      11.398 110.995 -41.933  1.00 22.89           C  
ATOM   4630  N   LEU B 583       9.888 110.932 -38.109  1.00 20.65           N  
ATOM   4631  CA  LEU B 583       8.502 110.505 -37.953  1.00 20.65           C  
ATOM   4632  C   LEU B 583       8.100 110.491 -36.482  1.00 20.65           C  
ATOM   4633  CB  LEU B 583       8.297 109.116 -38.563  1.00 20.65           C  
ATOM   4634  O   LEU B 583       8.884 110.078 -35.623  1.00 20.65           O  
ATOM   4635  CG  LEU B 583       7.731 109.076 -39.983  1.00 20.65           C  
ATOM   4636  CD1 LEU B 583       8.548 108.127 -40.853  1.00 20.65           C  
ATOM   4637  CD2 LEU B 583       6.264 108.660 -39.962  1.00 20.65           C  
ATOM   4638  N   GLU B 584       6.677 110.410 -35.670  1.00 18.42           N  
ATOM   4639  CA  GLU B 584       5.572 111.103 -35.015  1.00 18.42           C  
ATOM   4640  C   GLU B 584       5.229 110.454 -33.676  1.00 18.42           C  
ATOM   4641  CB  GLU B 584       4.337 111.123 -35.920  1.00 18.42           C  
ATOM   4642  O   GLU B 584       4.402 110.972 -32.923  1.00 18.42           O  
ATOM   4643  CG  GLU B 584       4.274 112.329 -36.846  1.00 18.42           C  
ATOM   4644  CD  GLU B 584       2.935 112.473 -37.553  1.00 18.42           C  
ATOM   4645  OE1 GLU B 584       2.675 113.544 -38.147  1.00 18.42           O  
ATOM   4646  OE2 GLU B 584       2.140 111.508 -37.510  1.00 18.42           O  
ATOM   4647  N   SER B 585       4.885 109.181 -33.332  1.00 16.30           N  
ATOM   4648  CA  SER B 585       3.580 108.942 -32.725  1.00 16.30           C  
ATOM   4649  C   SER B 585       3.440 109.687 -31.403  1.00 16.30           C  
ATOM   4650  CB  SER B 585       3.358 107.445 -32.503  1.00 16.30           C  
ATOM   4651  O   SER B 585       4.426 110.189 -30.859  1.00 16.30           O  
ATOM   4652  OG  SER B 585       4.331 106.683 -33.197  1.00 16.30           O  
ATOM   4653  N   SER B 586       2.727 109.117 -30.108  1.00 16.50           N  
ATOM   4654  CA  SER B 586       1.550 109.219 -29.251  1.00 16.50           C  
ATOM   4655  C   SER B 586       1.846 110.039 -28.000  1.00 16.50           C  
ATOM   4656  CB  SER B 586       1.053 107.828 -28.854  1.00 16.50           C  
ATOM   4657  O   SER B 586       3.005 110.340 -27.709  1.00 16.50           O  
ATOM   4658  OG  SER B 586       2.142 106.969 -28.566  1.00 16.50           O  
ATOM   4659  N   SER B 587       1.383 109.372 -26.539  1.00 17.18           N  
ATOM   4660  CA  SER B 587       0.234 109.667 -25.689  1.00 17.18           C  
ATOM   4661  C   SER B 587       0.608 110.631 -24.568  1.00 17.18           C  
ATOM   4662  CB  SER B 587      -0.338 108.379 -25.096  1.00 17.18           C  
ATOM   4663  O   SER B 587       1.791 110.871 -24.317  1.00 17.18           O  
ATOM   4664  OG  SER B 587       0.652 107.680 -24.361  1.00 17.18           O  
ATOM   4665  N   ALA B 588      -0.004 110.539 -23.325  1.00 18.47           N  
ATOM   4666  CA  ALA B 588      -0.952 110.895 -22.272  1.00 18.47           C  
ATOM   4667  C   ALA B 588      -0.225 111.261 -20.981  1.00 18.47           C  
ATOM   4668  CB  ALA B 588      -1.926 109.746 -22.023  1.00 18.47           C  
ATOM   4669  O   ALA B 588       0.979 111.029 -20.852  1.00 18.47           O  
ATOM   4670  N   SER B 589      -0.401 110.350 -19.704  1.00 15.84           N  
ATOM   4671  CA  SER B 589      -1.213 110.866 -18.606  1.00 15.84           C  
ATOM   4672  C   SER B 589      -0.347 111.550 -17.553  1.00 15.84           C  
ATOM   4673  CB  SER B 589      -2.021 109.740 -17.960  1.00 15.84           C  
ATOM   4674  O   SER B 589      -0.653 112.663 -17.118  1.00 15.84           O  
ATOM   4675  OG  SER B 589      -2.898 109.147 -18.902  1.00 15.84           O  
ATOM   4676  N   PRO B 590       0.358 110.640 -16.724  1.00 18.18           N  
ATOM   4677  CA  PRO B 590      -0.012 110.474 -15.316  1.00 18.18           C  
ATOM   4678  C   PRO B 590       0.876 111.284 -14.373  1.00 18.18           C  
ATOM   4679  CB  PRO B 590       0.167 108.972 -15.079  1.00 18.18           C  
ATOM   4680  O   PRO B 590       1.980 111.684 -14.751  1.00 18.18           O  
ATOM   4681  CG  PRO B 590       1.088 108.521 -16.166  1.00 18.18           C  
ATOM   4682  CD  PRO B 590       1.365 109.687 -17.071  1.00 18.18           C  
ATOM   4683  N   GLU B 591       0.964 110.783 -12.876  1.00 15.06           N  
ATOM   4684  CA  GLU B 591       0.709 111.367 -11.562  1.00 15.06           C  
ATOM   4685  C   GLU B 591       2.014 111.670 -10.831  1.00 15.06           C  
ATOM   4686  CB  GLU B 591      -0.161 110.432 -10.718  1.00 15.06           C  
ATOM   4687  O   GLU B 591       2.204 112.778 -10.324  1.00 15.06           O  
ATOM   4688  CG  GLU B 591      -1.560 110.968 -10.450  1.00 15.06           C  
ATOM   4689  CD  GLU B 591      -2.377 110.079  -9.527  1.00 15.06           C  
ATOM   4690  OE1 GLU B 591      -3.482 110.492  -9.107  1.00 15.06           O  
ATOM   4691  OE2 GLU B 591      -1.909 108.959  -9.221  1.00 15.06           O  
ATOM   4692  N   SER B 592       2.586 110.577 -10.106  1.00 18.11           N  
ATOM   4693  CA  SER B 592       2.542 110.755  -8.659  1.00 18.11           C  
ATOM   4694  C   SER B 592       3.838 111.367  -8.138  1.00 18.11           C  
ATOM   4695  CB  SER B 592       2.284 109.418  -7.962  1.00 18.11           C  
ATOM   4696  O   SER B 592       4.852 111.378  -8.839  1.00 18.11           O  
ATOM   4697  OG  SER B 592       3.002 108.374  -8.595  1.00 18.11           O  
ATOM   4698  N   ALA B 593       4.689 110.709  -6.759  1.00 16.16           N  
ATOM   4699  CA  ALA B 593       4.625 110.769  -5.301  1.00 16.16           C  
ATOM   4700  C   ALA B 593       6.008 110.578  -4.684  1.00 16.16           C  
ATOM   4701  CB  ALA B 593       3.658 109.715  -4.768  1.00 16.16           C  
ATOM   4702  O   ALA B 593       6.859 109.891  -5.252  1.00 16.16           O  
ATOM   4703  N   SER B 594       6.385 111.003  -3.611  1.00 15.06           N  
ATOM   4704  CA  SER B 594       7.371 111.546  -2.682  1.00 15.06           C  
ATOM   4705  C   SER B 594       8.213 110.438  -2.059  1.00 15.06           C  
ATOM   4706  CB  SER B 594       6.682 112.354  -1.581  1.00 15.06           C  
ATOM   4707  O   SER B 594       9.252 110.706  -1.453  1.00 15.06           O  
ATOM   4708  OG  SER B 594       5.377 111.860  -1.336  1.00 15.06           O  
ATOM   4709  N   PRO B 595       8.130 109.363  -2.032  1.00 20.91           N  
ATOM   4710  CA  PRO B 595       8.279 109.029  -0.613  1.00 20.91           C  
ATOM   4711  C   PRO B 595       9.594 108.315  -0.310  1.00 20.91           C  
ATOM   4712  CB  PRO B 595       7.084 108.112  -0.339  1.00 20.91           C  
ATOM   4713  O   PRO B 595      10.169 107.672  -1.192  1.00 20.91           O  
ATOM   4714  CG  PRO B 595       6.781 107.476  -1.657  1.00 20.91           C  
ATOM   4715  CD  PRO B 595       7.643 108.117  -2.706  1.00 20.91           C  
ATOM   4716  N   GLN B 596      10.263 107.815   1.074  1.00 14.90           N  
ATOM   4717  CA  GLN B 596      11.423 108.400   1.738  1.00 14.90           C  
ATOM   4718  C   GLN B 596      12.622 107.457   1.685  1.00 14.90           C  
ATOM   4719  CB  GLN B 596      11.093 108.748   3.190  1.00 14.90           C  
ATOM   4720  O   GLN B 596      13.766 107.903   1.578  1.00 14.90           O  
ATOM   4721  CG  GLN B 596      10.473 110.127   3.367  1.00 14.90           C  
ATOM   4722  CD  GLN B 596      10.179 110.457   4.818  1.00 14.90           C  
ATOM   4723  NE2 GLN B 596      10.155 111.746   5.140  1.00 14.90           N  
ATOM   4724  OE1 GLN B 596       9.974 109.561   5.643  1.00 14.90           O  
ATOM   4725  N   SER B 597      13.275 106.169   1.592  1.00 21.98           N  
ATOM   4726  CA  SER B 597      13.374 105.401   2.829  1.00 21.98           C  
ATOM   4727  C   SER B 597      14.500 104.376   2.756  1.00 21.98           C  
ATOM   4728  CB  SER B 597      12.051 104.696   3.131  1.00 21.98           C  
ATOM   4729  O   SER B 597      14.671 103.705   1.735  1.00 21.98           O  
ATOM   4730  OG  SER B 597      10.975 105.619   3.119  1.00 21.98           O  
ATOM   4731  N   THR B 598      15.353 103.647   3.975  1.00 19.03           N  
ATOM   4732  CA  THR B 598      16.645 103.775   4.640  1.00 19.03           C  
ATOM   4733  C   THR B 598      17.413 102.456   4.588  1.00 19.03           C  
ATOM   4734  CB  THR B 598      16.479 104.218   6.105  1.00 19.03           C  
ATOM   4735  O   THR B 598      18.621 102.425   4.831  1.00 19.03           O  
ATOM   4736  CG2 THR B 598      16.362 105.735   6.211  1.00 19.03           C  
ATOM   4737  OG1 THR B 598      15.295 103.620   6.647  1.00 19.03           O  
ATOM   4738  N   VAL B 599      17.253 101.486   4.262  1.00 16.66           N  
ATOM   4739  CA  VAL B 599      17.449 100.675   5.460  1.00 16.66           C  
ATOM   4740  C   VAL B 599      18.640  99.740   5.261  1.00 16.66           C  
ATOM   4741  CB  VAL B 599      16.184  99.860   5.807  1.00 16.66           C  
ATOM   4742  O   VAL B 599      19.453  99.558   6.170  1.00 16.66           O  
ATOM   4743  CG1 VAL B 599      16.388  99.070   7.099  1.00 16.66           C  
ATOM   4744  CG2 VAL B 599      14.972 100.782   5.926  1.00 16.66           C  
ATOM   4745  N   THR B 600      19.428  98.935   4.525  1.00 16.08           N  
ATOM   4746  CA  THR B 600      19.445  97.714   5.322  1.00 16.08           C  
ATOM   4747  C   THR B 600      20.863  97.390   5.785  1.00 16.08           C  
ATOM   4748  CB  THR B 600      18.876  96.522   4.530  1.00 16.08           C  
ATOM   4749  O   THR B 600      21.056  96.834   6.868  1.00 16.08           O  
ATOM   4750  CG2 THR B 600      17.368  96.403   4.723  1.00 16.08           C  
ATOM   4751  OG1 THR B 600      19.156  96.705   3.136  1.00 16.08           O  
ATOM   4752  N   VAL B 601      22.439  97.647   5.255  1.00 22.67           N  
ATOM   4753  CA  VAL B 601      23.079  96.340   5.145  1.00 22.67           C  
ATOM   4754  C   VAL B 601      23.979  96.101   6.355  1.00 22.67           C  
ATOM   4755  CB  VAL B 601      23.897  96.217   3.840  1.00 22.67           C  
ATOM   4756  O   VAL B 601      24.658  97.019   6.822  1.00 22.67           O  
ATOM   4757  CG1 VAL B 601      24.767  94.962   3.864  1.00 22.67           C  
ATOM   4758  CG2 VAL B 601      22.967  96.203   2.627  1.00 22.67           C  
ATOM   4759  N   PHE B 602      24.785  95.729   6.621  1.00 18.71           N  
ATOM   4760  CA  PHE B 602      24.679  94.666   7.614  1.00 18.71           C  
ATOM   4761  C   PHE B 602      25.922  94.621   8.494  1.00 18.71           C  
ATOM   4762  CB  PHE B 602      24.470  93.310   6.931  1.00 18.71           C  
ATOM   4763  O   PHE B 602      25.818  94.553   9.721  1.00 18.71           O  
ATOM   4764  CG  PHE B 602      23.029  92.995   6.637  1.00 18.71           C  
ATOM   4765  CD1 PHE B 602      22.208  92.451   7.617  1.00 18.71           C  
ATOM   4766  CD2 PHE B 602      22.494  93.242   5.379  1.00 18.71           C  
ATOM   4767  CE1 PHE B 602      20.873  92.158   7.347  1.00 18.71           C  
ATOM   4768  CE2 PHE B 602      21.162  92.951   5.102  1.00 18.71           C  
ATOM   4769  CZ  PHE B 602      20.353  92.408   6.087  1.00 18.71           C  
ATOM   4770  N   GLN B 603      27.501  94.853   7.702  1.00 22.20           N  
ATOM   4771  CA  GLN B 603      28.090  93.727   8.418  1.00 22.20           C  
ATOM   4772  C   GLN B 603      29.062  94.206   9.492  1.00 22.20           C  
ATOM   4773  CB  GLN B 603      28.803  92.786   7.446  1.00 22.20           C  
ATOM   4774  O   GLN B 603      29.031  93.721  10.625  1.00 22.20           O  
ATOM   4775  CG  GLN B 603      27.940  91.627   6.966  1.00 22.20           C  
ATOM   4776  CD  GLN B 603      28.596  90.825   5.858  1.00 22.20           C  
ATOM   4777  NE2 GLN B 603      27.788  90.107   5.087  1.00 22.20           N  
ATOM   4778  OE1 GLN B 603      29.821  90.852   5.696  1.00 22.20           O  
ATOM   4779  N   GLN B 604      30.487  94.414   9.395  1.00 19.35           N  
ATOM   4780  CA  GLN B 604      30.898  93.313  10.261  1.00 19.35           C  
ATOM   4781  C   GLN B 604      30.418  93.532  11.693  1.00 19.35           C  
ATOM   4782  CB  GLN B 604      32.418  93.149  10.236  1.00 19.35           C  
ATOM   4783  O   GLN B 604      29.940  92.599  12.342  1.00 19.35           O  
ATOM   4784  CG  GLN B 604      32.879  91.699  10.187  1.00 19.35           C  
ATOM   4785  CD  GLN B 604      34.237  91.536   9.531  1.00 19.35           C  
ATOM   4786  NE2 GLN B 604      34.660  90.291   9.343  1.00 19.35           N  
ATOM   4787  OE1 GLN B 604      34.901  92.522   9.195  1.00 19.35           O  
ATOM   4788  N   THR B 605      31.493  94.298  12.411  1.00 23.60           N  
ATOM   4789  CA  THR B 605      32.309  94.052  13.595  1.00 23.60           C  
ATOM   4790  C   THR B 605      31.679  94.692  14.829  1.00 23.60           C  
ATOM   4791  CB  THR B 605      33.740  94.589  13.409  1.00 23.60           C  
ATOM   4792  O   THR B 605      30.800  95.548  14.710  1.00 23.60           O  
ATOM   4793  CG2 THR B 605      34.770  93.621  13.982  1.00 23.60           C  
ATOM   4794  OG1 THR B 605      33.998  94.770  12.011  1.00 23.60           O  
ATOM   4795  N   GLN B 606      32.415  95.331  15.596  1.00 26.79           N  
ATOM   4796  CA  GLN B 606      33.124  94.754  16.734  1.00 26.79           C  
ATOM   4797  C   GLN B 606      32.355  94.980  18.033  1.00 26.79           C  
ATOM   4798  CB  GLN B 606      34.530  95.345  16.847  1.00 26.79           C  
ATOM   4799  O   GLN B 606      31.609  95.954  18.158  1.00 26.79           O  
ATOM   4800  CG  GLN B 606      35.587  94.570  16.073  1.00 26.79           C  
ATOM   4801  CD  GLN B 606      36.988  95.108  16.292  1.00 26.79           C  
ATOM   4802  NE2 GLN B 606      37.957  94.552  15.572  1.00 26.79           N  
ATOM   4803  OE1 GLN B 606      37.199  96.018  17.100  1.00 26.79           O  
ATOM   4804  N   ILE B 607      32.827  95.398  19.259  1.00 28.74           N  
ATOM   4805  CA  ILE B 607      33.631  96.440  19.888  1.00 28.74           C  
ATOM   4806  C   ILE B 607      33.090  97.814  19.499  1.00 28.74           C  
ATOM   4807  CB  ILE B 607      35.121  96.320  19.496  1.00 28.74           C  
ATOM   4808  O   ILE B 607      33.349  98.806  20.184  1.00 28.74           O  
ATOM   4809  CG1 ILE B 607      35.675  94.954  19.918  1.00 28.74           C  
ATOM   4810  CG2 ILE B 607      35.936  97.458  20.116  1.00 28.74           C  
ATOM   4811  CD1 ILE B 607      37.022  94.613  19.295  1.00 28.74           C  
ATOM   4812  N   GLN B 608      33.686  96.683  18.937  1.00 27.21           N  
ATOM   4813  CA  GLN B 608      34.244  95.505  19.593  1.00 27.21           C  
ATOM   4814  C   GLN B 608      35.765  95.593  19.681  1.00 27.21           C  
ATOM   4815  CB  GLN B 608      33.834  94.232  18.851  1.00 27.21           C  
ATOM   4816  O   GLN B 608      36.431  95.923  18.697  1.00 27.21           O  
ATOM   4817  CG  GLN B 608      32.522  93.632  19.339  1.00 27.21           C  
ATOM   4818  CD  GLN B 608      32.131  92.379  18.578  1.00 27.21           C  
ATOM   4819  NE2 GLN B 608      30.977  91.815  18.917  1.00 27.21           N  
ATOM   4820  OE1 GLN B 608      32.860  91.922  17.692  1.00 27.21           O  
ATOM   4821  N   GLU B 609      35.566  95.845  20.287  1.00 26.49           N  
ATOM   4822  CA  GLU B 609      36.008  95.363  21.592  1.00 26.49           C  
ATOM   4823  C   GLU B 609      36.114  93.840  21.611  1.00 26.49           C  
ATOM   4824  CB  GLU B 609      35.054  95.837  22.691  1.00 26.49           C  
ATOM   4825  O   GLU B 609      35.166  93.142  21.248  1.00 26.49           O  
ATOM   4826  CG  GLU B 609      35.619  96.955  23.555  1.00 26.49           C  
ATOM   4827  CD  GLU B 609      34.857  97.152  24.856  1.00 26.49           C  
ATOM   4828  OE1 GLU B 609      35.358  97.871  25.750  1.00 26.49           O  
ATOM   4829  OE2 GLU B 609      33.750  96.583  24.982  1.00 26.49           O  
ATOM   4830  N   PRO B 610      37.140  91.992  20.427  1.00 25.26           N  
ATOM   4831  CA  PRO B 610      38.182  92.504  19.535  1.00 25.26           C  
ATOM   4832  C   PRO B 610      37.676  92.752  18.116  1.00 25.26           C  
ATOM   4833  CB  PRO B 610      39.237  91.394  19.552  1.00 25.26           C  
ATOM   4834  O   PRO B 610      37.701  93.888  17.637  1.00 25.26           O  
ATOM   4835  CG  PRO B 610      38.498  90.172  19.991  1.00 25.26           C  
ATOM   4836  CD  PRO B 610      37.083  90.559  20.312  1.00 25.26           C  
ATOM   4837  N   THR B 611      37.515  92.238  17.749  1.00 22.98           N  
ATOM   4838  CA  THR B 611      37.417  92.277  16.294  1.00 22.98           C  
ATOM   4839  C   THR B 611      36.056  91.767  15.829  1.00 22.98           C  
ATOM   4840  CB  THR B 611      38.532  91.442  15.637  1.00 22.98           C  
ATOM   4841  O   THR B 611      35.335  91.122  16.594  1.00 22.98           O  
ATOM   4842  CG2 THR B 611      39.041  92.110  14.363  1.00 22.98           C  
ATOM   4843  OG1 THR B 611      39.621  91.302  16.557  1.00 22.98           O  
ATOM   4844  N   ALA B 612      36.361  90.779  14.905  1.00 23.63           N  
ATOM   4845  CA  ALA B 612      35.620  90.473  13.684  1.00 23.63           C  
ATOM   4846  C   ALA B 612      34.372  89.649  13.992  1.00 23.63           C  
ATOM   4847  CB  ALA B 612      36.512  89.731  12.692  1.00 23.63           C  
ATOM   4848  O   ALA B 612      34.121  89.300  15.148  1.00 23.63           O  
ATOM   4849  N   ASN B 613      34.364  88.404  12.616  1.00 30.22           N  
ATOM   4850  CA  ASN B 613      33.650  88.639  11.366  1.00 30.22           C  
ATOM   4851  C   ASN B 613      32.151  88.401  11.523  1.00 30.22           C  
ATOM   4852  CB  ASN B 613      34.214  87.756  10.251  1.00 30.22           C  
ATOM   4853  O   ASN B 613      31.341  89.072  10.882  1.00 30.22           O  
ATOM   4854  CG  ASN B 613      35.417  88.375   9.567  1.00 30.22           C  
ATOM   4855  ND2 ASN B 613      36.126  87.577   8.777  1.00 30.22           N  
ATOM   4856  OD1 ASN B 613      35.708  89.560   9.748  1.00 30.22           O  
ATOM   4857  N   ALA B 614      32.716  87.445  12.154  1.00 28.13           N  
ATOM   4858  CA  ALA B 614      33.823  86.607  12.606  1.00 28.13           C  
ATOM   4859  C   ALA B 614      33.828  86.478  14.126  1.00 28.13           C  
ATOM   4860  CB  ALA B 614      35.154  87.174  12.118  1.00 28.13           C  
ATOM   4861  O   ALA B 614      33.673  87.472  14.840  1.00 28.13           O  
ATOM   4862  N   THR B 615      34.604  85.020  15.700  1.00 18.81           N  
ATOM   4863  CA  THR B 615      34.557  83.723  16.366  1.00 18.81           C  
ATOM   4864  C   THR B 615      34.318  83.893  17.864  1.00 18.81           C  
ATOM   4865  CB  THR B 615      35.858  82.931  16.138  1.00 18.81           C  
ATOM   4866  O   THR B 615      33.625  83.083  18.483  1.00 18.81           O  
ATOM   4867  CG2 THR B 615      35.771  82.085  14.872  1.00 18.81           C  
ATOM   4868  OG1 THR B 615      36.953  83.846  16.014  1.00 18.81           O  
ATOM   4869  N   THR B 616      35.012  83.023  18.963  1.00 19.15           N  
ATOM   4870  CA  THR B 616      34.972  81.734  19.644  1.00 19.15           C  
ATOM   4871  C   THR B 616      34.006  81.777  20.825  1.00 19.15           C  
ATOM   4872  CB  THR B 616      36.370  81.319  20.136  1.00 19.15           C  
ATOM   4873  O   THR B 616      33.832  82.823  21.454  1.00 19.15           O  
ATOM   4874  CG2 THR B 616      36.731  79.919  19.650  1.00 19.15           C  
ATOM   4875  OG1 THR B 616      37.341  82.249  19.641  1.00 19.15           O  
ATOM   4876  N   THR B 617      34.157  80.366  22.257  1.00 13.99           N  
ATOM   4877  CA  THR B 617      33.569  79.133  22.770  1.00 13.99           C  
ATOM   4878  C   THR B 617      33.040  79.336  24.188  1.00 13.99           C  
ATOM   4879  CB  THR B 617      34.590  77.981  22.760  1.00 13.99           C  
ATOM   4880  O   THR B 617      31.908  78.958  24.493  1.00 13.99           O  
ATOM   4881  CG2 THR B 617      34.016  76.743  22.079  1.00 13.99           C  
ATOM   4882  OG1 THR B 617      35.766  78.398  22.055  1.00 13.99           O  
ATOM   4883  N   THR B 618      34.019  78.451  25.399  1.00 15.50           N  
ATOM   4884  CA  THR B 618      33.731  77.224  26.134  1.00 15.50           C  
ATOM   4885  C   THR B 618      33.104  77.540  27.489  1.00 15.50           C  
ATOM   4886  CB  THR B 618      35.005  76.384  26.339  1.00 15.50           C  
ATOM   4887  O   THR B 618      32.093  76.943  27.864  1.00 15.50           O  
ATOM   4888  CG2 THR B 618      35.242  75.447  25.158  1.00 15.50           C  
ATOM   4889  OG1 THR B 618      36.132  77.260  26.473  1.00 15.50           O  
ATOM   4890  N   ALA B 619      34.073  77.060  29.075  1.00 14.48           N  
ATOM   4891  CA  ALA B 619      34.170  75.960  30.031  1.00 14.48           C  
ATOM   4892  C   ALA B 619      33.701  76.394  31.417  1.00 14.48           C  
ATOM   4893  CB  ALA B 619      35.604  75.438  30.097  1.00 14.48           C  
ATOM   4894  O   ALA B 619      33.653  77.590  31.716  1.00 14.48           O  
ATOM   4895  N   THR B 620      34.776  75.342  32.856  1.00 15.68           N  
ATOM   4896  CA  THR B 620      34.283  74.508  33.946  1.00 15.68           C  
ATOM   4897  C   THR B 620      34.117  75.327  35.222  1.00 15.68           C  
ATOM   4898  CB  THR B 620      35.229  73.322  34.214  1.00 15.68           C  
ATOM   4899  O   THR B 620      34.637  76.440  35.324  1.00 15.68           O  
ATOM   4900  CG2 THR B 620      35.088  72.252  33.136  1.00 15.68           C  
ATOM   4901  OG1 THR B 620      36.582  73.792  34.231  1.00 15.68           O  
ATOM   4902  N   THR B 621      34.714  74.685  36.703  1.00 12.83           N  
ATOM   4903  CA  THR B 621      34.198  74.197  37.977  1.00 12.83           C  
ATOM   4904  C   THR B 621      34.858  74.927  39.143  1.00 12.83           C  
ATOM   4905  CB  THR B 621      34.420  72.680  38.125  1.00 12.83           C  
ATOM   4906  O   THR B 621      36.008  75.358  39.042  1.00 12.83           O  
ATOM   4907  CG2 THR B 621      33.135  71.907  37.851  1.00 12.83           C  
ATOM   4908  OG1 THR B 621      35.426  72.258  37.197  1.00 12.83           O  
ATOM   4909  N   ASP B 622      35.259  74.311  40.673  1.00 15.86           N  
ATOM   4910  CA  ASP B 622      34.492  74.742  41.837  1.00 15.86           C  
ATOM   4911  C   ASP B 622      35.332  75.633  42.749  1.00 15.86           C  
ATOM   4912  CB  ASP B 622      33.974  73.531  42.617  1.00 15.86           C  
ATOM   4913  O   ASP B 622      34.918  76.741  43.097  1.00 15.86           O  
ATOM   4914  CG  ASP B 622      32.542  73.168  42.265  1.00 15.86           C  
ATOM   4915  OD1 ASP B 622      31.829  74.004  41.668  1.00 15.86           O  
ATOM   4916  OD2 ASP B 622      32.121  72.037  42.590  1.00 15.86           O  
ATOM   4917  N   GLU B 623      36.044  75.231  44.127  1.00 15.12           N  
ATOM   4918  CA  GLU B 623      35.623  75.821  45.394  1.00 15.12           C  
ATOM   4919  C   GLU B 623      36.732  76.677  45.999  1.00 15.12           C  
ATOM   4920  CB  GLU B 623      35.203  74.730  46.383  1.00 15.12           C  
ATOM   4921  O   GLU B 623      36.463  77.735  46.573  1.00 15.12           O  
ATOM   4922  CG  GLU B 623      33.700  74.505  46.449  1.00 15.12           C  
ATOM   4923  CD  GLU B 623      33.288  73.514  47.525  1.00 15.12           C  
ATOM   4924  OE1 GLU B 623      32.074  73.397  47.810  1.00 15.12           O  
ATOM   4925  OE2 GLU B 623      34.185  72.849  48.089  1.00 15.12           O  
ATOM   4926  N   LEU B 624      37.977  76.422  46.516  1.00 18.21           N  
ATOM   4927  CA  LEU B 624      38.390  75.929  47.825  1.00 18.21           C  
ATOM   4928  C   LEU B 624      38.500  77.073  48.827  1.00 18.21           C  
ATOM   4929  CB  LEU B 624      39.730  75.195  47.722  1.00 18.21           C  
ATOM   4930  O   LEU B 624      38.697  78.227  48.439  1.00 18.21           O  
ATOM   4931  CG  LEU B 624      39.659  73.679  47.529  1.00 18.21           C  
ATOM   4932  CD1 LEU B 624      40.747  73.216  46.566  1.00 18.21           C  
ATOM   4933  CD2 LEU B 624      39.785  72.963  48.870  1.00 18.21           C  
ATOM   4934  N   LYS B 625      39.571  76.907  50.102  1.00 18.32           N  
ATOM   4935  CA  LYS B 625      39.650  77.047  51.553  1.00 18.32           C  
ATOM   4936  C   LYS B 625      40.003  78.477  51.949  1.00 18.32           C  
ATOM   4937  CB  LYS B 625      40.678  76.074  52.131  1.00 18.32           C
[truncated: 373,573 more chars]
