# Supplementary material for: AI-guided pipeline for protein–protein interaction drug discovery identifies a SARS-CoV-2 inhibitor
Source: Mol Syst Biol. 2024 Mar 11;20(4):428–57. doi: 10.1038/s44320-024-00019-8 (PMC10987651; doi:10.1038/s44320-024-00019-8)
Supplement: Supplementary file 12 — Source Data Fig. 2 [file 44320_2024_19_MOESM12_ESM.zip › Source Data Figure EV3-EV4/ColabFold/CD81_NPC2_unrelaxed_rank_3_model_1.pdb]

MODEL     1                                                                     
ATOM      1  N   MET B   1       6.338 -54.458 -25.656  1.00 46.32           N  
ATOM      2  CA  MET B   1       7.215 -53.367 -26.070  1.00 46.32           C  
ATOM      3  C   MET B   1       6.461 -52.042 -26.094  1.00 46.32           C  
ATOM      4  CB  MET B   1       7.815 -53.652 -27.448  1.00 46.32           C  
ATOM      5  O   MET B   1       7.044 -50.986 -25.843  1.00 46.32           O  
ATOM      6  CG  MET B   1       9.188 -54.302 -27.396  1.00 46.32           C  
ATOM      7  SD  MET B   1       9.960 -54.446 -29.055  1.00 46.32           S  
ATOM      8  CE  MET B   1      10.954 -55.945 -28.815  1.00 46.32           C  
ATOM      9  N   GLY B   2       5.157 -51.971 -26.455  1.00 49.26           N  
ATOM     10  CA  GLY B   2       4.277 -50.813 -26.438  1.00 49.26           C  
ATOM     11  C   GLY B   2       4.031 -50.272 -25.043  1.00 49.26           C  
ATOM     12  O   GLY B   2       4.021 -49.057 -24.835  1.00 49.26           O  
ATOM     13  N   VAL B   3       3.992 -51.222 -24.056  1.00 54.55           N  
ATOM     14  CA  VAL B   3       3.743 -50.856 -22.666  1.00 54.55           C  
ATOM     15  C   VAL B   3       4.973 -50.161 -22.086  1.00 54.55           C  
ATOM     16  CB  VAL B   3       3.375 -52.089 -21.811  1.00 54.55           C  
ATOM     17  O   VAL B   3       4.849 -49.187 -21.340  1.00 54.55           O  
ATOM     18  CG1 VAL B   3       3.105 -51.681 -20.364  1.00 54.55           C  
ATOM     19  CG2 VAL B   3       2.162 -52.805 -22.403  1.00 54.55           C  
ATOM     20  N   GLU B   4       6.130 -50.645 -22.559  1.00 66.06           N  
ATOM     21  CA  GLU B   4       7.360 -50.020 -22.082  1.00 66.06           C  
ATOM     22  C   GLU B   4       7.528 -48.619 -22.663  1.00 66.06           C  
ATOM     23  CB  GLU B   4       8.574 -50.884 -22.434  1.00 66.06           C  
ATOM     24  O   GLU B   4       7.996 -47.709 -21.977  1.00 66.06           O  
ATOM     25  CG  GLU B   4       8.965 -51.869 -21.342  1.00 66.06           C  
ATOM     26  CD  GLU B   4      10.168 -52.723 -21.707  1.00 66.06           C  
ATOM     27  OE1 GLU B   4      10.616 -53.533 -20.864  1.00 66.06           O  
ATOM     28  OE2 GLU B   4      10.668 -52.581 -22.846  1.00 66.06           O  
ATOM     29  N   GLY B   5       6.967 -48.392 -23.910  1.00 71.94           N  
ATOM     30  CA  GLY B   5       7.028 -47.087 -24.550  1.00 71.94           C  
ATOM     31  C   GLY B   5       6.101 -46.068 -23.915  1.00 71.94           C  
ATOM     32  O   GLY B   5       6.481 -44.911 -23.722  1.00 71.94           O  
ATOM     33  N   CYS B   6       4.892 -46.514 -23.518  1.00 74.02           N  
ATOM     34  CA  CYS B   6       3.903 -45.632 -22.909  1.00 74.02           C  
ATOM     35  C   CYS B   6       4.357 -45.175 -21.528  1.00 74.02           C  
ATOM     36  CB  CYS B   6       2.550 -46.335 -22.803  1.00 74.02           C  
ATOM     37  O   CYS B   6       4.216 -44.001 -21.181  1.00 74.02           O  
ATOM     38  SG  CYS B   6       1.157 -45.205 -22.589  1.00 74.02           S  
ATOM     39  N   THR B   7       4.933 -46.063 -20.780  1.00 78.24           N  
ATOM     40  CA  THR B   7       5.412 -45.736 -19.441  1.00 78.24           C  
ATOM     41  C   THR B   7       6.557 -44.729 -19.507  1.00 78.24           C  
ATOM     42  CB  THR B   7       5.877 -46.998 -18.691  1.00 78.24           C  
ATOM     43  O   THR B   7       6.628 -43.808 -18.691  1.00 78.24           O  
ATOM     44  CG2 THR B   7       5.651 -46.861 -17.189  1.00 78.24           C  
ATOM     45  OG1 THR B   7       5.143 -48.131 -19.172  1.00 78.24           O  
ATOM     46  N   LYS B   8       7.333 -44.870 -20.524  1.00 81.34           N  
ATOM     47  CA  LYS B   8       8.445 -43.940 -20.700  1.00 81.34           C  
ATOM     48  C   LYS B   8       7.944 -42.549 -21.076  1.00 81.34           C  
ATOM     49  CB  LYS B   8       9.411 -44.455 -21.767  1.00 81.34           C  
ATOM     50  O   LYS B   8       8.469 -41.543 -20.593  1.00 81.34           O  
ATOM     51  CG  LYS B   8      10.486 -45.389 -21.230  1.00 81.34           C  
ATOM     52  CD  LYS B   8      11.526 -45.715 -22.295  1.00 81.34           C  
ATOM     53  CE  LYS B   8      12.572 -46.691 -21.775  1.00 81.34           C  
ATOM     54  NZ  LYS B   8      13.582 -47.031 -22.822  1.00 81.34           N  
ATOM     55  N   CYS B   9       6.953 -42.553 -21.863  1.00 80.76           N  
ATOM     56  CA  CYS B   9       6.360 -41.286 -22.277  1.00 80.76           C  
ATOM     57  C   CYS B   9       5.721 -40.570 -21.094  1.00 80.76           C  
ATOM     58  CB  CYS B   9       5.318 -41.515 -23.371  1.00 80.76           C  
ATOM     59  O   CYS B   9       5.910 -39.366 -20.915  1.00 80.76           O  
ATOM     60  SG  CYS B   9       4.565 -39.993 -23.989  1.00 80.76           S  
ATOM     61  N   ILE B  10       5.018 -41.256 -20.311  1.00 84.37           N  
ATOM     62  CA  ILE B  10       4.358 -40.701 -19.133  1.00 84.37           C  
ATOM     63  C   ILE B  10       5.407 -40.189 -18.148  1.00 84.37           C  
ATOM     64  CB  ILE B  10       3.447 -41.746 -18.451  1.00 84.37           C  
ATOM     65  O   ILE B  10       5.239 -39.122 -17.552  1.00 84.37           O  
ATOM     66  CG1 ILE B  10       2.267 -42.102 -19.363  1.00 84.37           C  
ATOM     67  CG2 ILE B  10       2.956 -41.231 -17.095  1.00 84.37           C  
ATOM     68  CD1 ILE B  10       1.422 -43.263 -18.856  1.00 84.37           C  
ATOM     69  N   LYS B  11       6.441 -40.860 -18.083  1.00 84.45           N  
ATOM     70  CA  LYS B  11       7.534 -40.468 -17.198  1.00 84.45           C  
ATOM     71  C   LYS B  11       8.123 -39.123 -17.614  1.00 84.45           C  
ATOM     72  CB  LYS B  11       8.627 -41.538 -17.189  1.00 84.45           C  
ATOM     73  O   LYS B  11       8.316 -38.238 -16.778  1.00 84.45           O  
ATOM     74  CG  LYS B  11       9.701 -41.316 -16.134  1.00 84.45           C  
ATOM     75  CD  LYS B  11      10.774 -42.396 -16.193  1.00 84.45           C  
ATOM     76  CE  LYS B  11      11.956 -42.060 -15.294  1.00 84.45           C  
ATOM     77  NZ  LYS B  11      12.997 -43.131 -15.323  1.00 84.45           N  
ATOM     78  N   TYR B  12       8.302 -39.034 -18.881  1.00 85.21           N  
ATOM     79  CA  TYR B  12       8.908 -37.808 -19.389  1.00 85.21           C  
ATOM     80  C   TYR B  12       7.933 -36.640 -19.301  1.00 85.21           C  
ATOM     81  CB  TYR B  12       9.368 -37.996 -20.838  1.00 85.21           C  
ATOM     82  O   TYR B  12       8.320 -35.527 -18.939  1.00 85.21           O  
ATOM     83  CG  TYR B  12      10.194 -36.849 -21.367  1.00 85.21           C  
ATOM     84  CD1 TYR B  12       9.622 -35.864 -22.168  1.00 85.21           C  
ATOM     85  CD2 TYR B  12      11.549 -36.749 -21.068  1.00 85.21           C  
ATOM     86  CE1 TYR B  12      10.380 -34.806 -22.659  1.00 85.21           C  
ATOM     87  CE2 TYR B  12      12.316 -35.695 -21.553  1.00 85.21           C  
ATOM     88  OH  TYR B  12      12.479 -33.685 -22.830  1.00 85.21           O  
ATOM     89  CZ  TYR B  12      11.724 -34.730 -22.346  1.00 85.21           C  
ATOM     90  N   LEU B  13       6.723 -36.847 -19.528  1.00 86.75           N  
ATOM     91  CA  LEU B  13       5.698 -35.812 -19.442  1.00 86.75           C  
ATOM     92  C   LEU B  13       5.557 -35.305 -18.011  1.00 86.75           C  
ATOM     93  CB  LEU B  13       4.354 -36.347 -19.942  1.00 86.75           C  
ATOM     94  O   LEU B  13       5.538 -34.094 -17.776  1.00 86.75           O  
ATOM     95  CG  LEU B  13       3.260 -35.306 -20.190  1.00 86.75           C  
ATOM     96  CD1 LEU B  13       3.050 -35.105 -21.687  1.00 86.75           C  
ATOM     97  CD2 LEU B  13       1.959 -35.726 -19.514  1.00 86.75           C  
ATOM     98  N   LEU B  14       5.496 -36.166 -17.094  1.00 88.64           N  
ATOM     99  CA  LEU B  14       5.394 -35.806 -15.684  1.00 88.64           C  
ATOM    100  C   LEU B  14       6.623 -35.023 -15.233  1.00 88.64           C  
ATOM    101  CB  LEU B  14       5.228 -37.060 -14.822  1.00 88.64           C  
ATOM    102  O   LEU B  14       6.505 -34.058 -14.475  1.00 88.64           O  
ATOM    103  CG  LEU B  14       3.876 -37.230 -14.127  1.00 88.64           C  
ATOM    104  CD1 LEU B  14       3.644 -38.695 -13.772  1.00 88.64           C  
ATOM    105  CD2 LEU B  14       3.800 -36.354 -12.882  1.00 88.64           C  
ATOM    106  N   PHE B  15       7.721 -35.431 -15.704  1.00 87.12           N  
ATOM    107  CA  PHE B  15       8.961 -34.753 -15.345  1.00 87.12           C  
ATOM    108  C   PHE B  15       8.963 -33.319 -15.860  1.00 87.12           C  
ATOM    109  CB  PHE B  15      10.171 -35.512 -15.900  1.00 87.12           C  
ATOM    110  O   PHE B  15       9.230 -32.382 -15.104  1.00 87.12           O  
ATOM    111  CG  PHE B  15      11.485 -34.819 -15.658  1.00 87.12           C  
ATOM    112  CD1 PHE B  15      12.042 -33.997 -16.630  1.00 87.12           C  
ATOM    113  CD2 PHE B  15      12.163 -34.991 -14.459  1.00 87.12           C  
ATOM    114  CE1 PHE B  15      13.258 -33.355 -16.409  1.00 87.12           C  
ATOM    115  CE2 PHE B  15      13.379 -34.352 -14.231  1.00 87.12           C  
ATOM    116  CZ  PHE B  15      13.925 -33.535 -15.208  1.00 87.12           C  
ATOM    117  N   VAL B  16       8.619 -33.172 -17.102  1.00 88.08           N  
ATOM    118  CA  VAL B  16       8.668 -31.858 -17.734  1.00 88.08           C  
ATOM    119  C   VAL B  16       7.653 -30.928 -17.072  1.00 88.08           C  
ATOM    120  CB  VAL B  16       8.399 -31.948 -19.252  1.00 88.08           C  
ATOM    121  O   VAL B  16       7.976 -29.788 -16.732  1.00 88.08           O  
ATOM    122  CG1 VAL B  16       8.174 -30.557 -19.844  1.00 88.08           C  
ATOM    123  CG2 VAL B  16       9.556 -32.651 -19.959  1.00 88.08           C  
ATOM    124  N   PHE B  17       6.491 -31.357 -16.798  1.00 86.66           N  
ATOM    125  CA  PHE B  17       5.439 -30.552 -16.190  1.00 86.66           C  
ATOM    126  C   PHE B  17       5.829 -30.126 -14.780  1.00 86.66           C  
ATOM    127  CB  PHE B  17       4.118 -31.327 -16.158  1.00 86.66           C  
ATOM    128  O   PHE B  17       5.693 -28.956 -14.419  1.00 86.66           O  
ATOM    129  CG  PHE B  17       3.252 -31.100 -17.368  1.00 86.66           C  
ATOM    130  CD1 PHE B  17       2.622 -29.878 -17.570  1.00 86.66           C  
ATOM    131  CD2 PHE B  17       3.068 -32.110 -18.303  1.00 86.66           C  
ATOM    132  CE1 PHE B  17       1.820 -29.666 -18.689  1.00 86.66           C  
ATOM    133  CE2 PHE B  17       2.268 -31.906 -19.424  1.00 86.66           C  
ATOM    134  CZ  PHE B  17       1.644 -30.683 -19.614  1.00 86.66           C  
ATOM    135  N   ASN B  18       6.315 -31.036 -14.050  1.00 89.75           N  
ATOM    136  CA  ASN B  18       6.705 -30.731 -12.677  1.00 89.75           C  
ATOM    137  C   ASN B  18       7.954 -29.855 -12.631  1.00 89.75           C  
ATOM    138  CB  ASN B  18       6.930 -32.019 -11.883  1.00 89.75           C  
ATOM    139  O   ASN B  18       8.117 -29.048 -11.715  1.00 89.75           O  
ATOM    140  CG  ASN B  18       5.637 -32.629 -11.381  1.00 89.75           C  
ATOM    141  ND2 ASN B  18       5.227 -33.735 -11.990  1.00 89.75           N  
ATOM    142  OD1 ASN B  18       5.011 -32.111 -10.453  1.00 89.75           O  
ATOM    143  N   PHE B  19       8.731 -30.061 -13.658  1.00 89.81           N  
ATOM    144  CA  PHE B  19       9.924 -29.225 -13.731  1.00 89.81           C  
ATOM    145  C   PHE B  19       9.549 -27.764 -13.945  1.00 89.81           C  
ATOM    146  CB  PHE B  19      10.847 -29.701 -14.858  1.00 89.81           C  
ATOM    147  O   PHE B  19      10.117 -26.872 -13.310  1.00 89.81           O  
ATOM    148  CG  PHE B  19      12.137 -28.932 -14.951  1.00 89.81           C  
ATOM    149  CD1 PHE B  19      12.348 -28.023 -15.980  1.00 89.81           C  
ATOM    150  CD2 PHE B  19      13.140 -29.118 -14.008  1.00 89.81           C  
ATOM    151  CE1 PHE B  19      13.542 -27.310 -16.069  1.00 89.81           C  
ATOM    152  CE2 PHE B  19      14.335 -28.409 -14.090  1.00 89.81           C  
ATOM    153  CZ  PHE B  19      14.534 -27.507 -15.122  1.00 89.81           C  
ATOM    154  N   VAL B  20       8.583 -27.548 -14.778  1.00 89.41           N  
ATOM    155  CA  VAL B  20       8.103 -26.194 -15.035  1.00 89.41           C  
ATOM    156  C   VAL B  20       7.527 -25.598 -13.753  1.00 89.41           C  
ATOM    157  CB  VAL B  20       7.042 -26.171 -16.157  1.00 89.41           C  
ATOM    158  O   VAL B  20       7.814 -24.448 -13.412  1.00 89.41           O  
ATOM    159  CG1 VAL B  20       6.376 -24.799 -16.243  1.00 89.41           C  
ATOM    160  CG2 VAL B  20       7.673 -26.546 -17.497  1.00 89.41           C  
ATOM    161  N   PHE B  21       6.829 -26.380 -13.025  1.00 88.51           N  
ATOM    162  CA  PHE B  21       6.243 -25.931 -11.768  1.00 88.51           C  
ATOM    163  C   PHE B  21       7.328 -25.643 -10.737  1.00 88.51           C  
ATOM    164  CB  PHE B  21       5.267 -26.978 -11.224  1.00 88.51           C  
ATOM    165  O   PHE B  21       7.232 -24.673  -9.981  1.00 88.51           O  
ATOM    166  CG  PHE B  21       3.858 -26.812 -11.725  1.00 88.51           C  
ATOM    167  CD1 PHE B  21       3.051 -25.787 -11.247  1.00 88.51           C  
ATOM    168  CD2 PHE B  21       3.340 -27.683 -12.676  1.00 88.51           C  
ATOM    169  CE1 PHE B  21       1.746 -25.632 -11.709  1.00 88.51           C  
ATOM    170  CE2 PHE B  21       2.037 -27.533 -13.143  1.00 88.51           C  
ATOM    171  CZ  PHE B  21       1.241 -26.508 -12.657  1.00 88.51           C  
ATOM    172  N   TRP B  22       8.308 -26.477 -10.725  1.00 90.24           N  
ATOM    173  CA  TRP B  22       9.434 -26.288  -9.815  1.00 90.24           C  
ATOM    174  C   TRP B  22      10.169 -24.987 -10.120  1.00 90.24           C  
ATOM    175  CB  TRP B  22      10.403 -27.470  -9.905  1.00 90.24           C  
ATOM    176  O   TRP B  22      10.468 -24.208  -9.213  1.00 90.24           O  
ATOM    177  CG  TRP B  22      11.591 -27.354  -8.998  1.00 90.24           C  
ATOM    178  CD1 TRP B  22      11.635 -27.621  -7.658  1.00 90.24           C  
ATOM    179  CD2 TRP B  22      12.909 -26.935  -9.367  1.00 90.24           C  
ATOM    180  CE2 TRP B  22      13.701 -26.972  -8.199  1.00 90.24           C  
ATOM    181  CE3 TRP B  22      13.497 -26.532 -10.574  1.00 90.24           C  
ATOM    182  NE1 TRP B  22      12.901 -27.393  -7.171  1.00 90.24           N  
ATOM    183  CH2 TRP B  22      15.604 -26.231  -9.396  1.00 90.24           C  
ATOM    184  CZ2 TRP B  22      15.054 -26.621  -8.203  1.00 90.24           C  
ATOM    185  CZ3 TRP B  22      14.842 -26.183 -10.575  1.00 90.24           C  
ATOM    186  N   LEU B  23      10.310 -24.655 -11.391  1.00 91.30           N  
ATOM    187  CA  LEU B  23      10.982 -23.425 -11.795  1.00 91.30           C  
ATOM    188  C   LEU B  23      10.138 -22.204 -11.445  1.00 91.30           C  
ATOM    189  CB  LEU B  23      11.275 -23.443 -13.298  1.00 91.30           C  
ATOM    190  O   LEU B  23      10.654 -21.220 -10.909  1.00 91.30           O  
ATOM    191  CG  LEU B  23      12.412 -24.357 -13.756  1.00 91.30           C  
ATOM    192  CD1 LEU B  23      12.499 -24.373 -15.278  1.00 91.30           C  
ATOM    193  CD2 LEU B  23      13.736 -23.910 -13.145  1.00 91.30           C  
ATOM    194  N   ALA B  24       8.881 -22.373 -11.741  1.00 90.82           N  
ATOM    195  CA  ALA B  24       7.963 -21.284 -11.416  1.00 90.82           C  
ATOM    196  C   ALA B  24       7.951 -21.006  -9.916  1.00 90.82           C  
ATOM    197  CB  ALA B  24       6.554 -21.613 -11.904  1.00 90.82           C  
ATOM    198  O   ALA B  24       7.994 -19.848  -9.493  1.00 90.82           O  
ATOM    199  N   GLY B  25       7.951 -22.085  -9.123  1.00 90.51           N  
ATOM    200  CA  GLY B  25       8.026 -21.932  -7.679  1.00 90.51           C  
ATOM    201  C   GLY B  25       9.311 -21.274  -7.214  1.00 90.51           C  
ATOM    202  O   GLY B  25       9.297 -20.451  -6.296  1.00 90.51           O  
ATOM    203  N   GLY B  26      10.351 -21.538  -7.917  1.00 91.80           N  
ATOM    204  CA  GLY B  26      11.627 -20.913  -7.608  1.00 91.80           C  
ATOM    205  C   GLY B  26      11.633 -19.416  -7.852  1.00 91.80           C  
ATOM    206  O   GLY B  26      12.119 -18.647  -7.020  1.00 91.80           O  
ATOM    207  N   VAL B  27      10.991 -19.070  -8.895  1.00 91.62           N  
ATOM    208  CA  VAL B  27      10.921 -17.657  -9.254  1.00 91.62           C  
ATOM    209  C   VAL B  27      10.063 -16.907  -8.237  1.00 91.62           C  
ATOM    210  CB  VAL B  27      10.353 -17.461 -10.677  1.00 91.62           C  
ATOM    211  O   VAL B  27      10.473 -15.867  -7.717  1.00 91.62           O  
ATOM    212  CG1 VAL B  27      10.064 -15.985 -10.944  1.00 91.62           C  
ATOM    213  CG2 VAL B  27      11.323 -18.015 -11.719  1.00 91.62           C  
ATOM    214  N   ILE B  28       8.966 -17.516  -7.918  1.00 90.75           N  
ATOM    215  CA  ILE B  28       8.062 -16.889  -6.960  1.00 90.75           C  
ATOM    216  C   ILE B  28       8.758 -16.750  -5.608  1.00 90.75           C  
ATOM    217  CB  ILE B  28       6.752 -17.693  -6.809  1.00 90.75           C  
ATOM    218  O   ILE B  28       8.722 -15.683  -4.991  1.00 90.75           O  
ATOM    219  CG1 ILE B  28       5.953 -17.665  -8.117  1.00 90.75           C  
ATOM    220  CG2 ILE B  28       5.917 -17.152  -5.645  1.00 90.75           C  
ATOM    221  CD1 ILE B  28       4.754 -18.602  -8.131  1.00 90.75           C  
ATOM    222  N   LEU B  29       9.349 -17.759  -5.191  1.00 90.82           N  
ATOM    223  CA  LEU B  29      10.056 -17.747  -3.915  1.00 90.82           C  
ATOM    224  C   LEU B  29      11.189 -16.726  -3.931  1.00 90.82           C  
ATOM    225  CB  LEU B  29      10.611 -19.137  -3.595  1.00 90.82           C  
ATOM    226  O   LEU B  29      11.370 -15.978  -2.968  1.00 90.82           O  
ATOM    227  CG  LEU B  29      11.228 -19.319  -2.208  1.00 90.82           C  
ATOM    228  CD1 LEU B  29      10.149 -19.236  -1.133  1.00 90.82           C  
ATOM    229  CD2 LEU B  29      11.974 -20.646  -2.123  1.00 90.82           C  
ATOM    230  N   GLY B  30      11.885 -16.687  -4.968  1.00 90.93           N  
ATOM    231  CA  GLY B  30      12.965 -15.722  -5.101  1.00 90.93           C  
ATOM    232  C   GLY B  30      12.496 -14.283  -4.995  1.00 90.93           C  
ATOM    233  O   GLY B  30      13.062 -13.496  -4.233  1.00 90.93           O  
ATOM    234  N   VAL B  31      11.432 -14.003  -5.745  1.00 85.72           N  
ATOM    235  CA  VAL B  31      10.882 -12.651  -5.735  1.00 85.72           C  
ATOM    236  C   VAL B  31      10.357 -12.316  -4.341  1.00 85.72           C  
ATOM    237  CB  VAL B  31       9.757 -12.488  -6.782  1.00 85.72           C  
ATOM    238  O   VAL B  31      10.588 -11.216  -3.832  1.00 85.72           O  
ATOM    239  CG1 VAL B  31       9.051 -11.145  -6.611  1.00 85.72           C  
ATOM    240  CG2 VAL B  31      10.321 -12.623  -8.196  1.00 85.72           C  
ATOM    241  N   ALA B  32       9.706 -13.257  -3.755  1.00 86.11           N  
ATOM    242  CA  ALA B  32       9.143 -13.048  -2.423  1.00 86.11           C  
ATOM    243  C   ALA B  32      10.243 -12.781  -1.399  1.00 86.11           C  
ATOM    244  CB  ALA B  32       8.310 -14.256  -2.002  1.00 86.11           C  
ATOM    245  O   ALA B  32      10.127 -11.867  -0.578  1.00 86.11           O  
ATOM    246  N   LEU B  33      11.256 -13.559  -1.492  1.00 87.14           N  
ATOM    247  CA  LEU B  33      12.365 -13.391  -0.560  1.00 87.14           C  
ATOM    248  C   LEU B  33      13.070 -12.058  -0.789  1.00 87.14           C  
ATOM    249  CB  LEU B  33      13.364 -14.542  -0.702  1.00 87.14           C  
ATOM    250  O   LEU B  33      13.503 -11.408   0.165  1.00 87.14           O  
ATOM    251  CG  LEU B  33      12.939 -15.886  -0.110  1.00 87.14           C  
ATOM    252  CD1 LEU B  33      13.929 -16.977  -0.506  1.00 87.14           C  
ATOM    253  CD2 LEU B  33      12.822 -15.789   1.408  1.00 87.14           C  
ATOM    254  N   TRP B  34      13.146 -11.728  -2.093  1.00 84.21           N  
ATOM    255  CA  TRP B  34      13.736 -10.434  -2.421  1.00 84.21           C  
ATOM    256  C   TRP B  34      12.920  -9.295  -1.819  1.00 84.21           C  
ATOM    257  CB  TRP B  34      13.837 -10.259  -3.939  1.00 84.21           C  
ATOM    258  O   TRP B  34      13.482  -8.341  -1.276  1.00 84.21           O  
ATOM    259  CG  TRP B  34      14.367  -8.923  -4.364  1.00 84.21           C  
ATOM    260  CD1 TRP B  34      15.648  -8.463  -4.229  1.00 84.21           C  
ATOM    261  CD2 TRP B  34      13.627  -7.870  -4.989  1.00 84.21           C  
ATOM    262  CE2 TRP B  34      14.523  -6.800  -5.206  1.00 84.21           C  
ATOM    263  CE3 TRP B  34      12.291  -7.728  -5.388  1.00 84.21           C  
ATOM    264  NE1 TRP B  34      15.748  -7.187  -4.733  1.00 84.21           N  
ATOM    265  CH2 TRP B  34      12.814  -5.489  -6.186  1.00 84.21           C  
ATOM    266  CZ2 TRP B  34      14.126  -5.603  -5.805  1.00 84.21           C  
ATOM    267  CZ3 TRP B  34      11.898  -6.535  -5.985  1.00 84.21           C  
ATOM    268  N   LEU B  35      11.651  -9.429  -1.906  1.00 77.42           N  
ATOM    269  CA  LEU B  35      10.768  -8.405  -1.360  1.00 77.42           C  
ATOM    270  C   LEU B  35      10.871  -8.353   0.161  1.00 77.42           C  
ATOM    271  CB  LEU B  35       9.319  -8.668  -1.776  1.00 77.42           C  
ATOM    272  O   LEU B  35      10.805  -7.275   0.755  1.00 77.42           O  
ATOM    273  CG  LEU B  35       8.931  -8.238  -3.192  1.00 77.42           C  
ATOM    274  CD1 LEU B  35       7.769  -9.083  -3.703  1.00 77.42           C  
ATOM    275  CD2 LEU B  35       8.576  -6.756  -3.222  1.00 77.42           C  
ATOM    276  N   ARG B  36      11.045  -9.511   0.773  1.00 78.14           N  
ATOM    277  CA  ARG B  36      11.107  -9.599   2.228  1.00 78.14           C  
ATOM    278  C   ARG B  36      12.431  -9.055   2.754  1.00 78.14           C  
ATOM    279  CB  ARG B  36      10.916 -11.046   2.688  1.00 78.14           C  
ATOM    280  O   ARG B  36      12.474  -8.437   3.820  1.00 78.14           O  
ATOM    281  CG  ARG B  36      11.080 -11.243   4.187  1.00 78.14           C  
ATOM    282  CD  ARG B  36       9.980 -10.543   4.971  1.00 78.14           C  
ATOM    283  NE  ARG B  36      10.102 -10.786   6.406  1.00 78.14           N  
ATOM    284  NH1 ARG B  36       9.243  -8.737   7.037  1.00 78.14           N  
ATOM    285  NH2 ARG B  36       9.904 -10.247   8.630  1.00 78.14           N  
ATOM    286  CZ  ARG B  36       9.750  -9.923   7.354  1.00 78.14           C  
ATOM    287  N   HIS B  37      13.492  -9.349   2.160  1.00 72.69           N  
ATOM    288  CA  HIS B  37      14.812  -9.021   2.686  1.00 72.69           C  
ATOM    289  C   HIS B  37      15.234  -7.613   2.278  1.00 72.69           C  
ATOM    290  CB  HIS B  37      15.848 -10.039   2.206  1.00 72.69           C  
ATOM    291  O   HIS B  37      16.351  -7.184   2.576  1.00 72.69           O  
ATOM    292  CG  HIS B  37      16.964 -10.263   3.176  1.00 72.69           C  
ATOM    293  CD2 HIS B  37      18.279  -9.949   3.107  1.00 72.69           C  
ATOM    294  ND1 HIS B  37      16.779 -10.886   4.391  1.00 72.69           N  
ATOM    295  CE1 HIS B  37      17.936 -10.945   5.030  1.00 72.69           C  
ATOM    296  NE2 HIS B  37      18.862 -10.383   4.272  1.00 72.69           N  
ATOM    297  N   ASP B  38      14.493  -6.906   1.666  1.00 59.88           N  
ATOM    298  CA  ASP B  38      14.860  -5.513   1.429  1.00 59.88           C  
ATOM    299  C   ASP B  38      14.970  -4.742   2.743  1.00 59.88           C  
ATOM    300  CB  ASP B  38      13.841  -4.839   0.508  1.00 59.88           C  
ATOM    301  O   ASP B  38      14.048  -4.765   3.561  1.00 59.88           O  
ATOM    302  CG  ASP B  38      14.406  -3.629  -0.217  1.00 59.88           C  
ATOM    303  OD1 ASP B  38      14.921  -2.705   0.449  1.00 59.88           O  
ATOM    304  OD2 ASP B  38      14.333  -3.599  -1.464  1.00 59.88           O  
ATOM    305  N   PRO B  39      16.320  -4.508   3.163  1.00 51.75           N  
ATOM    306  CA  PRO B  39      16.563  -3.799   4.421  1.00 51.75           C  
ATOM    307  C   PRO B  39      15.589  -2.644   4.646  1.00 51.75           C  
ATOM    308  CB  PRO B  39      17.995  -3.282   4.262  1.00 51.75           C  
ATOM    309  O   PRO B  39      15.210  -2.365   5.786  1.00 51.75           O  
ATOM    310  CG  PRO B  39      18.408  -3.713   2.892  1.00 51.75           C  
ATOM    311  CD  PRO B  39      17.273  -4.475   2.270  1.00 51.75           C  
ATOM    312  N   GLN B  40      15.268  -1.974   3.514  1.00 45.16           N  
ATOM    313  CA  GLN B  40      14.396  -0.808   3.606  1.00 45.16           C  
ATOM    314  C   GLN B  40      12.966  -1.216   3.946  1.00 45.16           C  
ATOM    315  CB  GLN B  40      14.420  -0.016   2.298  1.00 45.16           C  
ATOM    316  O   GLN B  40      12.260  -0.493   4.652  1.00 45.16           O  
ATOM    317  CG  GLN B  40      15.650   0.867   2.135  1.00 45.16           C  
ATOM    318  CD  GLN B  40      15.462   1.948   1.088  1.00 45.16           C  
ATOM    319  NE2 GLN B  40      16.360   2.927   1.078  1.00 45.16           N  
ATOM    320  OE1 GLN B  40      14.518   1.903   0.292  1.00 45.16           O  
ATOM    321  N   THR B  41      12.590  -2.407   3.494  1.00 43.18           N  
ATOM    322  CA  THR B  41      11.284  -2.948   3.853  1.00 43.18           C  
ATOM    323  C   THR B  41      11.270  -3.405   5.309  1.00 43.18           C  
ATOM    324  CB  THR B  41      10.897  -4.125   2.939  1.00 43.18           C  
ATOM    325  O   THR B  41      10.258  -3.264   5.999  1.00 43.18           O  
ATOM    326  CG2 THR B  41       9.775  -3.733   1.982  1.00 43.18           C  
ATOM    327  OG1 THR B  41      12.041  -4.527   2.176  1.00 43.18           O  
ATOM    328  N   THR B  42      12.518  -3.843   5.699  1.00 38.48           N  
ATOM    329  CA  THR B  42      12.665  -4.339   7.063  1.00 38.48           C  
ATOM    330  C   THR B  42      12.616  -3.189   8.065  1.00 38.48           C  
ATOM    331  CB  THR B  42      13.982  -5.118   7.236  1.00 38.48           C  
ATOM    332  O   THR B  42      12.070  -3.335   9.160  1.00 38.48           O  
ATOM    333  CG2 THR B  42      13.723  -6.524   7.767  1.00 38.48           C  
ATOM    334  OG1 THR B  42      14.644  -5.213   5.968  1.00 38.48           O  
ATOM    335  N   ASN B  43      13.326  -2.063   7.717  1.00 33.45           N  
ATOM    336  CA  ASN B  43      13.285  -0.937   8.644  1.00 33.45           C  
ATOM    337  C   ASN B  43      11.857  -0.449   8.870  1.00 33.45           C  
ATOM    338  CB  ASN B  43      14.164   0.208   8.137  1.00 33.45           C  
ATOM    339  O   ASN B  43      11.529   0.044   9.951  1.00 33.45           O  
ATOM    340  CG  ASN B  43      15.614   0.059   8.552  1.00 33.45           C  
ATOM    341  ND2 ASN B  43      16.519   0.607   7.749  1.00 33.45           N  
ATOM    342  OD1 ASN B  43      15.919  -0.544   9.584  1.00 33.45           O  
ATOM    343  N   LEU B  44      11.075  -0.583   7.836  1.00 29.82           N  
ATOM    344  CA  LEU B  44       9.654  -0.292   7.996  1.00 29.82           C  
ATOM    345  C   LEU B  44       9.002  -1.277   8.960  1.00 29.82           C  
ATOM    346  CB  LEU B  44       8.942  -0.338   6.642  1.00 29.82           C  
ATOM    347  O   LEU B  44       8.003  -0.952   9.606  1.00 29.82           O  
ATOM    348  CG  LEU B  44       7.878   0.734   6.398  1.00 29.82           C  
ATOM    349  CD1 LEU B  44       8.409   1.802   5.448  1.00 29.82           C  
ATOM    350  CD2 LEU B  44       6.602   0.106   5.846  1.00 29.82           C  
ATOM    351  N   LEU B  45       9.653  -2.585   8.952  1.00 32.35           N  
ATOM    352  CA  LEU B  45       9.197  -3.661   9.824  1.00 32.35           C  
ATOM    353  C   LEU B  45       9.270  -3.242  11.288  1.00 32.35           C  
ATOM    354  CB  LEU B  45      10.033  -4.924   9.600  1.00 32.35           C  
ATOM    355  O   LEU B  45       8.379  -3.567  12.077  1.00 32.35           O  
ATOM    356  CG  LEU B  45       9.256  -6.230   9.426  1.00 32.35           C  
ATOM    357  CD1 LEU B  45       8.707  -6.334   8.007  1.00 32.35           C  
ATOM    358  CD2 LEU B  45      10.142  -7.427   9.751  1.00 32.35           C  
ATOM    359  N   TYR B  46      10.489  -2.723  11.628  1.00 28.32           N  
ATOM    360  CA  TYR B  46      10.709  -2.367  13.026  1.00 28.32           C  
ATOM    361  C   TYR B  46      10.034  -1.043  13.364  1.00 28.32           C  
ATOM    362  CB  TYR B  46      12.208  -2.282  13.329  1.00 28.32           C  
ATOM    363  O   TYR B  46      10.110  -0.574  14.502  1.00 28.32           O  
ATOM    364  CG  TYR B  46      12.808  -3.586  13.794  1.00 28.32           C  
ATOM    365  CD1 TYR B  46      12.767  -3.955  15.137  1.00 28.32           C  
ATOM    366  CD2 TYR B  46      13.418  -4.452  12.893  1.00 28.32           C  
ATOM    367  CE1 TYR B  46      13.321  -5.155  15.570  1.00 28.32           C  
ATOM    368  CE2 TYR B  46      13.975  -5.654  13.315  1.00 28.32           C  
ATOM    369  OH  TYR B  46      14.471  -7.186  15.077  1.00 28.32           O  
ATOM    370  CZ  TYR B  46      13.921  -5.997  14.653  1.00 28.32           C  
ATOM    371  N   LEU B  47       9.667  -0.281  12.356  1.00 25.86           N  
ATOM    372  CA  LEU B  47       8.934   0.909  12.774  1.00 25.86           C  
ATOM    373  C   LEU B  47       7.602   0.530  13.412  1.00 25.86           C  
ATOM    374  CB  LEU B  47       8.696   1.838  11.582  1.00 25.86           C  
ATOM    375  O   LEU B  47       6.767  -0.118  12.778  1.00 25.86           O  
ATOM    376  CG  LEU B  47       9.676   3.002  11.423  1.00 25.86           C  
ATOM    377  CD1 LEU B  47      10.317   2.971  10.040  1.00 25.86           C  
ATOM    378  CD2 LEU B  47       8.970   4.332  11.661  1.00 25.86           C  
ATOM    379  N   GLU B  48       7.631   0.147  14.629  1.00 28.92           N  
ATOM    380  CA  GLU B  48       6.513   0.120  15.567  1.00 28.92           C  
ATOM    381  C   GLU B  48       5.667   1.384  15.453  1.00 28.92           C  
ATOM    382  CB  GLU B  48       7.020  -0.046  17.002  1.00 28.92           C  
ATOM    383  O   GLU B  48       6.147   2.486  15.726  1.00 28.92           O  
ATOM    384  CG  GLU B  48       6.028  -0.734  17.929  1.00 28.92           C  
ATOM    385  CD  GLU B  48       6.669  -1.787  18.818  1.00 28.92           C  
ATOM    386  OE1 GLU B  48       6.036  -2.210  19.812  1.00 28.92           O  
ATOM    387  OE2 GLU B  48       7.815  -2.192  18.519  1.00 28.92           O  
ATOM    388  N   LEU B  49       5.199   1.762  14.187  1.00 24.43           N  
ATOM    389  CA  LEU B  49       4.233   2.855  14.184  1.00 24.43           C  
ATOM    390  C   LEU B  49       3.076   2.560  15.133  1.00 24.43           C  
ATOM    391  CB  LEU B  49       3.700   3.096  12.770  1.00 24.43           C  
ATOM    392  O   LEU B  49       2.386   1.549  14.981  1.00 24.43           O  
ATOM    393  CG  LEU B  49       4.184   4.368  12.071  1.00 24.43           C  
ATOM    394  CD1 LEU B  49       5.535   4.126  11.406  1.00 24.43           C  
ATOM    395  CD2 LEU B  49       3.156   4.841  11.048  1.00 24.43           C  
ATOM    396  N   GLY B  50       3.163   3.269  16.376  1.00 30.36           N  
ATOM    397  CA  GLY B  50       2.326   3.191  17.562  1.00 30.36           C  
ATOM    398  C   GLY B  50       1.769   1.802  17.810  1.00 30.36           C  
ATOM    399  O   GLY B  50       2.397   0.803  17.455  1.00 30.36           O  
ATOM    400  N   ASP B  51       0.667   1.818  18.591  1.00 32.18           N  
ATOM    401  CA  ASP B  51      -0.115   0.694  19.097  1.00 32.18           C  
ATOM    402  C   ASP B  51      -0.813  -0.046  17.958  1.00 32.18           C  
ATOM    403  CB  ASP B  51      -1.145   1.175  20.121  1.00 32.18           C  
ATOM    404  O   ASP B  51      -1.589  -0.973  18.197  1.00 32.18           O  
ATOM    405  CG  ASP B  51      -0.615   1.166  21.544  1.00 32.18           C  
ATOM    406  OD1 ASP B  51       0.205   0.286  21.884  1.00 32.18           O  
ATOM    407  OD2 ASP B  51      -1.024   2.046  22.333  1.00 32.18           O  
ATOM    408  N   LYS B  52      -1.159   0.720  16.769  1.00 32.99           N  
ATOM    409  CA  LYS B  52      -1.969  -0.082  15.857  1.00 32.99           C  
ATOM    410  C   LYS B  52      -1.093  -0.980  14.988  1.00 32.99           C  
ATOM    411  CB  LYS B  52      -2.834   0.818  14.974  1.00 32.99           C  
ATOM    412  O   LYS B  52       0.006  -0.586  14.589  1.00 32.99           O  
ATOM    413  CG  LYS B  52      -4.036   1.416  15.690  1.00 32.99           C  
ATOM    414  CD  LYS B  52      -4.942   2.171  14.726  1.00 32.99           C  
ATOM    415  CE  LYS B  52      -6.107   2.831  15.452  1.00 32.99           C  
ATOM    416  NZ  LYS B  52      -7.072   3.456  14.498  1.00 32.99           N  
ATOM    417  N   PRO B  53      -1.337  -2.238  14.939  1.00 33.27           N  
ATOM    418  CA  PRO B  53      -0.574  -3.151  14.084  1.00 33.27           C  
ATOM    419  C   PRO B  53      -0.330  -2.585  12.687  1.00 33.27           C  
ATOM    420  CB  PRO B  53      -1.461  -4.398  14.021  1.00 33.27           C  
ATOM    421  O   PRO B  53      -1.151  -1.820  12.174  1.00 33.27           O  
ATOM    422  CG  PRO B  53      -2.766  -3.969  14.610  1.00 33.27           C  
ATOM    423  CD  PRO B  53      -2.599  -2.592  15.186  1.00 33.27           C  
ATOM    424  N   ALA B  54       0.821  -1.894  12.254  1.00 36.05           N  
ATOM    425  CA  ALA B  54       1.172  -1.655  10.857  1.00 36.05           C  
ATOM    426  C   ALA B  54       0.347  -2.538   9.926  1.00 36.05           C  
ATOM    427  CB  ALA B  54       2.662  -1.897  10.633  1.00 36.05           C  
ATOM    428  O   ALA B  54       0.150  -3.725  10.199  1.00 36.05           O  
ATOM    429  N   PRO B  55      -0.550  -1.845   9.198  1.00 45.62           N  
ATOM    430  CA  PRO B  55      -1.266  -2.834   8.389  1.00 45.62           C  
ATOM    431  C   PRO B  55      -0.341  -3.900   7.805  1.00 45.62           C  
ATOM    432  CB  PRO B  55      -1.898  -1.991   7.278  1.00 45.62           C  
ATOM    433  O   PRO B  55       0.684  -3.570   7.204  1.00 45.62           O  
ATOM    434  CG  PRO B  55      -1.369  -0.611   7.499  1.00 45.62           C  
ATOM    435  CD  PRO B  55      -0.503  -0.622   8.726  1.00 45.62           C  
ATOM    436  N   ASN B  56      -0.058  -4.957   8.638  1.00 51.93           N  
ATOM    437  CA  ASN B  56       0.610  -6.241   8.459  1.00 51.93           C  
ATOM    438  C   ASN B  56       0.189  -6.915   7.156  1.00 51.93           C  
ATOM    439  CB  ASN B  56       0.329  -7.163   9.648  1.00 51.93           C  
ATOM    440  O   ASN B  56       0.621  -8.031   6.862  1.00 51.93           O  
ATOM    441  CG  ASN B  56       1.589  -7.548  10.399  1.00 51.93           C  
ATOM    442  ND2 ASN B  56       1.426  -8.289  11.489  1.00 51.93           N  
ATOM    443  OD1 ASN B  56       2.698  -7.181  10.004  1.00 51.93           O  
ATOM    444  N   THR B  57      -0.537  -5.837   6.384  1.00 59.64           N  
ATOM    445  CA  THR B  57      -1.068  -6.559   5.234  1.00 59.64           C  
ATOM    446  C   THR B  57       0.019  -6.782   4.186  1.00 59.64           C  
ATOM    447  CB  THR B  57      -2.251  -5.806   4.598  1.00 59.64           C  
ATOM    448  O   THR B  57       0.074  -7.840   3.555  1.00 59.64           O  
ATOM    449  CG2 THR B  57      -3.122  -6.746   3.771  1.00 59.64           C  
ATOM    450  OG1 THR B  57      -3.049  -5.221   5.634  1.00 59.64           O  
ATOM    451  N   PHE B  58       0.928  -5.730   4.083  1.00 63.34           N  
ATOM    452  CA  PHE B  58       1.991  -5.880   3.096  1.00 63.34           C  
ATOM    453  C   PHE B  58       2.865  -7.084   3.420  1.00 63.34           C  
ATOM    454  CB  PHE B  58       2.847  -4.611   3.029  1.00 63.34           C  
ATOM    455  O   PHE B  58       3.114  -7.929   2.557  1.00 63.34           O  
ATOM    456  CG  PHE B  58       3.948  -4.675   2.005  1.00 63.34           C  
ATOM    457  CD1 PHE B  58       5.259  -4.931   2.389  1.00 63.34           C  
ATOM    458  CD2 PHE B  58       3.672  -4.480   0.658  1.00 63.34           C  
ATOM    459  CE1 PHE B  58       6.280  -4.990   1.443  1.00 63.34           C  
ATOM    460  CE2 PHE B  58       4.687  -4.538  -0.292  1.00 63.34           C  
ATOM    461  CZ  PHE B  58       5.990  -4.792   0.102  1.00 63.34           C  
ATOM    462  N   TYR B  59       3.142  -7.244   4.584  1.00 65.24           N  
ATOM    463  CA  TYR B  59       4.023  -8.331   4.996  1.00 65.24           C  
ATOM    464  C   TYR B  59       3.293  -9.668   4.963  1.00 65.24           C  
ATOM    465  CB  TYR B  59       4.575  -8.072   6.401  1.00 65.24           C  
ATOM    466  O   TYR B  59       3.869 -10.688   4.578  1.00 65.24           O  
ATOM    467  CG  TYR B  59       5.743  -7.116   6.428  1.00 65.24           C  
ATOM    468  CD1 TYR B  59       7.022  -7.538   6.075  1.00 65.24           C  
ATOM    469  CD2 TYR B  59       5.569  -5.789   6.807  1.00 65.24           C  
ATOM    470  CE1 TYR B  59       8.102  -6.661   6.100  1.00 65.24           C  
ATOM    471  CE2 TYR B  59       6.641  -4.903   6.836  1.00 65.24           C  
ATOM    472  OH  TYR B  59       8.966  -4.475   6.508  1.00 65.24           O  
ATOM    473  CZ  TYR B  59       7.901  -5.348   6.481  1.00 65.24           C  
ATOM    474  N   VAL B  60       2.088  -9.523   5.347  1.00 73.32           N  
ATOM    475  CA  VAL B  60       1.295 -10.746   5.289  1.00 73.32           C  
ATOM    476  C   VAL B  60       1.259 -11.271   3.855  1.00 73.32           C  
ATOM    477  CB  VAL B  60      -0.142 -10.516   5.808  1.00 73.32           C  
ATOM    478  O   VAL B  60       1.413 -12.473   3.624  1.00 73.32           O  
ATOM    479  CG1 VAL B  60      -1.012 -11.745   5.554  1.00 73.32           C  
ATOM    480  CG2 VAL B  60      -0.122 -10.171   7.296  1.00 73.32           C  
ATOM    481  N   GLY B  61       1.152 -10.373   2.960  1.00 75.20           N  
ATOM    482  CA  GLY B  61       1.158 -10.771   1.561  1.00 75.20           C  
ATOM    483  C   GLY B  61       2.461 -11.417   1.130  1.00 75.20           C  
ATOM    484  O   GLY B  61       2.454 -12.449   0.455  1.00 75.20           O  
ATOM    485  N   ILE B  62       3.496 -10.909   1.643  1.00 78.46           N  
ATOM    486  CA  ILE B  62       4.811 -11.424   1.277  1.00 78.46           C  
ATOM    487  C   ILE B  62       5.006 -12.814   1.878  1.00 78.46           C  
ATOM    488  CB  ILE B  62       5.939 -10.476   1.741  1.00 78.46           C  
ATOM    489  O   ILE B  62       5.485 -13.728   1.202  1.00 78.46           O  
ATOM    490  CG1 ILE B  62       5.858  -9.142   0.990  1.00 78.46           C  
ATOM    491  CG2 ILE B  62       7.309 -11.132   1.548  1.00 78.46           C  
ATOM    492  CD1 ILE B  62       6.849  -8.095   1.480  1.00 78.46           C  
ATOM    493  N   TYR B  63       4.559 -12.990   3.058  1.00 81.19           N  
ATOM    494  CA  TYR B  63       4.700 -14.288   3.708  1.00 81.19           C  
ATOM    495  C   TYR B  63       3.855 -15.344   3.006  1.00 81.19           C  
ATOM    496  CB  TYR B  63       4.300 -14.197   5.184  1.00 81.19           C  
ATOM    497  O   TYR B  63       4.263 -16.503   2.895  1.00 81.19           O  
ATOM    498  CG  TYR B  63       5.382 -13.630   6.072  1.00 81.19           C  
ATOM    499  CD1 TYR B  63       6.617 -14.262   6.188  1.00 81.19           C  
ATOM    500  CD2 TYR B  63       5.170 -12.461   6.795  1.00 81.19           C  
ATOM    501  CE1 TYR B  63       7.616 -13.744   7.006  1.00 81.19           C  
ATOM    502  CE2 TYR B  63       6.161 -11.934   7.616  1.00 81.19           C  
ATOM    503  OH  TYR B  63       8.364 -12.064   8.526  1.00 81.19           O  
ATOM    504  CZ  TYR B  63       7.379 -12.581   7.715  1.00 81.19           C  
ATOM    505  N   ILE B  64       2.751 -14.898   2.555  1.00 83.17           N  
ATOM    506  CA  ILE B  64       1.906 -15.816   1.799  1.00 83.17           C  
ATOM    507  C   ILE B  64       2.617 -16.230   0.512  1.00 83.17           C  
ATOM    508  CB  ILE B  64       0.534 -15.184   1.474  1.00 83.17           C  
ATOM    509  O   ILE B  64       2.639 -17.412   0.161  1.00 83.17           O  
ATOM    510  CG1 ILE B  64      -0.294 -15.020   2.753  1.00 83.17           C  
ATOM    511  CG2 ILE B  64      -0.217 -16.026   0.439  1.00 83.17           C  
ATOM    512  CD1 ILE B  64      -1.595 -14.253   2.554  1.00 83.17           C  
ATOM    513  N   LEU B  65       3.272 -15.331  -0.072  1.00 87.01           N  
ATOM    514  CA  LEU B  65       3.981 -15.615  -1.315  1.00 87.01           C  
ATOM    515  C   LEU B  65       5.160 -16.550  -1.067  1.00 87.01           C  
ATOM    516  CB  LEU B  65       4.472 -14.316  -1.960  1.00 87.01           C  
ATOM    517  O   LEU B  65       5.423 -17.450  -1.867  1.00 87.01           O  
ATOM    518  CG  LEU B  65       3.456 -13.558  -2.816  1.00 87.01           C  
ATOM    519  CD1 LEU B  65       4.015 -12.199  -3.224  1.00 87.01           C  
ATOM    520  CD2 LEU B  65       3.076 -14.377  -4.046  1.00 87.01           C  
ATOM    521  N   ILE B  66       5.828 -16.365   0.035  1.00 88.95           N  
ATOM    522  CA  ILE B  66       6.943 -17.234   0.398  1.00 88.95           C  
ATOM    523  C   ILE B  66       6.438 -18.659   0.609  1.00 88.95           C  
ATOM    524  CB  ILE B  66       7.665 -16.727   1.666  1.00 88.95           C  
ATOM    525  O   ILE B  66       7.014 -19.613   0.080  1.00 88.95           O  
ATOM    526  CG1 ILE B  66       8.396 -15.411   1.374  1.00 88.95           C  
ATOM    527  CG2 ILE B  66       8.637 -17.787   2.194  1.00 88.95           C  
ATOM    528  CD1 ILE B  66       9.018 -14.763   2.604  1.00 88.95           C  
ATOM    529  N   ALA B  67       5.340 -18.719   1.295  1.00 89.90           N  
ATOM    530  CA  ALA B  67       4.763 -20.031   1.576  1.00 89.90           C  
ATOM    531  C   ALA B  67       4.344 -20.733   0.287  1.00 89.90           C  
ATOM    532  CB  ALA B  67       3.570 -19.897   2.518  1.00 89.90           C  
ATOM    533  O   ALA B  67       4.689 -21.896   0.066  1.00 89.90           O  
ATOM    534  N   VAL B  68       3.646 -20.053  -0.541  1.00 90.11           N  
ATOM    535  CA  VAL B  68       3.158 -20.621  -1.794  1.00 90.11           C  
ATOM    536  C   VAL B  68       4.340 -21.013  -2.678  1.00 90.11           C  
ATOM    537  CB  VAL B  68       2.236 -19.634  -2.543  1.00 90.11           C  
ATOM    538  O   VAL B  68       4.364 -22.110  -3.242  1.00 90.11           O  
ATOM    539  CG1 VAL B  68       1.925 -20.146  -3.949  1.00 90.11           C  
ATOM    540  CG2 VAL B  68       0.946 -19.408  -1.757  1.00 90.11           C  
ATOM    541  N   GLY B  69       5.347 -20.176  -2.732  1.00 91.42           N  
ATOM    542  CA  GLY B  69       6.526 -20.489  -3.523  1.00 91.42           C  
ATOM    543  C   GLY B  69       7.286 -21.696  -3.009  1.00 91.42           C  
ATOM    544  O   GLY B  69       7.681 -22.566  -3.788  1.00 91.42           O  
ATOM    545  N   ALA B  70       7.380 -21.758  -1.749  1.00 93.10           N  
ATOM    546  CA  ALA B  70       8.091 -22.877  -1.136  1.00 93.10           C  
ATOM    547  C   ALA B  70       7.368 -24.195  -1.395  1.00 93.10           C  
ATOM    548  CB  ALA B  70       8.252 -22.647   0.364  1.00 93.10           C  
ATOM    549  O   ALA B  70       7.989 -25.184  -1.793  1.00 93.10           O  
ATOM    550  N   VAL B  71       6.070 -24.165  -1.199  1.00 92.49           N  
ATOM    551  CA  VAL B  71       5.272 -25.371  -1.394  1.00 92.49           C  
ATOM    552  C   VAL B  71       5.337 -25.802  -2.858  1.00 92.49           C  
ATOM    553  CB  VAL B  71       3.803 -25.154  -0.968  1.00 92.49           C  
ATOM    554  O   VAL B  71       5.538 -26.982  -3.155  1.00 92.49           O  
ATOM    555  CG1 VAL B  71       2.927 -26.313  -1.441  1.00 92.49           C  
ATOM    556  CG2 VAL B  71       3.706 -24.993   0.548  1.00 92.49           C  
ATOM    557  N   MET B  72       5.212 -24.906  -3.717  1.00 90.99           N  
ATOM    558  CA  MET B  72       5.257 -25.199  -5.147  1.00 90.99           C  
ATOM    559  C   MET B  72       6.609 -25.783  -5.540  1.00 90.99           C  
ATOM    560  CB  MET B  72       4.975 -23.937  -5.964  1.00 90.99           C  
ATOM    561  O   MET B  72       6.677 -26.713  -6.346  1.00 90.99           O  
ATOM    562  CG  MET B  72       3.504 -23.732  -6.287  1.00 90.99           C  
ATOM    563  SD  MET B  72       3.239 -22.448  -7.571  1.00 90.99           S  
ATOM    564  CE  MET B  72       2.492 -21.137  -6.563  1.00 90.99           C  
ATOM    565  N   MET B  73       7.636 -25.251  -4.985  1.00 92.03           N  
ATOM    566  CA  MET B  73       8.980 -25.746  -5.271  1.00 92.03           C  
ATOM    567  C   MET B  73       9.163 -27.163  -4.738  1.00 92.03           C  
ATOM    568  CB  MET B  73      10.035 -24.818  -4.664  1.00 92.03           C  
ATOM    569  O   MET B  73       9.703 -28.026  -5.432  1.00 92.03           O  
ATOM    570  CG  MET B  73      11.425 -25.006  -5.248  1.00 92.03           C  
ATOM    571  SD  MET B  73      12.650 -23.838  -4.538  1.00 92.03           S  
ATOM    572  CE  MET B  73      12.890 -24.583  -2.901  1.00 92.03           C  
ATOM    573  N   PHE B  74       8.677 -27.358  -3.605  1.00 92.84           N  
ATOM    574  CA  PHE B  74       8.815 -28.660  -2.963  1.00 92.84           C  
ATOM    575  C   PHE B  74       8.024 -29.722  -3.716  1.00 92.84           C  
ATOM    576  CB  PHE B  74       8.349 -28.593  -1.505  1.00 92.84           C  
ATOM    577  O   PHE B  74       8.564 -30.773  -4.068  1.00 92.84           O  
ATOM    578  CG  PHE B  74       8.406 -29.915  -0.788  1.00 92.84           C  
ATOM    579  CD1 PHE B  74       7.246 -30.639  -0.542  1.00 92.84           C  
ATOM    580  CD2 PHE B  74       9.621 -30.435  -0.361  1.00 92.84           C  
ATOM    581  CE1 PHE B  74       7.296 -31.863   0.121  1.00 92.84           C  
ATOM    582  CE2 PHE B  74       9.679 -31.657   0.302  1.00 92.84           C  
ATOM    583  CZ  PHE B  74       8.515 -32.369   0.543  1.00 92.84           C  
ATOM    584  N   VAL B  75       6.789 -29.411  -3.974  1.00 91.84           N  
ATOM    585  CA  VAL B  75       5.916 -30.367  -4.648  1.00 91.84           C  
ATOM    586  C   VAL B  75       6.436 -30.638  -6.058  1.00 91.84           C  
ATOM    587  CB  VAL B  75       4.457 -29.861  -4.706  1.00 91.84           C  
ATOM    588  O   VAL B  75       6.415 -31.779  -6.525  1.00 91.84           O  
ATOM    589  CG1 VAL B  75       3.597 -30.791  -5.559  1.00 91.84           C  
ATOM    590  CG2 VAL B  75       3.880 -29.738  -3.297  1.00 91.84           C  
ATOM    591  N   GLY B  76       6.925 -29.597  -6.758  1.00 90.42           N  
ATOM    592  CA  GLY B  76       7.520 -29.788  -8.071  1.00 90.42           C  
ATOM    593  C   GLY B  76       8.753 -30.671  -8.045  1.00 90.42           C  
ATOM    594  O   GLY B  76       8.935 -31.518  -8.922  1.00 90.42           O  
ATOM    595  N   PHE B  77       9.514 -30.482  -7.012  1.00 90.47           N  
ATOM    596  CA  PHE B  77      10.717 -31.289  -6.847  1.00 90.47           C  
ATOM    597  C   PHE B  77      10.360 -32.754  -6.622  1.00 90.47           C  
ATOM    598  CB  PHE B  77      11.559 -30.769  -5.678  1.00 90.47           C  
ATOM    599  O   PHE B  77      10.956 -33.644  -7.231  1.00 90.47           O  
ATOM    600  CG  PHE B  77      12.765 -31.616  -5.374  1.00 90.47           C  
ATOM    601  CD1 PHE B  77      12.748 -32.521  -4.320  1.00 90.47           C  
ATOM    602  CD2 PHE B  77      13.916 -31.507  -6.143  1.00 90.47           C  
ATOM    603  CE1 PHE B  77      13.863 -33.306  -4.036  1.00 90.47           C  
ATOM    604  CE2 PHE B  77      15.034 -32.288  -5.866  1.00 90.47           C  
ATOM    605  CZ  PHE B  77      15.006 -33.186  -4.811  1.00 90.47           C  
ATOM    606  N   LEU B  78       9.368 -32.985  -5.800  1.00 90.38           N  
ATOM    607  CA  LEU B  78       8.927 -34.351  -5.538  1.00 90.38           C  
ATOM    608  C   LEU B  78       8.422 -35.013  -6.815  1.00 90.38           C  
ATOM    609  CB  LEU B  78       7.828 -34.364  -4.473  1.00 90.38           C  
ATOM    610  O   LEU B  78       8.693 -36.191  -7.058  1.00 90.38           O  
ATOM    611  CG  LEU B  78       8.264 -34.037  -3.044  1.00 90.38           C  
ATOM    612  CD1 LEU B  78       7.056 -34.015  -2.113  1.00 90.38           C  
ATOM    613  CD2 LEU B  78       9.302 -35.043  -2.558  1.00 90.38           C  
ATOM    614  N   GLY B  79       7.786 -34.280  -7.582  1.00 88.26           N  
ATOM    615  CA  GLY B  79       7.270 -34.804  -8.837  1.00 88.26           C  
ATOM    616  C   GLY B  79       8.363 -35.195  -9.813  1.00 88.26           C  
ATOM    617  O   GLY B  79       8.316 -36.275 -10.406  1.00 88.26           O  
ATOM    618  N   CYS B  80       9.398 -34.326  -9.971  1.00 88.39           N  
ATOM    619  CA  CYS B  80      10.497 -34.603 -10.889  1.00 88.39           C  
ATOM    620  C   CYS B  80      11.349 -35.762 -10.386  1.00 88.39           C  
ATOM    621  CB  CYS B  80      11.368 -33.360 -11.072  1.00 88.39           C  
ATOM    622  O   CYS B  80      11.671 -36.677 -11.146  1.00 88.39           O  
ATOM    623  SG  CYS B  80      10.512 -31.981 -11.864  1.00 88.39           S  
ATOM    624  N   TYR B  81      11.621 -35.688  -9.136  1.00 86.79           N  
ATOM    625  CA  TYR B  81      12.443 -36.736  -8.543  1.00 86.79           C  
ATOM    626  C   TYR B  81      11.705 -38.070  -8.536  1.00 86.79           C  
ATOM    627  CB  TYR B  81      12.852 -36.358  -7.117  1.00 86.79           C  
ATOM    628  O   TYR B  81      12.301 -39.118  -8.795  1.00 86.79           O  
ATOM    629  CG  TYR B  81      13.943 -37.230  -6.546  1.00 86.79           C  
ATOM    630  CD1 TYR B  81      13.706 -38.042  -5.439  1.00 86.79           C  
ATOM    631  CD2 TYR B  81      15.214 -37.244  -7.111  1.00 86.79           C  
ATOM    632  CE1 TYR B  81      14.709 -38.846  -4.908  1.00 86.79           C  
ATOM    633  CE2 TYR B  81      16.225 -38.044  -6.589  1.00 86.79           C  
ATOM    634  OH  TYR B  81      16.960 -39.635  -4.968  1.00 86.79           O  
ATOM    635  CZ  TYR B  81      15.963 -38.841  -5.490  1.00 86.79           C  
ATOM    636  N   GLY B  82      10.469 -38.058  -8.265  1.00 84.10           N  
ATOM    637  CA  GLY B  82       9.657 -39.265  -8.292  1.00 84.10           C  
ATOM    638  C   GLY B  82       9.615 -39.924  -9.658  1.00 84.10           C  
ATOM    639  O   GLY B  82       9.667 -41.151  -9.762  1.00 84.10           O  
ATOM    640  N   ALA B  83       9.595 -39.076 -10.707  1.00 82.27           N  
ATOM    641  CA  ALA B  83       9.527 -39.587 -12.073  1.00 82.27           C  
ATOM    642  C   ALA B  83      10.862 -40.191 -12.500  1.00 82.27           C  
ATOM    643  CB  ALA B  83       9.117 -38.477 -13.037  1.00 82.27           C  
ATOM    644  O   ALA B  83      10.900 -41.264 -13.107  1.00 82.27           O  
ATOM    645  N   ILE B  84      11.889 -39.572 -12.061  1.00 81.30           N  
ATOM    646  CA  ILE B  84      13.217 -40.019 -12.464  1.00 81.30           C  
ATOM    647  C   ILE B  84      13.574 -41.308 -11.727  1.00 81.30           C  
ATOM    648  CB  ILE B  84      14.285 -38.935 -12.194  1.00 81.30           C  
ATOM    649  O   ILE B  84      14.089 -42.253 -12.330  1.00 81.30           O  
ATOM    650  CG1 ILE B  84      14.055 -37.722 -13.103  1.00 81.30           C  
ATOM    651  CG2 ILE B  84      15.693 -39.504 -12.385  1.00 81.30           C  
ATOM    652  CD1 ILE B  84      14.976 -36.545 -12.809  1.00 81.30           C  
ATOM    653  N   GLN B  85      13.285 -41.359 -10.461  1.00 81.87           N  
ATOM    654  CA  GLN B  85      13.673 -42.505  -9.644  1.00 81.87           C  
ATOM    655  C   GLN B  85      12.684 -43.655  -9.804  1.00 81.87           C  
ATOM    656  CB  GLN B  85      13.779 -42.104  -8.172  1.00 81.87           C  
ATOM    657  O   GLN B  85      12.946 -44.773  -9.357  1.00 81.87           O  
ATOM    658  CG  GLN B  85      15.079 -41.394  -7.819  1.00 81.87           C  
ATOM    659  CD  GLN B  85      15.427 -41.505  -6.346  1.00 81.87           C  
ATOM    660  NE2 GLN B  85      16.326 -40.644  -5.883  1.00 81.87           N  
ATOM    661  OE1 GLN B  85      14.892 -42.357  -5.631  1.00 81.87           O  
ATOM    662  N   GLU B  86      11.732 -43.470 -10.473  1.00 80.93           N  
ATOM    663  CA  GLU B  86      10.695 -44.478 -10.674  1.00 80.93           C  
ATOM    664  C   GLU B  86      10.363 -45.196  -9.368  1.00 80.93           C  
ATOM    665  CB  GLU B  86      11.130 -45.492 -11.735  1.00 80.93           C  
ATOM    666  O   GLU B  86      10.289 -46.426  -9.332  1.00 80.93           O  
ATOM    667  CG  GLU B  86      11.234 -44.908 -13.137  1.00 80.93           C  
ATOM    668  CD  GLU B  86      11.567 -45.947 -14.196  1.00 80.93           C  
ATOM    669  OE1 GLU B  86      11.694 -45.580 -15.387  1.00 80.93           O  
ATOM    670  OE2 GLU B  86      11.702 -47.136 -13.833  1.00 80.93           O  
ATOM    671  N   SER B  87      10.283 -44.315  -8.300  1.00 82.95           N  
ATOM    672  CA  SER B  87       9.942 -44.850  -6.986  1.00 82.95           C  
ATOM    673  C   SER B  87       8.450 -44.715  -6.705  1.00 82.95           C  
ATOM    674  CB  SER B  87      10.742 -44.138  -5.894  1.00 82.95           C  
ATOM    675  O   SER B  87       7.893 -43.618  -6.792  1.00 82.95           O  
ATOM    676  OG  SER B  87       9.934 -43.191  -5.216  1.00 82.95           O  
ATOM    677  N   GLN B  88       7.807 -45.837  -6.358  1.00 80.85           N  
ATOM    678  CA  GLN B  88       6.377 -45.848  -6.066  1.00 80.85           C  
ATOM    679  C   GLN B  88       6.061 -45.006  -4.834  1.00 80.85           C  
ATOM    680  CB  GLN B  88       5.882 -47.281  -5.864  1.00 80.85           C  
ATOM    681  O   GLN B  88       5.032 -44.328  -4.786  1.00 80.85           O  
ATOM    682  CG  GLN B  88       5.843 -48.105  -7.144  1.00 80.85           C  
ATOM    683  CD  GLN B  88       4.931 -49.313  -7.037  1.00 80.85           C  
ATOM    684  NE2 GLN B  88       4.303 -49.682  -8.148  1.00 80.85           N  
ATOM    685  OE1 GLN B  88       4.793 -49.910  -5.965  1.00 80.85           O  
ATOM    686  N   CYS B  89       6.968 -45.020  -3.878  1.00 83.30           N  
ATOM    687  CA  CYS B  89       6.757 -44.279  -2.639  1.00 83.30           C  
ATOM    688  C   CYS B  89       6.794 -42.776  -2.890  1.00 83.30           C  
ATOM    689  CB  CYS B  89       7.813 -44.658  -1.601  1.00 83.30           C  
ATOM    690  O   CYS B  89       5.931 -42.041  -2.406  1.00 83.30           O  
ATOM    691  SG  CYS B  89       7.528 -43.928   0.026  1.00 83.30           S  
ATOM    692  N   LEU B  90       7.687 -42.314  -3.646  1.00 86.03           N  
ATOM    693  CA  LEU B  90       7.825 -40.893  -3.946  1.00 86.03           C  
ATOM    694  C   LEU B  90       6.651 -40.398  -4.783  1.00 86.03           C  
ATOM    695  CB  LEU B  90       9.141 -40.627  -4.682  1.00 86.03           C  
ATOM    696  O   LEU B  90       6.107 -39.322  -4.522  1.00 86.03           O  
ATOM    697  CG  LEU B  90       9.569 -39.163  -4.795  1.00 86.03           C  
ATOM    698  CD1 LEU B  90       9.827 -38.577  -3.411  1.00 86.03           C  
ATOM    699  CD2 LEU B  90      10.808 -39.035  -5.675  1.00 86.03           C  
ATOM    700  N   LEU B  91       6.213 -41.153  -5.667  1.00 86.57           N  
ATOM    701  CA  LEU B  91       5.078 -40.795  -6.510  1.00 86.57           C  
ATOM    702  C   LEU B  91       3.781 -40.803  -5.708  1.00 86.57           C  
ATOM    703  CB  LEU B  91       4.965 -41.758  -7.695  1.00 86.57           C  
ATOM    704  O   LEU B  91       2.896 -39.976  -5.941  1.00 86.57           O  
ATOM    705  CG  LEU B  91       4.601 -41.134  -9.043  1.00 86.57           C  
ATOM    706  CD1 LEU B  91       5.808 -40.416  -9.638  1.00 86.57           C  
ATOM    707  CD2 LEU B  91       4.080 -42.199 -10.002  1.00 86.57           C  
ATOM    708  N   GLY B  92       3.753 -41.740  -4.832  1.00 87.49           N  
ATOM    709  CA  GLY B  92       2.611 -41.757  -3.931  1.00 87.49           C  
ATOM    710  C   GLY B  92       2.523 -40.522  -3.055  1.00 87.49           C  
ATOM    711  O   GLY B  92       1.439 -39.969  -2.860  1.00 87.49           O  
ATOM    712  N   THR B  93       3.666 -40.116  -2.523  1.00 87.94           N  
ATOM    713  CA  THR B  93       3.709 -38.896  -1.725  1.00 87.94           C  
ATOM    714  C   THR B  93       3.334 -37.683  -2.571  1.00 87.94           C  
ATOM    715  CB  THR B  93       5.102 -38.683  -1.105  1.00 87.94           C  
ATOM    716  O   THR B  93       2.599 -36.804  -2.116  1.00 87.94           O  
ATOM    717  CG2 THR B  93       5.392 -39.727  -0.032  1.00 87.94           C  
ATOM    718  OG1 THR B  93       6.096 -38.780  -2.132  1.00 87.94           O  
ATOM    719  N   PHE B  94       3.871 -37.625  -3.789  1.00 90.70           N  
ATOM    720  CA  PHE B  94       3.531 -36.560  -4.725  1.00 90.70           C  
ATOM    721  C   PHE B  94       2.026 -36.510  -4.963  1.00 90.70           C  
ATOM    722  CB  PHE B  94       4.266 -36.756  -6.054  1.00 90.70           C  
ATOM    723  O   PHE B  94       1.416 -35.441  -4.888  1.00 90.70           O  
ATOM    724  CG  PHE B  94       3.834 -35.801  -7.134  1.00 90.70           C  
ATOM    725  CD1 PHE B  94       3.091 -36.247  -8.220  1.00 90.70           C  
ATOM    726  CD2 PHE B  94       4.170 -34.455  -7.061  1.00 90.70           C  
ATOM    727  CE1 PHE B  94       2.690 -35.365  -9.221  1.00 90.70           C  
ATOM    728  CE2 PHE B  94       3.772 -33.567  -8.057  1.00 90.70           C  
ATOM    729  CZ  PHE B  94       3.033 -34.025  -9.136  1.00 90.70           C  
ATOM    730  N   PHE B  95       1.450 -37.644  -5.115  1.00 88.37           N  
ATOM    731  CA  PHE B  95       0.012 -37.743  -5.332  1.00 88.37           C  
ATOM    732  C   PHE B  95      -0.756 -37.228  -4.121  1.00 88.37           C  
ATOM    733  CB  PHE B  95      -0.390 -39.191  -5.631  1.00 88.37           C  
ATOM    734  O   PHE B  95      -1.697 -36.444  -4.263  1.00 88.37           O  
ATOM    735  CG  PHE B  95      -1.871 -39.387  -5.808  1.00 88.37           C  
ATOM    736  CD1 PHE B  95      -2.670 -39.760  -4.734  1.00 88.37           C  
ATOM    737  CD2 PHE B  95      -2.465 -39.196  -7.049  1.00 88.37           C  
ATOM    738  CE1 PHE B  95      -4.042 -39.942  -4.895  1.00 88.37           C  
ATOM    739  CE2 PHE B  95      -3.835 -39.376  -7.217  1.00 88.37           C  
ATOM    740  CZ  PHE B  95      -4.622 -39.750  -6.139  1.00 88.37           C  
ATOM    741  N   THR B  96      -0.331 -37.634  -2.985  1.00 90.66           N  
ATOM    742  CA  THR B  96      -1.002 -37.208  -1.762  1.00 90.66           C  
ATOM    743  C   THR B  96      -0.888 -35.697  -1.582  1.00 90.66           C  
ATOM    744  CB  THR B  96      -0.419 -37.920  -0.528  1.00 90.66           C  
ATOM    745  O   THR B  96      -1.868 -35.031  -1.244  1.00 90.66           O  
ATOM    746  CG2 THR B  96      -1.179 -37.537   0.738  1.00 90.66           C  
ATOM    747  OG1 THR B  96      -0.509 -39.338  -0.715  1.00 90.66           O  
ATOM    748  N   CYS B  97       0.219 -35.082  -1.899  1.00 91.16           N  
ATOM    749  CA  CYS B  97       0.426 -33.641  -1.802  1.00 91.16           C  
ATOM    750  C   CYS B  97      -0.483 -32.893  -2.770  1.00 91.16           C  
ATOM    751  CB  CYS B  97       1.886 -33.289  -2.085  1.00 91.16           C  
ATOM    752  O   CYS B  97      -1.065 -31.867  -2.415  1.00 91.16           O  
ATOM    753  SG  CYS B  97       3.012 -33.721  -0.740  1.00 91.16           S  
ATOM    754  N   LEU B  98      -0.644 -33.421  -3.857  1.00 91.66           N  
ATOM    755  CA  LEU B  98      -1.493 -32.782  -4.857  1.00 91.66           C  
ATOM    756  C   LEU B  98      -2.956 -32.809  -4.425  1.00 91.66           C  
ATOM    757  CB  LEU B  98      -1.337 -33.473  -6.214  1.00 91.66           C  
ATOM    758  O   LEU B  98      -3.689 -31.842  -4.641  1.00 91.66           O  
ATOM    759  CG  LEU B  98      -0.068 -33.143  -7.000  1.00 91.66           C  
ATOM    760  CD1 LEU B  98      -0.055 -33.897  -8.326  1.00 91.66           C  
ATOM    761  CD2 LEU B  98       0.042 -31.640  -7.233  1.00 91.66           C  
ATOM    762  N   VAL B  99      -3.336 -33.937  -3.800  1.00 92.18           N  
ATOM    763  CA  VAL B  99      -4.705 -34.036  -3.304  1.00 92.18           C  
ATOM    764  C   VAL B  99      -4.940 -32.984  -2.223  1.00 92.18           C  
ATOM    765  CB  VAL B  99      -5.007 -35.446  -2.750  1.00 92.18           C  
ATOM    766  O   VAL B  99      -5.967 -32.300  -2.226  1.00 92.18           O  
ATOM    767  CG1 VAL B  99      -6.325 -35.452  -1.978  1.00 92.18           C  
ATOM    768  CG2 VAL B  99      -5.045 -36.468  -3.885  1.00 92.18           C  
ATOM    769  N   ILE B 100      -3.972 -32.785  -1.379  1.00 92.88           N  
ATOM    770  CA  ILE B 100      -4.074 -31.808  -0.300  1.00 92.88           C  
ATOM    771  C   ILE B 100      -4.098 -30.397  -0.884  1.00 92.88           C  
ATOM    772  CB  ILE B 100      -2.909 -31.952   0.705  1.00 92.88           C  
ATOM    773  O   ILE B 100      -4.927 -29.571  -0.492  1.00 92.88           O  
ATOM    774  CG1 ILE B 100      -2.996 -33.298   1.433  1.00 92.88           C  
ATOM    775  CG2 ILE B 100      -2.910 -30.789   1.702  1.00 92.88           C  
ATOM    776  CD1 ILE B 100      -1.772 -33.625   2.277  1.00 92.88           C  
ATOM    777  N   LEU B 101      -3.289 -30.155  -1.840  1.00 92.00           N  
ATOM    778  CA  LEU B 101      -3.234 -28.847  -2.483  1.00 92.00           C  
ATOM    779  C   LEU B 101      -4.537 -28.547  -3.217  1.00 92.00           C  
ATOM    780  CB  LEU B 101      -2.057 -28.779  -3.460  1.00 92.00           C  
ATOM    781  O   LEU B 101      -5.021 -27.413  -3.192  1.00 92.00           O  
ATOM    782  CG  LEU B 101      -0.666 -28.643  -2.837  1.00 92.00           C  
ATOM    783  CD1 LEU B 101       0.408 -28.731  -3.916  1.00 92.00           C  
ATOM    784  CD2 LEU B 101      -0.551 -27.333  -2.066  1.00 92.00           C  
ATOM    785  N   PHE B 102      -5.057 -29.538  -3.821  1.00 92.03           N  
ATOM    786  CA  PHE B 102      -6.329 -29.386  -4.517  1.00 92.03           C  
ATOM    787  C   PHE B 102      -7.441 -29.025  -3.540  1.00 92.03           C  
ATOM    788  CB  PHE B 102      -6.688 -30.671  -5.270  1.00 92.03           C  
ATOM    789  O   PHE B 102      -8.228 -28.112  -3.797  1.00 92.03           O  
ATOM    790  CG  PHE B 102      -7.972 -30.579  -6.049  1.00 92.03           C  
ATOM    791  CD1 PHE B 102      -9.129 -31.194  -5.586  1.00 92.03           C  
ATOM    792  CD2 PHE B 102      -8.023 -29.876  -7.246  1.00 92.03           C  
ATOM    793  CE1 PHE B 102     -10.319 -31.110  -6.305  1.00 92.03           C  
ATOM    794  CE2 PHE B 102      -9.208 -29.788  -7.971  1.00 92.03           C  
ATOM    795  CZ  PHE B 102     -10.355 -30.407  -7.499  1.00 92.03           C  
ATOM    796  N   ALA B 103      -7.450 -29.730  -2.410  1.00 92.98           N  
ATOM    797  CA  ALA B 103      -8.449 -29.438  -1.386  1.00 92.98           C  
ATOM    798  C   ALA B 103      -8.298 -28.013  -0.862  1.00 92.98           C  
ATOM    799  CB  ALA B 103      -8.342 -30.438  -0.238  1.00 92.98           C  
ATOM    800  O   ALA B 103      -9.288 -27.296  -0.699  1.00 92.98           O  
ATOM    801  N   CYS B 104      -7.068 -27.586  -0.713  1.00 91.56           N  
ATOM    802  CA  CYS B 104      -6.797 -26.237  -0.230  1.00 91.56           C  
ATOM    803  C   CYS B 104      -7.218 -25.195  -1.259  1.00 91.56           C  
ATOM    804  CB  CYS B 104      -5.313 -26.073   0.096  1.00 91.56           C  
ATOM    805  O   CYS B 104      -7.760 -24.147  -0.901  1.00 91.56           O  
ATOM    806  SG  CYS B 104      -4.780 -27.003   1.550  1.00 91.56           S  
ATOM    807  N   GLU B 105      -7.028 -25.504  -2.446  1.00 90.99           N  
ATOM    808  CA  GLU B 105      -7.413 -24.591  -3.517  1.00 90.99           C  
ATOM    809  C   GLU B 105      -8.923 -24.371  -3.539  1.00 90.99           C  
ATOM    810  CB  GLU B 105      -6.940 -25.121  -4.873  1.00 90.99           C  
ATOM    811  O   GLU B 105      -9.389 -23.232  -3.621  1.00 90.99           O  
ATOM    812  CG  GLU B 105      -7.194 -24.165  -6.030  1.00 90.99           C  
ATOM    813  CD  GLU B 105      -6.759 -24.723  -7.376  1.00 90.99           C  
ATOM    814  OE1 GLU B 105      -7.104 -24.126  -8.421  1.00 90.99           O  
ATOM    815  OE2 GLU B 105      -6.069 -25.767  -7.386  1.00 90.99           O  
ATOM    816  N   VAL B 106      -9.626 -25.472  -3.423  1.00 91.45           N  
ATOM    817  CA  VAL B 106     -11.082 -25.391  -3.438  1.00 91.45           C  
ATOM    818  C   VAL B 106     -11.570 -24.621  -2.212  1.00 91.45           C  
ATOM    819  CB  VAL B 106     -11.729 -26.793  -3.479  1.00 91.45           C  
ATOM    820  O   VAL B 106     -12.413 -23.729  -2.326  1.00 91.45           O  
ATOM    821  CG1 VAL B 106     -13.245 -26.694  -3.324  1.00 91.45           C  
ATOM    822  CG2 VAL B 106     -11.367 -27.509  -4.779  1.00 91.45           C  
ATOM    823  N   ALA B 107     -10.956 -24.909  -1.085  1.00 92.01           N  
ATOM    824  CA  ALA B 107     -11.334 -24.231   0.152  1.00 92.01           C  
ATOM    825  C   ALA B 107     -11.052 -22.733   0.065  1.00 92.01           C  
ATOM    826  CB  ALA B 107     -10.595 -24.840   1.341  1.00 92.01           C  
ATOM    827  O   ALA B 107     -11.904 -21.913   0.417  1.00 92.01           O  
ATOM    828  N   ALA B 108      -9.888 -22.424  -0.450  1.00 88.56           N  
ATOM    829  CA  ALA B 108      -9.510 -21.022  -0.607  1.00 88.56           C  
ATOM    830  C   ALA B 108     -10.418 -20.318  -1.611  1.00 88.56           C  
ATOM    831  CB  ALA B 108      -8.051 -20.910  -1.043  1.00 88.56           C  
ATOM    832  O   ALA B 108     -10.797 -19.162  -1.411  1.00 88.56           O  
ATOM    833  N   GLY B 109     -10.779 -21.027  -2.654  1.00 87.85           N  
ATOM    834  CA  GLY B 109     -11.688 -20.472  -3.645  1.00 87.85           C  
ATOM    835  C   GLY B 109     -13.054 -20.133  -3.078  1.00 87.85           C  
ATOM    836  O   GLY B 109     -13.575 -19.041  -3.311  1.00 87.85           O  
ATOM    837  N   ILE B 110     -13.562 -21.015  -2.275  1.00 90.72           N  
ATOM    838  CA  ILE B 110     -14.874 -20.801  -1.674  1.00 90.72           C  
ATOM    839  C   ILE B 110     -14.801 -19.652  -0.670  1.00 90.72           C  
ATOM    840  CB  ILE B 110     -15.396 -22.082  -0.986  1.00 90.72           C  
ATOM    841  O   ILE B 110     -15.631 -18.741  -0.699  1.00 90.72           O  
ATOM    842  CG1 ILE B 110     -15.595 -23.199  -2.017  1.00 90.72           C  
ATOM    843  CG2 ILE B 110     -16.697 -21.797  -0.230  1.00 90.72           C  
ATOM    844  CD1 ILE B 110     -15.915 -24.556  -1.405  1.00 90.72           C  
ATOM    845  N   TRP B 111     -13.810 -19.754   0.071  1.00 88.83           N  
ATOM    846  CA  TRP B 111     -13.614 -18.702   1.063  1.00 88.83           C  
ATOM    847  C   TRP B 111     -13.424 -17.348   0.389  1.00 88.83           C  
ATOM    848  CB  TRP B 111     -12.408 -19.019   1.952  1.00 88.83           C  
ATOM    849  O   TRP B 111     -13.989 -16.344   0.829  1.00 88.83           O  
ATOM    850  CG  TRP B 111     -12.118 -17.969   2.982  1.00 88.83           C  
ATOM    851  CD1 TRP B 111     -12.730 -17.813   4.194  1.00 88.83           C  
ATOM    852  CD2 TRP B 111     -11.145 -16.924   2.886  1.00 88.83           C  
ATOM    853  CE2 TRP B 111     -11.221 -16.171   4.079  1.00 88.83           C  
ATOM    854  CE3 TRP B 111     -10.215 -16.552   1.907  1.00 88.83           C  
ATOM    855  NE1 TRP B 111     -12.195 -16.734   4.859  1.00 88.83           N  
ATOM    856  CH2 TRP B 111      -9.499 -14.724   3.344  1.00 88.83           C  
ATOM    857  CZ2 TRP B 111     -10.401 -15.066   4.318  1.00 88.83           C  
ATOM    858  CZ3 TRP B 111      -9.399 -15.452   2.147  1.00 88.83           C  
ATOM    859  N   GLY B 112     -12.606 -17.321  -0.653  1.00 86.14           N  
ATOM    860  CA  GLY B 112     -12.367 -16.094  -1.396  1.00 86.14           C  
ATOM    861  C   GLY B 112     -13.629 -15.505  -1.997  1.00 86.14           C  
ATOM    862  O   GLY B 112     -13.819 -14.287  -1.986  1.00 86.14           O  
ATOM    863  N   PHE B 113     -14.519 -16.418  -2.469  1.00 87.16           N  
ATOM    864  CA  PHE B 113     -15.760 -15.969  -3.091  1.00 87.16           C  
ATOM    865  C   PHE B 113     -16.704 -15.379  -2.050  1.00 87.16           C  
ATOM    866  CB  PHE B 113     -16.444 -17.126  -3.825  1.00 87.16           C  
ATOM    867  O   PHE B 113     -17.329 -14.343  -2.288  1.00 87.16           O  
ATOM    868  CG  PHE B 113     -17.645 -16.708  -4.630  1.00 87.16           C  
ATOM    869  CD1 PHE B 113     -18.930 -16.896  -4.137  1.00 87.16           C  
ATOM    870  CD2 PHE B 113     -17.488 -16.127  -5.882  1.00 87.16           C  
ATOM    871  CE1 PHE B 113     -20.043 -16.511  -4.880  1.00 87.16           C  
ATOM    872  CE2 PHE B 113     -18.596 -15.739  -6.630  1.00 87.16           C  
ATOM    873  CZ  PHE B 113     -19.872 -15.932  -6.128  1.00 87.16           C  
ATOM    874  N   VAL B 114     -16.732 -15.965  -0.908  1.00 89.16           N  
ATOM    875  CA  VAL B 114     -17.637 -15.525   0.149  1.00 89.16           C  
ATOM    876  C   VAL B 114     -17.118 -14.229   0.768  1.00 89.16           C  
ATOM    877  CB  VAL B 114     -17.804 -16.606   1.240  1.00 89.16           C  
ATOM    878  O   VAL B 114     -17.903 -13.367   1.170  1.00 89.16           O  
ATOM    879  CG1 VAL B 114     -18.609 -16.064   2.419  1.00 89.16           C  
ATOM    880  CG2 VAL B 114     -18.473 -17.851   0.659  1.00 89.16           C  
ATOM    881  N   ASN B 115     -15.806 -14.053   0.769  1.00 89.58           N  
ATOM    882  CA  ASN B 115     -15.197 -12.885   1.397  1.00 89.58           C  
ATOM    883  C   ASN B 115     -14.542 -11.971   0.365  1.00 89.58           C  
ATOM    884  CB  ASN B 115     -14.173 -13.315   2.450  1.00 89.58           C  
ATOM    885  O   ASN B 115     -13.504 -11.365   0.635  1.00 89.58           O  
ATOM    886  CG  ASN B 115     -14.811 -14.020   3.630  1.00 89.58           C  
ATOM    887  ND2 ASN B 115     -14.895 -13.328   4.760  1.00 89.58           N  
ATOM    888  OD1 ASN B 115     -15.224 -15.179   3.528  1.00 89.58           O  
ATOM    889  N   LYS B 116     -15.211 -11.868  -0.725  1.00 88.86           N  
ATOM    890  CA  LYS B 116     -14.619 -11.131  -1.837  1.00 88.86           C  
ATOM    891  C   LYS B 116     -14.409  -9.663  -1.474  1.00 88.86           C  
ATOM    892  CB  LYS B 116     -15.498 -11.242  -3.083  1.00 88.86           C  
ATOM    893  O   LYS B 116     -13.403  -9.062  -1.854  1.00 88.86           O  
ATOM    894  CG  LYS B 116     -16.921 -10.740  -2.884  1.00 88.86           C  
ATOM    895  CD  LYS B 116     -17.764 -10.937  -4.137  1.00 88.86           C  
ATOM    896  CE  LYS B 116     -19.196 -10.462  -3.929  1.00 88.86           C  
ATOM    897  NZ  LYS B 116     -20.024 -10.644  -5.158  1.00 88.86           N  
ATOM    898  N   ASP B 117     -15.356  -9.082  -0.768  1.00 85.68           N  
ATOM    899  CA  ASP B 117     -15.264  -7.670  -0.411  1.00 85.68           C  
ATOM    900  C   ASP B 117     -14.107  -7.421   0.554  1.00 85.68           C  
ATOM    901  CB  ASP B 117     -16.577  -7.186   0.207  1.00 85.68           C  
ATOM    902  O   ASP B 117     -13.374  -6.440   0.413  1.00 85.68           O  
ATOM    903  CG  ASP B 117     -17.744  -7.237  -0.764  1.00 85.68           C  
ATOM    904  OD1 ASP B 117     -17.619  -6.720  -1.895  1.00 85.68           O  
ATOM    905  OD2 ASP B 117     -18.798  -7.796  -0.393  1.00 85.68           O  
ATOM    906  N   GLN B 118     -13.989  -8.347   1.460  1.00 83.03           N  
ATOM    907  CA  GLN B 118     -12.895  -8.235   2.419  1.00 83.03           C  
ATOM    908  C   GLN B 118     -11.542  -8.387   1.730  1.00 83.03           C  
ATOM    909  CB  GLN B 118     -13.041  -9.281   3.525  1.00 83.03           C  
ATOM    910  O   GLN B 118     -10.599  -7.654   2.033  1.00 83.03           O  
ATOM    911  CG  GLN B 118     -12.012  -9.145   4.640  1.00 83.03           C  
ATOM    912  CD  GLN B 118     -12.143  -7.841   5.404  1.00 83.03           C  
ATOM    913  NE2 GLN B 118     -11.014  -7.296   5.845  1.00 83.03           N  
ATOM    914  OE1 GLN B 118     -13.249  -7.327   5.596  1.00 83.03           O  
ATOM    915  N   ILE B 119     -11.458  -9.253   0.820  1.00 86.79           N  
ATOM    916  CA  ILE B 119     -10.211  -9.476   0.096  1.00 86.79           C  
ATOM    917  C   ILE B 119      -9.848  -8.227  -0.703  1.00 86.79           C  
ATOM    918  CB  ILE B 119     -10.313 -10.701  -0.841  1.00 86.79           C  
ATOM    919  O   ILE B 119      -8.687  -7.811  -0.724  1.00 86.79           O  
ATOM    920  CG1 ILE B 119     -10.519 -11.982  -0.025  1.00 86.79           C  
ATOM    921  CG2 ILE B 119      -9.068 -10.808  -1.726  1.00 86.79           C  
ATOM    922  CD1 ILE B 119     -10.757 -13.224  -0.873  1.00 86.79           C  
ATOM    923  N   ALA B 120     -10.851  -7.671  -1.339  1.00 87.51           N  
ATOM    924  CA  ALA B 120     -10.620  -6.450  -2.106  1.00 87.51           C  
ATOM    925  C   ALA B 120     -10.062  -5.341  -1.217  1.00 87.51           C  
ATOM    926  CB  ALA B 120     -11.912  -5.990  -2.777  1.00 87.51           C  
ATOM    927  O   ALA B 120      -9.128  -4.636  -1.605  1.00 87.51           O  
ATOM    928  N   LYS B 121     -10.581  -5.229  -0.069  1.00 83.58           N  
ATOM    929  CA  LYS B 121     -10.112  -4.236   0.893  1.00 83.58           C  
ATOM    930  C   LYS B 121      -8.663  -4.500   1.294  1.00 83.58           C  
ATOM    931  CB  LYS B 121     -11.006  -4.227   2.133  1.00 83.58           C  
ATOM    932  O   LYS B 121      -7.851  -3.575   1.349  1.00 83.58           O  
ATOM    933  CG  LYS B 121     -10.806  -3.014   3.031  1.00 83.58           C  
ATOM    934  CD  LYS B 121     -11.750  -3.042   4.226  1.00 83.58           C  
ATOM    935  CE  LYS B 121     -11.447  -1.916   5.205  1.00 83.58           C  
ATOM    936  NZ  LYS B 121     -12.395  -1.916   6.360  1.00 83.58           N  
ATOM    937  N   ASP B 122      -8.371  -5.716   1.513  1.00 81.65           N  
ATOM    938  CA  ASP B 122      -7.020  -6.092   1.918  1.00 81.65           C  
ATOM    939  C   ASP B 122      -6.013  -5.800   0.809  1.00 81.65           C  
ATOM    940  CB  ASP B 122      -6.966  -7.573   2.300  1.00 81.65           C  
ATOM    941  O   ASP B 122      -4.921  -5.292   1.072  1.00 81.65           O  
ATOM    942  CG  ASP B 122      -7.675  -7.874   3.609  1.00 81.65           C  
ATOM    943  OD1 ASP B 122      -7.930  -6.936   4.395  1.00 81.65           O  
ATOM    944  OD2 ASP B 122      -7.979  -9.061   3.858  1.00 81.65           O  
ATOM    945  N   VAL B 123      -6.445  -6.083  -0.397  1.00 87.61           N  
ATOM    946  CA  VAL B 123      -5.566  -5.839  -1.536  1.00 87.61           C  
ATOM    947  C   VAL B 123      -5.343  -4.338  -1.704  1.00 87.61           C  
ATOM    948  CB  VAL B 123      -6.141  -6.442  -2.837  1.00 87.61           C  
ATOM    949  O   VAL B 123      -4.224  -3.897  -1.978  1.00 87.61           O  
ATOM    950  CG1 VAL B 123      -5.307  -6.017  -4.044  1.00 87.61           C  
ATOM    951  CG2 VAL B 123      -6.205  -7.965  -2.736  1.00 87.61           C  
ATOM    952  N   LYS B 124      -6.414  -3.599  -1.585  1.00 84.93           N  
ATOM    953  CA  LYS B 124      -6.297  -2.146  -1.681  1.00 84.93           C  
ATOM    954  C   LYS B 124      -5.331  -1.603  -0.632  1.00 84.93           C  
ATOM    955  CB  LYS B 124      -7.668  -1.486  -1.523  1.00 84.93           C  
ATOM    956  O   LYS B 124      -4.499  -0.745  -0.933  1.00 84.93           O  
ATOM    957  CG  LYS B 124      -8.576  -1.649  -2.733  1.00 84.93           C  
ATOM    958  CD  LYS B 124      -9.930  -0.989  -2.508  1.00 84.93           C  
ATOM    959  CE  LYS B 124     -10.899  -1.298  -3.642  1.00 84.93           C  
ATOM    960  NZ  LYS B 124     -12.264  -0.758  -3.366  1.00 84.93           N  
ATOM    961  N   GLN B 125      -5.503  -2.132   0.535  1.00 77.59           N  
ATOM    962  CA  GLN B 125      -4.614  -1.717   1.615  1.00 77.59           C  
ATOM    963  C   GLN B 125      -3.165  -2.080   1.305  1.00 77.59           C  
ATOM    964  CB  GLN B 125      -5.042  -2.353   2.939  1.00 77.59           C  
ATOM    965  O   GLN B 125      -2.254  -1.286   1.551  1.00 77.59           O  
ATOM    966  CG  GLN B 125      -4.502  -1.636   4.169  1.00 77.59           C  
ATOM    967  CD  GLN B 125      -5.011  -2.233   5.467  1.00 77.59           C  
ATOM    968  NE2 GLN B 125      -4.205  -2.139   6.519  1.00 77.59           N  
ATOM    969  OE1 GLN B 125      -6.120  -2.774   5.524  1.00 77.59           O  
ATOM    970  N   PHE B 126      -2.992  -3.273   0.824  1.00 81.21           N  
ATOM    971  CA  PHE B 126      -1.659  -3.697   0.411  1.00 81.21           C  
ATOM    972  C   PHE B 126      -1.086  -2.743  -0.630  1.00 81.21           C  
ATOM    973  CB  PHE B 126      -1.696  -5.123  -0.146  1.00 81.21           C  
ATOM    974  O   PHE B 126       0.062  -2.310  -0.517  1.00 81.21           O  
ATOM    975  CG  PHE B 126      -0.362  -5.617  -0.638  1.00 81.21           C  
ATOM    976  CD1 PHE B 126      -0.090  -5.688  -1.999  1.00 81.21           C  
ATOM    977  CD2 PHE B 126       0.620  -6.011   0.262  1.00 81.21           C  
ATOM    978  CE1 PHE B 126       1.144  -6.145  -2.457  1.00 81.21           C  
ATOM    979  CE2 PHE B 126       1.856  -6.468  -0.189  1.00 81.21           C  
ATOM    980  CZ  PHE B 126       2.115  -6.536  -1.548  1.00 81.21           C  
ATOM    981  N   TYR B 127      -1.905  -2.359  -1.532  1.00 83.85           N  
ATOM    982  CA  TYR B 127      -1.488  -1.439  -2.584  1.00 83.85           C  
ATOM    983  C   TYR B 127      -1.138  -0.073  -2.007  1.00 83.85           C  
ATOM    984  CB  TYR B 127      -2.589  -1.294  -3.639  1.00 83.85           C  
ATOM    985  O   TYR B 127      -0.089   0.492  -2.325  1.00 83.85           O  
ATOM    986  CG  TYR B 127      -2.316  -0.213  -4.656  1.00 83.85           C  
ATOM    987  CD1 TYR B 127      -2.992   1.004  -4.606  1.00 83.85           C  
ATOM    988  CD2 TYR B 127      -1.383  -0.405  -5.669  1.00 83.85           C  
ATOM    989  CE1 TYR B 127      -2.746   2.003  -5.542  1.00 83.85           C  
ATOM    990  CE2 TYR B 127      -1.129   0.587  -6.611  1.00 83.85           C  
ATOM    991  OH  TYR B 127      -1.565   2.771  -7.468  1.00 83.85           O  
ATOM    992  CZ  TYR B 127      -1.813   1.786  -6.539  1.00 83.85           C  
ATOM    993  N   ASP B 128      -1.990   0.465  -1.246  1.00 75.44           N  
ATOM    994  CA  ASP B 128      -1.776   1.786  -0.662  1.00 75.44           C  
ATOM    995  C   ASP B 128      -0.468   1.833   0.126  1.00 75.44           C  
ATOM    996  CB  ASP B 128      -2.949   2.169   0.243  1.00 75.44           C  
ATOM    997  O   ASP B 128       0.278   2.810   0.042  1.00 75.44           O  
ATOM    998  CG  ASP B 128      -4.187   2.581  -0.534  1.00 75.44           C  
ATOM    999  OD1 ASP B 128      -4.089   2.816  -1.758  1.00 75.44           O  
ATOM   1000  OD2 ASP B 128      -5.269   2.676   0.084  1.00 75.44           O  
ATOM   1001  N   GLN B 129      -0.250   0.738   0.822  1.00 72.34           N  
ATOM   1002  CA  GLN B 129       0.977   0.664   1.609  1.00 72.34           C  
ATOM   1003  C   GLN B 129       2.207   0.614   0.707  1.00 72.34           C  
ATOM   1004  CB  GLN B 129       0.952  -0.557   2.531  1.00 72.34           C  
ATOM   1005  O   GLN B 129       3.208   1.281   0.977  1.00 72.34           O  
ATOM   1006  CG  GLN B 129       0.096  -0.370   3.776  1.00 72.34           C  
ATOM   1007  CD  GLN B 129       0.074  -1.600   4.663  1.00 72.34           C  
ATOM   1008  NE2 GLN B 129      -0.230  -1.404   5.942  1.00 72.34           N  
ATOM   1009  OE1 GLN B 129       0.326  -2.718   4.203  1.00 72.34           O  
ATOM   1010  N   ALA B 130       2.073  -0.139  -0.274  1.00 78.45           N  
ATOM   1011  CA  ALA B 130       3.181  -0.220  -1.223  1.00 78.45           C  
ATOM   1012  C   ALA B 130       3.402   1.118  -1.923  1.00 78.45           C  
ATOM   1013  CB  ALA B 130       2.922  -1.319  -2.251  1.00 78.45           C  
ATOM   1014  O   ALA B 130       4.543   1.545  -2.113  1.00 78.45           O  
ATOM   1015  N   LEU B 131       2.333   1.741  -2.287  1.00 79.53           N  
ATOM   1016  CA  LEU B 131       2.404   3.021  -2.984  1.00 79.53           C  
ATOM   1017  C   LEU B 131       3.023   4.091  -2.091  1.00 79.53           C  
ATOM   1018  CB  LEU B 131       1.011   3.462  -3.439  1.00 79.53           C  
ATOM   1019  O   LEU B 131       3.877   4.861  -2.538  1.00 79.53           O  
ATOM   1020  CG  LEU B 131       0.942   4.754  -4.256  1.00 79.53           C  
ATOM   1021  CD1 LEU B 131       1.685   4.585  -5.577  1.00 79.53           C  
ATOM   1022  CD2 LEU B 131      -0.509   5.156  -4.499  1.00 79.53           C  
ATOM   1023  N   GLN B 132       2.587   4.106  -0.931  1.00 67.67           N  
ATOM   1024  CA  GLN B 132       3.116   5.077   0.022  1.00 67.67           C  
ATOM   1025  C   GLN B 132       4.623   4.916   0.193  1.00 67.67           C  
ATOM   1026  CB  GLN B 132       2.416   4.938   1.375  1.00 67.67           C  
ATOM   1027  O   GLN B 132       5.363   5.902   0.195  1.00 67.67           O  
ATOM   1028  CG  GLN B 132       2.647   6.117   2.310  1.00 67.67           C  
ATOM   1029  CD  GLN B 132       1.977   5.936   3.660  1.00 67.67           C  
ATOM   1030  NE2 GLN B 132       2.154   6.910   4.545  1.00 67.67           N  
ATOM   1031  OE1 GLN B 132       1.306   4.928   3.904  1.00 67.67           O  
ATOM   1032  N   GLN B 133       4.968   3.698   0.287  1.00 68.15           N  
ATOM   1033  CA  GLN B 133       6.391   3.411   0.431  1.00 68.15           C  
ATOM   1034  C   GLN B 133       7.159   3.787  -0.833  1.00 68.15           C  
ATOM   1035  CB  GLN B 133       6.611   1.933   0.759  1.00 68.15           C  
ATOM   1036  O   GLN B 133       8.271   4.312  -0.757  1.00 68.15           O  
ATOM   1037  CG  GLN B 133       8.031   1.606   1.200  1.00 68.15           C  
ATOM   1038  CD  GLN B 133       8.090   0.442   2.172  1.00 68.15           C  
ATOM   1039  NE2 GLN B 133       9.299   0.061   2.568  1.00 68.15           N  
ATOM   1040  OE1 GLN B 133       7.057  -0.110   2.563  1.00 68.15           O  
ATOM   1041  N   ALA B 134       6.558   3.561  -1.885  1.00 74.67           N  
ATOM   1042  CA  ALA B 134       7.204   3.830  -3.167  1.00 74.67           C  
ATOM   1043  C   ALA B 134       7.345   5.331  -3.405  1.00 74.67           C  
ATOM   1044  CB  ALA B 134       6.418   3.185  -4.306  1.00 74.67           C  
ATOM   1045  O   ALA B 134       8.336   5.784  -3.983  1.00 74.67           O  
ATOM   1046  N   VAL B 135       6.436   6.068  -2.885  1.00 67.26           N  
ATOM   1047  CA  VAL B 135       6.413   7.505  -3.136  1.00 67.26           C  
ATOM   1048  C   VAL B 135       7.294   8.222  -2.117  1.00 67.26           C  
ATOM   1049  CB  VAL B 135       4.974   8.067  -3.086  1.00 67.26           C  
ATOM   1050  O   VAL B 135       7.995   9.179  -2.456  1.00 67.26           O  
ATOM   1051  CG1 VAL B 135       4.989   9.593  -3.151  1.00 67.26           C  
ATOM   1052  CG2 VAL B 135       4.136   7.489  -4.225  1.00 67.26           C  
ATOM   1053  N   VAL B 136       7.296   7.736  -0.900  1.00 55.54           N  
ATOM   1054  CA  VAL B 136       7.993   8.406   0.193  1.00 55.54           C  
ATOM   1055  C   VAL B 136       9.484   8.085   0.130  1.00 55.54           C  
ATOM   1056  CB  VAL B 136       7.417   7.998   1.568  1.00 55.54           C  
ATOM   1057  O   VAL B 136      10.324   8.953   0.379  1.00 55.54           O  
ATOM   1058  CG1 VAL B 136       8.205   8.654   2.700  1.00 55.54           C  
ATOM   1059  CG2 VAL B 136       5.938   8.368   1.657  1.00 55.54           C  
ATOM   1060  N   ASP B 137       9.796   6.883  -0.165  1.00 58.07           N  
ATOM   1061  CA  ASP B 137      11.182   6.428  -0.159  1.00 58.07           C  
ATOM   1062  C   ASP B 137      11.675   6.148  -1.577  1.00 58.07           C  
ATOM   1063  CB  ASP B 137      11.332   5.174   0.706  1.00 58.07           C  
ATOM   1064  O   ASP B 137      11.297   5.145  -2.185  1.00 58.07           O  
ATOM   1065  CG  ASP B 137      12.780   4.831   1.008  1.00 58.07           C  
ATOM   1066  OD1 ASP B 137      13.688   5.405   0.370  1.00 58.07           O  
ATOM   1067  OD2 ASP B 137      13.014   3.976   1.889  1.00 58.07           O  
ATOM   1068  N   ASP B 138      12.548   7.002  -2.046  1.00 62.30           N  
ATOM   1069  CA  ASP B 138      13.046   6.864  -3.411  1.00 62.30           C  
ATOM   1070  C   ASP B 138      13.909   5.613  -3.557  1.00 62.30           C  
ATOM   1071  CB  ASP B 138      13.844   8.104  -3.819  1.00 62.30           C  
ATOM   1072  O   ASP B 138      14.049   5.073  -4.656  1.00 62.30           O  
ATOM   1073  CG  ASP B 138      12.977   9.196  -4.420  1.00 62.30           C  
ATOM   1074  OD1 ASP B 138      11.920   8.881  -5.007  1.00 62.30           O  
ATOM   1075  OD2 ASP B 138      13.357  10.382  -4.308  1.00 62.30           O  
ATOM   1076  N   ASP B 139      14.347   5.146  -2.389  1.00 63.67           N  
ATOM   1077  CA  ASP B 139      15.238   3.992  -2.441  1.00 63.67           C  
ATOM   1078  C   ASP B 139      14.463   2.691  -2.243  1.00 63.67           C  
ATOM   1079  CB  ASP B 139      16.338   4.115  -1.385  1.00 63.67           C  
ATOM   1080  O   ASP B 139      15.053   1.608  -2.225  1.00 63.67           O  
ATOM   1081  CG  ASP B 139      17.383   5.159  -1.737  1.00 63.67           C  
ATOM   1082  OD1 ASP B 139      17.753   5.277  -2.925  1.00 63.67           O  
ATOM   1083  OD2 ASP B 139      17.843   5.870  -0.816  1.00 63.67           O  
ATOM   1084  N   ALA B 140      13.122   2.882  -2.158  1.00 71.29           N  
ATOM   1085  CA  ALA B 140      12.308   1.687  -1.955  1.00 71.29           C  
ATOM   1086  C   ALA B 140      12.044   0.971  -3.276  1.00 71.29           C  
ATOM   1087  CB  ALA B 140      10.989   2.051  -1.278  1.00 71.29           C  
ATOM   1088  O   ALA B 140      10.910   0.945  -3.760  1.00 71.29           O  
ATOM   1089  N   ASN B 141      13.100   0.340  -3.818  1.00 74.83           N  
ATOM   1090  CA  ASN B 141      13.038  -0.292  -5.132  1.00 74.83           C  
ATOM   1091  C   ASN B 141      12.058  -1.462  -5.145  1.00 74.83           C  
ATOM   1092  CB  ASN B 141      14.428  -0.757  -5.570  1.00 74.83           C  
ATOM   1093  O   ASN B 141      11.351  -1.673  -6.131  1.00 74.83           O  
ATOM   1094  CG  ASN B 141      15.326   0.392  -5.983  1.00 74.83           C  
ATOM   1095  ND2 ASN B 141      16.631   0.214  -5.818  1.00 74.83           N  
ATOM   1096  OD1 ASN B 141      14.850   1.432  -6.445  1.00 74.83           O  
ATOM   1097  N   ASN B 142      11.972  -2.152  -4.005  1.00 74.69           N  
ATOM   1098  CA  ASN B 142      11.066  -3.293  -3.936  1.00 74.69           C  
ATOM   1099  C   ASN B 142       9.606  -2.854  -3.991  1.00 74.69           C  
ATOM   1100  CB  ASN B 142      11.327  -4.110  -2.669  1.00 74.69           C  
ATOM   1101  O   ASN B 142       8.804  -3.439  -4.721  1.00 74.69           O  
ATOM   1102  CG  ASN B 142      12.709  -4.734  -2.651  1.00 74.69           C  
ATOM   1103  ND2 ASN B 142      13.181  -5.094  -1.463  1.00 74.69           N  
ATOM   1104  OD1 ASN B 142      13.347  -4.890  -3.695  1.00 74.69           O  
ATOM   1105  N   ALA B 143       9.333  -1.768  -3.224  1.00 76.21           N  
ATOM   1106  CA  ALA B 143       7.972  -1.239  -3.228  1.00 76.21           C  
ATOM   1107  C   ALA B 143       7.610  -0.666  -4.595  1.00 76.21           C  
ATOM   1108  CB  ALA B 143       7.812  -0.172  -2.148  1.00 76.21           C  
ATOM   1109  O   ALA B 143       6.486  -0.841  -5.072  1.00 76.21           O  
ATOM   1110  N   LYS B 144       8.596  -0.098  -5.215  1.00 81.82           N  
ATOM   1111  CA  LYS B 144       8.378   0.461  -6.546  1.00 81.82           C  
ATOM   1112  C   LYS B 144       8.049  -0.635  -7.556  1.00 81.82           C  
ATOM   1113  CB  LYS B 144       9.608   1.246  -7.007  1.00 81.82           C  
ATOM   1114  O   LYS B 144       7.164  -0.467  -8.397  1.00 81.82           O  
ATOM   1115  CG  LYS B 144       9.787   2.583  -6.304  1.00 81.82           C  
ATOM   1116  CD  LYS B 144      11.003   3.333  -6.832  1.00 81.82           C  
ATOM   1117  CE  LYS B 144      11.290   4.584  -6.012  1.00 81.82           C  
ATOM   1118  NZ  LYS B 144      12.505   5.301  -6.502  1.00 81.82           N  
ATOM   1119  N   ALA B 145       8.743  -1.662  -7.385  1.00 81.06           N  
ATOM   1120  CA  ALA B 145       8.514  -2.787  -8.289  1.00 81.06           C  
ATOM   1121  C   ALA B 145       7.105  -3.348  -8.121  1.00 81.06           C  
ATOM   1122  CB  ALA B 145       9.551  -3.882  -8.049  1.00 81.06           C  
ATOM   1123  O   ALA B 145       6.445  -3.690  -9.105  1.00 81.06           O  
ATOM   1124  N   VAL B 146       6.664  -3.422  -6.908  1.00 82.52           N  
ATOM   1125  CA  VAL B 146       5.331  -3.938  -6.616  1.00 82.52           C  
ATOM   1126  C   VAL B 146       4.275  -3.003  -7.200  1.00 82.52           C  
ATOM   1127  CB  VAL B 146       5.109  -4.109  -5.096  1.00 82.52           C  
ATOM   1128  O   VAL B 146       3.349  -3.450  -7.881  1.00 82.52           O  
ATOM   1129  CG1 VAL B 146       3.653  -4.465  -4.799  1.00 82.52           C  
ATOM   1130  CG2 VAL B 146       6.048  -5.176  -4.537  1.00 82.52           C  
ATOM   1131  N   VAL B 147       4.446  -1.738  -6.935  1.00 85.41           N  
ATOM   1132  CA  VAL B 147       3.488  -0.745  -7.409  1.00 85.41           C  
ATOM   1133  C   VAL B 147       3.455  -0.746  -8.936  1.00 85.41           C  
ATOM   1134  CB  VAL B 147       3.828   0.668  -6.884  1.00 85.41           C  
ATOM   1135  O   VAL B 147       2.381  -0.701  -9.540  1.00 85.41           O  
ATOM   1136  CG1 VAL B 147       2.956   1.721  -7.564  1.00 85.41           C  
ATOM   1137  CG2 VAL B 147       3.658   0.727  -5.367  1.00 85.41           C  
ATOM   1138  N   LYS B 148       4.634  -0.836  -9.533  1.00 84.98           N  
ATOM   1139  CA  LYS B 148       4.720  -0.869 -10.990  1.00 84.98           C  
ATOM   1140  C   LYS B 148       3.976  -2.074 -11.558  1.00 84.98           C  
ATOM   1141  CB  LYS B 148       6.182  -0.895 -11.441  1.00 84.98           C  
ATOM   1142  O   LYS B 148       3.284  -1.961 -12.572  1.00 84.98           O  
ATOM   1143  CG  LYS B 148       6.374  -0.664 -12.932  1.00 84.98           C  
ATOM   1144  CD  LYS B 148       7.850  -0.593 -13.302  1.00 84.98           C  
ATOM   1145  CE  LYS B 148       8.044  -0.426 -14.803  1.00 84.98           C  
ATOM   1146  NZ  LYS B 148       9.490  -0.369 -15.171  1.00 84.98           N  
ATOM   1147  N   THR B 149       4.101  -3.122 -10.891  1.00 84.41           N  
ATOM   1148  CA  THR B 149       3.415  -4.331 -11.334  1.00 84.41           C  
ATOM   1149  C   THR B 149       1.901  -4.150 -11.264  1.00 84.41           C  
ATOM   1150  CB  THR B 149       3.829  -5.550 -10.488  1.00 84.41           C  
ATOM   1151  O   THR B 149       1.182  -4.531 -12.190  1.00 84.41           O  
ATOM   1152  CG2 THR B 149       3.158  -6.823 -10.993  1.00 84.41           C  
ATOM   1153  OG1 THR B 149       5.251  -5.712 -10.559  1.00 84.41           O  
ATOM   1154  N   PHE B 150       1.432  -3.591 -10.186  1.00 86.45           N  
ATOM   1155  CA  PHE B 150       0.006  -3.311 -10.074  1.00 86.45           C  
ATOM   1156  C   PHE B 150      -0.453  -2.385 -11.195  1.00 86.45           C  
ATOM   1157  CB  PHE B 150      -0.316  -2.686  -8.713  1.00 86.45           C  
ATOM   1158  O   PHE B 150      -1.461  -2.651 -11.852  1.00 86.45           O  
ATOM   1159  CG  PHE B 150      -0.673  -3.693  -7.653  1.00 86.45           C  
ATOM   1160  CD1 PHE B 150      -1.975  -4.165  -7.533  1.00 86.45           C  
ATOM   1161  CD2 PHE B 150       0.293  -4.167  -6.775  1.00 86.45           C  
ATOM   1162  CE1 PHE B 150      -2.309  -5.096  -6.553  1.00 86.45           C  
ATOM   1163  CE2 PHE B 150      -0.033  -5.098  -5.793  1.00 86.45           C  
ATOM   1164  CZ  PHE B 150      -1.335  -5.561  -5.683  1.00 86.45           C  
ATOM   1165  N   HIS B 151       0.315  -1.360 -11.334  1.00 86.74           N  
ATOM   1166  CA  HIS B 151      -0.040  -0.358 -12.332  1.00 86.74           C  
ATOM   1167  C   HIS B 151      -0.034  -0.953 -13.737  1.00 86.74           C  
ATOM   1168  CB  HIS B 151       0.918   0.832 -12.262  1.00 86.74           C  
ATOM   1169  O   HIS B 151      -0.926  -0.671 -14.539  1.00 86.74           O  
ATOM   1170  CG  HIS B 151       0.718   1.693 -11.055  1.00 86.74           C  
ATOM   1171  CD2 HIS B 151      -0.244   1.680 -10.104  1.00 86.74           C  
ATOM   1172  ND1 HIS B 151       1.576   2.719 -10.723  1.00 86.74           N  
ATOM   1173  CE1 HIS B 151       1.148   3.301  -9.615  1.00 86.74           C  
ATOM   1174  NE2 HIS B 151       0.045   2.689  -9.219  1.00 86.74           N  
ATOM   1175  N   GLU B 152       0.844  -1.800 -14.071  1.00 84.27           N  
ATOM   1176  CA  GLU B 152       0.959  -2.406 -15.394  1.00 84.27           C  
ATOM   1177  C   GLU B 152      -0.098  -3.489 -15.598  1.00 84.27           C  
ATOM   1178  CB  GLU B 152       2.358  -2.992 -15.598  1.00 84.27           C  
ATOM   1179  O   GLU B 152      -0.706  -3.576 -16.667  1.00 84.27           O  
ATOM   1180  CG  GLU B 152       3.430  -1.945 -15.867  1.00 84.27           C  
ATOM   1181  CD  GLU B 152       4.818  -2.539 -16.041  1.00 84.27           C  
ATOM   1182  OE1 GLU B 152       5.777  -1.776 -16.298  1.00 84.27           O  
ATOM   1183  OE2 GLU B 152       4.949  -3.778 -15.920  1.00 84.27           O  
ATOM   1184  N   THR B 153      -0.360  -4.194 -14.602  1.00 84.71           N  
ATOM   1185  CA  THR B 153      -1.283  -5.317 -14.713  1.00 84.71           C  
ATOM   1186  C   THR B 153      -2.729  -4.829 -14.730  1.00 84.71           C  
ATOM   1187  CB  THR B 153      -1.090  -6.316 -13.557  1.00 84.71           C  
ATOM   1188  O   THR B 153      -3.546  -5.319 -15.512  1.00 84.71           O  
ATOM   1189  CG2 THR B 153      -1.923  -7.575 -13.772  1.00 84.71           C  
ATOM   1190  OG1 THR B 153       0.294  -6.680 -13.475  1.00 84.71           O  
ATOM   1191  N   LEU B 154      -3.047  -3.936 -13.955  1.00 86.66           N  
ATOM   1192  CA  LEU B 154      -4.418  -3.451 -13.845  1.00 86.66           C  
ATOM   1193  C   LEU B 154      -4.627  -2.210 -14.706  1.00 86.66           C  
ATOM   1194  CB  LEU B 154      -4.760  -3.137 -12.385  1.00 86.66           C  
ATOM   1195  O   LEU B 154      -5.747  -1.706 -14.814  1.00 86.66           O  
ATOM   1196  CG  LEU B 154      -4.813  -4.331 -11.430  1.00 86.66           C  
ATOM   1197  CD1 LEU B 154      -4.963  -3.851  -9.990  1.00 86.66           C  
ATOM   1198  CD2 LEU B 154      -5.954  -5.269 -11.808  1.00 86.66           C  
ATOM   1199  N   ASP B 155      -3.523  -1.685 -15.320  1.00 83.67           N  
ATOM   1200  CA  ASP B 155      -3.561  -0.482 -16.145  1.00 83.67           C  
ATOM   1201  C   ASP B 155      -4.173   0.690 -15.380  1.00 83.67           C  
ATOM   1202  CB  ASP B 155      -4.348  -0.738 -17.432  1.00 83.67           C  
ATOM   1203  O   ASP B 155      -5.108   1.332 -15.863  1.00 83.67           O  
ATOM   1204  CG  ASP B 155      -4.070   0.292 -18.512  1.00 83.67           C  
ATOM   1205  OD1 ASP B 155      -2.980   0.904 -18.506  1.00 83.67           O  
ATOM   1206  OD2 ASP B 155      -4.950   0.496 -19.377  1.00 83.67           O  
ATOM   1207  N   CYS B 156      -3.698   0.910 -14.223  1.00 84.46           N  
ATOM   1208  CA  CYS B 156      -4.135   2.017 -13.379  1.00 84.46           C  
ATOM   1209  C   CYS B 156      -2.940   2.781 -12.821  1.00 84.46           C  
ATOM   1210  CB  CYS B 156      -5.007   1.506 -12.233  1.00 84.46           C  
ATOM   1211  O   CYS B 156      -1.791   2.410 -13.066  1.00 84.46           O  
ATOM   1212  SG  CYS B 156      -4.098   0.555 -10.995  1.00 84.46           S  
ATOM   1213  N   CYS B 157      -3.282   3.986 -12.222  1.00 80.97           N  
ATOM   1214  CA  CYS B 157      -2.242   4.786 -11.586  1.00 80.97           C  
ATOM   1215  C   CYS B 157      -2.792   5.537 -10.380  1.00 80.97           C  
ATOM   1216  CB  CYS B 157      -1.641   5.776 -12.584  1.00 80.97           C  
ATOM   1217  O   CYS B 157      -3.691   6.369 -10.518  1.00 80.97           O  
ATOM   1218  SG  CYS B 157      -0.188   6.648 -11.959  1.00 80.97           S  
ATOM   1219  N   GLY B 158      -2.247   5.129  -9.248  1.00 79.52           N  
ATOM   1220  CA  GLY B 158      -2.642   5.823  -8.033  1.00 79.52           C  
ATOM   1221  C   GLY B 158      -3.948   5.315  -7.452  1.00 79.52           C  
ATOM   1222  O   GLY B 158      -4.700   4.609  -8.127  1.00 79.52           O  
ATOM   1223  N   SER B 159      -4.123   5.569  -6.212  1.00 74.39           N  
ATOM   1224  CA  SER B 159      -5.314   5.115  -5.502  1.00 74.39           C  
ATOM   1225  C   SER B 159      -6.493   6.051  -5.744  1.00 74.39           C  
ATOM   1226  CB  SER B 159      -5.036   5.009  -4.001  1.00 74.39           C  
ATOM   1227  O   SER B 159      -7.649   5.662  -5.563  1.00 74.39           O  
ATOM   1228  OG  SER B 159      -4.596   6.253  -3.483  1.00 74.39           O  
ATOM   1229  N   SER B 160      -6.229   7.261  -6.065  1.00 69.63           N  
ATOM   1230  CA  SER B 160      -7.213   8.292  -6.380  1.00 69.63           C  
ATOM   1231  C   SER B 160      -6.699   9.234  -7.464  1.00 69.63           C  
ATOM   1232  CB  SER B 160      -7.572   9.091  -5.126  1.00 69.63           C  
ATOM   1233  O   SER B 160      -5.535   9.154  -7.862  1.00 69.63           O  
ATOM   1234  OG  SER B 160      -6.442   9.792  -4.636  1.00 69.63           O  
ATOM   1235  N   THR B 161      -7.621   9.915  -7.992  1.00 60.07           N  
ATOM   1236  CA  THR B 161      -7.248  10.849  -9.049  1.00 60.07           C  
ATOM   1237  C   THR B 161      -6.120  11.767  -8.587  1.00 60.07           C  
ATOM   1238  CB  THR B 161      -8.453  11.697  -9.495  1.00 60.07           C  
ATOM   1239  O   THR B 161      -5.186  12.040  -9.343  1.00 60.07           O  
ATOM   1240  CG2 THR B 161      -9.237  10.999 -10.602  1.00 60.07           C  
ATOM   1241  OG1 THR B 161      -9.319  11.914  -8.375  1.00 60.07           O  
ATOM   1242  N   LEU B 162      -6.203  12.133  -7.358  1.00 56.47           N  
ATOM   1243  CA  LEU B 162      -5.193  13.036  -6.815  1.00 56.47           C  
ATOM   1244  C   LEU B 162      -3.847  12.331  -6.686  1.00 56.47           C  
ATOM   1245  CB  LEU B 162      -5.633  13.575  -5.452  1.00 56.47           C  
ATOM   1246  O   LEU B 162      -2.812  12.889  -7.057  1.00 56.47           O  
ATOM   1247  CG  LEU B 162      -4.745  14.654  -4.830  1.00 56.47           C  
ATOM   1248  CD1 LEU B 162      -4.762  15.914  -5.689  1.00 56.47           C  
ATOM   1249  CD2 LEU B 162      -5.197  14.965  -3.407  1.00 56.47           C  
ATOM   1250  N   THR B 163      -3.873  11.128  -6.248  1.00 65.74           N  
ATOM   1251  CA  THR B 163      -2.642  10.363  -6.078  1.00 65.74           C  
ATOM   1252  C   THR B 163      -2.046   9.989  -7.433  1.00 65.74           C  
ATOM   1253  CB  THR B 163      -2.886   9.087  -5.252  1.00 65.74           C  
ATOM   1254  O   THR B 163      -0.824   9.939  -7.587  1.00 65.74           O  
ATOM   1255  CG2 THR B 163      -1.971   9.038  -4.032  1.00 65.74           C  
ATOM   1256  OG1 THR B 163      -4.250   9.062  -4.814  1.00 65.74           O  
ATOM   1257  N   ALA B 164      -3.012   9.773  -8.320  1.00 65.18           N  
ATOM   1258  CA  ALA B 164      -2.550   9.479  -9.674  1.00 65.18           C  
ATOM   1259  C   ALA B 164      -1.780  10.659 -10.259  1.00 65.18           C  
ATOM   1260  CB  ALA B 164      -3.731   9.120 -10.573  1.00 65.18           C  
ATOM   1261  O   ALA B 164      -0.732  10.476 -10.884  1.00 65.18           O  
ATOM   1262  N   LEU B 165      -2.352  11.822  -9.940  1.00 61.10           N  
ATOM   1263  CA  LEU B 165      -1.700  13.026 -10.444  1.00 61.10           C  
ATOM   1264  C   LEU B 165      -0.355  13.243  -9.760  1.00 61.10           C  
ATOM   1265  CB  LEU B 165      -2.597  14.249 -10.233  1.00 61.10           C  
ATOM   1266  O   LEU B 165       0.644  13.530 -10.422  1.00 61.10           O  
ATOM   1267  CG  LEU B 165      -2.514  15.342 -11.300  1.00 61.10           C  
ATOM   1268  CD1 LEU B 165      -3.709  15.252 -12.244  1.00 61.10           C  
ATOM   1269  CD2 LEU B 165      -2.441  16.719 -10.651  1.00 61.10           C  
ATOM   1270  N   THR B 166      -0.350  12.993  -8.560  1.00 63.29           N  
ATOM   1271  CA  THR B 166       0.876  13.170  -7.791  1.00 63.29           C  
ATOM   1272  C   THR B 166       1.928  12.146  -8.206  1.00 63.29           C  
ATOM   1273  CB  THR B 166       0.610  13.052  -6.279  1.00 63.29           C  
ATOM   1274  O   THR B 166       3.098  12.490  -8.390  1.00 63.29           O  
ATOM   1275  CG2 THR B 166      -0.034  14.322  -5.732  1.00 63.29           C  
ATOM   1276  OG1 THR B 166      -0.267  11.944  -6.039  1.00 63.29           O  
ATOM   1277  N   THR B 167       1.435  10.983  -8.384  1.00 64.62           N  
ATOM   1278  CA  THR B 167       2.343   9.911  -8.777  1.00 64.62           C  
ATOM   1279  C   THR B 167       2.870  10.139 -10.190  1.00 64.62           C  
ATOM   1280  CB  THR B 167       1.652   8.537  -8.698  1.00 64.62           C  
ATOM   1281  O   THR B 167       4.057   9.936 -10.457  1.00 64.62           O  
ATOM   1282  CG2 THR B 167       2.659   7.405  -8.867  1.00 64.62           C  
ATOM   1283  OG1 THR B 167       1.009   8.404  -7.425  1.00 64.62           O  
ATOM   1284  N   SER B 168       1.997  10.607 -11.002  1.00 64.72           N  
ATOM   1285  CA  SER B 168       2.385  10.835 -12.390  1.00 64.72           C  
ATOM   1286  C   SER B 168       3.358  12.004 -12.507  1.00 64.72           C  
ATOM   1287  CB  SER B 168       1.152  11.099 -13.255  1.00 64.72           C  
ATOM   1288  O   SER B 168       4.295  11.960 -13.307  1.00 64.72           O  
ATOM   1289  OG  SER B 168       0.268   9.991 -13.224  1.00 64.72           O  
ATOM   1290  N   VAL B 169       3.165  12.956 -11.620  1.00 60.03           N  
ATOM   1291  CA  VAL B 169       3.990  14.157 -11.696  1.00 60.03           C  
ATOM   1292  C   VAL B 169       5.313  13.922 -10.972  1.00 60.03           C  
ATOM   1293  CB  VAL B 169       3.264  15.382 -11.097  1.00 60.03           C  
ATOM   1294  O   VAL B 169       6.377  14.299 -11.470  1.00 60.03           O  
ATOM   1295  CG1 VAL B 169       4.201  16.588 -11.037  1.00 60.03           C  
ATOM   1296  CG2 VAL B 169       2.015  15.713 -11.912  1.00 60.03           C  
ATOM   1297  N   LEU B 170       5.257  13.239  -9.889  1.00 61.77           N  
ATOM   1298  CA  LEU B 170       6.432  13.105  -9.035  1.00 61.77           C  
ATOM   1299  C   LEU B 170       7.275  11.906  -9.455  1.00 61.77           C  
ATOM   1300  CB  LEU B 170       6.016  12.962  -7.569  1.00 61.77           C  
ATOM   1301  O   LEU B 170       8.506  11.960  -9.408  1.00 61.77           O  
ATOM   1302  CG  LEU B 170       5.682  14.259  -6.829  1.00 61.77           C  
ATOM   1303  CD1 LEU B 170       4.341  14.131  -6.113  1.00 61.77           C  
ATOM   1304  CD2 LEU B 170       6.789  14.613  -5.843  1.00 61.77           C  
ATOM   1305  N   LYS B 171       6.558  10.904  -9.863  1.00 62.77           N  
ATOM   1306  CA  LYS B 171       7.254   9.663 -10.192  1.00 62.77           C  
ATOM   1307  C   LYS B 171       6.716   9.057 -11.485  1.00 62.77           C  
ATOM   1308  CB  LYS B 171       7.126   8.657  -9.048  1.00 62.77           C  
ATOM   1309  O   LYS B 171       6.038   8.027 -11.458  1.00 62.77           O  
ATOM   1310  CG  LYS B 171       8.066   8.923  -7.881  1.00 62.77           C  
ATOM   1311  CD  LYS B 171       8.113   7.742  -6.920  1.00 62.77           C  
ATOM   1312  CE  LYS B 171       9.060   8.004  -5.757  1.00 62.77           C  
ATOM   1313  NZ  LYS B 171       9.183   6.813  -4.864  1.00 62.77           N  
ATOM   1314  N   ASN B 172       6.855   9.718 -12.606  1.00 63.49           N  
ATOM   1315  CA  ASN B 172       6.303   9.333 -13.901  1.00 63.49           C  
ATOM   1316  C   ASN B 172       6.702   7.909 -14.280  1.00 63.49           C  
ATOM   1317  CB  ASN B 172       6.747  10.315 -14.987  1.00 63.49           C  
ATOM   1318  O   ASN B 172       5.983   7.235 -15.019  1.00 63.49           O  
ATOM   1319  CG  ASN B 172       5.837  11.524 -15.088  1.00 63.49           C  
ATOM   1320  ND2 ASN B 172       6.263  12.525 -15.849  1.00 63.49           N  
ATOM   1321  OD1 ASN B 172       4.760  11.558 -14.487  1.00 63.49           O  
ATOM   1322  N   ASN B 173       7.654   7.398 -13.529  1.00 73.69           N  
ATOM   1323  CA  ASN B 173       8.144   6.071 -13.889  1.00 73.69           C  
ATOM   1324  C   ASN B 173       7.321   4.971 -13.224  1.00 73.69           C  
ATOM   1325  CB  ASN B 173       9.621   5.926 -13.520  1.00 73.69           C  
ATOM   1326  O   ASN B 173       7.465   3.794 -13.560  1.00 73.69           O  
ATOM   1327  CG  ASN B 173      10.510   6.892 -14.277  1.00 73.69           C  
ATOM   1328  ND2 ASN B 173      11.605   7.307 -13.650  1.00 73.69           N  
ATOM   1329  OD1 ASN B 173      10.215   7.264 -15.416  1.00 73.69           O  
ATOM   1330  N   LEU B 174       6.445   5.340 -12.419  1.00 79.66           N  
ATOM   1331  CA  LEU B 174       5.674   4.321 -11.715  1.00 79.66           C  
ATOM   1332  C   LEU B 174       4.383   4.004 -12.461  1.00 79.66           C  
ATOM   1333  CB  LEU B 174       5.354   4.781 -10.290  1.00 79.66           C  
ATOM   1334  O   LEU B 174       3.843   2.902 -12.337  1.00 79.66           O  
ATOM   1335  CG  LEU B 174       6.256   4.234  -9.183  1.00 79.66           C  
ATOM   1336  CD1 LEU B 174       7.371   5.226  -8.869  1.00 79.66           C  
ATOM   1337  CD2 LEU B 174       5.441   3.924  -7.932  1.00 79.66           C  
ATOM   1338  N   CYS B 175       3.909   4.966 -13.172  1.00 79.18           N  
ATOM   1339  CA  CYS B 175       2.680   4.760 -13.931  1.00 79.18           C  
ATOM   1340  C   CYS B 175       2.985   4.237 -15.329  1.00 79.18           C  
ATOM   1341  CB  CYS B 175       1.884   6.061 -14.025  1.00 79.18           C  
ATOM   1342  O   CYS B 175       4.090   4.426 -15.840  1.00 79.18           O  
ATOM   1343  SG  CYS B 175       1.357   6.710 -12.424  1.00 79.18           S  
ATOM   1344  N   PRO B 176       2.148   3.314 -15.910  1.00 73.15           N  
ATOM   1345  CA  PRO B 176       2.388   2.710 -17.223  1.00 73.15           C  
ATOM   1346  C   PRO B 176       2.712   3.746 -18.298  1.00 73.15           C  
ATOM   1347  CB  PRO B 176       1.068   1.998 -17.531  1.00 73.15           C  
ATOM   1348  O   PRO B 176       2.185   4.861 -18.265  1.00 73.15           O  
ATOM   1349  CG  PRO B 176       0.165   2.362 -16.398  1.00 73.15           C  
ATOM   1350  CD  PRO B 176       0.938   3.201 -15.421  1.00 73.15           C  
ATOM   1351  N   SER B 177       3.770   3.375 -19.078  1.00 60.00           N  
ATOM   1352  CA  SER B 177       4.346   4.148 -20.174  1.00 60.00           C  
ATOM   1353  C   SER B 177       3.311   4.424 -21.260  1.00 60.00           C  
ATOM   1354  CB  SER B 177       5.545   3.415 -20.776  1.00 60.00           C  
ATOM   1355  O   SER B 177       2.522   3.544 -21.611  1.00 60.00           O  
ATOM   1356  OG  SER B 177       6.566   3.242 -19.808  1.00 60.00           O  
ATOM   1357  N   GLY B 178       2.920   5.680 -21.472  1.00 54.80           N  
ATOM   1358  CA  GLY B 178       1.987   6.179 -22.469  1.00 54.80           C  
ATOM   1359  C   GLY B 178       0.850   6.986 -21.871  1.00 54.80           C  
ATOM   1360  O   GLY B 178      -0.013   7.485 -22.597  1.00 54.80           O  
ATOM   1361  N   SER B 179       0.891   6.961 -20.626  1.00 53.74           N  
ATOM   1362  CA  SER B 179      -0.207   7.696 -20.007  1.00 53.74           C  
ATOM   1363  C   SER B 179       0.147   9.168 -19.824  1.00 53.74           C  
ATOM   1364  CB  SER B 179      -0.571   7.079 -18.656  1.00 53.74           C  
ATOM   1365  O   SER B 179       1.220   9.495 -19.313  1.00 53.74           O  
ATOM   1366  OG  SER B 179       0.542   7.095 -17.779  1.00 53.74           O  
ATOM   1367  N   ASN B 180      -0.028   9.925 -20.891  1.00 51.77           N  
ATOM   1368  CA  ASN B 180       0.028  11.370 -20.694  1.00 51.77           C  
ATOM   1369  C   ASN B 180      -0.813  11.806 -19.498  1.00 51.77           C  
ATOM   1370  CB  ASN B 180      -0.427  12.102 -21.958  1.00 51.77           C  
ATOM   1371  O   ASN B 180      -1.638  11.038 -19.001  1.00 51.77           O  
ATOM   1372  CG  ASN B 180       0.549  11.945 -23.108  1.00 51.77           C  
ATOM   1373  ND2 ASN B 180       0.044  12.044 -24.332  1.00 51.77           N  
ATOM   1374  OD1 ASN B 180       1.746  11.735 -22.897  1.00 51.77           O  
ATOM   1375  N   ILE B 181      -0.275  12.756 -18.732  1.00 51.24           N  
ATOM   1376  CA  ILE B 181      -0.981  13.310 -17.581  1.00 51.24           C  
ATOM   1377  C   ILE B 181      -2.481  13.350 -17.866  1.00 51.24           C  
ATOM   1378  CB  ILE B 181      -0.465  14.723 -17.228  1.00 51.24           C  
ATOM   1379  O   ILE B 181      -3.292  12.994 -17.008  1.00 51.24           O  
ATOM   1380  CG1 ILE B 181       1.021  14.670 -16.853  1.00 51.24           C  
ATOM   1381  CG2 ILE B 181      -1.295  15.333 -16.095  1.00 51.24           C  
ATOM   1382  CD1 ILE B 181       1.680  16.038 -16.742  1.00 51.24           C  
ATOM   1383  N   ILE B 182      -2.774  13.569 -19.095  1.00 48.08           N  
ATOM   1384  CA  ILE B 182      -4.179  13.734 -19.450  1.00 48.08           C  
ATOM   1385  C   ILE B 182      -4.853  12.366 -19.541  1.00 48.08           C  
ATOM   1386  CB  ILE B 182      -4.339  14.500 -20.782  1.00 48.08           C  
ATOM   1387  O   ILE B 182      -5.983  12.192 -19.079  1.00 48.08           O  
ATOM   1388  CG1 ILE B 182      -3.788  15.924 -20.649  1.00 48.08           C  
ATOM   1389  CG2 ILE B 182      -5.806  14.520 -21.221  1.00 48.08           C  
ATOM   1390  CD1 ILE B 182      -3.681  16.673 -21.970  1.00 48.08           C  
ATOM   1391  N   SER B 183      -4.245  11.387 -20.080  1.00 53.93           N  
ATOM   1392  CA  SER B 183      -4.814  10.047 -20.194  1.00 53.93           C  
ATOM   1393  C   SER B 183      -4.968   9.393 -18.825  1.00 53.93           C  
ATOM   1394  CB  SER B 183      -3.941   9.169 -21.092  1.00 53.93           C  
ATOM   1395  O   SER B 183      -5.932   8.663 -18.586  1.00 53.93           O  
ATOM   1396  OG  SER B 183      -2.645   9.016 -20.540  1.00 53.93           O  
ATOM   1397  N   ASN B 184      -4.051   9.697 -17.944  1.00 54.73           N  
ATOM   1398  CA  ASN B 184      -4.120   9.139 -16.598  1.00 54.73           C  
ATOM   1399  C   ASN B 184      -5.281   9.732 -15.805  1.00 54.73           C  
ATOM   1400  CB  ASN B 184      -2.801   9.362 -15.856  1.00 54.73           C  
ATOM   1401  O   ASN B 184      -5.832   9.076 -14.919  1.00 54.73           O  
ATOM   1402  CG  ASN B 184      -1.749   8.330 -16.212  1.00 54.73           C  
ATOM   1403  ND2 ASN B 184      -0.485   8.669 -15.988  1.00 54.73           N  
ATOM   1404  OD1 ASN B 184      -2.070   7.236 -16.685  1.00 54.73           O  
ATOM   1405  N   LEU B 185      -5.583  10.938 -16.223  1.00 52.25           N  
ATOM   1406  CA  LEU B 185      -6.722  11.582 -15.577  1.00 52.25           C  
ATOM   1407  C   LEU B 185      -8.021  10.864 -15.924  1.00 52.25           C  
ATOM   1408  CB  LEU B 185      -6.812  13.053 -15.991  1.00 52.25           C  
ATOM   1409  O   LEU B 185      -8.960  10.847 -15.124  1.00 52.25           O  
ATOM   1410  CG  LEU B 185      -6.826  14.077 -14.855  1.00 52.25           C  
ATOM   1411  CD1 LEU B 185      -5.504  14.836 -14.808  1.00 52.25           C  
ATOM   1412  CD2 LEU B 185      -7.996  15.041 -15.018  1.00 52.25           C  
ATOM   1413  N   PHE B 186      -7.976  10.166 -17.073  1.00 54.97           N  
ATOM   1414  CA  PHE B 186      -9.196   9.496 -17.507  1.00 54.97           C  
ATOM   1415  C   PHE B 186      -9.157   8.014 -17.152  1.00 54.97           C  
ATOM   1416  CB  PHE B 186      -9.398   9.669 -19.016  1.00 54.97           C  
ATOM   1417  O   PHE B 186     -10.147   7.302 -17.327  1.00 54.97           O  
ATOM   1418  CG  PHE B 186      -9.721  11.080 -19.428  1.00 54.97           C  
ATOM   1419  CD1 PHE B 186     -11.011  11.579 -19.299  1.00 54.97           C  
ATOM   1420  CD2 PHE B 186      -8.732  11.908 -19.944  1.00 54.97           C  
ATOM   1421  CE1 PHE B 186     -11.313  12.884 -19.679  1.00 54.97           C  
ATOM   1422  CE2 PHE B 186      -9.026  13.214 -20.326  1.00 54.97           C  
ATOM   1423  CZ  PHE B 186     -10.317  13.700 -20.194  1.00 54.97           C  
ATOM   1424  N   LYS B 187      -8.039   7.627 -16.591  1.00 60.69           N  
ATOM   1425  CA  LYS B 187      -7.950   6.221 -16.208  1.00 60.69           C  
ATOM   1426  C   LYS B 187      -8.573   5.984 -14.836  1.00 60.69           C  
ATOM   1427  CB  LYS B 187      -6.493   5.755 -16.210  1.00 60.69           C  
ATOM   1428  O   LYS B 187      -8.606   6.889 -13.999  1.00 60.69           O  
ATOM   1429  CG  LYS B 187      -6.032   5.171 -17.537  1.00 60.69           C  
ATOM   1430  CD  LYS B 187      -4.614   4.622 -17.443  1.00 60.69           C  
ATOM   1431  CE  LYS B 187      -4.129   4.091 -18.785  1.00 60.69           C  
ATOM   1432  NZ  LYS B 187      -2.708   3.635 -18.719  1.00 60.69           N  
ATOM   1433  N   GLU B 188      -9.188   4.849 -14.759  1.00 71.84           N  
ATOM   1434  CA  GLU B 188      -9.749   4.450 -13.471  1.00 71.84           C  
ATOM   1435  C   GLU B 188      -8.653   4.267 -12.425  1.00 71.84           C  
ATOM   1436  CB  GLU B 188     -10.560   3.160 -13.615  1.00 71.84           C  
ATOM   1437  O   GLU B 188      -7.525   3.900 -12.757  1.00 71.84           O  
ATOM   1438  CG  GLU B 188     -11.883   3.343 -14.345  1.00 71.84           C  
ATOM   1439  CD  GLU B 188     -12.741   2.088 -14.355  1.00 71.84           C  
ATOM   1440  OE1 GLU B 188     -13.971   2.195 -14.565  1.00 71.84           O  
ATOM   1441  OE2 GLU B 188     -12.179   0.989 -14.151  1.00 71.84           O  
ATOM   1442  N   ASP B 189      -8.946   4.815 -11.212  1.00 81.38           N  
ATOM   1443  CA  ASP B 189      -7.967   4.648 -10.141  1.00 81.38           C  
ATOM   1444  C   ASP B 189      -7.822   3.177  -9.755  1.00 81.38           C  
ATOM   1445  CB  ASP B 189      -8.364   5.476  -8.918  1.00 81.38           C  
ATOM   1446  O   ASP B 189      -8.688   2.359 -10.070  1.00 81.38           O  
ATOM   1447  CG  ASP B 189      -9.628   4.972  -8.244  1.00 81.38           C  
ATOM   1448  OD1 ASP B 189      -9.537   4.117  -7.337  1.00 81.38           O  
ATOM   1449  OD2 ASP B 189     -10.726   5.431  -8.627  1.00 81.38           O  
ATOM   1450  N   CYS B 190      -6.690   2.801  -9.242  1.00 86.06           N  
ATOM   1451  CA  CYS B 190      -6.312   1.425  -8.936  1.00 86.06           C  
ATOM   1452  C   CYS B 190      -7.286   0.801  -7.944  1.00 86.06           C  
ATOM   1453  CB  CYS B 190      -4.892   1.372  -8.372  1.00 86.06           C  
ATOM   1454  O   CYS B 190      -7.566  -0.397  -8.013  1.00 86.06           O  
ATOM   1455  SG  CYS B 190      -3.608   1.686  -9.603  1.00 86.06           S  
ATOM   1456  N   HIS B 191      -7.825   1.635  -7.031  1.00 86.42           N  
ATOM   1457  CA  HIS B 191      -8.812   1.106  -6.096  1.00 86.42           C  
ATOM   1458  C   HIS B 191     -10.055   0.612  -6.827  1.00 86.42           C  
ATOM   1459  CB  HIS B 191      -9.197   2.170  -5.066  1.00 86.42           C  
ATOM   1460  O   HIS B 191     -10.566  -0.471  -6.530  1.00 86.42           O  
ATOM   1461  CG  HIS B 191      -8.268   2.236  -3.896  1.00 86.42           C  
ATOM   1462  CD2 HIS B 191      -7.005   1.776  -3.737  1.00 86.42           C  
ATOM   1463  ND1 HIS B 191      -8.614   2.834  -2.704  1.00 86.42           N  
ATOM   1464  CE1 HIS B 191      -7.600   2.739  -1.860  1.00 86.42           C  
ATOM   1465  NE2 HIS B 191      -6.612   2.101  -2.462  1.00 86.42           N  
ATOM   1466  N   GLN B 192     -10.466   1.346  -7.770  1.00 85.04           N  
ATOM   1467  CA  GLN B 192     -11.639   0.962  -8.550  1.00 85.04           C  
ATOM   1468  C   GLN B 192     -11.368  -0.298  -9.366  1.00 85.04           C  
ATOM   1469  CB  GLN B 192     -12.067   2.104  -9.473  1.00 85.04           C  
ATOM   1470  O   GLN B 192     -12.215  -1.191  -9.439  1.00 85.04           O  
ATOM   1471  CG  GLN B 192     -13.499   1.983  -9.976  1.00 85.04           C  
ATOM   1472  CD  GLN B 192     -14.006   3.260 -10.619  1.00 85.04           C  
ATOM   1473  NE2 GLN B 192     -15.153   3.176 -11.284  1.00 85.04           N  
ATOM   1474  OE1 GLN B 192     -13.371   4.315 -10.517  1.00 85.04           O  
ATOM   1475  N   LYS B 193     -10.271  -0.374  -9.929  1.00 88.31           N  
ATOM   1476  CA  LYS B 193      -9.905  -1.542 -10.725  1.00 88.31           C  
ATOM   1477  C   LYS B 193      -9.857  -2.801  -9.865  1.00 88.31           C  
ATOM   1478  CB  LYS B 193      -8.555  -1.323 -11.411  1.00 88.31           C  
ATOM   1479  O   LYS B 193     -10.277  -3.874 -10.302  1.00 88.31           O  
ATOM   1480  CG  LYS B 193      -8.612  -0.376 -12.601  1.00 88.31           C  
ATOM   1481  CD  LYS B 193      -9.301  -1.021 -13.796  1.00 88.31           C  
ATOM   1482  CE  LYS B 193      -9.243  -0.126 -15.026  1.00 88.31           C  
ATOM   1483  NZ  LYS B 193      -9.888  -0.768 -16.210  1.00 88.31           N  
ATOM   1484  N   ILE B 194      -9.317  -2.593  -8.712  1.00 89.32           N  
ATOM   1485  CA  ILE B 194      -9.248  -3.714  -7.782  1.00 89.32           C  
ATOM   1486  C   ILE B 194     -10.659  -4.155  -7.399  1.00 89.32           C  
ATOM   1487  CB  ILE B 194      -8.439  -3.350  -6.516  1.00 89.32           C  
ATOM   1488  O   ILE B 194     -10.967  -5.349  -7.409  1.00 89.32           O  
ATOM   1489  CG1 ILE B 194      -6.962  -3.138  -6.870  1.00 89.32           C  
ATOM   1490  CG2 ILE B 194      -8.595  -4.433  -5.445  1.00 89.32           C  
ATOM   1491  CD1 ILE B 194      -6.132  -2.553  -5.735  1.00 89.32           C  
ATOM   1492  N   ASP B 195     -11.478  -3.226  -7.152  1.00 87.28           N  
ATOM   1493  CA  ASP B 195     -12.865  -3.536  -6.818  1.00 87.28           C  
ATOM   1494  C   ASP B 195     -13.569  -4.227  -7.983  1.00 87.28           C  
ATOM   1495  CB  ASP B 195     -13.620  -2.265  -6.426  1.00 87.28           C  
ATOM   1496  O   ASP B 195     -14.316  -5.187  -7.783  1.00 87.28           O  
ATOM   1497  CG  ASP B 195     -13.326  -1.814  -5.006  1.00 87.28           C  
ATOM   1498  OD1 ASP B 195     -12.936  -2.655  -4.167  1.00 87.28           O  
ATOM   1499  OD2 ASP B 195     -13.487  -0.607  -4.722  1.00 87.28           O  
ATOM   1500  N   ASP B 196     -13.317  -3.770  -9.154  1.00 87.56           N  
ATOM   1501  CA  ASP B 196     -13.930  -4.358 -10.340  1.00 87.56           C  
ATOM   1502  C   ASP B 196     -13.482  -5.806 -10.528  1.00 87.56           C  
ATOM   1503  CB  ASP B 196     -13.589  -3.536 -11.585  1.00 87.56           C  
ATOM   1504  O   ASP B 196     -14.277  -6.660 -10.929  1.00 87.56           O  
ATOM   1505  CG  ASP B 196     -14.398  -2.255 -11.689  1.00 87.56           C  
ATOM   1506  OD1 ASP B 196     -15.350  -2.069 -10.900  1.00 87.56           O  
ATOM   1507  OD2 ASP B 196     -14.082  -1.426 -12.569  1.00 87.56           O  
ATOM   1508  N   LEU B 197     -12.262  -6.080 -10.283  1.00 87.14           N  
ATOM   1509  CA  LEU B 197     -11.725  -7.430 -10.417  1.00 87.14           C  
ATOM   1510  C   LEU B 197     -12.432  -8.394  -9.470  1.00 87.14           C  
ATOM   1511  CB  LEU B 197     -10.219  -7.438 -10.141  1.00 87.14           C  
ATOM   1512  O   LEU B 197     -12.789  -9.507  -9.863  1.00 87.14           O  
ATOM   1513  CG  LEU B 197      -9.491  -8.760 -10.388  1.00 87.14           C  
ATOM   1514  CD1 LEU B 197      -9.545  -9.127 -11.867  1.00 87.14           C  
ATOM   1515  CD2 LEU B 197      -8.048  -8.674  -9.905  1.00 87.14           C  
ATOM   1516  N   PHE B 198     -12.756  -7.970  -8.271  1.00 87.36           N  
ATOM   1517  CA  PHE B 198     -13.289  -8.872  -7.257  1.00 87.36           C  
ATOM   1518  C   PHE B 198     -14.809  -8.780  -7.195  1.00 87.36           C  
ATOM   1519  CB  PHE B 198     -12.687  -8.556  -5.884  1.00 87.36           C  
ATOM   1520  O   PHE B 198     -15.471  -9.682  -6.677  1.00 87.36           O  
ATOM   1521  CG  PHE B 198     -11.272  -9.037  -5.716  1.00 87.36           C  
ATOM   1522  CD1 PHE B 198     -11.009 -10.339  -5.309  1.00 87.36           C  
ATOM   1523  CD2 PHE B 198     -10.202  -8.187  -5.966  1.00 87.36           C  
ATOM   1524  CE1 PHE B 198      -9.699 -10.788  -5.153  1.00 87.36           C  
ATOM   1525  CE2 PHE B 198      -8.891  -8.627  -5.812  1.00 87.36           C  
ATOM   1526  CZ  PHE B 198      -8.642  -9.928  -5.404  1.00 87.36           C  
ATOM   1527  N   SER B 199     -15.395  -7.790  -7.710  1.00 78.52           N  
ATOM   1528  CA  SER B 199     -16.850  -7.676  -7.669  1.00 78.52           C  
ATOM   1529  C   SER B 199     -17.462  -7.928  -9.043  1.00 78.52           C  
ATOM   1530  CB  SER B 199     -17.265  -6.294  -7.162  1.00 78.52           C  
ATOM   1531  O   SER B 199     -18.387  -8.731  -9.178  1.00 78.52           O  
ATOM   1532  OG  SER B 199     -16.824  -6.093  -5.830  1.00 78.52           O  
ATOM   1533  N   GLY B 200     -16.866  -7.340 -10.099  1.00 76.80           N  
ATOM   1534  CA  GLY B 200     -17.454  -7.412 -11.428  1.00 76.80           C  
ATOM   1535  C   GLY B 200     -16.838  -8.494 -12.294  1.00 76.80           C  
ATOM   1536  O   GLY B 200     -17.528  -9.112 -13.109  1.00 76.80           O  
ATOM   1537  N   LYS B 201     -15.649  -8.826 -12.112  1.00 84.92           N  
ATOM   1538  CA  LYS B 201     -14.932  -9.765 -12.971  1.00 84.92           C  
ATOM   1539  C   LYS B 201     -14.407 -10.953 -12.169  1.00 84.92           C  
ATOM   1540  CB  LYS B 201     -13.776  -9.063 -13.685  1.00 84.92           C  
ATOM   1541  O   LYS B 201     -13.339 -11.488 -12.471  1.00 84.92           O  
ATOM   1542  CG  LYS B 201     -14.217  -8.009 -14.690  1.00 84.92           C  
ATOM   1543  CD  LYS B 201     -13.031  -7.429 -15.449  1.00 84.92           C  
ATOM   1544  CE  LYS B 201     -13.472  -6.378 -16.459  1.00 84.92           C  
ATOM   1545  NZ  LYS B 201     -12.318  -5.842 -17.241  1.00 84.92           N  
ATOM   1546  N   LEU B 202     -15.127 -11.348 -11.176  1.00 86.66           N  
ATOM   1547  CA  LEU B 202     -14.710 -12.441 -10.306  1.00 86.66           C  
ATOM   1548  C   LEU B 202     -14.647 -13.756 -11.076  1.00 86.66           C  
ATOM   1549  CB  LEU B 202     -15.669 -12.578  -9.119  1.00 86.66           C  
ATOM   1550  O   LEU B 202     -13.860 -14.642 -10.736  1.00 86.66           O  
ATOM   1551  CG  LEU B 202     -15.173 -13.415  -7.940  1.00 86.66           C  
ATOM   1552  CD1 LEU B 202     -14.361 -12.552  -6.981  1.00 86.66           C  
ATOM   1553  CD2 LEU B 202     -16.346 -14.069  -7.217  1.00 86.66           C  
ATOM   1554  N   TYR B 203     -15.459 -13.822 -12.098  1.00 85.06           N  
ATOM   1555  CA  TYR B 203     -15.474 -15.046 -12.890  1.00 85.06           C  
ATOM   1556  C   TYR B 203     -14.115 -15.299 -13.531  1.00 85.06           C  
ATOM   1557  CB  TYR B 203     -16.556 -14.974 -13.972  1.00 85.06           C  
ATOM   1558  O   TYR B 203     -13.727 -16.449 -13.746  1.00 85.06           O  
ATOM   1559  CG  TYR B 203     -16.210 -14.051 -15.116  1.00 85.06           C  
ATOM   1560  CD1 TYR B 203     -16.548 -12.700 -15.073  1.00 85.06           C  
ATOM   1561  CD2 TYR B 203     -15.546 -14.528 -16.241  1.00 85.06           C  
ATOM   1562  CE1 TYR B 203     -16.233 -11.847 -16.125  1.00 85.06           C  
ATOM   1563  CE2 TYR B 203     -15.226 -13.683 -17.299  1.00 85.06           C  
ATOM   1564  OH  TYR B 203     -15.258 -11.506 -18.276  1.00 85.06           O  
ATOM   1565  CZ  TYR B 203     -15.573 -12.346 -17.231  1.00 85.06           C  
ATOM   1566  N   LEU B 204     -13.366 -14.305 -13.805  1.00 85.82           N  
ATOM   1567  CA  LEU B 204     -12.034 -14.473 -14.374  1.00 85.82           C  
ATOM   1568  C   LEU B 204     -11.116 -15.206 -13.402  1.00 85.82           C  
ATOM   1569  CB  LEU B 204     -11.431 -13.113 -14.737  1.00 85.82           C  
ATOM   1570  O   LEU B 204     -10.349 -16.083 -13.807  1.00 85.82           O  
ATOM   1571  CG  LEU B 204     -12.055 -12.392 -15.933  1.00 85.82           C  
ATOM   1572  CD1 LEU B 204     -11.467 -10.992 -16.073  1.00 85.82           C  
ATOM   1573  CD2 LEU B 204     -11.846 -13.196 -17.211  1.00 85.82           C  
ATOM   1574  N   ILE B 205     -11.233 -14.851 -12.175  1.00 85.98           N  
ATOM   1575  CA  ILE B 205     -10.464 -15.538 -11.143  1.00 85.98           C  
ATOM   1576  C   ILE B 205     -10.923 -16.990 -11.038  1.00 85.98           C  
ATOM   1577  CB  ILE B 205     -10.598 -14.833  -9.775  1.00 85.98           C  
ATOM   1578  O   ILE B 205     -10.102 -17.899 -10.890  1.00 85.98           O  
ATOM   1579  CG1 ILE B 205     -10.046 -13.405  -9.854  1.00 85.98           C  
ATOM   1580  CG2 ILE B 205      -9.887 -15.635  -8.681  1.00 85.98           C  
ATOM   1581  CD1 ILE B 205     -10.376 -12.546  -8.641  1.00 85.98           C  
ATOM   1582  N   GLY B 206     -12.222 -17.142 -11.157  1.00 87.11           N  
ATOM   1583  CA  GLY B 206     -12.766 -18.491 -11.128  1.00 87.11           C  
ATOM   1584  C   GLY B 206     -12.264 -19.361 -12.265  1.00 87.11           C  
ATOM   1585  O   GLY B 206     -11.898 -20.518 -12.053  1.00 87.11           O  
ATOM   1586  N   ILE B 207     -12.173 -18.784 -13.402  1.00 89.55           N  
ATOM   1587  CA  ILE B 207     -11.694 -19.520 -14.567  1.00 89.55           C  
ATOM   1588  C   ILE B 207     -10.231 -19.906 -14.368  1.00 89.55           C  
ATOM   1589  CB  ILE B 207     -11.859 -18.695 -15.863  1.00 89.55           C  
ATOM   1590  O   ILE B 207      -9.841 -21.046 -14.633  1.00 89.55           O  
ATOM   1591  CG1 ILE B 207     -13.345 -18.523 -16.201  1.00 89.55           C  
ATOM   1592  CG2 ILE B 207     -11.107 -19.355 -17.023  1.00 89.55           C  
ATOM   1593  CD1 ILE B 207     -13.611 -17.550 -17.342  1.00 89.55           C  
ATOM   1594  N   ALA B 208      -9.481 -19.023 -13.915  1.00 88.36           N  
ATOM   1595  CA  ALA B 208      -8.075 -19.314 -13.649  1.00 88.36           C  
ATOM   1596  C   ALA B 208      -7.931 -20.450 -12.640  1.00 88.36           C  
ATOM   1597  CB  ALA B 208      -7.358 -18.064 -13.144  1.00 88.36           C  
ATOM   1598  O   ALA B 208      -7.108 -21.350 -12.822  1.00 88.36           O  
ATOM   1599  N   ALA B 209      -8.779 -20.406 -11.641  1.00 89.41           N  
ATOM   1600  CA  ALA B 209      -8.740 -21.442 -10.611  1.00 89.41           C  
ATOM   1601  C   ALA B 209      -9.103 -22.806 -11.191  1.00 89.41           C  
ATOM   1602  CB  ALA B 209      -9.681 -21.087  -9.463  1.00 89.41           C  
ATOM   1603  O   ALA B 209      -8.472 -23.814 -10.865  1.00 89.41           O  
ATOM   1604  N   ILE B 210     -10.066 -22.793 -12.023  1.00 90.40           N  
ATOM   1605  CA  ILE B 210     -10.518 -24.041 -12.628  1.00 90.40           C  
ATOM   1606  C   ILE B 210      -9.420 -24.607 -13.525  1.00 90.40           C  
ATOM   1607  CB  ILE B 210     -11.819 -23.839 -13.437  1.00 90.40           C  
ATOM   1608  O   ILE B 210      -9.166 -25.814 -13.520  1.00 90.40           O  
ATOM   1609  CG1 ILE B 210     -12.994 -23.550 -12.495  1.00 90.40           C  
ATOM   1610  CG2 ILE B 210     -12.107 -25.062 -14.312  1.00 90.40           C  
ATOM   1611  CD1 ILE B 210     -14.282 -23.167 -13.211  1.00 90.40           C  
ATOM   1612  N   VAL B 211      -8.730 -23.781 -14.240  1.00 92.04           N  
ATOM   1613  CA  VAL B 211      -7.639 -24.214 -15.107  1.00 92.04           C  
ATOM   1614  C   VAL B 211      -6.553 -24.890 -14.274  1.00 92.04           C  
ATOM   1615  CB  VAL B 211      -7.043 -23.031 -15.903  1.00 92.04           C  
ATOM   1616  O   VAL B 211      -6.089 -25.980 -14.614  1.00 92.04           O  
ATOM   1617  CG1 VAL B 211      -5.759 -23.452 -16.616  1.00 92.04           C  
ATOM   1618  CG2 VAL B 211      -8.063 -22.494 -16.905  1.00 92.04           C  
ATOM   1619  N   VAL B 212      -6.194 -24.295 -13.228  1.00 88.81           N  
ATOM   1620  CA  VAL B 212      -5.175 -24.858 -12.347  1.00 88.81           C  
ATOM   1621  C   VAL B 212      -5.661 -26.190 -11.781  1.00 88.81           C  
ATOM   1622  CB  VAL B 212      -4.820 -23.887 -11.199  1.00 88.81           C  
ATOM   1623  O   VAL B 212      -4.893 -27.151 -11.694  1.00 88.81           O  
ATOM   1624  CG1 VAL B 212      -3.902 -24.566 -10.184  1.00 88.81           C  
ATOM   1625  CG2 VAL B 212      -4.167 -22.622 -11.752  1.00 88.81           C  
ATOM   1626  N   ALA B 213      -6.941 -26.202 -11.477  1.00 91.09           N  
ATOM   1627  CA  ALA B 213      -7.519 -27.430 -10.938  1.00 91.09           C  
ATOM   1628  C   ALA B 213      -7.442 -28.565 -11.955  1.00 91.09           C  
ATOM   1629  CB  ALA B 213      -8.966 -27.196 -10.514  1.00 91.09           C  
ATOM   1630  O   ALA B 213      -7.084 -29.693 -11.611  1.00 91.09           O  
ATOM   1631  N   VAL B 214      -7.693 -28.256 -13.121  1.00 92.21           N  
ATOM   1632  CA  VAL B 214      -7.676 -29.261 -14.179  1.00 92.21           C  
ATOM   1633  C   VAL B 214      -6.254 -29.784 -14.372  1.00 92.21           C  
ATOM   1634  CB  VAL B 214      -8.220 -28.695 -15.509  1.00 92.21           C  
ATOM   1635  O   VAL B 214      -6.043 -30.992 -14.503  1.00 92.21           O  
ATOM   1636  CG1 VAL B 214      -7.955 -29.666 -16.658  1.00 92.21           C  
ATOM   1637  CG2 VAL B 214      -9.714 -28.398 -15.390  1.00 92.21           C  
ATOM   1638  N   ILE B 215      -5.333 -28.906 -14.321  1.00 88.28           N  
ATOM   1639  CA  ILE B 215      -3.936 -29.304 -14.453  1.00 88.28           C  
ATOM   1640  C   ILE B 215      -3.545 -30.207 -13.285  1.00 88.28           C  
ATOM   1641  CB  ILE B 215      -3.001 -28.075 -14.516  1.00 88.28           C  
ATOM   1642  O   ILE B 215      -2.855 -31.212 -13.473  1.00 88.28           O  
ATOM   1643  CG1 ILE B 215      -3.243 -27.287 -15.808  1.00 88.28           C  
ATOM   1644  CG2 ILE B 215      -1.536 -28.505 -14.402  1.00 88.28           C  
ATOM   1645  CD1 ILE B 215      -2.512 -25.953 -15.866  1.00 88.28           C  
ATOM   1646  N   MET B 216      -4.059 -29.913 -12.171  1.00 91.00           N  
ATOM   1647  CA  MET B 216      -3.751 -30.707 -10.985  1.00 91.00           C  
ATOM   1648  C   MET B 216      -4.306 -32.122 -11.119  1.00 91.00           C  
ATOM   1649  CB  MET B 216      -4.315 -30.041  -9.729  1.00 91.00           C  
ATOM   1650  O   MET B 216      -3.622 -33.094 -10.797  1.00 91.00           O  
ATOM   1651  CG  MET B 216      -3.490 -28.863  -9.237  1.00 91.00           C  
ATOM   1652  SD  MET B 216      -3.991 -28.305  -7.562  1.00 91.00           S  
ATOM   1653  CE  MET B 216      -5.598 -27.553  -7.943  1.00 91.00           C  
ATOM   1654  N   ILE B 217      -5.484 -32.195 -11.567  1.00 91.42           N  
ATOM   1655  CA  ILE B 217      -6.125 -33.494 -11.734  1.00 91.42           C  
ATOM   1656  C   ILE B 217      -5.360 -34.318 -12.767  1.00 91.42           C  
ATOM   1657  CB  ILE B 217      -7.604 -33.346 -12.156  1.00 91.42           C  
ATOM   1658  O   ILE B 217      -5.105 -35.507 -12.558  1.00 91.42           O  
ATOM   1659  CG1 ILE B 217      -8.424 -32.727 -11.018  1.00 91.42           C  
ATOM   1660  CG2 ILE B 217      -8.185 -34.699 -12.576  1.00 91.42           C  
ATOM   1661  CD1 ILE B 217      -9.857 -32.385 -11.402  1.00 91.42           C  
ATOM   1662  N   PHE B 218      -4.975 -33.634 -13.775  1.00 90.38           N  
ATOM   1663  CA  PHE B 218      -4.197 -34.304 -14.811  1.00 90.38           C  
ATOM   1664  C   PHE B 218      -2.903 -34.868 -14.237  1.00 90.38           C  
ATOM   1665  CB  PHE B 218      -3.886 -33.340 -15.960  1.00 90.38           C  
ATOM   1666  O   PHE B 218      -2.554 -36.021 -14.494  1.00 90.38           O  
ATOM   1667  CG  PHE B 218      -3.159 -33.981 -17.111  1.00 90.38           C  
ATOM   1668  CD1 PHE B 218      -1.798 -33.769 -17.296  1.00 90.38           C  
ATOM   1669  CD2 PHE B 218      -3.836 -34.796 -18.007  1.00 90.38           C  
ATOM   1670  CE1 PHE B 218      -1.123 -34.361 -18.361  1.00 90.38           C  
ATOM   1671  CE2 PHE B 218      -3.168 -35.392 -19.074  1.00 90.38           C  
ATOM   1672  CZ  PHE B 218      -1.811 -35.172 -19.249  1.00 90.38           C  
ATOM   1673  N   GLU B 219      -2.288 -34.135 -13.442  1.00 89.49           N  
ATOM   1674  CA  GLU B 219      -1.040 -34.578 -12.827  1.00 89.49           C  
ATOM   1675  C   GLU B 219      -1.281 -35.735 -11.862  1.00 89.49           C  
ATOM   1676  CB  GLU B 219      -0.358 -33.418 -12.098  1.00 89.49           C  
ATOM   1677  O   GLU B 219      -0.457 -36.646 -11.758  1.00 89.49           O  
ATOM   1678  CG  GLU B 219       0.267 -32.389 -13.029  1.00 89.49           C  
ATOM   1679  CD  GLU B 219       0.962 -31.256 -12.291  1.00 89.49           C  
ATOM   1680  OE1 GLU B 219       1.737 -30.504 -12.924  1.00 89.49           O  
ATOM   1681  OE2 GLU B 219       0.731 -31.120 -11.068  1.00 89.49           O  
ATOM   1682  N   MET B 220      -2.383 -35.722 -11.249  1.00 90.37           N  
ATOM   1683  CA  MET B 220      -2.735 -36.807 -10.338  1.00 90.37           C  
ATOM   1684  C   MET B 220      -2.953 -38.109 -11.102  1.00 90.37           C  
ATOM   1685  CB  MET B 220      -3.989 -36.454  -9.538  1.00 90.37           C  
ATOM   1686  O   MET B 220      -2.475 -39.166 -10.685  1.00 90.37           O  
ATOM   1687  CG  MET B 220      -3.748 -35.429  -8.441  1.00 90.37           C  
ATOM   1688  SD  MET B 220      -5.215 -35.195  -7.363  1.00 90.37           S  
ATOM   1689  CE  MET B 220      -6.318 -34.323  -8.510  1.00 90.37           C  
ATOM   1690  N   ILE B 221      -3.540 -37.972 -12.207  1.00 90.05           N  
ATOM   1691  CA  ILE B 221      -3.834 -39.150 -13.016  1.00 90.05           C  
ATOM   1692  C   ILE B 221      -2.536 -39.740 -13.561  1.00 90.05           C  
ATOM   1693  CB  ILE B 221      -4.797 -38.812 -14.176  1.00 90.05           C  
ATOM   1694  O   ILE B 221      -2.306 -40.947 -13.462  1.00 90.05           O  
ATOM   1695  CG1 ILE B 221      -6.167 -38.393 -13.629  1.00 90.05           C  
ATOM   1696  CG2 ILE B 221      -4.930 -40.001 -15.132  1.00 90.05           C  
ATOM   1697  CD1 ILE B 221      -7.121 -37.860 -14.689  1.00 90.05           C  
ATOM   1698  N   LEU B 222      -1.720 -38.811 -14.056  1.00 88.31           N  
ATOM   1699  CA  LEU B 222      -0.456 -39.276 -14.618  1.00 88.31           C  
ATOM   1700  C   LEU B 222       0.401 -39.944 -13.548  1.00 88.31           C  
ATOM   1701  CB  LEU B 222       0.311 -38.111 -15.249  1.00 88.31           C  
ATOM   1702  O   LEU B 222       1.048 -40.961 -13.811  1.00 88.31           O  
ATOM   1703  CG  LEU B 222      -0.283 -37.523 -16.530  1.00 88.31           C  
ATOM   1704  CD1 LEU B 222       0.532 -36.318 -16.988  1.00 88.31           C  
ATOM   1705  CD2 LEU B 222      -0.343 -38.581 -17.627  1.00 88.31           C  
ATOM   1706  N   SER B 223       0.395 -39.423 -12.421  1.00 86.58           N  
ATOM   1707  CA  SER B 223       1.178 -39.991 -11.328  1.00 86.58           C  
ATOM   1708  C   SER B 223       0.658 -41.370 -10.935  1.00 86.58           C  
ATOM   1709  CB  SER B 223       1.155 -39.063 -10.113  1.00 86.58           C  
ATOM   1710  O   SER B 223       1.443 -42.292 -10.704  1.00 86.58           O  
ATOM   1711  OG  SER B 223       1.883 -39.627  -9.036  1.00 86.58           O  
ATOM   1712  N   MET B 224      -0.664 -41.585 -10.951  1.00 87.03           N  
ATOM   1713  CA  MET B 224      -1.264 -42.870 -10.601  1.00 87.03           C  
ATOM   1714  C   MET B 224      -0.978 -43.914 -11.675  1.00 87.03           C  
ATOM   1715  CB  MET B 224      -2.773 -42.723 -10.404  1.00 87.03           C  
ATOM   1716  O   MET B 224      -0.665 -45.064 -11.361  1.00 87.03           O  
ATOM   1717  CG  MET B 224      -3.165 -42.231  -9.020  1.00 87.03           C  
ATOM   1718  SD  MET B 224      -2.795 -43.459  -7.707  1.00 87.03           S  
ATOM   1719  CE  MET B 224      -3.489 -42.604  -6.265  1.00 87.03           C  
ATOM   1720  N   VAL B 225      -1.096 -43.451 -12.895  1.00 85.65           N  
ATOM   1721  CA  VAL B 225      -0.849 -44.374 -13.998  1.00 85.65           C  
ATOM   1722  C   VAL B 225       0.606 -44.836 -13.970  1.00 85.65           C  
ATOM   1723  CB  VAL B 225      -1.178 -43.728 -15.363  1.00 85.65           C  
ATOM   1724  O   VAL B 225       0.893 -46.016 -14.182  1.00 85.65           O  
ATOM   1725  CG1 VAL B 225      -0.721 -44.628 -16.509  1.00 85.65           C  
ATOM   1726  CG2 VAL B 225      -2.674 -43.438 -15.469  1.00 85.65           C  
ATOM   1727  N   LEU B 226       1.492 -43.914 -13.689  1.00 86.38           N  
ATOM   1728  CA  LEU B 226       2.911 -44.249 -13.628  1.00 86.38           C  
ATOM   1729  C   LEU B 226       3.202 -45.169 -12.447  1.00 86.38           C  
ATOM   1730  CB  LEU B 226       3.758 -42.979 -13.523  1.00 86.38           C  
ATOM   1731  O   LEU B 226       3.985 -46.113 -12.568  1.00 86.38           O  
ATOM   1732  CG  LEU B 226       5.274 -43.166 -13.605  1.00 86.38           C  
ATOM   1733  CD1 LEU B 226       5.667 -43.710 -14.974  1.00 86.38           C  
ATOM   1734  CD2 LEU B 226       5.991 -41.851 -13.320  1.00 86.38           C  
ATOM   1735  N   CYS B 227       2.604 -44.883 -11.356  1.00 83.23           N  
ATOM   1736  CA  CYS B 227       2.782 -45.721 -10.175  1.00 83.23           C  
ATOM   1737  C   CYS B 227       2.337 -47.152 -10.449  1.00 83.23           C  
ATOM   1738  CB  CYS B 227       2.000 -45.152  -8.991  1.00 83.23           C  
ATOM   1739  O   CYS B 227       3.023 -48.103 -10.071  1.00 83.23           O  
ATOM   1740  SG  CYS B 227       2.480 -45.852  -7.397  1.00 83.23           S  
ATOM   1741  N   CYS B 228       1.198 -47.298 -11.153  1.00 80.23           N  
ATOM   1742  CA  CYS B 228       0.674 -48.619 -11.481  1.00 80.23           C  
ATOM   1743  C   CYS B 228       1.536 -49.300 -12.537  1.00 80.23           C  
ATOM   1744  CB  CYS B 228      -0.768 -48.516 -11.976  1.00 80.23           C  
ATOM   1745  O   CYS B 228       1.721 -50.518 -12.503  1.00 80.23           O  
ATOM   1746  SG  CYS B 228      -1.939 -47.995 -10.703  1.00 80.23           S  
ATOM   1747  N   GLY B 229       2.032 -48.530 -13.448  1.00 78.87           N  
ATOM   1748  CA  GLY B 229       2.902 -49.079 -14.476  1.00 78.87           C  
ATOM   1749  C   GLY B 229       4.192 -49.654 -13.921  1.00 78.87           C  
ATOM   1750  O   GLY B 229       4.653 -50.705 -14.371  1.00 78.87           O  
ATOM   1751  N   ILE B 230       4.745 -48.959 -12.941  1.00 77.85           N  
ATOM   1752  CA  ILE B 230       5.990 -49.402 -12.323  1.00 77.85           C  
ATOM   1753  C   ILE B 230       5.732 -50.648 -11.479  1.00 77.85           C  
ATOM   1754  CB  ILE B 230       6.619 -48.288 -11.457  1.00 77.85           C  
ATOM   1755  O   ILE B 230       6.552 -51.569 -11.454  1.00 77.85           O  
ATOM   1756  CG1 ILE B 230       7.027 -47.097 -12.332  1.00 77.85           C  
ATOM   1757  CG2 ILE B 230       7.819 -48.827 -10.672  1.00 77.85           C  
ATOM   1758  CD1 ILE B 230       7.427 -45.858 -11.544  1.00 77.85           C  
ATOM   1759  N   ARG B 231       4.605 -50.710 -10.830  1.00 76.42           N  
ATOM   1760  CA  ARG B 231       4.246 -51.843  -9.984  1.00 76.42           C  
ATOM   1761  C   ARG B 231       4.045 -53.106 -10.815  1.00 76.42           C  
ATOM   1762  CB  ARG B 231       2.980 -51.537  -9.181  1.00 76.42           C  
ATOM   1763  O   ARG B 231       4.450 -54.196 -10.407  1.00 76.42           O  
ATOM   1764  CG  ARG B 231       2.644 -52.587  -8.135  1.00 76.42           C  
ATOM   1765  CD  ARG B 231       1.421 -52.198  -7.317  1.00 76.42           C  
ATOM   1766  NE  ARG B 231       0.202 -52.228  -8.121  1.00 76.42           N  
ATOM   1767  NH1 ARG B 231      -1.187 -51.515  -6.418  1.00 76.42           N  
ATOM   1768  NH2 ARG B 231      -2.049 -51.966  -8.494  1.00 76.42           N  
ATOM   1769  CZ  ARG B 231      -1.008 -51.903  -7.676  1.00 76.42           C  
ATOM   1770  N   ASN B 232       3.455 -52.927 -11.992  1.00 72.76           N  
ATOM   1771  CA  ASN B 232       3.166 -54.071 -12.851  1.00 72.76           C  
ATOM   1772  C   ASN B 232       4.431 -54.608 -13.514  1.00 72.76           C  
ATOM   1773  CB  ASN B 232       2.128 -53.698 -13.911  1.00 72.76           C  
ATOM   1774  O   ASN B 232       4.542 -55.809 -13.766  1.00 72.76           O  
ATOM   1775  CG  ASN B 232       1.386 -54.904 -14.453  1.00 72.76           C  
ATOM   1776  ND2 ASN B 232       0.813 -54.764 -15.642  1.00 72.76           N  
ATOM   1777  OD1 ASN B 232       1.328 -55.954 -13.807  1.00 72.76           O  
ATOM   1778  N   SER B 233       5.374 -53.764 -13.809  1.00 66.34           N  
ATOM   1779  CA  SER B 233       6.619 -54.202 -14.431  1.00 66.34           C  
ATOM   1780  C   SER B 233       7.518 -54.914 -13.426  1.00 66.34           C  
ATOM   1781  CB  SER B 233       7.363 -53.013 -15.040  1.00 66.34           C  
ATOM   1782  O   SER B 233       8.332 -55.760 -13.804  1.00 66.34           O  
ATOM   1783  OG  SER B 233       7.738 -52.086 -14.035  1.00 66.34           O  
ATOM   1784  N   SER B 234       7.439 -54.585 -12.206  1.00 59.88           N  
ATOM   1785  CA  SER B 234       8.261 -55.224 -11.184  1.00 59.88           C  
ATOM   1786  C   SER B 234       7.749 -56.623 -10.858  1.00 59.88           C  
ATOM   1787  CB  SER B 234       8.292 -54.374  -9.912  1.00 59.88           C  
ATOM   1788  O   SER B 234       8.515 -57.483 -10.418  1.00 59.88           O  
ATOM   1789  OG  SER B 234       7.007 -54.311  -9.318  1.00 59.88           O  
ATOM   1790  N   VAL B 235       6.542 -56.934 -11.142  1.00 53.87           N  
ATOM   1791  CA  VAL B 235       5.991 -58.250 -10.836  1.00 53.87           C  
ATOM   1792  C   VAL B 235       6.297 -59.217 -11.977  1.00 53.87           C  
ATOM   1793  CB  VAL B 235       4.467 -58.183 -10.590  1.00 53.87           C  
ATOM   1794  O   VAL B 235       6.500 -60.412 -11.749  1.00 53.87           O  
ATOM   1795  CG1 VAL B 235       3.920 -59.559 -10.214  1.00 53.87           C  
ATOM   1796  CG2 VAL B 235       4.148 -57.162  -9.499  1.00 53.87           C  
ATOM   1797  N   TYR B 236       6.673 -58.715 -13.070  1.00 41.97           N  
ATOM   1798  CA  TYR B 236       7.083 -59.648 -14.114  1.00 41.97           C  
ATOM   1799  C   TYR B 236       8.601 -59.694 -14.238  1.00 41.97           C  
ATOM   1800  CB  TYR B 236       6.460 -59.260 -15.458  1.00 41.97           C  
ATOM   1801  O   TYR B 236       9.168 -60.717 -14.629  1.00 41.97           O  
ATOM   1802  CG  TYR B 236       5.005 -59.640 -15.585  1.00 41.97           C  
ATOM   1803  CD1 TYR B 236       4.630 -60.940 -15.916  1.00 41.97           C  
ATOM   1804  CD2 TYR B 236       4.002 -58.699 -15.376  1.00 41.97           C  
ATOM   1805  CE1 TYR B 236       3.290 -61.294 -16.036  1.00 41.97           C  
ATOM   1806  CE2 TYR B 236       2.659 -59.042 -15.493  1.00 41.97           C  
ATOM   1807  OH  TYR B 236       0.985 -60.685 -15.940  1.00 41.97           O  
ATOM   1808  CZ  TYR B 236       2.313 -60.340 -15.822  1.00 41.97           C  
TER    1809      TYR B 236                                                      
ATOM   1810  N   MET C   1      51.766  44.689  41.675  1.00 31.95           N  
ATOM   1811  CA  MET C   1      51.229  44.629  40.319  1.00 31.95           C  
ATOM   1812  C   MET C   1      50.151  43.557  40.207  1.00 31.95           C  
ATOM   1813  CB  MET C   1      52.346  44.355  39.310  1.00 31.95           C  
ATOM   1814  O   MET C   1      50.412  42.379  40.459  1.00 31.95           O  
ATOM   1815  CG  MET C   1      53.067  45.607  38.838  1.00 31.95           C  
ATOM   1816  SD  MET C   1      54.470  45.230  37.716  1.00 31.95           S  
ATOM   1817  CE  MET C   1      53.810  45.871  36.153  1.00 31.95           C  
ATOM   1818  N   ARG C   2      48.925  43.876  40.798  1.00 33.81           N  
ATOM   1819  CA  ARG C   2      47.672  43.198  41.119  1.00 33.81           C  
ATOM   1820  C   ARG C   2      46.995  42.674  39.857  1.00 33.81           C  
ATOM   1821  CB  ARG C   2      46.728  44.140  41.868  1.00 33.81           C  
ATOM   1822  O   ARG C   2      46.663  43.448  38.957  1.00 33.81           O  
ATOM   1823  CG  ARG C   2      47.032  44.266  43.352  1.00 33.81           C  
ATOM   1824  CD  ARG C   2      45.940  45.028  44.090  1.00 33.81           C  
ATOM   1825  NE  ARG C   2      46.089  44.917  45.538  1.00 33.81           N  
ATOM   1826  NH1 ARG C   2      44.198  46.147  46.035  1.00 33.81           N  
ATOM   1827  NH2 ARG C   2      45.489  45.288  47.723  1.00 33.81           N  
ATOM   1828  CZ  ARG C   2      45.258  45.451  46.429  1.00 33.81           C  
ATOM   1829  N   PHE C   3      47.594  41.605  39.190  1.00 37.47           N  
ATOM   1830  CA  PHE C   3      47.170  40.934  37.967  1.00 37.47           C  
ATOM   1831  C   PHE C   3      45.711  40.503  38.063  1.00 37.47           C  
ATOM   1832  CB  PHE C   3      48.059  39.719  37.682  1.00 37.47           C  
ATOM   1833  O   PHE C   3      45.332  39.779  38.987  1.00 37.47           O  
ATOM   1834  CG  PHE C   3      49.272  40.036  36.850  1.00 37.47           C  
ATOM   1835  CD1 PHE C   3      49.190  40.077  35.464  1.00 37.47           C  
ATOM   1836  CD2 PHE C   3      50.495  40.293  37.456  1.00 37.47           C  
ATOM   1837  CE1 PHE C   3      50.312  40.370  34.691  1.00 37.47           C  
ATOM   1838  CE2 PHE C   3      51.620  40.587  36.690  1.00 37.47           C  
ATOM   1839  CZ  PHE C   3      51.526  40.624  35.308  1.00 37.47           C  
ATOM   1840  N   LEU C   4      44.724  41.436  37.808  1.00 36.57           N  
ATOM   1841  CA  LEU C   4      43.272  41.376  37.676  1.00 36.57           C  
ATOM   1842  C   LEU C   4      42.861  40.291  36.687  1.00 36.57           C  
ATOM   1843  CB  LEU C   4      42.718  42.730  37.225  1.00 36.57           C  
ATOM   1844  O   LEU C   4      43.290  40.303  35.531  1.00 36.57           O  
ATOM   1845  CG  LEU C   4      42.405  43.737  38.333  1.00 36.57           C  
ATOM   1846  CD1 LEU C   4      42.447  45.159  37.784  1.00 36.57           C  
ATOM   1847  CD2 LEU C   4      41.047  43.440  38.958  1.00 36.57           C  
ATOM   1848  N   ALA C   5      42.872  38.972  37.061  1.00 40.61           N  
ATOM   1849  CA  ALA C   5      42.355  37.794  36.369  1.00 40.61           C  
ATOM   1850  C   ALA C   5      40.953  38.050  35.824  1.00 40.61           C  
ATOM   1851  CB  ALA C   5      42.346  36.589  37.306  1.00 40.61           C  
ATOM   1852  O   ALA C   5      40.032  38.364  36.583  1.00 40.61           O  
ATOM   1853  N   ALA C   6      40.776  38.820  34.715  1.00 40.48           N  
ATOM   1854  CA  ALA C   6      39.577  39.160  33.953  1.00 40.48           C  
ATOM   1855  C   ALA C   6      38.837  37.904  33.505  1.00 40.48           C  
ATOM   1856  CB  ALA C   6      39.941  40.020  32.745  1.00 40.48           C  
ATOM   1857  O   ALA C   6      39.411  37.044  32.833  1.00 40.48           O  
ATOM   1858  N   THR C   7      38.143  37.197  34.407  1.00 42.00           N  
ATOM   1859  CA  THR C   7      37.226  36.088  34.167  1.00 42.00           C  
ATOM   1860  C   THR C   7      36.225  36.442  33.070  1.00 42.00           C  
ATOM   1861  CB  THR C   7      36.468  35.702  35.451  1.00 42.00           C  
ATOM   1862  O   THR C   7      35.529  37.455  33.161  1.00 42.00           O  
ATOM   1863  CG2 THR C   7      36.495  34.193  35.672  1.00 42.00           C  
ATOM   1864  OG1 THR C   7      37.080  36.349  36.573  1.00 42.00           O  
ATOM   1865  N   PHE C   8      36.574  36.329  31.746  1.00 44.12           N  
ATOM   1866  CA  PHE C   8      35.794  36.446  30.520  1.00 44.12           C  
ATOM   1867  C   PHE C   8      34.588  35.515  30.554  1.00 44.12           C  
ATOM   1868  CB  PHE C   8      36.663  36.136  29.297  1.00 44.12           C  
ATOM   1869  O   PHE C   8      34.741  34.297  30.673  1.00 44.12           O  
ATOM   1870  CG  PHE C   8      37.008  37.347  28.473  1.00 44.12           C  
ATOM   1871  CD1 PHE C   8      36.173  37.766  27.444  1.00 44.12           C  
ATOM   1872  CD2 PHE C   8      38.167  38.067  28.729  1.00 44.12           C  
ATOM   1873  CE1 PHE C   8      36.490  38.887  26.681  1.00 44.12           C  
ATOM   1874  CE2 PHE C   8      38.491  39.189  27.970  1.00 44.12           C  
ATOM   1875  CZ  PHE C   8      37.651  39.596  26.946  1.00 44.12           C  
ATOM   1876  N   LEU C   9      33.538  35.711  31.421  1.00 42.63           N  
ATOM   1877  CA  LEU C   9      32.226  35.074  31.445  1.00 42.63           C  
ATOM   1878  C   LEU C   9      31.587  35.092  30.060  1.00 42.63           C  
ATOM   1879  CB  LEU C   9      31.309  35.773  32.452  1.00 42.63           C  
ATOM   1880  O   LEU C   9      31.363  36.162  29.489  1.00 42.63           O  
ATOM   1881  CG  LEU C   9      30.702  34.889  33.543  1.00 42.63           C  
ATOM   1882  CD1 LEU C   9      31.382  35.158  34.882  1.00 42.63           C  
ATOM   1883  CD2 LEU C   9      29.198  35.122  33.645  1.00 42.63           C  
ATOM   1884  N   LEU C  10      32.041  34.232  29.104  1.00 45.25           N  
ATOM   1885  CA  LEU C  10      31.411  33.880  27.836  1.00 45.25           C  
ATOM   1886  C   LEU C  10      29.929  33.578  28.031  1.00 45.25           C  
ATOM   1887  CB  LEU C  10      32.111  32.673  27.206  1.00 45.25           C  
ATOM   1888  O   LEU C  10      29.566  32.736  28.856  1.00 45.25           O  
ATOM   1889  CG  LEU C  10      33.169  32.980  26.145  1.00 45.25           C  
ATOM   1890  CD1 LEU C  10      34.381  32.074  26.328  1.00 45.25           C  
ATOM   1891  CD2 LEU C  10      32.584  32.824  24.746  1.00 45.25           C  
ATOM   1892  N   LEU C  11      28.990  34.573  28.063  1.00 42.20           N  
ATOM   1893  CA  LEU C  11      27.534  34.582  27.965  1.00 42.20           C  
ATOM   1894  C   LEU C  11      27.059  33.670  26.839  1.00 42.20           C  
ATOM   1895  CB  LEU C  11      27.021  36.006  27.736  1.00 42.20           C  
ATOM   1896  O   LEU C  11      27.390  33.894  25.672  1.00 42.20           O  
ATOM   1897  CG  LEU C  11      25.881  36.471  28.644  1.00 42.20           C  
ATOM   1898  CD1 LEU C  11      26.439  37.058  29.936  1.00 42.20           C  
ATOM   1899  CD2 LEU C  11      25.003  37.488  27.923  1.00 42.20           C  
ATOM   1900  N   ALA C  12      27.116  32.311  26.950  1.00 46.13           N  
ATOM   1901  CA  ALA C  12      26.418  31.332  26.121  1.00 46.13           C  
ATOM   1902  C   ALA C  12      24.970  31.749  25.880  1.00 46.13           C  
ATOM   1903  CB  ALA C  12      26.470  29.951  26.771  1.00 46.13           C  
ATOM   1904  O   ALA C  12      24.223  31.996  26.830  1.00 46.13           O  
ATOM   1905  N   LEU C  13      24.697  32.725  24.960  1.00 42.52           N  
ATOM   1906  CA  LEU C  13      23.427  33.108  24.354  1.00 42.52           C  
ATOM   1907  C   LEU C  13      22.668  31.881  23.859  1.00 42.52           C  
ATOM   1908  CB  LEU C  13      23.658  34.081  23.195  1.00 42.52           C  
ATOM   1909  O   LEU C  13      23.149  31.161  22.982  1.00 42.52           O  
ATOM   1910  CG  LEU C  13      22.970  35.442  23.305  1.00 42.52           C  
ATOM   1911  CD1 LEU C  13      23.836  36.411  24.102  1.00 42.52           C  
ATOM   1912  CD2 LEU C  13      22.668  36.003  21.919  1.00 42.52           C  
ATOM   1913  N   SER C  14      22.199  30.968  24.697  1.00 43.06           N  
ATOM   1914  CA  SER C  14      21.248  29.927  24.321  1.00 43.06           C  
ATOM   1915  C   SER C  14      20.095  30.500  23.503  1.00 43.06           C  
ATOM   1916  CB  SER C  14      20.701  29.225  25.565  1.00 43.06           C  
ATOM   1917  O   SER C  14      19.502  31.512  23.881  1.00 43.06           O  
ATOM   1918  OG  SER C  14      20.605  30.129  26.651  1.00 43.06           O  
ATOM   1919  N   THR C  15      20.296  30.720  22.149  1.00 42.65           N  
ATOM   1920  CA  THR C  15      19.225  31.000  21.200  1.00 42.65           C  
ATOM   1921  C   THR C  15      18.012  30.118  21.477  1.00 42.65           C  
ATOM   1922  CB  THR C  15      19.696  30.790  19.749  1.00 42.65           C  
ATOM   1923  O   THR C  15      18.122  28.890  21.496  1.00 42.65           O  
ATOM   1924  CG2 THR C  15      20.910  31.658  19.433  1.00 42.65           C  
ATOM   1925  OG1 THR C  15      20.046  29.413  19.561  1.00 42.65           O  
ATOM   1926  N   ALA C  16      17.373  30.274  22.583  1.00 42.92           N  
ATOM   1927  CA  ALA C  16      16.069  29.634  22.744  1.00 42.92           C  
ATOM   1928  C   ALA C  16      15.254  29.719  21.457  1.00 42.92           C  
ATOM   1929  CB  ALA C  16      15.302  30.272  23.899  1.00 42.92           C  
ATOM   1930  O   ALA C  16      15.177  30.780  20.832  1.00 42.92           O  
ATOM   1931  N   ALA C  17      15.425  28.770  20.513  1.00 49.29           N  
ATOM   1932  CA  ALA C  17      14.559  28.551  19.358  1.00 49.29           C  
ATOM   1933  C   ALA C  17      13.109  28.898  19.685  1.00 49.29           C  
ATOM   1934  CB  ALA C  17      14.661  27.103  18.883  1.00 49.29           C  
ATOM   1935  O   ALA C  17      12.473  28.228  20.502  1.00 49.29           O  
ATOM   1936  N   GLN C  18      12.881  30.145  19.961  1.00 50.07           N  
ATOM   1937  CA  GLN C  18      11.526  30.590  20.265  1.00 50.07           C  
ATOM   1938  C   GLN C  18      10.548  30.162  19.174  1.00 50.07           C  
ATOM   1939  CB  GLN C  18      11.485  32.109  20.439  1.00 50.07           C  
ATOM   1940  O   GLN C  18      10.896  30.151  17.992  1.00 50.07           O  
ATOM   1941  CG  GLN C  18      12.112  32.596  21.739  1.00 50.07           C  
ATOM   1942  CD  GLN C  18      11.080  33.008  22.771  1.00 50.07           C  
ATOM   1943  NE2 GLN C  18      11.213  32.483  23.984  1.00 50.07           N  
ATOM   1944  OE1 GLN C  18      10.170  33.791  22.480  1.00 50.07           O  
ATOM   1945  N   ALA C  19       9.623  29.239  19.456  1.00 62.27           N  
ATOM   1946  CA  ALA C  19       8.470  28.927  18.615  1.00 62.27           C  
ATOM   1947  C   ALA C  19       7.914  30.186  17.958  1.00 62.27           C  
ATOM   1948  CB  ALA C  19       7.384  28.235  19.436  1.00 62.27           C  
ATOM   1949  O   ALA C  19       7.783  31.227  18.606  1.00 62.27           O  
ATOM   1950  N   GLU C  20       8.005  30.119  16.593  1.00 78.05           N  
ATOM   1951  CA  GLU C  20       7.569  31.265  15.801  1.00 78.05           C  
ATOM   1952  C   GLU C  20       6.111  31.120  15.377  1.00 78.05           C  
ATOM   1953  CB  GLU C  20       8.461  31.437  14.569  1.00 78.05           C  
ATOM   1954  O   GLU C  20       5.744  30.144  14.719  1.00 78.05           O  
ATOM   1955  CG  GLU C  20       9.881  31.880  14.893  1.00 78.05           C  
ATOM   1956  CD  GLU C  20      10.760  32.024  13.662  1.00 78.05           C  
ATOM   1957  OE1 GLU C  20      11.915  32.491  13.792  1.00 78.05           O  
ATOM   1958  OE2 GLU C  20      10.291  31.669  12.558  1.00 78.05           O  
ATOM   1959  N   PRO C  21       5.246  31.927  15.941  1.00 87.59           N  
ATOM   1960  CA  PRO C  21       3.859  31.890  15.471  1.00 87.59           C  
ATOM   1961  C   PRO C  21       3.746  32.020  13.954  1.00 87.59           C  
ATOM   1962  CB  PRO C  21       3.217  33.090  16.171  1.00 87.59           C  
ATOM   1963  O   PRO C  21       4.474  32.807  13.342  1.00 87.59           O  
ATOM   1964  CG  PRO C  21       4.367  33.880  16.706  1.00 87.59           C  
ATOM   1965  CD  PRO C  21       5.606  33.034  16.625  1.00 87.59           C  
ATOM   1966  N   VAL C  22       2.977  31.164  13.379  1.00 91.44           N  
ATOM   1967  CA  VAL C  22       2.802  31.213  11.932  1.00 91.44           C  
ATOM   1968  C   VAL C  22       1.414  31.754  11.597  1.00 91.44           C  
ATOM   1969  CB  VAL C  22       3.000  29.822  11.289  1.00 91.44           C  
ATOM   1970  O   VAL C  22       0.486  31.642  12.402  1.00 91.44           O  
ATOM   1971  CG1 VAL C  22       4.441  29.346  11.465  1.00 91.44           C  
ATOM   1972  CG2 VAL C  22       2.024  28.812  11.890  1.00 91.44           C  
ATOM   1973  N   GLN C  23       1.345  32.485  10.460  1.00 89.07           N  
ATOM   1974  CA  GLN C  23       0.035  32.842   9.925  1.00 89.07           C  
ATOM   1975  C   GLN C  23      -0.673  31.621   9.344  1.00 89.07           C  
ATOM   1976  CB  GLN C  23       0.168  33.929   8.858  1.00 89.07           C  
ATOM   1977  O   GLN C  23      -0.063  30.829   8.623  1.00 89.07           O  
ATOM   1978  CG  GLN C  23       0.601  35.281   9.408  1.00 89.07           C  
ATOM   1979  CD  GLN C  23       0.326  36.422   8.447  1.00 89.07           C  
ATOM   1980  NE2 GLN C  23       0.528  37.651   8.911  1.00 89.07           N  
ATOM   1981  OE1 GLN C  23      -0.064  36.201   7.296  1.00 89.07           O  
ATOM   1982  N   PHE C  24      -1.977  31.461   9.753  1.00 92.77           N  
ATOM   1983  CA  PHE C  24      -2.692  30.271   9.309  1.00 92.77           C  
ATOM   1984  C   PHE C  24      -4.090  30.631   8.819  1.00 92.77           C  
ATOM   1985  CB  PHE C  24      -2.782  29.242  10.440  1.00 92.77           C  
ATOM   1986  O   PHE C  24      -4.609  31.702   9.139  1.00 92.77           O  
ATOM   1987  CG  PHE C  24      -3.603  29.701  11.615  1.00 92.77           C  
ATOM   1988  CD1 PHE C  24      -3.023  30.436  12.641  1.00 92.77           C  
ATOM   1989  CD2 PHE C  24      -4.956  29.397  11.692  1.00 92.77           C  
ATOM   1990  CE1 PHE C  24      -3.781  30.862  13.730  1.00 92.77           C  
ATOM   1991  CE2 PHE C  24      -5.720  29.819  12.776  1.00 92.77           C  
ATOM   1992  CZ  PHE C  24      -5.130  30.550  13.795  1.00 92.77           C  
ATOM   1993  N   LYS C  25      -4.568  29.760   7.962  1.00 91.15           N  
ATOM   1994  CA  LYS C  25      -5.973  29.830   7.570  1.00 91.15           C  
ATOM   1995  C   LYS C  25      -6.816  28.836   8.365  1.00 91.15           C  
ATOM   1996  CB  LYS C  25      -6.126  29.566   6.071  1.00 91.15           C  
ATOM   1997  O   LYS C  25      -6.494  27.647   8.421  1.00 91.15           O  
ATOM   1998  CG  LYS C  25      -7.548  29.730   5.556  1.00 91.15           C  
ATOM   1999  CD  LYS C  25      -7.643  29.417   4.068  1.00 91.15           C  
ATOM   2000  CE  LYS C  25      -9.081  29.481   3.573  1.00 91.15           C  
ATOM   2001  NZ  LYS C  25      -9.182  29.150   2.120  1.00 91.15           N  
ATOM   2002  N   ASP C  26      -7.813  29.299   9.067  1.00 91.42           N  
ATOM   2003  CA  ASP C  26      -8.753  28.402   9.731  1.00 91.42           C  
ATOM   2004  C   ASP C  26      -9.630  27.675   8.714  1.00 91.42           C  
ATOM   2005  CB  ASP C  26      -9.627  29.177  10.719  1.00 91.42           C  
ATOM   2006  O   ASP C  26     -10.371  28.308   7.959  1.00 91.42           O  
ATOM   2007  CG  ASP C  26     -10.462  28.272  11.608  1.00 91.42           C  
ATOM   2008  OD1 ASP C  26     -10.799  27.144  11.186  1.00 91.42           O  
ATOM   2009  OD2 ASP C  26     -10.788  28.690  12.740  1.00 91.42           O  
ATOM   2010  N   CYS C  27      -9.600  26.338   8.691  1.00 90.17           N  
ATOM   2011  CA  CYS C  27     -10.264  25.571   7.643  1.00 90.17           C  
ATOM   2012  C   CYS C  27     -11.544  24.928   8.165  1.00 90.17           C  
ATOM   2013  CB  CYS C  27      -9.330  24.494   7.093  1.00 90.17           C  
ATOM   2014  O   CYS C  27     -12.031  23.952   7.593  1.00 90.17           O  
ATOM   2015  SG  CYS C  27      -8.620  23.426   8.365  1.00 90.17           S  
ATOM   2016  N   GLY C  28     -12.049  25.324   9.284  1.00 90.51           N  
ATOM   2017  CA  GLY C  28     -13.337  24.825   9.738  1.00 90.51           C  
ATOM   2018  C   GLY C  28     -13.326  24.375  11.187  1.00 90.51           C  
ATOM   2019  O   GLY C  28     -13.772  23.269  11.502  1.00 90.51           O  
ATOM   2020  N   SER C  29     -12.824  25.163  12.115  1.00 88.55           N  
ATOM   2021  CA  SER C  29     -12.834  24.891  13.549  1.00 88.55           C  
ATOM   2022  C   SER C  29     -14.190  25.217  14.165  1.00 88.55           C  
ATOM   2023  CB  SER C  29     -11.739  25.693  14.254  1.00 88.55           C  
ATOM   2024  O   SER C  29     -14.341  26.235  14.844  1.00 88.55           O  
ATOM   2025  OG  SER C  29     -10.471  25.425  13.681  1.00 88.55           O  
ATOM   2026  N   VAL C  30     -15.187  24.340  14.136  1.00 90.77           N  
ATOM   2027  CA  VAL C  30     -16.558  24.627  14.544  1.00 90.77           C  
ATOM   2028  C   VAL C  30     -16.703  24.419  16.050  1.00 90.77           C  
ATOM   2029  CB  VAL C  30     -17.573  23.743  13.784  1.00 90.77           C  
ATOM   2030  O   VAL C  30     -17.536  25.061  16.694  1.00 90.77           O  
ATOM   2031  CG1 VAL C  30     -17.680  24.178  12.324  1.00 90.77           C  
ATOM   2032  CG2 VAL C  30     -17.174  22.271  13.879  1.00 90.77           C  
ATOM   2033  N   ASP C  31     -15.848  23.595  16.610  1.00 96.37           N  
ATOM   2034  CA  ASP C  31     -16.029  23.229  18.011  1.00 96.37           C  
ATOM   2035  C   ASP C  31     -14.929  23.829  18.882  1.00 96.37           C  
ATOM   2036  CB  ASP C  31     -16.055  21.707  18.169  1.00 96.37           C  
ATOM   2037  O   ASP C  31     -14.800  23.479  20.057  1.00 96.37           O  
ATOM   2038  CG  ASP C  31     -17.351  21.082  17.685  1.00 96.37           C  
ATOM   2039  OD1 ASP C  31     -18.375  21.793  17.596  1.00 96.37           O  
ATOM   2040  OD2 ASP C  31     -17.349  19.867  17.392  1.00 96.37           O  
ATOM   2041  N   GLY C  32     -14.131  24.666  18.247  1.00 96.95           N  
ATOM   2042  CA  GLY C  32     -13.074  25.334  18.989  1.00 96.95           C  
ATOM   2043  C   GLY C  32     -12.580  26.600  18.315  1.00 96.95           C  
ATOM   2044  O   GLY C  32     -13.007  26.926  17.205  1.00 96.95           O  
ATOM   2045  N   VAL C  33     -11.858  27.326  19.055  1.00 96.42           N  
ATOM   2046  CA  VAL C  33     -11.266  28.550  18.525  1.00 96.42           C  
ATOM   2047  C   VAL C  33      -9.747  28.494  18.671  1.00 96.42           C  
ATOM   2048  CB  VAL C  33     -11.824  29.804  19.234  1.00 96.42           C  
ATOM   2049  O   VAL C  33      -9.230  28.312  19.775  1.00 96.42           O  
ATOM   2050  CG1 VAL C  33     -11.186  31.072  18.670  1.00 96.42           C  
ATOM   2051  CG2 VAL C  33     -13.345  29.861  19.098  1.00 96.42           C  
ATOM   2052  N   ILE C  34      -9.088  28.648  17.558  1.00 97.06           N  
ATOM   2053  CA  ILE C  34      -7.630  28.604  17.578  1.00 97.06           C  
ATOM   2054  C   ILE C  34      -7.080  29.940  18.072  1.00 97.06           C  
ATOM   2055  CB  ILE C  34      -7.055  28.270  16.183  1.00 97.06           C  
ATOM   2056  O   ILE C  34      -7.448  30.999  17.557  1.00 97.06           O  
ATOM   2057  CG1 ILE C  34      -7.639  26.950  15.667  1.00 97.06           C  
ATOM   2058  CG2 ILE C  34      -5.526  28.212  16.229  1.00 97.06           C  
ATOM   2059  CD1 ILE C  34      -7.304  26.652  14.212  1.00 97.06           C  
ATOM   2060  N   LYS C  35      -6.227  29.868  18.993  1.00 96.26           N  
ATOM   2061  CA  LYS C  35      -5.590  31.084  19.490  1.00 96.26           C  
ATOM   2062  C   LYS C  35      -4.257  31.331  18.789  1.00 96.26           C  
ATOM   2063  CB  LYS C  35      -5.379  31.000  21.002  1.00 96.26           C  
ATOM   2064  O   LYS C  35      -3.953  32.461  18.402  1.00 96.26           O  
ATOM   2065  CG  LYS C  35      -6.668  30.875  21.801  1.00 96.26           C  
ATOM   2066  CD  LYS C  35      -7.467  32.172  21.779  1.00 96.26           C  
ATOM   2067  CE  LYS C  35      -8.707  32.080  22.658  1.00 96.26           C  
ATOM   2068  NZ  LYS C  35      -9.541  33.316  22.571  1.00 96.26           N  
ATOM   2069  N   GLU C  36      -3.554  30.205  18.626  1.00 95.09           N  
ATOM   2070  CA  GLU C  36      -2.229  30.353  18.029  1.00 95.09           C  
ATOM   2071  C   GLU C  36      -1.731  29.029  17.456  1.00 95.09           C  
ATOM   2072  CB  GLU C  36      -1.232  30.889  19.060  1.00 95.09           C  
ATOM   2073  O   GLU C  36      -2.003  27.964  18.014  1.00 95.09           O  
ATOM   2074  CG  GLU C  36       0.153  31.162  18.491  1.00 95.09           C  
ATOM   2075  CD  GLU C  36       1.110  31.766  19.506  1.00 95.09           C  
ATOM   2076  OE1 GLU C  36       1.936  31.020  20.079  1.00 95.09           O  
ATOM   2077  OE2 GLU C  36       1.032  32.995  19.731  1.00 95.09           O  
ATOM   2078  N   VAL C  37      -1.006  29.108  16.336  1.00 95.78           N  
ATOM   2079  CA  VAL C  37      -0.329  27.958  15.746  1.00 95.78           C  
ATOM   2080  C   VAL C  37       1.169  28.237  15.642  1.00 95.78           C  
ATOM   2081  CB  VAL C  37      -0.905  27.613  14.354  1.00 95.78           C  
ATOM   2082  O   VAL C  37       1.581  29.237  15.050  1.00 95.78           O  
ATOM   2083  CG1 VAL C  37      -0.177  26.413  13.751  1.00 95.78           C  
ATOM   2084  CG2 VAL C  37      -2.404  27.338  14.451  1.00 95.78           C  
ATOM   2085  N   ASN C  38       1.929  27.324  16.246  1.00 95.02           N  
ATOM   2086  CA  ASN C  38       3.380  27.457  16.174  1.00 95.02           C  
ATOM   2087  C   ASN C  38       4.017  26.266  15.463  1.00 95.02           C  
ATOM   2088  CB  ASN C  38       3.974  27.618  17.575  1.00 95.02           C  
ATOM   2089  O   ASN C  38       3.718  25.114  15.782  1.00 95.02           O  
ATOM   2090  CG  ASN C  38       3.516  28.891  18.260  1.00 95.02           C  
ATOM   2091  ND2 ASN C  38       3.077  28.767  19.507  1.00 95.02           N  
ATOM   2092  OD1 ASN C  38       3.555  29.975  17.673  1.00 95.02           O  
ATOM   2093  N   VAL C  39       4.771  26.558  14.491  1.00 93.64           N  
ATOM   2094  CA  VAL C  39       5.589  25.562  13.806  1.00 93.64           C  
ATOM   2095  C   VAL C  39       7.063  25.943  13.912  1.00 93.64           C  
ATOM   2096  CB  VAL C  39       5.181  25.415  12.323  1.00 93.64           C  
ATOM   2097  O   VAL C  39       7.441  27.079  13.614  1.00 93.64           O  
ATOM   2098  CG1 VAL C  39       6.060  24.381  11.621  1.00 93.64           C  
ATOM   2099  CG2 VAL C  39       3.707  25.033  12.211  1.00 93.64           C  
ATOM   2100  N   SER C  40       7.897  24.976  14.324  1.00 92.14           N  
ATOM   2101  CA  SER C  40       9.300  25.317  14.534  1.00 92.14           C  
ATOM   2102  C   SER C  40      10.220  24.210  14.033  1.00 92.14           C  
ATOM   2103  CB  SER C  40       9.571  25.585  16.016  1.00 92.14           C  
ATOM   2104  O   SER C  40      10.056  23.045  14.402  1.00 92.14           O  
ATOM   2105  OG  SER C  40      10.927  25.939  16.223  1.00 92.14           O  
ATOM   2106  N   PRO C  41      11.345  24.530  13.309  1.00 90.32           N  
ATOM   2107  CA  PRO C  41      11.641  25.895  12.867  1.00 90.32           C  
ATOM   2108  C   PRO C  41      10.833  26.306  11.639  1.00 90.32           C  
ATOM   2109  CB  PRO C  41      13.136  25.844  12.545  1.00 90.32           C  
ATOM   2110  O   PRO C  41      10.559  25.475  10.769  1.00 90.32           O  
ATOM   2111  CG  PRO C  41      13.410  24.410  12.224  1.00 90.32           C  
ATOM   2112  CD  PRO C  41      12.411  23.559  12.954  1.00 90.32           C  
ATOM   2113  N   CYS C  42      10.251  27.527  11.624  1.00 90.10           N  
ATOM   2114  CA  CYS C  42       9.589  28.144  10.481  1.00 90.10           C  
ATOM   2115  C   CYS C  42       9.672  29.664  10.558  1.00 90.10           C  
ATOM   2116  CB  CYS C  42       8.126  27.708  10.409  1.00 90.10           C  
ATOM   2117  O   CYS C  42       8.672  30.332  10.825  1.00 90.10           O  
ATOM   2118  SG  CYS C  42       7.274  28.258   8.914  1.00 90.10           S  
ATOM   2119  N   PRO C  43      10.910  30.239  10.186  1.00 86.93           N  
ATOM   2120  CA  PRO C  43      11.121  31.680  10.339  1.00 86.93           C  
ATOM   2121  C   PRO C  43      10.307  32.505   9.344  1.00 86.93           C  
ATOM   2122  CB  PRO C  43      12.622  31.845  10.085  1.00 86.93           C  
ATOM   2123  O   PRO C  43       9.920  33.637   9.646  1.00 86.93           O  
ATOM   2124  CG  PRO C  43      13.019  30.618   9.331  1.00 86.93           C  
ATOM   2125  CD  PRO C  43      12.078  29.507   9.698  1.00 86.93           C  
ATOM   2126  N   THR C  44      10.166  31.914   8.160  1.00 83.38           N  
ATOM   2127  CA  THR C  44       9.367  32.590   7.144  1.00 83.38           C  
ATOM   2128  C   THR C  44       8.357  31.630   6.522  1.00 83.38           C  
ATOM   2129  CB  THR C  44      10.258  33.188   6.039  1.00 83.38           C  
ATOM   2130  O   THR C  44       8.569  30.415   6.518  1.00 83.38           O  
ATOM   2131  CG2 THR C  44      11.194  34.252   6.603  1.00 83.38           C  
ATOM   2132  OG1 THR C  44      11.041  32.143   5.448  1.00 83.38           O  
ATOM   2133  N   GLN C  45       7.225  32.185   6.085  1.00 82.47           N  
ATOM   2134  CA  GLN C  45       6.225  31.405   5.364  1.00 82.47           C  
ATOM   2135  C   GLN C  45       6.262  31.709   3.869  1.00 82.47           C  
ATOM   2136  CB  GLN C  45       4.827  31.679   5.921  1.00 82.47           C  
ATOM   2137  O   GLN C  45       6.428  32.863   3.469  1.00 82.47           O  
ATOM   2138  CG  GLN C  45       4.582  31.072   7.295  1.00 82.47           C  
ATOM   2139  CD  GLN C  45       3.180  31.336   7.813  1.00 82.47           C  
ATOM   2140  NE2 GLN C  45       2.344  30.304   7.816  1.00 82.47           N  
ATOM   2141  OE1 GLN C  45       2.852  32.460   8.208  1.00 82.47           O  
ATOM   2142  N   PRO C  46       6.054  30.727   2.969  1.00 88.94           N  
ATOM   2143  CA  PRO C  46       5.765  29.343   3.353  1.00 88.94           C  
ATOM   2144  C   PRO C  46       6.917  28.689   4.113  1.00 88.94           C  
ATOM   2145  CB  PRO C  46       5.532  28.646   2.010  1.00 88.94           C  
ATOM   2146  O   PRO C  46       8.082  29.021   3.880  1.00 88.94           O  
ATOM   2147  CG  PRO C  46       6.169  29.543   0.998  1.00 88.94           C  
ATOM   2148  CD  PRO C  46       6.297  30.917   1.591  1.00 88.94           C  
ATOM   2149  N   CYS C  47       6.602  27.823   5.109  1.00 90.50           N  
ATOM   2150  CA  CYS C  47       7.625  27.101   5.857  1.00 90.50           C  
ATOM   2151  C   CYS C  47       8.460  26.224   4.932  1.00 90.50           C  
ATOM   2152  CB  CYS C  47       6.986  26.243   6.949  1.00 90.50           C  
ATOM   2153  O   CYS C  47       7.914  25.449   4.144  1.00 90.50           O  
ATOM   2154  SG  CYS C  47       6.018  27.189   8.145  1.00 90.50           S  
ATOM   2155  N   GLN C  48       9.729  26.346   4.995  1.00 90.29           N  
ATOM   2156  CA  GLN C  48      10.640  25.471   4.265  1.00 90.29           C  
ATOM   2157  C   GLN C  48      10.997  24.238   5.091  1.00 90.29           C  
ATOM   2158  CB  GLN C  48      11.910  26.225   3.871  1.00 90.29           C  
ATOM   2159  O   GLN C  48      11.781  24.325   6.038  1.00 90.29           O  
ATOM   2160  CG  GLN C  48      11.661  27.405   2.941  1.00 90.29           C  
ATOM   2161  CD  GLN C  48      12.208  27.176   1.544  1.00 90.29           C  
ATOM   2162  NE2 GLN C  48      11.756  27.984   0.591  1.00 90.29           N  
ATOM   2163  OE1 GLN C  48      13.029  26.280   1.323  1.00 90.29           O  
ATOM   2164  N   LEU C  49      10.435  23.150   4.727  1.00 91.26           N  
ATOM   2165  CA  LEU C  49      10.650  21.908   5.462  1.00 91.26           C  
ATOM   2166  C   LEU C  49      11.754  21.078   4.816  1.00 91.26           C  
ATOM   2167  CB  LEU C  49       9.356  21.094   5.528  1.00 91.26           C  
ATOM   2168  O   LEU C  49      11.598  20.597   3.692  1.00 91.26           O  
ATOM   2169  CG  LEU C  49       8.116  21.831   6.036  1.00 91.26           C  
ATOM   2170  CD1 LEU C  49       6.904  20.906   6.017  1.00 91.26           C  
ATOM   2171  CD2 LEU C  49       8.355  22.379   7.439  1.00 91.26           C  
ATOM   2172  N   SER C  50      12.877  20.893   5.515  1.00 91.26           N  
ATOM   2173  CA  SER C  50      14.015  20.155   4.978  1.00 91.26           C  
ATOM   2174  C   SER C  50      13.821  18.650   5.130  1.00 91.26           C  
ATOM   2175  CB  SER C  50      15.308  20.583   5.674  1.00 91.26           C  
ATOM   2176  O   SER C  50      13.399  18.177   6.188  1.00 91.26           O  
ATOM   2177  OG  SER C  50      15.578  21.953   5.435  1.00 91.26           O  
ATOM   2178  N   LYS C  51      14.146  17.998   4.095  1.00 84.56           N  
ATOM   2179  CA  LYS C  51      14.040  16.542   4.119  1.00 84.56           C  
ATOM   2180  C   LYS C  51      14.907  15.945   5.224  1.00 84.56           C  
ATOM   2181  CB  LYS C  51      14.438  15.952   2.765  1.00 84.56           C  
ATOM   2182  O   LYS C  51      16.012  16.427   5.482  1.00 84.56           O  
ATOM   2183  CG  LYS C  51      13.539  16.381   1.615  1.00 84.56           C  
ATOM   2184  CD  LYS C  51      13.984  15.761   0.296  1.00 84.56           C  
ATOM   2185  CE  LYS C  51      13.103  16.213  -0.860  1.00 84.56           C  
ATOM   2186  NZ  LYS C  51      13.509  15.574  -2.148  1.00 84.56           N  
ATOM   2187  N   GLY C  52      14.411  14.999   5.922  1.00 85.30           N  
ATOM   2188  CA  GLY C  52      15.139  14.317   6.980  1.00 85.30           C  
ATOM   2189  C   GLY C  52      14.996  14.988   8.332  1.00 85.30           C  
ATOM   2190  O   GLY C  52      15.520  14.497   9.334  1.00 85.30           O  
ATOM   2191  N   GLN C  53      14.231  16.081   8.341  1.00 88.61           N  
ATOM   2192  CA  GLN C  53      14.053  16.823   9.586  1.00 88.61           C  
ATOM   2193  C   GLN C  53      12.623  16.695  10.102  1.00 88.61           C  
ATOM   2194  CB  GLN C  53      14.411  18.297   9.389  1.00 88.61           C  
ATOM   2195  O   GLN C  53      11.736  16.231   9.381  1.00 88.61           O  
ATOM   2196  CG  GLN C  53      15.868  18.531   9.015  1.00 88.61           C  
ATOM   2197  CD  GLN C  53      16.812  18.343  10.188  1.00 88.61           C  
ATOM   2198  NE2 GLN C  53      17.974  17.754   9.925  1.00 88.61           N  
ATOM   2199  OE1 GLN C  53      16.500  18.724  11.321  1.00 88.61           O  
ATOM   2200  N   SER C  54      12.508  17.004  11.362  1.00 91.03           N  
ATOM   2201  CA  SER C  54      11.190  17.041  11.987  1.00 91.03           C  
ATOM   2202  C   SER C  54      10.877  18.430  12.533  1.00 91.03           C  
ATOM   2203  CB  SER C  54      11.100  16.010  13.112  1.00 91.03           C  
ATOM   2204  O   SER C  54      11.775  19.140  12.991  1.00 91.03           O  
ATOM   2205  OG  SER C  54       9.749  15.676  13.381  1.00 91.03           O  
ATOM   2206  N   TYR C  55       9.564  18.723  12.427  1.00 92.14           N  
ATOM   2207  CA  TYR C  55       9.133  20.045  12.870  1.00 92.14           C  
ATOM   2208  C   TYR C  55       8.109  19.936  13.993  1.00 92.14           C  
ATOM   2209  CB  TYR C  55       8.543  20.838  11.700  1.00 92.14           C  
ATOM   2210  O   TYR C  55       7.274  19.029  13.994  1.00 92.14           O  
ATOM   2211  CG  TYR C  55       9.556  21.200  10.640  1.00 92.14           C  
ATOM   2212  CD1 TYR C  55      10.042  22.500  10.529  1.00 92.14           C  
ATOM   2213  CD2 TYR C  55      10.026  20.243   9.748  1.00 92.14           C  
ATOM   2214  CE1 TYR C  55      10.973  22.839   9.553  1.00 92.14           C  
ATOM   2215  CE2 TYR C  55      10.958  20.570   8.767  1.00 92.14           C  
ATOM   2216  OH  TYR C  55      12.347  22.198   7.710  1.00 92.14           O  
ATOM   2217  CZ  TYR C  55      11.425  21.869   8.678  1.00 92.14           C  
ATOM   2218  N   SER C  56       8.345  20.815  14.972  1.00 93.05           N  
ATOM   2219  CA  SER C  56       7.415  20.828  16.097  1.00 93.05           C  
ATOM   2220  C   SER C  56       6.175  21.656  15.781  1.00 93.05           C  
ATOM   2221  CB  SER C  56       8.098  21.376  17.351  1.00 93.05           C  
ATOM   2222  O   SER C  56       6.280  22.759  15.240  1.00 93.05           O  
ATOM   2223  OG  SER C  56       9.096  20.481  17.813  1.00 93.05           O  
ATOM   2224  N   VAL C  57       5.019  21.091  16.033  1.00 94.93           N  
ATOM   2225  CA  VAL C  57       3.747  21.777  15.832  1.00 94.93           C  
ATOM   2226  C   VAL C  57       3.031  21.941  17.171  1.00 94.93           C  
ATOM   2227  CB  VAL C  57       2.844  21.018  14.834  1.00 94.93           C  
ATOM   2228  O   VAL C  57       2.808  20.962  17.887  1.00 94.93           O  
ATOM   2229  CG1 VAL C  57       1.485  21.703  14.706  1.00 94.93           C  
ATOM   2230  CG2 VAL C  57       3.525  20.915  13.471  1.00 94.93           C  
ATOM   2231  N   ASN C  58       2.761  23.160  17.518  1.00 95.35           N  
ATOM   2232  CA  ASN C  58       2.015  23.495  18.726  1.00 95.35           C  
ATOM   2233  C   ASN C  58       0.790  24.349  18.410  1.00 95.35           C  
ATOM   2234  CB  ASN C  58       2.918  24.214  19.732  1.00 95.35           C  
ATOM   2235  O   ASN C  58       0.914  25.430  17.832  1.00 95.35           O  
ATOM   2236  CG  ASN C  58       2.252  24.405  21.080  1.00 95.35           C  
ATOM   2237  ND2 ASN C  58       3.059  24.534  22.127  1.00 95.35           N  
ATOM   2238  OD1 ASN C  58       1.023  24.436  21.181  1.00 95.35           O  
ATOM   2239  N   VAL C  59      -0.310  23.877  18.829  1.00 96.61           N  
ATOM   2240  CA  VAL C  59      -1.541  24.625  18.596  1.00 96.61           C  
ATOM   2241  C   VAL C  59      -2.214  24.940  19.930  1.00 96.61           C  
ATOM   2242  CB  VAL C  59      -2.513  23.848  17.680  1.00 96.61           C  
ATOM   2243  O   VAL C  59      -2.473  24.038  20.731  1.00 96.61           O  
ATOM   2244  CG1 VAL C  59      -3.778  24.663  17.419  1.00 96.61           C  
ATOM   2245  CG2 VAL C  59      -1.827  23.484  16.364  1.00 96.61           C  
ATOM   2246  N   THR C  60      -2.436  26.183  20.194  1.00 96.74           N  
ATOM   2247  CA  THR C  60      -3.227  26.619  21.340  1.00 96.74           C  
ATOM   2248  C   THR C  60      -4.660  26.932  20.920  1.00 96.74           C  
ATOM   2249  CB  THR C  60      -2.604  27.857  22.010  1.00 96.74           C  
ATOM   2250  O   THR C  60      -4.886  27.742  20.018  1.00 96.74           O  
ATOM   2251  CG2 THR C  60      -3.331  28.206  23.305  1.00 96.74           C  
ATOM   2252  OG1 THR C  60      -1.227  27.591  22.306  1.00 96.74           O  
ATOM   2253  N   PHE C  61      -5.607  26.276  21.600  1.00 97.34           N  
ATOM   2254  CA  PHE C  61      -6.998  26.478  21.211  1.00 97.34           C  
ATOM   2255  C   PHE C  61      -7.918  26.374  22.422  1.00 97.34           C  
ATOM   2256  CB  PHE C  61      -7.414  25.457  20.147  1.00 97.34           C  
ATOM   2257  O   PHE C  61      -7.533  25.825  23.456  1.00 97.34           O  
ATOM   2258  CG  PHE C  61      -7.590  24.061  20.680  1.00 97.34           C  
ATOM   2259  CD1 PHE C  61      -6.489  23.242  20.899  1.00 97.34           C  
ATOM   2260  CD2 PHE C  61      -8.857  23.568  20.963  1.00 97.34           C  
ATOM   2261  CE1 PHE C  61      -6.649  21.949  21.392  1.00 97.34           C  
ATOM   2262  CE2 PHE C  61      -9.025  22.278  21.457  1.00 97.34           C  
ATOM   2263  CZ  PHE C  61      -7.920  21.469  21.670  1.00 97.34           C  
ATOM   2264  N   THR C  62      -9.063  26.962  22.304  1.00 97.52           N  
ATOM   2265  CA  THR C  62     -10.124  26.841  23.298  1.00 97.52           C  
ATOM   2266  C   THR C  62     -11.285  26.015  22.752  1.00 97.52           C  
ATOM   2267  CB  THR C  62     -10.637  28.225  23.739  1.00 97.52           C  
ATOM   2268  O   THR C  62     -11.760  26.261  21.641  1.00 97.52           O  
ATOM   2269  CG2 THR C  62     -11.702  28.096  24.823  1.00 97.52           C  
ATOM   2270  OG1 THR C  62      -9.541  28.994  24.250  1.00 97.52           O  
ATOM   2271  N   SER C  63     -11.653  25.098  23.598  1.00 97.57           N  
ATOM   2272  CA  SER C  63     -12.740  24.231  23.154  1.00 97.57           C  
ATOM   2273  C   SER C  63     -14.100  24.833  23.488  1.00 97.57           C  
ATOM   2274  CB  SER C  63     -12.615  22.846  23.791  1.00 97.57           C  
ATOM   2275  O   SER C  63     -14.286  25.400  24.567  1.00 97.57           O  
ATOM   2276  OG  SER C  63     -13.666  21.998  23.360  1.00 97.57           O  
ATOM   2277  N   ASN C  64     -15.092  24.737  22.641  1.00 97.15           N  
ATOM   2278  CA  ASN C  64     -16.455  25.196  22.886  1.00 97.15           C  
ATOM   2279  C   ASN C  64     -17.356  24.055  23.348  1.00 97.15           C  
ATOM   2280  CB  ASN C  64     -17.033  25.855  21.632  1.00 97.15           C  
ATOM   2281  O   ASN C  64     -18.536  24.267  23.633  1.00 97.15           O  
ATOM   2282  CG  ASN C  64     -16.336  27.155  21.281  1.00 97.15           C  
ATOM   2283  ND2 ASN C  64     -16.322  27.492  19.997  1.00 97.15           N  
ATOM   2284  OD1 ASN C  64     -15.814  27.850  22.157  1.00 97.15           O  
ATOM   2285  N   ILE C  65     -16.784  22.865  23.349  1.00 96.58           N  
ATOM   2286  CA  ILE C  65     -17.592  21.711  23.727  1.00 96.58           C  
ATOM   2287  C   ILE C  65     -16.776  20.782  24.624  1.00 96.58           C  
ATOM   2288  CB  ILE C  65     -18.101  20.946  22.485  1.00 96.58           C  
ATOM   2289  O   ILE C  65     -15.557  20.932  24.738  1.00 96.58           O  
ATOM   2290  CG1 ILE C  65     -16.920  20.405  21.670  1.00 96.58           C  
ATOM   2291  CG2 ILE C  65     -18.993  21.846  21.625  1.00 96.58           C  
ATOM   2292  CD1 ILE C  65     -17.116  18.980  21.169  1.00 96.58           C  
ATOM   2293  N   GLN C  66     -17.445  19.946  25.270  1.00 97.02           N  
ATOM   2294  CA  GLN C  66     -16.805  18.834  25.965  1.00 97.02           C  
ATOM   2295  C   GLN C  66     -16.594  17.649  25.028  1.00 97.02           C  
ATOM   2296  CB  GLN C  66     -17.637  18.406  27.175  1.00 97.02           C  
ATOM   2297  O   GLN C  66     -17.425  17.383  24.158  1.00 97.02           O  
ATOM   2298  CG  GLN C  66     -16.982  17.320  28.018  1.00 97.02           C  
ATOM   2299  CD  GLN C  66     -17.794  16.963  29.249  1.00 97.02           C  
ATOM   2300  NE2 GLN C  66     -17.634  15.735  29.730  1.00 97.02           N  
ATOM   2301  OE1 GLN C  66     -18.558  17.786  29.765  1.00 97.02           O  
ATOM   2302  N   SER C  67     -15.401  17.019  25.180  1.00 96.58           N  
ATOM   2303  CA  SER C  67     -15.113  15.840  24.370  1.00 96.58           C  
ATOM   2304  C   SER C  67     -14.276  14.828  25.145  1.00 96.58           C  
ATOM   2305  CB  SER C  67     -14.385  16.238  23.085  1.00 96.58           C  
ATOM   2306  O   SER C  67     -13.311  15.197  25.818  1.00 96.58           O  
ATOM   2307  OG  SER C  67     -14.212  15.115  22.238  1.00 96.58           O  
ATOM   2308  N   LYS C  68     -14.647  13.578  25.131  1.00 95.86           N  
ATOM   2309  CA  LYS C  68     -13.956  12.531  25.878  1.00 95.86           C  
ATOM   2310  C   LYS C  68     -12.626  12.174  25.221  1.00 95.86           C  
ATOM   2311  CB  LYS C  68     -14.834  11.285  25.993  1.00 95.86           C  
ATOM   2312  O   LYS C  68     -11.682  11.765  25.900  1.00 95.86           O  
ATOM   2313  CG  LYS C  68     -16.064  11.472  26.870  1.00 95.86           C  
ATOM   2314  CD  LYS C  68     -16.879  10.190  26.971  1.00 95.86           C  
ATOM   2315  CE  LYS C  68     -18.160  10.402  27.767  1.00 95.86           C  
ATOM   2316  NZ  LYS C  68     -18.966   9.149  27.864  1.00 95.86           N  
ATOM   2317  N   SER C  69     -12.591  12.326  23.887  1.00 94.21           N  
ATOM   2318  CA  SER C  69     -11.400  11.970  23.122  1.00 94.21           C  
ATOM   2319  C   SER C  69     -11.154  12.962  21.990  1.00 94.21           C  
ATOM   2320  CB  SER C  69     -11.531  10.557  22.553  1.00 94.21           C  
ATOM   2321  O   SER C  69     -11.948  13.881  21.779  1.00 94.21           O  
ATOM   2322  OG  SER C  69     -12.527  10.510  21.546  1.00 94.21           O  
ATOM   2323  N   SER C  70      -9.946  12.888  21.405  1.00 95.02           N  
ATOM   2324  CA  SER C  70      -9.592  13.702  20.247  1.00 95.02           C  
ATOM   2325  C   SER C  70      -8.646  12.954  19.314  1.00 95.02           C  
ATOM   2326  CB  SER C  70      -8.949  15.016  20.692  1.00 95.02           C  
ATOM   2327  O   SER C  70      -7.846  12.129  19.762  1.00 95.02           O  
ATOM   2328  OG  SER C  70      -7.715  14.777  21.345  1.00 95.02           O  
ATOM   2329  N   LYS C  71      -8.861  13.208  18.031  1.00 94.12           N  
ATOM   2330  CA  LYS C  71      -8.042  12.535  17.027  1.00 94.12           C  
ATOM   2331  C   LYS C  71      -7.554  13.518  15.967  1.00 94.12           C  
ATOM   2332  CB  LYS C  71      -8.826  11.399  16.368  1.00 94.12           C  
ATOM   2333  O   LYS C  71      -8.351  14.254  15.381  1.00 94.12           O  
ATOM   2334  CG  LYS C  71      -8.012  10.579  15.378  1.00 94.12           C  
ATOM   2335  CD  LYS C  71      -8.852   9.482  14.737  1.00 94.12           C  
ATOM   2336  CE  LYS C  71      -8.056   8.700  13.700  1.00 94.12           C  
ATOM   2337  NZ  LYS C  71      -8.880   7.631  13.061  1.00 94.12           N  
ATOM   2338  N   ALA C  72      -6.237  13.435  15.664  1.00 94.76           N  
ATOM   2339  CA  ALA C  72      -5.653  14.328  14.667  1.00 94.76           C  
ATOM   2340  C   ALA C  72      -5.645  13.679  13.286  1.00 94.76           C  
ATOM   2341  CB  ALA C  72      -4.235  14.723  15.074  1.00 94.76           C  
ATOM   2342  O   ALA C  72      -5.340  12.491  13.153  1.00 94.76           O  
ATOM   2343  N   VAL C  73      -6.027  14.410  12.328  1.00 92.39           N  
ATOM   2344  CA  VAL C  73      -5.996  14.005  10.926  1.00 92.39           C  
ATOM   2345  C   VAL C  73      -5.273  15.064  10.098  1.00 92.39           C  
ATOM   2346  CB  VAL C  73      -7.419  13.773  10.370  1.00 92.39           C  
ATOM   2347  O   VAL C  73      -5.701  16.219  10.046  1.00 92.39           O  
ATOM   2348  CG1 VAL C  73      -7.361  13.296   8.920  1.00 92.39           C  
ATOM   2349  CG2 VAL C  73      -8.173  12.767  11.238  1.00 92.39           C  
ATOM   2350  N   VAL C  74      -4.192  14.618   9.358  1.00 91.43           N  
ATOM   2351  CA  VAL C  74      -3.368  15.574   8.625  1.00 91.43           C  
ATOM   2352  C   VAL C  74      -3.357  15.215   7.141  1.00 91.43           C  
ATOM   2353  CB  VAL C  74      -1.925  15.617   9.174  1.00 91.43           C  
ATOM   2354  O   VAL C  74      -3.221  14.044   6.780  1.00 91.43           O  
ATOM   2355  CG1 VAL C  74      -1.089  16.647   8.415  1.00 91.43           C  
ATOM   2356  CG2 VAL C  74      -1.932  15.928  10.669  1.00 91.43           C  
ATOM   2357  N   HIS C  75      -3.527  16.193   6.350  1.00 87.17           N  
ATOM   2358  CA  HIS C  75      -3.453  16.030   4.903  1.00 87.17           C  
ATOM   2359  C   HIS C  75      -2.467  17.017   4.287  1.00 87.17           C  
ATOM   2360  CB  HIS C  75      -4.836  16.206   4.272  1.00 87.17           C  
ATOM   2361  O   HIS C  75      -2.307  18.133   4.785  1.00 87.17           O  
ATOM   2362  CG  HIS C  75      -5.816  15.149   4.669  1.00 87.17           C  
ATOM   2363  CD2 HIS C  75      -6.115  13.956   4.102  1.00 87.17           C  
ATOM   2364  ND1 HIS C  75      -6.628  15.265   5.776  1.00 87.17           N  
ATOM   2365  CE1 HIS C  75      -7.385  14.185   5.874  1.00 87.17           C  
ATOM   2366  NE2 HIS C  75      -7.094  13.376   4.870  1.00 87.17           N  
ATOM   2367  N   GLY C  76      -1.736  16.569   3.277  1.00 86.53           N  
ATOM   2368  CA  GLY C  76      -1.079  17.468   2.342  1.00 86.53           C  
ATOM   2369  C   GLY C  76      -1.901  17.738   1.096  1.00 86.53           C  
ATOM   2370  O   GLY C  76      -2.273  16.807   0.378  1.00 86.53           O  
ATOM   2371  N   ILE C  77      -2.241  19.030   0.929  1.00 80.17           N  
ATOM   2372  CA  ILE C  77      -3.063  19.382  -0.224  1.00 80.17           C  
ATOM   2373  C   ILE C  77      -2.166  19.721  -1.413  1.00 80.17           C  
ATOM   2374  CB  ILE C  77      -4.004  20.566   0.093  1.00 80.17           C  
ATOM   2375  O   ILE C  77      -1.453  20.727  -1.393  1.00 80.17           O  
ATOM   2376  CG1 ILE C  77      -4.872  20.246   1.315  1.00 80.17           C  
ATOM   2377  CG2 ILE C  77      -4.873  20.905  -1.122  1.00 80.17           C  
ATOM   2378  CD1 ILE C  77      -5.741  21.406   1.778  1.00 80.17           C  
ATOM   2379  N   LEU C  78      -2.179  18.888  -2.351  1.00 69.67           N  
ATOM   2380  CA  LEU C  78      -1.402  19.053  -3.575  1.00 69.67           C  
ATOM   2381  C   LEU C  78      -2.317  19.299  -4.770  1.00 69.67           C  
ATOM   2382  CB  LEU C  78      -0.533  17.818  -3.829  1.00 69.67           C  
ATOM   2383  O   LEU C  78      -3.123  18.437  -5.128  1.00 69.67           O  
ATOM   2384  CG  LEU C  78       0.859  17.828  -3.195  1.00 69.67           C  
ATOM   2385  CD1 LEU C  78       1.129  16.504  -2.488  1.00 69.67           C  
ATOM   2386  CD2 LEU C  78       1.925  18.103  -4.251  1.00 69.67           C  
ATOM   2387  N   MET C  79      -2.260  20.557  -5.376  1.00 60.73           N  
ATOM   2388  CA  MET C  79      -3.090  20.907  -6.525  1.00 60.73           C  
ATOM   2389  C   MET C  79      -4.569  20.711  -6.207  1.00 60.73           C  
ATOM   2390  CB  MET C  79      -2.702  20.070  -7.745  1.00 60.73           C  
ATOM   2391  O   MET C  79      -5.319  20.178  -7.027  1.00 60.73           O  
ATOM   2392  CG  MET C  79      -1.278  20.307  -8.223  1.00 60.73           C  
ATOM   2393  SD  MET C  79      -1.164  20.448 -10.049  1.00 60.73           S  
ATOM   2394  CE  MET C  79      -0.402  18.850 -10.446  1.00 60.73           C  
ATOM   2395  N   GLY C  80      -4.924  20.968  -4.992  1.00 64.30           N  
ATOM   2396  CA  GLY C  80      -6.313  20.947  -4.561  1.00 64.30           C  
ATOM   2397  C   GLY C  80      -6.761  19.588  -4.057  1.00 64.30           C  
ATOM   2398  O   GLY C  80      -7.881  19.442  -3.564  1.00 64.30           O  
ATOM   2399  N   VAL C  81      -5.861  18.571  -4.107  1.00 67.37           N  
ATOM   2400  CA  VAL C  81      -6.204  17.218  -3.682  1.00 67.37           C  
ATOM   2401  C   VAL C  81      -5.590  16.936  -2.312  1.00 67.37           C  
ATOM   2402  CB  VAL C  81      -5.728  16.164  -4.706  1.00 67.37           C  
ATOM   2403  O   VAL C  81      -4.370  17.000  -2.147  1.00 67.37           O  
ATOM   2404  CG1 VAL C  81      -6.072  14.754  -4.229  1.00 67.37           C  
ATOM   2405  CG2 VAL C  81      -6.348  16.434  -6.076  1.00 67.37           C  
ATOM   2406  N   PRO C  82      -6.404  16.571  -1.369  1.00 73.65           N  
ATOM   2407  CA  PRO C  82      -5.870  16.241  -0.045  1.00 73.65           C  
ATOM   2408  C   PRO C  82      -5.269  14.839   0.017  1.00 73.65           C  
ATOM   2409  CB  PRO C  82      -7.095  16.351   0.866  1.00 73.65           C  
ATOM   2410  O   PRO C  82      -5.930  13.863  -0.348  1.00 73.65           O  
ATOM   2411  CG  PRO C  82      -8.267  16.231  -0.053  1.00 73.65           C  
ATOM   2412  CD  PRO C  82      -7.822  16.587  -1.442  1.00 73.65           C  
ATOM   2413  N   VAL C  83      -4.032  14.760   0.390  1.00 70.76           N  
ATOM   2414  CA  VAL C  83      -3.342  13.486   0.560  1.00 70.76           C  
ATOM   2415  C   VAL C  83      -3.079  13.235   2.043  1.00 70.76           C  
ATOM   2416  CB  VAL C  83      -2.015  13.447  -0.230  1.00 70.76           C  
ATOM   2417  O   VAL C  83      -2.442  14.051   2.714  1.00 70.76           O  
ATOM   2418  CG1 VAL C  83      -1.321  12.098  -0.055  1.00 70.76           C  
ATOM   2419  CG2 VAL C  83      -2.268  13.734  -1.709  1.00 70.76           C  
ATOM   2420  N   PRO C  84      -3.589  12.130   2.545  1.00 74.38           N  
ATOM   2421  CA  PRO C  84      -3.384  11.870   3.972  1.00 74.38           C  
ATOM   2422  C   PRO C  84      -1.908  11.745   4.343  1.00 74.38           C  
ATOM   2423  CB  PRO C  84      -4.118  10.546   4.197  1.00 74.38           C  
ATOM   2424  O   PRO C  84      -1.121  11.181   3.578  1.00 74.38           O  
ATOM   2425  CG  PRO C  84      -4.929  10.343   2.959  1.00 74.38           C  
ATOM   2426  CD  PRO C  84      -4.362  11.208   1.870  1.00 74.38           C  
ATOM   2427  N   PHE C  85      -1.540  12.355   5.412  1.00 78.83           N  
ATOM   2428  CA  PHE C  85      -0.190  12.299   5.959  1.00 78.83           C  
ATOM   2429  C   PHE C  85      -0.197  11.686   7.355  1.00 78.83           C  
ATOM   2430  CB  PHE C  85       0.433  13.698   6.003  1.00 78.83           C  
ATOM   2431  O   PHE C  85      -0.839  12.213   8.266  1.00 78.83           O  
ATOM   2432  CG  PHE C  85       1.868  13.709   6.454  1.00 78.83           C  
ATOM   2433  CD1 PHE C  85       2.191  13.943   7.786  1.00 78.83           C  
ATOM   2434  CD2 PHE C  85       2.895  13.487   5.547  1.00 78.83           C  
ATOM   2435  CE1 PHE C  85       3.519  13.954   8.206  1.00 78.83           C  
ATOM   2436  CE2 PHE C  85       4.225  13.497   5.959  1.00 78.83           C  
ATOM   2437  CZ  PHE C  85       4.534  13.732   7.289  1.00 78.83           C  
ATOM   2438  N   PRO C  86       0.474  10.574   7.477  1.00 77.23           N  
ATOM   2439  CA  PRO C  86       0.520   9.969   8.810  1.00 77.23           C  
ATOM   2440  C   PRO C  86       1.392  10.756   9.786  1.00 77.23           C  
ATOM   2441  CB  PRO C  86       1.112   8.581   8.547  1.00 77.23           C  
ATOM   2442  O   PRO C  86       2.460  11.245   9.409  1.00 77.23           O  
ATOM   2443  CG  PRO C  86       1.822   8.710   7.238  1.00 77.23           C  
ATOM   2444  CD  PRO C  86       1.221   9.860   6.481  1.00 77.23           C  
ATOM   2445  N   ILE C  87       0.940  10.945  11.042  1.00 83.15           N  
ATOM   2446  CA  ILE C  87       1.716  11.603  12.087  1.00 83.15           C  
ATOM   2447  C   ILE C  87       2.017  10.612  13.208  1.00 83.15           C  
ATOM   2448  CB  ILE C  87       0.975  12.838  12.648  1.00 83.15           C  
ATOM   2449  O   ILE C  87       1.319   9.607  13.361  1.00 83.15           O  
ATOM   2450  CG1 ILE C  87      -0.420  12.442  13.145  1.00 83.15           C  
ATOM   2451  CG2 ILE C  87       0.886  13.941  11.589  1.00 83.15           C  
ATOM   2452  CD1 ILE C  87      -1.151  13.554  13.886  1.00 83.15           C  
ATOM   2453  N   PRO C  88       2.987  10.883  13.967  1.00 80.67           N  
ATOM   2454  CA  PRO C  88       3.445   9.935  14.985  1.00 80.67           C  
ATOM   2455  C   PRO C  88       2.391   9.666  16.057  1.00 80.67           C  
ATOM   2456  CB  PRO C  88       4.671  10.628  15.585  1.00 80.67           C  
ATOM   2457  O   PRO C  88       2.212   8.521  16.479  1.00 80.67           O  
ATOM   2458  CG  PRO C  88       5.090  11.625  14.554  1.00 80.67           C  
ATOM   2459  CD  PRO C  88       3.883  12.016  13.751  1.00 80.67           C  
ATOM   2460  N   GLU C  89       1.699  10.707  16.497  1.00 87.60           N  
ATOM   2461  CA  GLU C  89       0.709  10.569  17.561  1.00 87.60           C  
ATOM   2462  C   GLU C  89      -0.606  11.246  17.184  1.00 87.60           C  
ATOM   2463  CB  GLU C  89       1.243  11.151  18.872  1.00 87.60           C  
ATOM   2464  O   GLU C  89      -0.777  12.446  17.403  1.00 87.60           O  
ATOM   2465  CG  GLU C  89       0.302  10.969  20.055  1.00 87.60           C  
ATOM   2466  CD  GLU C  89      -0.132   9.526  20.259  1.00 87.60           C  
ATOM   2467  OE1 GLU C  89      -1.316   9.207  20.007  1.00 87.60           O  
ATOM   2468  OE2 GLU C  89       0.719   8.708  20.674  1.00 87.60           O  
ATOM   2469  N   PRO C  90      -1.514  10.352  16.593  1.00 89.29           N  
ATOM   2470  CA  PRO C  90      -2.780  10.935  16.142  1.00 89.29           C  
ATOM   2471  C   PRO C  90      -3.734  11.238  17.295  1.00 89.29           C  
ATOM   2472  CB  PRO C  90      -3.358   9.855  15.224  1.00 89.29           C  
ATOM   2473  O   PRO C  90      -4.672  12.022  17.134  1.00 89.29           O  
ATOM   2474  CG  PRO C  90      -2.654   8.598  15.622  1.00 89.29           C  
ATOM   2475  CD  PRO C  90      -1.356   8.966  16.282  1.00 89.29           C  
ATOM   2476  N   ASP C  91      -3.522  10.601  18.432  1.00 93.14           N  
ATOM   2477  CA  ASP C  91      -4.370  10.821  19.600  1.00 93.14           C  
ATOM   2478  C   ASP C  91      -4.049  12.156  20.268  1.00 93.14           C  
ATOM   2479  CB  ASP C  91      -4.207   9.678  20.604  1.00 93.14           C  
ATOM   2480  O   ASP C  91      -2.992  12.310  20.883  1.00 93.14           O  
ATOM   2481  CG  ASP C  91      -5.214   9.738  21.739  1.00 93.14           C  
ATOM   2482  OD1 ASP C  91      -5.848  10.797  21.936  1.00 93.14           O  
ATOM   2483  OD2 ASP C  91      -5.373   8.718  22.444  1.00 93.14           O  
ATOM   2484  N   GLY C  92      -4.976  13.052  20.158  1.00 95.29           N  
ATOM   2485  CA  GLY C  92      -4.772  14.369  20.742  1.00 95.29           C  
ATOM   2486  C   GLY C  92      -4.568  14.330  22.244  1.00 95.29           C  
ATOM   2487  O   GLY C  92      -3.891  15.193  22.807  1.00 95.29           O  
ATOM   2488  N   CYS C  93      -5.164  13.383  22.927  1.00 94.20           N  
ATOM   2489  CA  CYS C  93      -5.102  13.275  24.380  1.00 94.20           C  
ATOM   2490  C   CYS C  93      -3.750  12.734  24.829  1.00 94.20           C  
ATOM   2491  CB  CYS C  93      -6.220  12.372  24.899  1.00 94.20           C  
ATOM   2492  O   CYS C  93      -3.450  12.716  26.024  1.00 94.20           O  
ATOM   2493  SG  CYS C  93      -7.879  12.964  24.497  1.00 94.20           S  
ATOM   2494  N   LYS C  94      -2.956  12.349  23.913  1.00 92.67           N  
ATOM   2495  CA  LYS C  94      -1.575  11.958  24.182  1.00 92.67           C  
ATOM   2496  C   LYS C  94      -0.594  12.977  23.609  1.00 92.67           C  
ATOM   2497  CB  LYS C  94      -1.287  10.571  23.605  1.00 92.67           C  
ATOM   2498  O   LYS C  94       0.603  12.701  23.502  1.00 92.67           O  
ATOM   2499  CG  LYS C  94      -2.056   9.447  24.284  1.00 92.67           C  
ATOM   2500  CD  LYS C  94      -1.633   8.082  23.755  1.00 92.67           C  
ATOM   2501  CE  LYS C  94      -2.402   6.956  24.433  1.00 92.67           C  
ATOM   2502  NZ  LYS C  94      -2.023   5.619  23.887  1.00 92.67           N  
ATOM   2503  N   SER C  95      -1.168  14.091  23.145  1.00 94.52           N  
ATOM   2504  CA  SER C  95      -0.360  15.120  22.498  1.00 94.52           C  
ATOM   2505  C   SER C  95      -0.456  16.448  23.243  1.00 94.52           C  
ATOM   2506  CB  SER C  95      -0.797  15.309  21.045  1.00 94.52           C  
ATOM   2507  O   SER C  95      -0.602  17.504  22.624  1.00 94.52           O  
ATOM   2508  OG  SER C  95      -0.532  14.143  20.284  1.00 94.52           O  
ATOM   2509  N   GLY C  96      -0.404  16.475  24.548  1.00 92.60           N  
ATOM   2510  CA  GLY C  96      -0.370  17.662  25.387  1.00 92.60           C  
ATOM   2511  C   GLY C  96      -1.734  18.055  25.922  1.00 92.60           C  
ATOM   2512  O   GLY C  96      -1.858  19.030  26.666  1.00 92.60           O  
ATOM   2513  N   ILE C  97      -2.685  17.270  25.517  1.00 94.51           N  
ATOM   2514  CA  ILE C  97      -4.043  17.581  25.950  1.00 94.51           C  
ATOM   2515  C   ILE C  97      -4.506  16.550  26.976  1.00 94.51           C  
ATOM   2516  CB  ILE C  97      -5.021  17.625  24.755  1.00 94.51           C  
ATOM   2517  O   ILE C  97      -4.433  15.343  26.730  1.00 94.51           O  
ATOM   2518  CG1 ILE C  97      -4.576  18.683  23.739  1.00 94.51           C  
ATOM   2519  CG2 ILE C  97      -6.450  17.895  25.236  1.00 94.51           C  
ATOM   2520  CD1 ILE C  97      -5.370  18.667  22.440  1.00 94.51           C  
ATOM   2521  N   ASN C  98      -4.985  17.082  28.136  1.00 92.87           N  
ATOM   2522  CA  ASN C  98      -5.588  16.198  29.127  1.00 92.87           C  
ATOM   2523  C   ASN C  98      -7.074  15.983  28.857  1.00 92.87           C  
ATOM   2524  CB  ASN C  98      -5.380  16.753  30.538  1.00 92.87           C  
ATOM   2525  O   ASN C  98      -7.839  16.946  28.770  1.00 92.87           O  
ATOM   2526  CG  ASN C  98      -3.932  16.691  30.982  1.00 92.87           C  
ATOM   2527  ND2 ASN C  98      -3.580  17.503  31.972  1.00 92.87           N  
ATOM   2528  OD1 ASN C  98      -3.135  15.921  30.439  1.00 92.87           O  
ATOM   2529  N   CYS C  99      -7.462  14.755  28.657  1.00 92.99           N  
ATOM   2530  CA  CYS C  99      -8.863  14.420  28.430  1.00 92.99           C  
ATOM   2531  C   CYS C  99      -9.514  13.903  29.708  1.00 92.99           C  
ATOM   2532  CB  CYS C  99      -8.992  13.376  27.322  1.00 92.99           C  
ATOM   2533  O   CYS C  99      -8.837  13.340  30.570  1.00 92.99           O  
ATOM   2534  SG  CYS C  99      -8.373  13.933  25.720  1.00 92.99           S  
ATOM   2535  N   PRO C 100     -10.963  14.067  29.797  1.00 95.95           N  
ATOM   2536  CA  PRO C 100     -11.784  14.626  28.722  1.00 95.95           C  
ATOM   2537  C   PRO C 100     -11.567  16.126  28.532  1.00 95.95           C  
ATOM   2538  CB  PRO C 100     -13.215  14.336  29.183  1.00 95.95           C  
ATOM   2539  O   PRO C 100     -11.162  16.818  29.469  1.00 95.95           O  
ATOM   2540  CG  PRO C 100     -13.133  14.290  30.675  1.00 95.95           C  
ATOM   2541  CD  PRO C 100     -11.765  13.807  31.063  1.00 95.95           C  
ATOM   2542  N   ILE C 101     -11.655  16.630  27.286  1.00 96.70           N  
ATOM   2543  CA  ILE C 101     -11.609  18.057  26.985  1.00 96.70           C  
ATOM   2544  C   ILE C 101     -12.847  18.745  27.556  1.00 96.70           C  
ATOM   2545  CB  ILE C 101     -11.507  18.310  25.464  1.00 96.70           C  
ATOM   2546  O   ILE C 101     -13.966  18.251  27.399  1.00 96.70           O  
ATOM   2547  CG1 ILE C 101     -10.205  17.722  24.910  1.00 96.70           C  
ATOM   2548  CG2 ILE C 101     -11.605  19.808  25.159  1.00 96.70           C  
ATOM   2549  CD1 ILE C 101     -10.109  17.751  23.391  1.00 96.70           C  
ATOM   2550  N   GLN C 102     -12.651  19.854  28.183  1.00 96.85           N  
ATOM   2551  CA  GLN C 102     -13.759  20.568  28.809  1.00 96.85           C  
ATOM   2552  C   GLN C 102     -14.138  21.809  28.006  1.00 96.85           C  
ATOM   2553  CB  GLN C 102     -13.403  20.959  30.244  1.00 96.85           C  
ATOM   2554  O   GLN C 102     -13.289  22.407  27.341  1.00 96.85           O  
ATOM   2555  CG  GLN C 102     -13.134  19.771  31.157  1.00 96.85           C  
ATOM   2556  CD  GLN C 102     -12.787  20.186  32.575  1.00 96.85           C  
ATOM   2557  NE2 GLN C 102     -12.659  19.208  33.465  1.00 96.85           N  
ATOM   2558  OE1 GLN C 102     -12.635  21.377  32.867  1.00 96.85           O  
ATOM   2559  N   LYS C 103     -15.411  22.173  28.132  1.00 96.48           N  
ATOM   2560  CA  LYS C 103     -15.915  23.367  27.461  1.00 96.48           C  
ATOM   2561  C   LYS C 103     -15.299  24.632  28.052  1.00 96.48           C  
ATOM   2562  CB  LYS C 103     -17.440  23.433  27.558  1.00 96.48           C  
ATOM   2563  O   LYS C 103     -15.085  24.717  29.264  1.00 96.48           O  
ATOM   2564  CG  LYS C 103     -18.062  24.574  26.765  1.00 96.48           C  
ATOM   2565  CD  LYS C 103     -19.581  24.570  26.877  1.00 96.48           C  
ATOM   2566  CE  LYS C 103     -20.201  25.738  26.123  1.00 96.48           C  
ATOM   2567  NZ  LYS C 103     -21.692  25.651  26.095  1.00 96.48           N  
ATOM   2568  N   ASP C 104     -14.953  25.545  27.220  1.00 96.50           N  
ATOM   2569  CA  ASP C 104     -14.485  26.886  27.558  1.00 96.50           C  
ATOM   2570  C   ASP C 104     -13.108  26.837  28.217  1.00 96.50           C  
ATOM   2571  CB  ASP C 104     -15.485  27.586  28.481  1.00 96.50           C  
ATOM   2572  O   ASP C 104     -12.734  27.752  28.954  1.00 96.50           O  
ATOM   2573  CG  ASP C 104     -16.789  27.936  27.785  1.00 96.50           C  
ATOM   2574  OD1 ASP C 104     -16.758  28.363  26.610  1.00 96.50           O  
ATOM   2575  OD2 ASP C 104     -17.856  27.787  28.418  1.00 96.50           O  
ATOM   2576  N   LYS C 105     -12.427  25.707  28.052  1.00 97.02           N  
ATOM   2577  CA  LYS C 105     -11.051  25.593  28.526  1.00 97.02           C  
ATOM   2578  C   LYS C 105     -10.062  25.665  27.366  1.00 97.02           C  
ATOM   2579  CB  LYS C 105     -10.857  24.288  29.300  1.00 97.02           C  
ATOM   2580  O   LYS C 105     -10.376  25.248  26.249  1.00 97.02           O  
ATOM   2581  CG  LYS C 105     -11.315  24.354  30.750  1.00 97.02           C  
ATOM   2582  CD  LYS C 105     -10.628  23.294  31.602  1.00 97.02           C  
ATOM   2583  CE  LYS C 105     -11.063  23.378  33.058  1.00 97.02           C  
ATOM   2584  NZ  LYS C 105     -10.387  22.346  33.899  1.00 97.02           N  
ATOM   2585  N   THR C 106      -8.890  26.243  27.637  1.00 96.95           N  
ATOM   2586  CA  THR C 106      -7.848  26.395  26.627  1.00 96.95           C  
ATOM   2587  C   THR C 106      -6.790  25.305  26.773  1.00 96.95           C  
ATOM   2588  CB  THR C 106      -7.179  27.779  26.719  1.00 96.95           C  
ATOM   2589  O   THR C 106      -6.393  24.964  27.889  1.00 96.95           O  
ATOM   2590  CG2 THR C 106      -6.048  27.911  25.705  1.00 96.95           C  
ATOM   2591  OG1 THR C 106      -8.157  28.794  26.462  1.00 96.95           O  
ATOM   2592  N   TYR C 107      -6.365  24.722  25.661  1.00 96.80           N  
ATOM   2593  CA  TYR C 107      -5.423  23.609  25.650  1.00 96.80           C  
ATOM   2594  C   TYR C 107      -4.246  23.900  24.726  1.00 96.80           C  
ATOM   2595  CB  TYR C 107      -6.121  22.317  25.216  1.00 96.80           C  
ATOM   2596  O   TYR C 107      -4.347  24.739  23.828  1.00 96.80           O  
ATOM   2597  CG  TYR C 107      -7.196  21.858  26.170  1.00 96.80           C  
ATOM   2598  CD1 TYR C 107      -6.904  20.974  27.206  1.00 96.80           C  
ATOM   2599  CD2 TYR C 107      -8.506  22.305  26.037  1.00 96.80           C  
ATOM   2600  CE1 TYR C 107      -7.892  20.546  28.087  1.00 96.80           C  
ATOM   2601  CE2 TYR C 107      -9.502  21.884  26.911  1.00 96.80           C  
ATOM   2602  OH  TYR C 107     -10.169  20.587  28.801  1.00 96.80           O  
ATOM   2603  CZ  TYR C 107      -9.186  21.007  27.932  1.00 96.80           C  
ATOM   2604  N   SER C 108      -3.128  23.226  24.980  1.00 96.69           N  
ATOM   2605  CA  SER C 108      -1.959  23.258  24.106  1.00 96.69           C  
ATOM   2606  C   SER C 108      -1.690  21.887  23.494  1.00 96.69           C  
ATOM   2607  CB  SER C 108      -0.726  23.733  24.876  1.00 96.69           C  
ATOM   2608  O   SER C 108      -1.262  20.964  24.190  1.00 96.69           O  
ATOM   2609  OG  SER C 108       0.262  24.225  23.988  1.00 96.69           O  
ATOM   2610  N   TYR C 109      -1.951  21.805  22.261  1.00 96.70           N  
ATOM   2611  CA  TYR C 109      -1.710  20.585  21.499  1.00 96.70           C  
ATOM   2612  C   TYR C 109      -0.293  20.562  20.939  1.00 96.70           C  
ATOM   2613  CB  TYR C 109      -2.724  20.455  20.358  1.00 96.70           C  
ATOM   2614  O   TYR C 109       0.159  21.539  20.338  1.00 96.70           O  
ATOM   2615  CG  TYR C 109      -2.442  19.303  19.424  1.00 96.70           C  
ATOM   2616  CD1 TYR C 109      -1.814  19.513  18.198  1.00 96.70           C  
ATOM   2617  CD2 TYR C 109      -2.804  18.004  19.764  1.00 96.70           C  
ATOM   2618  CE1 TYR C 109      -1.554  18.456  17.333  1.00 96.70           C  
ATOM   2619  CE2 TYR C 109      -2.549  16.939  18.906  1.00 96.70           C  
ATOM   2620  OH  TYR C 109      -1.669  16.124  16.843  1.00 96.70           O  
ATOM   2621  CZ  TYR C 109      -1.924  17.174  17.695  1.00 96.70           C  
ATOM   2622  N   LEU C 110       0.374  19.454  21.173  1.00 94.82           N  
ATOM   2623  CA  LEU C 110       1.756  19.327  20.724  1.00 94.82           C  
ATOM   2624  C   LEU C 110       1.942  18.063  19.891  1.00 94.82           C  
ATOM   2625  CB  LEU C 110       2.710  19.309  21.921  1.00 94.82           C  
ATOM   2626  O   LEU C 110       1.579  16.968  20.326  1.00 94.82           O  
ATOM   2627  CG  LEU C 110       2.793  20.597  22.741  1.00 94.82           C  
ATOM   2628  CD1 LEU C 110       3.288  20.296  24.152  1.00 94.82           C  
ATOM   2629  CD2 LEU C 110       3.703  21.610  22.055  1.00 94.82           C  
ATOM   2630  N   ASN C 111       2.517  18.241  18.724  1.00 94.45           N  
ATOM   2631  CA  ASN C 111       2.835  17.111  17.858  1.00 94.45           C  
ATOM   2632  C   ASN C 111       4.037  17.410  16.966  1.00 94.45           C  
ATOM   2633  CB  ASN C 111       1.623  16.730  17.006  1.00 94.45           C  
ATOM   2634  O   ASN C 111       4.678  18.452  17.109  1.00 94.45           O  
ATOM   2635  CG  ASN C 111       1.525  15.236  16.766  1.00 94.45           C  
ATOM   2636  ND2 ASN C 111       0.305  14.744  16.585  1.00 94.45           N  
ATOM   2637  OD1 ASN C 111       2.537  14.531  16.744  1.00 94.45           O  
ATOM   2638  N   LYS C 112       4.404  16.387  16.190  1.00 92.33           N  
ATOM   2639  CA  LYS C 112       5.545  16.548  15.293  1.00 92.33           C  
ATOM   2640  C   LYS C 112       5.148  16.276  13.845  1.00 92.33           C  
ATOM   2641  CB  LYS C 112       6.687  15.619  15.706  1.00 92.33           C  
ATOM   2642  O   LYS C 112       4.248  15.475  13.582  1.00 92.33           O  
ATOM   2643  CG  LYS C 112       7.333  15.986  17.034  1.00 92.33           C  
ATOM   2644  CD  LYS C 112       8.509  15.072  17.355  1.00 92.33           C  
ATOM   2645  CE  LYS C 112       9.145  15.427  18.692  1.00 92.33           C  
ATOM   2646  NZ  LYS C 112      10.284  14.518  19.022  1.00 92.33           N  
ATOM   2647  N   LEU C 113       5.809  16.980  12.968  1.00 92.02           N  
ATOM   2648  CA  LEU C 113       5.655  16.775  11.532  1.00 92.02           C  
ATOM   2649  C   LEU C 113       6.957  16.282  10.910  1.00 92.02           C  
ATOM   2650  CB  LEU C 113       5.208  18.070  10.849  1.00 92.02           C  
ATOM   2651  O   LEU C 113       7.772  17.084  10.447  1.00 92.02           O  
ATOM   2652  CG  LEU C 113       4.876  17.973   9.359  1.00 92.02           C  
ATOM   2653  CD1 LEU C 113       3.601  17.162   9.152  1.00 92.02           C  
ATOM   2654  CD2 LEU C 113       4.737  19.363   8.750  1.00 92.02           C  
ATOM   2655  N   PRO C 114       7.084  14.997  10.850  1.00 87.77           N  
ATOM   2656  CA  PRO C 114       8.306  14.467  10.241  1.00 87.77           C  
ATOM   2657  C   PRO C 114       8.297  14.566   8.717  1.00 87.77           C  
ATOM   2658  CB  PRO C 114       8.321  13.005  10.693  1.00 87.77           C  
ATOM   2659  O   PRO C 114       7.287  14.254   8.081  1.00 87.77           O  
ATOM   2660  CG  PRO C 114       6.893  12.687  11.004  1.00 87.77           C  
ATOM   2661  CD  PRO C 114       6.184  13.966  11.346  1.00 87.77           C  
ATOM   2662  N   VAL C 115       9.429  15.080   8.174  1.00 87.13           N  
ATOM   2663  CA  VAL C 115       9.589  15.143   6.725  1.00 87.13           C  
ATOM   2664  C   VAL C 115      10.610  14.101   6.272  1.00 87.13           C  
ATOM   2665  CB  VAL C 115      10.024  16.552   6.263  1.00 87.13           C  
ATOM   2666  O   VAL C 115      11.816  14.291   6.441  1.00 87.13           O  
ATOM   2667  CG1 VAL C 115      10.092  16.623   4.738  1.00 87.13           C  
ATOM   2668  CG2 VAL C 115       9.067  17.610   6.808  1.00 87.13           C  
ATOM   2669  N   LYS C 116      10.116  13.082   5.678  1.00 78.62           N  
ATOM   2670  CA  LYS C 116      10.991  11.980   5.290  1.00 78.62           C  
ATOM   2671  C   LYS C 116      11.865  12.365   4.099  1.00 78.62           C  
ATOM   2672  CB  LYS C 116      10.170  10.734   4.955  1.00 78.62           C  
ATOM   2673  O   LYS C 116      11.476  13.203   3.283  1.00 78.62           O  
ATOM   2674  CG  LYS C 116       9.412  10.155   6.141  1.00 78.62           C  
ATOM   2675  CD  LYS C 116       8.653   8.892   5.758  1.00 78.62           C  
ATOM   2676  CE  LYS C 116       7.853   8.341   6.930  1.00 78.62           C  
ATOM   2677  NZ  LYS C 116       7.070   7.129   6.546  1.00 78.62           N  
ATOM   2678  N   SER C 117      13.032  11.748   4.098  1.00 72.97           N  
ATOM   2679  CA  SER C 117      14.006  12.057   3.056  1.00 72.97           C  
ATOM   2680  C   SER C 117      13.492  11.647   1.680  1.00 72.97           C  
ATOM   2681  CB  SER C 117      15.337  11.360   3.342  1.00 72.97           C  
ATOM   2682  O   SER C 117      13.859  12.250   0.669  1.00 72.97           O  
ATOM   2683  OG  SER C 117      15.124  10.110   3.975  1.00 72.97           O  
ATOM   2684  N   GLU C 118      12.527  10.755   1.650  1.00 66.90           N  
ATOM   2685  CA  GLU C 118      12.037  10.191   0.396  1.00 66.90           C  
ATOM   2686  C   GLU C 118      10.991  11.098  -0.245  1.00 66.90           C  
ATOM   2687  CB  GLU C 118      11.452   8.795   0.626  1.00 66.90           C  
ATOM   2688  O   GLU C 118      10.651  10.930  -1.418  1.00 66.90           O  
ATOM   2689  CG  GLU C 118      12.450   7.795   1.192  1.00 66.90           C  
ATOM   2690  CD  GLU C 118      12.527   7.818   2.710  1.00 66.90           C  
ATOM   2691  OE1 GLU C 118      13.459   7.206   3.280  1.00 66.90           O  
ATOM   2692  OE2 GLU C 118      11.648   8.453   3.335  1.00 66.90           O  
ATOM   2693  N   TYR C 119      10.554  12.044   0.502  1.00 67.44           N  
ATOM   2694  CA  TYR C 119       9.533  12.941  -0.029  1.00 67.44           C  
ATOM   2695  C   TYR C 119      10.099  13.811  -1.144  1.00 67.44           C  
ATOM   2696  CB  TYR C 119       8.962  13.824   1.084  1.00 67.44           C  
ATOM   2697  O   TYR C 119      11.259  14.227  -1.088  1.00 67.44           O  
ATOM   2698  CG  TYR C 119       8.092  13.077   2.066  1.00 67.44           C  
ATOM   2699  CD1 TYR C 119       7.756  11.742   1.854  1.00 67.44           C  
ATOM   2700  CD2 TYR C 119       7.604  13.705   3.207  1.00 67.44           C  
ATOM   2701  CE1 TYR C 119       6.953  11.050   2.755  1.00 67.44           C  
ATOM   2702  CE2 TYR C 119       6.801  13.023   4.115  1.00 67.44           C  
ATOM   2703  OH  TYR C 119       5.686  11.018   4.776  1.00 67.44           O  
ATOM   2704  CZ  TYR C 119       6.481  11.698   3.881  1.00 67.44           C  
ATOM   2705  N   PRO C 120       9.303  14.045  -2.195  1.00 66.33           N  
ATOM   2706  CA  PRO C 120       9.779  14.966  -3.229  1.00 66.33           C  
ATOM   2707  C   PRO C 120       9.791  16.420  -2.764  1.00 66.33           C  
ATOM   2708  CB  PRO C 120       8.777  14.765  -4.369  1.00 66.33           C  
ATOM   2709  O   PRO C 120       9.035  16.790  -1.862  1.00 66.33           O  
ATOM   2710  CG  PRO C 120       7.518  14.321  -3.696  1.00 66.33           C  
ATOM   2711  CD  PRO C 120       7.884  13.575  -2.445  1.00 66.33           C  
ATOM   2712  N   SER C 121      10.762  17.229  -3.386  1.00 74.30           N  
ATOM   2713  CA  SER C 121      10.725  18.669  -3.150  1.00 74.30           C  
ATOM   2714  C   SER C 121       9.550  19.318  -3.872  1.00 74.30           C  
ATOM   2715  CB  SER C 121      12.034  19.320  -3.600  1.00 74.30           C  
ATOM   2716  O   SER C 121       9.494  19.317  -5.104  1.00 74.30           O  
ATOM   2717  OG  SER C 121      13.136  18.774  -2.896  1.00 74.30           O  
ATOM   2718  N   ILE C 122       8.563  19.778  -3.053  1.00 74.61           N  
ATOM   2719  CA  ILE C 122       7.346  20.294  -3.670  1.00 74.61           C  
ATOM   2720  C   ILE C 122       6.674  21.292  -2.731  1.00 74.61           C  
ATOM   2721  CB  ILE C 122       6.367  19.153  -4.028  1.00 74.61           C  
ATOM   2722  O   ILE C 122       6.895  21.258  -1.518  1.00 74.61           O  
ATOM   2723  CG1 ILE C 122       5.249  19.675  -4.938  1.00 74.61           C  
ATOM   2724  CG2 ILE C 122       5.789  18.519  -2.760  1.00 74.61           C  
ATOM   2725  CD1 ILE C 122       4.439  18.577  -5.616  1.00 74.61           C  
ATOM   2726  N   LYS C 123       5.923  22.205  -3.360  1.00 75.94           N  
ATOM   2727  CA  LYS C 123       5.083  23.118  -2.590  1.00 75.94           C  
ATOM   2728  C   LYS C 123       3.694  22.527  -2.363  1.00 75.94           C  
ATOM   2729  CB  LYS C 123       4.968  24.468  -3.299  1.00 75.94           C  
ATOM   2730  O   LYS C 123       3.126  21.901  -3.260  1.00 75.94           O  
ATOM   2731  CG  LYS C 123       6.264  25.265  -3.326  1.00 75.94           C  
ATOM   2732  CD  LYS C 123       6.073  26.621  -3.992  1.00 75.94           C  
ATOM   2733  CE  LYS C 123       7.382  27.394  -4.075  1.00 75.94           C  
ATOM   2734  NZ  LYS C 123       7.202  28.720  -4.740  1.00 75.94           N  
ATOM   2735  N   LEU C 124       3.211  22.644  -1.119  1.00 82.62           N  
ATOM   2736  CA  LEU C 124       1.869  22.162  -0.812  1.00 82.62           C  
ATOM   2737  C   LEU C 124       1.304  22.871   0.414  1.00 82.62           C  
ATOM   2738  CB  LEU C 124       1.884  20.649  -0.579  1.00 82.62           C  
ATOM   2739  O   LEU C 124       1.980  23.705   1.021  1.00 82.62           O  
ATOM   2740  CG  LEU C 124       2.676  20.157   0.633  1.00 82.62           C  
ATOM   2741  CD1 LEU C 124       2.183  18.780   1.066  1.00 82.62           C  
ATOM   2742  CD2 LEU C 124       4.168  20.122   0.319  1.00 82.62           C  
ATOM   2743  N   VAL C 125       0.037  22.536   0.635  1.00 86.42           N  
ATOM   2744  CA  VAL C 125      -0.616  23.077   1.823  1.00 86.42           C  
ATOM   2745  C   VAL C 125      -0.862  21.959   2.833  1.00 86.42           C  
ATOM   2746  CB  VAL C 125      -1.947  23.779   1.469  1.00 86.42           C  
ATOM   2747  O   VAL C 125      -1.384  20.898   2.479  1.00 86.42           O  
ATOM   2748  CG1 VAL C 125      -2.652  24.268   2.733  1.00 86.42           C  
ATOM   2749  CG2 VAL C 125      -1.698  24.941   0.509  1.00 86.42           C  
ATOM   2750  N   VAL C 126      -0.405  22.175   4.045  1.00 93.24           N  
ATOM   2751  CA  VAL C 126      -0.686  21.223   5.114  1.00 93.24           C  
ATOM   2752  C   VAL C 126      -2.013  21.572   5.783  1.00 93.24           C  
ATOM   2753  CB  VAL C 126       0.449  21.196   6.163  1.00 93.24           C  
ATOM   2754  O   VAL C 126      -2.255  22.731   6.128  1.00 93.24           O  
ATOM   2755  CG1 VAL C 126       0.040  20.368   7.380  1.00 93.24           C  
ATOM   2756  CG2 VAL C 126       1.733  20.645   5.545  1.00 93.24           C  
ATOM   2757  N   GLU C 127      -2.841  20.653   5.868  1.00 92.45           N  
ATOM   2758  CA  GLU C 127      -4.090  20.761   6.617  1.00 92.45           C  
ATOM   2759  C   GLU C 127      -4.076  19.858   7.846  1.00 92.45           C  
ATOM   2760  CB  GLU C 127      -5.284  20.416   5.723  1.00 92.45           C  
ATOM   2761  O   GLU C 127      -3.973  18.636   7.724  1.00 92.45           O  
ATOM   2762  CG  GLU C 127      -6.633  20.587   6.406  1.00 92.45           C  
ATOM   2763  CD  GLU C 127      -7.807  20.203   5.520  1.00 92.45           C  
ATOM   2764  OE1 GLU C 127      -8.311  19.063   5.640  1.00 92.45           O  
ATOM   2765  OE2 GLU C 127      -8.226  21.049   4.698  1.00 92.45           O  
ATOM   2766  N   TRP C 128      -4.150  20.455   8.963  1.00 95.87           N  
ATOM   2767  CA  TRP C 128      -4.071  19.735  10.229  1.00 95.87           C  
ATOM   2768  C   TRP C 128      -5.349  19.919  11.041  1.00 95.87           C  
ATOM   2769  CB  TRP C 128      -2.863  20.206  11.042  1.00 95.87           C  
ATOM   2770  O   TRP C 128      -5.680  21.037  11.445  1.00 95.87           O  
ATOM   2771  CG  TRP C 128      -2.430  19.242  12.106  1.00 95.87           C  
ATOM   2772  CD1 TRP C 128      -3.210  18.690  13.084  1.00 95.87           C  
ATOM   2773  CD2 TRP C 128      -1.113  18.719  12.300  1.00 95.87           C  
ATOM   2774  CE2 TRP C 128      -1.166  17.854  13.415  1.00 95.87           C  
ATOM   2775  CE3 TRP C 128       0.109  18.897  11.638  1.00 95.87           C  
ATOM   2776  NE1 TRP C 128      -2.456  17.854  13.875  1.00 95.87           N  
ATOM   2777  CH2 TRP C 128       1.140  17.361  13.217  1.00 95.87           C  
ATOM   2778  CZ2 TRP C 128      -0.042  17.169  13.883  1.00 95.87           C  
ATOM   2779  CZ3 TRP C 128       1.226  18.214  12.105  1.00 95.87           C  
ATOM   2780  N   GLN C 129      -6.000  18.811  11.287  1.00 96.16           N  
ATOM   2781  CA  GLN C 129      -7.289  18.843  11.970  1.00 96.16           C  
ATOM   2782  C   GLN C 129      -7.261  17.990  13.236  1.00 96.16           C  
ATOM   2783  CB  GLN C 129      -8.403  18.364  11.039  1.00 96.16           C  
ATOM   2784  O   GLN C 129      -6.699  16.893  13.239  1.00 96.16           O  
ATOM   2785  CG  GLN C 129      -9.796  18.459  11.646  1.00 96.16           C  
ATOM   2786  CD  GLN C 129     -10.885  18.010  10.690  1.00 96.16           C  
ATOM   2787  NE2 GLN C 129     -12.135  18.299  11.037  1.00 96.16           N  
ATOM   2788  OE1 GLN C 129     -10.606  17.410   9.647  1.00 96.16           O  
ATOM   2789  N   LEU C 130      -7.773  18.554  14.314  1.00 97.27           N  
ATOM   2790  CA  LEU C 130      -8.058  17.767  15.509  1.00 97.27           C  
ATOM   2791  C   LEU C 130      -9.559  17.566  15.683  1.00 97.27           C  
ATOM   2792  CB  LEU C 130      -7.475  18.449  16.750  1.00 97.27           C  
ATOM   2793  O   LEU C 130     -10.305  18.534  15.843  1.00 97.27           O  
ATOM   2794  CG  LEU C 130      -7.455  17.618  18.034  1.00 97.27           C  
ATOM   2795  CD1 LEU C 130      -6.463  16.467  17.905  1.00 97.27           C  
ATOM   2796  CD2 LEU C 130      -7.112  18.495  19.234  1.00 97.27           C  
ATOM   2797  N   GLN C 131     -10.000  16.347  15.706  1.00 95.55           N  
ATOM   2798  CA  GLN C 131     -11.424  16.030  15.729  1.00 95.55           C  
ATOM   2799  C   GLN C 131     -11.871  15.601  17.124  1.00 95.55           C  
ATOM   2800  CB  GLN C 131     -11.747  14.933  14.713  1.00 95.55           C  
ATOM   2801  O   GLN C 131     -11.100  14.990  17.867  1.00 95.55           O  
ATOM   2802  CG  GLN C 131     -11.470  15.330  13.270  1.00 95.55           C  
ATOM   2803  CD  GLN C 131     -11.779  14.217  12.285  1.00 95.55           C  
ATOM   2804  NE2 GLN C 131     -11.824  14.557  11.002  1.00 95.55           N  
ATOM   2805  OE1 GLN C 131     -11.975  13.062  12.675  1.00 95.55           O  
ATOM   2806  N   ASP C 132     -13.125  15.956  17.427  1.00 95.18           N  
ATOM   2807  CA  ASP C 132     -13.725  15.542  18.692  1.00 95.18           C  
ATOM   2808  C   ASP C 132     -14.400  14.179  18.559  1.00 95.18           C  
ATOM   2809  CB  ASP C 132     -14.735  16.585  19.174  1.00 95.18           C  
ATOM   2810  O   ASP C 132     -14.161  13.453  17.591  1.00 95.18           O  
ATOM   2811  CG  ASP C 132     -15.878  16.799  18.198  1.00 95.18           C  
ATOM   2812  OD1 ASP C 132     -16.171  15.889  17.392  1.00 95.18           O  
ATOM   2813  OD2 ASP C 132     -16.490  17.889  18.232  1.00 95.18           O  
ATOM   2814  N   ASP C 133     -15.201  13.818  19.601  1.00 91.94           N  
ATOM   2815  CA  ASP C 133     -15.825  12.499  19.649  1.00 91.94           C  
ATOM   2816  C   ASP C 133     -16.856  12.338  18.535  1.00 91.94           C  
ATOM   2817  CB  ASP C 133     -16.481  12.265  21.012  1.00 91.94           C  
ATOM   2818  O   ASP C 133     -17.219  11.216  18.175  1.00 91.94           O  
ATOM   2819  CG  ASP C 133     -15.486  12.276  22.159  1.00 91.94           C  
ATOM   2820  OD1 ASP C 133     -14.310  11.909  21.950  1.00 91.94           O  
ATOM   2821  OD2 ASP C 133     -15.883  12.652  23.283  1.00 91.94           O  
ATOM   2822  N   LYS C 134     -17.360  13.439  17.948  1.00 90.37           N  
ATOM   2823  CA  LYS C 134     -18.374  13.387  16.898  1.00 90.37           C  
ATOM   2824  C   LYS C 134     -17.758  13.647  15.527  1.00 90.37           C  
ATOM   2825  CB  LYS C 134     -19.485  14.400  17.174  1.00 90.37           C  
ATOM   2826  O   LYS C 134     -18.466  13.983  14.576  1.00 90.37           O  
ATOM   2827  CG  LYS C 134     -20.279  14.119  18.442  1.00 90.37           C  
ATOM   2828  CD  LYS C 134     -21.388  15.143  18.645  1.00 90.37           C  
ATOM   2829  CE  LYS C 134     -22.131  14.911  19.954  1.00 90.37           C  
ATOM   2830  NZ  LYS C 134     -23.209  15.922  20.166  1.00 90.37           N  
ATOM   2831  N   ASN C 135     -16.442  13.603  15.473  1.00 89.65           N  
ATOM   2832  CA  ASN C 135     -15.689  13.786  14.237  1.00 89.65           C  
ATOM   2833  C   ASN C 135     -15.831  15.206  13.698  1.00 89.65           C  
ATOM   2834  CB  ASN C 135     -16.134  12.771  13.182  1.00 89.65           C  
ATOM   2835  O   ASN C 135     -15.704  15.433  12.494  1.00 89.65           O  
ATOM   2836  CG  ASN C 135     -15.727  11.352  13.528  1.00 89.65           C  
ATOM   2837  ND2 ASN C 135     -16.529  10.384  13.101  1.00 89.65           N  
ATOM   2838  OD1 ASN C 135     -14.700  11.128  14.173  1.00 89.65           O  
ATOM   2839  N   GLN C 136     -16.141  16.106  14.633  1.00 92.98           N  
ATOM   2840  CA  GLN C 136     -16.130  17.524  14.292  1.00 92.98           C  
ATOM   2841  C   GLN C 136     -14.814  18.178  14.700  1.00 92.98           C  
ATOM   2842  CB  GLN C 136     -17.304  18.246  14.956  1.00 92.98           C  
ATOM   2843  O   GLN C 136     -14.099  17.661  15.561  1.00 92.98           O  
ATOM   2844  CG  GLN C 136     -18.669  17.751  14.498  1.00 92.98           C  
ATOM   2845  CD  GLN C 136     -19.006  18.183  13.084  1.00 92.98           C  
ATOM   2846  NE2 GLN C 136     -19.874  17.424  12.423  1.00 92.98           N  
ATOM   2847  OE1 GLN C 136     -18.491  19.191  12.589  1.00 92.98           O  
ATOM   2848  N   SER C 137     -14.497  19.297  14.124  1.00 95.55           N  
ATOM   2849  CA  SER C 137     -13.158  19.866  14.245  1.00 95.55           C  
ATOM   2850  C   SER C 137     -13.049  20.767  15.471  1.00 95.55           C  
ATOM   2851  CB  SER C 137     -12.797  20.657  12.987  1.00 95.55           C  
ATOM   2852  O   SER C 137     -13.721  21.797  15.553  1.00 95.55           O  
ATOM   2853  OG  SER C 137     -12.590  19.787  11.888  1.00 95.55           O  
ATOM   2854  N   LEU C 138     -12.314  20.285  16.408  1.00 97.27           N  
ATOM   2855  CA  LEU C 138     -11.922  21.196  17.478  1.00 97.27           C  
ATOM   2856  C   LEU C 138     -11.081  22.345  16.933  1.00 97.27           C  
ATOM   2857  CB  LEU C 138     -11.143  20.447  18.562  1.00 97.27           C  
ATOM   2858  O   LEU C 138     -11.263  23.497  17.331  1.00 97.27           O  
ATOM   2859  CG  LEU C 138     -11.957  19.513  19.459  1.00 97.27           C  
ATOM   2860  CD1 LEU C 138     -11.038  18.521  20.164  1.00 97.27           C  
ATOM   2861  CD2 LEU C 138     -12.765  20.315  20.474  1.00 97.27           C  
ATOM   2862  N   PHE C 139     -10.194  22.018  16.085  1.00 97.43           N  
ATOM   2863  CA  PHE C 139      -9.493  23.007  15.274  1.00 97.43           C  
ATOM   2864  C   PHE C 139      -9.086  22.414  13.930  1.00 97.43           C  
ATOM   2865  CB  PHE C 139      -8.258  23.532  16.012  1.00 97.43           C  
ATOM   2866  O   PHE C 139      -9.007  21.193  13.783  1.00 97.43           O  
ATOM   2867  CG  PHE C 139      -7.168  22.507  16.177  1.00 97.43           C  
ATOM   2868  CD1 PHE C 139      -6.901  21.949  17.421  1.00 97.43           C  
ATOM   2869  CD2 PHE C 139      -6.409  22.103  15.086  1.00 97.43           C  
ATOM   2870  CE1 PHE C 139      -5.893  21.000  17.575  1.00 97.43           C  
ATOM   2871  CE2 PHE C 139      -5.400  21.155  15.233  1.00 97.43           C  
ATOM   2872  CZ  PHE C 139      -5.143  20.606  16.478  1.00 97.43           C  
ATOM   2873  N   CYS C 140      -8.917  23.240  12.959  1.00 96.99           N  
ATOM   2874  CA  CYS C 140      -8.397  22.934  11.631  1.00 96.99           C  
ATOM   2875  C   CYS C 140      -7.625  24.118  11.061  1.00 96.99           C  
ATOM   2876  CB  CYS C 140      -9.535  22.553  10.684  1.00 96.99           C  
ATOM   2877  O   CYS C 140      -8.150  25.230  10.988  1.00 96.99           O  
ATOM   2878  SG  CYS C 140      -8.979  22.068   9.036  1.00 96.99           S  
ATOM   2879  N   TRP C 141      -6.393  23.908  10.763  1.00 95.60           N  
ATOM   2880  CA  TRP C 141      -5.600  24.990  10.190  1.00 95.60           C  
ATOM   2881  C   TRP C 141      -4.853  24.520   8.947  1.00 95.60           C  
ATOM   2882  CB  TRP C 141      -4.607  25.534  11.222  1.00 95.60           C  
ATOM   2883  O   TRP C 141      -4.642  23.319   8.759  1.00 95.60           O  
ATOM   2884  CG  TRP C 141      -3.687  24.495  11.788  1.00 95.60           C  
ATOM   2885  CD1 TRP C 141      -3.829  23.826  12.972  1.00 95.60           C  
ATOM   2886  CD2 TRP C 141      -2.479  24.009  11.195  1.00 95.60           C  
ATOM   2887  CE2 TRP C 141      -1.939  23.045  12.075  1.00 95.60           C  
ATOM   2888  CE3 TRP C 141      -1.800  24.295  10.003  1.00 95.60           C  
ATOM   2889  NE1 TRP C 141      -2.781  22.952  13.150  1.00 95.60           N  
ATOM   2890  CH2 TRP C 141      -0.107  22.664  10.627  1.00 95.60           C  
ATOM   2891  CZ2 TRP C 141      -0.751  22.365  11.799  1.00 95.60           C  
ATOM   2892  CZ3 TRP C 141      -0.617  23.617   9.731  1.00 95.60           C  
ATOM   2893  N   GLU C 142      -4.620  25.481   8.088  1.00 93.71           N  
ATOM   2894  CA  GLU C 142      -3.846  25.245   6.873  1.00 93.71           C  
ATOM   2895  C   GLU C 142      -2.675  26.218   6.767  1.00 93.71           C  
ATOM   2896  CB  GLU C 142      -4.739  25.360   5.635  1.00 93.71           C  
ATOM   2897  O   GLU C 142      -2.828  27.413   7.027  1.00 93.71           O  
ATOM   2898  CG  GLU C 142      -5.775  24.252   5.519  1.00 93.71           C  
ATOM   2899  CD  GLU C 142      -6.642  24.368   4.275  1.00 93.71           C  
ATOM   2900  OE1 GLU C 142      -7.358  23.397   3.941  1.00 93.71           O  
ATOM   2901  OE2 GLU C 142      -6.604  25.439   3.629  1.00 93.71           O  
ATOM   2902  N   ILE C 143      -1.530  25.716   6.363  1.00 91.88           N  
ATOM   2903  CA  ILE C 143      -0.391  26.586   6.094  1.00 91.88           C  
ATOM   2904  C   ILE C 143       0.334  26.113   4.836  1.00 91.88           C  
ATOM   2905  CB  ILE C 143       0.585  26.628   7.291  1.00 91.88           C  
ATOM   2906  O   ILE C 143       0.387  24.913   4.557  1.00 91.88           O  
ATOM   2907  CG1 ILE C 143       1.175  25.236   7.548  1.00 91.88           C  
ATOM   2908  CG2 ILE C 143      -0.118  27.163   8.542  1.00 91.88           C  
ATOM   2909  CD1 ILE C 143       2.352  25.231   8.513  1.00 91.88           C  
ATOM   2910  N   PRO C 144       0.739  27.063   4.059  1.00 89.32           N  
ATOM   2911  CA  PRO C 144       1.569  26.653   2.924  1.00 89.32           C  
ATOM   2912  C   PRO C 144       2.972  26.220   3.345  1.00 89.32           C  
ATOM   2913  CB  PRO C 144       1.624  27.911   2.053  1.00 89.32           C  
ATOM   2914  O   PRO C 144       3.567  26.829   4.238  1.00 89.32           O  
ATOM   2915  CG  PRO C 144       1.395  29.042   3.003  1.00 89.32           C  
ATOM   2916  CD  PRO C 144       0.563  28.543   4.149  1.00 89.32           C  
ATOM   2917  N   VAL C 145       3.425  25.092   2.775  1.00 91.09           N  
ATOM   2918  CA  VAL C 145       4.777  24.634   3.076  1.00 91.09           C  
ATOM   2919  C   VAL C 145       5.502  24.276   1.780  1.00 91.09           C  
ATOM   2920  CB  VAL C 145       4.766  23.422   4.033  1.00 91.09           C  
ATOM   2921  O   VAL C 145       4.874  24.132   0.729  1.00 91.09           O  
ATOM   2922  CG1 VAL C 145       4.059  23.773   5.341  1.00 91.09           C  
ATOM   2923  CG2 VAL C 145       4.097  22.222   3.366  1.00 91.09           C  
ATOM   2924  N   GLN C 146       6.775  24.314   1.836  1.00 86.17           N  
ATOM   2925  CA  GLN C 146       7.616  23.828   0.747  1.00 86.17           C  
ATOM   2926  C   GLN C 146       8.647  22.823   1.253  1.00 86.17           C  
ATOM   2927  CB  GLN C 146       8.318  24.994   0.049  1.00 86.17           C  
ATOM   2928  O   GLN C 146       9.441  23.136   2.142  1.00 86.17           O  
ATOM   2929  CG  GLN C 146       9.127  24.582  -1.173  1.00 86.17           C  
ATOM   2930  CD  GLN C 146       9.681  25.769  -1.938  1.00 86.17           C  
ATOM   2931  NE2 GLN C 146      10.438  25.493  -2.995  1.00 86.17           N  
ATOM   2932  OE1 GLN C 146       9.429  26.925  -1.584  1.00 86.17           O  
ATOM   2933  N   ILE C 147       8.554  21.636   0.710  1.00 85.65           N  
ATOM   2934  CA  ILE C 147       9.560  20.636   1.052  1.00 85.65           C  
ATOM   2935  C   ILE C 147      10.820  20.867   0.222  1.00 85.65           C  
ATOM   2936  CB  ILE C 147       9.028  19.202   0.833  1.00 85.65           C  
ATOM   2937  O   ILE C 147      10.756  20.947  -1.007  1.00 85.65           O  
ATOM   2938  CG1 ILE C 147       7.785  18.955   1.696  1.00 85.65           C  
ATOM   2939  CG2 ILE C 147      10.119  18.170   1.135  1.00 85.65           C  
ATOM   2940  CD1 ILE C 147       7.160  17.581   1.501  1.00 85.65           C  
ATOM   2941  N   VAL C 148      11.976  20.960   0.886  1.00 85.73           N  
ATOM   2942  CA  VAL C 148      13.220  21.278   0.193  1.00 85.73           C  
ATOM   2943  C   VAL C 148      14.302  20.274   0.585  1.00 85.73           C  
ATOM   2944  CB  VAL C 148      13.690  22.717   0.503  1.00 85.73           C  
ATOM   2945  O   VAL C 148      14.178  19.583   1.599  1.00 85.73           O  
ATOM   2946  CG1 VAL C 148      12.694  23.740  -0.040  1.00 85.73           C  
ATOM   2947  CG2 VAL C 148      13.884  22.901   2.007  1.00 85.73           C  
ATOM   2948  N   SER C 149      15.252  20.040  -0.347  1.00 83.59           N  
ATOM   2949  CA  SER C 149      16.416  19.222  -0.021  1.00 83.59           C  
ATOM   2950  C   SER C 149      17.387  19.976   0.882  1.00 83.59           C  
ATOM   2951  CB  SER C 149      17.134  18.779  -1.297  1.00 83.59           C  
ATOM   2952  O   SER C 149      17.403  21.209   0.892  1.00 83.59           O  
ATOM   2953  OG  SER C 149      16.561  19.396  -2.437  1.00 83.59           O  
ATOM   2954  N   HIS C 150      17.830  19.374   1.999  1.00 66.95           N  
ATOM   2955  CA  HIS C 150      18.729  20.038   2.936  1.00 66.95           C  
ATOM   2956  C   HIS C 150      19.633  21.036   2.219  1.00 66.95           C  
ATOM   2957  CB  HIS C 150      19.576  19.009   3.687  1.00 66.95           C  
ATOM   2958  O   HIS C 150      20.229  20.712   1.190  1.00 66.95           O  
ATOM   2959  CG  HIS C 150      19.508  19.147   5.175  1.00 66.95           C  
ATOM   2960  CD2 HIS C 150      18.775  18.479   6.097  1.00 66.95           C  
ATOM   2961  ND1 HIS C 150      20.258  20.069   5.872  1.00 66.95           N  
ATOM   2962  CE1 HIS C 150      19.989  19.962   7.162  1.00 66.95           C  
ATOM   2963  NE2 HIS C 150      19.092  19.004   7.325  1.00 66.95           N  
ATOM   2964  N   LEU C 151      19.499  22.299   2.686  1.00 46.36           N  
ATOM   2965  CA  LEU C 151      20.517  23.209   2.172  1.00 46.36           C  
ATOM   2966  C   LEU C 151      21.913  22.744   2.570  1.00 46.36           C  
ATOM   2967  CB  LEU C 151      20.274  24.630   2.686  1.00 46.36           C  
ATOM   2968  O   LEU C 151      22.089  22.118   3.618  1.00 46.36           O  
ATOM   2969  CG  LEU C 151      19.252  25.466   1.912  1.00 46.36           C  
ATOM   2970  CD1 LEU C 151      18.502  26.396   2.860  1.00 46.36           C  
ATOM   2971  CD2 LEU C 151      19.938  26.260   0.807  1.00 46.36           C  
TER    2972      LEU C 151                                                      
ENDMDL                                                                          
END                                                                             
