# Supplementary material for: AI-guided pipeline for protein–protein interaction drug discovery identifies a SARS-CoV-2 inhibitor
Source: Mol Syst Biol. 2024 Mar 11;20(4):428–57. doi: 10.1038/s44320-024-00019-8 (PMC10987651; doi:10.1038/s44320-024-00019-8)
Supplement: Supplementary file 12 — Source Data Fig. 2 [file 44320_2024_19_MOESM12_ESM.zip › Source Data Figure EV3-EV4/ColabFold/HLA-DMB_PSEN2_unrelaxed_rank_3_model_1.pdb]

MODEL     1                                                                     
ATOM      1  N   MET B   1     -11.868   9.905 -30.951  1.00 25.26           N  
ATOM      2  CA  MET B   1     -11.689   8.473 -31.176  1.00 25.26           C  
ATOM      3  C   MET B   1     -10.547   7.928 -30.324  1.00 25.26           C  
ATOM      4  CB  MET B   1     -11.420   8.190 -32.655  1.00 25.26           C  
ATOM      5  O   MET B   1     -10.409   6.713 -30.169  1.00 25.26           O  
ATOM      6  CG  MET B   1     -12.679   7.948 -33.471  1.00 25.26           C  
ATOM      7  SD  MET B   1     -12.314   7.339 -35.163  1.00 25.26           S  
ATOM      8  CE  MET B   1     -13.539   6.008 -35.296  1.00 25.26           C  
ATOM      9  N   ILE B   2      -9.536   8.863 -29.943  1.00 26.75           N  
ATOM     10  CA  ILE B   2      -8.217   8.672 -29.351  1.00 26.75           C  
ATOM     11  C   ILE B   2      -8.360   8.344 -27.867  1.00 26.75           C  
ATOM     12  CB  ILE B   2      -7.327   9.921 -29.540  1.00 26.75           C  
ATOM     13  O   ILE B   2      -7.588   7.551 -27.323  1.00 26.75           O  
ATOM     14  CG1 ILE B   2      -7.185  10.255 -31.029  1.00 26.75           C  
ATOM     15  CG2 ILE B   2      -5.956   9.710 -28.892  1.00 26.75           C  
ATOM     16  CD1 ILE B   2      -6.629  11.646 -31.302  1.00 26.75           C  
ATOM     17  N   THR B   3      -9.322   9.155 -27.191  1.00 28.81           N  
ATOM     18  CA  THR B   3      -9.467   9.056 -25.743  1.00 28.81           C  
ATOM     19  C   THR B   3     -10.016   7.689 -25.346  1.00 28.81           C  
ATOM     20  CB  THR B   3     -10.390  10.162 -25.198  1.00 28.81           C  
ATOM     21  O   THR B   3      -9.782   7.220 -24.231  1.00 28.81           O  
ATOM     22  CG2 THR B   3      -9.636  11.477 -25.034  1.00 28.81           C  
ATOM     23  OG1 THR B   3     -11.479  10.358 -26.108  1.00 28.81           O  
ATOM     24  N   PHE B   4     -10.808   7.147 -26.270  1.00 29.97           N  
ATOM     25  CA  PHE B   4     -11.551   5.912 -26.047  1.00 29.97           C  
ATOM     26  C   PHE B   4     -10.603   4.723 -25.943  1.00 29.97           C  
ATOM     27  CB  PHE B   4     -12.562   5.680 -27.175  1.00 29.97           C  
ATOM     28  O   PHE B   4     -10.968   3.678 -25.400  1.00 29.97           O  
ATOM     29  CG  PHE B   4     -13.986   5.964 -26.780  1.00 29.97           C  
ATOM     30  CD1 PHE B   4     -14.780   4.966 -26.228  1.00 29.97           C  
ATOM     31  CD2 PHE B   4     -14.531   7.228 -26.962  1.00 29.97           C  
ATOM     32  CE1 PHE B   4     -16.099   5.226 -25.862  1.00 29.97           C  
ATOM     33  CE2 PHE B   4     -15.848   7.495 -26.599  1.00 29.97           C  
ATOM     34  CZ  PHE B   4     -16.631   6.492 -26.050  1.00 29.97           C  
ATOM     35  N   LEU B   5      -9.323   4.978 -26.425  1.00 28.81           N  
ATOM     36  CA  LEU B   5      -8.444   3.821 -26.555  1.00 28.81           C  
ATOM     37  C   LEU B   5      -7.945   3.362 -25.189  1.00 28.81           C  
ATOM     38  CB  LEU B   5      -7.255   4.150 -27.462  1.00 28.81           C  
ATOM     39  O   LEU B   5      -7.934   2.164 -24.898  1.00 28.81           O  
ATOM     40  CG  LEU B   5      -6.661   2.981 -28.250  1.00 28.81           C  
ATOM     41  CD1 LEU B   5      -7.552   2.635 -29.438  1.00 28.81           C  
ATOM     42  CD2 LEU B   5      -5.247   3.314 -28.715  1.00 28.81           C  
ATOM     43  N   PRO B   6      -7.610   4.354 -24.298  1.00 30.86           N  
ATOM     44  CA  PRO B   6      -7.010   3.903 -23.040  1.00 30.86           C  
ATOM     45  C   PRO B   6      -8.019   3.231 -22.112  1.00 30.86           C  
ATOM     46  CB  PRO B   6      -6.475   5.197 -22.421  1.00 30.86           C  
ATOM     47  O   PRO B   6      -7.658   2.331 -21.350  1.00 30.86           O  
ATOM     48  CG  PRO B   6      -6.980   6.285 -23.313  1.00 30.86           C  
ATOM     49  CD  PRO B   6      -7.662   5.655 -24.494  1.00 30.86           C  
ATOM     50  N   LEU B   7      -9.293   3.681 -22.277  1.00 28.85           N  
ATOM     51  CA  LEU B   7     -10.341   3.113 -21.436  1.00 28.85           C  
ATOM     52  C   LEU B   7     -10.575   1.645 -21.778  1.00 28.85           C  
ATOM     53  CB  LEU B   7     -11.644   3.900 -21.597  1.00 28.85           C  
ATOM     54  O   LEU B   7     -10.758   0.817 -20.883  1.00 28.85           O  
ATOM     55  CG  LEU B   7     -12.587   3.905 -20.393  1.00 28.85           C  
ATOM     56  CD1 LEU B   7     -12.443   5.206 -19.612  1.00 28.85           C  
ATOM     57  CD2 LEU B   7     -14.030   3.702 -20.843  1.00 28.85           C  
ATOM     58  N   LEU B   8     -10.515   1.384 -23.074  1.00 25.39           N  
ATOM     59  CA  LEU B   8     -10.670   0.012 -23.545  1.00 25.39           C  
ATOM     60  C   LEU B   8      -9.512  -0.860 -23.071  1.00 25.39           C  
ATOM     61  CB  LEU B   8     -10.758  -0.024 -25.073  1.00 25.39           C  
ATOM     62  O   LEU B   8      -9.705  -2.033 -22.744  1.00 25.39           O  
ATOM     63  CG  LEU B   8     -12.166  -0.036 -25.671  1.00 25.39           C  
ATOM     64  CD1 LEU B   8     -12.154   0.578 -27.067  1.00 25.39           C  
ATOM     65  CD2 LEU B   8     -12.718  -1.456 -25.710  1.00 25.39           C  
ATOM     66  N   LEU B   9      -8.325  -0.227 -22.885  1.00 26.79           N  
ATOM     67  CA  LEU B   9      -7.163  -0.995 -22.451  1.00 26.79           C  
ATOM     68  C   LEU B   9      -7.279  -1.372 -20.978  1.00 26.79           C  
ATOM     69  CB  LEU B   9      -5.876  -0.200 -22.687  1.00 26.79           C  
ATOM     70  O   LEU B   9      -6.867  -2.463 -20.577  1.00 26.79           O  
ATOM     71  CG  LEU B   9      -4.833  -0.853 -23.595  1.00 26.79           C  
ATOM     72  CD1 LEU B   9      -4.488   0.074 -24.757  1.00 26.79           C  
ATOM     73  CD2 LEU B   9      -3.581  -1.211 -22.801  1.00 26.79           C  
ATOM     74  N   GLY B  10      -7.851  -0.426 -20.173  1.00 30.02           N  
ATOM     75  CA  GLY B  10      -8.016  -0.680 -18.750  1.00 30.02           C  
ATOM     76  C   GLY B  10      -8.999  -1.796 -18.453  1.00 30.02           C  
ATOM     77  O   GLY B  10      -8.785  -2.591 -17.536  1.00 30.02           O  
ATOM     78  N   LEU B  11     -10.127  -1.782 -19.221  1.00 28.45           N  
ATOM     79  CA  LEU B  11     -11.132  -2.824 -19.044  1.00 28.45           C  
ATOM     80  C   LEU B  11     -10.546  -4.200 -19.339  1.00 28.45           C  
ATOM     81  CB  LEU B  11     -12.339  -2.565 -19.950  1.00 28.45           C  
ATOM     82  O   LEU B  11     -11.046  -5.212 -18.841  1.00 28.45           O  
ATOM     83  CG  LEU B  11     -13.535  -1.866 -19.303  1.00 28.45           C  
ATOM     84  CD1 LEU B  11     -14.146  -0.857 -20.270  1.00 28.45           C  
ATOM     85  CD2 LEU B  11     -14.576  -2.888 -18.860  1.00 28.45           C  
ATOM     86  N   SER B  12      -9.550  -4.220 -20.256  1.00 26.22           N  
ATOM     87  CA  SER B  12      -8.976  -5.521 -20.583  1.00 26.22           C  
ATOM     88  C   SER B  12      -8.128  -6.056 -19.434  1.00 26.22           C  
ATOM     89  CB  SER B  12      -8.130  -5.431 -21.853  1.00 26.22           C  
ATOM     90  O   SER B  12      -7.983  -7.269 -19.274  1.00 26.22           O  
ATOM     91  OG  SER B  12      -7.011  -4.585 -21.653  1.00 26.22           O  
ATOM     92  N   LEU B  13      -7.589  -5.068 -18.602  1.00 27.49           N  
ATOM     93  CA  LEU B  13      -6.620  -5.533 -17.616  1.00 27.49           C  
ATOM     94  C   LEU B  13      -7.323  -6.088 -16.382  1.00 27.49           C  
ATOM     95  CB  LEU B  13      -5.678  -4.396 -17.212  1.00 27.49           C  
ATOM     96  O   LEU B  13      -6.690  -6.716 -15.530  1.00 27.49           O  
ATOM     97  CG  LEU B  13      -4.326  -4.350 -17.926  1.00 27.49           C  
ATOM     98  CD1 LEU B  13      -4.062  -2.950 -18.472  1.00 27.49           C  
ATOM     99  CD2 LEU B  13      -3.208  -4.781 -16.983  1.00 27.49           C  
ATOM    100  N   GLY B  14      -8.500  -5.572 -15.968  1.00 27.14           N  
ATOM    101  CA  GLY B  14      -9.188  -6.013 -14.765  1.00 27.14           C  
ATOM    102  C   GLY B  14      -9.613  -7.468 -14.821  1.00 27.14           C  
ATOM    103  O   GLY B  14     -10.352  -7.938 -13.953  1.00 27.14           O  
ATOM    104  N   CYS B  15      -9.565  -8.104 -15.949  1.00 25.74           N  
ATOM    105  CA  CYS B  15      -9.936  -9.514 -15.947  1.00 25.74           C  
ATOM    106  C   CYS B  15      -9.204 -10.269 -14.843  1.00 25.74           C  
ATOM    107  CB  CYS B  15      -9.630 -10.151 -17.302  1.00 25.74           C  
ATOM    108  O   CYS B  15      -8.024 -10.019 -14.592  1.00 25.74           O  
ATOM    109  SG  CYS B  15     -10.995 -10.047 -18.480  1.00 25.74           S  
ATOM    110  N   THR B  16      -9.874 -10.406 -13.591  1.00 24.80           N  
ATOM    111  CA  THR B  16      -9.544 -11.328 -12.509  1.00 24.80           C  
ATOM    112  C   THR B  16      -8.706 -12.493 -13.029  1.00 24.80           C  
ATOM    113  CB  THR B  16     -10.815 -11.869 -11.829  1.00 24.80           C  
ATOM    114  O   THR B  16      -8.829 -12.883 -14.192  1.00 24.80           O  
ATOM    115  CG2 THR B  16     -11.519 -10.777 -11.031  1.00 24.80           C  
ATOM    116  OG1 THR B  16     -11.711 -12.366 -12.831  1.00 24.80           O  
ATOM    117  N   GLY B  17      -7.582 -12.562 -12.369  1.00 28.22           N  
ATOM    118  CA  GLY B  17      -6.661 -13.678 -12.511  1.00 28.22           C  
ATOM    119  C   GLY B  17      -7.355 -15.026 -12.535  1.00 28.22           C  
ATOM    120  O   GLY B  17      -7.876 -15.481 -11.514  1.00 28.22           O  
ATOM    121  N   ALA B  18      -8.492 -15.266 -13.203  1.00 28.94           N  
ATOM    122  CA  ALA B  18      -8.873 -16.619 -13.599  1.00 28.94           C  
ATOM    123  C   ALA B  18      -7.653 -17.533 -13.674  1.00 28.94           C  
ATOM    124  CB  ALA B  18      -9.599 -16.596 -14.942  1.00 28.94           C  
ATOM    125  O   ALA B  18      -6.514 -17.063 -13.612  1.00 28.94           O  
ATOM    126  N   GLY B  19      -7.928 -18.869 -13.673  1.00 33.56           N  
ATOM    127  CA  GLY B  19      -6.900 -19.829 -14.045  1.00 33.56           C  
ATOM    128  C   GLY B  19      -5.897 -19.273 -15.038  1.00 33.56           C  
ATOM    129  O   GLY B  19      -6.260 -18.507 -15.933  1.00 33.56           O  
ATOM    130  N   GLY B  20      -4.890 -18.336 -14.361  1.00 36.73           N  
ATOM    131  CA  GLY B  20      -3.877 -17.891 -15.305  1.00 36.73           C  
ATOM    132  C   GLY B  20      -3.937 -18.622 -16.633  1.00 36.73           C  
ATOM    133  O   GLY B  20      -4.322 -19.791 -16.687  1.00 36.73           O  
ATOM    134  N   PHE B  21      -4.482 -17.809 -17.528  1.00 44.15           N  
ATOM    135  CA  PHE B  21      -4.435 -18.338 -18.886  1.00 44.15           C  
ATOM    136  C   PHE B  21      -3.003 -18.669 -19.289  1.00 44.15           C  
ATOM    137  CB  PHE B  21      -5.041 -17.338 -19.876  1.00 44.15           C  
ATOM    138  O   PHE B  21      -2.077 -17.915 -18.982  1.00 44.15           O  
ATOM    139  CG  PHE B  21      -6.494 -17.038 -19.623  1.00 44.15           C  
ATOM    140  CD1 PHE B  21      -7.484 -17.914 -20.052  1.00 44.15           C  
ATOM    141  CD2 PHE B  21      -6.870 -15.880 -18.955  1.00 44.15           C  
ATOM    142  CE1 PHE B  21      -8.829 -17.639 -19.819  1.00 44.15           C  
ATOM    143  CE2 PHE B  21      -8.212 -15.598 -18.719  1.00 44.15           C  
ATOM    144  CZ  PHE B  21      -9.190 -16.478 -19.153  1.00 44.15           C  
ATOM    145  N   VAL B  22      -2.769 -19.774 -19.350  1.00 53.82           N  
ATOM    146  CA  VAL B  22      -1.440 -20.182 -19.794  1.00 53.82           C  
ATOM    147  C   VAL B  22      -1.454 -20.439 -21.299  1.00 53.82           C  
ATOM    148  CB  VAL B  22      -0.951 -21.440 -19.042  1.00 53.82           C  
ATOM    149  O   VAL B  22      -2.293 -21.193 -21.798  1.00 53.82           O  
ATOM    150  CG1 VAL B  22       0.437 -21.854 -19.527  1.00 53.82           C  
ATOM    151  CG2 VAL B  22      -0.942 -21.191 -17.535  1.00 53.82           C  
ATOM    152  N   ALA B  23      -0.761 -19.528 -22.030  1.00 64.26           N  
ATOM    153  CA  ALA B  23      -0.499 -19.825 -23.436  1.00 64.26           C  
ATOM    154  C   ALA B  23       0.763 -20.668 -23.593  1.00 64.26           C  
ATOM    155  CB  ALA B  23      -0.375 -18.532 -24.239  1.00 64.26           C  
ATOM    156  O   ALA B  23       1.777 -20.406 -22.942  1.00 64.26           O  
ATOM    157  N   HIS B  24       0.600 -21.744 -24.281  1.00 68.04           N  
ATOM    158  CA  HIS B  24       1.730 -22.655 -24.418  1.00 68.04           C  
ATOM    159  C   HIS B  24       1.937 -23.060 -25.874  1.00 68.04           C  
ATOM    160  CB  HIS B  24       1.525 -23.899 -23.551  1.00 68.04           C  
ATOM    161  O   HIS B  24       0.972 -23.183 -26.632  1.00 68.04           O  
ATOM    162  CG  HIS B  24       2.565 -24.069 -22.490  1.00 68.04           C  
ATOM    163  CD2 HIS B  24       2.759 -23.412 -21.322  1.00 68.04           C  
ATOM    164  ND1 HIS B  24       3.566 -25.012 -22.573  1.00 68.04           N  
ATOM    165  CE1 HIS B  24       4.333 -24.927 -21.499  1.00 68.04           C  
ATOM    166  NE2 HIS B  24       3.864 -23.964 -20.724  1.00 68.04           N  
ATOM    167  N   VAL B  25       3.131 -22.969 -26.289  1.00 78.12           N  
ATOM    168  CA  VAL B  25       3.521 -23.525 -27.581  1.00 78.12           C  
ATOM    169  C   VAL B  25       4.068 -24.938 -27.392  1.00 78.12           C  
ATOM    170  CB  VAL B  25       4.570 -22.637 -28.287  1.00 78.12           C  
ATOM    171  O   VAL B  25       4.922 -25.170 -26.532  1.00 78.12           O  
ATOM    172  CG1 VAL B  25       4.981 -23.247 -29.626  1.00 78.12           C  
ATOM    173  CG2 VAL B  25       4.026 -21.224 -28.485  1.00 78.12           C  
ATOM    174  N   GLU B  26       3.479 -25.836 -28.114  1.00 72.51           N  
ATOM    175  CA  GLU B  26       3.901 -27.227 -27.972  1.00 72.51           C  
ATOM    176  C   GLU B  26       4.401 -27.790 -29.299  1.00 72.51           C  
ATOM    177  CB  GLU B  26       2.753 -28.085 -27.435  1.00 72.51           C  
ATOM    178  O   GLU B  26       3.750 -27.626 -30.333  1.00 72.51           O  
ATOM    179  CG  GLU B  26       3.126 -29.545 -27.217  1.00 72.51           C  
ATOM    180  CD  GLU B  26       1.955 -30.402 -26.765  1.00 72.51           C  
ATOM    181  OE1 GLU B  26       2.130 -31.631 -26.603  1.00 72.51           O  
ATOM    182  OE2 GLU B  26       0.853 -29.841 -26.572  1.00 72.51           O  
ATOM    183  N   SER B  27       5.563 -28.311 -29.259  1.00 77.31           N  
ATOM    184  CA  SER B  27       6.097 -29.065 -30.389  1.00 77.31           C  
ATOM    185  C   SER B  27       6.327 -30.526 -30.018  1.00 77.31           C  
ATOM    186  CB  SER B  27       7.405 -28.443 -30.878  1.00 77.31           C  
ATOM    187  O   SER B  27       6.937 -30.823 -28.989  1.00 77.31           O  
ATOM    188  OG  SER B  27       8.381 -28.450 -29.851  1.00 77.31           O  
ATOM    189  N   THR B  28       5.703 -31.395 -30.833  1.00 78.25           N  
ATOM    190  CA  THR B  28       5.813 -32.814 -30.511  1.00 78.25           C  
ATOM    191  C   THR B  28       6.449 -33.583 -31.665  1.00 78.25           C  
ATOM    192  CB  THR B  28       4.436 -33.421 -30.183  1.00 78.25           C  
ATOM    193  O   THR B  28       6.112 -33.357 -32.829  1.00 78.25           O  
ATOM    194  CG2 THR B  28       4.042 -33.139 -28.737  1.00 78.25           C  
ATOM    195  OG1 THR B  28       3.450 -32.853 -31.054  1.00 78.25           O  
ATOM    196  N   CYS B  29       7.432 -34.393 -31.292  1.00 80.59           N  
ATOM    197  CA  CYS B  29       8.045 -35.307 -32.250  1.00 80.59           C  
ATOM    198  C   CYS B  29       7.739 -36.757 -31.894  1.00 80.59           C  
ATOM    199  CB  CYS B  29       9.558 -35.094 -32.301  1.00 80.59           C  
ATOM    200  O   CYS B  29       8.054 -37.210 -30.792  1.00 80.59           O  
ATOM    201  SG  CYS B  29      10.044 -33.478 -32.945  1.00 80.59           S  
ATOM    202  N   LEU B  30       7.051 -37.402 -32.838  1.00 81.96           N  
ATOM    203  CA  LEU B  30       6.807 -38.826 -32.640  1.00 81.96           C  
ATOM    204  C   LEU B  30       7.892 -39.662 -33.310  1.00 81.96           C  
ATOM    205  CB  LEU B  30       5.432 -39.216 -33.190  1.00 81.96           C  
ATOM    206  O   LEU B  30       8.074 -39.589 -34.528  1.00 81.96           O  
ATOM    207  CG  LEU B  30       4.631 -40.222 -32.363  1.00 81.96           C  
ATOM    208  CD1 LEU B  30       3.333 -39.591 -31.871  1.00 81.96           C  
ATOM    209  CD2 LEU B  30       4.345 -41.479 -33.178  1.00 81.96           C  
ATOM    210  N   LEU B  31       8.610 -40.414 -32.441  1.00 79.82           N  
ATOM    211  CA  LEU B  31       9.710 -41.214 -32.968  1.00 79.82           C  
ATOM    212  C   LEU B  31       9.423 -42.704 -32.809  1.00 79.82           C  
ATOM    213  CB  LEU B  31      11.020 -40.857 -32.261  1.00 79.82           C  
ATOM    214  O   LEU B  31       8.801 -43.119 -31.829  1.00 79.82           O  
ATOM    215  CG  LEU B  31      11.536 -39.433 -32.469  1.00 79.82           C  
ATOM    216  CD1 LEU B  31      11.725 -38.736 -31.126  1.00 79.82           C  
ATOM    217  CD2 LEU B  31      12.841 -39.446 -33.259  1.00 79.82           C  
ATOM    218  N   ASP B  32       9.749 -43.483 -33.777  1.00 78.07           N  
ATOM    219  CA  ASP B  32       9.654 -44.934 -33.653  1.00 78.07           C  
ATOM    220  C   ASP B  32      10.784 -45.486 -32.786  1.00 78.07           C  
ATOM    221  CB  ASP B  32       9.680 -45.594 -35.033  1.00 78.07           C  
ATOM    222  O   ASP B  32      11.591 -44.723 -32.249  1.00 78.07           O  
ATOM    223  CG  ASP B  32      10.992 -45.383 -35.767  1.00 78.07           C  
ATOM    224  OD1 ASP B  32      11.954 -44.863 -35.161  1.00 78.07           O  
ATOM    225  OD2 ASP B  32      11.065 -45.737 -36.964  1.00 78.07           O  
ATOM    226  N   ASP B  33      10.754 -46.742 -32.497  1.00 76.92           N  
ATOM    227  CA  ASP B  33      11.725 -47.399 -31.627  1.00 76.92           C  
ATOM    228  C   ASP B  33      13.145 -47.227 -32.161  1.00 76.92           C  
ATOM    229  CB  ASP B  33      11.395 -48.885 -31.480  1.00 76.92           C  
ATOM    230  O   ASP B  33      14.106 -47.208 -31.390  1.00 76.92           O  
ATOM    231  CG  ASP B  33      10.131 -49.135 -30.676  1.00 76.92           C  
ATOM    232  OD1 ASP B  33       9.728 -48.257 -29.884  1.00 76.92           O  
ATOM    233  OD2 ASP B  33       9.534 -50.222 -30.834  1.00 76.92           O  
ATOM    234  N   ALA B  34      13.252 -47.059 -33.488  1.00 76.01           N  
ATOM    235  CA  ALA B  34      14.554 -46.896 -34.129  1.00 76.01           C  
ATOM    236  C   ALA B  34      14.995 -45.436 -34.113  1.00 76.01           C  
ATOM    237  CB  ALA B  34      14.511 -47.420 -35.562  1.00 76.01           C  
ATOM    238  O   ALA B  34      16.115 -45.114 -34.516  1.00 76.01           O  
ATOM    239  N   GLY B  35      14.137 -44.630 -33.520  1.00 73.96           N  
ATOM    240  CA  GLY B  35      14.458 -43.213 -33.448  1.00 73.96           C  
ATOM    241  C   GLY B  35      14.121 -42.460 -34.721  1.00 73.96           C  
ATOM    242  O   GLY B  35      14.551 -41.320 -34.906  1.00 73.96           O  
ATOM    243  N   THR B  36      13.447 -43.069 -35.607  1.00 79.54           N  
ATOM    244  CA  THR B  36      13.057 -42.409 -36.848  1.00 79.54           C  
ATOM    245  C   THR B  36      11.780 -41.597 -36.649  1.00 79.54           C  
ATOM    246  CB  THR B  36      12.848 -43.429 -37.982  1.00 79.54           C  
ATOM    247  O   THR B  36      10.792 -42.104 -36.114  1.00 79.54           O  
ATOM    248  CG2 THR B  36      14.162 -43.739 -38.692  1.00 79.54           C  
ATOM    249  OG1 THR B  36      12.316 -44.642 -37.435  1.00 79.54           O  
ATOM    250  N   PRO B  37      11.903 -40.341 -37.083  1.00 83.01           N  
ATOM    251  CA  PRO B  37      10.745 -39.461 -36.907  1.00 83.01           C  
ATOM    252  C   PRO B  37       9.540 -39.899 -37.736  1.00 83.01           C  
ATOM    253  CB  PRO B  37      11.264 -38.098 -37.375  1.00 83.01           C  
ATOM    254  O   PRO B  37       9.660 -40.104 -38.946  1.00 83.01           O  
ATOM    255  CG  PRO B  37      12.598 -38.386 -37.984  1.00 83.01           C  
ATOM    256  CD  PRO B  37      12.939 -39.826 -37.727  1.00 83.01           C  
ATOM    257  N   LYS B  38       8.444 -40.050 -37.100  1.00 84.40           N  
ATOM    258  CA  LYS B  38       7.224 -40.480 -37.776  1.00 84.40           C  
ATOM    259  C   LYS B  38       6.259 -39.313 -37.964  1.00 84.40           C  
ATOM    260  CB  LYS B  38       6.542 -41.602 -36.992  1.00 84.40           C  
ATOM    261  O   LYS B  38       5.573 -39.226 -38.985  1.00 84.40           O  
ATOM    262  CG  LYS B  38       7.112 -42.985 -37.267  1.00 84.40           C  
ATOM    263  CD  LYS B  38       6.021 -44.048 -37.280  1.00 84.40           C  
ATOM    264  CE  LYS B  38       6.588 -45.430 -37.575  1.00 84.40           C  
ATOM    265  NZ  LYS B  38       5.516 -46.467 -37.635  1.00 84.40           N  
ATOM    266  N   ASP B  39       6.282 -38.441 -36.967  1.00 84.52           N  
ATOM    267  CA  ASP B  39       5.320 -37.346 -37.043  1.00 84.52           C  
ATOM    268  C   ASP B  39       5.824 -36.119 -36.287  1.00 84.52           C  
ATOM    269  CB  ASP B  39       3.962 -37.784 -36.488  1.00 84.52           C  
ATOM    270  O   ASP B  39       6.613 -36.242 -35.348  1.00 84.52           O  
ATOM    271  CG  ASP B  39       2.807 -36.964 -37.034  1.00 84.52           C  
ATOM    272  OD1 ASP B  39       2.993 -36.237 -38.033  1.00 84.52           O  
ATOM    273  OD2 ASP B  39       1.700 -37.043 -36.457  1.00 84.52           O  
ATOM    274  N   PHE B  40       5.546 -34.935 -36.810  1.00 86.45           N  
ATOM    275  CA  PHE B  40       5.862 -33.661 -36.176  1.00 86.45           C  
ATOM    276  C   PHE B  40       4.615 -32.793 -36.052  1.00 86.45           C  
ATOM    277  CB  PHE B  40       6.942 -32.918 -36.969  1.00 86.45           C  
ATOM    278  O   PHE B  40       3.890 -32.597 -37.029  1.00 86.45           O  
ATOM    279  CG  PHE B  40       7.173 -31.505 -36.503  1.00 86.45           C  
ATOM    280  CD1 PHE B  40       6.695 -30.429 -37.240  1.00 86.45           C  
ATOM    281  CD2 PHE B  40       7.870 -31.254 -35.328  1.00 86.45           C  
ATOM    282  CE1 PHE B  40       6.908 -29.120 -36.811  1.00 86.45           C  
ATOM    283  CE2 PHE B  40       8.086 -29.950 -34.893  1.00 86.45           C  
ATOM    284  CZ  PHE B  40       7.605 -28.884 -35.637  1.00 86.45           C  
ATOM    285  N   THR B  41       4.395 -32.353 -34.756  1.00 84.88           N  
ATOM    286  CA  THR B  41       3.248 -31.478 -34.538  1.00 84.88           C  
ATOM    287  C   THR B  41       3.675 -30.189 -33.843  1.00 84.88           C  
ATOM    288  CB  THR B  41       2.162 -32.180 -33.702  1.00 84.88           C  
ATOM    289  O   THR B  41       4.617 -30.189 -33.047  1.00 84.88           O  
ATOM    290  CG2 THR B  41       1.472 -33.277 -34.506  1.00 84.88           C  
ATOM    291  OG1 THR B  41       2.763 -32.761 -32.539  1.00 84.88           O  
ATOM    292  N   TYR B  42       3.220 -29.133 -34.209  1.00 86.20           N  
ATOM    293  CA  TYR B  42       3.414 -27.816 -33.613  1.00 86.20           C  
ATOM    294  C   TYR B  42       2.078 -27.123 -33.374  1.00 86.20           C  
ATOM    295  CB  TYR B  42       4.300 -26.946 -34.508  1.00 86.20           C  
ATOM    296  O   TYR B  42       1.323 -26.874 -34.317  1.00 86.20           O  
ATOM    297  CG  TYR B  42       4.654 -25.611 -33.899  1.00 86.20           C  
ATOM    298  CD1 TYR B  42       3.862 -24.487 -34.126  1.00 86.20           C  
ATOM    299  CD2 TYR B  42       5.780 -25.470 -33.095  1.00 86.20           C  
ATOM    300  CE1 TYR B  42       4.185 -23.255 -33.568  1.00 86.20           C  
ATOM    301  CE2 TYR B  42       6.113 -24.242 -32.532  1.00 86.20           C  
ATOM    302  OH  TYR B  42       5.635 -21.924 -32.219  1.00 86.20           O  
ATOM    303  CZ  TYR B  42       5.310 -23.142 -32.774  1.00 86.20           C  
ATOM    304  N   CYS B  43       1.813 -26.826 -32.025  1.00 85.53           N  
ATOM    305  CA  CYS B  43       0.510 -26.249 -31.715  1.00 85.53           C  
ATOM    306  C   CYS B  43       0.637 -25.140 -30.678  1.00 85.53           C  
ATOM    307  CB  CYS B  43      -0.447 -27.328 -31.207  1.00 85.53           C  
ATOM    308  O   CYS B  43       1.518 -25.187 -29.818  1.00 85.53           O  
ATOM    309  SG  CYS B  43      -0.776 -28.635 -32.409  1.00 85.53           S  
ATOM    310  N   ILE B  44      -0.127 -24.129 -30.815  1.00 81.99           N  
ATOM    311  CA  ILE B  44      -0.265 -23.077 -29.814  1.00 81.99           C  
ATOM    312  C   ILE B  44      -1.578 -23.256 -29.055  1.00 81.99           C  
ATOM    313  CB  ILE B  44      -0.205 -21.674 -30.457  1.00 81.99           C  
ATOM    314  O   ILE B  44      -2.645 -23.359 -29.665  1.00 81.99           O  
ATOM    315  CG1 ILE B  44       1.116 -21.490 -31.215  1.00 81.99           C  
ATOM    316  CG2 ILE B  44      -0.383 -20.585 -29.395  1.00 81.99           C  
ATOM    317  CD1 ILE B  44       1.193 -20.199 -32.018  1.00 81.99           C  
ATOM    318  N   SER B  45      -1.397 -23.358 -27.773  1.00 73.54           N  
ATOM    319  CA  SER B  45      -2.584 -23.615 -26.963  1.00 73.54           C  
ATOM    320  C   SER B  45      -2.792 -22.519 -25.924  1.00 73.54           C  
ATOM    321  CB  SER B  45      -2.476 -24.973 -26.269  1.00 73.54           C  
ATOM    322  O   SER B  45      -1.839 -21.843 -25.527  1.00 73.54           O  
ATOM    323  OG  SER B  45      -1.387 -24.989 -25.362  1.00 73.54           O  
ATOM    324  N   PHE B  46      -3.965 -22.268 -25.634  1.00 70.34           N  
ATOM    325  CA  PHE B  46      -4.382 -21.372 -24.562  1.00 70.34           C  
ATOM    326  C   PHE B  46      -5.227 -22.114 -23.534  1.00 70.34           C  
ATOM    327  CB  PHE B  46      -5.167 -20.184 -25.128  1.00 70.34           C  
ATOM    328  O   PHE B  46      -6.305 -22.618 -23.855  1.00 70.34           O  
ATOM    329  CG  PHE B  46      -5.487 -19.127 -24.106  1.00 70.34           C  
ATOM    330  CD1 PHE B  46      -6.755 -19.047 -23.542  1.00 70.34           C  
ATOM    331  CD2 PHE B  46      -4.520 -18.212 -23.710  1.00 70.34           C  
ATOM    332  CE1 PHE B  46      -7.054 -18.069 -22.596  1.00 70.34           C  
ATOM    333  CE2 PHE B  46      -4.812 -17.232 -22.766  1.00 70.34           C  
ATOM    334  CZ  PHE B  46      -6.079 -17.161 -22.210  1.00 70.34           C  
ATOM    335  N   ASN B  47      -4.662 -22.184 -22.282  1.00 62.13           N  
ATOM    336  CA  ASN B  47      -5.328 -22.901 -21.200  1.00 62.13           C  
ATOM    337  C   ASN B  47      -5.696 -24.323 -21.614  1.00 62.13           C  
ATOM    338  CB  ASN B  47      -6.575 -22.142 -20.741  1.00 62.13           C  
ATOM    339  O   ASN B  47      -6.835 -24.754 -21.425  1.00 62.13           O  
ATOM    340  CG  ASN B  47      -6.374 -21.438 -19.413  1.00 62.13           C  
ATOM    341  ND2 ASN B  47      -7.368 -20.664 -18.996  1.00 62.13           N  
ATOM    342  OD1 ASN B  47      -5.332 -21.588 -18.769  1.00 62.13           O  
ATOM    343  N   LYS B  48      -4.749 -25.082 -22.401  1.00 62.88           N  
ATOM    344  CA  LYS B  48      -4.824 -26.466 -22.860  1.00 62.88           C  
ATOM    345  C   LYS B  48      -5.771 -26.600 -24.050  1.00 62.88           C  
ATOM    346  CB  LYS B  48      -5.277 -27.384 -21.724  1.00 62.88           C  
ATOM    347  O   LYS B  48      -5.996 -27.704 -24.549  1.00 62.88           O  
ATOM    348  CG  LYS B  48      -4.213 -27.629 -20.664  1.00 62.88           C  
ATOM    349  CD  LYS B  48      -4.673 -28.656 -19.638  1.00 62.88           C  
ATOM    350  CE  LYS B  48      -3.634 -28.855 -18.542  1.00 62.88           C  
ATOM    351  NZ  LYS B  48      -4.092 -29.843 -17.518  1.00 62.88           N  
ATOM    352  N   ASP B  49      -6.395 -25.503 -24.392  1.00 69.26           N  
ATOM    353  CA  ASP B  49      -7.201 -25.540 -25.608  1.00 69.26           C  
ATOM    354  C   ASP B  49      -6.357 -25.208 -26.837  1.00 69.26           C  
ATOM    355  CB  ASP B  49      -8.379 -24.570 -25.501  1.00 69.26           C  
ATOM    356  O   ASP B  49      -5.744 -24.141 -26.906  1.00 69.26           O  
ATOM    357  CG  ASP B  49      -9.720 -25.234 -25.759  1.00 69.26           C  
ATOM    358  OD1 ASP B  49      -9.753 -26.447 -26.059  1.00 69.26           O  
ATOM    359  OD2 ASP B  49     -10.754 -24.537 -25.664  1.00 69.26           O  
ATOM    360  N   LEU B  50      -6.424 -26.124 -27.705  1.00 79.31           N  
ATOM    361  CA  LEU B  50      -5.614 -25.948 -28.906  1.00 79.31           C  
ATOM    362  C   LEU B  50      -6.168 -24.824 -29.775  1.00 79.31           C  
ATOM    363  CB  LEU B  50      -5.557 -27.250 -29.710  1.00 79.31           C  
ATOM    364  O   LEU B  50      -7.327 -24.870 -30.193  1.00 79.31           O  
ATOM    365  CG  LEU B  50      -4.466 -28.245 -29.313  1.00 79.31           C  
ATOM    366  CD1 LEU B  50      -5.056 -29.641 -29.145  1.00 79.31           C  
ATOM    367  CD2 LEU B  50      -3.347 -28.252 -30.349  1.00 79.31           C  
ATOM    368  N   LEU B  51      -5.427 -23.811 -30.001  1.00 84.39           N  
ATOM    369  CA  LEU B  51      -5.851 -22.672 -30.809  1.00 84.39           C  
ATOM    370  C   LEU B  51      -5.503 -22.888 -32.278  1.00 84.39           C  
ATOM    371  CB  LEU B  51      -5.198 -21.383 -30.302  1.00 84.39           C  
ATOM    372  O   LEU B  51      -6.393 -22.935 -33.130  1.00 84.39           O  
ATOM    373  CG  LEU B  51      -5.876 -20.703 -29.112  1.00 84.39           C  
ATOM    374  CD1 LEU B  51      -4.836 -20.022 -28.228  1.00 84.39           C  
ATOM    375  CD2 LEU B  51      -6.917 -19.697 -29.592  1.00 84.39           C  
ATOM    376  N   THR B  52      -4.224 -23.033 -32.602  1.00 88.73           N  
ATOM    377  CA  THR B  52      -3.756 -23.243 -33.968  1.00 88.73           C  
ATOM    378  C   THR B  52      -2.663 -24.307 -34.007  1.00 88.73           C  
ATOM    379  CB  THR B  52      -3.224 -21.935 -34.583  1.00 88.73           C  
ATOM    380  O   THR B  52      -1.843 -24.398 -33.091  1.00 88.73           O  
ATOM    381  CG2 THR B  52      -2.005 -21.424 -33.822  1.00 88.73           C  
ATOM    382  OG1 THR B  52      -2.857 -22.171 -35.948  1.00 88.73           O  
ATOM    383  N   CYS B  53      -2.751 -25.132 -35.019  1.00 89.77           N  
ATOM    384  CA  CYS B  53      -1.766 -26.197 -35.169  1.00 89.77           C  
ATOM    385  C   CYS B  53      -1.223 -26.241 -36.592  1.00 89.77           C  
ATOM    386  CB  CYS B  53      -2.380 -27.549 -34.806  1.00 89.77           C  
ATOM    387  O   CYS B  53      -1.905 -25.836 -37.535  1.00 89.77           O  
ATOM    388  SG  CYS B  53      -2.911 -27.669 -33.084  1.00 89.77           S  
ATOM    389  N   TRP B  54       0.001 -26.725 -36.653  1.00 92.00           N  
ATOM    390  CA  TRP B  54       0.639 -26.901 -37.953  1.00 92.00           C  
ATOM    391  C   TRP B  54      -0.001 -28.052 -38.722  1.00 92.00           C  
ATOM    392  CB  TRP B  54       2.140 -27.155 -37.786  1.00 92.00           C  
ATOM    393  O   TRP B  54      -0.130 -29.161 -38.199  1.00 92.00           O  
ATOM    394  CG  TRP B  54       2.836 -27.552 -39.053  1.00 92.00           C  
ATOM    395  CD1 TRP B  54       3.340 -28.783 -39.365  1.00 92.00           C  
ATOM    396  CD2 TRP B  54       3.108 -26.709 -40.177  1.00 92.00           C  
ATOM    397  CE2 TRP B  54       3.781 -27.498 -41.137  1.00 92.00           C  
ATOM    398  CE3 TRP B  54       2.848 -25.363 -40.467  1.00 92.00           C  
ATOM    399  NE1 TRP B  54       3.910 -28.758 -40.618  1.00 92.00           N  
ATOM    400  CH2 TRP B  54       3.929 -25.664 -42.625  1.00 92.00           C  
ATOM    401  CZ2 TRP B  54       4.197 -26.983 -42.367  1.00 92.00           C  
ATOM    402  CZ3 TRP B  54       3.262 -24.853 -41.692  1.00 92.00           C  
ATOM    403  N   ASP B  55      -0.471 -27.783 -39.934  1.00 90.26           N  
ATOM    404  CA  ASP B  55      -0.990 -28.803 -40.839  1.00 90.26           C  
ATOM    405  C   ASP B  55      -0.018 -29.064 -41.988  1.00 90.26           C  
ATOM    406  CB  ASP B  55      -2.356 -28.388 -41.390  1.00 90.26           C  
ATOM    407  O   ASP B  55       0.094 -28.254 -42.910  1.00 90.26           O  
ATOM    408  CG  ASP B  55      -3.069 -29.514 -42.119  1.00 90.26           C  
ATOM    409  OD1 ASP B  55      -2.419 -30.524 -42.465  1.00 90.26           O  
ATOM    410  OD2 ASP B  55      -4.290 -29.388 -42.352  1.00 90.26           O  
ATOM    411  N   PRO B  56       0.585 -30.180 -41.934  1.00 87.03           N  
ATOM    412  CA  PRO B  56       1.580 -30.491 -42.963  1.00 87.03           C  
ATOM    413  C   PRO B  56       0.964 -30.644 -44.352  1.00 87.03           C  
ATOM    414  CB  PRO B  56       2.180 -31.815 -42.483  1.00 87.03           C  
ATOM    415  O   PRO B  56       1.625 -30.371 -45.357  1.00 87.03           O  
ATOM    416  CG  PRO B  56       1.303 -32.245 -41.352  1.00 87.03           C  
ATOM    417  CD  PRO B  56       0.387 -31.108 -41.000  1.00 87.03           C  
ATOM    418  N   GLU B  57      -0.251 -31.114 -44.547  1.00 87.49           N  
ATOM    419  CA  GLU B  57      -0.910 -31.345 -45.830  1.00 87.49           C  
ATOM    420  C   GLU B  57      -1.231 -30.027 -46.529  1.00 87.49           C  
ATOM    421  CB  GLU B  57      -2.188 -32.165 -45.638  1.00 87.49           C  
ATOM    422  O   GLU B  57      -1.017 -29.890 -47.735  1.00 87.49           O  
ATOM    423  CG  GLU B  57      -1.936 -33.626 -45.295  1.00 87.49           C  
ATOM    424  CD  GLU B  57      -3.214 -34.439 -45.162  1.00 87.49           C  
ATOM    425  OE1 GLU B  57      -3.131 -35.657 -44.882  1.00 87.49           O  
ATOM    426  OE2 GLU B  57      -4.306 -33.855 -45.340  1.00 87.49           O  
ATOM    427  N   GLU B  58      -1.648 -29.075 -45.818  1.00 89.15           N  
ATOM    428  CA  GLU B  58      -2.008 -27.777 -46.382  1.00 89.15           C  
ATOM    429  C   GLU B  58      -0.841 -26.797 -46.296  1.00 89.15           C  
ATOM    430  CB  GLU B  58      -3.233 -27.201 -45.667  1.00 89.15           C  
ATOM    431  O   GLU B  58      -0.895 -25.709 -46.874  1.00 89.15           O  
ATOM    432  CG  GLU B  58      -4.511 -27.992 -45.905  1.00 89.15           C  
ATOM    433  CD  GLU B  58      -5.585 -27.192 -46.626  1.00 89.15           C  
ATOM    434  OE1 GLU B  58      -6.521 -27.804 -47.190  1.00 89.15           O  
ATOM    435  OE2 GLU B  58      -5.490 -25.945 -46.627  1.00 89.15           O  
ATOM    436  N   ASN B  59       0.226 -27.218 -45.724  1.00 89.48           N  
ATOM    437  CA  ASN B  59       1.396 -26.371 -45.515  1.00 89.48           C  
ATOM    438  C   ASN B  59       1.012 -25.026 -44.904  1.00 89.48           C  
ATOM    439  CB  ASN B  59       2.149 -26.162 -46.830  1.00 89.48           C  
ATOM    440  O   ASN B  59       1.449 -23.977 -45.380  1.00 89.48           O  
ATOM    441  CG  ASN B  59       3.654 -26.159 -46.647  1.00 89.48           C  
ATOM    442  ND2 ASN B  59       4.374 -25.702 -47.665  1.00 89.48           N  
ATOM    443  OD1 ASN B  59       4.165 -26.565 -45.600  1.00 89.48           O  
ATOM    444  N   LYS B  60       0.176 -24.978 -43.852  1.00 92.19           N  
ATOM    445  CA  LYS B  60      -0.251 -23.753 -43.182  1.00 92.19           C  
ATOM    446  C   LYS B  60      -0.653 -24.029 -41.736  1.00 92.19           C  
ATOM    447  CB  LYS B  60      -1.414 -23.106 -43.935  1.00 92.19           C  
ATOM    448  O   LYS B  60      -0.899 -25.179 -41.363  1.00 92.19           O  
ATOM    449  CG  LYS B  60      -1.038 -22.562 -45.305  1.00 92.19           C  
ATOM    450  CD  LYS B  60      -2.224 -21.891 -45.986  1.00 92.19           C  
ATOM    451  CE  LYS B  60      -1.850 -21.353 -47.360  1.00 92.19           C  
ATOM    452  NZ  LYS B  60      -3.008 -20.684 -48.026  1.00 92.19           N  
ATOM    453  N   MET B  61      -0.519 -22.996 -41.003  1.00 91.67           N  
ATOM    454  CA  MET B  61      -1.092 -23.066 -39.662  1.00 91.67           C  
ATOM    455  C   MET B  61      -2.614 -22.993 -39.715  1.00 91.67           C  
ATOM    456  CB  MET B  61      -0.544 -21.940 -38.783  1.00 91.67           C  
ATOM    457  O   MET B  61      -3.175 -22.000 -40.182  1.00 91.67           O  
ATOM    458  CG  MET B  61       0.736 -22.304 -38.048  1.00 91.67           C  
ATOM    459  SD  MET B  61       0.451 -23.509 -36.695  1.00 91.67           S  
ATOM    460  CE  MET B  61       0.443 -22.391 -35.266  1.00 91.67           C  
ATOM    461  N   ALA B  62      -3.275 -24.044 -39.226  1.00 90.90           N  
ATOM    462  CA  ALA B  62      -4.731 -24.123 -39.303  1.00 90.90           C  
ATOM    463  C   ALA B  62      -5.365 -23.944 -37.927  1.00 90.90           C  
ATOM    464  CB  ALA B  62      -5.160 -25.455 -39.914  1.00 90.90           C  
ATOM    465  O   ALA B  62      -4.863 -24.474 -36.932  1.00 90.90           O  
ATOM    466  N   PRO B  63      -6.378 -23.150 -37.897  1.00 88.10           N  
ATOM    467  CA  PRO B  63      -7.098 -23.005 -36.629  1.00 88.10           C  
ATOM    468  C   PRO B  63      -7.753 -24.305 -36.170  1.00 88.10           C  
ATOM    469  CB  PRO B  63      -8.154 -21.943 -36.943  1.00 88.10           C  
ATOM    470  O   PRO B  63      -8.330 -25.031 -36.983  1.00 88.10           O  
ATOM    471  CG  PRO B  63      -8.177 -21.856 -38.435  1.00 88.10           C  
ATOM    472  CD  PRO B  63      -6.957 -22.549 -38.972  1.00 88.10           C  
ATOM    473  N   CYS B  64      -7.518 -24.701 -34.900  1.00 80.75           N  
ATOM    474  CA  CYS B  64      -8.038 -25.954 -34.365  1.00 80.75           C  
ATOM    475  C   CYS B  64      -9.168 -25.697 -33.375  1.00 80.75           C  
ATOM    476  CB  CYS B  64      -6.925 -26.752 -33.687  1.00 80.75           C  
ATOM    477  O   CYS B  64      -9.836 -26.633 -32.931  1.00 80.75           O  
ATOM    478  SG  CYS B  64      -5.573 -27.203 -34.796  1.00 80.75           S  
ATOM    479  N   GLU B  65      -9.422 -24.462 -33.024  1.00 74.89           N  
ATOM    480  CA  GLU B  65     -10.465 -24.124 -32.060  1.00 74.89           C  
ATOM    481  C   GLU B  65     -11.744 -23.679 -32.764  1.00 74.89           C  
ATOM    482  CB  GLU B  65      -9.981 -23.028 -31.107  1.00 74.89           C  
ATOM    483  O   GLU B  65     -11.732 -22.717 -33.534  1.00 74.89           O  
ATOM    484  CG  GLU B  65     -10.718 -23.002 -29.776  1.00 74.89           C  
ATOM    485  CD  GLU B  65     -12.155 -23.489 -29.876  1.00 74.89           C  
ATOM    486  OE1 GLU B  65     -12.840 -23.577 -28.831  1.00 74.89           O  
ATOM    487  OE2 GLU B  65     -12.599 -23.786 -31.007  1.00 74.89           O  
ATOM    488  N   PHE B  66     -12.854 -24.370 -32.489  1.00 66.70           N  
ATOM    489  CA  PHE B  66     -14.095 -24.064 -33.189  1.00 66.70           C  
ATOM    490  C   PHE B  66     -15.117 -23.453 -32.238  1.00 66.70           C  
ATOM    491  CB  PHE B  66     -14.671 -25.325 -33.841  1.00 66.70           C  
ATOM    492  O   PHE B  66     -16.261 -23.204 -32.625  1.00 66.70           O  
ATOM    493  CG  PHE B  66     -13.756 -25.956 -34.855  1.00 66.70           C  
ATOM    494  CD1 PHE B  66     -13.681 -25.458 -36.150  1.00 66.70           C  
ATOM    495  CD2 PHE B  66     -12.971 -27.050 -34.513  1.00 66.70           C  
ATOM    496  CE1 PHE B  66     -12.834 -26.040 -37.090  1.00 66.70           C  
ATOM    497  CE2 PHE B  66     -12.123 -27.638 -35.447  1.00 66.70           C  
ATOM    498  CZ  PHE B  66     -12.057 -27.132 -36.736  1.00 66.70           C  
ATOM    499  N   GLY B  67     -14.667 -23.145 -31.094  1.00 69.91           N  
ATOM    500  CA  GLY B  67     -15.569 -22.562 -30.114  1.00 69.91           C  
ATOM    501  C   GLY B  67     -15.472 -21.050 -30.037  1.00 69.91           C  
ATOM    502  O   GLY B  67     -15.432 -20.373 -31.066  1.00 69.91           O  
ATOM    503  N   VAL B  68     -15.542 -20.542 -28.797  1.00 68.19           N  
ATOM    504  CA  VAL B  68     -15.597 -19.110 -28.518  1.00 68.19           C  
ATOM    505  C   VAL B  68     -14.295 -18.447 -28.960  1.00 68.19           C  
ATOM    506  CB  VAL B  68     -15.855 -18.833 -27.020  1.00 68.19           C  
ATOM    507  O   VAL B  68     -14.296 -17.297 -29.405  1.00 68.19           O  
ATOM    508  CG1 VAL B  68     -15.974 -17.332 -26.762  1.00 68.19           C  
ATOM    509  CG2 VAL B  68     -17.113 -19.561 -26.552  1.00 68.19           C  
ATOM    510  N   LEU B  69     -13.274 -19.233 -28.980  1.00 76.54           N  
ATOM    511  CA  LEU B  69     -11.974 -18.642 -29.280  1.00 76.54           C  
ATOM    512  C   LEU B  69     -11.628 -18.811 -30.755  1.00 76.54           C  
ATOM    513  CB  LEU B  69     -10.884 -19.277 -28.412  1.00 76.54           C  
ATOM    514  O   LEU B  69     -10.485 -18.587 -31.159  1.00 76.54           O  
ATOM    515  CG  LEU B  69     -10.717 -18.701 -27.005  1.00 76.54           C  
ATOM    516  CD1 LEU B  69     -10.606 -19.827 -25.982  1.00 76.54           C  
ATOM    517  CD2 LEU B  69      -9.495 -17.791 -26.940  1.00 76.54           C  
ATOM    518  N   ASN B  70     -12.547 -19.171 -31.570  1.00 76.97           N  
ATOM    519  CA  ASN B  70     -12.323 -19.418 -32.990  1.00 76.97           C  
ATOM    520  C   ASN B  70     -11.817 -18.168 -33.704  1.00 76.97           C  
ATOM    521  CB  ASN B  70     -13.603 -19.928 -33.655  1.00 76.97           C  
ATOM    522  O   ASN B  70     -10.914 -18.247 -34.540  1.00 76.97           O  
ATOM    523  CG  ASN B  70     -13.384 -20.359 -35.091  1.00 76.97           C  
ATOM    524  ND2 ASN B  70     -14.316 -21.141 -35.625  1.00 76.97           N  
ATOM    525  OD1 ASN B  70     -12.385 -19.994 -35.716  1.00 76.97           O  
ATOM    526  N   SER B  71     -12.389 -17.044 -33.398  1.00 78.01           N  
ATOM    527  CA  SER B  71     -11.964 -15.798 -34.026  1.00 78.01           C  
ATOM    528  C   SER B  71     -10.495 -15.507 -33.738  1.00 78.01           C  
ATOM    529  CB  SER B  71     -12.827 -14.632 -33.542  1.00 78.01           C  
ATOM    530  O   SER B  71      -9.754 -15.084 -34.628  1.00 78.01           O  
ATOM    531  OG  SER B  71     -12.228 -13.991 -32.428  1.00 78.01           O  
ATOM    532  N   LEU B  72     -10.101 -15.735 -32.514  1.00 79.66           N  
ATOM    533  CA  LEU B  72      -8.709 -15.552 -32.119  1.00 79.66           C  
ATOM    534  C   LEU B  72      -7.808 -16.564 -32.819  1.00 79.66           C  
ATOM    535  CB  LEU B  72      -8.561 -15.682 -30.601  1.00 79.66           C  
ATOM    536  O   LEU B  72      -6.726 -16.213 -33.296  1.00 79.66           O  
ATOM    537  CG  LEU B  72      -7.359 -14.974 -29.974  1.00 79.66           C  
ATOM    538  CD1 LEU B  72      -7.793 -13.662 -29.331  1.00 79.66           C  
ATOM    539  CD2 LEU B  72      -6.679 -15.878 -28.951  1.00 79.66           C  
ATOM    540  N   ALA B  73      -8.238 -17.753 -32.845  1.00 83.89           N  
ATOM    541  CA  ALA B  73      -7.477 -18.806 -33.514  1.00 83.89           C  
ATOM    542  C   ALA B  73      -7.230 -18.458 -34.979  1.00 83.89           C  
ATOM    543  CB  ALA B  73      -8.207 -20.142 -33.403  1.00 83.89           C  
ATOM    544  O   ALA B  73      -6.120 -18.634 -35.486  1.00 83.89           O  
ATOM    545  N   ASN B  74      -8.242 -17.894 -35.669  1.00 86.76           N  
ATOM    546  CA  ASN B  74      -8.112 -17.530 -37.076  1.00 86.76           C  
ATOM    547  C   ASN B  74      -7.143 -16.367 -37.268  1.00 86.76           C  
ATOM    548  CB  ASN B  74      -9.480 -17.185 -37.670  1.00 86.76           C  
ATOM    549  O   ASN B  74      -6.312 -16.389 -38.178  1.00 86.76           O  
ATOM    550  CG  ASN B  74     -10.254 -18.413 -38.106  1.00 86.76           C  
ATOM    551  ND2 ASN B  74     -11.577 -18.345 -38.011  1.00 86.76           N  
ATOM    552  OD1 ASN B  74      -9.669 -19.416 -38.523  1.00 86.76           O  
ATOM    553  N   VAL B  75      -7.254 -15.435 -36.340  1.00 85.66           N  
ATOM    554  CA  VAL B  75      -6.366 -14.279 -36.405  1.00 85.66           C  
ATOM    555  C   VAL B  75      -4.923 -14.721 -36.177  1.00 85.66           C  
ATOM    556  CB  VAL B  75      -6.762 -13.200 -35.371  1.00 85.66           C  
ATOM    557  O   VAL B  75      -4.017 -14.306 -36.905  1.00 85.66           O  
ATOM    558  CG1 VAL B  75      -5.700 -12.104 -35.301  1.00 85.66           C  
ATOM    559  CG2 VAL B  75      -8.126 -12.606 -35.717  1.00 85.66           C  
ATOM    560  N   LEU B  76      -4.775 -15.579 -35.223  1.00 84.36           N  
ATOM    561  CA  LEU B  76      -3.446 -16.092 -34.907  1.00 84.36           C  
ATOM    562  C   LEU B  76      -2.887 -16.906 -36.070  1.00 84.36           C  
ATOM    563  CB  LEU B  76      -3.491 -16.952 -33.642  1.00 84.36           C  
ATOM    564  O   LEU B  76      -1.719 -16.752 -36.436  1.00 84.36           O  
ATOM    565  CG  LEU B  76      -2.197 -17.030 -32.829  1.00 84.36           C  
ATOM    566  CD1 LEU B  76      -2.149 -15.905 -31.800  1.00 84.36           C  
ATOM    567  CD2 LEU B  76      -2.074 -18.389 -32.149  1.00 84.36           C  
ATOM    568  N   SER B  77      -3.684 -17.710 -36.616  1.00 88.17           N  
ATOM    569  CA  SER B  77      -3.268 -18.529 -37.750  1.00 88.17           C  
ATOM    570  C   SER B  77      -2.868 -17.662 -38.940  1.00 88.17           C  
ATOM    571  CB  SER B  77      -4.389 -19.486 -38.160  1.00 88.17           C  
ATOM    572  O   SER B  77      -1.839 -17.906 -39.573  1.00 88.17           O  
ATOM    573  OG  SER B  77      -5.204 -19.812 -37.048  1.00 88.17           O  
ATOM    574  N   GLN B  78      -3.640 -16.651 -39.258  1.00 88.97           N  
ATOM    575  CA  GLN B  78      -3.348 -15.757 -40.373  1.00 88.97           C  
ATOM    576  C   GLN B  78      -2.041 -15.002 -40.145  1.00 88.97           C  
ATOM    577  CB  GLN B  78      -4.496 -14.769 -40.584  1.00 88.97           C  
ATOM    578  O   GLN B  78      -1.227 -14.869 -41.061  1.00 88.97           O  
ATOM    579  CG  GLN B  78      -5.523 -15.229 -41.610  1.00 88.97           C  
ATOM    580  CD  GLN B  78      -6.671 -14.250 -41.771  1.00 88.97           C  
ATOM    581  NE2 GLN B  78      -7.484 -14.455 -42.801  1.00 88.97           N  
ATOM    582  OE1 GLN B  78      -6.826 -13.318 -40.975  1.00 88.97           O  
ATOM    583  N   HIS B  79      -1.917 -14.596 -38.915  1.00 86.84           N  
ATOM    584  CA  HIS B  79      -0.697 -13.874 -38.573  1.00 86.84           C  
ATOM    585  C   HIS B  79       0.527 -14.777 -38.682  1.00 86.84           C  
ATOM    586  CB  HIS B  79      -0.796 -13.293 -37.161  1.00 86.84           C  
ATOM    587  O   HIS B  79       1.552 -14.376 -39.238  1.00 86.84           O  
ATOM    588  CG  HIS B  79       0.211 -12.224 -36.880  1.00 86.84           C  
ATOM    589  CD2 HIS B  79       1.289 -12.212 -36.060  1.00 86.84           C  
ATOM    590  ND1 HIS B  79       0.167 -10.983 -37.478  1.00 86.84           N  
ATOM    591  CE1 HIS B  79       1.178 -10.253 -37.038  1.00 86.84           C  
ATOM    592  NE2 HIS B  79       1.874 -10.975 -36.176  1.00 86.84           N  
ATOM    593  N   LEU B  80       0.478 -15.952 -38.156  1.00 85.89           N  
ATOM    594  CA  LEU B  80       1.594 -16.891 -38.152  1.00 85.89           C  
ATOM    595  C   LEU B  80       1.931 -17.343 -39.569  1.00 85.89           C  
ATOM    596  CB  LEU B  80       1.268 -18.107 -37.280  1.00 85.89           C  
ATOM    597  O   LEU B  80       3.099 -17.568 -39.892  1.00 85.89           O  
ATOM    598  CG  LEU B  80       1.508 -17.948 -35.778  1.00 85.89           C  
ATOM    599  CD1 LEU B  80       0.388 -18.618 -34.989  1.00 85.89           C  
ATOM    600  CD2 LEU B  80       2.864 -18.527 -35.389  1.00 85.89           C  
ATOM    601  N   ASN B  81       0.965 -17.479 -40.453  1.00 89.35           N  
ATOM    602  CA  ASN B  81       1.168 -17.914 -41.831  1.00 89.35           C  
ATOM    603  C   ASN B  81       1.877 -16.845 -42.658  1.00 89.35           C  
ATOM    604  CB  ASN B  81      -0.168 -18.287 -42.478  1.00 89.35           C  
ATOM    605  O   ASN B  81       2.467 -17.148 -43.696  1.00 89.35           O  
ATOM    606  CG  ASN B  81      -0.675 -19.643 -42.029  1.00 89.35           C  
ATOM    607  ND2 ASN B  81      -1.991 -19.822 -42.054  1.00 89.35           N  
ATOM    608  OD1 ASN B  81       0.108 -20.523 -41.662  1.00 89.35           O  
ATOM    609  N   GLN B  82       1.918 -15.632 -42.184  1.00 86.26           N  
ATOM    610  CA  GLN B  82       2.598 -14.542 -42.876  1.00 86.26           C  
ATOM    611  C   GLN B  82       4.079 -14.499 -42.512  1.00 86.26           C  
ATOM    612  CB  GLN B  82       1.938 -13.202 -42.548  1.00 86.26           C  
ATOM    613  O   GLN B  82       4.879 -13.880 -43.217  1.00 86.26           O  
ATOM    614  CG  GLN B  82       0.666 -12.932 -43.341  1.00 86.26           C  
ATOM    615  CD  GLN B  82       0.010 -11.616 -42.969  1.00 86.26           C  
ATOM    616  NE2 GLN B  82      -1.085 -11.287 -43.646  1.00 86.26           N  
ATOM    617  OE1 GLN B  82       0.482 -10.902 -42.079  1.00 86.26           O  
ATOM    618  N   LYS B  83       4.413 -15.226 -41.496  1.00 84.87           N  
ATOM    619  CA  LYS B  83       5.807 -15.256 -41.064  1.00 84.87           C  
ATOM    620  C   LYS B  83       6.587 -16.344 -41.797  1.00 84.87           C  
ATOM    621  CB  LYS B  83       5.896 -15.475 -39.553  1.00 84.87           C  
ATOM    622  O   LYS B  83       6.522 -17.518 -41.427  1.00 84.87           O  
ATOM    623  CG  LYS B  83       5.440 -14.281 -38.727  1.00 84.87           C  
ATOM    624  CD  LYS B  83       6.062 -14.293 -37.336  1.00 84.87           C  
ATOM    625  CE  LYS B  83       5.653 -13.069 -36.529  1.00 84.87           C  
ATOM    626  NZ  LYS B  83       6.331 -13.030 -35.199  1.00 84.87           N  
ATOM    627  N   ASP B  84       7.376 -15.947 -42.742  1.00 84.01           N  
ATOM    628  CA  ASP B  84       8.077 -16.873 -43.626  1.00 84.01           C  
ATOM    629  C   ASP B  84       9.112 -17.690 -42.857  1.00 84.01           C  
ATOM    630  CB  ASP B  84       8.752 -16.115 -44.772  1.00 84.01           C  
ATOM    631  O   ASP B  84       9.310 -18.874 -43.137  1.00 84.01           O  
ATOM    632  CG  ASP B  84       7.778 -15.694 -45.858  1.00 84.01           C  
ATOM    633  OD1 ASP B  84       6.852 -16.469 -46.182  1.00 84.01           O  
ATOM    634  OD2 ASP B  84       7.939 -14.577 -46.398  1.00 84.01           O  
ATOM    635  N   THR B  85       9.734 -17.135 -41.905  1.00 80.51           N  
ATOM    636  CA  THR B  85      10.745 -17.834 -41.119  1.00 80.51           C  
ATOM    637  C   THR B  85      10.120 -18.985 -40.335  1.00 80.51           C  
ATOM    638  CB  THR B  85      11.459 -16.876 -40.147  1.00 80.51           C  
ATOM    639  O   THR B  85      10.687 -20.077 -40.268  1.00 80.51           O  
ATOM    640  CG2 THR B  85      12.455 -15.987 -40.884  1.00 80.51           C  
ATOM    641  OG1 THR B  85      10.485 -16.048 -39.500  1.00 80.51           O  
ATOM    642  N   LEU B  86       9.043 -18.768 -39.713  1.00 84.37           N  
ATOM    643  CA  LEU B  86       8.335 -19.795 -38.958  1.00 84.37           C  
ATOM    644  C   LEU B  86       7.877 -20.925 -39.874  1.00 84.37           C  
ATOM    645  CB  LEU B  86       7.130 -19.192 -38.231  1.00 84.37           C  
ATOM    646  O   LEU B  86       8.023 -22.102 -39.536  1.00 84.37           O  
ATOM    647  CG  LEU B  86       6.474 -20.068 -37.163  1.00 84.37           C  
ATOM    648  CD1 LEU B  86       6.654 -19.445 -35.783  1.00 84.37           C  
ATOM    649  CD2 LEU B  86       4.996 -20.274 -37.474  1.00 84.37           C  
ATOM    650  N   MET B  87       7.340 -20.525 -41.015  1.00 89.07           N  
ATOM    651  CA  MET B  87       6.848 -21.524 -41.960  1.00 89.07           C  
ATOM    652  C   MET B  87       7.978 -22.438 -42.422  1.00 89.07           C  
ATOM    653  CB  MET B  87       6.196 -20.848 -43.167  1.00 89.07           C  
ATOM    654  O   MET B  87       7.788 -23.648 -42.555  1.00 89.07           O  
ATOM    655  CG  MET B  87       4.826 -20.259 -42.873  1.00 89.07           C  
ATOM    656  SD  MET B  87       3.676 -21.486 -42.138  1.00 89.07           S  
ATOM    657  CE  MET B  87       3.327 -22.510 -43.595  1.00 89.07           C  
ATOM    658  N   GLN B  88       9.049 -21.869 -42.648  1.00 86.76           N  
ATOM    659  CA  GLN B  88      10.197 -22.673 -43.054  1.00 86.76           C  
ATOM    660  C   GLN B  88      10.606 -23.645 -41.951  1.00 86.76           C  
ATOM    661  CB  GLN B  88      11.377 -21.774 -43.426  1.00 86.76           C  
ATOM    662  O   GLN B  88      10.912 -24.807 -42.223  1.00 86.76           O  
ATOM    663  CG  GLN B  88      12.013 -22.117 -44.767  1.00 86.76           C  
ATOM    664  CD  GLN B  88      12.902 -21.008 -45.296  1.00 86.76           C  
ATOM    665  NE2 GLN B  88      13.558 -21.261 -46.424  1.00 86.76           N  
ATOM    666  OE1 GLN B  88      12.997 -19.932 -44.698  1.00 86.76           O  
ATOM    667  N   ARG B  89      10.626 -23.213 -40.774  1.00 84.78           N  
ATOM    668  CA  ARG B  89      10.975 -24.046 -39.628  1.00 84.78           C  
ATOM    669  C   ARG B  89       9.984 -25.193 -39.463  1.00 84.78           C  
ATOM    670  CB  ARG B  89      11.022 -23.207 -38.349  1.00 84.78           C  
ATOM    671  O   ARG B  89      10.380 -26.325 -39.174  1.00 84.78           O  
ATOM    672  CG  ARG B  89      11.904 -23.795 -37.259  1.00 84.78           C  
ATOM    673  CD  ARG B  89      11.930 -22.915 -36.017  1.00 84.78           C  
ATOM    674  NE  ARG B  89      13.207 -22.222 -35.874  1.00 84.78           N  
ATOM    675  NH1 ARG B  89      12.494 -20.823 -34.179  1.00 84.78           N  
ATOM    676  NH2 ARG B  89      14.645 -20.683 -34.958  1.00 84.78           N  
ATOM    677  CZ  ARG B  89      13.446 -21.244 -35.004  1.00 84.78           C  
ATOM    678  N   LEU B  90       8.784 -24.826 -39.663  1.00 88.21           N  
ATOM    679  CA  LEU B  90       7.735 -25.827 -39.503  1.00 88.21           C  
ATOM    680  C   LEU B  90       7.806 -26.872 -40.611  1.00 88.21           C  
ATOM    681  CB  LEU B  90       6.356 -25.162 -39.499  1.00 88.21           C  
ATOM    682  O   LEU B  90       7.576 -28.058 -40.368  1.00 88.21           O  
ATOM    683  CG  LEU B  90       5.995 -24.358 -38.250  1.00 88.21           C  
ATOM    684  CD1 LEU B  90       4.805 -23.446 -38.533  1.00 88.21           C  
ATOM    685  CD2 LEU B  90       5.694 -25.290 -37.081  1.00 88.21           C  
ATOM    686  N   ARG B  91       8.148 -26.441 -41.779  1.00 89.63           N  
ATOM    687  CA  ARG B  91       8.294 -27.366 -42.898  1.00 89.63           C  
ATOM    688  C   ARG B  91       9.431 -28.351 -42.649  1.00 89.63           C  
ATOM    689  CB  ARG B  91       8.541 -26.600 -44.200  1.00 89.63           C  
ATOM    690  O   ARG B  91       9.348 -29.516 -43.044  1.00 89.63           O  
ATOM    691  CG  ARG B  91       7.272 -26.094 -44.867  1.00 89.63           C  
ATOM    692  CD  ARG B  91       7.572 -25.346 -46.158  1.00 89.63           C  
ATOM    693  NE  ARG B  91       6.446 -24.516 -46.575  1.00 89.63           N  
ATOM    694  NH1 ARG B  91       7.732 -23.002 -47.754  1.00 89.63           N  
ATOM    695  NH2 ARG B  91       5.457 -22.741 -47.645  1.00 89.63           N  
ATOM    696  CZ  ARG B  91       6.548 -23.421 -47.324  1.00 89.63           C  
ATOM    697  N   ASN B  92      10.357 -27.886 -41.973  1.00 85.96           N  
ATOM    698  CA  ASN B  92      11.506 -28.732 -41.673  1.00 85.96           C  
ATOM    699  C   ASN B  92      11.349 -29.437 -40.329  1.00 85.96           C  
ATOM    700  CB  ASN B  92      12.798 -27.911 -41.694  1.00 85.96           C  
ATOM    701  O   ASN B  92      12.306 -30.014 -39.809  1.00 85.96           O  
ATOM    702  CG  ASN B  92      13.180 -27.460 -43.090  1.00 85.96           C  
ATOM    703  ND2 ASN B  92      14.005 -26.423 -43.172  1.00 85.96           N  
ATOM    704  OD1 ASN B  92      12.738 -28.039 -44.086  1.00 85.96           O  
ATOM    705  N   GLY B  93      10.231 -29.296 -39.755  1.00 85.18           N  
ATOM    706  CA  GLY B  93       9.971 -29.812 -38.421  1.00 85.18           C  
ATOM    707  C   GLY B  93      10.280 -31.291 -38.283  1.00 85.18           C  
ATOM    708  O   GLY B  93      10.940 -31.706 -37.328  1.00 85.18           O  
ATOM    709  N   LEU B  94       9.761 -32.071 -39.232  1.00 84.73           N  
ATOM    710  CA  LEU B  94       9.965 -33.515 -39.183  1.00 84.73           C  
ATOM    711  C   LEU B  94      11.449 -33.857 -39.269  1.00 84.73           C  
ATOM    712  CB  LEU B  94       9.204 -34.203 -40.319  1.00 84.73           C  
ATOM    713  O   LEU B  94      11.937 -34.712 -38.527  1.00 84.73           O  
ATOM    714  CG  LEU B  94       8.715 -35.626 -40.043  1.00 84.73           C  
ATOM    715  CD1 LEU B  94       7.256 -35.609 -39.600  1.00 84.73           C  
ATOM    716  CD2 LEU B  94       8.895 -36.502 -41.278  1.00 84.73           C  
ATOM    717  N   GLN B  95      12.104 -33.219 -40.200  1.00 82.71           N  
ATOM    718  CA  GLN B  95      13.538 -33.434 -40.359  1.00 82.71           C  
ATOM    719  C   GLN B  95      14.300 -33.012 -39.105  1.00 82.71           C  
ATOM    720  CB  GLN B  95      14.064 -32.671 -41.575  1.00 82.71           C  
ATOM    721  O   GLN B  95      15.248 -33.683 -38.693  1.00 82.71           O  
ATOM    722  CG  GLN B  95      15.350 -33.247 -42.153  1.00 82.71           C  
ATOM    723  CD  GLN B  95      15.225 -33.600 -43.623  1.00 82.71           C  
ATOM    724  NE2 GLN B  95      16.226 -34.295 -44.153  1.00 82.71           N  
ATOM    725  OE1 GLN B  95      14.237 -33.253 -44.277  1.00 82.71           O  
ATOM    726  N   ASN B  96      13.863 -31.906 -38.506  1.00 80.18           N  
ATOM    727  CA  ASN B  96      14.512 -31.405 -37.299  1.00 80.18           C  
ATOM    728  C   ASN B  96      14.312 -32.352 -36.120  1.00 80.18           C  
ATOM    729  CB  ASN B  96      13.994 -30.008 -36.952  1.00 80.18           C  
ATOM    730  O   ASN B  96      15.163 -32.436 -35.233  1.00 80.18           O  
ATOM    731  CG  ASN B  96      14.573 -28.931 -37.848  1.00 80.18           C  
ATOM    732  ND2 ASN B  96      13.994 -27.737 -37.791  1.00 80.18           N  
ATOM    733  OD1 ASN B  96      15.532 -29.170 -38.587  1.00 80.18           O  
ATOM    734  N   CYS B  97      13.130 -33.002 -36.170  1.00 78.62           N  
ATOM    735  CA  CYS B  97      12.881 -33.995 -35.131  1.00 78.62           C  
ATOM    736  C   CYS B  97      13.969 -35.062 -35.125  1.00 78.62           C  
ATOM    737  CB  CYS B  97      11.515 -34.649 -35.331  1.00 78.62           C  
ATOM    738  O   CYS B  97      14.362 -35.549 -34.063  1.00 78.62           O  
ATOM    739  SG  CYS B  97      10.136 -33.655 -34.721  1.00 78.62           S  
ATOM    740  N   ALA B  98      14.465 -35.407 -36.244  1.00 75.16           N  
ATOM    741  CA  ALA B  98      15.479 -36.448 -36.394  1.00 75.16           C  
ATOM    742  C   ALA B  98      16.832 -35.975 -35.871  1.00 75.16           C  
ATOM    743  CB  ALA B  98      15.596 -36.870 -37.857  1.00 75.16           C  
ATOM    744  O   ALA B  98      17.563 -36.741 -35.238  1.00 75.16           O  
ATOM    745  N   THR B  99      17.097 -34.747 -36.012  1.00 72.62           N  
ATOM    746  CA  THR B  99      18.439 -34.255 -35.722  1.00 72.62           C  
ATOM    747  C   THR B  99      18.499 -33.635 -34.329  1.00 72.62           C  
ATOM    748  CB  THR B  99      18.893 -33.219 -36.767  1.00 72.62           C  
ATOM    749  O   THR B  99      19.501 -33.773 -33.624  1.00 72.62           O  
ATOM    750  CG2 THR B  99      19.409 -33.901 -38.030  1.00 72.62           C  
ATOM    751  OG1 THR B  99      17.784 -32.379 -37.111  1.00 72.62           O  
ATOM    752  N   HIS B 100      17.391 -33.085 -33.820  1.00 68.31           N  
ATOM    753  CA  HIS B 100      17.506 -32.201 -32.666  1.00 68.31           C  
ATOM    754  C   HIS B 100      16.840 -32.809 -31.437  1.00 68.31           C  
ATOM    755  CB  HIS B 100      16.891 -30.835 -32.975  1.00 68.31           C  
ATOM    756  O   HIS B 100      16.812 -32.190 -30.371  1.00 68.31           O  
ATOM    757  CG  HIS B 100      17.757 -29.966 -33.831  1.00 68.31           C  
ATOM    758  CD2 HIS B 100      18.628 -28.982 -33.504  1.00 68.31           C  
ATOM    759  ND1 HIS B 100      17.781 -30.062 -35.205  1.00 68.31           N  
ATOM    760  CE1 HIS B 100      18.632 -29.173 -35.688  1.00 68.31           C  
ATOM    761  NE2 HIS B 100      19.160 -28.505 -34.677  1.00 68.31           N  
ATOM    762  N   THR B 101      16.272 -33.904 -31.561  1.00 63.54           N  
ATOM    763  CA  THR B 101      15.556 -34.467 -30.421  1.00 63.54           C  
ATOM    764  C   THR B 101      16.526 -35.128 -29.446  1.00 63.54           C  
ATOM    765  CB  THR B 101      14.501 -35.492 -30.875  1.00 63.54           C  
ATOM    766  O   THR B 101      16.298 -35.122 -28.235  1.00 63.54           O  
ATOM    767  CG2 THR B 101      13.154 -34.822 -31.124  1.00 63.54           C  
ATOM    768  OG1 THR B 101      14.942 -36.119 -32.086  1.00 63.54           O  
ATOM    769  N   GLN B 102      17.660 -35.510 -29.920  1.00 64.58           N  
ATOM    770  CA  GLN B 102      18.553 -36.327 -29.106  1.00 64.58           C  
ATOM    771  C   GLN B 102      19.108 -35.531 -27.929  1.00 64.58           C  
ATOM    772  CB  GLN B 102      19.701 -36.878 -29.955  1.00 64.58           C  
ATOM    773  O   GLN B 102      19.147 -36.026 -26.801  1.00 64.58           O  
ATOM    774  CG  GLN B 102      19.419 -38.248 -30.556  1.00 64.58           C  
ATOM    775  CD  GLN B 102      20.639 -39.149 -30.561  1.00 64.58           C  
ATOM    776  NE2 GLN B 102      20.420 -40.444 -30.763  1.00 64.58           N  
ATOM    777  OE1 GLN B 102      21.771 -38.685 -30.385  1.00 64.58           O  
ATOM    778  N   PRO B 103      19.496 -34.319 -28.177  1.00 62.90           N  
ATOM    779  CA  PRO B 103      20.063 -33.562 -27.058  1.00 62.90           C  
ATOM    780  C   PRO B 103      19.036 -33.263 -25.968  1.00 62.90           C  
ATOM    781  CB  PRO B 103      20.550 -32.269 -27.718  1.00 62.90           C  
ATOM    782  O   PRO B 103      19.405 -33.038 -24.813  1.00 62.90           O  
ATOM    783  CG  PRO B 103      20.307 -32.471 -29.179  1.00 62.90           C  
ATOM    784  CD  PRO B 103      19.525 -33.740 -29.362  1.00 62.90           C  
ATOM    785  N   PHE B 104      17.715 -33.293 -26.315  1.00 57.53           N  
ATOM    786  CA  PHE B 104      16.689 -32.864 -25.372  1.00 57.53           C  
ATOM    787  C   PHE B 104      16.028 -34.066 -24.707  1.00 57.53           C  
ATOM    788  CB  PHE B 104      15.633 -32.007 -26.076  1.00 57.53           C  
ATOM    789  O   PHE B 104      15.206 -33.907 -23.802  1.00 57.53           O  
ATOM    790  CG  PHE B 104      16.154 -30.683 -26.566  1.00 57.53           C  
ATOM    791  CD1 PHE B 104      16.305 -29.613 -25.693  1.00 57.53           C  
ATOM    792  CD2 PHE B 104      16.494 -30.509 -27.902  1.00 57.53           C  
ATOM    793  CE1 PHE B 104      16.787 -28.387 -26.144  1.00 57.53           C  
ATOM    794  CE2 PHE B 104      16.977 -29.286 -28.360  1.00 57.53           C  
ATOM    795  CZ  PHE B 104      17.122 -28.226 -27.479  1.00 57.53           C  
ATOM    796  N   TRP B 105      16.392 -35.185 -25.093  1.00 60.19           N  
ATOM    797  CA  TRP B 105      15.758 -36.393 -24.575  1.00 60.19           C  
ATOM    798  C   TRP B 105      15.882 -36.465 -23.056  1.00 60.19           C  
ATOM    799  CB  TRP B 105      16.377 -37.641 -25.209  1.00 60.19           C  
ATOM    800  O   TRP B 105      14.907 -36.757 -22.361  1.00 60.19           O  
ATOM    801  CG  TRP B 105      15.385 -38.534 -25.891  1.00 60.19           C  
ATOM    802  CD1 TRP B 105      15.478 -39.060 -27.150  1.00 60.19           C  
ATOM    803  CD2 TRP B 105      14.146 -39.003 -25.351  1.00 60.19           C  
ATOM    804  CE2 TRP B 105      13.538 -39.810 -26.338  1.00 60.19           C  
ATOM    805  CE3 TRP B 105      13.490 -38.819 -24.126  1.00 60.19           C  
ATOM    806  NE1 TRP B 105      14.370 -39.828 -27.424  1.00 60.19           N  
ATOM    807  CH2 TRP B 105      11.683 -40.236 -24.931  1.00 60.19           C  
ATOM    808  CZ2 TRP B 105      12.304 -40.433 -26.137  1.00 60.19           C  
ATOM    809  CZ3 TRP B 105      12.261 -39.440 -23.929  1.00 60.19           C  
ATOM    810  N   GLY B 106      17.057 -36.310 -22.607  1.00 59.89           N  
ATOM    811  CA  GLY B 106      17.292 -36.397 -21.175  1.00 59.89           C  
ATOM    812  C   GLY B 106      16.526 -35.357 -20.380  1.00 59.89           C  
ATOM    813  O   GLY B 106      15.872 -35.685 -19.388  1.00 59.89           O  
ATOM    814  N   SER B 107      16.599 -34.144 -20.882  1.00 61.55           N  
ATOM    815  CA  SER B 107      15.979 -33.034 -20.164  1.00 61.55           C  
ATOM    816  C   SER B 107      14.458 -33.109 -20.238  1.00 61.55           C  
ATOM    817  CB  SER B 107      16.460 -31.696 -20.727  1.00 61.55           C  
ATOM    818  O   SER B 107      13.766 -32.757 -19.280  1.00 61.55           O  
ATOM    819  OG  SER B 107      17.850 -31.528 -20.506  1.00 61.55           O  
ATOM    820  N   LEU B 108      13.916 -33.674 -21.340  1.00 58.96           N  
ATOM    821  CA  LEU B 108      12.472 -33.688 -21.550  1.00 58.96           C  
ATOM    822  C   LEU B 108      11.840 -34.911 -20.895  1.00 58.96           C  
ATOM    823  CB  LEU B 108      12.148 -33.670 -23.046  1.00 58.96           C  
ATOM    824  O   LEU B 108      10.748 -34.822 -20.329  1.00 58.96           O  
ATOM    825  CG  LEU B 108      11.837 -32.303 -23.656  1.00 58.96           C  
ATOM    826  CD1 LEU B 108      12.804 -31.999 -24.796  1.00 58.96           C  
ATOM    827  CD2 LEU B 108      10.394 -32.251 -24.146  1.00 58.96           C  
ATOM    828  N   THR B 109      12.500 -36.028 -20.954  1.00 60.79           N  
ATOM    829  CA  THR B 109      11.916 -37.259 -20.433  1.00 60.79           C  
ATOM    830  C   THR B 109      12.051 -37.321 -18.914  1.00 60.79           C  
ATOM    831  CB  THR B 109      12.576 -38.500 -21.062  1.00 60.79           C  
ATOM    832  O   THR B 109      11.211 -37.914 -18.235  1.00 60.79           O  
ATOM    833  CG2 THR B 109      12.108 -38.703 -22.499  1.00 60.79           C  
ATOM    834  OG1 THR B 109      13.999 -38.333 -21.053  1.00 60.79           O  
ATOM    835  N   ASN B 110      12.949 -36.544 -18.360  1.00 65.85           N  
ATOM    836  CA  ASN B 110      13.173 -36.618 -16.920  1.00 65.85           C  
ATOM    837  C   ASN B 110      12.922 -35.273 -16.243  1.00 65.85           C  
ATOM    838  CB  ASN B 110      14.592 -37.106 -16.622  1.00 65.85           C  
ATOM    839  O   ASN B 110      13.556 -34.952 -15.237  1.00 65.85           O  
ATOM    840  CG  ASN B 110      14.690 -38.617 -16.567  1.00 65.85           C  
ATOM    841  ND2 ASN B 110      15.902 -39.126 -16.376  1.00 65.85           N  
ATOM    842  OD1 ASN B 110      13.686 -39.322 -16.695  1.00 65.85           O  
ATOM    843  N   ARG B 111      11.908 -34.591 -16.851  1.00 72.37           N  
ATOM    844  CA  ARG B 111      11.637 -33.277 -16.278  1.00 72.37           C  
ATOM    845  C   ARG B 111      10.925 -33.402 -14.935  1.00 72.37           C  
ATOM    846  CB  ARG B 111      10.798 -32.433 -17.240  1.00 72.37           C  
ATOM    847  O   ARG B 111       9.966 -34.165 -14.804  1.00 72.37           O  
ATOM    848  CG  ARG B 111      10.791 -30.949 -16.911  1.00 72.37           C  
ATOM    849  CD  ARG B 111       9.943 -30.157 -17.897  1.00 72.37           C  
ATOM    850  NE  ARG B 111       9.645 -28.818 -17.398  1.00 72.37           N  
ATOM    851  NH1 ARG B 111       8.458 -28.160 -19.267  1.00 72.37           N  
ATOM    852  NH2 ARG B 111       8.733 -26.713 -17.511  1.00 72.37           N  
ATOM    853  CZ  ARG B 111       8.946 -27.900 -18.060  1.00 72.37           C  
ATOM    854  N   THR B 112      11.524 -32.814 -13.888  1.00 79.57           N  
ATOM    855  CA  THR B 112      10.907 -32.814 -12.566  1.00 79.57           C  
ATOM    856  C   THR B 112      10.906 -31.410 -11.969  1.00 79.57           C  
ATOM    857  CB  THR B 112      11.633 -33.780 -11.611  1.00 79.57           C  
ATOM    858  O   THR B 112      11.838 -30.634 -12.192  1.00 79.57           O  
ATOM    859  CG2 THR B 112      11.531 -35.220 -12.102  1.00 79.57           C  
ATOM    860  OG1 THR B 112      13.016 -33.412 -11.528  1.00 79.57           O  
ATOM    861  N   ARG B 113       9.745 -30.982 -11.469  1.00 83.17           N  
ATOM    862  CA  ARG B 113       9.630 -29.718 -10.749  1.00 83.17           C  
ATOM    863  C   ARG B 113       9.188 -29.947  -9.308  1.00 83.17           C  
ATOM    864  CB  ARG B 113       8.646 -28.783 -11.457  1.00 83.17           C  
ATOM    865  O   ARG B 113       8.159 -30.579  -9.062  1.00 83.17           O  
ATOM    866  CG  ARG B 113       9.079 -27.326 -11.468  1.00 83.17           C  
ATOM    867  CD  ARG B 113       7.934 -26.400 -11.852  1.00 83.17           C  
ATOM    868  NE  ARG B 113       8.410 -25.058 -12.173  1.00 83.17           N  
ATOM    869  NH1 ARG B 113       6.713 -23.963 -11.051  1.00 83.17           N  
ATOM    870  NH2 ARG B 113       8.339 -22.762 -12.133  1.00 83.17           N  
ATOM    871  CZ  ARG B 113       7.820 -23.931 -11.785  1.00 83.17           C  
ATOM    872  N   PRO B 114       9.979 -29.342  -8.405  1.00 87.47           N  
ATOM    873  CA  PRO B 114       9.633 -29.543  -6.996  1.00 87.47           C  
ATOM    874  C   PRO B 114       8.385 -28.768  -6.579  1.00 87.47           C  
ATOM    875  CB  PRO B 114      10.868 -29.029  -6.252  1.00 87.47           C  
ATOM    876  O   PRO B 114       8.118 -27.687  -7.111  1.00 87.47           O  
ATOM    877  CG  PRO B 114      11.525 -28.087  -7.208  1.00 87.47           C  
ATOM    878  CD  PRO B 114      11.134 -28.475  -8.605  1.00 87.47           C  
ATOM    879  N   PRO B 115       7.660 -29.318  -5.659  1.00 88.90           N  
ATOM    880  CA  PRO B 115       6.425 -28.672  -5.210  1.00 88.90           C  
ATOM    881  C   PRO B 115       6.677 -27.557  -4.197  1.00 88.90           C  
ATOM    882  CB  PRO B 115       5.637 -29.820  -4.573  1.00 88.90           C  
ATOM    883  O   PRO B 115       7.704 -27.560  -3.513  1.00 88.90           O  
ATOM    884  CG  PRO B 115       6.674 -30.822  -4.179  1.00 88.90           C  
ATOM    885  CD  PRO B 115       7.880 -30.629  -5.054  1.00 88.90           C  
ATOM    886  N   SER B 116       5.834 -26.624  -4.261  1.00 86.34           N  
ATOM    887  CA  SER B 116       5.749 -25.661  -3.168  1.00 86.34           C  
ATOM    888  C   SER B 116       4.677 -26.062  -2.160  1.00 86.34           C  
ATOM    889  CB  SER B 116       5.454 -24.261  -3.708  1.00 86.34           C  
ATOM    890  O   SER B 116       3.599 -26.523  -2.542  1.00 86.34           O  
ATOM    891  OG  SER B 116       6.456 -23.854  -4.624  1.00 86.34           O  
ATOM    892  N   VAL B 117       4.994 -25.968  -0.862  1.00 89.32           N  
ATOM    893  CA  VAL B 117       4.089 -26.491   0.155  1.00 89.32           C  
ATOM    894  C   VAL B 117       3.757 -25.396   1.166  1.00 89.32           C  
ATOM    895  CB  VAL B 117       4.693 -27.717   0.876  1.00 89.32           C  
ATOM    896  O   VAL B 117       4.640 -24.644   1.587  1.00 89.32           O  
ATOM    897  CG1 VAL B 117       3.708 -28.282   1.898  1.00 89.32           C  
ATOM    898  CG2 VAL B 117       5.089 -28.789  -0.137  1.00 89.32           C  
ATOM    899  N   GLN B 118       2.432 -25.342   1.522  1.00 85.64           N  
ATOM    900  CA  GLN B 118       1.981 -24.421   2.560  1.00 85.64           C  
ATOM    901  C   GLN B 118       0.887 -25.052   3.417  1.00 85.64           C  
ATOM    902  CB  GLN B 118       1.476 -23.117   1.940  1.00 85.64           C  
ATOM    903  O   GLN B 118       0.017 -25.756   2.901  1.00 85.64           O  
ATOM    904  CG  GLN B 118       1.377 -21.964   2.930  1.00 85.64           C  
ATOM    905  CD  GLN B 118       1.022 -20.648   2.264  1.00 85.64           C  
ATOM    906  NE2 GLN B 118       1.417 -19.543   2.886  1.00 85.64           N  
ATOM    907  OE1 GLN B 118       0.399 -20.625   1.197  1.00 85.64           O  
ATOM    908  N   VAL B 119       1.048 -24.835   4.725  1.00 86.02           N  
ATOM    909  CA  VAL B 119       0.044 -25.366   5.641  1.00 86.02           C  
ATOM    910  C   VAL B 119      -0.780 -24.221   6.225  1.00 86.02           C  
ATOM    911  CB  VAL B 119       0.691 -26.191   6.776  1.00 86.02           C  
ATOM    912  O   VAL B 119      -0.227 -23.204   6.650  1.00 86.02           O  
ATOM    913  CG1 VAL B 119      -0.371 -26.686   7.756  1.00 86.02           C  
ATOM    914  CG2 VAL B 119       1.479 -27.366   6.199  1.00 86.02           C  
ATOM    915  N   ALA B 120      -2.148 -24.382   6.199  1.00 79.10           N  
ATOM    916  CA  ALA B 120      -3.015 -23.339   6.741  1.00 79.10           C  
ATOM    917  C   ALA B 120      -4.266 -23.940   7.375  1.00 79.10           C  
ATOM    918  CB  ALA B 120      -3.401 -22.346   5.647  1.00 79.10           C  
ATOM    919  O   ALA B 120      -4.637 -25.077   7.074  1.00 79.10           O  
ATOM    920  N   LYS B 121      -4.828 -23.132   8.292  1.00 77.31           N  
ATOM    921  CA  LYS B 121      -6.080 -23.538   8.924  1.00 77.31           C  
ATOM    922  C   LYS B 121      -7.259 -23.365   7.971  1.00 77.31           C  
ATOM    923  CB  LYS B 121      -6.319 -22.737  10.205  1.00 77.31           C  
ATOM    924  O   LYS B 121      -7.329 -22.378   7.236  1.00 77.31           O  
ATOM    925  CG  LYS B 121      -5.674 -23.343  11.443  1.00 77.31           C  
ATOM    926  CD  LYS B 121      -5.972 -22.518  12.689  1.00 77.31           C  
ATOM    927  CE  LYS B 121      -5.123 -22.963  13.871  1.00 77.31           C  
ATOM    928  NZ  LYS B 121      -5.379 -22.128  15.083  1.00 77.31           N  
ATOM    929  N   THR B 122      -8.114 -24.464   7.891  1.00 72.06           N  
ATOM    930  CA  THR B 122      -9.299 -24.390   7.043  1.00 72.06           C  
ATOM    931  C   THR B 122     -10.554 -24.744   7.835  1.00 72.06           C  
ATOM    932  CB  THR B 122      -9.174 -25.326   5.826  1.00 72.06           C  
ATOM    933  O   THR B 122     -10.466 -25.204   8.975  1.00 72.06           O  
ATOM    934  CG2 THR B 122      -9.036 -26.781   6.264  1.00 72.06           C  
ATOM    935  OG1 THR B 122     -10.343 -25.195   5.008  1.00 72.06           O  
ATOM    936  N   THR B 123     -11.667 -24.374   7.258  1.00 72.48           N  
ATOM    937  CA  THR B 123     -12.940 -24.677   7.904  1.00 72.48           C  
ATOM    938  C   THR B 123     -13.145 -26.185   8.012  1.00 72.48           C  
ATOM    939  CB  THR B 123     -14.119 -24.050   7.137  1.00 72.48           C  
ATOM    940  O   THR B 123     -12.998 -26.910   7.026  1.00 72.48           O  
ATOM    941  CG2 THR B 123     -14.112 -22.530   7.266  1.00 72.48           C  
ATOM    942  OG1 THR B 123     -14.021 -24.401   5.752  1.00 72.48           O  
ATOM    943  N   PRO B 124     -13.380 -26.557   9.170  1.00 76.61           N  
ATOM    944  CA  PRO B 124     -13.589 -27.992   9.371  1.00 76.61           C  
ATOM    945  C   PRO B 124     -14.833 -28.513   8.655  1.00 76.61           C  
ATOM    946  CB  PRO B 124     -13.741 -28.117  10.890  1.00 76.61           C  
ATOM    947  O   PRO B 124     -15.865 -27.837   8.631  1.00 76.61           O  
ATOM    948  CG  PRO B 124     -13.623 -26.718  11.402  1.00 76.61           C  
ATOM    949  CD  PRO B 124     -13.467 -25.792  10.229  1.00 76.61           C  
ATOM    950  N   PHE B 125     -14.698 -29.596   7.977  1.00 74.00           N  
ATOM    951  CA  PHE B 125     -15.839 -30.222   7.320  1.00 74.00           C  
ATOM    952  C   PHE B 125     -15.890 -31.714   7.631  1.00 74.00           C  
ATOM    953  CB  PHE B 125     -15.776 -30.003   5.806  1.00 74.00           C  
ATOM    954  O   PHE B 125     -14.853 -32.377   7.690  1.00 74.00           O  
ATOM    955  CG  PHE B 125     -14.499 -30.486   5.175  1.00 74.00           C  
ATOM    956  CD1 PHE B 125     -13.389 -29.654   5.093  1.00 74.00           C  
ATOM    957  CD2 PHE B 125     -14.407 -31.774   4.662  1.00 74.00           C  
ATOM    958  CE1 PHE B 125     -12.205 -30.099   4.510  1.00 74.00           C  
ATOM    959  CE2 PHE B 125     -13.227 -32.225   4.078  1.00 74.00           C  
ATOM    960  CZ  PHE B 125     -12.128 -31.386   4.002  1.00 74.00           C  
ATOM    961  N   ASN B 126     -17.049 -32.241   7.942  1.00 71.41           N  
ATOM    962  CA  ASN B 126     -17.319 -33.652   8.193  1.00 71.41           C  
ATOM    963  C   ASN B 126     -16.466 -34.191   9.338  1.00 71.41           C  
ATOM    964  CB  ASN B 126     -17.088 -34.477   6.925  1.00 71.41           C  
ATOM    965  O   ASN B 126     -15.918 -35.291   9.245  1.00 71.41           O  
ATOM    966  CG  ASN B 126     -18.270 -34.434   5.976  1.00 71.41           C  
ATOM    967  ND2 ASN B 126     -18.037 -34.800   4.721  1.00 71.41           N  
ATOM    968  OD1 ASN B 126     -19.383 -34.073   6.368  1.00 71.41           O  
ATOM    969  N   THR B 127     -16.142 -33.416  10.235  1.00 74.38           N  
ATOM    970  CA  THR B 127     -15.356 -33.874  11.375  1.00 74.38           C  
ATOM    971  C   THR B 127     -15.869 -33.252  12.670  1.00 74.38           C  
ATOM    972  CB  THR B 127     -13.864 -33.536  11.196  1.00 74.38           C  
ATOM    973  O   THR B 127     -16.501 -32.194  12.649  1.00 74.38           O  
ATOM    974  CG2 THR B 127     -13.463 -33.578   9.725  1.00 74.38           C  
ATOM    975  OG1 THR B 127     -13.612 -32.222  11.710  1.00 74.38           O  
ATOM    976  N   ARG B 128     -15.661 -33.975  13.761  1.00 75.25           N  
ATOM    977  CA  ARG B 128     -16.043 -33.487  15.082  1.00 75.25           C  
ATOM    978  C   ARG B 128     -14.933 -32.641  15.696  1.00 75.25           C  
ATOM    979  CB  ARG B 128     -16.384 -34.656  16.009  1.00 75.25           C  
ATOM    980  O   ARG B 128     -15.152 -31.946  16.690  1.00 75.25           O  
ATOM    981  CG  ARG B 128     -17.703 -35.338  15.681  1.00 75.25           C  
ATOM    982  CD  ARG B 128     -18.031 -36.441  16.678  1.00 75.25           C  
ATOM    983  NE  ARG B 128     -19.270 -37.131  16.330  1.00 75.25           N  
ATOM    984  NH1 ARG B 128     -19.303 -38.460  18.219  1.00 75.25           N  
ATOM    985  NH2 ARG B 128     -20.972 -38.637  16.658  1.00 75.25           N  
ATOM    986  CZ  ARG B 128     -19.845 -38.075  17.070  1.00 75.25           C  
ATOM    987  N   GLU B 129     -13.846 -32.627  14.969  1.00 80.75           N  
ATOM    988  CA  GLU B 129     -12.720 -31.862  15.496  1.00 80.75           C  
ATOM    989  C   GLU B 129     -12.899 -30.368  15.240  1.00 80.75           C  
ATOM    990  CB  GLU B 129     -11.405 -32.347  14.881  1.00 80.75           C  
ATOM    991  O   GLU B 129     -13.464 -29.972  14.218  1.00 80.75           O  
ATOM    992  CG  GLU B 129     -11.084 -33.804  15.185  1.00 80.75           C  
ATOM    993  CD  GLU B 129     -10.571 -34.023  16.599  1.00 80.75           C  
ATOM    994  OE1 GLU B 129     -10.456 -35.193  17.029  1.00 80.75           O  
ATOM    995  OE2 GLU B 129     -10.281 -33.016  17.283  1.00 80.75           O  
ATOM    996  N   PRO B 130     -12.469 -29.628  16.132  1.00 77.36           N  
ATOM    997  CA  PRO B 130     -12.702 -28.184  16.048  1.00 77.36           C  
ATOM    998  C   PRO B 130     -11.823 -27.504  15.001  1.00 77.36           C  
ATOM    999  CB  PRO B 130     -12.358 -27.689  17.455  1.00 77.36           C  
ATOM   1000  O   PRO B 130     -12.231 -26.505  14.403  1.00 77.36           O  
ATOM   1001  CG  PRO B 130     -11.562 -28.797  18.066  1.00 77.36           C  
ATOM   1002  CD  PRO B 130     -11.827 -30.057  17.293  1.00 77.36           C  
ATOM   1003  N   VAL B 131     -10.635 -28.101  14.713  1.00 83.39           N  
ATOM   1004  CA  VAL B 131      -9.695 -27.434  13.818  1.00 83.39           C  
ATOM   1005  C   VAL B 131      -9.303 -28.377  12.683  1.00 83.39           C  
ATOM   1006  CB  VAL B 131      -8.435 -26.955  14.573  1.00 83.39           C  
ATOM   1007  O   VAL B 131      -9.165 -29.585  12.891  1.00 83.39           O  
ATOM   1008  CG1 VAL B 131      -7.447 -26.297  13.611  1.00 83.39           C  
ATOM   1009  CG2 VAL B 131      -8.818 -25.990  15.693  1.00 83.39           C  
ATOM   1010  N   MET B 132      -9.260 -27.746  11.472  1.00 85.54           N  
ATOM   1011  CA  MET B 132      -8.816 -28.507  10.308  1.00 85.54           C  
ATOM   1012  C   MET B 132      -7.668 -27.797   9.599  1.00 85.54           C  
ATOM   1013  CB  MET B 132      -9.975 -28.726   9.334  1.00 85.54           C  
ATOM   1014  O   MET B 132      -7.757 -26.603   9.305  1.00 85.54           O  
ATOM   1015  CG  MET B 132      -9.645 -29.672   8.191  1.00 85.54           C  
ATOM   1016  SD  MET B 132     -11.100 -30.029   7.131  1.00 85.54           S  
ATOM   1017  CE  MET B 132     -11.881 -31.353   8.095  1.00 85.54           C  
ATOM   1018  N   LEU B 133      -6.623 -28.537   9.495  1.00 87.22           N  
ATOM   1019  CA  LEU B 133      -5.467 -28.005   8.783  1.00 87.22           C  
ATOM   1020  C   LEU B 133      -5.449 -28.490   7.337  1.00 87.22           C  
ATOM   1021  CB  LEU B 133      -4.170 -28.411   9.486  1.00 87.22           C  
ATOM   1022  O   LEU B 133      -5.846 -29.623   7.053  1.00 87.22           O  
ATOM   1023  CG  LEU B 133      -3.813 -27.632  10.753  1.00 87.22           C  
ATOM   1024  CD1 LEU B 133      -2.984 -28.501  11.694  1.00 87.22           C  
ATOM   1025  CD2 LEU B 133      -3.064 -26.351  10.401  1.00 87.22           C  
ATOM   1026  N   ALA B 134      -5.095 -27.583   6.397  1.00 83.86           N  
ATOM   1027  CA  ALA B 134      -4.954 -27.958   4.993  1.00 83.86           C  
ATOM   1028  C   ALA B 134      -3.513 -27.784   4.521  1.00 83.86           C  
ATOM   1029  CB  ALA B 134      -5.898 -27.131   4.124  1.00 83.86           C  
ATOM   1030  O   ALA B 134      -2.908 -26.730   4.729  1.00 83.86           O  
ATOM   1031  N   CYS B 135      -2.912 -28.843   4.008  1.00 88.40           N  
ATOM   1032  CA  CYS B 135      -1.597 -28.779   3.380  1.00 88.40           C  
ATOM   1033  C   CYS B 135      -1.720 -28.552   1.878  1.00 88.40           C  
ATOM   1034  CB  CYS B 135      -0.811 -30.062   3.648  1.00 88.40           C  
ATOM   1035  O   CYS B 135      -2.116 -29.455   1.140  1.00 88.40           O  
ATOM   1036  SG  CYS B 135       0.915 -29.983   3.121  1.00 88.40           S  
ATOM   1037  N   TYR B 136      -1.359 -27.358   1.435  1.00 84.92           N  
ATOM   1038  CA  TYR B 136      -1.441 -27.001   0.023  1.00 84.92           C  
ATOM   1039  C   TYR B 136      -0.139 -27.328  -0.698  1.00 84.92           C  
ATOM   1040  CB  TYR B 136      -1.768 -25.513  -0.137  1.00 84.92           C  
ATOM   1041  O   TYR B 136       0.928 -26.840  -0.319  1.00 84.92           O  
ATOM   1042  CG  TYR B 136      -3.127 -25.129   0.394  1.00 84.92           C  
ATOM   1043  CD1 TYR B 136      -4.273 -25.299  -0.381  1.00 84.92           C  
ATOM   1044  CD2 TYR B 136      -3.269 -24.595   1.670  1.00 84.92           C  
ATOM   1045  CE1 TYR B 136      -5.528 -24.945   0.104  1.00 84.92           C  
ATOM   1046  CE2 TYR B 136      -4.519 -24.238   2.165  1.00 84.92           C  
ATOM   1047  OH  TYR B 136      -6.880 -24.064   1.861  1.00 84.92           O  
ATOM   1048  CZ  TYR B 136      -5.641 -24.416   1.376  1.00 84.92           C  
ATOM   1049  N   VAL B 137      -0.210 -28.153  -1.680  1.00 87.35           N  
ATOM   1050  CA  VAL B 137       0.941 -28.522  -2.498  1.00 87.35           C  
ATOM   1051  C   VAL B 137       0.671 -28.165  -3.959  1.00 87.35           C  
ATOM   1052  CB  VAL B 137       1.271 -30.026  -2.369  1.00 87.35           C  
ATOM   1053  O   VAL B 137      -0.303 -28.636  -4.549  1.00 87.35           O  
ATOM   1054  CG1 VAL B 137       2.556 -30.363  -3.123  1.00 87.35           C  
ATOM   1055  CG2 VAL B 137       1.392 -30.420  -0.898  1.00 87.35           C  
ATOM   1056  N   TRP B 138       1.517 -27.325  -4.448  1.00 82.81           N  
ATOM   1057  CA  TRP B 138       1.212 -26.907  -5.812  1.00 82.81           C  
ATOM   1058  C   TRP B 138       2.491 -26.698  -6.616  1.00 82.81           C  
ATOM   1059  CB  TRP B 138       0.380 -25.622  -5.809  1.00 82.81           C  
ATOM   1060  O   TRP B 138       3.589 -26.689  -6.056  1.00 82.81           O  
ATOM   1061  CG  TRP B 138       1.147 -24.402  -5.394  1.00 82.81           C  
ATOM   1062  CD1 TRP B 138       1.754 -23.491  -6.213  1.00 82.81           C  
ATOM   1063  CD2 TRP B 138       1.392 -23.962  -4.054  1.00 82.81           C  
ATOM   1064  CE2 TRP B 138       2.155 -22.776  -4.137  1.00 82.81           C  
ATOM   1065  CE3 TRP B 138       1.040 -24.456  -2.791  1.00 82.81           C  
ATOM   1066  NE1 TRP B 138       2.362 -22.511  -5.464  1.00 82.81           N  
ATOM   1067  CH2 TRP B 138       2.214 -22.581  -1.779  1.00 82.81           C  
ATOM   1068  CZ2 TRP B 138       2.572 -22.076  -3.002  1.00 82.81           C  
ATOM   1069  CZ3 TRP B 138       1.456 -23.758  -1.663  1.00 82.81           C  
ATOM   1070  N   GLY B 139       2.350 -26.754  -8.000  1.00 82.23           N  
ATOM   1071  CA  GLY B 139       3.420 -26.413  -8.924  1.00 82.23           C  
ATOM   1072  C   GLY B 139       4.419 -27.537  -9.122  1.00 82.23           C  
ATOM   1073  O   GLY B 139       5.610 -27.289  -9.319  1.00 82.23           O  
ATOM   1074  N   PHE B 140       3.969 -28.762  -8.987  1.00 87.40           N  
ATOM   1075  CA  PHE B 140       4.926 -29.858  -9.093  1.00 87.40           C  
ATOM   1076  C   PHE B 140       4.658 -30.690 -10.341  1.00 87.40           C  
ATOM   1077  CB  PHE B 140       4.867 -30.747  -7.847  1.00 87.40           C  
ATOM   1078  O   PHE B 140       3.554 -30.662 -10.889  1.00 87.40           O  
ATOM   1079  CG  PHE B 140       3.509 -31.340  -7.587  1.00 87.40           C  
ATOM   1080  CD1 PHE B 140       2.587 -30.676  -6.787  1.00 87.40           C  
ATOM   1081  CD2 PHE B 140       3.154 -32.562  -8.144  1.00 87.40           C  
ATOM   1082  CE1 PHE B 140       1.328 -31.223  -6.545  1.00 87.40           C  
ATOM   1083  CE2 PHE B 140       1.898 -33.114  -7.906  1.00 87.40           C  
ATOM   1084  CZ  PHE B 140       0.988 -32.443  -7.106  1.00 87.40           C  
ATOM   1085  N   TYR B 141       5.703 -31.352 -10.827  1.00 81.73           N  
ATOM   1086  CA  TYR B 141       5.689 -32.330 -11.909  1.00 81.73           C  
ATOM   1087  C   TYR B 141       6.745 -33.406 -11.685  1.00 81.73           C  
ATOM   1088  CB  TYR B 141       5.921 -31.643 -13.258  1.00 81.73           C  
ATOM   1089  O   TYR B 141       7.880 -33.101 -11.310  1.00 81.73           O  
ATOM   1090  CG  TYR B 141       5.800 -32.573 -14.441  1.00 81.73           C  
ATOM   1091  CD1 TYR B 141       6.915 -33.236 -14.948  1.00 81.73           C  
ATOM   1092  CD2 TYR B 141       4.571 -32.789 -15.055  1.00 81.73           C  
ATOM   1093  CE1 TYR B 141       6.808 -34.092 -16.039  1.00 81.73           C  
ATOM   1094  CE2 TYR B 141       4.452 -33.643 -16.147  1.00 81.73           C  
ATOM   1095  OH  TYR B 141       5.463 -35.135 -17.711  1.00 81.73           O  
ATOM   1096  CZ  TYR B 141       5.575 -34.289 -16.631  1.00 81.73           C  
ATOM   1097  N   PRO B 142       6.259 -34.657 -11.866  1.00 81.41           N  
ATOM   1098  CA  PRO B 142       5.026 -35.289 -12.340  1.00 81.41           C  
ATOM   1099  C   PRO B 142       3.927 -35.308 -11.280  1.00 81.41           C  
ATOM   1100  CB  PRO B 142       5.471 -36.711 -12.691  1.00 81.41           C  
ATOM   1101  O   PRO B 142       4.123 -34.800 -10.173  1.00 81.41           O  
ATOM   1102  CG  PRO B 142       6.779 -36.886 -11.988  1.00 81.41           C  
ATOM   1103  CD  PRO B 142       7.284 -35.533 -11.576  1.00 81.41           C  
ATOM   1104  N   ALA B 143       2.792 -35.874 -11.609  1.00 82.33           N  
ATOM   1105  CA  ALA B 143       1.567 -35.805 -10.816  1.00 82.33           C  
ATOM   1106  C   ALA B 143       1.692 -36.631  -9.540  1.00 82.33           C  
ATOM   1107  CB  ALA B 143       0.373 -36.280 -11.640  1.00 82.33           C  
ATOM   1108  O   ALA B 143       1.045 -36.332  -8.533  1.00 82.33           O  
ATOM   1109  N   GLU B 144       2.610 -37.537  -9.498  1.00 85.50           N  
ATOM   1110  CA  GLU B 144       2.707 -38.446  -8.359  1.00 85.50           C  
ATOM   1111  C   GLU B 144       3.357 -37.762  -7.160  1.00 85.50           C  
ATOM   1112  CB  GLU B 144       3.494 -39.702  -8.739  1.00 85.50           C  
ATOM   1113  O   GLU B 144       4.526 -37.374  -7.219  1.00 85.50           O  
ATOM   1114  CG  GLU B 144       2.783 -40.593  -9.747  1.00 85.50           C  
ATOM   1115  CD  GLU B 144       3.649 -41.734 -10.256  1.00 85.50           C  
ATOM   1116  OE1 GLU B 144       3.217 -42.459 -11.181  1.00 85.50           O  
ATOM   1117  OE2 GLU B 144       4.769 -41.905  -9.725  1.00 85.50           O  
ATOM   1118  N   VAL B 145       2.553 -37.540  -6.090  1.00 88.13           N  
ATOM   1119  CA  VAL B 145       3.049 -36.897  -4.878  1.00 88.13           C  
ATOM   1120  C   VAL B 145       2.497 -37.615  -3.648  1.00 88.13           C  
ATOM   1121  CB  VAL B 145       2.673 -35.399  -4.834  1.00 88.13           C  
ATOM   1122  O   VAL B 145       1.357 -38.086  -3.657  1.00 88.13           O  
ATOM   1123  CG1 VAL B 145       1.827 -35.090  -3.600  1.00 88.13           C  
ATOM   1124  CG2 VAL B 145       3.930 -34.532  -4.854  1.00 88.13           C  
ATOM   1125  N   THR B 146       3.329 -37.773  -2.676  1.00 87.79           N  
ATOM   1126  CA  THR B 146       2.904 -38.400  -1.430  1.00 87.79           C  
ATOM   1127  C   THR B 146       2.894 -37.386  -0.289  1.00 87.79           C  
ATOM   1128  CB  THR B 146       3.816 -39.584  -1.060  1.00 87.79           C  
ATOM   1129  O   THR B 146       3.913 -36.752  -0.007  1.00 87.79           O  
ATOM   1130  CG2 THR B 146       3.349 -40.870  -1.734  1.00 87.79           C  
ATOM   1131  OG1 THR B 146       5.156 -39.297  -1.481  1.00 87.79           O  
ATOM   1132  N   ILE B 147       1.695 -37.233   0.261  1.00 90.11           N  
ATOM   1133  CA  ILE B 147       1.552 -36.292   1.366  1.00 90.11           C  
ATOM   1134  C   ILE B 147       1.237 -37.051   2.653  1.00 90.11           C  
ATOM   1135  CB  ILE B 147       0.452 -35.245   1.079  1.00 90.11           C  
ATOM   1136  O   ILE B 147       0.311 -37.864   2.691  1.00 90.11           O  
ATOM   1137  CG1 ILE B 147       0.715 -34.549  -0.262  1.00 90.11           C  
ATOM   1138  CG2 ILE B 147       0.365 -34.226   2.218  1.00 90.11           C  
ATOM   1139  CD1 ILE B 147      -0.457 -33.720  -0.768  1.00 90.11           C  
ATOM   1140  N   THR B 148       2.035 -36.784   3.670  1.00 89.96           N  
ATOM   1141  CA  THR B 148       1.799 -37.397   4.972  1.00 89.96           C  
ATOM   1142  C   THR B 148       1.808 -36.343   6.075  1.00 89.96           C  
ATOM   1143  CB  THR B 148       2.853 -38.476   5.281  1.00 89.96           C  
ATOM   1144  O   THR B 148       2.337 -35.245   5.888  1.00 89.96           O  
ATOM   1145  CG2 THR B 148       2.710 -39.670   4.342  1.00 89.96           C  
ATOM   1146  OG1 THR B 148       4.162 -37.915   5.127  1.00 89.96           O  
ATOM   1147  N   TRP B 149       1.101 -36.705   7.171  1.00 92.22           N  
ATOM   1148  CA  TRP B 149       1.043 -35.797   8.313  1.00 92.22           C  
ATOM   1149  C   TRP B 149       1.743 -36.402   9.525  1.00 92.22           C  
ATOM   1150  CB  TRP B 149      -0.410 -35.462   8.661  1.00 92.22           C  
ATOM   1151  O   TRP B 149       1.640 -37.606   9.773  1.00 92.22           O  
ATOM   1152  CG  TRP B 149      -1.064 -34.516   7.699  1.00 92.22           C  
ATOM   1153  CD1 TRP B 149      -1.773 -34.842   6.576  1.00 92.22           C  
ATOM   1154  CD2 TRP B 149      -1.064 -33.087   7.773  1.00 92.22           C  
ATOM   1155  CE2 TRP B 149      -1.794 -32.611   6.662  1.00 92.22           C  
ATOM   1156  CE3 TRP B 149      -0.518 -32.163   8.673  1.00 92.22           C  
ATOM   1157  NE1 TRP B 149      -2.215 -33.701   5.948  1.00 92.22           N  
ATOM   1158  CH2 TRP B 149      -1.447 -30.365   7.323  1.00 92.22           C  
ATOM   1159  CZ2 TRP B 149      -1.992 -31.248   6.427  1.00 92.22           C  
ATOM   1160  CZ3 TRP B 149      -0.716 -30.807   8.438  1.00 92.22           C  
ATOM   1161  N   ARG B 150       2.458 -35.527  10.221  1.00 91.76           N  
ATOM   1162  CA  ARG B 150       3.112 -35.941  11.458  1.00 91.76           C  
ATOM   1163  C   ARG B 150       2.706 -35.040  12.620  1.00 91.76           C  
ATOM   1164  CB  ARG B 150       4.633 -35.928  11.293  1.00 91.76           C  
ATOM   1165  O   ARG B 150       2.609 -33.821  12.463  1.00 91.76           O  
ATOM   1166  CG  ARG B 150       5.155 -36.972  10.319  1.00 91.76           C  
ATOM   1167  CD  ARG B 150       6.671 -36.915  10.190  1.00 91.76           C  
ATOM   1168  NE  ARG B 150       7.167 -37.894   9.227  1.00 91.76           N  
ATOM   1169  NH1 ARG B 150       9.387 -37.291   9.445  1.00 91.76           N  
ATOM   1170  NH2 ARG B 150       8.787 -38.972   8.007  1.00 91.76           N  
ATOM   1171  CZ  ARG B 150       8.446 -38.050   8.895  1.00 91.76           C  
ATOM   1172  N   LYS B 151       2.387 -35.727  13.688  1.00 89.53           N  
ATOM   1173  CA  LYS B 151       2.194 -35.017  14.949  1.00 89.53           C  
ATOM   1174  C   LYS B 151       3.379 -35.230  15.886  1.00 89.53           C  
ATOM   1175  CB  LYS B 151       0.901 -35.470  15.629  1.00 89.53           C  
ATOM   1176  O   LYS B 151       3.637 -36.353  16.325  1.00 89.53           O  
ATOM   1177  CG  LYS B 151       0.574 -34.711  16.906  1.00 89.53           C  
ATOM   1178  CD  LYS B 151      -0.680 -35.258  17.576  1.00 89.53           C  
ATOM   1179  CE  LYS B 151      -0.970 -34.544  18.890  1.00 89.53           C  
ATOM   1180  NZ  LYS B 151      -2.167 -35.114  19.577  1.00 89.53           N  
ATOM   1181  N   ASN B 152       4.061 -34.265  16.272  1.00 88.04           N  
ATOM   1182  CA  ASN B 152       5.237 -34.350  17.131  1.00 88.04           C  
ATOM   1183  C   ASN B 152       6.191 -35.447  16.668  1.00 88.04           C  
ATOM   1184  CB  ASN B 152       4.824 -34.584  18.585  1.00 88.04           C  
ATOM   1185  O   ASN B 152       6.720 -36.201  17.486  1.00 88.04           O  
ATOM   1186  CG  ASN B 152       4.030 -33.428  19.161  1.00 88.04           C  
ATOM   1187  ND2 ASN B 152       3.162 -33.724  20.121  1.00 88.04           N  
ATOM   1188  OD1 ASN B 152       4.195 -32.278  18.745  1.00 88.04           O  
ATOM   1189  N   GLY B 153       6.334 -35.629  15.453  1.00 88.12           N  
ATOM   1190  CA  GLY B 153       7.266 -36.586  14.878  1.00 88.12           C  
ATOM   1191  C   GLY B 153       6.633 -37.932  14.584  1.00 88.12           C  
ATOM   1192  O   GLY B 153       7.234 -38.773  13.911  1.00 88.12           O  
ATOM   1193  N   LYS B 154       5.362 -38.085  15.017  1.00 90.45           N  
ATOM   1194  CA  LYS B 154       4.658 -39.347  14.806  1.00 90.45           C  
ATOM   1195  C   LYS B 154       3.663 -39.235  13.654  1.00 90.45           C  
ATOM   1196  CB  LYS B 154       3.936 -39.779  16.083  1.00 90.45           C  
ATOM   1197  O   LYS B 154       2.972 -38.223  13.520  1.00 90.45           O  
ATOM   1198  CG  LYS B 154       4.857 -40.337  17.157  1.00 90.45           C  
ATOM   1199  CD  LYS B 154       4.071 -40.849  18.357  1.00 90.45           C  
ATOM   1200  CE  LYS B 154       4.995 -41.354  19.457  1.00 90.45           C  
ATOM   1201  NZ  LYS B 154       4.228 -41.865  20.633  1.00 90.45           N  
ATOM   1202  N   LEU B 155       3.639 -40.275  12.927  1.00 90.49           N  
ATOM   1203  CA  LEU B 155       2.769 -40.294  11.756  1.00 90.49           C  
ATOM   1204  C   LEU B 155       1.302 -40.348  12.170  1.00 90.49           C  
ATOM   1205  CB  LEU B 155       3.102 -41.490  10.860  1.00 90.49           C  
ATOM   1206  O   LEU B 155       0.932 -41.115  13.062  1.00 90.49           O  
ATOM   1207  CG  LEU B 155       4.140 -41.246   9.763  1.00 90.49           C  
ATOM   1208  CD1 LEU B 155       5.052 -42.459   9.617  1.00 90.49           C  
ATOM   1209  CD2 LEU B 155       3.454 -40.924   8.439  1.00 90.49           C  
ATOM   1210  N   VAL B 156       0.574 -39.447  11.519  1.00 87.17           N  
ATOM   1211  CA  VAL B 156      -0.863 -39.416  11.769  1.00 87.17           C  
ATOM   1212  C   VAL B 156      -1.620 -39.565  10.451  1.00 87.17           C  
ATOM   1213  CB  VAL B 156      -1.287 -38.113  12.483  1.00 87.17           C  
ATOM   1214  O   VAL B 156      -1.137 -39.142   9.399  1.00 87.17           O  
ATOM   1215  CG1 VAL B 156      -2.774 -38.147  12.830  1.00 87.17           C  
ATOM   1216  CG2 VAL B 156      -0.446 -37.896  13.740  1.00 87.17           C  
ATOM   1217  N   MET B 157      -2.742 -40.139  10.521  1.00 81.70           N  
ATOM   1218  CA  MET B 157      -3.548 -40.379   9.328  1.00 81.70           C  
ATOM   1219  C   MET B 157      -4.318 -39.125   8.929  1.00 81.70           C  
ATOM   1220  CB  MET B 157      -4.520 -41.538   9.559  1.00 81.70           C  
ATOM   1221  O   MET B 157      -4.941 -38.479   9.774  1.00 81.70           O  
ATOM   1222  CG  MET B 157      -3.885 -42.910   9.412  1.00 81.70           C  
ATOM   1223  SD  MET B 157      -3.928 -43.524   7.683  1.00 81.70           S  
ATOM   1224  CE  MET B 157      -2.167 -43.881   7.427  1.00 81.70           C  
ATOM   1225  N   PRO B 158      -4.191 -38.871   7.681  1.00 78.15           N  
ATOM   1226  CA  PRO B 158      -4.964 -37.724   7.198  1.00 78.15           C  
ATOM   1227  C   PRO B 158      -6.468 -37.988   7.187  1.00 78.15           C  
ATOM   1228  CB  PRO B 158      -4.435 -37.517   5.776  1.00 78.15           C  
ATOM   1229  O   PRO B 158      -6.897 -39.140   7.288  1.00 78.15           O  
ATOM   1230  CG  PRO B 158      -3.661 -38.759   5.472  1.00 78.15           C  
ATOM   1231  CD  PRO B 158      -3.512 -39.551   6.739  1.00 78.15           C  
ATOM   1232  N   HIS B 159      -7.327 -37.001   7.454  1.00 72.71           N  
ATOM   1233  CA  HIS B 159      -8.781 -37.113   7.457  1.00 72.71           C  
ATOM   1234  C   HIS B 159      -9.300 -37.582   6.102  1.00 72.71           C  
ATOM   1235  CB  HIS B 159      -9.421 -35.775   7.830  1.00 72.71           C  
ATOM   1236  O   HIS B 159     -10.223 -38.398   6.034  1.00 72.71           O  
ATOM   1237  CG  HIS B 159     -10.854 -35.889   8.243  1.00 72.71           C  
ATOM   1238  CD2 HIS B 159     -11.974 -35.328   7.730  1.00 72.71           C  
ATOM   1239  ND1 HIS B 159     -11.262 -36.658   9.311  1.00 72.71           N  
ATOM   1240  CE1 HIS B 159     -12.575 -36.565   9.437  1.00 72.71           C  
ATOM   1241  NE2 HIS B 159     -13.032 -35.764   8.489  1.00 72.71           N  
ATOM   1242  N   SER B 160      -9.019 -36.986   5.033  1.00 58.65           N  
ATOM   1243  CA  SER B 160      -9.562 -37.343   3.727  1.00 58.65           C  
ATOM   1244  C   SER B 160      -8.567 -38.173   2.922  1.00 58.65           C  
ATOM   1245  CB  SER B 160      -9.943 -36.087   2.943  1.00 58.65           C  
ATOM   1246  O   SER B 160      -7.385 -37.830   2.844  1.00 58.65           O  
ATOM   1247  OG  SER B 160      -8.933 -35.753   2.006  1.00 58.65           O  
ATOM   1248  N   SER B 161      -8.643 -39.502   3.192  1.00 50.69           N  
ATOM   1249  CA  SER B 161      -7.829 -40.477   2.473  1.00 50.69           C  
ATOM   1250  C   SER B 161      -7.888 -40.244   0.967  1.00 50.69           C  
ATOM   1251  CB  SER B 161      -8.288 -41.900   2.795  1.00 50.69           C  
ATOM   1252  O   SER B 161      -7.287 -40.992   0.194  1.00 50.69           O  
ATOM   1253  OG  SER B 161      -9.689 -41.942   3.001  1.00 50.69           O  
ATOM   1254  N   ALA B 162      -8.847 -39.526   0.523  1.00 45.91           N  
ATOM   1255  CA  ALA B 162      -8.908 -39.634  -0.932  1.00 45.91           C  
ATOM   1256  C   ALA B 162      -7.634 -39.095  -1.577  1.00 45.91           C  
ATOM   1257  CB  ALA B 162     -10.128 -38.889  -1.469  1.00 45.91           C  
ATOM   1258  O   ALA B 162      -7.233 -37.958  -1.318  1.00 45.91           O  
ATOM   1259  N   HIS B 163      -6.550 -39.850  -1.343  1.00 48.46           N  
ATOM   1260  CA  HIS B 163      -5.467 -39.540  -2.269  1.00 48.46           C  
ATOM   1261  C   HIS B 163      -5.994 -38.855  -3.525  1.00 48.46           C  
ATOM   1262  CB  HIS B 163      -4.704 -40.812  -2.645  1.00 48.46           C  
ATOM   1263  O   HIS B 163      -6.468 -39.521  -4.448  1.00 48.46           O  
ATOM   1264  CG  HIS B 163      -3.681 -41.219  -1.633  1.00 48.46           C  
ATOM   1265  CD2 HIS B 163      -3.618 -42.298  -0.818  1.00 48.46           C  
ATOM   1266  ND1 HIS B 163      -2.555 -40.470  -1.370  1.00 48.46           N  
ATOM   1267  CE1 HIS B 163      -1.841 -41.074  -0.434  1.00 48.46           C  
ATOM   1268  NE2 HIS B 163      -2.464 -42.185  -0.082  1.00 48.46           N  
ATOM   1269  N   LYS B 164      -6.738 -37.794  -3.339  1.00 56.06           N  
ATOM   1270  CA  LYS B 164      -7.246 -37.127  -4.534  1.00 56.06           C  
ATOM   1271  C   LYS B 164      -6.131 -36.898  -5.551  1.00 56.06           C  
ATOM   1272  CB  LYS B 164      -7.903 -35.795  -4.169  1.00 56.06           C  
ATOM   1273  O   LYS B 164      -4.962 -36.772  -5.181  1.00 56.06           O  
ATOM   1274  CG  LYS B 164      -9.400 -35.892  -3.917  1.00 56.06           C  
ATOM   1275  CD  LYS B 164     -10.009 -34.526  -3.630  1.00 56.06           C  
ATOM   1276  CE  LYS B 164     -11.485 -34.634  -3.273  1.00 56.06           C  
ATOM   1277  NZ  LYS B 164     -12.101 -33.291  -3.050  1.00 56.06           N  
ATOM   1278  N   THR B 165      -6.281 -37.471  -6.700  1.00 60.54           N  
ATOM   1279  CA  THR B 165      -5.546 -37.284  -7.946  1.00 60.54           C  
ATOM   1280  C   THR B 165      -5.170 -35.818  -8.138  1.00 60.54           C  
ATOM   1281  CB  THR B 165      -6.366 -37.769  -9.157  1.00 60.54           C  
ATOM   1282  O   THR B 165      -5.943 -34.922  -7.790  1.00 60.54           O  
ATOM   1283  CG2 THR B 165      -6.163 -39.261  -9.397  1.00 60.54           C  
ATOM   1284  OG1 THR B 165      -7.756 -37.520  -8.915  1.00 60.54           O  
ATOM   1285  N   ALA B 166      -3.848 -35.621  -8.100  1.00 76.56           N  
ATOM   1286  CA  ALA B 166      -3.292 -34.309  -8.423  1.00 76.56           C  
ATOM   1287  C   ALA B 166      -4.081 -33.640  -9.545  1.00 76.56           C  
ATOM   1288  CB  ALA B 166      -1.822 -34.436  -8.813  1.00 76.56           C  
ATOM   1289  O   ALA B 166      -4.451 -34.291 -10.525  1.00 76.56           O  
ATOM   1290  N   GLN B 167      -4.564 -32.467  -9.235  1.00 77.04           N  
ATOM   1291  CA  GLN B 167      -5.281 -31.687 -10.239  1.00 77.04           C  
ATOM   1292  C   GLN B 167      -4.314 -30.883 -11.105  1.00 77.04           C  
ATOM   1293  CB  GLN B 167      -6.291 -30.752  -9.573  1.00 77.04           C  
ATOM   1294  O   GLN B 167      -3.378 -30.268 -10.591  1.00 77.04           O  
ATOM   1295  CG  GLN B 167      -7.648 -31.394  -9.319  1.00 77.04           C  
ATOM   1296  CD  GLN B 167      -8.631 -30.446  -8.659  1.00 77.04           C  
ATOM   1297  NE2 GLN B 167      -9.887 -30.869  -8.558  1.00 77.04           N  
ATOM   1298  OE1 GLN B 167      -8.266 -29.342  -8.242  1.00 77.04           O  
ATOM   1299  N   PRO B 168      -4.389 -30.977 -12.373  1.00 68.61           N  
ATOM   1300  CA  PRO B 168      -3.507 -30.238 -13.279  1.00 68.61           C  
ATOM   1301  C   PRO B 168      -3.679 -28.725 -13.165  1.00 68.61           C  
ATOM   1302  CB  PRO B 168      -3.929 -30.733 -14.665  1.00 68.61           C  
ATOM   1303  O   PRO B 168      -4.792 -28.241 -12.942  1.00 68.61           O  
ATOM   1304  CG  PRO B 168      -5.225 -31.443 -14.438  1.00 68.61           C  
ATOM   1305  CD  PRO B 168      -5.407 -31.644 -12.961  1.00 68.61           C  
ATOM   1306  N   ASN B 169      -2.491 -28.221 -13.214  1.00 65.85           N  
ATOM   1307  CA  ASN B 169      -2.492 -26.768 -13.341  1.00 65.85           C  
ATOM   1308  C   ASN B 169      -2.492 -26.333 -14.804  1.00 65.85           C  
ATOM   1309  CB  ASN B 169      -1.294 -26.163 -12.607  1.00 65.85           C  
ATOM   1310  O   ASN B 169      -2.254 -27.148 -15.698  1.00 65.85           O  
ATOM   1311  CG  ASN B 169      -1.497 -26.105 -11.106  1.00 65.85           C  
ATOM   1312  ND2 ASN B 169      -0.436 -25.783 -10.376  1.00 65.85           N  
ATOM   1313  OD1 ASN B 169      -2.599 -26.347 -10.607  1.00 65.85           O  
ATOM   1314  N   GLY B 170      -3.253 -25.379 -15.290  1.00 56.90           N  
ATOM   1315  CA  GLY B 170      -3.205 -24.859 -16.647  1.00 56.90           C  
ATOM   1316  C   GLY B 170      -1.794 -24.745 -17.193  1.00 56.90           C  
ATOM   1317  O   GLY B 170      -1.592 -24.739 -18.409  1.00 56.90           O  
ATOM   1318  N   ASP B 171      -0.657 -24.949 -16.362  1.00 58.62           N  
ATOM   1319  CA  ASP B 171       0.734 -24.774 -16.769  1.00 58.62           C  
ATOM   1320  C   ASP B 171       1.477 -26.108 -16.776  1.00 58.62           C  
ATOM   1321  CB  ASP B 171       1.443 -23.783 -15.843  1.00 58.62           C  
ATOM   1322  O   ASP B 171       2.704 -26.142 -16.671  1.00 58.62           O  
ATOM   1323  CG  ASP B 171       1.467 -24.237 -14.394  1.00 58.62           C  
ATOM   1324  OD1 ASP B 171       0.769 -25.216 -14.050  1.00 58.62           O  
ATOM   1325  OD2 ASP B 171       2.187 -23.609 -13.589  1.00 58.62           O  
ATOM   1326  N   TRP B 172       0.906 -27.248 -16.807  1.00 65.61           N  
ATOM   1327  CA  TRP B 172       1.426 -28.609 -16.890  1.00 65.61           C  
ATOM   1328  C   TRP B 172       2.018 -29.048 -15.555  1.00 65.61           C  
ATOM   1329  CB  TRP B 172       2.485 -28.714 -17.991  1.00 65.61           C  
ATOM   1330  O   TRP B 172       2.840 -29.966 -15.505  1.00 65.61           O  
ATOM   1331  CG  TRP B 172       1.939 -28.553 -19.378  1.00 65.61           C  
ATOM   1332  CD1 TRP B 172       1.838 -27.393 -20.095  1.00 65.61           C  
ATOM   1333  CD2 TRP B 172       1.414 -29.588 -20.215  1.00 65.61           C  
ATOM   1334  CE2 TRP B 172       1.013 -28.983 -21.427  1.00 65.61           C  
ATOM   1335  CE3 TRP B 172       1.245 -30.970 -20.058  1.00 65.61           C  
ATOM   1336  NE1 TRP B 172       1.282 -27.645 -21.327  1.00 65.61           N  
ATOM   1337  CH2 TRP B 172       0.298 -31.064 -22.297  1.00 65.61           C  
ATOM   1338  CZ2 TRP B 172       0.452 -29.714 -22.477  1.00 65.61           C  
ATOM   1339  CZ3 TRP B 172       0.687 -31.696 -21.104  1.00 65.61           C  
ATOM   1340  N   THR B 173       1.739 -28.195 -14.620  1.00 77.07           N  
ATOM   1341  CA  THR B 173       2.049 -28.619 -13.259  1.00 77.07           C  
ATOM   1342  C   THR B 173       0.784 -29.065 -12.530  1.00 77.07           C  
ATOM   1343  CB  THR B 173       2.732 -27.492 -12.464  1.00 77.07           C  
ATOM   1344  O   THR B 173      -0.320 -28.950 -13.066  1.00 77.07           O  
ATOM   1345  CG2 THR B 173       4.032 -27.057 -13.133  1.00 77.07           C  
ATOM   1346  OG1 THR B 173       1.848 -26.366 -12.385  1.00 77.07           O  
ATOM   1347  N   TYR B 174       1.055 -29.661 -11.449  1.00 81.50           N  
ATOM   1348  CA  TYR B 174      -0.080 -30.213 -10.718  1.00 81.50           C  
ATOM   1349  C   TYR B 174      -0.197 -29.584  -9.335  1.00 81.50           C  
ATOM   1350  CB  TYR B 174       0.050 -31.734 -10.591  1.00 81.50           C  
ATOM   1351  O   TYR B 174       0.737 -28.932  -8.862  1.00 81.50           O  
ATOM   1352  CG  TYR B 174      -0.031 -32.463 -11.910  1.00 81.50           C  
ATOM   1353  CD1 TYR B 174      -1.260 -32.849 -12.439  1.00 81.50           C  
ATOM   1354  CD2 TYR B 174       1.120 -32.767 -12.628  1.00 81.50           C  
ATOM   1355  CE1 TYR B 174      -1.341 -33.523 -13.654  1.00 81.50           C  
ATOM   1356  CE2 TYR B 174       1.052 -33.441 -13.844  1.00 81.50           C  
ATOM   1357  OH  TYR B 174      -0.254 -34.480 -15.550  1.00 81.50           O  
ATOM   1358  CZ  TYR B 174      -0.181 -33.813 -14.348  1.00 81.50           C  
ATOM   1359  N   GLN B 175      -1.413 -29.646  -8.851  1.00 83.95           N  
ATOM   1360  CA  GLN B 175      -1.660 -29.181  -7.490  1.00 83.95           C  
ATOM   1361  C   GLN B 175      -2.543 -30.163  -6.725  1.00 83.95           C  
ATOM   1362  CB  GLN B 175      -2.307 -27.795  -7.505  1.00 83.95           C  
ATOM   1363  O   GLN B 175      -3.375 -30.851  -7.319  1.00 83.95           O  
ATOM   1364  CG  GLN B 175      -3.678 -27.763  -8.166  1.00 83.95           C  
ATOM   1365  CD  GLN B 175      -4.296 -26.377  -8.172  1.00 83.95           C  
ATOM   1366  NE2 GLN B 175      -5.316 -26.186  -9.001  1.00 83.95           N  
ATOM   1367  OE1 GLN B 175      -3.860 -25.486  -7.437  1.00 83.95           O  
ATOM   1368  N   THR B 176      -2.260 -30.296  -5.477  1.00 83.65           N  
ATOM   1369  CA  THR B 176      -3.060 -31.166  -4.621  1.00 83.65           C  
ATOM   1370  C   THR B 176      -3.098 -30.631  -3.192  1.00 83.65           C  
ATOM   1371  CB  THR B 176      -2.513 -32.605  -4.619  1.00 83.65           C  
ATOM   1372  O   THR B 176      -2.358 -29.706  -2.850  1.00 83.65           O  
ATOM   1373  CG2 THR B 176      -1.175 -32.684  -3.892  1.00 83.65           C  
ATOM   1374  OG1 THR B 176      -3.452 -33.466  -3.964  1.00 83.65           O  
ATOM   1375  N   LEU B 177      -4.015 -31.099  -2.421  1.00 84.70           N  
ATOM   1376  CA  LEU B 177      -4.081 -30.679  -1.025  1.00 84.70           C  
ATOM   1377  C   LEU B 177      -4.530 -31.830  -0.132  1.00 84.70           C  
ATOM   1378  CB  LEU B 177      -5.037 -29.493  -0.867  1.00 84.70           C  
ATOM   1379  O   LEU B 177      -5.186 -32.764  -0.598  1.00 84.70           O  
ATOM   1380  CG  LEU B 177      -6.520 -29.781  -1.104  1.00 84.70           C  
ATOM   1381  CD1 LEU B 177      -7.310 -29.591   0.187  1.00 84.70           C  
ATOM   1382  CD2 LEU B 177      -7.070 -28.886  -2.209  1.00 84.70           C  
ATOM   1383  N   SER B 178      -4.100 -31.858   1.030  1.00 88.14           N  
ATOM   1384  CA  SER B 178      -4.469 -32.851   2.033  1.00 88.14           C  
ATOM   1385  C   SER B 178      -4.952 -32.186   3.318  1.00 88.14           C  
ATOM   1386  CB  SER B 178      -3.286 -33.771   2.339  1.00 88.14           C  
ATOM   1387  O   SER B 178      -4.439 -31.137   3.711  1.00 88.14           O  
ATOM   1388  OG  SER B 178      -3.596 -34.651   3.406  1.00 88.14           O  
ATOM   1389  N   HIS B 179      -5.924 -32.797   3.936  1.00 87.72           N  
ATOM   1390  CA  HIS B 179      -6.520 -32.218   5.135  1.00 87.72           C  
ATOM   1391  C   HIS B 179      -6.205 -33.059   6.367  1.00 87.72           C  
ATOM   1392  CB  HIS B 179      -8.034 -32.079   4.967  1.00 87.72           C  
ATOM   1393  O   HIS B 179      -6.074 -34.281   6.273  1.00 87.72           O  
ATOM   1394  CG  HIS B 179      -8.433 -31.188   3.834  1.00 87.72           C  
ATOM   1395  CD2 HIS B 179      -9.047 -31.463   2.659  1.00 87.72           C  
ATOM   1396  ND1 HIS B 179      -8.200 -29.829   3.838  1.00 87.72           N  
ATOM   1397  CE1 HIS B 179      -8.656 -29.307   2.712  1.00 87.72           C  
ATOM   1398  NE2 HIS B 179      -9.174 -30.277   1.979  1.00 87.72           N  
ATOM   1399  N   LEU B 180      -6.123 -32.410   7.540  1.00 87.99           N  
ATOM   1400  CA  LEU B 180      -5.933 -33.064   8.831  1.00 87.99           C  
ATOM   1401  C   LEU B 180      -6.854 -32.461   9.886  1.00 87.99           C  
ATOM   1402  CB  LEU B 180      -4.475 -32.947   9.281  1.00 87.99           C  
ATOM   1403  O   LEU B 180      -6.778 -31.264  10.171  1.00 87.99           O  
ATOM   1404  CG  LEU B 180      -4.111 -33.652  10.589  1.00 87.99           C  
ATOM   1405  CD1 LEU B 180      -4.150 -35.165  10.405  1.00 87.99           C  
ATOM   1406  CD2 LEU B 180      -2.737 -33.202  11.074  1.00 87.99           C  
ATOM   1407  N   ALA B 181      -7.744 -33.248  10.319  1.00 86.38           N  
ATOM   1408  CA  ALA B 181      -8.618 -32.813  11.405  1.00 86.38           C  
ATOM   1409  C   ALA B 181      -7.989 -33.103  12.765  1.00 86.38           C  
ATOM   1410  CB  ALA B 181      -9.981 -33.492  11.296  1.00 86.38           C  
ATOM   1411  O   ALA B 181      -7.580 -34.234  13.038  1.00 86.38           O  
ATOM   1412  N   LEU B 182      -7.933 -32.031  13.657  1.00 84.15           N  
ATOM   1413  CA  LEU B 182      -7.269 -32.254  14.937  1.00 84.15           C  
ATOM   1414  C   LEU B 182      -7.856 -31.352  16.018  1.00 84.15           C  
ATOM   1415  CB  LEU B 182      -5.764 -32.007  14.811  1.00 84.15           C  
ATOM   1416  O   LEU B 182      -8.643 -30.451  15.720  1.00 84.15           O  
ATOM   1417  CG  LEU B 182      -5.343 -30.621  14.319  1.00 84.15           C  
ATOM   1418  CD1 LEU B 182      -4.900 -29.754  15.492  1.00 84.15           C  
ATOM   1419  CD2 LEU B 182      -4.231 -30.737  13.282  1.00 84.15           C  
ATOM   1420  N   THR B 183      -7.564 -31.723  17.246  1.00 77.89           N  
ATOM   1421  CA  THR B 183      -7.810 -30.876  18.407  1.00 77.89           C  
ATOM   1422  C   THR B 183      -6.512 -30.243  18.900  1.00 77.89           C  
ATOM   1423  CB  THR B 183      -8.463 -31.673  19.552  1.00 77.89           C  
ATOM   1424  O   THR B 183      -5.631 -30.938  19.410  1.00 77.89           O  
ATOM   1425  CG2 THR B 183      -9.953 -31.875  19.301  1.00 77.89           C  
ATOM   1426  OG1 THR B 183      -7.829 -32.953  19.657  1.00 77.89           O  
ATOM   1427  N   PRO B 184      -6.435 -29.007  18.698  1.00 74.80           N  
ATOM   1428  CA  PRO B 184      -5.166 -28.341  19.000  1.00 74.80           C  
ATOM   1429  C   PRO B 184      -4.794 -28.422  20.478  1.00 74.80           C  
ATOM   1430  CB  PRO B 184      -5.421 -26.891  18.580  1.00 74.80           C  
ATOM   1431  O   PRO B 184      -5.655 -28.257  21.346  1.00 74.80           O  
ATOM   1432  CG  PRO B 184      -6.890 -26.824  18.309  1.00 74.80           C  
ATOM   1433  CD  PRO B 184      -7.450 -28.216  18.374  1.00 74.80           C  
ATOM   1434  N   SER B 185      -3.663 -29.043  20.808  1.00 73.00           N  
ATOM   1435  CA  SER B 185      -3.084 -29.012  22.148  1.00 73.00           C  
ATOM   1436  C   SER B 185      -1.802 -28.187  22.176  1.00 73.00           C  
ATOM   1437  CB  SER B 185      -2.799 -30.431  22.642  1.00 73.00           C  
ATOM   1438  O   SER B 185      -1.012 -28.225  21.231  1.00 73.00           O  
ATOM   1439  OG  SER B 185      -2.498 -30.430  24.027  1.00 73.00           O  
ATOM   1440  N   TYR B 186      -1.744 -27.334  23.146  1.00 70.58           N  
ATOM   1441  CA  TYR B 186      -0.566 -26.487  23.294  1.00 70.58           C  
ATOM   1442  C   TYR B 186       0.706 -27.326  23.337  1.00 70.58           C  
ATOM   1443  CB  TYR B 186      -0.672 -25.635  24.563  1.00 70.58           C  
ATOM   1444  O   TYR B 186       0.758 -28.352  24.019  1.00 70.58           O  
ATOM   1445  CG  TYR B 186       0.153 -24.372  24.516  1.00 70.58           C  
ATOM   1446  CD1 TYR B 186       1.430 -24.330  25.072  1.00 70.58           C  
ATOM   1447  CD2 TYR B 186      -0.342 -23.219  23.918  1.00 70.58           C  
ATOM   1448  CE1 TYR B 186       2.193 -23.168  25.033  1.00 70.58           C  
ATOM   1449  CE2 TYR B 186       0.412 -22.051  23.874  1.00 70.58           C  
ATOM   1450  OH  TYR B 186       2.428 -20.882  24.392  1.00 70.58           O  
ATOM   1451  CZ  TYR B 186       1.677 -22.035  24.433  1.00 70.58           C  
ATOM   1452  N   GLY B 187       1.704 -27.006  22.490  1.00 72.91           N  
ATOM   1453  CA  GLY B 187       3.005 -27.656  22.464  1.00 72.91           C  
ATOM   1454  C   GLY B 187       3.131 -28.693  21.364  1.00 72.91           C  
ATOM   1455  O   GLY B 187       4.224 -29.200  21.104  1.00 72.91           O  
ATOM   1456  N   ASP B 188       1.960 -28.941  20.714  1.00 82.90           N  
ATOM   1457  CA  ASP B 188       2.002 -29.939  19.650  1.00 82.90           C  
ATOM   1458  C   ASP B 188       2.405 -29.308  18.319  1.00 82.90           C  
ATOM   1459  CB  ASP B 188       0.647 -30.636  19.514  1.00 82.90           C  
ATOM   1460  O   ASP B 188       2.084 -28.147  18.055  1.00 82.90           O  
ATOM   1461  CG  ASP B 188       0.351 -31.587  20.660  1.00 82.90           C  
ATOM   1462  OD1 ASP B 188       1.275 -31.913  21.436  1.00 82.90           O  
ATOM   1463  OD2 ASP B 188      -0.816 -32.017  20.786  1.00 82.90           O  
ATOM   1464  N   THR B 189       3.286 -30.006  17.654  1.00 86.75           N  
ATOM   1465  CA  THR B 189       3.692 -29.558  16.326  1.00 86.75           C  
ATOM   1466  C   THR B 189       3.153 -30.497  15.251  1.00 86.75           C  
ATOM   1467  CB  THR B 189       5.225 -29.469  16.211  1.00 86.75           C  
ATOM   1468  O   THR B 189       3.275 -31.718  15.368  1.00 86.75           O  
ATOM   1469  CG2 THR B 189       5.639 -28.478  15.128  1.00 86.75           C  
ATOM   1470  OG1 THR B 189       5.769 -29.042  17.466  1.00 86.75           O  
ATOM   1471  N   TYR B 190       2.403 -29.895  14.345  1.00 89.00           N  
ATOM   1472  CA  TYR B 190       1.881 -30.667  13.222  1.00 89.00           C  
ATOM   1473  C   TYR B 190       2.681 -30.393  11.954  1.00 89.00           C  
ATOM   1474  CB  TYR B 190       0.403 -30.343  12.987  1.00 89.00           C  
ATOM   1475  O   TYR B 190       2.860 -29.237  11.563  1.00 89.00           O  
ATOM   1476  CG  TYR B 190      -0.484 -30.662  14.167  1.00 89.00           C  
ATOM   1477  CD1 TYR B 190      -1.026 -31.934  14.330  1.00 89.00           C  
ATOM   1478  CD2 TYR B 190      -0.781 -29.693  15.119  1.00 89.00           C  
ATOM   1479  CE1 TYR B 190      -1.845 -32.233  15.414  1.00 89.00           C  
ATOM   1480  CE2 TYR B 190      -1.598 -29.980  16.207  1.00 89.00           C  
ATOM   1481  OH  TYR B 190      -2.935 -31.541  17.421  1.00 89.00           O  
ATOM   1482  CZ  TYR B 190      -2.125 -31.251  16.346  1.00 89.00           C  
ATOM   1483  N   THR B 191       3.212 -31.442  11.342  1.00 91.20           N  
ATOM   1484  CA  THR B 191       4.101 -31.286  10.196  1.00 91.20           C  
ATOM   1485  C   THR B 191       3.514 -31.960   8.959  1.00 91.20           C  
ATOM   1486  CB  THR B 191       5.496 -31.870  10.488  1.00 91.20           C  
ATOM   1487  O   THR B 191       3.108 -33.123   9.014  1.00 91.20           O  
ATOM   1488  CG2 THR B 191       6.527 -31.359   9.486  1.00 91.20           C  
ATOM   1489  OG1 THR B 191       5.901 -31.488  11.809  1.00 91.20           O  
ATOM   1490  N   CYS B 192       3.384 -31.210   7.848  1.00 91.99           N  
ATOM   1491  CA  CYS B 192       3.020 -31.767   6.550  1.00 91.99           C  
ATOM   1492  C   CYS B 192       4.258 -32.222   5.786  1.00 91.99           C  
ATOM   1493  CB  CYS B 192       2.248 -30.740   5.723  1.00 91.99           C  
ATOM   1494  O   CYS B 192       5.146 -31.417   5.498  1.00 91.99           O  
ATOM   1495  SG  CYS B 192       1.711 -31.357   4.112  1.00 91.99           S  
ATOM   1496  N   VAL B 193       4.329 -33.489   5.508  1.00 92.57           N  
ATOM   1497  CA  VAL B 193       5.483 -34.054   4.817  1.00 92.57           C  
ATOM   1498  C   VAL B 193       5.116 -34.369   3.368  1.00 92.57           C  
ATOM   1499  CB  VAL B 193       6.001 -35.326   5.524  1.00 92.57           C  
ATOM   1500  O   VAL B 193       4.235 -35.192   3.110  1.00 92.57           O  
ATOM   1501  CG1 VAL B 193       7.260 -35.851   4.836  1.00 92.57           C  
ATOM   1502  CG2 VAL B 193       6.274 -35.042   7.000  1.00 92.57           C  
ATOM   1503  N   VAL B 194       5.855 -33.745   2.479  1.00 92.58           N  
ATOM   1504  CA  VAL B 194       5.561 -33.935   1.062  1.00 92.58           C  
ATOM   1505  C   VAL B 194       6.753 -34.591   0.370  1.00 92.58           C  
ATOM   1506  CB  VAL B 194       5.212 -32.598   0.371  1.00 92.58           C  
ATOM   1507  O   VAL B 194       7.866 -34.059   0.399  1.00 92.58           O  
ATOM   1508  CG1 VAL B 194       4.926 -32.816  -1.114  1.00 92.58           C  
ATOM   1509  CG2 VAL B 194       4.018 -31.938   1.058  1.00 92.58           C  
ATOM   1510  N   GLU B 195       6.471 -35.733  -0.164  1.00 92.01           N  
ATOM   1511  CA  GLU B 195       7.494 -36.455  -0.913  1.00 92.01           C  
ATOM   1512  C   GLU B 195       7.202 -36.431  -2.411  1.00 92.01           C  
ATOM   1513  CB  GLU B 195       7.600 -37.901  -0.422  1.00 92.01           C  
ATOM   1514  O   GLU B 195       6.116 -36.822  -2.844  1.00 92.01           O  
ATOM   1515  CG  GLU B 195       8.206 -38.035   0.968  1.00 92.01           C  
ATOM   1516  CD  GLU B 195       8.263 -39.472   1.461  1.00 92.01           C  
ATOM   1517  OE1 GLU B 195       8.832 -39.718   2.549  1.00 92.01           O  
ATOM   1518  OE2 GLU B 195       7.736 -40.360   0.753  1.00 92.01           O  
ATOM   1519  N   HIS B 196       8.127 -35.952  -3.146  1.00 91.15           N  
ATOM   1520  CA  HIS B 196       7.985 -35.861  -4.594  1.00 91.15           C  
ATOM   1521  C   HIS B 196       9.305 -36.160  -5.298  1.00 91.15           C  
ATOM   1522  CB  HIS B 196       7.478 -34.474  -4.996  1.00 91.15           C  
ATOM   1523  O   HIS B 196      10.378 -35.888  -4.754  1.00 91.15           O  
ATOM   1524  CG  HIS B 196       7.141 -34.356  -6.449  1.00 91.15           C  
ATOM   1525  CD2 HIS B 196       6.005 -34.648  -7.124  1.00 91.15           C  
ATOM   1526  ND1 HIS B 196       8.038 -33.890  -7.385  1.00 91.15           N  
ATOM   1527  CE1 HIS B 196       7.466 -33.899  -8.577  1.00 91.15           C  
ATOM   1528  NE2 HIS B 196       6.231 -34.355  -8.446  1.00 91.15           N  
ATOM   1529  N   THR B 197       9.223 -36.756  -6.399  1.00 86.61           N  
ATOM   1530  CA  THR B 197      10.394 -37.154  -7.173  1.00 86.61           C  
ATOM   1531  C   THR B 197      11.234 -35.936  -7.548  1.00 86.61           C  
ATOM   1532  CB  THR B 197       9.989 -37.914  -8.449  1.00 86.61           C  
ATOM   1533  O   THR B 197      12.452 -36.041  -7.706  1.00 86.61           O  
ATOM   1534  CG2 THR B 197       9.789 -39.399  -8.165  1.00 86.61           C  
ATOM   1535  OG1 THR B 197       8.764 -37.368  -8.955  1.00 86.61           O  
ATOM   1536  N   GLY B 198      10.598 -34.848  -7.647  1.00 85.33           N  
ATOM   1537  CA  GLY B 198      11.284 -33.621  -8.019  1.00 85.33           C  
ATOM   1538  C   GLY B 198      12.094 -33.023  -6.884  1.00 85.33           C  
ATOM   1539  O   GLY B 198      12.962 -32.178  -7.112  1.00 85.33           O  
ATOM   1540  N   ALA B 199      11.900 -33.482  -5.693  1.00 87.96           N  
ATOM   1541  CA  ALA B 199      12.631 -32.987  -4.529  1.00 87.96           C  
ATOM   1542  C   ALA B 199      13.467 -34.094  -3.895  1.00 87.96           C  
ATOM   1543  CB  ALA B 199      11.664 -32.401  -3.503  1.00 87.96           C  
ATOM   1544  O   ALA B 199      12.949 -35.167  -3.576  1.00 87.96           O  
ATOM   1545  N   PRO B 200      14.753 -33.853  -3.776  1.00 86.40           N  
ATOM   1546  CA  PRO B 200      15.628 -34.878  -3.203  1.00 86.40           C  
ATOM   1547  C   PRO B 200      15.227 -35.269  -1.782  1.00 86.40           C  
ATOM   1548  CB  PRO B 200      17.007 -34.214  -3.218  1.00 86.40           C  
ATOM   1549  O   PRO B 200      15.277 -36.449  -1.425  1.00 86.40           O  
ATOM   1550  CG  PRO B 200      16.736 -32.778  -3.532  1.00 86.40           C  
ATOM   1551  CD  PRO B 200      15.315 -32.653  -4.003  1.00 86.40           C  
ATOM   1552  N   GLU B 201      14.862 -34.258  -0.995  1.00 90.50           N  
ATOM   1553  CA  GLU B 201      14.430 -34.473   0.382  1.00 90.50           C  
ATOM   1554  C   GLU B 201      12.966 -34.086   0.569  1.00 90.50           C  
ATOM   1555  CB  GLU B 201      15.311 -33.682   1.352  1.00 90.50           C  
ATOM   1556  O   GLU B 201      12.458 -33.205  -0.129  1.00 90.50           O  
ATOM   1557  CG  GLU B 201      16.721 -34.236   1.495  1.00 90.50           C  
ATOM   1558  CD  GLU B 201      17.567 -33.472   2.501  1.00 90.50           C  
ATOM   1559  OE1 GLU B 201      18.691 -33.925   2.817  1.00 90.50           O  
ATOM   1560  OE2 GLU B 201      17.102 -32.413   2.978  1.00 90.50           O  
ATOM   1561  N   PRO B 202      12.377 -34.827   1.422  1.00 91.88           N  
ATOM   1562  CA  PRO B 202      10.984 -34.463   1.692  1.00 91.88           C  
ATOM   1563  C   PRO B 202      10.839 -33.040   2.226  1.00 91.88           C  
ATOM   1564  CB  PRO B 202      10.550 -35.488   2.743  1.00 91.88           C  
ATOM   1565  O   PRO B 202      11.696 -32.568   2.977  1.00 91.88           O  
ATOM   1566  CG  PRO B 202      11.815 -36.164   3.164  1.00 91.88           C  
ATOM   1567  CD  PRO B 202      12.920 -35.721   2.248  1.00 91.88           C  
ATOM   1568  N   ILE B 203       9.881 -32.371   1.649  1.00 92.52           N  
ATOM   1569  CA  ILE B 203       9.603 -31.009   2.092  1.00 92.52           C  
ATOM   1570  C   ILE B 203       8.728 -31.041   3.342  1.00 92.52           C  
ATOM   1571  CB  ILE B 203       8.920 -30.182   0.980  1.00 92.52           C  
ATOM   1572  O   ILE B 203       7.637 -31.617   3.329  1.00 92.52           O  
ATOM   1573  CG1 ILE B 203       9.777 -30.184  -0.291  1.00 92.52           C  
ATOM   1574  CG2 ILE B 203       8.652 -28.752   1.457  1.00 92.52           C  
ATOM   1575  CD1 ILE B 203       9.055 -29.663  -1.526  1.00 92.52           C  
ATOM   1576  N   LEU B 204       9.264 -30.449   4.390  1.00 92.17           N  
ATOM   1577  CA  LEU B 204       8.543 -30.440   5.658  1.00 92.17           C  
ATOM   1578  C   LEU B 204       8.060 -29.035   5.999  1.00 92.17           C  
ATOM   1579  CB  LEU B 204       9.432 -30.975   6.784  1.00 92.17           C  
ATOM   1580  O   LEU B 204       8.849 -28.087   6.004  1.00 92.17           O  
ATOM   1581  CG  LEU B 204      10.039 -32.362   6.568  1.00 92.17           C  
ATOM   1582  CD1 LEU B 204      11.503 -32.372   6.993  1.00 92.17           C  
ATOM   1583  CD2 LEU B 204       9.248 -33.417   7.334  1.00 92.17           C  
ATOM   1584  N   ARG B 205       6.809 -28.961   6.227  1.00 91.15           N  
ATOM   1585  CA  ARG B 205       6.250 -27.694   6.686  1.00 91.15           C  
ATOM   1586  C   ARG B 205       5.518 -27.866   8.013  1.00 91.15           C  
ATOM   1587  CB  ARG B 205       5.301 -27.113   5.636  1.00 91.15           C  
ATOM   1588  O   ARG B 205       4.531 -28.601   8.092  1.00 91.15           O  
ATOM   1589  CG  ARG B 205       5.351 -25.597   5.530  1.00 91.15           C  
ATOM   1590  CD  ARG B 205       6.744 -25.103   5.166  1.00 91.15           C  
ATOM   1591  NE  ARG B 205       6.787 -23.649   5.048  1.00 91.15           N  
ATOM   1592  NH1 ARG B 205       9.088 -23.521   4.897  1.00 91.15           N  
ATOM   1593  NH2 ARG B 205       7.823 -21.611   4.823  1.00 91.15           N  
ATOM   1594  CZ  ARG B 205       7.899 -22.930   4.923  1.00 91.15           C  
ATOM   1595  N   ASP B 206       5.943 -27.105   9.073  1.00 87.04           N  
ATOM   1596  CA  ASP B 206       5.415 -27.251  10.426  1.00 87.04           C  
ATOM   1597  C   ASP B 206       4.324 -26.220  10.704  1.00 87.04           C  
ATOM   1598  CB  ASP B 206       6.538 -27.120  11.457  1.00 87.04           C  
ATOM   1599  O   ASP B 206       4.329 -25.132  10.126  1.00 87.04           O  
ATOM   1600  CG  ASP B 206       7.597 -28.200  11.322  1.00 87.04           C  
ATOM   1601  OD1 ASP B 206       7.291 -29.292  10.796  1.00 87.04           O  
ATOM   1602  OD2 ASP B 206       8.747 -27.958  11.748  1.00 87.04           O  
ATOM   1603  N   TRP B 207       3.327 -26.702  11.476  1.00 85.23           N  
ATOM   1604  CA  TRP B 207       2.288 -25.813  11.985  1.00 85.23           C  
ATOM   1605  C   TRP B 207       2.119 -25.980  13.492  1.00 85.23           C  
ATOM   1606  CB  TRP B 207       0.957 -26.080  11.277  1.00 85.23           C  
ATOM   1607  O   TRP B 207       2.005 -27.103  13.989  1.00 85.23           O  
ATOM   1608  CG  TRP B 207      -0.144 -25.143  11.676  1.00 85.23           C  
ATOM   1609  CD1 TRP B 207      -0.411 -23.913  11.144  1.00 85.23           C  
ATOM   1610  CD2 TRP B 207      -1.122 -25.361  12.697  1.00 85.23           C  
ATOM   1611  CE2 TRP B 207      -1.954 -24.219  12.729  1.00 85.23           C  
ATOM   1612  CE3 TRP B 207      -1.378 -26.411  13.588  1.00 85.23           C  
ATOM   1613  NE1 TRP B 207      -1.499 -23.352  11.773  1.00 85.23           N  
ATOM   1614  CH2 TRP B 207      -3.252 -25.141  14.480  1.00 85.23           C  
ATOM   1615  CZ2 TRP B 207      -3.024 -24.099  13.619  1.00 85.23           C  
ATOM   1616  CZ3 TRP B 207      -2.443 -26.290  14.473  1.00 85.23           C  
ATOM   1617  N   THR B 208       2.269 -24.951  14.245  1.00 79.24           N  
ATOM   1618  CA  THR B 208       2.038 -24.967  15.685  1.00 79.24           C  
ATOM   1619  C   THR B 208       0.873 -24.054  16.056  1.00 79.24           C  
ATOM   1620  CB  THR B 208       3.298 -24.537  16.458  1.00 79.24           C  
ATOM   1621  O   THR B 208       0.698 -22.989  15.460  1.00 79.24           O  
ATOM   1622  CG2 THR B 208       4.394 -25.592  16.356  1.00 79.24           C  
ATOM   1623  OG1 THR B 208       3.786 -23.303  15.916  1.00 79.24           O  
ATOM   1624  N   PRO B 209       0.113 -24.688  17.037  1.00 72.55           N  
ATOM   1625  CA  PRO B 209      -0.973 -23.827  17.512  1.00 72.55           C  
ATOM   1626  C   PRO B 209      -0.466 -22.603  18.272  1.00 72.55           C  
ATOM   1627  CB  PRO B 209      -1.775 -24.748  18.434  1.00 72.55           C  
ATOM   1628  O   PRO B 209       0.536 -22.688  18.987  1.00 72.55           O  
ATOM   1629  CG  PRO B 209      -0.985 -26.016  18.490  1.00 72.55           C  
ATOM   1630  CD  PRO B 209       0.202 -25.878  17.581  1.00 72.55           C  
ATOM   1631  N   GLY B 210      -0.926 -21.554  17.998  1.00 62.61           N  
ATOM   1632  CA  GLY B 210      -0.562 -20.317  18.671  1.00 62.61           C  
ATOM   1633  C   GLY B 210       0.296 -19.403  17.817  1.00 62.61           C  
ATOM   1634  O   GLY B 210       0.449 -19.631  16.615  1.00 62.61           O  
ATOM   1635  N   LEU B 211       0.625 -18.309  18.442  1.00 58.36           N  
ATOM   1636  CA  LEU B 211       1.433 -17.310  17.750  1.00 58.36           C  
ATOM   1637  C   LEU B 211       2.892 -17.748  17.675  1.00 58.36           C  
ATOM   1638  CB  LEU B 211       1.330 -15.956  18.456  1.00 58.36           C  
ATOM   1639  O   LEU B 211       3.415 -18.344  18.620  1.00 58.36           O  
ATOM   1640  CG  LEU B 211       0.251 -15.002  17.939  1.00 58.36           C  
ATOM   1641  CD1 LEU B 211      -0.973 -15.044  18.847  1.00 58.36           C  
ATOM   1642  CD2 LEU B 211       0.798 -13.582  17.834  1.00 58.36           C  
ATOM   1643  N   SER B 212       3.437 -17.780  16.527  1.00 55.23           N  
ATOM   1644  CA  SER B 212       4.869 -18.036  16.413  1.00 55.23           C  
ATOM   1645  C   SER B 212       5.663 -17.182  17.396  1.00 55.23           C  
ATOM   1646  CB  SER B 212       5.351 -17.767  14.987  1.00 55.23           C  
ATOM   1647  O   SER B 212       5.181 -16.146  17.857  1.00 55.23           O  
ATOM   1648  OG  SER B 212       5.338 -16.378  14.705  1.00 55.23           O  
ATOM   1649  N   PRO B 213       6.723 -17.726  17.924  1.00 56.47           N  
ATOM   1650  CA  PRO B 213       7.533 -16.944  18.861  1.00 56.47           C  
ATOM   1651  C   PRO B 213       7.834 -15.537  18.349  1.00 56.47           C  
ATOM   1652  CB  PRO B 213       8.818 -17.765  18.988  1.00 56.47           C  
ATOM   1653  O   PRO B 213       7.807 -14.576  19.121  1.00 56.47           O  
ATOM   1654  CG  PRO B 213       8.623 -18.925  18.066  1.00 56.47           C  
ATOM   1655  CD  PRO B 213       7.253 -18.826  17.459  1.00 56.47           C  
ATOM   1656  N   MET B 214       8.147 -15.504  17.056  1.00 56.04           N  
ATOM   1657  CA  MET B 214       8.443 -14.198  16.473  1.00 56.04           C  
ATOM   1658  C   MET B 214       7.216 -13.294  16.512  1.00 56.04           C  
ATOM   1659  CB  MET B 214       8.934 -14.351  15.032  1.00 56.04           C  
ATOM   1660  O   MET B 214       7.326 -12.103  16.808  1.00 56.04           O  
ATOM   1661  CG  MET B 214       9.812 -13.204  14.559  1.00 56.04           C  
ATOM   1662  SD  MET B 214      11.599 -13.619  14.612  1.00 56.04           S  
ATOM   1663  CE  MET B 214      12.144 -12.886  13.043  1.00 56.04           C  
ATOM   1664  N   GLN B 215       6.094 -13.995  16.286  1.00 55.24           N  
ATOM   1665  CA  GLN B 215       4.851 -13.230  16.319  1.00 55.24           C  
ATOM   1666  C   GLN B 215       4.500 -12.812  17.744  1.00 55.24           C  
ATOM   1667  CB  GLN B 215       3.705 -14.041  15.712  1.00 55.24           C  
ATOM   1668  O   GLN B 215       4.005 -11.705  17.967  1.00 55.24           O  
ATOM   1669  CG  GLN B 215       3.479 -13.773  14.231  1.00 55.24           C  
ATOM   1670  CD  GLN B 215       2.431 -14.686  13.622  1.00 55.24           C  
ATOM   1671  NE2 GLN B 215       1.998 -14.365  12.408  1.00 55.24           N  
ATOM   1672  OE1 GLN B 215       2.014 -15.672  14.239  1.00 55.24           O  
ATOM   1673  N   THR B 216       4.778 -13.664  18.575  1.00 58.12           N  
ATOM   1674  CA  THR B 216       4.521 -13.333  19.973  1.00 58.12           C  
ATOM   1675  C   THR B 216       5.362 -12.137  20.408  1.00 58.12           C  
ATOM   1676  CB  THR B 216       4.814 -14.532  20.894  1.00 58.12           C  
ATOM   1677  O   THR B 216       4.875 -11.255  21.120  1.00 58.12           O  
ATOM   1678  CG2 THR B 216       3.866 -14.554  22.088  1.00 58.12           C  
ATOM   1679  OG1 THR B 216       4.657 -15.748  20.151  1.00 58.12           O  
ATOM   1680  N   LEU B 217       6.571 -12.170  19.951  1.00 61.05           N  
ATOM   1681  CA  LEU B 217       7.461 -11.065  20.291  1.00 61.05           C  
ATOM   1682  C   LEU B 217       6.955  -9.756  19.695  1.00 61.05           C  
ATOM   1683  CB  LEU B 217       8.882 -11.349  19.797  1.00 61.05           C  
ATOM   1684  O   LEU B 217       6.934  -8.727  20.373  1.00 61.05           O  
ATOM   1685  CG  LEU B 217      10.010 -10.608  20.516  1.00 61.05           C  
ATOM   1686  CD1 LEU B 217      10.599 -11.482  21.619  1.00 61.05           C  
ATOM   1687  CD2 LEU B 217      11.090 -10.187  19.526  1.00 61.05           C  
ATOM   1688  N   LYS B 218       6.592  -9.913  18.503  1.00 53.45           N  
ATOM   1689  CA  LYS B 218       6.114  -8.717  17.817  1.00 53.45           C  
ATOM   1690  C   LYS B 218       4.856  -8.166  18.483  1.00 53.45           C  
ATOM   1691  CB  LYS B 218       5.838  -9.017  16.343  1.00 53.45           C  
ATOM   1692  O   LYS B 218       4.734  -6.957  18.688  1.00 53.45           O  
ATOM   1693  CG  LYS B 218       7.088  -9.079  15.479  1.00 53.45           C  
ATOM   1694  CD  LYS B 218       6.745  -9.323  14.015  1.00 53.45           C  
ATOM   1695  CE  LYS B 218       7.998  -9.434  13.157  1.00 53.45           C  
ATOM   1696  NZ  LYS B 218       7.668  -9.731  11.731  1.00 53.45           N  
ATOM   1697  N   VAL B 219       4.042  -9.135  18.867  1.00 55.87           N  
ATOM   1698  CA  VAL B 219       2.804  -8.740  19.531  1.00 55.87           C  
ATOM   1699  C   VAL B 219       3.115  -8.187  20.920  1.00 55.87           C  
ATOM   1700  CB  VAL B 219       1.815  -9.923  19.638  1.00 55.87           C  
ATOM   1701  O   VAL B 219       2.522  -7.194  21.347  1.00 55.87           O  
ATOM   1702  CG1 VAL B 219       0.615  -9.547  20.504  1.00 55.87           C  
ATOM   1703  CG2 VAL B 219       1.358 -10.363  18.248  1.00 55.87           C  
ATOM   1704  N   SER B 220       4.034  -8.801  21.551  1.00 61.89           N  
ATOM   1705  CA  SER B 220       4.392  -8.351  22.893  1.00 61.89           C  
ATOM   1706  C   SER B 220       4.994  -6.950  22.864  1.00 61.89           C  
ATOM   1707  CB  SER B 220       5.378  -9.325  23.539  1.00 61.89           C  
ATOM   1708  O   SER B 220       4.636  -6.098  23.680  1.00 61.89           O  
ATOM   1709  OG  SER B 220       6.609  -9.336  22.838  1.00 61.89           O  
ATOM   1710  N   VAL B 221       5.846  -6.767  21.976  1.00 56.17           N  
ATOM   1711  CA  VAL B 221       6.491  -5.463  21.861  1.00 56.17           C  
ATOM   1712  C   VAL B 221       5.451  -4.399  21.518  1.00 56.17           C  
ATOM   1713  CB  VAL B 221       7.611  -5.476  20.796  1.00 56.17           C  
ATOM   1714  O   VAL B 221       5.474  -3.298  22.073  1.00 56.17           O  
ATOM   1715  CG1 VAL B 221       8.144  -4.065  20.555  1.00 56.17           C  
ATOM   1716  CG2 VAL B 221       8.741  -6.412  21.222  1.00 56.17           C  
ATOM   1717  N   SER B 222       4.571  -4.776  20.715  1.00 54.00           N  
ATOM   1718  CA  SER B 222       3.508  -3.849  20.340  1.00 54.00           C  
ATOM   1719  C   SER B 222       2.591  -3.553  21.522  1.00 54.00           C  
ATOM   1720  CB  SER B 222       2.690  -4.413  19.178  1.00 54.00           C  
ATOM   1721  O   SER B 222       2.188  -2.407  21.730  1.00 54.00           O  
ATOM   1722  OG  SER B 222       2.126  -5.667  19.521  1.00 54.00           O  
ATOM   1723  N   ALA B 223       2.366  -4.539  22.230  1.00 59.07           N  
ATOM   1724  CA  ALA B 223       1.529  -4.377  23.416  1.00 59.07           C  
ATOM   1725  C   ALA B 223       2.207  -3.482  24.448  1.00 59.07           C  
ATOM   1726  CB  ALA B 223       1.204  -5.738  24.028  1.00 59.07           C  
ATOM   1727  O   ALA B 223       1.566  -2.609  25.039  1.00 59.07           O  
ATOM   1728  N   VAL B 224       3.441  -3.636  24.588  1.00 63.54           N  
ATOM   1729  CA  VAL B 224       4.205  -2.843  25.545  1.00 63.54           C  
ATOM   1730  C   VAL B 224       4.236  -1.383  25.098  1.00 63.54           C  
ATOM   1731  CB  VAL B 224       5.644  -3.381  25.708  1.00 63.54           C  
ATOM   1732  O   VAL B 224       4.028  -0.475  25.907  1.00 63.54           O  
ATOM   1733  CG1 VAL B 224       6.482  -2.430  26.560  1.00 63.54           C  
ATOM   1734  CG2 VAL B 224       5.623  -4.779  26.325  1.00 63.54           C  
ATOM   1735  N   THR B 225       4.449  -1.249  23.880  1.00 56.09           N  
ATOM   1736  CA  THR B 225       4.502   0.104  23.338  1.00 56.09           C  
ATOM   1737  C   THR B 225       3.147   0.794  23.472  1.00 56.09           C  
ATOM   1738  CB  THR B 225       4.933   0.098  21.860  1.00 56.09           C  
ATOM   1739  O   THR B 225       3.078   1.977  23.810  1.00 56.09           O  
ATOM   1740  CG2 THR B 225       6.438  -0.109  21.727  1.00 56.09           C  
ATOM   1741  OG1 THR B 225       4.254  -0.962  21.174  1.00 56.09           O  
ATOM   1742  N   LEU B 226       2.171   0.068  23.272  1.00 55.48           N  
ATOM   1743  CA  LEU B 226       0.821   0.590  23.455  1.00 55.48           C  
ATOM   1744  C   LEU B 226       0.570   0.949  24.915  1.00 55.48           C  
ATOM   1745  CB  LEU B 226      -0.218  -0.431  22.982  1.00 55.48           C  
ATOM   1746  O   LEU B 226       0.016   2.011  25.212  1.00 55.48           O  
ATOM   1747  CG  LEU B 226      -1.540   0.138  22.464  1.00 55.48           C  
ATOM   1748  CD1 LEU B 226      -1.993  -0.623  21.222  1.00 55.48           C  
ATOM   1749  CD2 LEU B 226      -2.608   0.082  23.550  1.00 55.48           C  
ATOM   1750  N   GLY B 227       1.015   0.027  25.720  1.00 62.17           N  
ATOM   1751  CA  GLY B 227       0.881   0.300  27.143  1.00 62.17           C  
ATOM   1752  C   GLY B 227       1.620   1.549  27.582  1.00 62.17           C  
ATOM   1753  O   GLY B 227       1.070   2.379  28.309  1.00 62.17           O  
ATOM   1754  N   LEU B 228       2.765   1.680  27.141  1.00 61.93           N  
ATOM   1755  CA  LEU B 228       3.580   2.842  27.480  1.00 61.93           C  
ATOM   1756  C   LEU B 228       2.959   4.121  26.928  1.00 61.93           C  
ATOM   1757  CB  LEU B 228       5.002   2.676  26.937  1.00 61.93           C  
ATOM   1758  O   LEU B 228       2.935   5.148  27.610  1.00 61.93           O  
ATOM   1759  CG  LEU B 228       6.137   3.112  27.865  1.00 61.93           C  
ATOM   1760  CD1 LEU B 228       7.055   1.933  28.170  1.00 61.93           C  
ATOM   1761  CD2 LEU B 228       6.924   4.261  27.243  1.00 61.93           C  
ATOM   1762  N   GLY B 229       2.452   4.016  25.770  1.00 54.59           N  
ATOM   1763  CA  GLY B 229       1.767   5.156  25.183  1.00 54.59           C  
ATOM   1764  C   GLY B 229       0.553   5.597  25.979  1.00 54.59           C  
ATOM   1765  O   GLY B 229       0.349   6.793  26.198  1.00 54.59           O  
ATOM   1766  N   LEU B 230      -0.155   4.688  26.478  1.00 60.17           N  
ATOM   1767  CA  LEU B 230      -1.349   4.973  27.266  1.00 60.17           C  
ATOM   1768  C   LEU B 230      -0.979   5.609  28.602  1.00 60.17           C  
ATOM   1769  CB  LEU B 230      -2.154   3.693  27.502  1.00 60.17           C  
ATOM   1770  O   LEU B 230      -1.658   6.528  29.066  1.00 60.17           O  
ATOM   1771  CG  LEU B 230      -3.224   3.363  26.461  1.00 60.17           C  
ATOM   1772  CD1 LEU B 230      -3.662   1.908  26.593  1.00 60.17           C  
ATOM   1773  CD2 LEU B 230      -4.418   4.301  26.605  1.00 60.17           C  
ATOM   1774  N   ILE B 231       0.048   5.079  29.160  1.00 61.62           N  
ATOM   1775  CA  ILE B 231       0.508   5.620  30.435  1.00 61.62           C  
ATOM   1776  C   ILE B 231       0.931   7.076  30.255  1.00 61.62           C  
ATOM   1777  CB  ILE B 231       1.676   4.790  31.013  1.00 61.62           C  
ATOM   1778  O   ILE B 231       0.536   7.945  31.036  1.00 61.62           O  
ATOM   1779  CG1 ILE B 231       1.198   3.381  31.382  1.00 61.62           C  
ATOM   1780  CG2 ILE B 231       2.292   5.495  32.225  1.00 61.62           C  
ATOM   1781  CD1 ILE B 231       2.321   2.428  31.766  1.00 61.62           C  
ATOM   1782  N   ILE B 232       1.637   7.277  29.251  1.00 54.05           N  
ATOM   1783  CA  ILE B 232       2.113   8.628  28.974  1.00 54.05           C  
ATOM   1784  C   ILE B 232       0.928   9.539  28.661  1.00 54.05           C  
ATOM   1785  CB  ILE B 232       3.124   8.642  27.805  1.00 54.05           C  
ATOM   1786  O   ILE B 232       0.875  10.680  29.125  1.00 54.05           O  
ATOM   1787  CG1 ILE B 232       4.386   7.859  28.182  1.00 54.05           C  
ATOM   1788  CG2 ILE B 232       3.470  10.081  27.409  1.00 54.05           C  
ATOM   1789  CD1 ILE B 232       5.373   7.686  27.035  1.00 54.05           C  
ATOM   1790  N   PHE B 233       0.032   8.954  27.990  1.00 51.76           N  
ATOM   1791  CA  PHE B 233      -1.194   9.678  27.675  1.00 51.76           C  
ATOM   1792  C   PHE B 233      -1.962  10.021  28.946  1.00 51.76           C  
ATOM   1793  CB  PHE B 233      -2.078   8.854  26.733  1.00 51.76           C  
ATOM   1794  O   PHE B 233      -2.417  11.154  29.115  1.00 51.76           O  
ATOM   1795  CG  PHE B 233      -3.350   9.552  26.330  1.00 51.76           C  
ATOM   1796  CD1 PHE B 233      -4.554   9.243  26.950  1.00 51.76           C  
ATOM   1797  CD2 PHE B 233      -3.340  10.516  25.331  1.00 51.76           C  
ATOM   1798  CE1 PHE B 233      -5.733   9.886  26.579  1.00 51.76           C  
ATOM   1799  CE2 PHE B 233      -4.513  11.164  24.955  1.00 51.76           C  
ATOM   1800  CZ  PHE B 233      -5.709  10.847  25.579  1.00 51.76           C  
ATOM   1801  N   SER B 234      -2.133   9.149  29.790  1.00 63.43           N  
ATOM   1802  CA  SER B 234      -2.855   9.366  31.039  1.00 63.43           C  
ATOM   1803  C   SER B 234      -2.150  10.398  31.913  1.00 63.43           C  
ATOM   1804  CB  SER B 234      -3.005   8.052  31.808  1.00 63.43           C  
ATOM   1805  O   SER B 234      -2.795  11.278  32.487  1.00 63.43           O  
ATOM   1806  OG  SER B 234      -2.196   7.040  31.235  1.00 63.43           O  
ATOM   1807  N   LEU B 235      -0.892  10.208  32.024  1.00 60.91           N  
ATOM   1808  CA  LEU B 235      -0.122  11.164  32.812  1.00 60.91           C  
ATOM   1809  C   LEU B 235      -0.232  12.567  32.223  1.00 60.91           C  
ATOM   1810  CB  LEU B 235       1.348  10.741  32.882  1.00 60.91           C  
ATOM   1811  O   LEU B 235      -0.328  13.549  32.962  1.00 60.91           O  
ATOM   1812  CG  LEU B 235       1.685   9.621  33.867  1.00 60.91           C  
ATOM   1813  CD1 LEU B 235       3.072   9.059  33.576  1.00 60.91           C  
ATOM   1814  CD2 LEU B 235       1.597  10.127  35.303  1.00 60.91           C  
ATOM   1815  N   GLY B 236      -0.238  12.552  30.948  1.00 54.84           N  
ATOM   1816  CA  GLY B 236      -0.427  13.826  30.272  1.00 54.84           C  
ATOM   1817  C   GLY B 236      -1.780  14.454  30.550  1.00 54.84           C  
ATOM   1818  O   GLY B 236      -1.872  15.658  30.798  1.00 54.84           O  
ATOM   1819  N   VAL B 237      -2.777  13.667  30.543  1.00 55.26           N  
ATOM   1820  CA  VAL B 237      -4.142  14.130  30.768  1.00 55.26           C  
ATOM   1821  C   VAL B 237      -4.289  14.626  32.205  1.00 55.26           C  
ATOM   1822  CB  VAL B 237      -5.174  13.018  30.480  1.00 55.26           C  
ATOM   1823  O   VAL B 237      -4.898  15.671  32.448  1.00 55.26           O  
ATOM   1824  CG1 VAL B 237      -6.567  13.440  30.943  1.00 55.26           C  
ATOM   1825  CG2 VAL B 237      -5.184  12.672  28.992  1.00 55.26           C  
ATOM   1826  N   ILE B 238      -3.798  13.864  33.097  1.00 56.81           N  
ATOM   1827  CA  ILE B 238      -3.890  14.237  34.505  1.00 56.81           C  
ATOM   1828  C   ILE B 238      -3.145  15.550  34.740  1.00 56.81           C  
ATOM   1829  CB  ILE B 238      -3.326  13.129  35.421  1.00 56.81           C  
ATOM   1830  O   ILE B 238      -3.629  16.424  35.464  1.00 56.81           O  
ATOM   1831  CG1 ILE B 238      -4.146  11.843  35.271  1.00 56.81           C  
ATOM   1832  CG2 ILE B 238      -3.301  13.595  36.880  1.00 56.81           C  
ATOM   1833  CD1 ILE B 238      -3.508  10.622  35.919  1.00 56.81           C  
ATOM   1834  N   SER B 239      -2.022  15.618  34.190  1.00 53.22           N  
ATOM   1835  CA  SER B 239      -1.250  16.851  34.305  1.00 53.22           C  
ATOM   1836  C   SER B 239      -1.986  18.026  33.669  1.00 53.22           C  
ATOM   1837  CB  SER B 239       0.123  16.686  33.653  1.00 53.22           C  
ATOM   1838  O   SER B 239      -1.885  19.159  34.144  1.00 53.22           O  
ATOM   1839  OG  SER B 239       0.021  16.750  32.241  1.00 53.22           O  
ATOM   1840  N   TRP B 240      -2.702  17.690  32.690  1.00 46.34           N  
ATOM   1841  CA  TRP B 240      -3.513  18.705  32.025  1.00 46.34           C  
ATOM   1842  C   TRP B 240      -4.678  19.135  32.909  1.00 46.34           C  
ATOM   1843  CB  TRP B 240      -4.039  18.180  30.686  1.00 46.34           C  
ATOM   1844  O   TRP B 240      -5.016  20.320  32.968  1.00 46.34           O  
ATOM   1845  CG  TRP B 240      -4.658  19.236  29.820  1.00 46.34           C  
ATOM   1846  CD1 TRP B 240      -4.098  20.423  29.438  1.00 46.34           C  
ATOM   1847  CD2 TRP B 240      -5.962  19.200  29.230  1.00 46.34           C  
ATOM   1848  CE2 TRP B 240      -6.125  20.400  28.504  1.00 46.34           C  
ATOM   1849  CE3 TRP B 240      -7.008  18.268  29.246  1.00 46.34           C  
ATOM   1850  NE1 TRP B 240      -4.975  21.128  28.647  1.00 46.34           N  
ATOM   1851  CH2 TRP B 240      -8.303  19.764  27.830  1.00 46.34           C  
ATOM   1852  CZ2 TRP B 240      -7.295  20.692  27.798  1.00 46.34           C  
ATOM   1853  CZ3 TRP B 240      -8.172  18.561  28.543  1.00 46.34           C  
ATOM   1854  N   ARG B 241      -5.269  18.158  33.498  1.00 53.04           N  
ATOM   1855  CA  ARG B 241      -6.410  18.455  34.359  1.00 53.04           C  
ATOM   1856  C   ARG B 241      -5.979  19.258  35.582  1.00 53.04           C  
ATOM   1857  CB  ARG B 241      -7.103  17.163  34.798  1.00 53.04           C  
ATOM   1858  O   ARG B 241      -6.721  20.119  36.059  1.00 53.04           O  
ATOM   1859  CG  ARG B 241      -8.307  16.791  33.948  1.00 53.04           C  
ATOM   1860  CD  ARG B 241      -9.086  15.630  34.551  1.00 53.04           C  
ATOM   1861  NE  ARG B 241     -10.112  15.136  33.636  1.00 53.04           N  
ATOM   1862  NH1 ARG B 241     -10.993  13.603  35.123  1.00 53.04           N  
ATOM   1863  NH2 ARG B 241     -11.885  13.812  33.022  1.00 53.04           N  
ATOM   1864  CZ  ARG B 241     -10.994  14.185  33.929  1.00 53.04           C  
ATOM   1865  N   ARG B 242      -4.825  18.913  36.048  1.00 50.08           N  
ATOM   1866  CA  ARG B 242      -4.327  19.628  37.218  1.00 50.08           C  
ATOM   1867  C   ARG B 242      -3.876  21.037  36.848  1.00 50.08           C  
ATOM   1868  CB  ARG B 242      -3.171  18.862  37.866  1.00 50.08           C  
ATOM   1869  O   ARG B 242      -3.849  21.930  37.697  1.00 50.08           O  
ATOM   1870  CG  ARG B 242      -3.588  18.005  39.050  1.00 50.08           C  
ATOM   1871  CD  ARG B 242      -2.397  17.301  39.684  1.00 50.08           C  
ATOM   1872  NE  ARG B 242      -2.818  16.218  40.568  1.00 50.08           N  
ATOM   1873  NH1 ARG B 242      -0.680  15.452  40.990  1.00 50.08           N  
ATOM   1874  NH2 ARG B 242      -2.484  14.416  41.953  1.00 50.08           N  
ATOM   1875  CZ  ARG B 242      -1.993  15.364  41.168  1.00 50.08           C  
ATOM   1876  N   ALA B 243      -3.523  21.140  35.617  1.00 43.99           N  
ATOM   1877  CA  ALA B 243      -3.172  22.478  35.149  1.00 43.99           C  
ATOM   1878  C   ALA B 243      -4.403  23.377  35.084  1.00 43.99           C  
ATOM   1879  CB  ALA B 243      -2.498  22.403  33.781  1.00 43.99           C  
ATOM   1880  O   ALA B 243      -5.439  22.984  34.542  1.00 43.99           O  
ATOM   1881  N   GLY B 244      -4.742  23.942  36.173  1.00 40.81           N  
ATOM   1882  CA  GLY B 244      -5.765  24.886  36.593  1.00 40.81           C  
ATOM   1883  C   GLY B 244      -6.212  25.815  35.479  1.00 40.81           C  
ATOM   1884  O   GLY B 244      -5.586  25.868  34.419  1.00 40.81           O  
ATOM   1885  N   HIS B 245      -7.479  26.172  35.544  1.00 35.15           N  
ATOM   1886  CA  HIS B 245      -8.296  27.102  34.772  1.00 35.15           C  
ATOM   1887  C   HIS B 245      -7.566  28.421  34.547  1.00 35.15           C  
ATOM   1888  CB  HIS B 245      -9.631  27.354  35.476  1.00 35.15           C  
ATOM   1889  O   HIS B 245      -7.265  29.140  35.503  1.00 35.15           O  
ATOM   1890  CG  HIS B 245     -10.756  26.524  34.944  1.00 35.15           C  
ATOM   1891  CD2 HIS B 245     -11.332  25.396  35.423  1.00 35.15           C  
ATOM   1892  ND1 HIS B 245     -11.418  26.830  33.775  1.00 35.15           N  
ATOM   1893  CE1 HIS B 245     -12.356  25.923  33.558  1.00 35.15           C  
ATOM   1894  NE2 HIS B 245     -12.325  25.042  34.543  1.00 35.15           N  
ATOM   1895  N   SER B 246      -6.372  28.370  33.904  1.00 34.43           N  
ATOM   1896  CA  SER B 246      -5.899  29.729  33.663  1.00 34.43           C  
ATOM   1897  C   SER B 246      -7.010  30.610  33.101  1.00 34.43           C  
ATOM   1898  CB  SER B 246      -4.709  29.721  32.702  1.00 34.43           C  
ATOM   1899  O   SER B 246      -7.887  30.128  32.381  1.00 34.43           O  
ATOM   1900  OG  SER B 246      -4.648  30.931  31.966  1.00 34.43           O  
ATOM   1901  N   SER B 247      -7.475  31.604  33.870  1.00 30.64           N  
ATOM   1902  CA  SER B 247      -8.424  32.694  33.674  1.00 30.64           C  
ATOM   1903  C   SER B 247      -8.295  33.295  32.278  1.00 30.64           C  
ATOM   1904  CB  SER B 247      -8.217  33.782  34.727  1.00 30.64           C  
ATOM   1905  O   SER B 247      -7.245  33.836  31.924  1.00 30.64           O  
ATOM   1906  OG  SER B 247      -6.997  34.469  34.509  1.00 30.64           O  
ATOM   1907  N   TYR B 248      -8.641  32.476  31.308  1.00 29.81           N  
ATOM   1908  CA  TYR B 248      -8.687  32.930  29.922  1.00 29.81           C  
ATOM   1909  C   TYR B 248      -9.639  34.109  29.766  1.00 29.81           C  
ATOM   1910  CB  TYR B 248      -9.114  31.787  28.996  1.00 29.81           C  
ATOM   1911  O   TYR B 248     -10.830  33.997  30.063  1.00 29.81           O  
ATOM   1912  CG  TYR B 248      -8.018  31.310  28.074  1.00 29.81           C  
ATOM   1913  CD1 TYR B 248      -7.835  31.888  26.820  1.00 29.81           C  
ATOM   1914  CD2 TYR B 248      -7.164  30.281  28.455  1.00 29.81           C  
ATOM   1915  CE1 TYR B 248      -6.827  31.451  25.967  1.00 29.81           C  
ATOM   1916  CE2 TYR B 248      -6.153  29.836  27.610  1.00 29.81           C  
ATOM   1917  OH  TYR B 248      -4.993  29.989  25.529  1.00 29.81           O  
ATOM   1918  CZ  TYR B 248      -5.992  30.426  26.370  1.00 29.81           C  
ATOM   1919  N   THR B 249      -9.213  35.359  30.271  1.00 28.32           N  
ATOM   1920  CA  THR B 249     -10.053  36.527  30.033  1.00 28.32           C  
ATOM   1921  C   THR B 249     -10.187  36.802  28.538  1.00 28.32           C  
ATOM   1922  CB  THR B 249      -9.488  37.774  30.738  1.00 28.32           C  
ATOM   1923  O   THR B 249      -9.189  36.826  27.814  1.00 28.32           O  
ATOM   1924  CG2 THR B 249      -9.798  37.749  32.232  1.00 28.32           C  
ATOM   1925  OG1 THR B 249      -8.068  37.816  30.557  1.00 28.32           O  
ATOM   1926  N   PRO B 250     -11.313  36.464  27.983  1.00 25.94           N  
ATOM   1927  CA  PRO B 250     -11.698  36.790  26.608  1.00 25.94           C  
ATOM   1928  C   PRO B 250     -11.441  38.254  26.255  1.00 25.94           C  
ATOM   1929  CB  PRO B 250     -13.196  36.477  26.578  1.00 25.94           C  
ATOM   1930  O   PRO B 250     -11.745  39.147  27.049  1.00 25.94           O  
ATOM   1931  CG  PRO B 250     -13.573  36.271  28.010  1.00 25.94           C  
ATOM   1932  CD  PRO B 250     -12.321  36.291  28.839  1.00 25.94           C  
ATOM   1933  N   LEU B 251     -10.282  38.563  25.738  1.00 28.97           N  
ATOM   1934  CA  LEU B 251      -9.997  39.942  25.355  1.00 28.97           C  
ATOM   1935  C   LEU B 251     -11.042  40.460  24.373  1.00 28.97           C  
ATOM   1936  CB  LEU B 251      -8.601  40.049  24.737  1.00 28.97           C  
ATOM   1937  O   LEU B 251     -11.370  39.785  23.395  1.00 28.97           O  
ATOM   1938  CG  LEU B 251      -7.453  40.345  25.702  1.00 28.97           C  
ATOM   1939  CD1 LEU B 251      -6.390  39.255  25.613  1.00 28.97           C  
ATOM   1940  CD2 LEU B 251      -6.847  41.714  25.410  1.00 28.97           C  
ATOM   1941  N   PRO B 252     -11.984  41.306  24.903  1.00 26.44           N  
ATOM   1942  CA  PRO B 252     -12.983  42.024  24.108  1.00 26.44           C  
ATOM   1943  C   PRO B 252     -12.369  42.772  22.926  1.00 26.44           C  
ATOM   1944  CB  PRO B 252     -13.598  43.001  25.113  1.00 26.44           C  
ATOM   1945  O   PRO B 252     -11.221  43.217  23.001  1.00 26.44           O  
ATOM   1946  CG  PRO B 252     -12.757  42.866  26.341  1.00 26.44           C  
ATOM   1947  CD  PRO B 252     -11.727  41.800  26.099  1.00 26.44           C  
ATOM   1948  N   GLY B 253     -12.651  42.244  21.731  1.00 25.91           N  
ATOM   1949  CA  GLY B 253     -12.234  42.735  20.427  1.00 25.91           C  
ATOM   1950  C   GLY B 253     -12.375  44.238  20.282  1.00 25.91           C  
ATOM   1951  O   GLY B 253     -11.944  44.814  19.280  1.00 25.91           O  
ATOM   1952  N   SER B 254     -13.333  44.820  20.955  1.00 28.48           N  
ATOM   1953  CA  SER B 254     -13.821  46.090  20.427  1.00 28.48           C  
ATOM   1954  C   SER B 254     -12.759  47.179  20.535  1.00 28.48           C  
ATOM   1955  CB  SER B 254     -15.087  46.526  21.165  1.00 28.48           C  
ATOM   1956  O   SER B 254     -12.964  48.302  20.071  1.00 28.48           O  
ATOM   1957  OG  SER B 254     -14.804  46.816  22.523  1.00 28.48           O  
ATOM   1958  N   ASN B 255     -11.788  46.993  21.434  1.00 25.86           N  
ATOM   1959  CA  ASN B 255     -11.198  48.256  21.863  1.00 25.86           C  
ATOM   1960  C   ASN B 255     -10.337  48.874  20.764  1.00 25.86           C  
ATOM   1961  CB  ASN B 255     -10.373  48.059  23.136  1.00 25.86           C  
ATOM   1962  O   ASN B 255      -9.426  49.653  21.048  1.00 25.86           O  
ATOM   1963  CG  ASN B 255     -11.192  48.248  24.398  1.00 25.86           C  
ATOM   1964  ND2 ASN B 255     -10.659  47.791  25.525  1.00 25.86           N  
ATOM   1965  OD1 ASN B 255     -12.295  48.799  24.360  1.00 25.86           O  
ATOM   1966  N   TYR B 256     -10.536  48.450  19.489  1.00 25.92           N  
ATOM   1967  CA  TYR B 256      -9.616  49.142  18.594  1.00 25.92           C  
ATOM   1968  C   TYR B 256      -9.947  50.627  18.511  1.00 25.92           C  
ATOM   1969  CB  TYR B 256      -9.656  48.519  17.195  1.00 25.92           C  
ATOM   1970  O   TYR B 256      -9.447  51.333  17.633  1.00 25.92           O  
ATOM   1971  CG  TYR B 256      -8.603  47.462  16.970  1.00 25.92           C  
ATOM   1972  CD1 TYR B 256      -7.324  47.807  16.537  1.00 25.92           C  
ATOM   1973  CD2 TYR B 256      -8.883  46.118  17.189  1.00 25.92           C  
ATOM   1974  CE1 TYR B 256      -6.350  46.836  16.326  1.00 25.92           C  
ATOM   1975  CE2 TYR B 256      -7.917  45.139  16.981  1.00 25.92           C  
ATOM   1976  OH  TYR B 256      -5.696  44.541  16.344  1.00 25.92           O  
ATOM   1977  CZ  TYR B 256      -6.656  45.507  16.551  1.00 25.92           C  
ATOM   1978  N   SER B 257     -10.734  51.232  19.437  1.00 26.53           N  
ATOM   1979  CA  SER B 257     -11.232  52.565  19.116  1.00 26.53           C  
ATOM   1980  C   SER B 257     -10.093  53.576  19.028  1.00 26.53           C  
ATOM   1981  CB  SER B 257     -12.251  53.023  20.160  1.00 26.53           C  
ATOM   1982  O   SER B 257     -10.324  54.759  18.769  1.00 26.53           O  
ATOM   1983  OG  SER B 257     -11.652  53.117  21.441  1.00 26.53           O  
ATOM   1984  N   GLU B 258      -8.866  53.307  19.459  1.00 27.33           N  
ATOM   1985  CA  GLU B 258      -8.133  54.503  19.862  1.00 27.33           C  
ATOM   1986  C   GLU B 258      -7.807  55.382  18.659  1.00 27.33           C  
ATOM   1987  CB  GLU B 258      -6.847  54.123  20.600  1.00 27.33           C  
ATOM   1988  O   GLU B 258      -6.867  56.179  18.702  1.00 27.33           O  
ATOM   1989  CG  GLU B 258      -6.909  54.353  22.103  1.00 27.33           C  
ATOM   1990  CD  GLU B 258      -5.631  53.955  22.824  1.00 27.33           C  
ATOM   1991  OE1 GLU B 258      -5.515  54.218  24.043  1.00 27.33           O  
ATOM   1992  OE2 GLU B 258      -4.738  53.377  22.165  1.00 27.33           O  
ATOM   1993  N   GLY B 259      -8.586  55.359  17.545  1.00 26.21           N  
ATOM   1994  CA  GLY B 259      -8.081  56.230  16.496  1.00 26.21           C  
ATOM   1995  C   GLY B 259      -8.111  57.699  16.874  1.00 26.21           C  
ATOM   1996  O   GLY B 259      -7.663  58.553  16.106  1.00 26.21           O  
ATOM   1997  N   TRP B 260      -9.003  58.172  17.776  1.00 27.89           N  
ATOM   1998  CA  TRP B 260      -9.427  59.534  17.469  1.00 27.89           C  
ATOM   1999  C   TRP B 260      -8.284  60.521  17.683  1.00 27.89           C  
ATOM   2000  CB  TRP B 260     -10.629  59.930  18.331  1.00 27.89           C  
ATOM   2001  O   TRP B 260      -8.056  61.405  16.854  1.00 27.89           O  
ATOM   2002  CG  TRP B 260     -11.954  59.571  17.729  1.00 27.89           C  
ATOM   2003  CD1 TRP B 260     -12.616  58.381  17.845  1.00 27.89           C  
ATOM   2004  CD2 TRP B 260     -12.777  60.411  16.913  1.00 27.89           C  
ATOM   2005  CE2 TRP B 260     -13.925  59.663  16.569  1.00 27.89           C  
ATOM   2006  CE3 TRP B 260     -12.655  61.724  16.439  1.00 27.89           C  
ATOM   2007  NE1 TRP B 260     -13.802  58.430  17.150  1.00 27.89           N  
ATOM   2008  CH2 TRP B 260     -14.801  61.473  15.322  1.00 27.89           C  
ATOM   2009  CZ2 TRP B 260     -14.946  60.187  15.772  1.00 27.89           C  
ATOM   2010  CZ3 TRP B 260     -13.671  62.243  15.646  1.00 27.89           C  
ATOM   2011  N   HIS B 261      -7.923  60.971  18.967  1.00 23.06           N  
ATOM   2012  CA  HIS B 261      -7.801  62.372  19.352  1.00 23.06           C  
ATOM   2013  C   HIS B 261      -6.381  62.883  19.129  1.00 23.06           C  
ATOM   2014  CB  HIS B 261      -8.203  62.563  20.816  1.00 23.06           C  
ATOM   2015  O   HIS B 261      -6.036  63.983  19.567  1.00 23.06           O  
ATOM   2016  CG  HIS B 261      -9.527  63.237  20.991  1.00 23.06           C  
ATOM   2017  CD2 HIS B 261     -10.768  62.727  21.172  1.00 23.06           C  
ATOM   2018  ND1 HIS B 261      -9.669  64.608  20.988  1.00 23.06           N  
ATOM   2019  CE1 HIS B 261     -10.945  64.912  21.161  1.00 23.06           C  
ATOM   2020  NE2 HIS B 261     -11.632  63.789  21.275  1.00 23.06           N  
ATOM   2021  N   ILE B 262      -5.498  62.301  18.315  1.00 25.00           N  
ATOM   2022  CA  ILE B 262      -4.219  63.001  18.358  1.00 25.00           C  
ATOM   2023  C   ILE B 262      -4.386  64.417  17.811  1.00 25.00           C  
ATOM   2024  CB  ILE B 262      -3.133  62.244  17.561  1.00 25.00           C  
ATOM   2025  O   ILE B 262      -4.653  64.602  16.622  1.00 25.00           O  
ATOM   2026  CG1 ILE B 262      -2.947  60.830  18.122  1.00 25.00           C  
ATOM   2027  CG2 ILE B 262      -1.812  63.018  17.577  1.00 25.00           C  
ATOM   2028  CD1 ILE B 262      -2.056  59.937  17.269  1.00 25.00           C  
ATOM   2029  N   SER B 263      -5.324  65.265  18.443  1.00 21.17           N  
ATOM   2030  CA  SER B 263      -4.987  66.674  18.272  1.00 21.17           C  
ATOM   2031  C   SER B 263      -3.733  67.043  19.057  1.00 21.17           C  
ATOM   2032  CB  SER B 263      -6.153  67.562  18.710  1.00 21.17           C  
ATOM   2033  O   SER B 263      -3.544  66.584  20.185  1.00 21.17           O  
ATOM   2034  OG  SER B 263      -6.074  68.836  18.095  1.00 21.17           O  
TER    2035      SER B 263                                                      
ATOM   2036  N   MET C   1      -8.803  -4.223  67.227  1.00 19.03           N  
ATOM   2037  CA  MET C   1      -7.887  -3.982  68.339  1.00 19.03           C  
ATOM   2038  C   MET C   1      -6.869  -2.904  67.980  1.00 19.03           C  
ATOM   2039  CB  MET C   1      -7.166  -5.272  68.732  1.00 19.03           C  
ATOM   2040  O   MET C   1      -6.641  -2.627  66.802  1.00 19.03           O  
ATOM   2041  CG  MET C   1      -6.931  -5.411  70.227  1.00 19.03           C  
ATOM   2042  SD  MET C   1      -6.097  -6.986  70.664  1.00 19.03           S  
ATOM   2043  CE  MET C   1      -5.765  -6.695  72.424  1.00 19.03           C  
ATOM   2044  N   LEU C   2      -6.026  -2.278  69.008  1.00 19.70           N  
ATOM   2045  CA  LEU C   2      -5.446  -1.049  69.537  1.00 19.70           C  
ATOM   2046  C   LEU C   2      -4.090  -0.768  68.897  1.00 19.70           C  
ATOM   2047  CB  LEU C   2      -5.297  -1.137  71.058  1.00 19.70           C  
ATOM   2048  O   LEU C   2      -3.101  -1.432  69.212  1.00 19.70           O  
ATOM   2049  CG  LEU C   2      -6.325  -0.365  71.886  1.00 19.70           C  
ATOM   2050  CD1 LEU C   2      -6.957  -1.278  72.931  1.00 19.70           C  
ATOM   2051  CD2 LEU C   2      -5.677   0.847  72.548  1.00 19.70           C  
ATOM   2052  N   THR C   3      -4.033  -0.682  67.535  1.00 18.34           N  
ATOM   2053  CA  THR C   3      -2.805  -0.987  66.810  1.00 18.34           C  
ATOM   2054  C   THR C   3      -1.790   0.141  66.967  1.00 18.34           C  
ATOM   2055  CB  THR C   3      -3.085  -1.226  65.314  1.00 18.34           C  
ATOM   2056  O   THR C   3      -2.059   1.283  66.589  1.00 18.34           O  
ATOM   2057  CG2 THR C   3      -3.038  -2.712  64.976  1.00 18.34           C  
ATOM   2058  OG1 THR C   3      -4.383  -0.714  64.989  1.00 18.34           O  
ATOM   2059  N   PHE C   4      -0.773   0.153  68.016  1.00 21.14           N  
ATOM   2060  CA  PHE C   4       0.098   1.008  68.814  1.00 21.14           C  
ATOM   2061  C   PHE C   4       1.298   1.472  67.997  1.00 21.14           C  
ATOM   2062  CB  PHE C   4       0.571   0.272  70.071  1.00 21.14           C  
ATOM   2063  O   PHE C   4       2.149   2.209  68.499  1.00 21.14           O  
ATOM   2064  CG  PHE C   4      -0.219   0.611  71.306  1.00 21.14           C  
ATOM   2065  CD1 PHE C   4       0.134   1.697  72.098  1.00 21.14           C  
ATOM   2066  CD2 PHE C   4      -1.316  -0.157  71.676  1.00 21.14           C  
ATOM   2067  CE1 PHE C   4      -0.595   2.013  73.242  1.00 21.14           C  
ATOM   2068  CE2 PHE C   4      -2.049   0.153  72.817  1.00 21.14           C  
ATOM   2069  CZ  PHE C   4      -1.687   1.238  73.600  1.00 21.14           C  
ATOM   2070  N   MET C   5       1.610   1.139  66.759  1.00 18.62           N  
ATOM   2071  CA  MET C   5       3.026   0.789  66.706  1.00 18.62           C  
ATOM   2072  C   MET C   5       3.891   2.040  66.588  1.00 18.62           C  
ATOM   2073  CB  MET C   5       3.305  -0.152  65.534  1.00 18.62           C  
ATOM   2074  O   MET C   5       5.033   2.056  67.050  1.00 18.62           O  
ATOM   2075  CG  MET C   5       2.948  -1.603  65.814  1.00 18.62           C  
ATOM   2076  SD  MET C   5       4.160  -2.778  65.095  1.00 18.62           S  
ATOM   2077  CE  MET C   5       4.570  -3.756  66.568  1.00 18.62           C  
ATOM   2078  N   ALA C   6       3.586   3.228  65.848  1.00 19.64           N  
ATOM   2079  CA  ALA C   6       4.600   3.386  64.808  1.00 19.64           C  
ATOM   2080  C   ALA C   6       5.783   4.206  65.315  1.00 19.64           C  
ATOM   2081  CB  ALA C   6       3.994   4.043  63.570  1.00 19.64           C  
ATOM   2082  O   ALA C   6       5.624   5.062  66.189  1.00 19.64           O  
ATOM   2083  N   SER C   7       7.017   4.211  64.780  1.00 20.22           N  
ATOM   2084  CA  SER C   7       8.404   4.190  65.235  1.00 20.22           C  
ATOM   2085  C   SER C   7       8.937   5.603  65.446  1.00 20.22           C  
ATOM   2086  CB  SER C   7       9.287   3.448  64.231  1.00 20.22           C  
ATOM   2087  O   SER C   7       9.433   5.930  66.526  1.00 20.22           O  
ATOM   2088  OG  SER C   7      10.653   3.547  64.594  1.00 20.22           O  
ATOM   2089  N   ASP C   8       9.766   6.278  64.538  1.00 20.57           N  
ATOM   2090  CA  ASP C   8      11.204   6.460  64.709  1.00 20.57           C  
ATOM   2091  C   ASP C   8      11.541   7.919  65.010  1.00 20.57           C  
ATOM   2092  CB  ASP C   8      11.956   5.994  63.460  1.00 20.57           C  
ATOM   2093  O   ASP C   8      12.225   8.213  65.993  1.00 20.57           O  
ATOM   2094  CG  ASP C   8      12.486   4.577  63.582  1.00 20.57           C  
ATOM   2095  OD1 ASP C   8      12.582   4.056  64.715  1.00 20.57           O  
ATOM   2096  OD2 ASP C   8      12.814   3.975  62.536  1.00 20.57           O  
ATOM   2097  N   SER C   9      11.991   8.837  63.998  1.00 21.19           N  
ATOM   2098  CA  SER C   9      13.391   9.226  63.861  1.00 21.19           C  
ATOM   2099  C   SER C   9      13.624  10.642  64.377  1.00 21.19           C  
ATOM   2100  CB  SER C   9      13.835   9.127  62.401  1.00 21.19           C  
ATOM   2101  O   SER C   9      14.384  10.845  65.326  1.00 21.19           O  
ATOM   2102  OG  SER C   9      13.136  10.062  61.598  1.00 21.19           O  
ATOM   2103  N   GLU C  10      13.915  11.732  63.480  1.00 21.01           N  
ATOM   2104  CA  GLU C  10      15.145  12.493  63.283  1.00 21.01           C  
ATOM   2105  C   GLU C  10      15.046  13.877  63.919  1.00 21.01           C  
ATOM   2106  CB  GLU C  10      15.465  12.621  61.791  1.00 21.01           C  
ATOM   2107  O   GLU C  10      13.946  14.391  64.132  1.00 21.01           O  
ATOM   2108  CG  GLU C  10      16.365  11.516  61.258  1.00 21.01           C  
ATOM   2109  CD  GLU C  10      16.841  11.763  59.836  1.00 21.01           C  
ATOM   2110  OE1 GLU C  10      17.771  11.062  59.376  1.00 21.01           O  
ATOM   2111  OE2 GLU C  10      16.282  12.667  59.176  1.00 21.01           O  
ATOM   2112  N   GLU C  11      16.199  14.710  64.113  1.00 22.32           N  
ATOM   2113  CA  GLU C  11      16.924  15.603  65.012  1.00 22.32           C  
ATOM   2114  C   GLU C  11      16.568  17.062  64.745  1.00 22.32           C  
ATOM   2115  CB  GLU C  11      18.434  15.396  64.874  1.00 22.32           C  
ATOM   2116  O   GLU C  11      16.531  17.877  65.670  1.00 22.32           O  
ATOM   2117  CG  GLU C  11      19.114  14.947  66.159  1.00 22.32           C  
ATOM   2118  CD  GLU C  11      20.598  14.665  65.986  1.00 22.32           C  
ATOM   2119  OE1 GLU C  11      21.285  14.391  66.996  1.00 22.32           O  
ATOM   2120  OE2 GLU C  11      21.077  14.718  64.832  1.00 22.32           O  
ATOM   2121  N   GLU C  12      16.382  17.558  63.497  1.00 21.30           N  
ATOM   2122  CA  GLU C  12      17.304  18.594  63.042  1.00 21.30           C  
ATOM   2123  C   GLU C  12      16.967  19.945  63.666  1.00 21.30           C  
ATOM   2124  CB  GLU C  12      17.284  18.700  61.515  1.00 21.30           C  
ATOM   2125  O   GLU C  12      15.847  20.156  64.136  1.00 21.30           O  
ATOM   2126  CG  GLU C  12      18.625  18.400  60.861  1.00 21.30           C  
ATOM   2127  CD  GLU C  12      18.577  18.457  59.342  1.00 21.30           C  
ATOM   2128  OE1 GLU C  12      19.642  18.329  58.696  1.00 21.30           O  
ATOM   2129  OE2 GLU C  12      17.466  18.632  58.794  1.00 21.30           O  
ATOM   2130  N   VAL C  13      17.525  21.117  63.168  1.00 22.32           N  
ATOM   2131  CA  VAL C  13      18.497  22.171  63.441  1.00 22.32           C  
ATOM   2132  C   VAL C  13      17.791  23.523  63.497  1.00 22.32           C  
ATOM   2133  CB  VAL C  13      19.618  22.198  62.377  1.00 22.32           C  
ATOM   2134  O   VAL C  13      18.378  24.519  63.927  1.00 22.32           O  
ATOM   2135  CG1 VAL C  13      20.640  23.287  62.698  1.00 22.32           C  
ATOM   2136  CG2 VAL C  13      20.298  20.833  62.284  1.00 22.32           C  
ATOM   2137  N   CYS C  14      16.492  23.667  63.273  1.00 19.09           N  
ATOM   2138  CA  CYS C  14      16.201  24.799  62.400  1.00 19.09           C  
ATOM   2139  C   CYS C  14      16.358  26.118  63.147  1.00 19.09           C  
ATOM   2140  CB  CYS C  14      14.785  24.689  61.834  1.00 19.09           C  
ATOM   2141  O   CYS C  14      15.867  26.265  64.268  1.00 19.09           O  
ATOM   2142  SG  CYS C  14      14.654  23.586  60.410  1.00 19.09           S  
ATOM   2143  N   ASP C  15      16.986  27.159  62.547  1.00 20.51           N  
ATOM   2144  CA  ASP C  15      17.892  28.274  62.805  1.00 20.51           C  
ATOM   2145  C   ASP C  15      17.118  29.530  63.200  1.00 20.51           C  
ATOM   2146  CB  ASP C  15      18.760  28.555  61.578  1.00 20.51           C  
ATOM   2147  O   ASP C  15      17.436  30.172  64.203  1.00 20.51           O  
ATOM   2148  CG  ASP C  15      20.245  28.574  61.893  1.00 20.51           C  
ATOM   2149  OD1 ASP C  15      20.618  28.455  63.080  1.00 20.51           O  
ATOM   2150  OD2 ASP C  15      21.050  28.711  60.947  1.00 20.51           O  
ATOM   2151  N   GLU C  16      16.618  30.369  62.247  1.00 20.60           N  
ATOM   2152  CA  GLU C  16      17.141  31.717  62.047  1.00 20.60           C  
ATOM   2153  C   GLU C  16      16.288  32.753  62.774  1.00 20.60           C  
ATOM   2154  CB  GLU C  16      17.216  32.050  60.555  1.00 20.60           C  
ATOM   2155  O   GLU C  16      15.160  32.463  63.178  1.00 20.60           O  
ATOM   2156  CG  GLU C  16      18.527  32.697  60.134  1.00 20.60           C  
ATOM   2157  CD  GLU C  16      18.623  32.942  58.637  1.00 20.60           C  
ATOM   2158  OE1 GLU C  16      19.588  33.601  58.190  1.00 20.60           O  
ATOM   2159  OE2 GLU C  16      17.724  32.471  57.905  1.00 20.60           O  
ATOM   2160  N   ARG C  17      15.735  33.788  62.053  1.00 21.42           N  
ATOM   2161  CA  ARG C  17      16.124  35.194  62.020  1.00 21.42           C  
ATOM   2162  C   ARG C  17      15.137  36.054  62.802  1.00 21.42           C  
ATOM   2163  CB  ARG C  17      16.221  35.691  60.576  1.00 21.42           C  
ATOM   2164  O   ARG C  17      14.053  35.591  63.165  1.00 21.42           O  
ATOM   2165  CG  ARG C  17      17.559  35.401  59.913  1.00 21.42           C  
ATOM   2166  CD  ARG C  17      17.656  36.039  58.535  1.00 21.42           C  
ATOM   2167  NE  ARG C  17      19.041  36.139  58.084  1.00 21.42           N  
ATOM   2168  NH1 ARG C  17      18.508  36.689  55.904  1.00 21.42           N  
ATOM   2169  NH2 ARG C  17      20.703  36.510  56.542  1.00 21.42           N  
ATOM   2170  CZ  ARG C  17      19.414  36.446  56.844  1.00 21.42           C  
ATOM   2171  N   THR C  18      14.615  37.290  62.292  1.00 22.18           N  
ATOM   2172  CA  THR C  18      14.942  38.689  62.543  1.00 22.18           C  
ATOM   2173  C   THR C  18      13.772  39.407  63.210  1.00 22.18           C  
ATOM   2174  CB  THR C  18      15.319  39.418  61.240  1.00 22.18           C  
ATOM   2175  O   THR C  18      12.661  38.874  63.267  1.00 22.18           O  
ATOM   2176  CG2 THR C  18      16.828  39.402  61.018  1.00 22.18           C  
ATOM   2177  OG1 THR C  18      14.678  38.770  60.134  1.00 22.18           O  
ATOM   2178  N   SER C  19      13.245  40.760  62.681  1.00 19.97           N  
ATOM   2179  CA  SER C  19      13.294  42.149  63.124  1.00 19.97           C  
ATOM   2180  C   SER C  19      11.893  42.697  63.379  1.00 19.97           C  
ATOM   2181  CB  SER C  19      14.009  43.018  62.089  1.00 19.97           C  
ATOM   2182  O   SER C  19      11.679  43.911  63.335  1.00 19.97           O  
ATOM   2183  OG  SER C  19      13.618  44.374  62.213  1.00 19.97           O  
ATOM   2184  N   LEU C  20      10.978  42.187  63.983  1.00 21.48           N  
ATOM   2185  CA  LEU C  20       9.582  42.463  63.662  1.00 21.48           C  
ATOM   2186  C   LEU C  20       9.213  43.896  64.029  1.00 21.48           C  
ATOM   2187  CB  LEU C  20       8.660  41.483  64.393  1.00 21.48           C  
ATOM   2188  O   LEU C  20       9.487  44.346  65.144  1.00 21.48           O  
ATOM   2189  CG  LEU C  20       8.533  40.087  63.782  1.00 21.48           C  
ATOM   2190  CD1 LEU C  20       7.916  39.122  64.789  1.00 21.48           C  
ATOM   2191  CD2 LEU C  20       7.704  40.136  62.503  1.00 21.48           C  
ATOM   2192  N   MET C  21       8.637  44.638  63.054  1.00 20.96           N  
ATOM   2193  CA  MET C  21       8.433  46.043  62.711  1.00 20.96           C  
ATOM   2194  C   MET C  21       7.497  46.716  63.710  1.00 20.96           C  
ATOM   2195  CB  MET C  21       7.869  46.176  61.295  1.00 20.96           C  
ATOM   2196  O   MET C  21       6.770  46.039  64.439  1.00 20.96           O  
ATOM   2197  CG  MET C  21       8.934  46.377  60.229  1.00 20.96           C  
ATOM   2198  SD  MET C  21       8.235  46.985  58.645  1.00 20.96           S  
ATOM   2199  CE  MET C  21       9.761  47.220  57.691  1.00 20.96           C  
ATOM   2200  N   SER C  22       6.884  47.978  63.317  1.00 20.60           N  
ATOM   2201  CA  SER C  22       6.938  49.331  63.861  1.00 20.60           C  
ATOM   2202  C   SER C  22       5.619  49.715  64.522  1.00 20.60           C  
ATOM   2203  CB  SER C  22       7.279  50.338  62.761  1.00 20.60           C  
ATOM   2204  O   SER C  22       5.588  50.574  65.406  1.00 20.60           O  
ATOM   2205  OG  SER C  22       8.612  50.799  62.897  1.00 20.60           O  
ATOM   2206  N   ALA C  23       4.556  49.380  63.884  1.00 21.72           N  
ATOM   2207  CA  ALA C  23       3.625  50.480  63.647  1.00 21.72           C  
ATOM   2208  C   ALA C  23       2.945  50.913  64.942  1.00 21.72           C  
ATOM   2209  CB  ALA C  23       2.579  50.077  62.610  1.00 21.72           C  
ATOM   2210  O   ALA C  23       2.665  50.083  65.811  1.00 21.72           O  
ATOM   2211  N   GLU C  24       2.504  52.249  64.943  1.00 21.68           N  
ATOM   2212  CA  GLU C  24       2.421  53.339  65.911  1.00 21.68           C  
ATOM   2213  C   GLU C  24       1.105  53.294  66.682  1.00 21.68           C  
ATOM   2214  CB  GLU C  24       2.575  54.692  65.211  1.00 21.68           C  
ATOM   2215  O   GLU C  24       0.067  52.926  66.127  1.00 21.68           O  
ATOM   2216  CG  GLU C  24       3.247  55.754  66.069  1.00 21.68           C  
ATOM   2217  CD  GLU C  24       3.666  56.985  65.281  1.00 21.68           C  
ATOM   2218  OE1 GLU C  24       3.568  58.112  65.817  1.00 21.68           O  
ATOM   2219  OE2 GLU C  24       4.096  56.821  64.117  1.00 21.68           O  
ATOM   2220  N   SER C  25       1.100  53.830  67.883  1.00 22.71           N  
ATOM   2221  CA  SER C  25       0.298  53.541  69.067  1.00 22.71           C  
ATOM   2222  C   SER C  25      -1.099  54.140  68.949  1.00 22.71           C  
ATOM   2223  CB  SER C  25       0.986  54.075  70.324  1.00 22.71           C  
ATOM   2224  O   SER C  25      -2.098  53.439  69.125  1.00 22.71           O  
ATOM   2225  OG  SER C  25       1.609  55.321  70.065  1.00 22.71           O  
ATOM   2226  N   PRO C  26      -1.323  55.316  69.527  1.00 22.97           N  
ATOM   2227  CA  PRO C  26      -2.173  55.364  70.719  1.00 22.97           C  
ATOM   2228  C   PRO C  26      -3.534  56.002  70.448  1.00 22.97           C  
ATOM   2229  CB  PRO C  26      -1.358  56.212  71.699  1.00 22.97           C  
ATOM   2230  O   PRO C  26      -4.547  55.561  70.997  1.00 22.97           O  
ATOM   2231  CG  PRO C  26      -0.374  56.944  70.844  1.00 22.97           C  
ATOM   2232  CD  PRO C  26      -0.538  56.481  69.425  1.00 22.97           C  
ATOM   2233  N   THR C  27      -3.607  57.098  69.546  1.00 21.06           N  
ATOM   2234  CA  THR C  27      -3.995  58.253  70.346  1.00 21.06           C  
ATOM   2235  C   THR C  27      -5.498  58.247  70.611  1.00 21.06           C  
ATOM   2236  CB  THR C  27      -3.599  59.571  69.654  1.00 21.06           C  
ATOM   2237  O   THR C  27      -6.276  57.754  69.792  1.00 21.06           O  
ATOM   2238  CG2 THR C  27      -2.447  60.252  70.386  1.00 21.06           C  
ATOM   2239  OG1 THR C  27      -3.197  59.294  68.307  1.00 21.06           O  
ATOM   2240  N   PRO C  28      -5.969  59.136  71.580  1.00 23.34           N  
ATOM   2241  CA  PRO C  28      -6.955  59.129  72.663  1.00 23.34           C  
ATOM   2242  C   PRO C  28      -8.309  59.687  72.231  1.00 23.34           C  
ATOM   2243  CB  PRO C  28      -6.313  60.020  73.730  1.00 23.34           C  
ATOM   2244  O   PRO C  28      -9.350  59.110  72.555  1.00 23.34           O  
ATOM   2245  CG  PRO C  28      -5.358  60.889  72.978  1.00 23.34           C  
ATOM   2246  CD  PRO C  28      -5.348  60.455  71.540  1.00 23.34           C  
ATOM   2247  N   ARG C  29      -8.335  60.962  71.651  1.00 21.75           N  
ATOM   2248  CA  ARG C  29      -8.945  61.925  72.563  1.00 21.75           C  
ATOM   2249  C   ARG C  29     -10.456  61.980  72.371  1.00 21.75           C  
ATOM   2250  CB  ARG C  29      -8.339  63.315  72.361  1.00 21.75           C  
ATOM   2251  O   ARG C  29     -11.213  61.922  73.342  1.00 21.75           O  
ATOM   2252  CG  ARG C  29      -7.223  63.650  73.338  1.00 21.75           C  
ATOM   2253  CD  ARG C  29      -6.738  65.083  73.171  1.00 21.75           C  
ATOM   2254  NE  ARG C  29      -5.678  65.407  74.121  1.00 21.75           N  
ATOM   2255  NH1 ARG C  29      -4.739  67.071  72.822  1.00 21.75           N  
ATOM   2256  NH2 ARG C  29      -3.833  66.556  74.865  1.00 21.75           N  
ATOM   2257  CZ  ARG C  29      -4.752  66.344  73.934  1.00 21.75           C  
ATOM   2258  N   SER C  30     -10.941  62.930  71.456  1.00 20.79           N  
ATOM   2259  CA  SER C  30     -11.691  64.085  71.939  1.00 20.79           C  
ATOM   2260  C   SER C  30     -13.193  63.828  71.889  1.00 20.79           C  
ATOM   2261  CB  SER C  30     -11.349  65.329  71.118  1.00 20.79           C  
ATOM   2262  O   SER C  30     -13.687  63.180  70.964  1.00 20.79           O  
ATOM   2263  OG  SER C  30     -12.024  65.309  69.871  1.00 20.79           O  
ATOM   2264  N   CYS C  31     -13.924  64.067  72.985  1.00 24.93           N  
ATOM   2265  CA  CYS C  31     -15.235  63.694  73.505  1.00 24.93           C  
ATOM   2266  C   CYS C  31     -16.344  64.441  72.775  1.00 24.93           C  
ATOM   2267  CB  CYS C  31     -15.317  63.979  75.004  1.00 24.93           C  
ATOM   2268  O   CYS C  31     -17.356  63.846  72.399  1.00 24.93           O  
ATOM   2269  SG  CYS C  31     -15.129  62.509  76.037  1.00 24.93           S  
ATOM   2270  N   GLN C  32     -16.346  65.891  72.778  1.00 23.96           N  
ATOM   2271  CA  GLN C  32     -17.360  66.532  73.609  1.00 23.96           C  
ATOM   2272  C   GLN C  32     -18.663  66.722  72.838  1.00 23.96           C  
ATOM   2273  CB  GLN C  32     -16.856  67.880  74.127  1.00 23.96           C  
ATOM   2274  O   GLN C  32     -19.735  66.348  73.320  1.00 23.96           O  
ATOM   2275  CG  GLN C  32     -17.236  68.164  75.574  1.00 23.96           C  
ATOM   2276  CD  GLN C  32     -16.337  69.197  76.226  1.00 23.96           C  
ATOM   2277  NE2 GLN C  32     -16.641  69.547  77.471  1.00 23.96           N  
ATOM   2278  OE1 GLN C  32     -15.375  69.675  75.617  1.00 23.96           O  
ATOM   2279  N   GLU C  33     -19.192  68.083  72.608  1.00 23.31           N  
ATOM   2280  CA  GLU C  33     -20.255  68.887  73.202  1.00 23.31           C  
ATOM   2281  C   GLU C  33     -21.419  69.068  72.232  1.00 23.31           C  
ATOM   2282  CB  GLU C  33     -19.717  70.253  73.638  1.00 23.31           C  
ATOM   2283  O   GLU C  33     -21.224  69.071  71.015  1.00 23.31           O  
ATOM   2284  CG  GLU C  33     -19.895  70.538  75.122  1.00 23.31           C  
ATOM   2285  CD  GLU C  33     -19.131  71.765  75.593  1.00 23.31           C  
ATOM   2286  OE1 GLU C  33     -19.291  72.167  76.768  1.00 23.31           O  
ATOM   2287  OE2 GLU C  33     -18.365  72.330  74.780  1.00 23.31           O  
ATOM   2288  N   GLY C  34     -22.764  69.268  72.774  1.00 25.80           N  
ATOM   2289  CA  GLY C  34     -24.203  69.186  72.580  1.00 25.80           C  
ATOM   2290  C   GLY C  34     -24.764  70.347  71.780  1.00 25.80           C  
ATOM   2291  O   GLY C  34     -25.784  70.205  71.103  1.00 25.80           O  
ATOM   2292  N   ARG C  35     -24.361  71.646  72.059  1.00 24.98           N  
ATOM   2293  CA  ARG C  35     -25.386  72.590  72.492  1.00 24.98           C  
ATOM   2294  C   ARG C  35     -26.292  72.986  71.332  1.00 24.98           C  
ATOM   2295  CB  ARG C  35     -24.743  73.837  73.104  1.00 24.98           C  
ATOM   2296  O   ARG C  35     -26.034  72.621  70.183  1.00 24.98           O  
ATOM   2297  CG  ARG C  35     -25.543  74.445  74.246  1.00 24.98           C  
ATOM   2298  CD  ARG C  35     -24.758  75.532  74.968  1.00 24.98           C  
ATOM   2299  NE  ARG C  35     -25.558  76.173  76.008  1.00 24.98           N  
ATOM   2300  NH1 ARG C  35     -23.749  76.793  77.305  1.00 24.98           N  
ATOM   2301  NH2 ARG C  35     -25.879  77.311  77.977  1.00 24.98           N  
ATOM   2302  CZ  ARG C  35     -25.060  76.757  77.094  1.00 24.98           C  
ATOM   2303  N   GLN C  36     -26.689  74.442  71.195  1.00 24.56           N  
ATOM   2304  CA  GLN C  36     -27.824  75.351  71.319  1.00 24.56           C  
ATOM   2305  C   GLN C  36     -28.245  75.895  69.957  1.00 24.56           C  
ATOM   2306  CB  GLN C  36     -27.486  76.506  72.264  1.00 24.56           C  
ATOM   2307  O   GLN C  36     -29.338  76.445  69.813  1.00 24.56           O  
ATOM   2308  CG  GLN C  36     -28.087  76.358  73.655  1.00 24.56           C  
ATOM   2309  CD  GLN C  36     -27.656  77.464  74.601  1.00 24.56           C  
ATOM   2310  NE2 GLN C  36     -27.955  77.295  75.885  1.00 24.56           N  
ATOM   2311  OE1 GLN C  36     -27.060  78.460  74.181  1.00 24.56           O  
ATOM   2312  N   GLY C  37     -27.669  75.631  68.764  1.00 22.77           N  
ATOM   2313  CA  GLY C  37     -27.373  76.817  67.977  1.00 22.77           C  
ATOM   2314  C   GLY C  37     -28.612  77.470  67.394  1.00 22.77           C  
ATOM   2315  O   GLY C  37     -29.300  76.876  66.561  1.00 22.77           O  
ATOM   2316  N   PRO C  38     -29.410  78.331  68.223  1.00 28.55           N  
ATOM   2317  CA  PRO C  38     -30.732  78.731  67.735  1.00 28.55           C  
ATOM   2318  C   PRO C  38     -30.658  79.692  66.551  1.00 28.55           C  
ATOM   2319  CB  PRO C  38     -31.366  79.411  68.951  1.00 28.55           C  
ATOM   2320  O   PRO C  38     -31.692  80.135  66.044  1.00 28.55           O  
ATOM   2321  CG  PRO C  38     -30.209  79.847  69.791  1.00 28.55           C  
ATOM   2322  CD  PRO C  38     -28.947  79.303  69.184  1.00 28.55           C  
ATOM   2323  N   GLU C  39     -29.414  80.215  66.187  1.00 22.23           N  
ATOM   2324  CA  GLU C  39     -29.331  81.669  66.082  1.00 22.23           C  
ATOM   2325  C   GLU C  39     -30.259  82.197  64.992  1.00 22.23           C  
ATOM   2326  CB  GLU C  39     -27.891  82.107  65.806  1.00 22.23           C  
ATOM   2327  O   GLU C  39     -31.045  83.116  65.230  1.00 22.23           O  
ATOM   2328  CG  GLU C  39     -27.074  82.365  67.063  1.00 22.23           C  
ATOM   2329  CD  GLU C  39     -25.813  83.174  66.805  1.00 22.23           C  
ATOM   2330  OE1 GLU C  39     -25.385  83.934  67.703  1.00 22.23           O  
ATOM   2331  OE2 GLU C  39     -25.250  83.048  65.695  1.00 22.23           O  
ATOM   2332  N   ASP C  40     -29.657  82.713  63.852  1.00 21.84           N  
ATOM   2333  CA  ASP C  40     -29.359  84.108  63.544  1.00 21.84           C  
ATOM   2334  C   ASP C  40     -30.311  84.653  62.482  1.00 21.84           C  
ATOM   2335  CB  ASP C  40     -27.909  84.256  63.077  1.00 21.84           C  
ATOM   2336  O   ASP C  40     -30.896  85.724  62.656  1.00 21.84           O  
ATOM   2337  CG  ASP C  40     -26.990  84.798  64.158  1.00 21.84           C  
ATOM   2338  OD1 ASP C  40     -27.489  85.299  65.188  1.00 21.84           O  
ATOM   2339  OD2 ASP C  40     -25.755  84.726  63.976  1.00 21.84           O  
ATOM   2340  N   GLY C  41     -29.805  84.715  61.213  1.00 21.10           N  
ATOM   2341  CA  GLY C  41     -29.368  85.949  60.578  1.00 21.10           C  
ATOM   2342  C   GLY C  41     -30.410  86.544  59.650  1.00 21.10           C  
ATOM   2343  O   GLY C  41     -31.577  86.146  59.681  1.00 21.10           O  
ATOM   2344  N   GLU C  42     -30.085  86.509  58.314  1.00 22.09           N  
ATOM   2345  CA  GLU C  42     -29.603  87.578  57.444  1.00 22.09           C  
ATOM   2346  C   GLU C  42     -30.729  88.135  56.577  1.00 22.09           C  
ATOM   2347  CB  GLU C  42     -28.458  87.076  56.560  1.00 22.09           C  
ATOM   2348  O   GLU C  42     -31.747  87.471  56.372  1.00 22.09           O  
ATOM   2349  CG  GLU C  42     -27.153  87.834  56.754  1.00 22.09           C  
ATOM   2350  CD  GLU C  42     -26.007  87.280  55.922  1.00 22.09           C  
ATOM   2351  OE1 GLU C  42     -25.029  88.018  55.669  1.00 22.09           O  
ATOM   2352  OE2 GLU C  42     -26.090  86.098  55.520  1.00 22.09           O  
ATOM   2353  N   ASN C  43     -30.284  88.818  55.384  1.00 21.20           N  
ATOM   2354  CA  ASN C  43     -30.152  90.140  54.780  1.00 21.20           C  
ATOM   2355  C   ASN C  43     -31.080  90.302  53.579  1.00 21.20           C  
ATOM   2356  CB  ASN C  43     -28.701  90.400  54.368  1.00 21.20           C  
ATOM   2357  O   ASN C  43     -31.737  89.346  53.164  1.00 21.20           O  
ATOM   2358  CG  ASN C  43     -27.969  91.297  55.346  1.00 21.20           C  
ATOM   2359  ND2 ASN C  43     -26.643  91.284  55.285  1.00 21.20           N  
ATOM   2360  OD1 ASN C  43     -28.590  91.996  56.151  1.00 21.20           O  
ATOM   2361  N   THR C  44     -30.414  90.474  52.347  1.00 20.60           N  
ATOM   2362  CA  THR C  44     -30.201  91.698  51.582  1.00 20.60           C  
ATOM   2363  C   THR C  44     -31.154  91.766  50.393  1.00 20.60           C  
ATOM   2364  CB  THR C  44     -28.747  91.800  51.085  1.00 20.60           C  
ATOM   2365  O   THR C  44     -31.798  90.772  50.049  1.00 20.60           O  
ATOM   2366  CG2 THR C  44     -28.034  92.995  51.709  1.00 20.60           C  
ATOM   2367  OG1 THR C  44     -28.043  90.602  51.434  1.00 20.60           O  
ATOM   2368  N   ALA C  45     -30.506  91.819  49.127  1.00 21.74           N  
ATOM   2369  CA  ALA C  45     -30.361  92.916  48.174  1.00 21.74           C  
ATOM   2370  C   ALA C  45     -31.460  92.874  47.117  1.00 21.74           C  
ATOM   2371  CB  ALA C  45     -28.987  92.865  47.510  1.00 21.74           C  
ATOM   2372  O   ALA C  45     -32.181  91.879  47.000  1.00 21.74           O  
ATOM   2373  N   GLN C  46     -30.987  93.395  45.844  1.00 21.37           N  
ATOM   2374  CA  GLN C  46     -31.269  94.504  44.938  1.00 21.37           C  
ATOM   2375  C   GLN C  46     -32.107  94.043  43.750  1.00 21.37           C  
ATOM   2376  CB  GLN C  46     -29.967  95.140  44.448  1.00 21.37           C  
ATOM   2377  O   GLN C  46     -33.116  94.669  43.416  1.00 21.37           O  
ATOM   2378  CG  GLN C  46     -29.888  96.642  44.688  1.00 21.37           C  
ATOM   2379  CD  GLN C  46     -28.548  97.230  44.289  1.00 21.37           C  
ATOM   2380  NE2 GLN C  46     -28.551  98.501  43.900  1.00 21.37           N  
ATOM   2381  OE1 GLN C  46     -27.519  96.549  44.331  1.00 21.37           O  
ATOM   2382  N   TRP C  47     -31.364  94.004  42.555  1.00 21.89           N  
ATOM   2383  CA  TRP C  47     -31.470  95.029  41.522  1.00 21.89           C  
ATOM   2384  C   TRP C  47     -32.404  94.580  40.403  1.00 21.89           C  
ATOM   2385  CB  TRP C  47     -30.090  95.362  40.949  1.00 21.89           C  
ATOM   2386  O   TRP C  47     -33.288  95.331  39.985  1.00 21.89           O  
ATOM   2387  CG  TRP C  47     -29.315  96.353  41.765  1.00 21.89           C  
ATOM   2388  CD1 TRP C  47     -28.523  96.090  42.848  1.00 21.89           C  
ATOM   2389  CD2 TRP C  47     -29.262  97.769  41.563  1.00 21.89           C  
ATOM   2390  CE2 TRP C  47     -28.418  98.301  42.563  1.00 21.89           C  
ATOM   2391  CE3 TRP C  47     -29.846  98.639  40.634  1.00 21.89           C  
ATOM   2392  NE1 TRP C  47     -27.981  97.257  43.333  1.00 21.89           N  
ATOM   2393  CH2 TRP C  47     -28.728 100.497  41.736  1.00 21.89           C  
ATOM   2394  CZ2 TRP C  47     -28.143  99.668  42.658  1.00 21.89           C  
ATOM   2395  CZ3 TRP C  47     -29.572  99.999  40.730  1.00 21.89           C  
ATOM   2396  N   ARG C  48     -31.787  94.005  39.340  1.00 20.40           N  
ATOM   2397  CA  ARG C  48     -31.526  94.755  38.115  1.00 20.40           C  
ATOM   2398  C   ARG C  48     -32.653  94.564  37.106  1.00 20.40           C  
ATOM   2399  CB  ARG C  48     -30.192  94.330  37.498  1.00 20.40           C  
ATOM   2400  O   ARG C  48     -33.475  93.657  37.249  1.00 20.40           O  
ATOM   2401  CG  ARG C  48     -29.033  95.252  37.841  1.00 20.40           C  
ATOM   2402  CD  ARG C  48     -27.787  94.916  37.034  1.00 20.40           C  
ATOM   2403  NE  ARG C  48     -26.603  95.586  37.565  1.00 20.40           N  
ATOM   2404  NH1 ARG C  48     -25.138  93.888  37.010  1.00 20.40           N  
ATOM   2405  NH2 ARG C  48     -24.367  95.778  38.054  1.00 20.40           N  
ATOM   2406  CZ  ARG C  48     -25.372  95.083  37.542  1.00 20.40           C  
ATOM   2407  N   SER C  49     -32.215  94.279  35.839  1.00 21.59           N  
ATOM   2408  CA  SER C  49     -32.205  95.005  34.573  1.00 21.59           C  
ATOM   2409  C   SER C  49     -33.353  94.562  33.672  1.00 21.59           C  
ATOM   2410  CB  SER C  49     -30.873  94.804  33.850  1.00 21.59           C  
ATOM   2411  O   SER C  49     -34.098  95.396  33.152  1.00 21.59           O  
ATOM   2412  OG  SER C  49     -30.300  93.553  34.189  1.00 21.59           O  
ATOM   2413  N   GLN C  50     -32.947  93.777  32.659  1.00 21.08           N  
ATOM   2414  CA  GLN C  50     -32.844  94.128  31.246  1.00 21.08           C  
ATOM   2415  C   GLN C  50     -34.132  93.792  30.501  1.00 21.08           C  
ATOM   2416  CB  GLN C  50     -31.660  93.408  30.598  1.00 21.08           C  
ATOM   2417  O   GLN C  50     -34.690  92.706  30.671  1.00 21.08           O  
ATOM   2418  CG  GLN C  50     -30.895  94.262  29.596  1.00 21.08           C  
ATOM   2419  CD  GLN C  50     -29.480  93.766  29.362  1.00 21.08           C  
ATOM   2420  NE2 GLN C  50     -28.679  94.564  28.665  1.00 21.08           N  
ATOM   2421  OE1 GLN C  50     -29.110  92.674  29.805  1.00 21.08           O  
ATOM   2422  N   GLU C  51     -34.381  94.710  29.526  1.00 22.28           N  
ATOM   2423  CA  GLU C  51     -35.577  95.131  28.803  1.00 22.28           C  
ATOM   2424  C   GLU C  51     -35.950  94.124  27.719  1.00 22.28           C  
ATOM   2425  CB  GLU C  51     -35.373  96.517  28.187  1.00 22.28           C  
ATOM   2426  O   GLU C  51     -37.131  93.834  27.513  1.00 22.28           O  
ATOM   2427  CG  GLU C  51     -36.045  97.641  28.962  1.00 22.28           C  
ATOM   2428  CD  GLU C  51     -35.843  99.009  28.332  1.00 22.28           C  
ATOM   2429  OE1 GLU C  51     -36.469  99.990  28.795  1.00 22.28           O  
ATOM   2430  OE2 GLU C  51     -35.053  99.102  27.366  1.00 22.28           O  
ATOM   2431  N   ASN C  52     -34.965  93.864  26.818  1.00 23.12           N  
ATOM   2432  CA  ASN C  52     -35.209  94.387  25.478  1.00 23.12           C  
ATOM   2433  C   ASN C  52     -36.164  93.493  24.693  1.00 23.12           C  
ATOM   2434  CB  ASN C  52     -33.891  94.551  24.718  1.00 23.12           C  
ATOM   2435  O   ASN C  52     -36.356  92.326  25.040  1.00 23.12           O  
ATOM   2436  CG  ASN C  52     -33.692  95.959  24.192  1.00 23.12           C  
ATOM   2437  ND2 ASN C  52     -32.595  96.175  23.475  1.00 23.12           N  
ATOM   2438  OD1 ASN C  52     -34.518  96.845  24.428  1.00 23.12           O  
ATOM   2439  N   GLU C  53     -36.229  93.788  23.307  1.00 22.35           N  
ATOM   2440  CA  GLU C  53     -37.308  94.070  22.365  1.00 22.35           C  
ATOM   2441  C   GLU C  53     -37.649  92.838  21.531  1.00 22.35           C  
ATOM   2442  CB  GLU C  53     -36.931  95.237  21.449  1.00 22.35           C  
ATOM   2443  O   GLU C  53     -38.820  92.579  21.247  1.00 22.35           O  
ATOM   2444  CG  GLU C  53     -37.548  96.566  21.861  1.00 22.35           C  
ATOM   2445  CD  GLU C  53     -37.332  97.670  20.839  1.00 22.35           C  
ATOM   2446  OE1 GLU C  53     -37.978  98.736  20.951  1.00 22.35           O  
ATOM   2447  OE2 GLU C  53     -36.510  97.467  19.918  1.00 22.35           O  
ATOM   2448  N   GLU C  54     -36.619  92.263  20.900  1.00 23.30           N  
ATOM   2449  CA  GLU C  54     -36.650  92.383  19.446  1.00 23.30           C  
ATOM   2450  C   GLU C  54     -37.619  91.378  18.829  1.00 23.30           C  
ATOM   2451  CB  GLU C  54     -35.249  92.191  18.860  1.00 23.30           C  
ATOM   2452  O   GLU C  54     -37.924  90.349  19.436  1.00 23.30           O  
ATOM   2453  CG  GLU C  54     -34.698  93.428  18.165  1.00 23.30           C  
ATOM   2454  CD  GLU C  54     -33.274  93.250  17.664  1.00 23.30           C  
ATOM   2455  OE1 GLU C  54     -32.769  94.139  16.941  1.00 23.30           O  
ATOM   2456  OE2 GLU C  54     -32.658  92.213  17.996  1.00 23.30           O  
ATOM   2457  N   ASP C  55     -37.506  91.283  17.430  1.00 24.60           N  
ATOM   2458  CA  ASP C  55     -38.453  91.369  16.322  1.00 24.60           C  
ATOM   2459  C   ASP C  55     -38.963  89.984  15.928  1.00 24.60           C  
ATOM   2460  CB  ASP C  55     -37.807  92.054  15.116  1.00 24.60           C  
ATOM   2461  O   ASP C  55     -40.172  89.772  15.816  1.00 24.60           O  
ATOM   2462  CG  ASP C  55     -38.291  93.480  14.916  1.00 24.60           C  
ATOM   2463  OD1 ASP C  55     -39.298  93.876  15.541  1.00 24.60           O  
ATOM   2464  OD2 ASP C  55     -37.661  94.213  14.123  1.00 24.60           O  
ATOM   2465  N   GLY C  56     -38.323  89.476  14.822  1.00 23.97           N  
ATOM   2466  CA  GLY C  56     -38.976  89.273  13.540  1.00 23.97           C  
ATOM   2467  C   GLY C  56     -39.558  87.881  13.380  1.00 23.97           C  
ATOM   2468  O   GLY C  56     -39.349  87.014  14.231  1.00 23.97           O  
ATOM   2469  N   GLU C  57     -39.743  87.512  12.040  1.00 24.78           N  
ATOM   2470  CA  GLU C  57     -40.894  87.008  11.295  1.00 24.78           C  
ATOM   2471  C   GLU C  57     -40.898  85.483  11.251  1.00 24.78           C  
ATOM   2472  CB  GLU C  57     -40.905  87.576   9.874  1.00 24.78           C  
ATOM   2473  O   GLU C  57     -41.924  84.852  11.511  1.00 24.78           O  
ATOM   2474  CG  GLU C  57     -42.218  88.239   9.486  1.00 24.78           C  
ATOM   2475  CD  GLU C  57     -42.047  89.370   8.484  1.00 24.78           C  
ATOM   2476  OE1 GLU C  57     -43.058  90.004   8.107  1.00 24.78           O  
ATOM   2477  OE2 GLU C  57     -40.893  89.622   8.072  1.00 24.78           O  
ATOM   2478  N   GLU C  58     -40.118  84.961  10.314  1.00 24.99           N  
ATOM   2479  CA  GLU C  58     -40.671  84.215   9.188  1.00 24.99           C  
ATOM   2480  C   GLU C  58     -40.730  82.720   9.491  1.00 24.99           C  
ATOM   2481  CB  GLU C  58     -39.848  84.463   7.921  1.00 24.99           C  
ATOM   2482  O   GLU C  58     -39.804  82.166  10.087  1.00 24.99           O  
ATOM   2483  CG  GLU C  58     -40.636  85.111   6.792  1.00 24.99           C  
ATOM   2484  CD  GLU C  58     -39.771  85.505   5.606  1.00 24.99           C  
ATOM   2485  OE1 GLU C  58     -40.319  85.984   4.587  1.00 24.99           O  
ATOM   2486  OE2 GLU C  58     -38.535  85.331   5.695  1.00 24.99           O  
ATOM   2487  N   ASP C  59     -41.857  82.124   9.070  1.00 25.79           N  
ATOM   2488  CA  ASP C  59     -42.532  80.880   9.426  1.00 25.79           C  
ATOM   2489  C   ASP C  59     -41.799  79.672   8.848  1.00 25.79           C  
ATOM   2490  CB  ASP C  59     -43.983  80.898   8.938  1.00 25.79           C  
ATOM   2491  O   ASP C  59     -42.293  79.023   7.923  1.00 25.79           O  
ATOM   2492  CG  ASP C  59     -44.922  80.121   9.842  1.00 25.79           C  
ATOM   2493  OD1 ASP C  59     -44.465  79.565  10.864  1.00 25.79           O  
ATOM   2494  OD2 ASP C  59     -46.131  80.061   9.529  1.00 25.79           O  
ATOM   2495  N   PRO C  60     -40.512  79.791   8.771  1.00 25.44           N  
ATOM   2496  CA  PRO C  60     -40.006  78.911   7.715  1.00 25.44           C  
ATOM   2497  C   PRO C  60     -40.355  77.444   7.953  1.00 25.44           C  
ATOM   2498  CB  PRO C  60     -38.492  79.128   7.770  1.00 25.44           C  
ATOM   2499  O   PRO C  60     -40.013  76.885   8.998  1.00 25.44           O  
ATOM   2500  CG  PRO C  60     -38.223  79.592   9.166  1.00 25.44           C  
ATOM   2501  CD  PRO C  60     -39.538  79.807   9.858  1.00 25.44           C  
ATOM   2502  N   ASP C  61     -41.514  77.030   7.452  1.00 25.16           N  
ATOM   2503  CA  ASP C  61     -42.152  75.774   7.835  1.00 25.16           C  
ATOM   2504  C   ASP C  61     -41.264  74.580   7.494  1.00 25.16           C  
ATOM   2505  CB  ASP C  61     -43.512  75.632   7.148  1.00 25.16           C  
ATOM   2506  O   ASP C  61     -41.060  73.694   8.326  1.00 25.16           O  
ATOM   2507  CG  ASP C  61     -44.676  75.981   8.058  1.00 25.16           C  
ATOM   2508  OD1 ASP C  61     -44.528  75.899   9.297  1.00 25.16           O  
ATOM   2509  OD2 ASP C  61     -45.752  76.340   7.533  1.00 25.16           O  
ATOM   2510  N   ARG C  62     -41.301  74.056   6.185  1.00 23.34           N  
ATOM   2511  CA  ARG C  62     -41.927  72.781   5.852  1.00 23.34           C  
ATOM   2512  C   ARG C  62     -40.879  71.689   5.662  1.00 23.34           C  
ATOM   2513  CB  ARG C  62     -42.779  72.914   4.587  1.00 23.34           C  
ATOM   2514  O   ARG C  62     -41.208  70.501   5.648  1.00 23.34           O  
ATOM   2515  CG  ARG C  62     -43.880  71.871   4.473  1.00 23.34           C  
ATOM   2516  CD  ARG C  62     -44.800  72.149   3.293  1.00 23.34           C  
ATOM   2517  NE  ARG C  62     -45.810  71.106   3.140  1.00 23.34           N  
ATOM   2518  NH1 ARG C  62     -47.147  72.324   1.702  1.00 23.34           N  
ATOM   2519  NH2 ARG C  62     -47.756  70.202   2.320  1.00 23.34           N  
ATOM   2520  CZ  ARG C  62     -46.902  71.213   2.387  1.00 23.34           C  
ATOM   2521  N   TYR C  63     -39.694  72.050   5.153  1.00 22.44           N  
ATOM   2522  CA  TYR C  63     -39.177  71.160   4.119  1.00 22.44           C  
ATOM   2523  C   TYR C  63     -38.838  69.791   4.696  1.00 22.44           C  
ATOM   2524  CB  TYR C  63     -37.937  71.769   3.456  1.00 22.44           C  
ATOM   2525  O   TYR C  63     -38.528  69.671   5.884  1.00 22.44           O  
ATOM   2526  CG  TYR C  63     -38.258  72.749   2.354  1.00 22.44           C  
ATOM   2527  CD1 TYR C  63     -38.507  72.309   1.055  1.00 22.44           C  
ATOM   2528  CD2 TYR C  63     -38.310  74.115   2.607  1.00 22.44           C  
ATOM   2529  CE1 TYR C  63     -38.800  73.209   0.036  1.00 22.44           C  
ATOM   2530  CE2 TYR C  63     -38.603  75.024   1.595  1.00 22.44           C  
ATOM   2531  OH  TYR C  63     -39.136  75.457  -0.691  1.00 22.44           O  
ATOM   2532  CZ  TYR C  63     -38.846  74.562   0.315  1.00 22.44           C  
ATOM   2533  N   VAL C  64     -38.821  68.786   3.759  1.00 26.86           N  
ATOM   2534  CA  VAL C  64     -39.066  67.380   3.456  1.00 26.86           C  
ATOM   2535  C   VAL C  64     -37.820  66.558   3.776  1.00 26.86           C  
ATOM   2536  CB  VAL C  64     -39.472  67.180   1.978  1.00 26.86           C  
ATOM   2537  O   VAL C  64     -36.719  66.887   3.326  1.00 26.86           O  
ATOM   2538  CG1 VAL C  64     -39.668  65.697   1.668  1.00 26.86           C  
ATOM   2539  CG2 VAL C  64     -40.743  67.967   1.664  1.00 26.86           C  
ATOM   2540  N   CYS C  65     -37.838  65.857   4.820  1.00 27.63           N  
ATOM   2541  CA  CYS C  65     -36.907  64.923   5.444  1.00 27.63           C  
ATOM   2542  C   CYS C  65     -36.429  63.879   4.442  1.00 27.63           C  
ATOM   2543  CB  CYS C  65     -37.562  64.233   6.640  1.00 27.63           C  
ATOM   2544  O   CYS C  65     -37.223  63.078   3.947  1.00 27.63           O  
ATOM   2545  SG  CYS C  65     -37.436  65.168   8.180  1.00 27.63           S  
ATOM   2546  N   SER C  66     -35.568  64.227   3.432  1.00 26.51           N  
ATOM   2547  CA  SER C  66     -35.005  63.374   2.391  1.00 26.51           C  
ATOM   2548  C   SER C  66     -34.349  62.133   2.987  1.00 26.51           C  
ATOM   2549  CB  SER C  66     -33.985  64.148   1.556  1.00 26.51           C  
ATOM   2550  O   SER C  66     -33.462  62.241   3.837  1.00 26.51           O  
ATOM   2551  OG  SER C  66     -33.809  63.543   0.287  1.00 26.51           O  
ATOM   2552  N   GLY C  67     -35.070  61.049   3.066  1.00 28.54           N  
ATOM   2553  CA  GLY C  67     -34.926  59.659   3.468  1.00 28.54           C  
ATOM   2554  C   GLY C  67     -33.778  58.952   2.772  1.00 28.54           C  
ATOM   2555  O   GLY C  67     -33.730  58.899   1.541  1.00 28.54           O  
ATOM   2556  N   VAL C  68     -32.535  59.128   3.128  1.00 33.10           N  
ATOM   2557  CA  VAL C  68     -31.295  58.594   2.576  1.00 33.10           C  
ATOM   2558  C   VAL C  68     -31.422  57.084   2.386  1.00 33.10           C  
ATOM   2559  CB  VAL C  68     -30.085  58.918   3.481  1.00 33.10           C  
ATOM   2560  O   VAL C  68     -31.747  56.359   3.329  1.00 33.10           O  
ATOM   2561  CG1 VAL C  68     -28.790  58.403   2.855  1.00 33.10           C  
ATOM   2562  CG2 VAL C  68     -29.998  60.421   3.737  1.00 33.10           C  
ATOM   2563  N   PRO C  69     -31.499  56.485   1.122  1.00 32.59           N  
ATOM   2564  CA  PRO C  69     -31.773  55.179   0.520  1.00 32.59           C  
ATOM   2565  C   PRO C  69     -30.782  54.105   0.963  1.00 32.59           C  
ATOM   2566  CB  PRO C  69     -31.651  55.450  -0.981  1.00 32.59           C  
ATOM   2567  O   PRO C  69     -29.590  54.384   1.114  1.00 32.59           O  
ATOM   2568  CG  PRO C  69     -31.242  56.884  -1.079  1.00 32.59           C  
ATOM   2569  CD  PRO C  69     -31.116  57.439   0.311  1.00 32.59           C  
ATOM   2570  N   GLY C  70     -31.184  53.169   1.791  1.00 34.82           N  
ATOM   2571  CA  GLY C  70     -30.682  51.931   2.367  1.00 34.82           C  
ATOM   2572  C   GLY C  70     -30.001  51.033   1.351  1.00 34.82           C  
ATOM   2573  O   GLY C  70     -30.454  50.924   0.209  1.00 34.82           O  
ATOM   2574  N   ARG C  71     -28.633  51.020   1.275  1.00 37.74           N  
ATOM   2575  CA  ARG C  71     -27.743  50.210   0.449  1.00 37.74           C  
ATOM   2576  C   ARG C  71     -28.243  48.772   0.353  1.00 37.74           C  
ATOM   2577  CB  ARG C  71     -26.319  50.233   1.010  1.00 37.74           C  
ATOM   2578  O   ARG C  71     -28.487  48.125   1.374  1.00 37.74           O  
ATOM   2579  CG  ARG C  71     -25.264  49.745   0.030  1.00 37.74           C  
ATOM   2580  CD  ARG C  71     -23.858  50.108   0.489  1.00 37.74           C  
ATOM   2581  NE  ARG C  71     -22.945  50.257  -0.640  1.00 37.74           N  
ATOM   2582  NH1 ARG C  71     -21.186  51.061   0.623  1.00 37.74           N  
ATOM   2583  NH2 ARG C  71     -20.951  50.803  -1.642  1.00 37.74           N  
ATOM   2584  CZ  ARG C  71     -21.696  50.707  -0.550  1.00 37.74           C  
ATOM   2585  N   PRO C  72     -28.659  48.155  -0.792  1.00 38.92           N  
ATOM   2586  CA  PRO C  72     -29.348  46.882  -1.017  1.00 38.92           C  
ATOM   2587  C   PRO C  72     -28.509  45.676  -0.602  1.00 38.92           C  
ATOM   2588  CB  PRO C  72     -29.600  46.879  -2.526  1.00 38.92           C  
ATOM   2589  O   PRO C  72     -27.279  45.712  -0.697  1.00 38.92           O  
ATOM   2590  CG  PRO C  72     -28.822  48.045  -3.046  1.00 38.92           C  
ATOM   2591  CD  PRO C  72     -28.212  48.769  -1.880  1.00 38.92           C  
ATOM   2592  N   PRO C  73     -28.888  44.759   0.326  1.00 40.44           N  
ATOM   2593  CA  PRO C  73     -28.331  43.528   0.891  1.00 40.44           C  
ATOM   2594  C   PRO C  73     -27.764  42.593  -0.175  1.00 40.44           C  
ATOM   2595  CB  PRO C  73     -29.531  42.889   1.595  1.00 40.44           C  
ATOM   2596  O   PRO C  73     -27.110  41.600   0.154  1.00 40.44           O  
ATOM   2597  CG  PRO C  73     -30.705  43.708   1.167  1.00 40.44           C  
ATOM   2598  CD  PRO C  73     -30.210  44.851   0.328  1.00 40.44           C  
ATOM   2599  N   GLY C  74     -28.050  42.676  -1.425  1.00 39.99           N  
ATOM   2600  CA  GLY C  74     -27.704  41.674  -2.420  1.00 39.99           C  
ATOM   2601  C   GLY C  74     -26.233  41.687  -2.793  1.00 39.99           C  
ATOM   2602  O   GLY C  74     -25.700  40.684  -3.271  1.00 39.99           O  
ATOM   2603  N   LEU C  75     -25.552  42.812  -2.778  1.00 36.25           N  
ATOM   2604  CA  LEU C  75     -24.175  42.929  -3.246  1.00 36.25           C  
ATOM   2605  C   LEU C  75     -23.213  42.243  -2.282  1.00 36.25           C  
ATOM   2606  CB  LEU C  75     -23.788  44.401  -3.410  1.00 36.25           C  
ATOM   2607  O   LEU C  75     -22.187  41.703  -2.702  1.00 36.25           O  
ATOM   2608  CG  LEU C  75     -22.760  44.715  -4.498  1.00 36.25           C  
ATOM   2609  CD1 LEU C  75     -23.429  44.740  -5.868  1.00 36.25           C  
ATOM   2610  CD2 LEU C  75     -22.065  46.042  -4.211  1.00 36.25           C  
ATOM   2611  N   GLU C  76     -23.481  42.228  -0.931  1.00 38.50           N  
ATOM   2612  CA  GLU C  76     -22.636  41.570   0.061  1.00 38.50           C  
ATOM   2613  C   GLU C  76     -22.637  40.056  -0.131  1.00 38.50           C  
ATOM   2614  CB  GLU C  76     -23.097  41.921   1.478  1.00 38.50           C  
ATOM   2615  O   GLU C  76     -21.611  39.400   0.057  1.00 38.50           O  
ATOM   2616  CG  GLU C  76     -22.324  43.070   2.109  1.00 38.50           C  
ATOM   2617  CD  GLU C  76     -22.809  43.425   3.505  1.00 38.50           C  
ATOM   2618  OE1 GLU C  76     -22.214  44.321   4.145  1.00 38.50           O  
ATOM   2619  OE2 GLU C  76     -23.793  42.801   3.963  1.00 38.50           O  
ATOM   2620  N   GLU C  77     -23.731  39.561  -0.508  1.00 42.06           N  
ATOM   2621  CA  GLU C  77     -23.849  38.124  -0.738  1.00 42.06           C  
ATOM   2622  C   GLU C  77     -23.040  37.692  -1.958  1.00 42.06           C  
ATOM   2623  CB  GLU C  77     -25.316  37.726  -0.912  1.00 42.06           C  
ATOM   2624  O   GLU C  77     -22.415  36.630  -1.951  1.00 42.06           O  
ATOM   2625  CG  GLU C  77     -25.862  36.877   0.227  1.00 42.06           C  
ATOM   2626  CD  GLU C  77     -27.372  36.701   0.175  1.00 42.06           C  
ATOM   2627  OE1 GLU C  77     -27.939  36.050   1.081  1.00 42.06           O  
ATOM   2628  OE2 GLU C  77     -27.992  37.219  -0.781  1.00 42.06           O  
ATOM   2629  N   GLU C  78     -23.048  38.461  -3.001  1.00 41.37           N  
ATOM   2630  CA  GLU C  78     -22.297  38.142  -4.211  1.00 41.37           C  
ATOM   2631  C   GLU C  78     -20.793  38.212  -3.962  1.00 41.37           C  
ATOM   2632  CB  GLU C  78     -22.686  39.087  -5.351  1.00 41.37           C  
ATOM   2633  O   GLU C  78     -20.035  37.383  -4.470  1.00 41.37           O  
ATOM   2634  CG  GLU C  78     -22.171  38.651  -6.715  1.00 41.37           C  
ATOM   2635  CD  GLU C  78     -22.625  39.560  -7.846  1.00 41.37           C  
ATOM   2636  OE1 GLU C  78     -22.144  39.392  -8.990  1.00 41.37           O  
ATOM   2637  OE2 GLU C  78     -23.468  40.448  -7.587  1.00 41.37           O  
ATOM   2638  N   LEU C  79     -20.196  39.088  -3.177  1.00 38.67           N  
ATOM   2639  CA  LEU C  79     -18.781  39.227  -2.853  1.00 38.67           C  
ATOM   2640  C   LEU C  79     -18.312  38.082  -1.962  1.00 38.67           C  
ATOM   2641  CB  LEU C  79     -18.519  40.568  -2.162  1.00 38.67           C  
ATOM   2642  O   LEU C  79     -17.192  37.589  -2.117  1.00 38.67           O  
ATOM   2643  CG  LEU C  79     -17.594  41.540  -2.896  1.00 38.67           C  
ATOM   2644  CD1 LEU C  79     -18.399  42.691  -3.490  1.00 38.67           C  
ATOM   2645  CD2 LEU C  79     -16.515  42.065  -1.955  1.00 38.67           C  
ATOM   2646  N   THR C  80     -19.126  37.685  -1.036  1.00 40.33           N  
ATOM   2647  CA  THR C  80     -18.794  36.551  -0.182  1.00 40.33           C  
ATOM   2648  C   THR C  80     -18.751  35.258  -0.991  1.00 40.33           C  
ATOM   2649  CB  THR C  80     -19.805  36.405   0.971  1.00 40.33           C  
ATOM   2650  O   THR C  80     -17.873  34.418  -0.783  1.00 40.33           O  
ATOM   2651  CG2 THR C  80     -19.457  37.335   2.129  1.00 40.33           C  
ATOM   2652  OG1 THR C  80     -21.116  36.727   0.492  1.00 40.33           O  
ATOM   2653  N   LEU C  81     -19.678  35.167  -2.003  1.00 42.77           N  
ATOM   2654  CA  LEU C  81     -19.726  33.969  -2.834  1.00 42.77           C  
ATOM   2655  C   LEU C  81     -18.559  33.941  -3.815  1.00 42.77           C  
ATOM   2656  CB  LEU C  81     -21.051  33.899  -3.598  1.00 42.77           C  
ATOM   2657  O   LEU C  81     -18.010  32.875  -4.103  1.00 42.77           O  
ATOM   2658  CG  LEU C  81     -21.874  32.623  -3.414  1.00 42.77           C  
ATOM   2659  CD1 LEU C  81     -23.051  32.881  -2.479  1.00 42.77           C  
ATOM   2660  CD2 LEU C  81     -22.359  32.100  -4.762  1.00 42.77           C  
ATOM   2661  N   LYS C  82     -18.221  35.030  -4.467  1.00 43.74           N  
ATOM   2662  CA  LYS C  82     -17.082  35.118  -5.377  1.00 43.74           C  
ATOM   2663  C   LYS C  82     -15.776  34.802  -4.654  1.00 43.74           C  
ATOM   2664  CB  LYS C  82     -17.007  36.508  -6.010  1.00 43.74           C  
ATOM   2665  O   LYS C  82     -14.921  34.092  -5.187  1.00 43.74           O  
ATOM   2666  CG  LYS C  82     -17.478  36.556  -7.456  1.00 43.74           C  
ATOM   2667  CD  LYS C  82     -17.329  37.952  -8.047  1.00 43.74           C  
ATOM   2668  CE  LYS C  82     -17.847  38.013  -9.477  1.00 43.74           C  
ATOM   2669  NZ  LYS C  82     -17.701  39.380 -10.062  1.00 43.74           N  
ATOM   2670  N   TYR C  83     -15.602  35.378  -3.477  1.00 45.64           N  
ATOM   2671  CA  TYR C  83     -14.456  35.085  -2.623  1.00 45.64           C  
ATOM   2672  C   TYR C  83     -14.442  33.617  -2.215  1.00 45.64           C  
ATOM   2673  CB  TYR C  83     -14.474  35.974  -1.376  1.00 45.64           C  
ATOM   2674  O   TYR C  83     -13.388  32.977  -2.210  1.00 45.64           O  
ATOM   2675  CG  TYR C  83     -13.167  35.985  -0.621  1.00 45.64           C  
ATOM   2676  CD1 TYR C  83     -12.975  35.168   0.491  1.00 45.64           C  
ATOM   2677  CD2 TYR C  83     -12.122  36.813  -1.016  1.00 45.64           C  
ATOM   2678  CE1 TYR C  83     -11.774  35.177   1.192  1.00 45.64           C  
ATOM   2679  CE2 TYR C  83     -10.916  36.830  -0.324  1.00 45.64           C  
ATOM   2680  OH  TYR C  83      -9.560  36.022   1.467  1.00 45.64           O  
ATOM   2681  CZ  TYR C  83     -10.751  36.009   0.777  1.00 45.64           C  
ATOM   2682  N   GLY C  84     -15.705  33.155  -2.288  1.00 53.34           N  
ATOM   2683  CA  GLY C  84     -15.857  31.761  -1.902  1.00 53.34           C  
ATOM   2684  C   GLY C  84     -15.502  30.792  -3.013  1.00 53.34           C  
ATOM   2685  O   GLY C  84     -14.825  29.789  -2.777  1.00 53.34           O  
ATOM   2686  N   ALA C  85     -15.791  31.152  -4.243  1.00 57.97           N  
ATOM   2687  CA  ALA C  85     -15.554  30.238  -5.356  1.00 57.97           C  
ATOM   2688  C   ALA C  85     -14.069  30.165  -5.699  1.00 57.97           C  
ATOM   2689  CB  ALA C  85     -16.359  30.669  -6.580  1.00 57.97           C  
ATOM   2690  O   ALA C  85     -13.539  29.083  -5.965  1.00 57.97           O  
ATOM   2691  N   LYS C  86     -13.411  31.358  -5.743  1.00 60.29           N  
ATOM   2692  CA  LYS C  86     -11.981  31.377  -6.039  1.00 60.29           C  
ATOM   2693  C   LYS C  86     -11.195  30.579  -5.004  1.00 60.29           C  
ATOM   2694  CB  LYS C  86     -11.464  32.815  -6.095  1.00 60.29           C  
ATOM   2695  O   LYS C  86     -10.284  29.825  -5.354  1.00 60.29           O  
ATOM   2696  CG  LYS C  86     -10.096  32.956  -6.747  1.00 60.29           C  
ATOM   2697  CD  LYS C  86      -9.636  34.408  -6.774  1.00 60.29           C  
ATOM   2698  CE  LYS C  86      -8.223  34.538  -7.325  1.00 60.29           C  
ATOM   2699  NZ  LYS C  86      -7.808  35.967  -7.455  1.00 60.29           N  
ATOM   2700  N   HIS C  87     -11.605  30.673  -3.799  1.00 62.23           N  
ATOM   2701  CA  HIS C  87     -10.941  29.959  -2.714  1.00 62.23           C  
ATOM   2702  C   HIS C  87     -11.176  28.456  -2.818  1.00 62.23           C  
ATOM   2703  CB  HIS C  87     -11.428  30.474  -1.358  1.00 62.23           C  
ATOM   2704  O   HIS C  87     -10.266  27.663  -2.571  1.00 62.23           O  
ATOM   2705  CG  HIS C  87     -10.564  31.550  -0.780  1.00 62.23           C  
ATOM   2706  CD2 HIS C  87     -10.762  32.885  -0.669  1.00 62.23           C  
ATOM   2707  ND1 HIS C  87      -9.326  31.296  -0.232  1.00 62.23           N  
ATOM   2708  CE1 HIS C  87      -8.798  32.431   0.194  1.00 62.23           C  
ATOM   2709  NE2 HIS C  87      -9.650  33.411  -0.060  1.00 62.23           N  
ATOM   2710  N   VAL C  88     -12.326  28.129  -3.293  1.00 68.86           N  
ATOM   2711  CA  VAL C  88     -12.685  26.721  -3.432  1.00 68.86           C  
ATOM   2712  C   VAL C  88     -11.854  26.083  -4.542  1.00 68.86           C  
ATOM   2713  CB  VAL C  88     -14.192  26.546  -3.726  1.00 68.86           C  
ATOM   2714  O   VAL C  88     -11.320  24.984  -4.374  1.00 68.86           O  
ATOM   2715  CG1 VAL C  88     -14.517  25.083  -4.026  1.00 68.86           C  
ATOM   2716  CG2 VAL C  88     -15.026  27.051  -2.551  1.00 68.86           C  
ATOM   2717  N   ILE C  89     -11.670  26.749  -5.621  1.00 70.95           N  
ATOM   2718  CA  ILE C  89     -10.936  26.216  -6.764  1.00 70.95           C  
ATOM   2719  C   ILE C  89      -9.455  26.095  -6.415  1.00 70.95           C  
ATOM   2720  CB  ILE C  89     -11.121  27.102  -8.017  1.00 70.95           C  
ATOM   2721  O   ILE C  89      -8.783  25.158  -6.852  1.00 70.95           O  
ATOM   2722  CG1 ILE C  89     -12.535  26.935  -8.586  1.00 70.95           C  
ATOM   2723  CG2 ILE C  89     -10.063  26.770  -9.074  1.00 70.95           C  
ATOM   2724  CD1 ILE C  89     -12.983  28.085  -9.477  1.00 70.95           C  
ATOM   2725  N   MET C  90      -9.093  27.024  -5.619  1.00 76.84           N  
ATOM   2726  CA  MET C  90      -7.687  27.024  -5.222  1.00 76.84           C  
ATOM   2727  C   MET C  90      -7.369  25.817  -4.347  1.00 76.84           C  
ATOM   2728  CB  MET C  90      -7.338  28.315  -4.480  1.00 76.84           C  
ATOM   2729  O   MET C  90      -6.229  25.347  -4.321  1.00 76.84           O  
ATOM   2730  CG  MET C  90      -6.847  29.431  -5.387  1.00 76.84           C  
ATOM   2731  SD  MET C  90      -6.444  30.964  -4.462  1.00 76.84           S  
ATOM   2732  CE  MET C  90      -5.847  32.009  -5.820  1.00 76.84           C  
ATOM   2733  N   LEU C  91      -8.302  25.217  -3.788  1.00 78.41           N  
ATOM   2734  CA  LEU C  91      -8.116  24.033  -2.958  1.00 78.41           C  
ATOM   2735  C   LEU C  91      -8.386  22.762  -3.755  1.00 78.41           C  
ATOM   2736  CB  LEU C  91      -9.033  24.087  -1.734  1.00 78.41           C  
ATOM   2737  O   LEU C  91      -7.702  21.752  -3.573  1.00 78.41           O  
ATOM   2738  CG  LEU C  91      -8.476  24.797  -0.499  1.00 78.41           C  
ATOM   2739  CD1 LEU C  91      -9.615  25.295   0.385  1.00 78.41           C  
ATOM   2740  CD2 LEU C  91      -7.553  23.868   0.282  1.00 78.41           C  
ATOM   2741  N   PHE C  92      -9.231  22.905  -4.720  1.00 81.41           N  
ATOM   2742  CA  PHE C  92      -9.695  21.744  -5.471  1.00 81.41           C  
ATOM   2743  C   PHE C  92      -8.621  21.260  -6.438  1.00 81.41           C  
ATOM   2744  CB  PHE C  92     -10.980  22.076  -6.236  1.00 81.41           C  
ATOM   2745  O   PHE C  92      -8.375  20.057  -6.549  1.00 81.41           O  
ATOM   2746  CG  PHE C  92     -12.230  21.565  -5.572  1.00 81.41           C  
ATOM   2747  CD1 PHE C  92     -12.881  20.437  -6.056  1.00 81.41           C  
ATOM   2748  CD2 PHE C  92     -12.756  22.215  -4.462  1.00 81.41           C  
ATOM   2749  CE1 PHE C  92     -14.038  19.963  -5.443  1.00 81.41           C  
ATOM   2750  CE2 PHE C  92     -13.912  21.747  -3.845  1.00 81.41           C  
ATOM   2751  CZ  PHE C  92     -14.552  20.621  -4.337  1.00 81.41           C  
ATOM   2752  N   VAL C  93      -7.940  22.105  -6.965  1.00 83.76           N  
ATOM   2753  CA  VAL C  93      -7.032  21.770  -8.057  1.00 83.76           C  
ATOM   2754  C   VAL C  93      -5.853  20.962  -7.519  1.00 83.76           C  
ATOM   2755  CB  VAL C  93      -6.523  23.036  -8.782  1.00 83.76           C  
ATOM   2756  O   VAL C  93      -5.574  19.862  -8.002  1.00 83.76           O  
ATOM   2757  CG1 VAL C  93      -5.382  22.690  -9.737  1.00 83.76           C  
ATOM   2758  CG2 VAL C  93      -7.667  23.715  -9.534  1.00 83.76           C  
ATOM   2759  N   PRO C  94      -5.214  21.386  -6.458  1.00 86.95           N  
ATOM   2760  CA  PRO C  94      -4.066  20.612  -5.980  1.00 86.95           C  
ATOM   2761  C   PRO C  94      -4.464  19.241  -5.438  1.00 86.95           C  
ATOM   2762  CB  PRO C  94      -3.487  21.491  -4.869  1.00 86.95           C  
ATOM   2763  O   PRO C  94      -3.755  18.256  -5.662  1.00 86.95           O  
ATOM   2764  CG  PRO C  94      -4.575  22.463  -4.543  1.00 86.95           C  
ATOM   2765  CD  PRO C  94      -5.509  22.544  -5.717  1.00 86.95           C  
ATOM   2766  N   VAL C  95      -5.507  19.274  -4.770  1.00 91.00           N  
ATOM   2767  CA  VAL C  95      -5.967  18.016  -4.191  1.00 91.00           C  
ATOM   2768  C   VAL C  95      -6.308  17.029  -5.304  1.00 91.00           C  
ATOM   2769  CB  VAL C  95      -7.191  18.228  -3.273  1.00 91.00           C  
ATOM   2770  O   VAL C  95      -5.934  15.855  -5.238  1.00 91.00           O  
ATOM   2771  CG1 VAL C  95      -7.782  16.887  -2.842  1.00 91.00           C  
ATOM   2772  CG2 VAL C  95      -6.805  19.062  -2.053  1.00 91.00           C  
ATOM   2773  N   THR C  96      -6.974  17.546  -6.335  1.00 89.22           N  
ATOM   2774  CA  THR C  96      -7.353  16.710  -7.469  1.00 89.22           C  
ATOM   2775  C   THR C  96      -6.116  16.223  -8.219  1.00 89.22           C  
ATOM   2776  CB  THR C  96      -8.278  17.469  -8.438  1.00 89.22           C  
ATOM   2777  O   THR C  96      -6.032  15.051  -8.592  1.00 89.22           O  
ATOM   2778  CG2 THR C  96      -8.804  16.546  -9.532  1.00 89.22           C  
ATOM   2779  OG1 THR C  96      -9.388  18.006  -7.708  1.00 89.22           O  
ATOM   2780  N   LEU C  97      -5.224  17.103  -8.355  1.00 90.42           N  
ATOM   2781  CA  LEU C  97      -3.997  16.732  -9.052  1.00 90.42           C  
ATOM   2782  C   LEU C  97      -3.250  15.640  -8.293  1.00 90.42           C  
ATOM   2783  CB  LEU C  97      -3.093  17.953  -9.233  1.00 90.42           C  
ATOM   2784  O   LEU C  97      -2.773  14.675  -8.895  1.00 90.42           O  
ATOM   2785  CG  LEU C  97      -3.441  18.889 -10.391  1.00 90.42           C  
ATOM   2786  CD1 LEU C  97      -2.593  20.155 -10.323  1.00 90.42           C  
ATOM   2787  CD2 LEU C  97      -3.248  18.181 -11.728  1.00 90.42           C  
ATOM   2788  N   CYS C  98      -3.228  15.787  -7.044  1.00 92.13           N  
ATOM   2789  CA  CYS C  98      -2.558  14.792  -6.215  1.00 92.13           C  
ATOM   2790  C   CYS C  98      -3.245  13.436  -6.329  1.00 92.13           C  
ATOM   2791  CB  CYS C  98      -2.533  15.239  -4.754  1.00 92.13           C  
ATOM   2792  O   CYS C  98      -2.583  12.414  -6.521  1.00 92.13           O  
ATOM   2793  SG  CYS C  98      -1.686  14.085  -3.653  1.00 92.13           S  
ATOM   2794  N   MET C  99      -4.509  13.462  -6.221  1.00 93.82           N  
ATOM   2795  CA  MET C  99      -5.273  12.221  -6.303  1.00 93.82           C  
ATOM   2796  C   MET C  99      -5.102  11.566  -7.669  1.00 93.82           C  
ATOM   2797  CB  MET C  99      -6.755  12.482  -6.030  1.00 93.82           C  
ATOM   2798  O   MET C  99      -4.948  10.347  -7.763  1.00 93.82           O  
ATOM   2799  CG  MET C  99      -7.058  12.845  -4.585  1.00 93.82           C  
ATOM   2800  SD  MET C  99      -8.856  12.832  -4.219  1.00 93.82           S  
ATOM   2801  CE  MET C  99      -9.375  14.323  -5.113  1.00 93.82           C  
ATOM   2802  N   ILE C 100      -5.065  12.298  -8.710  1.00 89.25           N  
ATOM   2803  CA  ILE C 100      -4.932  11.781 -10.067  1.00 89.25           C  
ATOM   2804  C   ILE C 100      -3.571  11.107 -10.232  1.00 89.25           C  
ATOM   2805  CB  ILE C 100      -5.107  12.899 -11.118  1.00 89.25           C  
ATOM   2806  O   ILE C 100      -3.478  10.009 -10.784  1.00 89.25           O  
ATOM   2807  CG1 ILE C 100      -6.568  13.364 -11.166  1.00 89.25           C  
ATOM   2808  CG2 ILE C 100      -4.639  12.423 -12.497  1.00 89.25           C  
ATOM   2809  CD1 ILE C 100      -6.803  14.574 -12.058  1.00 89.25           C  
ATOM   2810  N   VAL C 101      -2.632  11.720  -9.689  1.00 92.01           N  
ATOM   2811  CA  VAL C 101      -1.280  11.183  -9.797  1.00 92.01           C  
ATOM   2812  C   VAL C 101      -1.203   9.832  -9.089  1.00 92.01           C  
ATOM   2813  CB  VAL C 101      -0.234  12.155  -9.206  1.00 92.01           C  
ATOM   2814  O   VAL C 101      -0.632   8.877  -9.621  1.00 92.01           O  
ATOM   2815  CG1 VAL C 101       1.125  11.471  -9.075  1.00 92.01           C  
ATOM   2816  CG2 VAL C 101      -0.123  13.409 -10.072  1.00 92.01           C  
ATOM   2817  N   VAL C 102      -1.786   9.756  -7.981  1.00 94.40           N  
ATOM   2818  CA  VAL C 102      -1.735   8.532  -7.188  1.00 94.40           C  
ATOM   2819  C   VAL C 102      -2.512   7.425  -7.896  1.00 94.40           C  
ATOM   2820  CB  VAL C 102      -2.299   8.753  -5.766  1.00 94.40           C  
ATOM   2821  O   VAL C 102      -2.022   6.301  -8.029  1.00 94.40           O  
ATOM   2822  CG1 VAL C 102      -2.451   7.422  -5.032  1.00 94.40           C  
ATOM   2823  CG2 VAL C 102      -1.398   9.702  -4.977  1.00 94.40           C  
ATOM   2824  N   VAL C 103      -3.671   7.770  -8.388  1.00 90.57           N  
ATOM   2825  CA  VAL C 103      -4.517   6.784  -9.051  1.00 90.57           C  
ATOM   2826  C   VAL C 103      -3.840   6.298 -10.330  1.00 90.57           C  
ATOM   2827  CB  VAL C 103      -5.914   7.359  -9.373  1.00 90.57           C  
ATOM   2828  O   VAL C 103      -3.818   5.097 -10.611  1.00 90.57           O  
ATOM   2829  CG1 VAL C 103      -6.702   6.399 -10.263  1.00 90.57           C  
ATOM   2830  CG2 VAL C 103      -6.681   7.650  -8.084  1.00 90.57           C  
ATOM   2831  N   ALA C 104      -3.271   7.212 -11.062  1.00 86.79           N  
ATOM   2832  CA  ALA C 104      -2.593   6.861 -12.308  1.00 86.79           C  
ATOM   2833  C   ALA C 104      -1.406   5.940 -12.045  1.00 86.79           C  
ATOM   2834  CB  ALA C 104      -2.134   8.121 -13.037  1.00 86.79           C  
ATOM   2835  O   ALA C 104      -1.158   5.003 -12.808  1.00 86.79           O  
ATOM   2836  N   THR C 105      -0.752   6.184 -10.997  1.00 89.17           N  
ATOM   2837  CA  THR C 105       0.422   5.386 -10.658  1.00 89.17           C  
ATOM   2838  C   THR C 105       0.015   3.976 -10.241  1.00 89.17           C  
ATOM   2839  CB  THR C 105       1.238   6.043  -9.530  1.00 89.17           C  
ATOM   2840  O   THR C 105       0.609   2.994 -10.690  1.00 89.17           O  
ATOM   2841  CG2 THR C 105       2.527   5.273  -9.263  1.00 89.17           C  
ATOM   2842  OG1 THR C 105       1.567   7.386  -9.906  1.00 89.17           O  
ATOM   2843  N   ILE C 106      -0.991   3.918  -9.442  1.00 87.66           N  
ATOM   2844  CA  ILE C 106      -1.427   2.623  -8.933  1.00 87.66           C  
ATOM   2845  C   ILE C 106      -1.941   1.762 -10.085  1.00 87.66           C  
ATOM   2846  CB  ILE C 106      -2.519   2.778  -7.851  1.00 87.66           C  
ATOM   2847  O   ILE C 106      -1.708   0.552 -10.117  1.00 87.66           O  
ATOM   2848  CG1 ILE C 106      -1.928   3.405  -6.583  1.00 87.66           C  
ATOM   2849  CG2 ILE C 106      -3.169   1.427  -7.542  1.00 87.66           C  
ATOM   2850  CD1 ILE C 106      -2.956   3.686  -5.495  1.00 87.66           C  
ATOM   2851  N   LYS C 107      -2.539   2.355 -11.028  1.00 81.40           N  
ATOM   2852  CA  LYS C 107      -3.112   1.608 -12.143  1.00 81.40           C  
ATOM   2853  C   LYS C 107      -2.042   1.246 -13.170  1.00 81.40           C  
ATOM   2854  CB  LYS C 107      -4.228   2.412 -12.812  1.00 81.40           C  
ATOM   2855  O   LYS C 107      -2.154   0.229 -13.859  1.00 81.40           O  
ATOM   2856  CG  LYS C 107      -5.511   2.486 -11.997  1.00 81.40           C  
ATOM   2857  CD  LYS C 107      -6.256   1.157 -12.005  1.00 81.40           C  
ATOM   2858  CE  LYS C 107      -7.497   1.206 -11.125  1.00 81.40           C  
ATOM   2859  NZ  LYS C 107      -8.747   1.312 -11.935  1.00 81.40           N  
ATOM   2860  N   SER C 108      -0.961   1.963 -13.192  1.00 77.80           N  
ATOM   2861  CA  SER C 108       0.041   1.771 -14.235  1.00 77.80           C  
ATOM   2862  C   SER C 108       1.209   0.928 -13.732  1.00 77.80           C  
ATOM   2863  CB  SER C 108       0.555   3.119 -14.740  1.00 77.80           C  
ATOM   2864  O   SER C 108       1.746   0.100 -14.470  1.00 77.80           O  
ATOM   2865  OG  SER C 108       1.246   3.811 -13.714  1.00 77.80           O  
ATOM   2866  N   VAL C 109       1.561   1.140 -12.452  1.00 83.05           N  
ATOM   2867  CA  VAL C 109       2.752   0.490 -11.916  1.00 83.05           C  
ATOM   2868  C   VAL C 109       2.345  -0.612 -10.940  1.00 83.05           C  
ATOM   2869  CB  VAL C 109       3.685   1.503 -11.216  1.00 83.05           C  
ATOM   2870  O   VAL C 109       1.864  -0.329  -9.840  1.00 83.05           O  
ATOM   2871  CG1 VAL C 109       4.964   0.818 -10.738  1.00 83.05           C  
ATOM   2872  CG2 VAL C 109       4.015   2.661 -12.156  1.00 83.05           C  
ATOM   2873  N   ARG C 110       2.632  -1.852 -11.321  1.00 74.20           N  
ATOM   2874  CA  ARG C 110       2.201  -3.025 -10.567  1.00 74.20           C  
ATOM   2875  C   ARG C 110       2.964  -3.143  -9.253  1.00 74.20           C  
ATOM   2876  CB  ARG C 110       2.389  -4.296 -11.398  1.00 74.20           C  
ATOM   2877  O   ARG C 110       2.478  -3.753  -8.299  1.00 74.20           O  
ATOM   2878  CG  ARG C 110       1.350  -4.475 -12.494  1.00 74.20           C  
ATOM   2879  CD  ARG C 110       1.428  -5.859 -13.124  1.00 74.20           C  
ATOM   2880  NE  ARG C 110       0.436  -6.025 -14.183  1.00 74.20           N  
ATOM   2881  NH1 ARG C 110       0.620  -8.326 -14.278  1.00 74.20           N  
ATOM   2882  NH2 ARG C 110      -0.837  -7.230 -15.667  1.00 74.20           N  
ATOM   2883  CZ  ARG C 110       0.075  -7.193 -14.707  1.00 74.20           C  
ATOM   2884  N   PHE C 111       4.063  -2.547  -9.233  1.00 76.98           N  
ATOM   2885  CA  PHE C 111       4.907  -2.580  -8.045  1.00 76.98           C  
ATOM   2886  C   PHE C 111       4.128  -2.133  -6.814  1.00 76.98           C  
ATOM   2887  CB  PHE C 111       6.141  -1.691  -8.236  1.00 76.98           C  
ATOM   2888  O   PHE C 111       4.296  -2.693  -5.729  1.00 76.98           O  
ATOM   2889  CG  PHE C 111       6.997  -1.568  -7.004  1.00 76.98           C  
ATOM   2890  CD1 PHE C 111       6.917  -0.441  -6.196  1.00 76.98           C  
ATOM   2891  CD2 PHE C 111       7.881  -2.581  -6.655  1.00 76.98           C  
ATOM   2892  CE1 PHE C 111       7.708  -0.324  -5.055  1.00 76.98           C  
ATOM   2893  CE2 PHE C 111       8.674  -2.471  -5.516  1.00 76.98           C  
ATOM   2894  CZ  PHE C 111       8.587  -1.342  -4.719  1.00 76.98           C  
ATOM   2895  N   TYR C 112       3.208  -1.267  -6.901  1.00 81.74           N  
ATOM   2896  CA  TYR C 112       2.512  -0.678  -5.762  1.00 81.74           C  
ATOM   2897  C   TYR C 112       1.264  -1.480  -5.412  1.00 81.74           C  
ATOM   2898  CB  TYR C 112       2.132   0.776  -6.057  1.00 81.74           C  
ATOM   2899  O   TYR C 112       0.696  -1.314  -4.330  1.00 81.74           O  
ATOM   2900  CG  TYR C 112       3.312   1.717  -6.087  1.00 81.74           C  
ATOM   2901  CD1 TYR C 112       3.947   2.107  -4.910  1.00 81.74           C  
ATOM   2902  CD2 TYR C 112       3.793   2.220  -7.291  1.00 81.74           C  
ATOM   2903  CE1 TYR C 112       5.033   2.976  -4.933  1.00 81.74           C  
ATOM   2904  CE2 TYR C 112       4.878   3.089  -7.326  1.00 81.74           C  
ATOM   2905  OH  TYR C 112       6.566   4.321  -6.172  1.00 81.74           O  
ATOM   2906  CZ  TYR C 112       5.491   3.460  -6.143  1.00 81.74           C  
ATOM   2907  N   THR C 113       0.900  -2.381  -6.216  1.00 72.96           N  
ATOM   2908  CA  THR C 113      -0.253  -3.232  -5.946  1.00 72.96           C  
ATOM   2909  C   THR C 113       0.190  -4.586  -5.400  1.00 72.96           C  
ATOM   2910  CB  THR C 113      -1.104  -3.439  -7.213  1.00 72.96           C  
ATOM   2911  O   THR C 113      -0.552  -5.237  -4.662  1.00 72.96           O  
ATOM   2912  CG2 THR C 113      -1.841  -2.160  -7.595  1.00 72.96           C  
ATOM   2913  OG1 THR C 113      -0.250  -3.827  -8.296  1.00 72.96           O  
ATOM   2914  N   GLU C 114       1.434  -4.851  -5.632  1.00 68.79           N  
ATOM   2915  CA  GLU C 114       1.955  -6.128  -5.151  1.00 68.79           C  
ATOM   2916  C   GLU C 114       2.395  -6.030  -3.693  1.00 68.79           C  
ATOM   2917  CB  GLU C 114       3.123  -6.595  -6.023  1.00 68.79           C  
ATOM   2918  O   GLU C 114       3.154  -5.131  -3.327  1.00 68.79           O  
ATOM   2919  CG  GLU C 114       2.693  -7.326  -7.287  1.00 68.79           C  
ATOM   2920  CD  GLU C 114       3.861  -7.741  -8.166  1.00 68.79           C  
ATOM   2921  OE1 GLU C 114       3.628  -8.307  -9.259  1.00 68.79           O  
ATOM   2922  OE2 GLU C 114       5.020  -7.501  -7.759  1.00 68.79           O  
ATOM   2923  N   LYS C 115       1.856  -6.898  -2.890  1.00 63.82           N  
ATOM   2924  CA  LYS C 115       2.129  -6.842  -1.457  1.00 63.82           C  
ATOM   2925  C   LYS C 115       3.378  -7.644  -1.104  1.00 63.82           C  
ATOM   2926  CB  LYS C 115       0.930  -7.362  -0.662  1.00 63.82           C  
ATOM   2927  O   LYS C 115       3.379  -8.873  -1.193  1.00 63.82           O  
ATOM   2928  CG  LYS C 115      -0.313  -6.493  -0.778  1.00 63.82           C  
ATOM   2929  CD  LYS C 115      -1.334  -6.832   0.301  1.00 63.82           C  
ATOM   2930  CE  LYS C 115      -2.587  -5.976   0.175  1.00 63.82           C  
ATOM   2931  NZ  LYS C 115      -3.606  -6.329   1.209  1.00 63.82           N  
ATOM   2932  N   ASN C 116       4.508  -6.994  -1.244  1.00 56.52           N  
ATOM   2933  CA  ASN C 116       5.741  -7.660  -0.839  1.00 56.52           C  
ATOM   2934  C   ASN C 116       6.423  -6.926   0.312  1.00 56.52           C  
ATOM   2935  CB  ASN C 116       6.697  -7.788  -2.028  1.00 56.52           C  
ATOM   2936  O   ASN C 116       6.874  -5.791   0.149  1.00 56.52           O  
ATOM   2937  CG  ASN C 116       6.248  -8.834  -3.028  1.00 56.52           C  
ATOM   2938  ND2 ASN C 116       6.756  -8.742  -4.251  1.00 56.52           N  
ATOM   2939  OD1 ASN C 116       5.450  -9.718  -2.705  1.00 56.52           O  
ATOM   2940  N   GLY C 117       5.913  -7.171   1.580  1.00 53.83           N  
ATOM   2941  CA  GLY C 117       6.570  -6.562   2.725  1.00 53.83           C  
ATOM   2942  C   GLY C 117       5.612  -5.819   3.637  1.00 53.83           C  
ATOM   2943  O   GLY C 117       4.454  -5.594   3.278  1.00 53.83           O  
ATOM   2944  N   GLN C 118       5.973  -5.790   4.945  1.00 61.99           N  
ATOM   2945  CA  GLN C 118       5.147  -5.086   5.920  1.00 61.99           C  
ATOM   2946  C   GLN C 118       5.942  -3.991   6.625  1.00 61.99           C  
ATOM   2947  CB  GLN C 118       4.577  -6.066   6.948  1.00 61.99           C  
ATOM   2948  O   GLN C 118       7.173  -4.044   6.676  1.00 61.99           O  
ATOM   2949  CG  GLN C 118       3.415  -6.898   6.425  1.00 61.99           C  
ATOM   2950  CD  GLN C 118       2.907  -7.902   7.443  1.00 61.99           C  
ATOM   2951  NE2 GLN C 118       1.798  -8.561   7.124  1.00 61.99           N  
ATOM   2952  OE1 GLN C 118       3.506  -8.084   8.508  1.00 61.99           O  
ATOM   2953  N   LEU C 119       5.235  -2.917   6.832  1.00 67.29           N  
ATOM   2954  CA  LEU C 119       5.817  -1.835   7.620  1.00 67.29           C  
ATOM   2955  C   LEU C 119       6.119  -2.300   9.040  1.00 67.29           C  
ATOM   2956  CB  LEU C 119       4.874  -0.630   7.654  1.00 67.29           C  
ATOM   2957  O   LEU C 119       5.455  -3.200   9.559  1.00 67.29           O  
ATOM   2958  CG  LEU C 119       5.320   0.603   6.866  1.00 67.29           C  
ATOM   2959  CD1 LEU C 119       4.448   0.784   5.628  1.00 67.29           C  
ATOM   2960  CD2 LEU C 119       5.272   1.847   7.746  1.00 67.29           C  
ATOM   2961  N   ILE C 120       7.212  -1.728   9.594  1.00 56.79           N  
ATOM   2962  CA  ILE C 120       7.671  -2.080  10.933  1.00 56.79           C  
ATOM   2963  C   ILE C 120       6.552  -1.839  11.943  1.00 56.79           C  
ATOM   2964  CB  ILE C 120       8.931  -1.277  11.328  1.00 56.79           C  
ATOM   2965  O   ILE C 120       6.427  -2.571  12.928  1.00 56.79           O  
ATOM   2966  CG1 ILE C 120      10.102  -1.634  10.406  1.00 56.79           C  
ATOM   2967  CG2 ILE C 120       9.293  -1.526  12.795  1.00 56.79           C  
ATOM   2968  CD1 ILE C 120      11.259  -0.645  10.463  1.00 56.79           C  
ATOM   2969  N   TYR C 121       5.575  -1.042  11.492  1.00 60.46           N  
ATOM   2970  CA  TYR C 121       4.540  -0.640  12.438  1.00 60.46           C  
ATOM   2971  C   TYR C 121       3.296  -1.507  12.286  1.00 60.46           C  
ATOM   2972  CB  TYR C 121       4.176   0.835  12.241  1.00 60.46           C  
ATOM   2973  O   TYR C 121       2.320  -1.337  13.021  1.00 60.46           O  
ATOM   2974  CG  TYR C 121       5.341   1.777  12.425  1.00 60.46           C  
ATOM   2975  CD1 TYR C 121       5.900   1.987  13.683  1.00 60.46           C  
ATOM   2976  CD2 TYR C 121       5.883   2.460  11.342  1.00 60.46           C  
ATOM   2977  CE1 TYR C 121       6.972   2.857  13.858  1.00 60.46           C  
ATOM   2978  CE2 TYR C 121       6.955   3.332  11.504  1.00 60.46           C  
ATOM   2979  OH  TYR C 121       8.553   4.384  12.931  1.00 60.46           O  
ATOM   2980  CZ  TYR C 121       7.492   3.523  12.764  1.00 60.46           C  
ATOM   2981  N   THR C 122       3.409  -2.474  11.458  1.00 69.42           N  
ATOM   2982  CA  THR C 122       2.308  -3.416  11.286  1.00 69.42           C  
ATOM   2983  C   THR C 122       2.814  -4.854  11.343  1.00 69.42           C  
ATOM   2984  CB  THR C 122       1.573  -3.179   9.954  1.00 69.42           C  
ATOM   2985  O   THR C 122       2.861  -5.542  10.320  1.00 69.42           O  
ATOM   2986  CG2 THR C 122       0.856  -1.833   9.953  1.00 69.42           C  
ATOM   2987  OG1 THR C 122       2.523  -3.202   8.880  1.00 69.42           O  
ATOM   2988  N   PRO C 123       3.025  -5.370  12.546  1.00 64.17           N  
ATOM   2989  CA  PRO C 123       3.662  -6.680  12.698  1.00 64.17           C  
ATOM   2990  C   PRO C 123       2.687  -7.837  12.498  1.00 64.17           C  
ATOM   2991  CB  PRO C 123       4.189  -6.651  14.135  1.00 64.17           C  
ATOM   2992  O   PRO C 123       3.102  -8.945  12.148  1.00 64.17           O  
ATOM   2993  CG  PRO C 123       3.345  -5.633  14.831  1.00 64.17           C  
ATOM   2994  CD  PRO C 123       2.852  -4.645  13.812  1.00 64.17           C  
ATOM   2995  N   PHE C 124       1.408  -7.526  12.674  1.00 69.27           N  
ATOM   2996  CA  PHE C 124       0.440  -8.616  12.628  1.00 69.27           C  
ATOM   2997  C   PHE C 124      -0.023  -8.868  11.199  1.00 69.27           C  
ATOM   2998  CB  PHE C 124      -0.764  -8.304  13.523  1.00 69.27           C  
ATOM   2999  O   PHE C 124      -0.451  -7.942  10.506  1.00 69.27           O  
ATOM   3000  CG  PHE C 124      -0.414  -8.141  14.977  1.00 69.27           C  
ATOM   3001  CD1 PHE C 124      -0.194  -9.252  15.783  1.00 69.27           C  
ATOM   3002  CD2 PHE C 124      -0.304  -6.876  15.539  1.00 69.27           C  
ATOM   3003  CE1 PHE C 124       0.131  -9.103  17.129  1.00 69.27           C  
ATOM   3004  CE2 PHE C 124       0.020  -6.719  16.884  1.00 69.27           C  
ATOM   3005  CZ  PHE C 124       0.236  -7.834  17.677  1.00 69.27           C  
ATOM   3006  N   THR C 125       0.131 -10.083  10.788  1.00 65.45           N  
ATOM   3007  CA  THR C 125      -0.217 -10.464   9.423  1.00 65.45           C  
ATOM   3008  C   THR C 125      -1.724 -10.664   9.285  1.00 65.45           C  
ATOM   3009  CB  THR C 125       0.515 -11.751   8.999  1.00 65.45           C  
ATOM   3010  O   THR C 125      -2.384 -11.116  10.223  1.00 65.45           O  
ATOM   3011  CG2 THR C 125       2.028 -11.568   9.058  1.00 65.45           C  
ATOM   3012  OG1 THR C 125       0.140 -12.819   9.878  1.00 65.45           O  
ATOM   3013  N   GLU C 126      -2.205 -10.174   8.224  1.00 67.67           N  
ATOM   3014  CA  GLU C 126      -3.638 -10.244   7.952  1.00 67.67           C  
ATOM   3015  C   GLU C 126      -3.974 -11.447   7.075  1.00 67.67           C  
ATOM   3016  CB  GLU C 126      -4.122  -8.954   7.285  1.00 67.67           C  
ATOM   3017  O   GLU C 126      -5.137 -11.663   6.729  1.00 67.67           O  
ATOM   3018  CG  GLU C 126      -4.131  -7.748   8.213  1.00 67.67           C  
ATOM   3019  CD  GLU C 126      -4.659  -6.485   7.550  1.00 67.67           C  
ATOM   3020  OE1 GLU C 126      -4.724  -5.430   8.220  1.00 67.67           O  
ATOM   3021  OE2 GLU C 126      -5.013  -6.553   6.352  1.00 67.67           O  
ATOM   3022  N   ASP C 127      -3.000 -12.257   6.860  1.00 56.77           N  
ATOM   3023  CA  ASP C 127      -3.245 -13.426   6.021  1.00 56.77           C  
ATOM   3024  C   ASP C 127      -3.710 -14.616   6.858  1.00 56.77           C  
ATOM   3025  CB  ASP C 127      -1.986 -13.796   5.235  1.00 56.77           C  
ATOM   3026  O   ASP C 127      -2.908 -15.482   7.214  1.00 56.77           O  
ATOM   3027  CG  ASP C 127      -1.587 -12.739   4.221  1.00 56.77           C  
ATOM   3028  OD1 ASP C 127      -2.480 -12.090   3.634  1.00 56.77           O  
ATOM   3029  OD2 ASP C 127      -0.370 -12.554   4.004  1.00 56.77           O  
ATOM   3030  N   THR C 128      -4.778 -14.337   7.593  1.00 53.20           N  
ATOM   3031  CA  THR C 128      -5.336 -15.420   8.396  1.00 53.20           C  
ATOM   3032  C   THR C 128      -6.693 -15.854   7.850  1.00 53.20           C  
ATOM   3033  CB  THR C 128      -5.482 -15.004   9.871  1.00 53.20           C  
ATOM   3034  O   THR C 128      -7.434 -15.039   7.295  1.00 53.20           O  
ATOM   3035  CG2 THR C 128      -4.125 -14.686  10.490  1.00 53.20           C  
ATOM   3036  OG1 THR C 128      -6.316 -13.841   9.953  1.00 53.20           O  
ATOM   3037  N   PRO C 129      -6.992 -17.094   7.922  1.00 44.48           N  
ATOM   3038  CA  PRO C 129      -8.239 -17.619   7.360  1.00 44.48           C  
ATOM   3039  C   PRO C 129      -9.471 -17.183   8.149  1.00 44.48           C  
ATOM   3040  CB  PRO C 129      -8.049 -19.136   7.438  1.00 44.48           C  
ATOM   3041  O   PRO C 129     -10.539 -16.975   7.568  1.00 44.48           O  
ATOM   3042  CG  PRO C 129      -6.870 -19.328   8.336  1.00 44.48           C  
ATOM   3043  CD  PRO C 129      -6.145 -18.018   8.458  1.00 44.48           C  
ATOM   3044  N   SER C 130      -9.309 -16.854   9.422  1.00 47.37           N  
ATOM   3045  CA  SER C 130     -10.444 -16.479  10.259  1.00 47.37           C  
ATOM   3046  C   SER C 130     -10.725 -14.983  10.174  1.00 47.37           C  
ATOM   3047  CB  SER C 130     -10.192 -16.877  11.714  1.00 47.37           C  
ATOM   3048  O   SER C 130      -9.812 -14.166  10.315  1.00 47.37           O  
ATOM   3049  OG  SER C 130      -9.314 -15.958  12.341  1.00 47.37           O  
ATOM   3050  N   VAL C 131     -12.011 -14.699   9.832  1.00 54.27           N  
ATOM   3051  CA  VAL C 131     -12.436 -13.311   9.681  1.00 54.27           C  
ATOM   3052  C   VAL C 131     -12.220 -12.559  10.992  1.00 54.27           C  
ATOM   3053  CB  VAL C 131     -13.916 -13.215   9.248  1.00 54.27           C  
ATOM   3054  O   VAL C 131     -11.770 -11.410  10.989  1.00 54.27           O  
ATOM   3055  CG1 VAL C 131     -14.355 -11.755   9.148  1.00 54.27           C  
ATOM   3056  CG2 VAL C 131     -14.130 -13.933   7.917  1.00 54.27           C  
ATOM   3057  N   GLY C 132     -12.484 -13.237  11.998  1.00 56.75           N  
ATOM   3058  CA  GLY C 132     -12.307 -12.608  13.297  1.00 56.75           C  
ATOM   3059  C   GLY C 132     -10.859 -12.277  13.608  1.00 56.75           C  
ATOM   3060  O   GLY C 132     -10.553 -11.174  14.065  1.00 56.75           O  
ATOM   3061  N   GLN C 133     -10.092 -13.252  13.353  1.00 65.41           N  
ATOM   3062  CA  GLN C 133      -8.666 -13.043  13.581  1.00 65.41           C  
ATOM   3063  C   GLN C 133      -8.118 -11.950  12.668  1.00 65.41           C  
ATOM   3064  CB  GLN C 133      -7.891 -14.344  13.368  1.00 65.41           C  
ATOM   3065  O   GLN C 133      -7.268 -11.158  13.080  1.00 65.41           O  
ATOM   3066  CG  GLN C 133      -6.548 -14.384  14.085  1.00 65.41           C  
ATOM   3067  CD  GLN C 133      -6.155 -15.784  14.517  1.00 65.41           C  
ATOM   3068  NE2 GLN C 133      -4.969 -15.913  15.102  1.00 65.41           N  
ATOM   3069  OE1 GLN C 133      -6.912 -16.742  14.327  1.00 65.41           O  
ATOM   3070  N   ARG C 134      -8.638 -11.869  11.572  1.00 71.22           N  
ATOM   3071  CA  ARG C 134      -8.234 -10.843  10.615  1.00 71.22           C  
ATOM   3072  C   ARG C 134      -8.616  -9.452  11.110  1.00 71.22           C  
ATOM   3073  CB  ARG C 134      -8.868 -11.105   9.247  1.00 71.22           C  
ATOM   3074  O   ARG C 134      -7.819  -8.516  11.021  1.00 71.22           O  
ATOM   3075  CG  ARG C 134      -8.131 -12.142   8.415  1.00 71.22           C  
ATOM   3076  CD  ARG C 134      -8.806 -12.369   7.070  1.00 71.22           C  
ATOM   3077  NE  ARG C 134      -8.133 -13.410   6.298  1.00 71.22           N  
ATOM   3078  NH1 ARG C 134      -9.715 -13.474   4.615  1.00 71.22           N  
ATOM   3079  NH2 ARG C 134      -7.889 -14.857   4.531  1.00 71.22           N  
ATOM   3080  CZ  ARG C 134      -8.580 -13.911   5.150  1.00 71.22           C  
ATOM   3081  N   LEU C 135      -9.770  -9.393  11.561  1.00 68.85           N  
ATOM   3082  CA  LEU C 135     -10.261  -8.127  12.095  1.00 68.85           C  
ATOM   3083  C   LEU C 135      -9.445  -7.695  13.308  1.00 68.85           C  
ATOM   3084  CB  LEU C 135     -11.740  -8.244  12.475  1.00 68.85           C  
ATOM   3085  O   LEU C 135      -9.068  -6.527  13.424  1.00 68.85           O  
ATOM   3086  CG  LEU C 135     -12.407  -6.972  13.000  1.00 68.85           C  
ATOM   3087  CD1 LEU C 135     -12.448  -5.906  11.910  1.00 68.85           C  
ATOM   3088  CD2 LEU C 135     -13.812  -7.276  13.509  1.00 68.85           C  
ATOM   3089  N   LEU C 136      -9.169  -8.642  14.083  1.00 74.37           N  
ATOM   3090  CA  LEU C 136      -8.392  -8.342  15.281  1.00 74.37           C  
ATOM   3091  C   LEU C 136      -6.987  -7.876  14.915  1.00 74.37           C  
ATOM   3092  CB  LEU C 136      -8.315  -9.571  16.191  1.00 74.37           C  
ATOM   3093  O   LEU C 136      -6.502  -6.876  15.449  1.00 74.37           O  
ATOM   3094  CG  LEU C 136      -7.685  -9.356  17.568  1.00 74.37           C  
ATOM   3095  CD1 LEU C 136      -8.684  -9.703  18.667  1.00 74.37           C  
ATOM   3096  CD2 LEU C 136      -6.414 -10.186  17.711  1.00 74.37           C  
ATOM   3097  N   ASN C 137      -6.443  -8.560  14.059  1.00 75.96           N  
ATOM   3098  CA  ASN C 137      -5.100  -8.189  13.625  1.00 75.96           C  
ATOM   3099  C   ASN C 137      -5.083  -6.806  12.979  1.00 75.96           C  
ATOM   3100  CB  ASN C 137      -4.540  -9.233  12.658  1.00 75.96           C  
ATOM   3101  O   ASN C 137      -4.144  -6.034  13.181  1.00 75.96           O  
ATOM   3102  CG  ASN C 137      -4.122 -10.512  13.357  1.00 75.96           C  
ATOM   3103  ND2 ASN C 137      -3.796 -11.535  12.576  1.00 75.96           N  
ATOM   3104  OD1 ASN C 137      -4.092 -10.579  14.588  1.00 75.96           O  
ATOM   3105  N   SER C 138      -6.126  -6.539  12.291  1.00 77.98           N  
ATOM   3106  CA  SER C 138      -6.239  -5.228  11.660  1.00 77.98           C  
ATOM   3107  C   SER C 138      -6.379  -4.123  12.701  1.00 77.98           C  
ATOM   3108  CB  SER C 138      -7.432  -5.193  10.704  1.00 77.98           C  
ATOM   3109  O   SER C 138      -5.750  -3.069  12.584  1.00 77.98           O  
ATOM   3110  OG  SER C 138      -8.187  -4.007  10.885  1.00 77.98           O  
ATOM   3111  N   VAL C 139      -7.142  -4.399  13.665  1.00 77.97           N  
ATOM   3112  CA  VAL C 139      -7.370  -3.427  14.730  1.00 77.97           C  
ATOM   3113  C   VAL C 139      -6.086  -3.232  15.535  1.00 77.97           C  
ATOM   3114  CB  VAL C 139      -8.521  -3.866  15.662  1.00 77.97           C  
ATOM   3115  O   VAL C 139      -5.723  -2.103  15.872  1.00 77.97           O  
ATOM   3116  CG1 VAL C 139      -8.598  -2.959  16.889  1.00 77.97           C  
ATOM   3117  CG2 VAL C 139      -9.849  -3.862  14.907  1.00 77.97           C  
ATOM   3118  N   LEU C 140      -5.407  -4.309  15.686  1.00 80.13           N  
ATOM   3119  CA  LEU C 140      -4.162  -4.229  16.441  1.00 80.13           C  
ATOM   3120  C   LEU C 140      -3.110  -3.435  15.673  1.00 80.13           C  
ATOM   3121  CB  LEU C 140      -3.633  -5.631  16.753  1.00 80.13           C  
ATOM   3122  O   LEU C 140      -2.427  -2.585  16.247  1.00 80.13           O  
ATOM   3123  CG  LEU C 140      -3.554  -6.013  18.232  1.00 80.13           C  
ATOM   3124  CD1 LEU C 140      -4.662  -6.999  18.585  1.00 80.13           C  
ATOM   3125  CD2 LEU C 140      -2.185  -6.598  18.562  1.00 80.13           C  
ATOM   3126  N   ASN C 141      -3.028  -3.692  14.482  1.00 80.97           N  
ATOM   3127  CA  ASN C 141      -2.109  -2.928  13.645  1.00 80.97           C  
ATOM   3128  C   ASN C 141      -2.443  -1.439  13.660  1.00 80.97           C  
ATOM   3129  CB  ASN C 141      -2.122  -3.460  12.210  1.00 80.97           C  
ATOM   3130  O   ASN C 141      -1.548  -0.598  13.769  1.00 80.97           O  
ATOM   3131  CG  ASN C 141      -1.366  -4.766  12.065  1.00 80.97           C  
ATOM   3132  ND2 ASN C 141      -1.623  -5.482  10.977  1.00 80.97           N  
ATOM   3133  OD1 ASN C 141      -0.558  -5.129  12.924  1.00 80.97           O  
ATOM   3134  N   THR C 142      -3.684  -1.169  13.614  1.00 77.76           N  
ATOM   3135  CA  THR C 142      -4.135   0.218  13.611  1.00 77.76           C  
ATOM   3136  C   THR C 142      -3.832   0.888  14.948  1.00 77.76           C  
ATOM   3137  CB  THR C 142      -5.643   0.314  13.315  1.00 77.76           C  
ATOM   3138  O   THR C 142      -3.401   2.043  14.986  1.00 77.76           O  
ATOM   3139  CG2 THR C 142      -6.064   1.760  13.072  1.00 77.76           C  
ATOM   3140  OG1 THR C 142      -5.946  -0.462  12.150  1.00 77.76           O  
ATOM   3141  N   LEU C 143      -3.994   0.198  15.952  1.00 78.59           N  
ATOM   3142  CA  LEU C 143      -3.740   0.737  17.284  1.00 78.59           C  
ATOM   3143  C   LEU C 143      -2.261   1.063  17.466  1.00 78.59           C  
ATOM   3144  CB  LEU C 143      -4.192  -0.256  18.359  1.00 78.59           C  
ATOM   3145  O   LEU C 143      -1.916   2.100  18.036  1.00 78.59           O  
ATOM   3146  CG  LEU C 143      -5.666  -0.195  18.760  1.00 78.59           C  
ATOM   3147  CD1 LEU C 143      -6.006  -1.343  19.705  1.00 78.59           C  
ATOM   3148  CD2 LEU C 143      -5.990   1.148  19.406  1.00 78.59           C  
ATOM   3149  N   ILE C 144      -1.446   0.233  16.951  1.00 77.34           N  
ATOM   3150  CA  ILE C 144      -0.009   0.470  17.036  1.00 77.34           C  
ATOM   3151  C   ILE C 144       0.357   1.714  16.229  1.00 77.34           C  
ATOM   3152  CB  ILE C 144       0.796  -0.749  16.534  1.00 77.34           C  
ATOM   3153  O   ILE C 144       1.067   2.595  16.722  1.00 77.34           O  
ATOM   3154  CG1 ILE C 144       0.567  -1.955  17.453  1.00 77.34           C  
ATOM   3155  CG2 ILE C 144       2.286  -0.410  16.437  1.00 77.34           C  
ATOM   3156  CD1 ILE C 144       1.154  -3.256  16.925  1.00 77.34           C  
ATOM   3157  N   MET C 145      -0.251   1.786  15.013  1.00 80.77           N  
ATOM   3158  CA  MET C 145       0.060   2.914  14.139  1.00 80.77           C  
ATOM   3159  C   MET C 145      -0.419   4.225  14.753  1.00 80.77           C  
ATOM   3160  CB  MET C 145      -0.575   2.718  12.762  1.00 80.77           C  
ATOM   3161  O   MET C 145       0.320   5.210  14.778  1.00 80.77           O  
ATOM   3162  CG  MET C 145       0.273   1.894  11.807  1.00 80.77           C  
ATOM   3163  SD  MET C 145       1.810   2.761  11.304  1.00 80.77           S  
ATOM   3164  CE  MET C 145       1.102   4.234  10.515  1.00 80.77           C  
ATOM   3165  N   ILE C 146      -1.592   4.299  15.231  1.00 75.53           N  
ATOM   3166  CA  ILE C 146      -2.164   5.497  15.836  1.00 75.53           C  
ATOM   3167  C   ILE C 146      -1.357   5.887  17.072  1.00 75.53           C  
ATOM   3168  CB  ILE C 146      -3.649   5.287  16.209  1.00 75.53           C  
ATOM   3169  O   ILE C 146      -1.129   7.072  17.323  1.00 75.53           O  
ATOM   3170  CG1 ILE C 146      -4.508   5.180  14.944  1.00 75.53           C  
ATOM   3171  CG2 ILE C 146      -4.144   6.419  17.114  1.00 75.53           C  
ATOM   3172  CD1 ILE C 146      -5.960   4.809  15.211  1.00 75.53           C  
ATOM   3173  N   SER C 147      -0.946   4.889  17.856  1.00 77.24           N  
ATOM   3174  CA  SER C 147      -0.145   5.157  19.046  1.00 77.24           C  
ATOM   3175  C   SER C 147       1.170   5.841  18.684  1.00 77.24           C  
ATOM   3176  CB  SER C 147       0.138   3.861  19.806  1.00 77.24           C  
ATOM   3177  O   SER C 147       1.569   6.812  19.330  1.00 77.24           O  
ATOM   3178  OG  SER C 147       1.085   3.067  19.112  1.00 77.24           O  
ATOM   3179  N   VAL C 148       1.687   5.319  17.644  1.00 78.26           N  
ATOM   3180  CA  VAL C 148       2.951   5.895  17.194  1.00 78.26           C  
ATOM   3181  C   VAL C 148       2.726   7.329  16.722  1.00 78.26           C  
ATOM   3182  CB  VAL C 148       3.587   5.055  16.064  1.00 78.26           C  
ATOM   3183  O   VAL C 148       3.506   8.226  17.049  1.00 78.26           O  
ATOM   3184  CG1 VAL C 148       4.778   5.789  15.451  1.00 78.26           C  
ATOM   3185  CG2 VAL C 148       4.013   3.686  16.592  1.00 78.26           C  
ATOM   3186  N   ILE C 149       1.663   7.555  16.059  1.00 74.16           N  
ATOM   3187  CA  ILE C 149       1.344   8.879  15.537  1.00 74.16           C  
ATOM   3188  C   ILE C 149       1.070   9.838  16.694  1.00 74.16           C  
ATOM   3189  CB  ILE C 149       0.131   8.832  14.581  1.00 74.16           C  
ATOM   3190  O   ILE C 149       1.552  10.973  16.695  1.00 74.16           O  
ATOM   3191  CG1 ILE C 149       0.481   8.047  13.312  1.00 74.16           C  
ATOM   3192  CG2 ILE C 149      -0.341  10.248  14.237  1.00 74.16           C  
ATOM   3193  CD1 ILE C 149      -0.710   7.779  12.402  1.00 74.16           C  
ATOM   3194  N   VAL C 150       0.389   9.406  17.707  1.00 73.77           N  
ATOM   3195  CA  VAL C 150       0.041  10.233  18.858  1.00 73.77           C  
ATOM   3196  C   VAL C 150       1.304  10.601  19.632  1.00 73.77           C  
ATOM   3197  CB  VAL C 150      -0.964   9.517  19.787  1.00 73.77           C  
ATOM   3198  O   VAL C 150       1.504  11.765  19.989  1.00 73.77           O  
ATOM   3199  CG1 VAL C 150      -1.124  10.280  21.101  1.00 73.77           C  
ATOM   3200  CG2 VAL C 150      -2.315   9.357  19.091  1.00 73.77           C  
ATOM   3201  N   VAL C 151       2.142   9.656  19.814  1.00 74.22           N  
ATOM   3202  CA  VAL C 151       3.379   9.882  20.554  1.00 74.22           C  
ATOM   3203  C   VAL C 151       4.258  10.877  19.800  1.00 74.22           C  
ATOM   3204  CB  VAL C 151       4.149   8.564  20.790  1.00 74.22           C  
ATOM   3205  O   VAL C 151       4.795  11.815  20.393  1.00 74.22           O  
ATOM   3206  CG1 VAL C 151       5.551   8.845  21.327  1.00 74.22           C  
ATOM   3207  CG2 VAL C 151       3.377   7.660  21.750  1.00 74.22           C  
ATOM   3208  N   MET C 152       4.262  10.578  18.530  1.00 73.92           N  
ATOM   3209  CA  MET C 152       5.069  11.470  17.702  1.00 73.92           C  
ATOM   3210  C   MET C 152       4.486  12.879  17.691  1.00 73.92           C  
ATOM   3211  CB  MET C 152       5.169  10.934  16.273  1.00 73.92           C  
ATOM   3212  O   MET C 152       5.227  13.862  17.747  1.00 73.92           O  
ATOM   3213  CG  MET C 152       6.247   9.879  16.088  1.00 73.92           C  
ATOM   3214  SD  MET C 152       7.930  10.524  16.436  1.00 73.92           S  
ATOM   3215  CE  MET C 152       8.128   9.986  18.158  1.00 73.92           C  
ATOM   3216  N   THR C 153       3.213  13.037  17.684  1.00 70.69           N  
ATOM   3217  CA  THR C 153       2.557  14.340  17.690  1.00 70.69           C  
ATOM   3218  C   THR C 153       2.795  15.060  19.015  1.00 70.69           C  
ATOM   3219  CB  THR C 153       1.044  14.206  17.440  1.00 70.69           C  
ATOM   3220  O   THR C 153       3.059  16.264  19.035  1.00 70.69           O  
ATOM   3221  CG2 THR C 153       0.760  13.759  16.010  1.00 70.69           C  
ATOM   3222  OG1 THR C 153       0.500  13.239  18.348  1.00 70.69           O  
ATOM   3223  N   ILE C 154       2.733  14.319  20.147  1.00 70.38           N  
ATOM   3224  CA  ILE C 154       2.967  14.901  21.464  1.00 70.38           C  
ATOM   3225  C   ILE C 154       4.420  15.356  21.576  1.00 70.38           C  
ATOM   3226  CB  ILE C 154       2.630  13.901  22.592  1.00 70.38           C  
ATOM   3227  O   ILE C 154       4.699  16.445  22.083  1.00 70.38           O  
ATOM   3228  CG1 ILE C 154       1.127  13.596  22.605  1.00 70.38           C  
ATOM   3229  CG2 ILE C 154       3.091  14.441  23.949  1.00 70.38           C  
ATOM   3230  CD1 ILE C 154       0.731  12.474  23.554  1.00 70.38           C  
ATOM   3231  N   PHE C 155       5.267  14.539  21.052  1.00 71.10           N  
ATOM   3232  CA  PHE C 155       6.688  14.867  21.046  1.00 71.10           C  
ATOM   3233  C   PHE C 155       6.943  16.155  20.274  1.00 71.10           C  
ATOM   3234  CB  PHE C 155       7.502  13.720  20.438  1.00 71.10           C  
ATOM   3235  O   PHE C 155       7.652  17.043  20.753  1.00 71.10           O  
ATOM   3236  CG  PHE C 155       8.989  13.956  20.457  1.00 71.10           C  
ATOM   3237  CD1 PHE C 155       9.663  14.323  19.300  1.00 71.10           C  
ATOM   3238  CD2 PHE C 155       9.711  13.809  21.634  1.00 71.10           C  
ATOM   3239  CE1 PHE C 155      11.039  14.542  19.314  1.00 71.10           C  
ATOM   3240  CE2 PHE C 155      11.086  14.025  21.657  1.00 71.10           C  
ATOM   3241  CZ  PHE C 155      11.748  14.391  20.496  1.00 71.10           C  
ATOM   3242  N   LEU C 156       6.330  16.342  19.261  1.00 73.75           N  
ATOM   3243  CA  LEU C 156       6.497  17.532  18.434  1.00 73.75           C  
ATOM   3244  C   LEU C 156       5.928  18.763  19.131  1.00 73.75           C  
ATOM   3245  CB  LEU C 156       5.816  17.340  17.076  1.00 73.75           C  
ATOM   3246  O   LEU C 156       6.530  19.838  19.090  1.00 73.75           O  
ATOM   3247  CG  LEU C 156       6.593  16.530  16.037  1.00 73.75           C  
ATOM   3248  CD1 LEU C 156       5.749  16.330  14.782  1.00 73.75           C  
ATOM   3249  CD2 LEU C 156       7.910  17.219  15.697  1.00 73.75           C  
ATOM   3250  N   VAL C 157       4.850  18.602  19.796  1.00 73.03           N  
ATOM   3251  CA  VAL C 157       4.219  19.707  20.509  1.00 73.03           C  
ATOM   3252  C   VAL C 157       5.113  20.157  21.662  1.00 73.03           C  
ATOM   3253  CB  VAL C 157       2.821  19.317  21.040  1.00 73.03           C  
ATOM   3254  O   VAL C 157       5.277  21.356  21.898  1.00 73.03           O  
ATOM   3255  CG1 VAL C 157       2.283  20.390  21.985  1.00 73.03           C  
ATOM   3256  CG2 VAL C 157       1.855  19.088  19.879  1.00 73.03           C  
ATOM   3257  N   VAL C 158       5.707  19.166  22.311  1.00 70.86           N  
ATOM   3258  CA  VAL C 158       6.593  19.469  23.430  1.00 70.86           C  
ATOM   3259  C   VAL C 158       7.839  20.192  22.923  1.00 70.86           C  
ATOM   3260  CB  VAL C 158       6.995  18.190  24.199  1.00 70.86           C  
ATOM   3261  O   VAL C 158       8.287  21.168  23.529  1.00 70.86           O  
ATOM   3262  CG1 VAL C 158       8.111  18.489  25.198  1.00 70.86           C  
ATOM   3263  CG2 VAL C 158       5.783  17.592  24.910  1.00 70.86           C  
ATOM   3264  N   LEU C 159       8.357  19.735  21.872  1.00 72.42           N  
ATOM   3265  CA  LEU C 159       9.526  20.369  21.271  1.00 72.42           C  
ATOM   3266  C   LEU C 159       9.223  21.814  20.887  1.00 72.42           C  
ATOM   3267  CB  LEU C 159       9.986  19.587  20.039  1.00 72.42           C  
ATOM   3268  O   LEU C 159      10.060  22.699  21.075  1.00 72.42           O  
ATOM   3269  CG  LEU C 159      10.804  18.322  20.305  1.00 72.42           C  
ATOM   3270  CD1 LEU C 159      10.773  17.404  19.087  1.00 72.42           C  
ATOM   3271  CD2 LEU C 159      12.239  18.680  20.675  1.00 72.42           C  
ATOM   3272  N   TYR C 160       8.048  21.955  20.421  1.00 70.92           N  
ATOM   3273  CA  TYR C 160       7.650  23.296  20.008  1.00 70.92           C  
ATOM   3274  C   TYR C 160       7.437  24.198  21.218  1.00 70.92           C  
ATOM   3275  CB  TYR C 160       6.372  23.243  19.166  1.00 70.92           C  
ATOM   3276  O   TYR C 160       7.801  25.376  21.194  1.00 70.92           O  
ATOM   3277  CG  TYR C 160       6.096  24.514  18.401  1.00 70.92           C  
ATOM   3278  CD1 TYR C 160       5.154  25.434  18.856  1.00 70.92           C  
ATOM   3279  CD2 TYR C 160       6.776  24.798  17.221  1.00 70.92           C  
ATOM   3280  CE1 TYR C 160       4.895  26.606  18.153  1.00 70.92           C  
ATOM   3281  CE2 TYR C 160       6.525  25.967  16.510  1.00 70.92           C  
ATOM   3282  OH  TYR C 160       5.332  28.022  16.283  1.00 70.92           O  
ATOM   3283  CZ  TYR C 160       5.585  26.864  16.983  1.00 70.92           C  
ATOM   3284  N   LYS C 161       6.826  23.593  22.248  1.00 69.21           N  
ATOM   3285  CA  LYS C 161       6.588  24.350  23.474  1.00 69.21           C  
ATOM   3286  C   LYS C 161       7.902  24.821  24.092  1.00 69.21           C  
ATOM   3287  CB  LYS C 161       5.807  23.508  24.483  1.00 69.21           C  
ATOM   3288  O   LYS C 161       7.987  25.940  24.603  1.00 69.21           O  
ATOM   3289  CG  LYS C 161       5.361  24.277  25.718  1.00 69.21           C  
ATOM   3290  CD  LYS C 161       4.500  23.415  26.633  1.00 69.21           C  
ATOM   3291  CE  LYS C 161       4.138  24.149  27.917  1.00 69.21           C  
ATOM   3292  NZ  LYS C 161       3.033  23.466  28.653  1.00 69.21           N  
ATOM   3293  N   TYR C 162       9.010  23.991  23.999  1.00 66.20           N  
ATOM   3294  CA  TYR C 162      10.297  24.330  24.595  1.00 66.20           C  
ATOM   3295  C   TYR C 162      11.170  25.096  23.609  1.00 66.20           C  
ATOM   3296  CB  TYR C 162      11.023  23.064  25.062  1.00 66.20           C  
ATOM   3297  O   TYR C 162      12.355  25.322  23.866  1.00 66.20           O  
ATOM   3298  CG  TYR C 162      10.461  22.475  26.333  1.00 66.20           C  
ATOM   3299  CD1 TYR C 162      10.689  23.082  27.566  1.00 66.20           C  
ATOM   3300  CD2 TYR C 162       9.700  21.311  26.303  1.00 66.20           C  
ATOM   3301  CE1 TYR C 162      10.174  22.541  28.740  1.00 66.20           C  
ATOM   3302  CE2 TYR C 162       9.180  20.762  27.471  1.00 66.20           C  
ATOM   3303  OH  TYR C 162       8.910  20.844  29.841  1.00 66.20           O  
ATOM   3304  CZ  TYR C 162       9.422  21.383  28.682  1.00 66.20           C  
ATOM   3305  N   ARG C 163      10.709  25.517  22.584  1.00 65.31           N  
ATOM   3306  CA  ARG C 163      11.312  26.377  21.571  1.00 65.31           C  
ATOM   3307  C   ARG C 163      12.537  25.717  20.950  1.00 65.31           C  
ATOM   3308  CB  ARG C 163      11.695  27.730  22.175  1.00 65.31           C  
ATOM   3309  O   ARG C 163      13.537  26.384  20.676  1.00 65.31           O  
ATOM   3310  CG  ARG C 163      10.508  28.636  22.461  1.00 65.31           C  
ATOM   3311  CD  ARG C 163      10.941  30.075  22.706  1.00 65.31           C  
ATOM   3312  NE  ARG C 163       9.957  30.807  23.497  1.00 65.31           N  
ATOM   3313  NH1 ARG C 163      11.256  32.702  23.739  1.00 65.31           N  
ATOM   3314  NH2 ARG C 163       9.167  32.611  24.678  1.00 65.31           N  
ATOM   3315  CZ  ARG C 163      10.129  32.038  23.970  1.00 65.31           C  
ATOM   3316  N   CYS C 164      12.488  24.401  20.870  1.00 75.80           N  
ATOM   3317  CA  CYS C 164      13.548  23.693  20.161  1.00 75.80           C  
ATOM   3318  C   CYS C 164      13.324  23.741  18.655  1.00 75.80           C  
ATOM   3319  CB  CYS C 164      13.627  22.240  20.628  1.00 75.80           C  
ATOM   3320  O   CYS C 164      13.148  22.702  18.016  1.00 75.80           O  
ATOM   3321  SG  CYS C 164      14.069  22.058  22.370  1.00 75.80           S  
ATOM   3322  N   TYR C 165      13.400  25.008  18.024  1.00 65.58           N  
ATOM   3323  CA  TYR C 165      13.069  25.220  16.619  1.00 65.58           C  
ATOM   3324  C   TYR C 165      14.140  24.630  15.711  1.00 65.58           C  
ATOM   3325  CB  TYR C 165      12.901  26.714  16.327  1.00 65.58           C  
ATOM   3326  O   TYR C 165      13.830  24.082  14.650  1.00 65.58           O  
ATOM   3327  CG  TYR C 165      11.756  27.355  17.074  1.00 65.58           C  
ATOM   3328  CD1 TYR C 165      10.434  27.077  16.733  1.00 65.58           C  
ATOM   3329  CD2 TYR C 165      11.994  28.239  18.121  1.00 65.58           C  
ATOM   3330  CE1 TYR C 165       9.376  27.666  17.418  1.00 65.58           C  
ATOM   3331  CE2 TYR C 165      10.944  28.834  18.812  1.00 65.58           C  
ATOM   3332  OH  TYR C 165       8.597  29.128  19.135  1.00 65.58           O  
ATOM   3333  CZ  TYR C 165       9.641  28.542  18.454  1.00 65.58           C  
ATOM   3334  N   LYS C 166      15.332  24.658  16.160  1.00 71.86           N  
ATOM   3335  CA  LYS C 166      16.437  24.148  15.354  1.00 71.86           C  
ATOM   3336  C   LYS C 166      16.318  22.641  15.148  1.00 71.86           C  
ATOM   3337  CB  LYS C 166      17.778  24.484  16.008  1.00 71.86           C  
ATOM   3338  O   LYS C 166      16.580  22.135  14.055  1.00 71.86           O  
ATOM   3339  CG  LYS C 166      18.151  25.957  15.934  1.00 71.86           C  
ATOM   3340  CD  LYS C 166      19.546  26.209  16.490  1.00 71.86           C  
ATOM   3341  CE  LYS C 166      19.920  27.684  16.419  1.00 71.86           C  
ATOM   3342  NZ  LYS C 166      21.217  27.960  17.105  1.00 71.86           N  
ATOM   3343  N   PHE C 167      15.875  22.004  16.220  1.00 72.80           N  
ATOM   3344  CA  PHE C 167      15.710  20.557  16.149  1.00 72.80           C  
ATOM   3345  C   PHE C 167      14.558  20.189  15.222  1.00 72.80           C  
ATOM   3346  CB  PHE C 167      15.468  19.974  17.544  1.00 72.80           C  
ATOM   3347  O   PHE C 167      14.688  19.290  14.388  1.00 72.80           O  
ATOM   3348  CG  PHE C 167      15.521  18.471  17.591  1.00 72.80           C  
ATOM   3349  CD1 PHE C 167      14.360  17.716  17.479  1.00 72.80           C  
ATOM   3350  CD2 PHE C 167      16.734  17.812  17.748  1.00 72.80           C  
ATOM   3351  CE1 PHE C 167      14.407  16.324  17.522  1.00 72.80           C  
ATOM   3352  CE2 PHE C 167      16.788  16.422  17.792  1.00 72.80           C  
ATOM   3353  CZ  PHE C 167      15.623  15.680  17.680  1.00 72.80           C  
ATOM   3354  N   ILE C 168      13.483  20.936  15.283  1.00 71.81           N  
ATOM   3355  CA  ILE C 168      12.303  20.667  14.469  1.00 71.81           C  
ATOM   3356  C   ILE C 168      12.627  20.901  12.995  1.00 71.81           C  
ATOM   3357  CB  ILE C 168      11.106  21.544  14.901  1.00 71.81           C  
ATOM   3358  O   ILE C 168      12.292  20.077  12.141  1.00 71.81           O  
ATOM   3359  CG1 ILE C 168      10.666  21.184  16.324  1.00 71.81           C  
ATOM   3360  CG2 ILE C 168       9.944  21.396  13.914  1.00 71.81           C  
ATOM   3361  CD1 ILE C 168       9.605  22.114  16.898  1.00 71.81           C  
ATOM   3362  N   HIS C 169      13.363  21.907  12.755  1.00 72.56           N  
ATOM   3363  CA  HIS C 169      13.755  22.220  11.385  1.00 72.56           C  
ATOM   3364  C   HIS C 169      14.697  21.159  10.826  1.00 72.56           C  
ATOM   3365  CB  HIS C 169      14.417  23.597  11.319  1.00 72.56           C  
ATOM   3366  O   HIS C 169      14.562  20.751   9.670  1.00 72.56           O  
ATOM   3367  CG  HIS C 169      13.869  24.475  10.239  1.00 72.56           C  
ATOM   3368  CD2 HIS C 169      13.078  25.572  10.301  1.00 72.56           C  
ATOM   3369  ND1 HIS C 169      14.123  24.257   8.903  1.00 72.56           N  
ATOM   3370  CE1 HIS C 169      13.510  25.185   8.187  1.00 72.56           C  
ATOM   3371  NE2 HIS C 169      12.869  25.995   9.012  1.00 72.56           N  
ATOM   3372  N   GLY C 170      15.645  20.756  11.756  1.00 78.04           N  
ATOM   3373  CA  GLY C 170      16.557  19.700  11.347  1.00 78.04           C  
ATOM   3374  C   GLY C 170      15.854  18.391  11.038  1.00 78.04           C  
ATOM   3375  O   GLY C 170      16.163  17.735  10.041  1.00 78.04           O  
ATOM   3376  N   TRP C 171      14.845  18.113  11.799  1.00 75.42           N  
ATOM   3377  CA  TRP C 171      14.072  16.888  11.621  1.00 75.42           C  
ATOM   3378  C   TRP C 171      13.240  16.948  10.345  1.00 75.42           C  
ATOM   3379  CB  TRP C 171      13.161  16.646  12.828  1.00 75.42           C  
ATOM   3380  O   TRP C 171      13.186  15.978   9.585  1.00 75.42           O  
ATOM   3381  CG  TRP C 171      12.284  15.438  12.697  1.00 75.42           C  
ATOM   3382  CD1 TRP C 171      11.042  15.379  12.128  1.00 75.42           C  
ATOM   3383  CD2 TRP C 171      12.581  14.113  13.149  1.00 75.42           C  
ATOM   3384  CE2 TRP C 171      11.474  13.301  12.821  1.00 75.42           C  
ATOM   3385  CE3 TRP C 171      13.678  13.534  13.801  1.00 75.42           C  
ATOM   3386  NE1 TRP C 171      10.549  14.096  12.199  1.00 75.42           N  
ATOM   3387  CH2 TRP C 171      12.519  11.396  13.759  1.00 75.42           C  
ATOM   3388  CZ2 TRP C 171      11.432  11.937  13.122  1.00 75.42           C  
ATOM   3389  CZ3 TRP C 171      13.635  12.177  14.099  1.00 75.42           C  
ATOM   3390  N   LEU C 172      12.634  18.021  10.031  1.00 80.64           N  
ATOM   3391  CA  LEU C 172      11.804  18.191   8.843  1.00 80.64           C  
ATOM   3392  C   LEU C 172      12.652  18.139   7.577  1.00 80.64           C  
ATOM   3393  CB  LEU C 172      11.042  19.517   8.907  1.00 80.64           C  
ATOM   3394  O   LEU C 172      12.241  17.551   6.574  1.00 80.64           O  
ATOM   3395  CG  LEU C 172       9.798  19.542   9.796  1.00 80.64           C  
ATOM   3396  CD1 LEU C 172       9.254  20.962   9.907  1.00 80.64           C  
ATOM   3397  CD2 LEU C 172       8.732  18.597   9.251  1.00 80.64           C  
ATOM   3398  N   ILE C 173      13.824  18.692   7.672  1.00 77.91           N  
ATOM   3399  CA  ILE C 173      14.736  18.684   6.533  1.00 77.91           C  
ATOM   3400  C   ILE C 173      15.188  17.255   6.243  1.00 77.91           C  
ATOM   3401  CB  ILE C 173      15.960  19.593   6.783  1.00 77.91           C  
ATOM   3402  O   ILE C 173      15.191  16.820   5.089  1.00 77.91           O  
ATOM   3403  CG1 ILE C 173      15.544  21.068   6.759  1.00 77.91           C  
ATOM   3404  CG2 ILE C 173      17.057  19.317   5.751  1.00 77.91           C  
ATOM   3405  CD1 ILE C 173      16.651  22.031   7.164  1.00 77.91           C  
ATOM   3406  N   MET C 174      15.419  16.580   7.303  1.00 80.09           N  
ATOM   3407  CA  MET C 174      15.874  15.203   7.141  1.00 80.09           C  
ATOM   3408  C   MET C 174      14.764  14.326   6.572  1.00 80.09           C  
ATOM   3409  CB  MET C 174      16.356  14.635   8.477  1.00 80.09           C  
ATOM   3410  O   MET C 174      15.004  13.515   5.676  1.00 80.09           O  
ATOM   3411  CG  MET C 174      17.709  15.169   8.918  1.00 80.09           C  
ATOM   3412  SD  MET C 174      19.013  14.910   7.653  1.00 80.09           S  
ATOM   3413  CE  MET C 174      19.201  13.108   7.751  1.00 80.09           C  
ATOM   3414  N   SER C 175      13.590  14.548   7.072  1.00 78.93           N  
ATOM   3415  CA  SER C 175      12.449  13.770   6.600  1.00 78.93           C  
ATOM   3416  C   SER C 175      12.163  14.048   5.128  1.00 78.93           C  
ATOM   3417  CB  SER C 175      11.207  14.078   7.437  1.00 78.93           C  
ATOM   3418  O   SER C 175      11.975  13.118   4.341  1.00 78.93           O  
ATOM   3419  OG  SER C 175      10.067  13.427   6.903  1.00 78.93           O  
ATOM   3420  N   SER C 176      12.195  15.333   4.773  1.00 80.72           N  
ATOM   3421  CA  SER C 176      11.943  15.713   3.387  1.00 80.72           C  
ATOM   3422  C   SER C 176      13.055  15.220   2.467  1.00 80.72           C  
ATOM   3423  CB  SER C 176      11.805  17.231   3.264  1.00 80.72           C  
ATOM   3424  O   SER C 176      12.795  14.809   1.335  1.00 80.72           O  
ATOM   3425  OG  SER C 176      12.994  17.880   3.680  1.00 80.72           O  
ATOM   3426  N   LEU C 177      14.238  15.212   3.058  1.00 81.24           N  
ATOM   3427  CA  LEU C 177      15.381  14.723   2.295  1.00 81.24           C  
ATOM   3428  C   LEU C 177      15.230  13.238   1.981  1.00 81.24           C  
ATOM   3429  CB  LEU C 177      16.682  14.964   3.064  1.00 81.24           C  
ATOM   3430  O   LEU C 177      15.423  12.818   0.838  1.00 81.24           O  
ATOM   3431  CG  LEU C 177      17.980  14.718   2.294  1.00 81.24           C  
ATOM   3432  CD1 LEU C 177      19.073  15.663   2.782  1.00 81.24           C  
ATOM   3433  CD2 LEU C 177      18.420  13.265   2.438  1.00 81.24           C  
ATOM   3434  N   MET C 178      14.764  12.563   2.924  1.00 82.89           N  
ATOM   3435  CA  MET C 178      14.576  11.126   2.753  1.00 82.89           C  
ATOM   3436  C   MET C 178      13.466  10.838   1.747  1.00 82.89           C  
ATOM   3437  CB  MET C 178      14.252  10.462   4.093  1.00 82.89           C  
ATOM   3438  O   MET C 178      13.628   9.996   0.862  1.00 82.89           O  
ATOM   3439  CG  MET C 178      15.477  10.177   4.947  1.00 82.89           C  
ATOM   3440  SD  MET C 178      16.608   8.959   4.170  1.00 82.89           S  
ATOM   3441  CE  MET C 178      18.050  10.015   3.857  1.00 82.89           C  
ATOM   3442  N   LEU C 179      12.479  11.562   1.841  1.00 84.75           N  
ATOM   3443  CA  LEU C 179      11.334  11.352   0.962  1.00 84.75           C  
ATOM   3444  C   LEU C 179      11.676  11.724  -0.476  1.00 84.75           C  
ATOM   3445  CB  LEU C 179      10.133  12.172   1.442  1.00 84.75           C  
ATOM   3446  O   LEU C 179      11.421  10.947  -1.400  1.00 84.75           O  
ATOM   3447  CG  LEU C 179       9.300  11.560   2.569  1.00 84.75           C  
ATOM   3448  CD1 LEU C 179       8.279  12.570   3.083  1.00 84.75           C  
ATOM   3449  CD2 LEU C 179       8.607  10.288   2.091  1.00 84.75           C  
ATOM   3450  N   LEU C 180      12.350  12.827  -0.661  1.00 85.39           N  
ATOM   3451  CA  LEU C 180      12.605  13.361  -1.995  1.00 85.39           C  
ATOM   3452  C   LEU C 180      13.717  12.581  -2.689  1.00 85.39           C  
ATOM   3453  CB  LEU C 180      12.979  14.844  -1.916  1.00 85.39           C  
ATOM   3454  O   LEU C 180      13.695  12.416  -3.911  1.00 85.39           O  
ATOM   3455  CG  LEU C 180      11.822  15.824  -1.716  1.00 85.39           C  
ATOM   3456  CD1 LEU C 180      12.357  17.231  -1.466  1.00 85.39           C  
ATOM   3457  CD2 LEU C 180      10.892  15.808  -2.924  1.00 85.39           C  
ATOM   3458  N   PHE C 181      14.626  11.986  -1.925  1.00 83.50           N  
ATOM   3459  CA  PHE C 181      15.740  11.287  -2.556  1.00 83.50           C  
ATOM   3460  C   PHE C 181      15.468   9.789  -2.628  1.00 83.50           C  
ATOM   3461  CB  PHE C 181      17.042  11.548  -1.792  1.00 83.50           C  
ATOM   3462  O   PHE C 181      15.354   9.225  -3.718  1.00 83.50           O  
ATOM   3463  CG  PHE C 181      17.646  12.899  -2.067  1.00 83.50           C  
ATOM   3464  CD1 PHE C 181      18.496  13.088  -3.150  1.00 83.50           C  
ATOM   3465  CD2 PHE C 181      17.364  13.979  -1.241  1.00 83.50           C  
ATOM   3466  CE1 PHE C 181      19.056  14.338  -3.406  1.00 83.50           C  
ATOM   3467  CE2 PHE C 181      17.921  15.231  -1.491  1.00 83.50           C  
ATOM   3468  CZ  PHE C 181      18.767  15.407  -2.573  1.00 83.50           C  
ATOM   3469  N   LEU C 182      15.175   9.236  -1.552  1.00 82.95           N  
ATOM   3470  CA  LEU C 182      15.032   7.785  -1.509  1.00 82.95           C  
ATOM   3471  C   LEU C 182      13.756   7.344  -2.219  1.00 82.95           C  
ATOM   3472  CB  LEU C 182      15.021   7.291  -0.060  1.00 82.95           C  
ATOM   3473  O   LEU C 182      13.799   6.494  -3.111  1.00 82.95           O  
ATOM   3474  CG  LEU C 182      16.387   7.035   0.579  1.00 82.95           C  
ATOM   3475  CD1 LEU C 182      16.269   7.034   2.099  1.00 82.95           C  
ATOM   3476  CD2 LEU C 182      16.973   5.718   0.082  1.00 82.95           C  
ATOM   3477  N   PHE C 183      12.726   8.004  -1.984  1.00 83.92           N  
ATOM   3478  CA  PHE C 183      11.446   7.536  -2.502  1.00 83.92           C  
ATOM   3479  C   PHE C 183      11.277   7.933  -3.964  1.00 83.92           C  
ATOM   3480  CB  PHE C 183      10.290   8.097  -1.669  1.00 83.92           C  
ATOM   3481  O   PHE C 183      10.669   7.199  -4.745  1.00 83.92           O  
ATOM   3482  CG  PHE C 183      10.108   7.411  -0.342  1.00 83.92           C  
ATOM   3483  CD1 PHE C 183       9.601   6.119  -0.276  1.00 83.92           C  
ATOM   3484  CD2 PHE C 183      10.446   8.057   0.840  1.00 83.92           C  
ATOM   3485  CE1 PHE C 183       9.432   5.481   0.950  1.00 83.92           C  
ATOM   3486  CE2 PHE C 183      10.280   7.426   2.069  1.00 83.92           C  
ATOM   3487  CZ  PHE C 183       9.772   6.138   2.122  1.00 83.92           C  
ATOM   3488  N   THR C 184      11.807   9.081  -4.184  1.00 86.11           N  
ATOM   3489  CA  THR C 184      11.779   9.466  -5.591  1.00 86.11           C  
ATOM   3490  C   THR C 184      12.625   8.513  -6.430  1.00 86.11           C  
ATOM   3491  CB  THR C 184      12.281  10.909  -5.785  1.00 86.11           C  
ATOM   3492  O   THR C 184      12.242   8.152  -7.545  1.00 86.11           O  
ATOM   3493  CG2 THR C 184      12.113  11.360  -7.233  1.00 86.11           C  
ATOM   3494  OG1 THR C 184      11.535  11.787  -4.933  1.00 86.11           O  
ATOM   3495  N   TYR C 185      13.688   8.068  -5.862  1.00 81.19           N  
ATOM   3496  CA  TYR C 185      14.545   7.104  -6.543  1.00 81.19           C  
ATOM   3497  C   TYR C 185      13.799   5.801  -6.805  1.00 81.19           C  
ATOM   3498  CB  TYR C 185      15.805   6.828  -5.718  1.00 81.19           C  
ATOM   3499  O   TYR C 185      13.832   5.273  -7.919  1.00 81.19           O  
ATOM   3500  CG  TYR C 185      16.673   5.731  -6.286  1.00 81.19           C  
ATOM   3501  CD1 TYR C 185      16.636   4.443  -5.757  1.00 81.19           C  
ATOM   3502  CD2 TYR C 185      17.533   5.981  -7.350  1.00 81.19           C  
ATOM   3503  CE1 TYR C 185      17.435   3.429  -6.276  1.00 81.19           C  
ATOM   3504  CE2 TYR C 185      18.337   4.975  -7.876  1.00 81.19           C  
ATOM   3505  OH  TYR C 185      19.075   2.705  -7.851  1.00 81.19           O  
ATOM   3506  CZ  TYR C 185      18.281   3.705  -7.334  1.00 81.19           C  
ATOM   3507  N   ILE C 186      13.149   5.353  -5.845  1.00 84.59           N  
ATOM   3508  CA  ILE C 186      12.393   4.112  -5.971  1.00 84.59           C  
ATOM   3509  C   ILE C 186      11.249   4.303  -6.964  1.00 84.59           C  
ATOM   3510  CB  ILE C 186      11.845   3.643  -4.605  1.00 84.59           C  
ATOM   3511  O   ILE C 186      11.034   3.465  -7.842  1.00 84.59           O  
ATOM   3512  CG1 ILE C 186      12.998   3.314  -3.651  1.00 84.59           C  
ATOM   3513  CG2 ILE C 186      10.918   2.436  -4.781  1.00 84.59           C  
ATOM   3514  CD1 ILE C 186      12.557   3.023  -2.223  1.00 84.59           C  
ATOM   3515  N   TYR C 187      10.581   5.421  -6.822  1.00 88.57           N  
ATOM   3516  CA  TYR C 187       9.444   5.723  -7.684  1.00 88.57           C  
ATOM   3517  C   TYR C 187       9.867   5.772  -9.147  1.00 88.57           C  
ATOM   3518  CB  TYR C 187       8.803   7.054  -7.281  1.00 88.57           C  
ATOM   3519  O   TYR C 187       9.289   5.082  -9.991  1.00 88.57           O  
ATOM   3520  CG  TYR C 187       7.718   7.515  -8.225  1.00 88.57           C  
ATOM   3521  CD1 TYR C 187       7.959   8.525  -9.154  1.00 88.57           C  
ATOM   3522  CD2 TYR C 187       6.451   6.943  -8.188  1.00 88.57           C  
ATOM   3523  CE1 TYR C 187       6.962   8.955 -10.023  1.00 88.57           C  
ATOM   3524  CE2 TYR C 187       5.447   7.365  -9.053  1.00 88.57           C  
ATOM   3525  OH  TYR C 187       4.721   8.790 -10.825  1.00 88.57           O  
ATOM   3526  CZ  TYR C 187       5.711   8.369  -9.966  1.00 88.57           C  
ATOM   3527  N   LEU C 188      10.893   6.567  -9.457  1.00 85.47           N  
ATOM   3528  CA  LEU C 188      11.348   6.724 -10.834  1.00 85.47           C  
ATOM   3529  C   LEU C 188      11.906   5.412 -11.375  1.00 85.47           C  
ATOM   3530  CB  LEU C 188      12.412   7.821 -10.925  1.00 85.47           C  
ATOM   3531  O   LEU C 188      11.690   5.076 -12.542  1.00 85.47           O  
ATOM   3532  CG  LEU C 188      12.722   8.350 -12.327  1.00 85.47           C  
ATOM   3533  CD1 LEU C 188      11.459   8.904 -12.976  1.00 85.47           C  
ATOM   3534  CD2 LEU C 188      13.811   9.416 -12.268  1.00 85.47           C  
ATOM   3535  N   GLY C 189      12.601   4.663 -10.580  1.00 81.88           N  
ATOM   3536  CA  GLY C 189      13.120   3.364 -10.977  1.00 81.88           C  
ATOM   3537  C   GLY C 189      12.040   2.409 -11.447  1.00 81.88           C  
ATOM   3538  O   GLY C 189      12.178   1.774 -12.494  1.00 81.88           O  
ATOM   3539  N   GLU C 190      10.992   2.405 -10.700  1.00 83.15           N  
ATOM   3540  CA  GLU C 190       9.909   1.476 -11.009  1.00 83.15           C  
ATOM   3541  C   GLU C 190       9.100   1.951 -12.212  1.00 83.15           C  
ATOM   3542  CB  GLU C 190       8.992   1.296  -9.796  1.00 83.15           C  
ATOM   3543  O   GLU C 190       8.666   1.141 -13.034  1.00 83.15           O  
ATOM   3544  CG  GLU C 190       9.624   0.508  -8.658  1.00 83.15           C  
ATOM   3545  CD  GLU C 190      10.047  -0.895  -9.063  1.00 83.15           C  
ATOM   3546  OE1 GLU C 190      10.980  -1.451  -8.440  1.00 83.15           O  
ATOM   3547  OE2 GLU C 190       9.440  -1.443 -10.010  1.00 83.15           O  
ATOM   3548  N   VAL C 191       8.875   3.235 -12.237  1.00 83.17           N  
ATOM   3549  CA  VAL C 191       8.122   3.807 -13.349  1.00 83.17           C  
ATOM   3550  C   VAL C 191       8.874   3.572 -14.657  1.00 83.17           C  
ATOM   3551  CB  VAL C 191       7.867   5.317 -13.145  1.00 83.17           C  
ATOM   3552  O   VAL C 191       8.273   3.198 -15.667  1.00 83.17           O  
ATOM   3553  CG1 VAL C 191       7.310   5.948 -14.419  1.00 83.17           C  
ATOM   3554  CG2 VAL C 191       6.914   5.543 -11.972  1.00 83.17           C  
ATOM   3555  N   LEU C 192      10.211   3.686 -14.610  1.00 79.26           N  
ATOM   3556  CA  LEU C 192      11.028   3.494 -15.803  1.00 79.26           C  
ATOM   3557  C   LEU C 192      11.033   2.030 -16.229  1.00 79.26           C  
ATOM   3558  CB  LEU C 192      12.462   3.970 -15.553  1.00 79.26           C  
ATOM   3559  O   LEU C 192      11.016   1.727 -17.424  1.00 79.26           O  
ATOM   3560  CG  LEU C 192      12.657   5.478 -15.390  1.00 79.26           C  
ATOM   3561  CD1 LEU C 192      14.089   5.784 -14.963  1.00 79.26           C  
ATOM   3562  CD2 LEU C 192      12.312   6.205 -16.685  1.00 79.26           C  
ATOM   3563  N   LYS C 193      11.066   1.192 -15.268  1.00 74.88           N  
ATOM   3564  CA  LYS C 193      11.010  -0.238 -15.556  1.00 74.88           C  
ATOM   3565  C   LYS C 193       9.691  -0.613 -16.224  1.00 74.88           C  
ATOM   3566  CB  LYS C 193      11.198  -1.051 -14.274  1.00 74.88           C  
ATOM   3567  O   LYS C 193       9.670  -1.405 -17.169  1.00 74.88           O  
ATOM   3568  CG  LYS C 193      11.412  -2.539 -14.511  1.00 74.88           C  
ATOM   3569  CD  LYS C 193      11.631  -3.287 -13.202  1.00 74.88           C  
ATOM   3570  CE  LYS C 193      11.704  -4.792 -13.423  1.00 74.88           C  
ATOM   3571  NZ  LYS C 193      11.955  -5.528 -12.148  1.00 74.88           N  
ATOM   3572  N   THR C 194       8.648  -0.010 -15.766  1.00 70.60           N  
ATOM   3573  CA  THR C 194       7.319  -0.316 -16.283  1.00 70.60           C  
ATOM   3574  C   THR C 194       7.163   0.196 -17.712  1.00 70.60           C  
ATOM   3575  CB  THR C 194       6.220   0.294 -15.393  1.00 70.60           C  
ATOM   3576  O   THR C 194       6.559  -0.471 -18.553  1.00 70.60           O  
ATOM   3577  CG2 THR C 194       4.846  -0.255 -15.763  1.00 70.60           C  
ATOM   3578  OG1 THR C 194       6.494  -0.021 -14.022  1.00 70.60           O  
ATOM   3579  N   TYR C 195       7.724   1.365 -17.976  1.00 67.45           N  
ATOM   3580  CA  TYR C 195       7.576   1.945 -19.306  1.00 67.45           C  
ATOM   3581  C   TYR C 195       8.739   1.547 -20.207  1.00 67.45           C  
ATOM   3582  CB  TYR C 195       7.480   3.471 -19.220  1.00 67.45           C  
ATOM   3583  O   TYR C 195       8.846   2.024 -21.339  1.00 67.45           O  
ATOM   3584  CG  TYR C 195       6.130   3.970 -18.766  1.00 67.45           C  
ATOM   3585  CD1 TYR C 195       5.048   4.005 -19.642  1.00 67.45           C  
ATOM   3586  CD2 TYR C 195       5.934   4.409 -17.461  1.00 67.45           C  
ATOM   3587  CE1 TYR C 195       3.802   4.466 -19.229  1.00 67.45           C  
ATOM   3588  CE2 TYR C 195       4.692   4.872 -17.037  1.00 67.45           C  
ATOM   3589  OH  TYR C 195       2.403   5.353 -17.512  1.00 67.45           O  
ATOM   3590  CZ  TYR C 195       3.634   4.896 -17.926  1.00 67.45           C  
ATOM   3591  N   ASN C 196       9.582   0.667 -19.831  1.00 70.87           N  
ATOM   3592  CA  ASN C 196      10.705   0.109 -20.578  1.00 70.87           C  
ATOM   3593  C   ASN C 196      11.600   1.206 -21.147  1.00 70.87           C  
ATOM   3594  CB  ASN C 196      10.203  -0.802 -21.700  1.00 70.87           C  
ATOM   3595  O   ASN C 196      12.024   1.131 -22.301  1.00 70.87           O  
ATOM   3596  CG  ASN C 196      11.081  -2.022 -21.898  1.00 70.87           C  
ATOM   3597  ND2 ASN C 196      10.632  -2.945 -22.740  1.00 70.87           N  
ATOM   3598  OD1 ASN C 196      12.153  -2.134 -21.298  1.00 70.87           O  
ATOM   3599  N   VAL C 197      11.785   2.265 -20.431  1.00 69.27           N  
ATOM   3600  CA  VAL C 197      12.718   3.322 -20.810  1.00 69.27           C  
ATOM   3601  C   VAL C 197      14.110   3.000 -20.270  1.00 69.27           C  
ATOM   3602  CB  VAL C 197      12.252   4.702 -20.295  1.00 69.27           C  
ATOM   3603  O   VAL C 197      14.276   2.752 -19.073  1.00 69.27           O  
ATOM   3604  CG1 VAL C 197      13.286   5.778 -20.623  1.00 69.27           C  
ATOM   3605  CG2 VAL C 197      10.893   5.062 -20.891  1.00 69.27           C  
ATOM   3606  N   ALA C 198      15.054   2.635 -21.152  1.00 65.27           N  
ATOM   3607  CA  ALA C 198      16.417   2.261 -20.784  1.00 65.27           C  
ATOM   3608  C   ALA C 198      17.190   3.463 -20.247  1.00 65.27           C  
ATOM   3609  CB  ALA C 198      17.145   1.657 -21.982  1.00 65.27           C  
ATOM   3610  O   ALA C 198      17.442   4.424 -20.978  1.00 65.27           O  
ATOM   3611  N   MET C 199      17.167   3.771 -18.959  1.00 68.99           N  
ATOM   3612  CA  MET C 199      17.972   4.859 -18.412  1.00 68.99           C  
ATOM   3613  C   MET C 199      19.174   4.315 -17.648  1.00 68.99           C  
ATOM   3614  CB  MET C 199      17.127   5.746 -17.496  1.00 68.99           C  
ATOM   3615  O   MET C 199      19.052   3.346 -16.897  1.00 68.99           O  
ATOM   3616  CG  MET C 199      17.466   7.225 -17.591  1.00 68.99           C  
ATOM   3617  SD  MET C 199      16.332   8.271 -16.599  1.00 68.99           S  
ATOM   3618  CE  MET C 199      15.758   9.424 -17.877  1.00 68.99           C  
ATOM   3619  N   ASP C 200      20.383   4.914 -17.967  1.00 67.46           N  
ATOM   3620  CA  ASP C 200      21.616   4.537 -17.281  1.00 67.46           C  
ATOM   3621  C   ASP C 200      21.609   5.021 -15.833  1.00 67.46           C  
ATOM   3622  CB  ASP C 200      22.833   5.098 -18.018  1.00 67.46           C  
ATOM   3623  O   ASP C 200      20.939   6.002 -15.504  1.00 67.46           O  
ATOM   3624  CG  ASP C 200      22.683   6.565 -18.381  1.00 67.46           C  
ATOM   3625  OD1 ASP C 200      21.643   6.946 -18.961  1.00 67.46           O  
ATOM   3626  OD2 ASP C 200      23.613   7.346 -18.088  1.00 67.46           O  
ATOM   3627  N   TYR C 201      22.215   4.362 -14.922  1.00 68.76           N  
ATOM   3628  CA  TYR C 201      22.274   4.636 -13.491  1.00 68.76           C  
ATOM   3629  C   TYR C 201      22.783   6.048 -13.227  1.00 68.76           C  
ATOM   3630  CB  TYR C 201      23.173   3.616 -12.785  1.00 68.76           C  
ATOM   3631  O   TYR C 201      22.209   6.781 -12.418  1.00 68.76           O  
ATOM   3632  CG  TYR C 201      22.453   2.354 -12.377  1.00 68.76           C  
ATOM   3633  CD1 TYR C 201      21.672   2.315 -11.224  1.00 68.76           C  
ATOM   3634  CD2 TYR C 201      22.555   1.197 -13.142  1.00 68.76           C  
ATOM   3635  CE1 TYR C 201      21.009   1.153 -10.843  1.00 68.76           C  
ATOM   3636  CE2 TYR C 201      21.896   0.029 -12.771  1.00 68.76           C  
ATOM   3637  OH  TYR C 201      20.473  -1.136 -11.250  1.00 68.76           O  
ATOM   3638  CZ  TYR C 201      21.127   0.017 -11.622  1.00 68.76           C  
ATOM   3639  N   PRO C 202      23.828   6.509 -13.982  1.00 69.00           N  
ATOM   3640  CA  PRO C 202      24.326   7.860 -13.715  1.00 69.00           C  
ATOM   3641  C   PRO C 202      23.308   8.944 -14.066  1.00 69.00           C  
ATOM   3642  CB  PRO C 202      25.564   7.963 -14.609  1.00 69.00           C  
ATOM   3643  O   PRO C 202      23.185   9.937 -13.344  1.00 69.00           O  
ATOM   3644  CG  PRO C 202      25.920   6.548 -14.932  1.00 69.00           C  
ATOM   3645  CD  PRO C 202      24.690   5.700 -14.782  1.00 69.00           C  
ATOM   3646  N   THR C 203      22.596   8.719 -15.094  1.00 71.96           N  
ATOM   3647  CA  THR C 203      21.579   9.689 -15.483  1.00 71.96           C  
ATOM   3648  C   THR C 203      20.454   9.736 -14.453  1.00 71.96           C  
ATOM   3649  CB  THR C 203      20.995   9.361 -16.870  1.00 71.96           C  
ATOM   3650  O   THR C 203      19.964  10.814 -14.109  1.00 71.96           O  
ATOM   3651  CG2 THR C 203      20.027  10.446 -17.330  1.00 71.96           C  
ATOM   3652  OG1 THR C 203      22.064   9.256 -17.819  1.00 71.96           O  
ATOM   3653  N   LEU C 204      20.075   8.612 -13.960  1.00 80.94           N  
ATOM   3654  CA  LEU C 204      19.039   8.530 -12.937  1.00 80.94           C  
ATOM   3655  C   LEU C 204      19.474   9.248 -11.663  1.00 80.94           C  
ATOM   3656  CB  LEU C 204      18.707   7.069 -12.625  1.00 80.94           C  
ATOM   3657  O   LEU C 204      18.703  10.014 -11.083  1.00 80.94           O  
ATOM   3658  CG  LEU C 204      17.516   6.827 -11.696  1.00 80.94           C  
ATOM   3659  CD1 LEU C 204      16.406   6.090 -12.439  1.00 80.94           C  
ATOM   3660  CD2 LEU C 204      17.950   6.046 -10.461  1.00 80.94           C  
ATOM   3661  N   LEU C 205      20.620   9.064 -11.353  1.00 76.99           N  
ATOM   3662  CA  LEU C 205      21.163   9.701 -10.158  1.00 76.99           C  
ATOM   3663  C   LEU C 205      21.200  11.217 -10.318  1.00 76.99           C  
ATOM   3664  CB  LEU C 205      22.569   9.173  -9.861  1.00 76.99           C  
ATOM   3665  O   LEU C 205      20.842  11.952  -9.395  1.00 76.99           O  
ATOM   3666  CG  LEU C 205      23.083   9.377  -8.435  1.00 76.99           C  
ATOM   3667  CD1 LEU C 205      23.515   8.045  -7.832  1.00 76.99           C  
ATOM   3668  CD2 LEU C 205      24.235  10.376  -8.419  1.00 76.99           C  
ATOM   3669  N   LEU C 206      21.563  11.646 -11.477  1.00 81.40           N  
ATOM   3670  CA  LEU C 206      21.628  13.078 -11.751  1.00 81.40           C  
ATOM   3671  C   LEU C 206      20.234  13.697 -11.742  1.00 81.40           C  
ATOM   3672  CB  LEU C 206      22.305  13.335 -13.100  1.00 81.40           C  
ATOM   3673  O   LEU C 206      20.041  14.794 -11.213  1.00 81.40           O  
ATOM   3674  CG  LEU C 206      23.834  13.304 -13.107  1.00 81.40           C  
ATOM   3675  CD1 LEU C 206      24.356  13.246 -14.539  1.00 81.40           C  
ATOM   3676  CD2 LEU C 206      24.398  14.518 -12.376  1.00 81.40           C  
ATOM   3677  N   THR C 207      19.363  12.948 -12.195  1.00 81.01           N  
ATOM   3678  CA  THR C 207      17.989  13.435 -12.234  1.00 81.01           C  
ATOM   3679  C   THR C 207      17.403  13.512 -10.827  1.00 81.01           C  
ATOM   3680  CB  THR C 207      17.102  12.535 -13.113  1.00 81.01           C  
ATOM   3681  O   THR C 207      16.790  14.517 -10.458  1.00 81.01           O  
ATOM   3682  CG2 THR C 207      15.716  13.144 -13.301  1.00 81.01           C  
ATOM   3683  OG1 THR C 207      17.718  12.374 -14.397  1.00 81.01           O  
ATOM   3684  N   VAL C 208      17.623  12.458 -10.081  1.00 85.12           N  
ATOM   3685  CA  VAL C 208      17.116  12.406  -8.714  1.00 85.12           C  
ATOM   3686  C   VAL C 208      17.793  13.484  -7.870  1.00 85.12           C  
ATOM   3687  CB  VAL C 208      17.338  11.015  -8.079  1.00 85.12           C  
ATOM   3688  O   VAL C 208      17.143  14.140  -7.053  1.00 85.12           O  
ATOM   3689  CG1 VAL C 208      16.986  11.038  -6.592  1.00 85.12           C  
ATOM   3690  CG2 VAL C 208      16.514   9.957  -8.810  1.00 85.12           C  
ATOM   3691  N   TRP C 209      19.016  13.733  -8.107  1.00 81.20           N  
ATOM   3692  CA  TRP C 209      19.757  14.751  -7.369  1.00 81.20           C  
ATOM   3693  C   TRP C 209      19.220  16.144  -7.677  1.00 81.20           C  
ATOM   3694  CB  TRP C 209      21.249  14.679  -7.705  1.00 81.20           C  
ATOM   3695  O   TRP C 209      18.995  16.945  -6.766  1.00 81.20           O  
ATOM   3696  CG  TRP C 209      22.085  15.695  -6.985  1.00 81.20           C  
ATOM   3697  CD1 TRP C 209      22.449  16.932  -7.438  1.00 81.20           C  
ATOM   3698  CD2 TRP C 209      22.665  15.556  -5.685  1.00 81.20           C  
ATOM   3699  CE2 TRP C 209      23.368  16.750  -5.411  1.00 81.20           C  
ATOM   3700  CE3 TRP C 209      22.657  14.538  -4.722  1.00 81.20           C  
ATOM   3701  NE1 TRP C 209      23.221  17.572  -6.496  1.00 81.20           N  
ATOM   3702  CH2 TRP C 209      24.035  15.941  -3.290  1.00 81.20           C  
ATOM   3703  CZ2 TRP C 209      24.058  16.953  -4.214  1.00 81.20           C  
ATOM   3704  CZ3 TRP C 209      23.345  14.742  -3.531  1.00 81.20           C  
ATOM   3705  N   ASN C 210      18.981  16.440  -8.878  1.00 84.95           N  
ATOM   3706  CA  ASN C 210      18.451  17.740  -9.272  1.00 84.95           C  
ATOM   3707  C   ASN C 210      17.034  17.952  -8.745  1.00 84.95           C  
ATOM   3708  CB  ASN C 210      18.479  17.892 -10.794  1.00 84.95           C  
ATOM   3709  O   ASN C 210      16.719  19.016  -8.210  1.00 84.95           O  
ATOM   3710  CG  ASN C 210      19.844  18.295 -11.316  1.00 84.95           C  
ATOM   3711  ND2 ASN C 210      20.267  17.676 -12.412  1.00 84.95           N  
ATOM   3712  OD1 ASN C 210      20.514  19.156 -10.738  1.00 84.95           O  
ATOM   3713  N   PHE C 211      16.353  16.885  -8.890  1.00 84.78           N  
ATOM   3714  CA  PHE C 211      14.979  16.934  -8.406  1.00 84.78           C  
ATOM   3715  C   PHE C 211      14.944  17.107  -6.892  1.00 84.78           C  
ATOM   3716  CB  PHE C 211      14.220  15.665  -8.807  1.00 84.78           C  
ATOM   3717  O   PHE C 211      14.217  17.958  -6.375  1.00 84.78           O  
ATOM   3718  CG  PHE C 211      12.794  15.633  -8.327  1.00 84.78           C  
ATOM   3719  CD1 PHE C 211      12.442  14.902  -7.200  1.00 84.78           C  
ATOM   3720  CD2 PHE C 211      11.806  16.336  -9.004  1.00 84.78           C  
ATOM   3721  CE1 PHE C 211      11.122  14.870  -6.753  1.00 84.78           C  
ATOM   3722  CE2 PHE C 211      10.485  16.310  -8.564  1.00 84.78           C  
ATOM   3723  CZ  PHE C 211      10.146  15.575  -7.439  1.00 84.78           C  
ATOM   3724  N   GLY C 212      15.752  16.350  -6.269  1.00 86.42           N  
ATOM   3725  CA  GLY C 212      15.818  16.417  -4.817  1.00 86.42           C  
ATOM   3726  C   GLY C 212      16.367  17.735  -4.305  1.00 86.42           C  
ATOM   3727  O   GLY C 212      15.821  18.318  -3.367  1.00 86.42           O  
ATOM   3728  N   ALA C 213      17.353  18.311  -4.906  1.00 83.62           N  
ATOM   3729  CA  ALA C 213      17.983  19.558  -4.479  1.00 83.62           C  
ATOM   3730  C   ALA C 213      17.033  20.739  -4.651  1.00 83.62           C  
ATOM   3731  CB  ALA C 213      19.272  19.797  -5.262  1.00 83.62           C  
ATOM   3732  O   ALA C 213      16.858  21.542  -3.731  1.00 83.62           O  
ATOM   3733  N   VAL C 214      16.458  20.735  -5.805  1.00 86.79           N  
ATOM   3734  CA  VAL C 214      15.510  21.811  -6.072  1.00 86.79           C  
ATOM   3735  C   VAL C 214      14.334  21.717  -5.103  1.00 86.79           C  
ATOM   3736  CB  VAL C 214      15.003  21.772  -7.531  1.00 86.79           C  
ATOM   3737  O   VAL C 214      13.853  22.735  -4.599  1.00 86.79           O  
ATOM   3738  CG1 VAL C 214      13.910  22.816  -7.751  1.00 86.79           C  
ATOM   3739  CG2 VAL C 214      16.160  21.992  -8.504  1.00 86.79           C  
ATOM   3740  N   GLY C 215      13.927  20.523  -4.834  1.00 85.37           N  
ATOM   3741  CA  GLY C 215      12.848  20.302  -3.884  1.00 85.37           C  
ATOM   3742  C   GLY C 215      13.183  20.773  -2.481  1.00 85.37           C  
ATOM   3743  O   GLY C 215      12.360  21.411  -1.822  1.00 85.37           O  
ATOM   3744  N   MET C 216      14.348  20.513  -2.084  1.00 84.46           N  
ATOM   3745  CA  MET C 216      14.790  20.925  -0.755  1.00 84.46           C  
ATOM   3746  C   MET C 216      14.823  22.446  -0.639  1.00 84.46           C  
ATOM   3747  CB  MET C 216      16.171  20.347  -0.443  1.00 84.46           C  
ATOM   3748  O   MET C 216      14.393  23.005   0.371  1.00 84.46           O  
ATOM   3749  CG  MET C 216      16.138  18.904   0.034  1.00 84.46           C  
ATOM   3750  SD  MET C 216      15.101  18.682   1.531  1.00 84.46           S  
ATOM   3751  CE  MET C 216      16.154  19.484   2.772  1.00 84.46           C  
ATOM   3752  N   VAL C 217      15.215  23.046  -1.656  1.00 79.02           N  
ATOM   3753  CA  VAL C 217      15.319  24.501  -1.653  1.00 79.02           C  
ATOM   3754  C   VAL C 217      13.923  25.119  -1.667  1.00 79.02           C  
ATOM   3755  CB  VAL C 217      16.142  25.014  -2.856  1.00 79.02           C  
ATOM   3756  O   VAL C 217      13.644  26.056  -0.915  1.00 79.02           O  
ATOM   3757  CG1 VAL C 217      16.109  26.540  -2.921  1.00 79.02           C  
ATOM   3758  CG2 VAL C 217      17.581  24.510  -2.771  1.00 79.02           C  
ATOM   3759  N   CYS C 218      13.113  24.485  -2.404  1.00 78.97           N  
ATOM   3760  CA  CYS C 218      11.776  25.037  -2.586  1.00 78.97           C  
ATOM   3761  C   CYS C 218      10.932  24.848  -1.331  1.00 78.97           C  
ATOM   3762  CB  CYS C 218      11.083  24.383  -3.781  1.00 78.97           C  
ATOM   3763  O   CYS C 218      10.153  25.728  -0.963  1.00 78.97           O  
ATOM   3764  SG  CYS C 218      11.743  24.903  -5.380  1.00 78.97           S  
ATOM   3765  N   ILE C 219      11.101  23.748  -0.643  1.00 77.00           N  
ATOM   3766  CA  ILE C 219      10.257  23.411   0.498  1.00 77.00           C  
ATOM   3767  C   ILE C 219      10.781  24.108   1.752  1.00 77.00           C  
ATOM   3768  CB  ILE C 219      10.192  21.883   0.721  1.00 77.00           C  
ATOM   3769  O   ILE C 219       9.999  24.613   2.561  1.00 77.00           O  
ATOM   3770  CG1 ILE C 219       9.465  21.204  -0.445  1.00 77.00           C  
ATOM   3771  CG2 ILE C 219       9.511  21.561   2.054  1.00 77.00           C  
ATOM   3772  CD1 ILE C 219       9.498  19.682  -0.392  1.00 77.00           C  
ATOM   3773  N   HIS C 220      12.048  24.211   1.946  1.00 75.75           N  
ATOM   3774  CA  HIS C 220      12.584  24.663   3.225  1.00 75.75           C  
ATOM   3775  C   HIS C 220      13.144  26.078   3.117  1.00 75.75           C  
ATOM   3776  CB  HIS C 220      13.669  23.705   3.720  1.00 75.75           C  
ATOM   3777  O   HIS C 220      13.319  26.759   4.130  1.00 75.75           O  
ATOM   3778  CG  HIS C 220      13.143  22.372   4.148  1.00 75.75           C  
ATOM   3779  CD2 HIS C 220      13.340  21.134   3.638  1.00 75.75           C  
ATOM   3780  ND1 HIS C 220      12.300  22.217   5.226  1.00 75.75           N  
ATOM   3781  CE1 HIS C 220      12.001  20.936   5.362  1.00 75.75           C  
ATOM   3782  NE2 HIS C 220      12.619  20.257   4.411  1.00 75.75           N  
ATOM   3783  N   TRP C 221      13.356  26.437   1.921  1.00 71.38           N  
ATOM   3784  CA  TRP C 221      13.896  27.784   1.766  1.00 71.38           C  
ATOM   3785  C   TRP C 221      12.956  28.656   0.940  1.00 71.38           C  
ATOM   3786  CB  TRP C 221      15.278  27.738   1.110  1.00 71.38           C  
ATOM   3787  O   TRP C 221      11.773  28.338   0.793  1.00 71.38           O  
ATOM   3788  CG  TRP C 221      16.306  28.590   1.794  1.00 71.38           C  
ATOM   3789  CD1 TRP C 221      16.112  29.819   2.359  1.00 71.38           C  
ATOM   3790  CD2 TRP C 221      17.689  28.276   1.979  1.00 71.38           C  
ATOM   3791  CE2 TRP C 221      18.276  29.362   2.666  1.00 71.38           C  
ATOM   3792  CE3 TRP C 221      18.491  27.180   1.630  1.00 71.38           C  
ATOM   3793  NE1 TRP C 221      17.293  30.289   2.886  1.00 71.38           N  
ATOM   3794  CH2 TRP C 221      20.390  28.299   2.659  1.00 71.38           C  
ATOM   3795  CZ2 TRP C 221      19.629  29.383   3.012  1.00 71.38           C  
ATOM   3796  CZ3 TRP C 221      19.837  27.204   1.976  1.00 71.38           C  
ATOM   3797  N   LYS C 222      13.512  29.552  -0.016  1.00 62.55           N  
ATOM   3798  CA  LYS C 222      12.725  30.480  -0.823  1.00 62.55           C  
ATOM   3799  C   LYS C 222      12.662  30.026  -2.279  1.00 62.55           C  
ATOM   3800  CB  LYS C 222      13.308  31.892  -0.740  1.00 62.55           C  
ATOM   3801  O   LYS C 222      13.689  29.695  -2.876  1.00 62.55           O  
ATOM   3802  CG  LYS C 222      12.414  32.889  -0.018  1.00 62.55           C  
ATOM   3803  CD  LYS C 222      13.096  34.243   0.135  1.00 62.55           C  
ATOM   3804  CE  LYS C 222      12.210  35.236   0.874  1.00 62.55           C  
ATOM   3805  NZ  LYS C 222      12.983  36.422   1.349  1.00 62.55           N  
ATOM   3806  N   GLY C 223      11.459  29.629  -2.746  1.00 66.92           N  
ATOM   3807  CA  GLY C 223      11.232  29.279  -4.139  1.00 66.92           C  
ATOM   3808  C   GLY C 223       9.925  29.822  -4.685  1.00 66.92           C  
ATOM   3809  O   GLY C 223       9.089  30.320  -3.928  1.00 66.92           O  
ATOM   3810  N   PRO C 224       9.924  29.869  -5.989  1.00 70.95           N  
ATOM   3811  CA  PRO C 224       8.659  30.287  -6.598  1.00 70.95           C  
ATOM   3812  C   PRO C 224       7.462  29.501  -6.069  1.00 70.95           C  
ATOM   3813  CB  PRO C 224       8.877  30.012  -8.088  1.00 70.95           C  
ATOM   3814  O   PRO C 224       7.577  28.304  -5.794  1.00 70.95           O  
ATOM   3815  CG  PRO C 224      10.272  29.484  -8.179  1.00 70.95           C  
ATOM   3816  CD  PRO C 224      10.808  29.309  -6.787  1.00 70.95           C  
ATOM   3817  N   LEU C 225       6.385  30.192  -5.889  1.00 79.80           N  
ATOM   3818  CA  LEU C 225       5.202  29.598  -5.276  1.00 79.80           C  
ATOM   3819  C   LEU C 225       4.718  28.396  -6.080  1.00 79.80           C  
ATOM   3820  CB  LEU C 225       4.081  30.634  -5.160  1.00 79.80           C  
ATOM   3821  O   LEU C 225       4.339  27.372  -5.507  1.00 79.80           O  
ATOM   3822  CG  LEU C 225       4.197  31.632  -4.006  1.00 79.80           C  
ATOM   3823  CD1 LEU C 225       3.241  32.801  -4.218  1.00 79.80           C  
ATOM   3824  CD2 LEU C 225       3.922  30.944  -2.674  1.00 79.80           C  
ATOM   3825  N   VAL C 226       4.718  28.461  -7.259  1.00 80.55           N  
ATOM   3826  CA  VAL C 226       4.199  27.401  -8.116  1.00 80.55           C  
ATOM   3827  C   VAL C 226       5.056  26.146  -7.963  1.00 80.55           C  
ATOM   3828  CB  VAL C 226       4.154  27.839  -9.597  1.00 80.55           C  
ATOM   3829  O   VAL C 226       4.534  25.029  -7.936  1.00 80.55           O  
ATOM   3830  CG1 VAL C 226       3.669  26.694 -10.484  1.00 80.55           C  
ATOM   3831  CG2 VAL C 226       3.259  29.065  -9.764  1.00 80.55           C  
ATOM   3832  N   LEU C 227       6.339  26.391  -7.866  1.00 83.51           N  
ATOM   3833  CA  LEU C 227       7.256  25.266  -7.718  1.00 83.51           C  
ATOM   3834  C   LEU C 227       7.122  24.633  -6.337  1.00 83.51           C  
ATOM   3835  CB  LEU C 227       8.701  25.718  -7.947  1.00 83.51           C  
ATOM   3836  O   LEU C 227       7.164  23.408  -6.205  1.00 83.51           O  
ATOM   3837  CG  LEU C 227       9.669  24.655  -8.468  1.00 83.51           C  
ATOM   3838  CD1 LEU C 227       9.345  24.307  -9.917  1.00 83.51           C  
ATOM   3839  CD2 LEU C 227      11.111  25.135  -8.338  1.00 83.51           C  
ATOM   3840  N   GLN C 228       6.895  25.463  -5.369  1.00 81.31           N  
ATOM   3841  CA  GLN C 228       6.688  24.960  -4.015  1.00 81.31           C  
ATOM   3842  C   GLN C 228       5.423  24.110  -3.931  1.00 81.31           C  
ATOM   3843  CB  GLN C 228       6.611  26.117  -3.018  1.00 81.31           C  
ATOM   3844  O   GLN C 228       5.433  23.030  -3.338  1.00 81.31           O  
ATOM   3845  CG  GLN C 228       6.642  25.675  -1.561  1.00 81.31           C  
ATOM   3846  CD  GLN C 228       6.588  26.842  -0.593  1.00 81.31           C  
ATOM   3847  NE2 GLN C 228       6.405  26.542   0.688  1.00 81.31           N  
ATOM   3848  OE1 GLN C 228       6.711  28.004  -0.993  1.00 81.31           O  
ATOM   3849  N   GLN C 229       4.436  24.645  -4.592  1.00 83.02           N  
ATOM   3850  CA  GLN C 229       3.172  23.917  -4.618  1.00 83.02           C  
ATOM   3851  C   GLN C 229       3.323  22.577  -5.332  1.00 83.02           C  
ATOM   3852  CB  GLN C 229       2.084  24.753  -5.294  1.00 83.02           C  
ATOM   3853  O   GLN C 229       2.829  21.553  -4.855  1.00 83.02           O  
ATOM   3854  CG  GLN C 229       1.661  25.976  -4.492  1.00 83.02           C  
ATOM   3855  CD  GLN C 229       0.678  26.857  -5.240  1.00 83.02           C  
ATOM   3856  NE2 GLN C 229       0.096  27.824  -4.539  1.00 83.02           N  
ATOM   3857  OE1 GLN C 229       0.445  26.671  -6.438  1.00 83.02           O  
ATOM   3858  N   ALA C 230       4.020  22.607  -6.386  1.00 84.88           N  
ATOM   3859  CA  ALA C 230       4.229  21.391  -7.168  1.00 84.88           C  
ATOM   3860  C   ALA C 230       4.984  20.341  -6.358  1.00 84.88           C  
ATOM   3861  CB  ALA C 230       4.984  21.710  -8.456  1.00 84.88           C  
ATOM   3862  O   ALA C 230       4.609  19.166  -6.350  1.00 84.88           O  
ATOM   3863  N   TYR C 231       5.974  20.757  -5.624  1.00 84.99           N  
ATOM   3864  CA  TYR C 231       6.778  19.824  -4.843  1.00 84.99           C  
ATOM   3865  C   TYR C 231       5.992  19.292  -3.650  1.00 84.99           C  
ATOM   3866  CB  TYR C 231       8.066  20.497  -4.361  1.00 84.99           C  
ATOM   3867  O   TYR C 231       6.129  18.124  -3.279  1.00 84.99           O  
ATOM   3868  CG  TYR C 231       9.234  20.315  -5.300  1.00 84.99           C  
ATOM   3869  CD1 TYR C 231       9.969  19.132  -5.308  1.00 84.99           C  
ATOM   3870  CD2 TYR C 231       9.605  21.326  -6.180  1.00 84.99           C  
ATOM   3871  CE1 TYR C 231      11.047  18.961  -6.170  1.00 84.99           C  
ATOM   3872  CE2 TYR C 231      10.681  21.166  -7.047  1.00 84.99           C  
ATOM   3873  OH  TYR C 231      12.461  19.818  -7.890  1.00 84.99           O  
ATOM   3874  CZ  TYR C 231      11.395  19.982  -7.035  1.00 84.99           C  
ATOM   3875  N   LEU C 232       5.135  20.106  -3.132  1.00 87.81           N  
ATOM   3876  CA  LEU C 232       4.322  19.650  -2.010  1.00 87.81           C  
ATOM   3877  C   LEU C 232       3.299  18.614  -2.466  1.00 87.81           C  
ATOM   3878  CB  LEU C 232       3.608  20.832  -1.349  1.00 87.81           C  
ATOM   3879  O   LEU C 232       3.029  17.646  -1.751  1.00 87.81           O  
ATOM   3880  CG  LEU C 232       4.462  21.716  -0.439  1.00 87.81           C  
ATOM   3881  CD1 LEU C 232       3.674  22.948  -0.006  1.00 87.81           C  
ATOM   3882  CD2 LEU C 232       4.943  20.929   0.774  1.00 87.81           C  
ATOM   3883  N   ILE C 233       2.739  18.832  -3.597  1.00 88.22           N  
ATOM   3884  CA  ILE C 233       1.807  17.867  -4.170  1.00 88.22           C  
ATOM   3885  C   ILE C 233       2.534  16.554  -4.453  1.00 88.22           C  
ATOM   3886  CB  ILE C 233       1.156  18.408  -5.463  1.00 88.22           C  
ATOM   3887  O   ILE C 233       2.028  15.476  -4.132  1.00 88.22           O  
ATOM   3888  CG1 ILE C 233       0.268  19.617  -5.147  1.00 88.22           C  
ATOM   3889  CG2 ILE C 233       0.354  17.308  -6.165  1.00 88.22           C  
ATOM   3890  CD1 ILE C 233      -0.277  20.323  -6.381  1.00 88.22           C  
ATOM   3891  N   MET C 234       3.722  16.647  -4.900  1.00 88.71           N  
ATOM   3892  CA  MET C 234       4.511  15.466  -5.238  1.00 88.71           C  
ATOM   3893  C   MET C 234       4.892  14.689  -3.982  1.00 88.71           C  
ATOM   3894  CB  MET C 234       5.772  15.863  -6.009  1.00 88.71           C  
ATOM   3895  O   MET C 234       4.770  13.463  -3.945  1.00 88.71           O  
ATOM   3896  CG  MET C 234       5.508  16.253  -7.454  1.00 88.71           C  
ATOM   3897  SD  MET C 234       4.607  14.951  -8.381  1.00 88.71           S  
ATOM   3898  CE  MET C 234       5.869  13.647  -8.409  1.00 88.71           C  
ATOM   3899  N   ILE C 235       5.256  15.407  -3.023  1.00 87.70           N  
ATOM   3900  CA  ILE C 235       5.653  14.760  -1.777  1.00 87.70           C  
ATOM   3901  C   ILE C 235       4.445  14.070  -1.147  1.00 87.70           C  
ATOM   3902  CB  ILE C 235       6.269  15.773  -0.786  1.00 87.70           C  
ATOM   3903  O   ILE C 235       4.561  12.962  -0.619  1.00 87.70           O  
ATOM   3904  CG1 ILE C 235       7.662  16.203  -1.261  1.00 87.70           C  
ATOM   3905  CG2 ILE C 235       6.330  15.179   0.624  1.00 87.70           C  
ATOM   3906  CD1 ILE C 235       8.275  17.329  -0.440  1.00 87.70           C  
ATOM   3907  N   SER C 236       3.331  14.776  -1.212  1.00 89.85           N  
ATOM   3908  CA  SER C 236       2.118  14.169  -0.675  1.00 89.85           C  
ATOM   3909  C   SER C 236       1.751  12.900  -1.437  1.00 89.85           C  
ATOM   3910  CB  SER C 236       0.954  15.159  -0.727  1.00 89.85           C  
ATOM   3911  O   SER C 236       1.376  11.893  -0.832  1.00 89.85           O  
ATOM   3912  OG  SER C 236       0.655  15.515  -2.066  1.00 89.85           O  
ATOM   3913  N   ALA C 237       1.937  12.970  -2.752  1.00 91.46           N  
ATOM   3914  CA  ALA C 237       1.639  11.801  -3.575  1.00 91.46           C  
ATOM   3915  C   ALA C 237       2.590  10.650  -3.258  1.00 91.46           C  
ATOM   3916  CB  ALA C 237       1.718  12.159  -5.057  1.00 91.46           C  
ATOM   3917  O   ALA C 237       2.162   9.501  -3.129  1.00 91.46           O  
ATOM   3918  N   LEU C 238       3.820  10.956  -3.119  1.00 91.65           N  
ATOM   3919  CA  LEU C 238       4.822   9.937  -2.827  1.00 91.65           C  
ATOM   3920  C   LEU C 238       4.568   9.299  -1.466  1.00 91.65           C  
ATOM   3921  CB  LEU C 238       6.228  10.542  -2.866  1.00 91.65           C  
ATOM   3922  O   LEU C 238       4.656   8.077  -1.323  1.00 91.65           O  
ATOM   3923  CG  LEU C 238       6.782  10.883  -4.251  1.00 91.65           C  
ATOM   3924  CD1 LEU C 238       8.092  11.652  -4.123  1.00 91.65           C  
ATOM   3925  CD2 LEU C 238       6.978   9.616  -5.076  1.00 91.65           C  
ATOM   3926  N   MET C 239       4.208  10.148  -0.567  1.00 89.88           N  
ATOM   3927  CA  MET C 239       3.908   9.626   0.763  1.00 89.88           C  
ATOM   3928  C   MET C 239       2.683   8.718   0.729  1.00 89.88           C  
ATOM   3929  CB  MET C 239       3.683  10.771   1.752  1.00 89.88           C  
ATOM   3930  O   MET C 239       2.656   7.681   1.392  1.00 89.88           O  
ATOM   3931  CG  MET C 239       4.963  11.305   2.374  1.00 89.88           C  
ATOM   3932  SD  MET C 239       5.886  10.017   3.299  1.00 89.88           S  
ATOM   3933  CE  MET C 239       4.878   9.920   4.804  1.00 89.88           C  
ATOM   3934  N   ALA C 240       1.742   9.138   0.021  1.00 91.14           N  
ATOM   3935  CA  ALA C 240       0.548   8.310  -0.133  1.00 91.14           C  
ATOM   3936  C   ALA C 240       0.897   6.951  -0.732  1.00 91.14           C  
ATOM   3937  CB  ALA C 240      -0.485   9.022  -1.002  1.00 91.14           C  
ATOM   3938  O   ALA C 240       0.416   5.917  -0.263  1.00 91.14           O  
ATOM   3939  N   LEU C 241       1.759   6.920  -1.718  1.00 91.82           N  
ATOM   3940  CA  LEU C 241       2.157   5.690  -2.394  1.00 91.82           C  
ATOM   3941  C   LEU C 241       2.905   4.764  -1.440  1.00 91.82           C  
ATOM   3942  CB  LEU C 241       3.033   6.005  -3.609  1.00 91.82           C  
ATOM   3943  O   LEU C 241       2.728   3.544  -1.486  1.00 91.82           O  
ATOM   3944  CG  LEU C 241       2.318   6.594  -4.826  1.00 91.82           C  
ATOM   3945  CD1 LEU C 241       3.334   7.073  -5.858  1.00 91.82           C  
ATOM   3946  CD2 LEU C 241       1.370   5.569  -5.438  1.00 91.82           C  
ATOM   3947  N   VAL C 242       3.604   5.334  -0.627  1.00 86.72           N  
ATOM   3948  CA  VAL C 242       4.340   4.554   0.362  1.00 86.72           C  
ATOM   3949  C   VAL C 242       3.361   3.878   1.320  1.00 86.72           C  
ATOM   3950  CB  VAL C 242       5.336   5.433   1.151  1.00 86.72           C  
ATOM   3951  O   VAL C 242       3.508   2.695   1.636  1.00 86.72           O  
ATOM   3952  CG1 VAL C 242       5.912   4.664   2.339  1.00 86.72           C  
ATOM   3953  CG2 VAL C 242       6.456   5.923   0.235  1.00 86.72           C  
ATOM   3954  N   PHE C 243       2.398   4.635   1.715  1.00 87.13           N  
ATOM   3955  CA  PHE C 243       1.402   4.085   2.626  1.00 87.13           C  
ATOM   3956  C   PHE C 243       0.627   2.953   1.962  1.00 87.13           C  
ATOM   3957  CB  PHE C 243       0.436   5.179   3.092  1.00 87.13           C  
ATOM   3958  O   PHE C 243       0.410   1.903   2.570  1.00 87.13           O  
ATOM   3959  CG  PHE C 243       0.971   6.022   4.218  1.00 87.13           C  
ATOM   3960  CD1 PHE C 243       1.548   5.431   5.335  1.00 87.13           C  
ATOM   3961  CD2 PHE C 243       0.898   7.408   4.159  1.00 87.13           C  
ATOM   3962  CE1 PHE C 243       2.044   6.209   6.379  1.00 87.13           C  
ATOM   3963  CE2 PHE C 243       1.392   8.192   5.197  1.00 87.13           C  
ATOM   3964  CZ  PHE C 243       1.963   7.591   6.307  1.00 87.13           C  
ATOM   3965  N   ILE C 244       0.327   3.171   0.761  1.00 87.70           N  
ATOM   3966  CA  ILE C 244      -0.462   2.184   0.033  1.00 87.70           C  
ATOM   3967  C   ILE C 244       0.358   0.910  -0.160  1.00 87.70           C  
ATOM   3968  CB  ILE C 244      -0.931   2.731  -1.334  1.00 87.70           C  
ATOM   3969  O   ILE C 244      -0.162  -0.199  -0.012  1.00 87.70           O  
ATOM   3970  CG1 ILE C 244      -1.914   3.891  -1.135  1.00 87.70           C  
ATOM   3971  CG2 ILE C 244      -1.560   1.617  -2.175  1.00 87.70           C  
ATOM   3972  CD1 ILE C 244      -2.206   4.679  -2.405  1.00 87.70           C  
ATOM   3973  N   LYS C 245       1.607   1.051  -0.461  1.00 85.67           N  
ATOM   3974  CA  LYS C 245       2.488  -0.080  -0.741  1.00 85.67           C  
ATOM   3975  C   LYS C 245       2.730  -0.912   0.515  1.00 85.67           C  
ATOM   3976  CB  LYS C 245       3.821   0.406  -1.312  1.00 85.67           C  
ATOM   3977  O   LYS C 245       2.721  -2.144   0.461  1.00 85.67           O  
ATOM   3978  CG  LYS C 245       4.851  -0.697  -1.504  1.00 85.67           C  
ATOM   3979  CD  LYS C 245       4.413  -1.691  -2.572  1.00 85.67           C  
ATOM   3980  CE  LYS C 245       5.514  -2.694  -2.890  1.00 85.67           C  
ATOM   3981  NZ  LYS C 245       5.592  -3.774  -1.861  1.00 85.67           N  
ATOM   3982  N   TYR C 246       2.827  -0.237   1.605  1.00 81.17           N  
ATOM   3983  CA  TYR C 246       3.362  -0.966   2.750  1.00 81.17           C  
ATOM   3984  C   TYR C 246       2.280  -1.212   3.794  1.00 81.17           C  
ATOM   3985  CB  TYR C 246       4.529  -0.199   3.378  1.00 81.17           C  
ATOM   3986  O   TYR C 246       2.463  -2.019   4.709  1.00 81.17           O  
ATOM   3987  CG  TYR C 246       5.767  -0.165   2.515  1.00 81.17           C  
ATOM   3988  CD1 TYR C 246       6.532  -1.311   2.314  1.00 81.17           C  
ATOM   3989  CD2 TYR C 246       6.176   1.014   1.901  1.00 81.17           C  
ATOM   3990  CE1 TYR C 246       7.675  -1.284   1.522  1.00 81.17           C  
ATOM   3991  CE2 TYR C 246       7.317   1.053   1.106  1.00 81.17           C  
ATOM   3992  OH  TYR C 246       9.189  -0.066   0.137  1.00 81.17           O  
ATOM   3993  CZ  TYR C 246       8.058  -0.099   0.922  1.00 81.17           C  
ATOM   3994  N   LEU C 247       1.110  -0.636   3.607  1.00 85.12           N  
ATOM   3995  CA  LEU C 247       0.027  -0.913   4.544  1.00 85.12           C  
ATOM   3996  C   LEU C 247      -0.803  -2.105   4.079  1.00 85.12           C  
ATOM   3997  CB  LEU C 247      -0.870   0.317   4.704  1.00 85.12           C  
ATOM   3998  O   LEU C 247      -1.192  -2.178   2.911  1.00 85.12           O  
ATOM   3999  CG  LEU C 247      -0.334   1.436   5.599  1.00 85.12           C  
ATOM   4000  CD1 LEU C 247      -1.243   2.658   5.522  1.00 85.12           C  
ATOM   4001  CD2 LEU C 247      -0.202   0.952   7.039  1.00 85.12           C  
ATOM   4002  N   PRO C 248      -1.065  -2.974   5.073  1.00 80.40           N  
ATOM   4003  CA  PRO C 248      -1.943  -4.087   4.705  1.00 80.40           C  
ATOM   4004  C   PRO C 248      -3.340  -3.626   4.296  1.00 80.40           C  
ATOM   4005  CB  PRO C 248      -1.998  -4.929   5.983  1.00 80.40           C  
ATOM   4006  O   PRO C 248      -3.787  -2.554   4.711  1.00 80.40           O  
ATOM   4007  CG  PRO C 248      -0.879  -4.413   6.829  1.00 80.40           C  
ATOM   4008  CD  PRO C 248      -0.537  -3.024   6.372  1.00 80.40           C  
ATOM   4009  N   GLU C 249      -4.073  -4.416   3.601  1.00 78.50           N  
ATOM   4010  CA  GLU C 249      -5.324  -4.022   2.958  1.00 78.50           C  
ATOM   4011  C   GLU C 249      -6.380  -3.642   3.992  1.00 78.50           C  
ATOM   4012  CB  GLU C 249      -5.846  -5.149   2.063  1.00 78.50           C  
ATOM   4013  O   GLU C 249      -6.872  -2.512   3.997  1.00 78.50           O  
ATOM   4014  CG  GLU C 249      -5.063  -5.319   0.769  1.00 78.50           C  
ATOM   4015  CD  GLU C 249      -5.670  -6.350  -0.169  1.00 78.50           C  
ATOM   4016  OE1 GLU C 249      -5.162  -6.515  -1.301  1.00 78.50           O  
ATOM   4017  OE2 GLU C 249      -6.662  -6.999   0.232  1.00 78.50           O  
ATOM   4018  N   TRP C 250      -6.662  -4.422   4.885  1.00 77.28           N  
ATOM   4019  CA  TRP C 250      -7.715  -4.163   5.862  1.00 77.28           C  
ATOM   4020  C   TRP C 250      -7.272  -3.114   6.876  1.00 77.28           C  
ATOM   4021  CB  TRP C 250      -8.109  -5.455   6.584  1.00 77.28           C  
ATOM   4022  O   TRP C 250      -8.050  -2.232   7.247  1.00 77.28           O  
ATOM   4023  CG  TRP C 250      -9.003  -6.352   5.782  1.00 77.28           C  
ATOM   4024  CD1 TRP C 250      -8.622  -7.268   4.841  1.00 77.28           C  
ATOM   4025  CD2 TRP C 250     -10.431  -6.415   5.848  1.00 77.28           C  
ATOM   4026  CE2 TRP C 250     -10.850  -7.393   4.919  1.00 77.28           C  
ATOM   4027  CE3 TRP C 250     -11.398  -5.740   6.605  1.00 77.28           C  
ATOM   4028  NE1 TRP C 250      -9.728  -7.897   4.318  1.00 77.28           N  
ATOM   4029  CH2 TRP C 250     -13.122  -7.036   5.479  1.00 77.28           C  
ATOM   4030  CZ2 TRP C 250     -12.197  -7.712   4.726  1.00 77.28           C  
ATOM   4031  CZ3 TRP C 250     -12.737  -6.058   6.411  1.00 77.28           C  
ATOM   4032  N   SER C 251      -6.065  -3.186   7.232  1.00 78.78           N  
ATOM   4033  CA  SER C 251      -5.528  -2.211   8.176  1.00 78.78           C  
ATOM   4034  C   SER C 251      -5.576  -0.800   7.600  1.00 78.78           C  
ATOM   4035  CB  SER C 251      -4.090  -2.568   8.556  1.00 78.78           C  
ATOM   4036  O   SER C 251      -5.826   0.164   8.326  1.00 78.78           O  
ATOM   4037  OG  SER C 251      -3.294  -2.747   7.397  1.00 78.78           O  
ATOM   4038  N   ALA C 252      -5.366  -0.720   6.329  1.00 82.45           N  
ATOM   4039  CA  ALA C 252      -5.374   0.586   5.674  1.00 82.45           C  
ATOM   4040  C   ALA C 252      -6.726   1.274   5.839  1.00 82.45           C  
ATOM   4041  CB  ALA C 252      -5.031   0.441   4.194  1.00 82.45           C  
ATOM   4042  O   ALA C 252      -6.790   2.469   6.135  1.00 82.45           O  
ATOM   4043  N   TRP C 253      -7.775   0.553   5.780  1.00 81.26           N  
ATOM   4044  CA  TRP C 253      -9.116   1.112   5.912  1.00 81.26           C  
ATOM   4045  C   TRP C 253      -9.397   1.518   7.355  1.00 81.26           C  
ATOM   4046  CB  TRP C 253     -10.168   0.105   5.438  1.00 81.26           C  
ATOM   4047  O   TRP C 253      -9.973   2.579   7.607  1.00 81.26           O  
ATOM   4048  CG  TRP C 253     -10.092  -0.211   3.975  1.00 81.26           C  
ATOM   4049  CD1 TRP C 253      -9.702  -1.392   3.407  1.00 81.26           C  
ATOM   4050  CD2 TRP C 253     -10.411   0.669   2.893  1.00 81.26           C  
ATOM   4051  CE2 TRP C 253     -10.191  -0.045   1.694  1.00 81.26           C  
ATOM   4052  CE3 TRP C 253     -10.862   1.994   2.821  1.00 81.26           C  
ATOM   4053  NE1 TRP C 253      -9.759  -1.299   2.035  1.00 81.26           N  
ATOM   4054  CH2 TRP C 253     -10.850   1.820   0.394  1.00 81.26           C  
ATOM   4055  CZ2 TRP C 253     -10.408   0.522   0.437  1.00 81.26           C  
ATOM   4056  CZ3 TRP C 253     -11.078   2.557   1.568  1.00 81.26           C  
ATOM   4057  N   VAL C 254      -8.948   0.690   8.152  1.00 81.38           N  
ATOM   4058  CA  VAL C 254      -9.163   0.972   9.567  1.00 81.38           C  
ATOM   4059  C   VAL C 254      -8.357   2.201   9.978  1.00 81.38           C  
ATOM   4060  CB  VAL C 254      -8.781  -0.236  10.451  1.00 81.38           C  
ATOM   4061  O   VAL C 254      -8.853   3.061  10.710  1.00 81.38           O  
ATOM   4062  CG1 VAL C 254      -8.992   0.087  11.929  1.00 81.38           C  
ATOM   4063  CG2 VAL C 254      -9.590  -1.468  10.050  1.00 81.38           C  
ATOM   4064  N   ILE C 255      -7.246   2.275   9.441  1.00 84.59           N  
ATOM   4065  CA  ILE C 255      -6.376   3.406   9.748  1.00 84.59           C  
ATOM   4066  C   ILE C 255      -7.004   4.696   9.227  1.00 84.59           C  
ATOM   4067  CB  ILE C 255      -4.966   3.214   9.146  1.00 84.59           C  
ATOM   4068  O   ILE C 255      -7.026   5.711   9.928  1.00 84.59           O  
ATOM   4069  CG1 ILE C 255      -4.199   2.133   9.917  1.00 84.59           C  
ATOM   4070  CG2 ILE C 255      -4.195   4.537   9.145  1.00 84.59           C  
ATOM   4071  CD1 ILE C 255      -2.912   1.685   9.238  1.00 84.59           C  
ATOM   4072  N   LEU C 256      -7.511   4.633   8.083  1.00 85.69           N  
ATOM   4073  CA  LEU C 256      -8.156   5.802   7.496  1.00 85.69           C  
ATOM   4074  C   LEU C 256      -9.330   6.263   8.354  1.00 85.69           C  
ATOM   4075  CB  LEU C 256      -8.638   5.492   6.076  1.00 85.69           C  
ATOM   4076  O   LEU C 256      -9.501   7.462   8.587  1.00 85.69           O  
ATOM   4077  CG  LEU C 256      -8.875   6.696   5.163  1.00 85.69           C  
ATOM   4078  CD1 LEU C 256      -7.566   7.437   4.912  1.00 85.69           C  
ATOM   4079  CD2 LEU C 256      -9.506   6.254   3.847  1.00 85.69           C  
ATOM   4080  N   GLY C 257     -10.097   5.283   8.857  1.00 81.50           N  
ATOM   4081  CA  GLY C 257     -11.185   5.617   9.764  1.00 81.50           C  
ATOM   4082  C   GLY C 257     -10.706   6.187  11.086  1.00 81.50           C  
ATOM   4083  O   GLY C 257     -11.228   7.200  11.556  1.00 81.50           O  
ATOM   4084  N   ALA C 258      -9.669   5.671  11.543  1.00 81.23           N  
ATOM   4085  CA  ALA C 258      -9.144   6.067  12.847  1.00 81.23           C  
ATOM   4086  C   ALA C 258      -8.507   7.453  12.783  1.00 81.23           C  
ATOM   4087  CB  ALA C 258      -8.129   5.042  13.346  1.00 81.23           C  
ATOM   4088  O   ALA C 258      -8.700   8.273  13.684  1.00 81.23           O  
ATOM   4089  N   ILE C 259      -7.765   7.658  11.743  1.00 79.26           N  
ATOM   4090  CA  ILE C 259      -7.079   8.939  11.615  1.00 79.26           C  
ATOM   4091  C   ILE C 259      -8.104  10.058  11.449  1.00 79.26           C  
ATOM   4092  CB  ILE C 259      -6.092   8.935  10.426  1.00 79.26           C  
ATOM   4093  O   ILE C 259      -7.904  11.170  11.944  1.00 79.26           O  
ATOM   4094  CG1 ILE C 259      -4.838   8.125  10.776  1.00 79.26           C  
ATOM   4095  CG2 ILE C 259      -5.725  10.366  10.024  1.00 79.26           C  
ATOM   4096  CD1 ILE C 259      -3.892   7.911   9.603  1.00 79.26           C  
ATOM   4097  N   SER C 260      -9.184   9.771  10.777  1.00 79.27           N  
ATOM   4098  CA  SER C 260     -10.248  10.758  10.627  1.00 79.27           C  
ATOM   4099  C   SER C 260     -10.834  11.148  11.980  1.00 79.27           C  
ATOM   4100  CB  SER C 260     -11.354  10.220   9.719  1.00 79.27           C  
ATOM   4101  O   SER C 260     -11.095  12.326  12.232  1.00 79.27           O  
ATOM   4102  OG  SER C 260     -12.134   9.250  10.396  1.00 79.27           O  
ATOM   4103  N   VAL C 261     -10.969  10.163  12.836  1.00 75.43           N  
ATOM   4104  CA  VAL C 261     -11.500  10.413  14.172  1.00 75.43           C  
ATOM   4105  C   VAL C 261     -10.468  11.171  15.004  1.00 75.43           C  
ATOM   4106  CB  VAL C 261     -11.896   9.099  14.881  1.00 75.43           C  
ATOM   4107  O   VAL C 261     -10.807  12.129  15.703  1.00 75.43           O  
ATOM   4108  CG1 VAL C 261     -12.362   9.375  16.309  1.00 75.43           C  
ATOM   4109  CG2 VAL C 261     -12.984   8.374  14.091  1.00 75.43           C  
ATOM   4110  N   TYR C 262      -9.315  10.736  14.864  1.00 71.60           N  
ATOM   4111  CA  TYR C 262      -8.242  11.397  15.599  1.00 71.60           C  
ATOM   4112  C   TYR C 262      -8.139  12.867  15.209  1.00 71.60           C  
ATOM   4113  CB  TYR C 262      -6.905  10.695  15.346  1.00 71.60           C  
ATOM   4114  O   TYR C 262      -7.970  13.734  16.070  1.00 71.60           O  
ATOM   4115  CG  TYR C 262      -5.719  11.418  15.936  1.00 71.60           C  
ATOM   4116  CD1 TYR C 262      -4.872  12.179  15.133  1.00 71.60           C  
ATOM   4117  CD2 TYR C 262      -5.442  11.341  17.297  1.00 71.60           C  
ATOM   4118  CE1 TYR C 262      -3.776  12.845  15.672  1.00 71.60           C  
ATOM   4119  CE2 TYR C 262      -4.349  12.003  17.847  1.00 71.60           C  
ATOM   4120  OH  TYR C 262      -2.440  13.409  17.567  1.00 71.60           O  
ATOM   4121  CZ  TYR C 262      -3.523  12.752  17.028  1.00 71.60           C  
ATOM   4122  N   ASP C 263      -8.177  13.061  14.008  1.00 72.80           N  
ATOM   4123  CA  ASP C 263      -8.094  14.434  13.518  1.00 72.80           C  
ATOM   4124  C   ASP C 263      -9.233  15.285  14.075  1.00 72.80           C  
ATOM   4125  CB  ASP C 263      -8.116  14.460  11.989  1.00 72.80           C  
ATOM   4126  O   ASP C 263      -9.025  16.441  14.449  1.00 72.80           O  
ATOM   4127  CG  ASP C 263      -7.618  15.774  11.411  1.00 72.80           C  
ATOM   4128  OD1 ASP C 263      -6.641  16.343  11.945  1.00 72.80           O  
ATOM   4129  OD2 ASP C 263      -8.209  16.245  10.415  1.00 72.80           O  
ATOM   4130  N   LEU C 264     -10.351  14.687  14.196  1.00 69.72           N  
ATOM   4131  CA  LEU C 264     -11.511  15.383  14.740  1.00 69.72           C  
ATOM   4132  C   LEU C 264     -11.296  15.732  16.209  1.00 69.72           C  
ATOM   4133  CB  LEU C 264     -12.771  14.526  14.586  1.00 69.72           C  
ATOM   4134  O   LEU C 264     -11.526  16.872  16.620  1.00 69.72           O  
ATOM   4135  CG  LEU C 264     -14.089  15.177  15.008  1.00 69.72           C  
ATOM   4136  CD1 LEU C 264     -14.434  16.331  14.072  1.00 69.72           C  
ATOM   4137  CD2 LEU C 264     -15.212  14.146  15.031  1.00 69.72           C  
ATOM   4138  N   VAL C 265     -10.765  14.872  16.952  1.00 69.07           N  
ATOM   4139  CA  VAL C 265     -10.551  15.046  18.384  1.00 69.07           C  
ATOM   4140  C   VAL C 265      -9.421  16.045  18.621  1.00 69.07           C  
ATOM   4141  CB  VAL C 265     -10.230  13.703  19.078  1.00 69.07           C  
ATOM   4142  O   VAL C 265      -9.508  16.892  19.513  1.00 69.07           O  
ATOM   4143  CG1 VAL C 265      -9.923  13.920  20.559  1.00 69.07           C  
ATOM   4144  CG2 VAL C 265     -11.389  12.724  18.906  1.00 69.07           C  
ATOM   4145  N   ALA C 266      -8.436  15.900  17.807  1.00 66.77           N  
ATOM   4146  CA  ALA C 266      -7.256  16.747  17.967  1.00 66.77           C  
ATOM   4147  C   ALA C 266      -7.596  18.213  17.719  1.00 66.77           C  
ATOM   4148  CB  ALA C 266      -6.144  16.294  17.024  1.00 66.77           C  
ATOM   4149  O   ALA C 266      -7.039  19.104  18.365  1.00 66.77           O  
ATOM   4150  N   VAL C 267      -8.564  18.458  16.863  1.00 68.43           N  
ATOM   4151  CA  VAL C 267      -8.901  19.828  16.494  1.00 68.43           C  
ATOM   4152  C   VAL C 267     -10.039  20.337  17.377  1.00 68.43           C  
ATOM   4153  CB  VAL C 267      -9.296  19.934  15.004  1.00 68.43           C  
ATOM   4154  O   VAL C 267     -10.064  21.512  17.752  1.00 68.43           O  
ATOM   4155  CG1 VAL C 267      -9.797  21.340  14.677  1.00 68.43           C  
ATOM   4156  CG2 VAL C 267      -8.112  19.565  14.112  1.00 68.43           C  
ATOM   4157  N   LEU C 268     -10.996  19.458  17.852  1.00 68.35           N  
ATOM   4158  CA  LEU C 268     -12.202  19.887  18.554  1.00 68.35           C  
ATOM   4159  C   LEU C 268     -11.954  19.974  20.056  1.00 68.35           C  
ATOM   4160  CB  LEU C 268     -13.358  18.924  18.271  1.00 68.35           C  
ATOM   4161  O   LEU C 268     -12.592  20.770  20.749  1.00 68.35           O  
ATOM   4162  CG  LEU C 268     -13.987  19.011  16.879  1.00 68.35           C  
ATOM   4163  CD1 LEU C 268     -14.897  17.812  16.633  1.00 68.35           C  
ATOM   4164  CD2 LEU C 268     -14.761  20.316  16.723  1.00 68.35           C  
ATOM   4165  N   CYS C 269     -10.988  19.283  20.507  1.00 68.50           N  
ATOM   4166  CA  CYS C 269     -10.724  19.297  21.942  1.00 68.50           C  
ATOM   4167  C   CYS C 269      -9.995  20.572  22.350  1.00 68.50           C  
ATOM   4168  CB  CYS C 269      -9.900  18.075  22.347  1.00 68.50           C  
ATOM   4169  O   CYS C 269      -9.067  21.007  21.666  1.00 68.50           O  
ATOM   4170  SG  CYS C 269     -10.897  16.620  22.734  1.00 68.50           S  
ATOM   4171  N   PRO C 270     -10.500  21.325  23.286  1.00 62.99           N  
ATOM   4172  CA  PRO C 270      -9.897  22.581  23.741  1.00 62.99           C  
ATOM   4173  C   PRO C 270      -8.410  22.440  24.059  1.00 62.99           C  
ATOM   4174  CB  PRO C 270     -10.696  22.918  25.002  1.00 62.99           C  
ATOM   4175  O   PRO C 270      -7.628  23.354  23.785  1.00 62.99           O  
ATOM   4176  CG  PRO C 270     -11.475  21.679  25.304  1.00 62.99           C  
ATOM   4177  CD  PRO C 270     -11.421  20.777  24.104  1.00 62.99           C  
ATOM   4178  N   LYS C 271      -7.930  21.265  24.471  1.00 66.34           N  
ATOM   4179  CA  LYS C 271      -6.526  21.028  24.796  1.00 66.34           C  
ATOM   4180  C   LYS C 271      -5.895  20.039  23.820  1.00 66.34           C  
ATOM   4181  CB  LYS C 271      -6.387  20.511  26.229  1.00 66.34           C  
ATOM   4182  O   LYS C 271      -4.960  19.319  24.175  1.00 66.34           O  
ATOM   4183  CG  LYS C 271      -6.614  21.573  27.295  1.00 66.34           C  
ATOM   4184  CD  LYS C 271      -6.373  21.021  28.694  1.00 66.34           C  
ATOM   4185  CE  LYS C 271      -6.498  22.107  29.753  1.00 66.34           C  
ATOM   4186  NZ  LYS C 271      -7.225  21.619  30.964  1.00 66.34           N  
ATOM   4187  N   GLY C 272      -6.374  20.082  22.687  1.00 63.03           N  
ATOM   4188  CA  GLY C 272      -5.803  19.198  21.683  1.00 63.03           C  
ATOM   4189  C   GLY C 272      -4.445  19.657  21.186  1.00 63.03           C  
ATOM   4190  O   GLY C 272      -4.173  20.858  21.127  1.00 63.03           O  
ATOM   4191  N   PRO C 273      -3.543  18.646  20.941  1.00 65.96           N  
ATOM   4192  CA  PRO C 273      -2.170  18.964  20.539  1.00 65.96           C  
ATOM   4193  C   PRO C 273      -2.110  19.895  19.331  1.00 65.96           C  
ATOM   4194  CB  PRO C 273      -1.575  17.594  20.202  1.00 65.96           C  
ATOM   4195  O   PRO C 273      -1.298  20.824  19.303  1.00 65.96           O  
ATOM   4196  CG  PRO C 273      -2.753  16.678  20.111  1.00 65.96           C  
ATOM   4197  CD  PRO C 273      -3.919  17.331  20.796  1.00 65.96           C  
ATOM   4198  N   LEU C 274      -2.962  19.557  18.396  1.00 67.57           N  
ATOM   4199  CA  LEU C 274      -2.895  20.349  17.172  1.00 67.57           C  
ATOM   4200  C   LEU C 274      -3.473  21.743  17.394  1.00 67.57           C  
ATOM   4201  CB  LEU C 274      -3.645  19.647  16.037  1.00 67.57           C  
ATOM   4202  O   LEU C 274      -2.967  22.724  16.846  1.00 67.57           O  
ATOM   4203  CG  LEU C 274      -2.858  19.416  14.746  1.00 67.57           C  
ATOM   4204  CD1 LEU C 274      -2.269  18.009  14.729  1.00 67.57           C  
ATOM   4205  CD2 LEU C 274      -3.748  19.644  13.529  1.00 67.57           C  
ATOM   4206  N   ARG C 275      -4.480  21.821  18.159  1.00 67.44           N  
ATOM   4207  CA  ARG C 275      -5.055  23.122  18.486  1.00 67.44           C  
ATOM   4208  C   ARG C 275      -4.068  23.975  19.275  1.00 67.44           C  
ATOM   4209  CB  ARG C 275      -6.352  22.952  19.280  1.00 67.44           C  
ATOM   4210  O   ARG C 275      -3.939  25.175  19.026  1.00 67.44           O  
ATOM   4211  CG  ARG C 275      -7.103  24.253  19.518  1.00 67.44           C  
ATOM   4212  CD  ARG C 275      -8.473  24.008  20.136  1.00 67.44           C  
ATOM   4213  NE  ARG C 275      -9.174  25.260  20.406  1.00 67.44           N  
ATOM   4214  NH1 ARG C 275     -11.017  24.260  21.375  1.00 67.44           N  
ATOM   4215  NH2 ARG C 275     -10.912  26.542  21.186  1.00 67.44           N  
ATOM   4216  CZ  ARG C 275     -10.366  25.351  20.988  1.00 67.44           C  
ATOM   4217  N   MET C 276      -3.370  23.329  20.082  1.00 68.74           N  
ATOM   4218  CA  MET C 276      -2.385  24.029  20.901  1.00 68.74           C  
ATOM   4219  C   MET C 276      -1.240  24.559  20.044  1.00 68.74           C  
ATOM   4220  CB  MET C 276      -1.838  23.106  21.991  1.00 68.74           C  
ATOM   4221  O   MET C 276      -0.729  25.652  20.291  1.00 68.74           O  
ATOM   4222  CG  MET C 276      -1.240  23.845  23.178  1.00 68.74           C  
ATOM   4223  SD  MET C 276      -0.833  22.723  24.572  1.00 68.74           S  
ATOM   4224  CE  MET C 276      -0.843  23.907  25.947  1.00 68.74           C  
ATOM   4225  N   LEU C 277      -0.891  23.851  19.042  1.00 69.66           N  
ATOM   4226  CA  LEU C 277       0.192  24.243  18.146  1.00 69.66           C  
ATOM   4227  C   LEU C 277      -0.195  25.475  17.334  1.00 69.66           C  
ATOM   4228  CB  LEU C 277       0.554  23.091  17.205  1.00 69.66           C  
ATOM   4229  O   LEU C 277       0.604  26.403  17.188  1.00 69.66           O  
ATOM   4230  CG  LEU C 277       1.925  22.448  17.418  1.00 69.66           C  
ATOM   4231  CD1 LEU C 277       1.806  20.928  17.403  1.00 69.66           C  
ATOM   4232  CD2 LEU C 277       2.910  22.923  16.355  1.00 69.66           C  
ATOM   4233  N   VAL C 278      -1.386  25.411  16.903  1.00 65.89           N  
ATOM   4234  CA  VAL C 278      -1.840  26.508  16.054  1.00 65.89           C  
ATOM   4235  C   VAL C 278      -2.047  27.764  16.898  1.00 65.89           C  
ATOM   4236  CB  VAL C 278      -3.144  26.146  15.309  1.00 65.89           C  
ATOM   4237  O   VAL C 278      -1.712  28.870  16.468  1.00 65.89           O  
ATOM   4238  CG1 VAL C 278      -3.681  27.354  14.542  1.00 65.89           C  
ATOM   4239  CG2 VAL C 278      -2.909  24.970  14.362  1.00 65.89           C  
ATOM   4240  N   GLU C 279      -2.553  27.597  18.166  1.00 63.93           N  
ATOM   4241  CA  GLU C 279      -2.801  28.728  19.056  1.00 63.93           C  
ATOM   4242  C   GLU C 279      -1.493  29.364  19.517  1.00 63.93           C  
ATOM   4243  CB  GLU C 279      -3.627  28.288  20.268  1.00 63.93           C  
ATOM   4244  O   GLU C 279      -1.386  30.590  19.592  1.00 63.93           O  
ATOM   4245  CG  GLU C 279      -4.295  29.438  21.007  1.00 63.93           C  
ATOM   4246  CD  GLU C 279      -5.234  28.977  22.111  1.00 63.93           C  
ATOM   4247  OE1 GLU C 279      -5.766  29.834  22.852  1.00 63.93           O  
ATOM   4248  OE2 GLU C 279      -5.437  27.749  22.236  1.00 63.93           O  
ATOM   4249  N   THR C 280      -0.531  28.458  19.778  1.00 68.31           N  
ATOM   4250  CA  THR C 280       0.772  28.956  20.204  1.00 68.31           C  
ATOM   4251  C   THR C 280       1.472  29.686  19.061  1.00 68.31           C  
ATOM   4252  CB  THR C 280       1.669  27.812  20.712  1.00 68.31           C  
ATOM   4253  O   THR C 280       2.121  30.711  19.278  1.00 68.31           O  
ATOM   4254  CG2 THR C 280       1.849  27.884  22.225  1.00 68.31           C  
ATOM   4255  OG1 THR C 280       1.069  26.556  20.373  1.00 68.31           O  
ATOM   4256  N   ALA C 281       1.316  29.183  17.873  1.00 60.53           N  
ATOM   4257  CA  ALA C 281       1.934  29.819  16.712  1.00 60.53           C  
ATOM   4258  C   ALA C 281       1.310  31.184  16.438  1.00 60.53           C  
ATOM   4259  CB  ALA C 281       1.806  28.922  15.483  1.00 60.53           C  
ATOM   4260  O   ALA C 281       2.005  32.123  16.042  1.00 60.53           O  
ATOM   4261  N   GLN C 282       0.022  31.261  16.758  1.00 58.37           N  
ATOM   4262  CA  GLN C 282      -0.671  32.527  16.545  1.00 58.37           C  
ATOM   4263  C   GLN C 282      -0.285  33.551  17.608  1.00 58.37           C  
ATOM   4264  CB  GLN C 282      -2.186  32.317  16.544  1.00 58.37           C  
ATOM   4265  O   GLN C 282      -0.131  34.737  17.308  1.00 58.37           O  
ATOM   4266  CG  GLN C 282      -2.933  33.228  15.579  1.00 58.37           C  
ATOM   4267  CD  GLN C 282      -4.410  32.894  15.480  1.00 58.37           C  
ATOM   4268  NE2 GLN C 282      -5.212  33.871  15.072  1.00 58.37           N  
ATOM   4269  OE1 GLN C 282      -4.825  31.767  15.768  1.00 58.37           O  
ATOM   4270  N   GLU C 283      -0.185  33.031  18.833  1.00 62.36           N  
ATOM   4271  CA  GLU C 283       0.170  33.911  19.943  1.00 62.36           C  
ATOM   4272  C   GLU C 283       1.579  34.472  19.773  1.00 62.36           C  
ATOM   4273  CB  GLU C 283       0.057  33.166  21.276  1.00 62.36           C  
ATOM   4274  O   GLU C 283       1.833  35.633  20.100  1.00 62.36           O  
ATOM   4275  CG  GLU C 283      -1.334  33.212  21.891  1.00 62.36           C  
ATOM   4276  CD  GLU C 283      -1.454  32.394  23.166  1.00 62.36           C  
ATOM   4277  OE1 GLU C 283      -2.572  32.294  23.721  1.00 62.36           O  
ATOM   4278  OE2 GLU C 283      -0.421  31.849  23.616  1.00 62.36           O  
ATOM   4279  N   ARG C 284       2.368  33.610  19.077  1.00 62.07           N  
ATOM   4280  CA  ARG C 284       3.758  34.022  18.915  1.00 62.07           C  
ATOM   4281  C   ARG C 284       3.993  34.625  17.534  1.00 62.07           C  
ATOM   4282  CB  ARG C 284       4.700  32.836  19.136  1.00 62.07           C  
ATOM   4283  O   ARG C 284       5.088  35.110  17.241  1.00 62.07           O  
ATOM   4284  CG  ARG C 284       4.722  32.326  20.568  1.00 62.07           C  
ATOM   4285  CD  ARG C 284       5.745  31.214  20.755  1.00 62.07           C  
ATOM   4286  NE  ARG C 284       5.724  30.686  22.116  1.00 62.07           N  
ATOM   4287  NH1 ARG C 284       7.521  29.265  21.813  1.00 62.07           N  
ATOM   4288  NH2 ARG C 284       6.460  29.363  23.843  1.00 62.07           N  
ATOM   4289  CZ  ARG C 284       6.569  29.773  22.587  1.00 62.07           C  
ATOM   4290  N   ASN C 285       2.928  34.754  16.731  1.00 55.58           N  
ATOM   4291  CA  ASN C 285       2.978  35.299  15.379  1.00 55.58           C  
ATOM   4292  C   ASN C 285       4.078  34.642  14.549  1.00 55.58           C  
ATOM   4293  CB  ASN C 285       3.178  36.816  15.418  1.00 55.58           C  
ATOM   4294  O   ASN C 285       4.828  35.326  13.851  1.00 55.58           O  
ATOM   4295  CG  ASN C 285       1.867  37.576  15.470  1.00 55.58           C  
ATOM   4296  ND2 ASN C 285       1.908  38.792  16.003  1.00 55.58           N  
ATOM   4297  OD1 ASN C 285       0.827  37.075  15.036  1.00 55.58           O  
ATOM   4298  N   GLU C 286       4.333  33.372  14.859  1.00 57.79           N  
ATOM   4299  CA  GLU C 286       5.329  32.615  14.107  1.00 57.79           C  
ATOM   4300  C   GLU C 286       4.669  31.710  13.071  1.00 57.79           C  
ATOM   4301  CB  GLU C 286       6.199  31.783  15.053  1.00 57.79           C  
ATOM   4302  O   GLU C 286       3.630  31.104  13.341  1.00 57.79           O  
ATOM   4303  CG  GLU C 286       7.106  32.616  15.947  1.00 57.79           C  
ATOM   4304  CD  GLU C 286       8.008  31.776  16.837  1.00 57.79           C  
ATOM   4305  OE1 GLU C 286       8.882  32.347  17.528  1.00 57.79           O  
ATOM   4306  OE2 GLU C 286       7.839  30.536  16.844  1.00 57.79           O  
ATOM   4307  N   PRO C 287       5.066  31.850  11.820  1.00 49.24           N  
ATOM   4308  CA  PRO C 287       4.491  30.971  10.799  1.00 49.24           C  
ATOM   4309  C   PRO C 287       4.754  29.493  11.078  1.00 49.24           C  
ATOM   4310  CB  PRO C 287       5.193  31.417   9.514  1.00 49.24           C  
ATOM   4311  O   PRO C 287       5.785  29.144  11.660  1.00 49.24           O  
ATOM   4312  CG  PRO C 287       6.392  32.179   9.978  1.00 49.24           C  
ATOM   4313  CD  PRO C 287       6.188  32.559  11.416  1.00 49.24           C  
ATOM   4314  N   ILE C 288       3.749  28.720  10.834  1.00 58.12           N  
ATOM   4315  CA  ILE C 288       3.946  27.279  10.941  1.00 58.12           C  
ATOM   4316  C   ILE C 288       4.897  26.805   9.844  1.00 58.12           C  
ATOM   4317  CB  ILE C 288       2.604  26.517  10.853  1.00 58.12           C  
ATOM   4318  O   ILE C 288       5.047  27.468   8.815  1.00 58.12           O  
ATOM   4319  CG1 ILE C 288       1.634  27.018  11.929  1.00 58.12           C  
ATOM   4320  CG2 ILE C 288       2.831  25.008  10.980  1.00 58.12           C  
ATOM   4321  CD1 ILE C 288       0.197  26.557  11.730  1.00 58.12           C  
ATOM   4322  N   PHE C 289       5.595  25.714  10.003  1.00 62.66           N  
ATOM   4323  CA  PHE C 289       6.647  25.206   9.130  1.00 62.66           C  
ATOM   4324  C   PHE C 289       6.107  24.940   7.730  1.00 62.66           C  
ATOM   4325  CB  PHE C 289       7.257  23.926   9.710  1.00 62.66           C  
ATOM   4326  O   PHE C 289       5.121  24.219   7.566  1.00 62.66           O  
ATOM   4327  CG  PHE C 289       7.914  24.120  11.050  1.00 62.66           C  
ATOM   4328  CD1 PHE C 289       9.134  24.777  11.153  1.00 62.66           C  
ATOM   4329  CD2 PHE C 289       7.312  23.644  12.207  1.00 62.66           C  
ATOM   4330  CE1 PHE C 289       9.745  24.958  12.392  1.00 62.66           C  
ATOM   4331  CE2 PHE C 289       7.916  23.820  13.449  1.00 62.66           C  
ATOM   4332  CZ  PHE C 289       9.133  24.477  13.539  1.00 62.66           C  
ATOM   4333  N   PRO C 290       6.591  25.654   6.749  1.00 60.19           N  
ATOM   4334  CA  PRO C 290       6.170  25.551   5.350  1.00 60.19           C  
ATOM   4335  C   PRO C 290       6.171  24.113   4.837  1.00 60.19           C  
ATOM   4336  CB  PRO C 290       7.209  26.396   4.607  1.00 60.19           C  
ATOM   4337  O   PRO C 290       5.358  23.759   3.978  1.00 60.19           O  
ATOM   4338  CG  PRO C 290       7.965  27.105   5.683  1.00 60.19           C  
ATOM   4339  CD  PRO C 290       7.633  26.465   7.001  1.00 60.19           C  
ATOM   4340  N   ALA C 291       6.859  23.257   5.511  1.00 65.07           N  
ATOM   4341  CA  ALA C 291       6.976  21.896   4.995  1.00 65.07           C  
ATOM   4342  C   ALA C 291       5.746  21.066   5.355  1.00 65.07           C  
ATOM   4343  CB  ALA C 291       8.239  21.229   5.533  1.00 65.07           C  
ATOM   4344  O   ALA C 291       5.505  20.013   4.760  1.00 65.07           O  
ATOM   4345  N   LEU C 292       4.793  21.611   6.094  1.00 72.27           N  
ATOM   4346  CA  LEU C 292       3.674  20.813   6.581  1.00 72.27           C  
ATOM   4347  C   LEU C 292       2.343  21.423   6.153  1.00 72.27           C  
ATOM   4348  CB  LEU C 292       3.726  20.692   8.107  1.00 72.27           C  
ATOM   4349  O   LEU C 292       1.293  20.791   6.289  1.00 72.27           O  
ATOM   4350  CG  LEU C 292       4.386  19.431   8.665  1.00 72.27           C  
ATOM   4351  CD1 LEU C 292       5.496  19.802   9.643  1.00 72.27           C  
ATOM   4352  CD2 LEU C 292       3.350  18.537   9.338  1.00 72.27           C  
ATOM   4353  N   ILE C 293       2.545  22.522   5.428  1.00 66.79           N  
ATOM   4354  CA  ILE C 293       1.316  23.235   5.095  1.00 66.79           C  
ATOM   4355  C   ILE C 293       1.351  23.668   3.631  1.00 66.79           C  
ATOM   4356  CB  ILE C 293       1.107  24.461   6.012  1.00 66.79           C  
ATOM   4357  O   ILE C 293       2.369  24.174   3.152  1.00 66.79           O  
ATOM   4358  CG1 ILE C 293       1.048  24.025   7.481  1.00 66.79           C  
ATOM   4359  CG2 ILE C 293      -0.161  25.222   5.616  1.00 66.79           C  
ATOM   4360  CD1 ILE C 293       1.148  25.175   8.473  1.00 66.79           C  
ATOM   4361  N   TYR C 294       0.307  23.358   3.006  1.00 67.21           N  
ATOM   4362  CA  TYR C 294       0.138  23.864   1.648  1.00 67.21           C  
ATOM   4363  C   TYR C 294      -0.546  25.226   1.654  1.00 67.21           C  
ATOM   4364  CB  TYR C 294      -0.672  22.876   0.803  1.00 67.21           C  
ATOM   4365  O   TYR C 294      -1.569  25.410   2.319  1.00 67.21           O  
ATOM   4366  CG  TYR C 294      -0.918  23.346  -0.610  1.00 67.21           C  
ATOM   4367  CD1 TYR C 294      -2.084  24.033  -0.943  1.00 67.21           C  
ATOM   4368  CD2 TYR C 294       0.012  23.104  -1.615  1.00 67.21           C  
ATOM   4369  CE1 TYR C 294      -2.316  24.466  -2.244  1.00 67.21           C  
ATOM   4370  CE2 TYR C 294      -0.210  23.532  -2.919  1.00 67.21           C  
ATOM   4371  OH  TYR C 294      -1.600  24.639  -4.513  1.00 67.21           O  
ATOM   4372  CZ  TYR C 294      -1.375  24.212  -3.224  1.00 67.21           C  
ATOM   4373  N   SER C 295       0.126  26.180   1.016  1.00 65.16           N  
ATOM   4374  CA  SER C 295      -0.453  27.517   0.932  1.00 65.16           C  
ATOM   4375  C   SER C 295      -0.790  27.883  -0.510  1.00 65.16           C  
ATOM   4376  CB  SER C 295       0.504  28.555   1.520  1.00 65.16           C  
ATOM   4377  O   SER C 295       0.034  27.707  -1.409  1.00 65.16           O  
ATOM   4378  OG  SER C 295      -0.040  29.859   1.413  1.00 65.16           O  
ATOM   4379  N   SER C 296      -2.017  28.246  -0.680  1.00 60.73           N  
ATOM   4380  CA  SER C 296      -2.443  28.648  -2.017  1.00 60.73           C  
ATOM   4381  C   SER C 296      -1.946  30.049  -2.358  1.00 60.73           C  
ATOM   4382  CB  SER C 296      -3.967  28.597  -2.132  1.00 60.73           C  
ATOM   4383  O   SER C 296      -1.895  30.427  -3.530  1.00 60.73           O  
ATOM   4384  OG  SER C 296      -4.570  29.519  -1.240  1.00 60.73           O  
ATOM   4385  N   ALA C 297      -1.631  30.864  -1.293  1.00 55.50           N  
ATOM   4386  CA  ALA C 297      -1.142  32.224  -1.504  1.00 55.50           C  
ATOM   4387  C   ALA C 297       0.168  32.457  -0.756  1.00 55.50           C  
ATOM   4388  CB  ALA C 297      -2.191  33.242  -1.062  1.00 55.50           C  
ATOM   4389  O   ALA C 297       0.544  31.666   0.112  1.00 55.50           O  
ATOM   4390  N   MET C 298       0.997  33.399  -1.259  1.00 41.97           N  
ATOM   4391  CA  MET C 298       2.317  33.698  -0.712  1.00 41.97           C  
ATOM   4392  C   MET C 298       2.215  34.135   0.746  1.00 41.97           C  
ATOM   4393  CB  MET C 298       3.008  34.785  -1.537  1.00 41.97           C  
ATOM   4394  O   MET C 298       1.340  34.926   1.102  1.00 41.97           O  
ATOM   4395  CG  MET C 298       4.346  34.356  -2.118  1.00 41.97           C  
ATOM   4396  SD  MET C 298       5.290  35.763  -2.822  1.00 41.97           S  
ATOM   4397  CE  MET C 298       5.489  35.191  -4.532  1.00 41.97           C  
ATOM   4398  N   VAL C 299       2.695  33.309   1.741  1.00 39.52           N  
ATOM   4399  CA  VAL C 299       2.828  33.745   3.127  1.00 39.52           C  
ATOM   4400  C   VAL C 299       4.098  34.577   3.288  1.00 39.52           C  
ATOM   4401  CB  VAL C 299       2.850  32.544   4.100  1.00 39.52           C  
ATOM   4402  O   VAL C 299       5.192  34.125   2.940  1.00 39.52           O  
ATOM   4403  CG1 VAL C 299       2.974  33.023   5.545  1.00 39.52           C  
ATOM   4404  CG2 VAL C 299       1.596  31.691   3.922  1.00 39.52           C  
ATOM   4405  N   TRP C 300       4.171  35.872   3.051  1.00 32.09           N  
ATOM   4406  CA  TRP C 300       5.437  36.562   3.276  1.00 32.09           C  
ATOM   4407  C   TRP C 300       5.811  36.544   4.755  1.00 32.09           C  
ATOM   4408  CB  TRP C 300       5.359  38.006   2.774  1.00 32.09           C  
ATOM   4409  O   TRP C 300       4.983  36.852   5.615  1.00 32.09           O  
ATOM   4410  CG  TRP C 300       5.263  38.128   1.283  1.00 32.09           C  
ATOM   4411  CD1 TRP C 300       4.122  38.153   0.530  1.00 32.09           C  
ATOM   4412  CD2 TRP C 300       6.354  38.235   0.363  1.00 32.09           C  
ATOM   4413  CE2 TRP C 300       5.800  38.324  -0.934  1.00 32.09           C  
ATOM   4414  CE3 TRP C 300       7.747  38.267   0.509  1.00 32.09           C  
ATOM   4415  NE1 TRP C 300       4.438  38.271  -0.804  1.00 32.09           N  
ATOM   4416  CH2 TRP C 300       7.953  38.469  -1.907  1.00 32.09           C  
ATOM   4417  CZ2 TRP C 300       6.593  38.441  -2.078  1.00 32.09           C  
ATOM   4418  CZ3 TRP C 300       8.534  38.384  -0.631  1.00 32.09           C  
ATOM   4419  N   THR C 301       6.614  35.654   5.209  1.00 29.11           N  
ATOM   4420  CA  THR C 301       7.181  35.827   6.542  1.00 29.11           C  
ATOM   4421  C   THR C 301       7.743  37.235   6.712  1.00 29.11           C  
ATOM   4422  CB  THR C 301       8.288  34.792   6.817  1.00 29.11           C  
ATOM   4423  O   THR C 301       8.604  37.663   5.941  1.00 29.11           O  
ATOM   4424  CG2 THR C 301       7.698  33.408   7.067  1.00 29.11           C  
ATOM   4425  OG1 THR C 301       9.165  34.728   5.685  1.00 29.11           O  
ATOM   4426  N   VAL C 302       6.970  38.178   7.042  1.00 30.11           N  
ATOM   4427  CA  VAL C 302       7.374  39.548   7.337  1.00 30.11           C  
ATOM   4428  C   VAL C 302       8.485  39.545   8.385  1.00 30.11           C  
ATOM   4429  CB  VAL C 302       6.181  40.399   7.827  1.00 30.11           C  
ATOM   4430  O   VAL C 302       8.989  40.604   8.767  1.00 30.11           O  
ATOM   4431  CG1 VAL C 302       6.616  41.841   8.086  1.00 30.11           C  
ATOM   4432  CG2 VAL C 302       5.042  40.355   6.811  1.00 30.11           C  
ATOM   4433  N   GLY C 303       8.728  38.526   9.233  1.00 25.89           N  
ATOM   4434  CA  GLY C 303       9.481  38.975  10.394  1.00 25.89           C  
ATOM   4435  C   GLY C 303      10.801  39.629  10.033  1.00 25.89           C  
ATOM   4436  O   GLY C 303      11.401  40.323  10.857  1.00 25.89           O  
ATOM   4437  N   MET C 304      11.652  39.002   9.160  1.00 25.57           N  
ATOM   4438  CA  MET C 304      13.071  39.323   9.290  1.00 25.57           C  
ATOM   4439  C   MET C 304      13.353  40.743   8.811  1.00 25.57           C  
ATOM   4440  CB  MET C 304      13.922  38.326   8.503  1.00 25.57           C  
ATOM   4441  O   MET C 304      14.512  41.131   8.654  1.00 25.57           O  
ATOM   4442  CG  MET C 304      14.333  37.102   9.305  1.00 25.57           C  
ATOM   4443  SD  MET C 304      16.023  36.523   8.889  1.00 25.57           S  
ATOM   4444  CE  MET C 304      16.205  35.176  10.091  1.00 25.57           C  
ATOM   4445  N   ALA C 305      12.441  41.381   8.196  1.00 23.25           N  
ATOM   4446  CA  ALA C 305      12.994  42.662   7.765  1.00 23.25           C  
ATOM   4447  C   ALA C 305      13.416  43.509   8.963  1.00 23.25           C  
ATOM   4448  CB  ALA C 305      11.980  43.421   6.912  1.00 23.25           C  
ATOM   4449  O   ALA C 305      12.606  43.787   9.850  1.00 23.25           O  
ATOM   4450  N   LYS C 306      14.556  43.128   9.576  1.00 26.43           N  
ATOM   4451  CA  LYS C 306      15.282  44.032  10.464  1.00 26.43           C  
ATOM   4452  C   LYS C 306      15.187  45.475   9.976  1.00 26.43           C  
ATOM   4453  CB  LYS C 306      16.748  43.612  10.576  1.00 26.43           C  
ATOM   4454  O   LYS C 306      15.463  45.760   8.809  1.00 26.43           O  
ATOM   4455  CG  LYS C 306      17.047  42.723  11.775  1.00 26.43           C  
ATOM   4456  CD  LYS C 306      18.526  42.366  11.850  1.00 26.43           C  
ATOM   4457  CE  LYS C 306      18.820  41.445  13.027  1.00 26.43           C  
ATOM   4458  NZ  LYS C 306      20.236  40.968  13.017  1.00 26.43           N  
ATOM   4459  N   LEU C 307      14.265  46.088  10.555  1.00 25.36           N  
ATOM   4460  CA  LEU C 307      14.283  47.544  10.467  1.00 25.36           C  
ATOM   4461  C   LEU C 307      15.675  48.089  10.768  1.00 25.36           C  
ATOM   4462  CB  LEU C 307      13.264  48.152  11.435  1.00 25.36           C  
ATOM   4463  O   LEU C 307      16.221  47.849  11.847  1.00 25.36           O  
ATOM   4464  CG  LEU C 307      11.907  48.532  10.840  1.00 25.36           C  
ATOM   4465  CD1 LEU C 307      10.841  47.528  11.267  1.00 25.36           C  
ATOM   4466  CD2 LEU C 307      11.516  49.945  11.258  1.00 25.36           C  
ATOM   4467  N   ASP C 308      16.592  48.015   9.768  1.00 24.12           N  
ATOM   4468  CA  ASP C 308      17.838  48.772   9.840  1.00 24.12           C  
ATOM   4469  C   ASP C 308      17.612  50.142  10.475  1.00 24.12           C  
ATOM   4470  CB  ASP C 308      18.450  48.933   8.446  1.00 24.12           C  
ATOM   4471  O   ASP C 308      16.771  50.916  10.013  1.00 24.12           O  
ATOM   4472  CG  ASP C 308      19.668  48.053   8.228  1.00 24.12           C  
ATOM   4473  OD1 ASP C 308      20.295  47.623   9.219  1.00 24.12           O  
ATOM   4474  OD2 ASP C 308      20.005  47.790   7.053  1.00 24.12           O  
ATOM   4475  N   PRO C 309      17.926  50.173  11.793  1.00 25.31           N  
ATOM   4476  CA  PRO C 309      17.833  51.367  12.636  1.00 25.31           C  
ATOM   4477  C   PRO C 309      18.391  52.615  11.955  1.00 25.31           C  
ATOM   4478  CB  PRO C 309      18.667  50.997  13.865  1.00 25.31           C  
ATOM   4479  O   PRO C 309      18.106  53.736  12.383  1.00 25.31           O  
ATOM   4480  CG  PRO C 309      19.297  49.686  13.519  1.00 25.31           C  
ATOM   4481  CD  PRO C 309      18.862  49.299  12.134  1.00 25.31           C  
ATOM   4482  N   SER C 310      19.505  52.395  11.207  1.00 24.19           N  
ATOM   4483  CA  SER C 310      20.478  53.480  11.127  1.00 24.19           C  
ATOM   4484  C   SER C 310      19.912  54.675  10.367  1.00 24.19           C  
ATOM   4485  CB  SER C 310      21.764  52.999  10.453  1.00 24.19           C  
ATOM   4486  O   SER C 310      20.617  55.658  10.130  1.00 24.19           O  
ATOM   4487  OG  SER C 310      21.529  51.817   9.707  1.00 24.19           O  
ATOM   4488  N   SER C 311      18.863  54.523   9.719  1.00 23.20           N  
ATOM   4489  CA  SER C 311      18.645  55.716   8.907  1.00 23.20           C  
ATOM   4490  C   SER C 311      18.352  56.932   9.778  1.00 23.20           C  
ATOM   4491  CB  SER C 311      17.495  55.493   7.924  1.00 23.20           C  
ATOM   4492  O   SER C 311      17.189  57.258  10.027  1.00 23.20           O  
ATOM   4493  OG  SER C 311      17.761  54.383   7.083  1.00 23.20           O  
ATOM   4494  N   GLN C 312      19.053  57.009  11.000  1.00 21.92           N  
ATOM   4495  CA  GLN C 312      19.149  58.239  11.779  1.00 21.92           C  
ATOM   4496  C   GLN C 312      19.788  59.359  10.964  1.00 21.92           C  
ATOM   4497  CB  GLN C 312      19.948  58.001  13.062  1.00 21.92           C  
ATOM   4498  O   GLN C 312      20.978  59.302  10.647  1.00 21.92           O  
ATOM   4499  CG  GLN C 312      19.097  57.997  14.325  1.00 21.92           C  
ATOM   4500  CD  GLN C 312      19.826  57.417  15.522  1.00 21.92           C  
ATOM   4501  NE2 GLN C 312      19.177  57.441  16.681  1.00 21.92           N  
ATOM   4502  OE1 GLN C 312      20.964  56.950  15.406  1.00 21.92           O  
ATOM   4503  N   GLY C 313      19.245  59.858   9.887  1.00 22.06           N  
ATOM   4504  CA  GLY C 313      19.609  61.007   9.073  1.00 22.06           C  
ATOM   4505  C   GLY C 313      20.020  62.214   9.895  1.00 22.06           C  
ATOM   4506  O   GLY C 313      19.814  62.244  11.110  1.00 22.06           O  
ATOM   4507  N   ALA C 314      21.025  63.113   9.327  1.00 22.89           N  
ATOM   4508  CA  ALA C 314      22.030  64.165   9.458  1.00 22.89           C  
ATOM   4509  C   ALA C 314      21.406  65.457   9.978  1.00 22.89           C  
ATOM   4510  CB  ALA C 314      22.718  64.412   8.117  1.00 22.89           C  
ATOM   4511  O   ALA C 314      20.853  66.243   9.205  1.00 22.89           O  
ATOM   4512  N   LEU C 315      20.635  65.345  10.950  1.00 20.86           N  
ATOM   4513  CA  LEU C 315      20.164  66.637  11.437  1.00 20.86           C  
ATOM   4514  C   LEU C 315      21.324  67.476  11.962  1.00 20.86           C  
ATOM   4515  CB  LEU C 315      19.118  66.446  12.539  1.00 20.86           C  
ATOM   4516  O   LEU C 315      21.905  67.158  13.002  1.00 20.86           O  
ATOM   4517  CG  LEU C 315      17.715  66.044  12.079  1.00 20.86           C  
ATOM   4518  CD1 LEU C 315      16.928  65.446  13.241  1.00 20.86           C  
ATOM   4519  CD2 LEU C 315      16.981  67.245  11.491  1.00 20.86           C  
ATOM   4520  N   GLN C 316      22.448  67.571  10.899  1.00 23.30           N  
ATOM   4521  CA  GLN C 316      23.599  68.373  11.303  1.00 23.30           C  
ATOM   4522  C   GLN C 316      23.158  69.657  11.999  1.00 23.30           C  
ATOM   4523  CB  GLN C 316      24.474  68.705  10.094  1.00 23.30           C  
ATOM   4524  O   GLN C 316      22.355  70.419  11.457  1.00 23.30           O  
ATOM   4525  CG  GLN C 316      25.810  67.974  10.081  1.00 23.30           C  
ATOM   4526  CD  GLN C 316      26.558  68.141   8.772  1.00 23.30           C  
ATOM   4527  NE2 GLN C 316      27.647  67.397   8.613  1.00 23.30           N  
ATOM   4528  OE1 GLN C 316      26.160  68.931   7.910  1.00 23.30           O  
ATOM   4529  N   LEU C 317      23.170  69.541  13.213  1.00 22.27           N  
ATOM   4530  CA  LEU C 317      23.044  70.695  14.097  1.00 22.27           C  
ATOM   4531  C   LEU C 317      23.966  71.825  13.651  1.00 22.27           C  
ATOM   4532  CB  LEU C 317      23.361  70.300  15.541  1.00 22.27           C  
ATOM   4533  O   LEU C 317      25.131  71.588  13.324  1.00 22.27           O  
ATOM   4534  CG  LEU C 317      22.166  69.937  16.424  1.00 22.27           C  
ATOM   4535  CD1 LEU C 317      22.167  68.443  16.730  1.00 22.27           C  
ATOM   4536  CD2 LEU C 317      22.185  70.753  17.712  1.00 22.27           C  
ATOM   4537  N   PRO C 318      23.392  72.945  13.285  1.00 25.67           N  
ATOM   4538  CA  PRO C 318      23.898  74.156  12.634  1.00 25.67           C  
ATOM   4539  C   PRO C 318      25.117  74.742  13.344  1.00 25.67           C  
ATOM   4540  CB  PRO C 318      22.710  75.118  12.706  1.00 25.67           C  
ATOM   4541  O   PRO C 318      25.504  75.881  13.074  1.00 25.67           O  
ATOM   4542  CG  PRO C 318      21.778  74.501  13.698  1.00 25.67           C  
ATOM   4543  CD  PRO C 318      22.418  73.257  14.244  1.00 25.67           C  
ATOM   4544  N   TYR C 319      25.807  73.948  14.221  1.00 20.87           N  
ATOM   4545  CA  TYR C 319      26.378  74.982  15.077  1.00 20.87           C  
ATOM   4546  C   TYR C 319      27.456  75.767  14.339  1.00 20.87           C  
ATOM   4547  CB  TYR C 319      26.961  74.364  16.351  1.00 20.87           C  
ATOM   4548  O   TYR C 319      27.964  76.767  14.851  1.00 20.87           O  
ATOM   4549  CG  TYR C 319      26.662  75.154  17.601  1.00 20.87           C  
ATOM   4550  CD1 TYR C 319      27.579  76.076  18.102  1.00 20.87           C  
ATOM   4551  CD2 TYR C 319      25.464  74.980  18.285  1.00 20.87           C  
ATOM   4552  CE1 TYR C 319      27.308  76.806  19.255  1.00 20.87           C  
ATOM   4553  CE2 TYR C 319      25.183  75.704  19.439  1.00 20.87           C  
ATOM   4554  OH  TYR C 319      25.837  77.333  21.057  1.00 20.87           O  
ATOM   4555  CZ  TYR C 319      26.110  76.613  19.915  1.00 20.87           C  
ATOM   4556  N   ASP C 320      28.121  75.192  13.298  1.00 23.57           N  
ATOM   4557  CA  ASP C 320      29.551  75.483  13.326  1.00 23.57           C  
ATOM   4558  C   ASP C 320      29.812  76.976  13.139  1.00 23.57           C  
ATOM   4559  CB  ASP C 320      30.283  74.681  12.248  1.00 23.57           C  
ATOM   4560  O   ASP C 320      28.999  77.683  12.540  1.00 23.57           O  
ATOM   4561  CG  ASP C 320      31.507  73.955  12.777  1.00 23.57           C  
ATOM   4562  OD1 ASP C 320      31.900  74.189  13.941  1.00 23.57           O  
ATOM   4563  OD2 ASP C 320      32.086  73.144  12.023  1.00 23.57           O  
ATOM   4564  N   PRO C 321      31.235  77.380  13.091  1.00 24.64           N  
ATOM   4565  CA  PRO C 321      32.086  78.437  13.641  1.00 24.64           C  
ATOM   4566  C   PRO C 321      32.011  79.734  12.838  1.00 24.64           C  
ATOM   4567  CB  PRO C 321      33.491  77.832  13.571  1.00 24.64           C  
ATOM   4568  O   PRO C 321      31.385  79.770  11.776  1.00 24.64           O  
ATOM   4569  CG  PRO C 321      33.409  76.802  12.490  1.00 24.64           C  
ATOM   4570  CD  PRO C 321      31.984  76.710  12.027  1.00 24.64           C  
ATOM   4571  N   GLU C 322      33.139  80.408  12.562  1.00 23.24           N  
ATOM   4572  CA  GLU C 322      33.916  81.644  12.585  1.00 23.24           C  
ATOM   4573  C   GLU C 322      34.091  82.212  11.180  1.00 23.24           C  
ATOM   4574  CB  GLU C 322      35.284  81.408  13.231  1.00 23.24           C  
ATOM   4575  O   GLU C 322      34.344  83.407  11.015  1.00 23.24           O  
ATOM   4576  CG  GLU C 322      35.331  81.750  14.713  1.00 23.24           C  
ATOM   4577  CD  GLU C 322      36.713  81.579  15.324  1.00 23.24           C  
ATOM   4578  OE1 GLU C 322      36.910  81.968  16.498  1.00 23.24           O  
ATOM   4579  OE2 GLU C 322      37.606  81.052  14.624  1.00 23.24           O  
ATOM   4580  N   MET C 323      34.421  81.333  10.166  1.00 22.57           N  
ATOM   4581  CA  MET C 323      35.451  82.061   9.430  1.00 22.57           C  
ATOM   4582  C   MET C 323      34.898  83.365   8.865  1.00 22.57           C  
ATOM   4583  CB  MET C 323      36.015  81.198   8.299  1.00 22.57           C  
ATOM   4584  O   MET C 323      33.682  83.543   8.781  1.00 22.57           O  
ATOM   4585  CG  MET C 323      37.247  80.399   8.694  1.00 22.57           C  
ATOM   4586  SD  MET C 323      38.604  80.548   7.468  1.00 22.57           S  
ATOM   4587  CE  MET C 323      38.595  78.871   6.775  1.00 22.57           C  
ATOM   4588  N   GLU C 324      35.104  83.801   7.579  1.00 22.34           N  
ATOM   4589  CA  GLU C 324      36.218  84.432   6.877  1.00 22.34           C  
ATOM   4590  C   GLU C 324      35.725  85.513   5.919  1.00 22.34           C  
ATOM   4591  CB  GLU C 324      37.035  83.385   6.114  1.00 22.34           C  
ATOM   4592  O   GLU C 324      36.410  86.514   5.700  1.00 22.34           O  
ATOM   4593  CG  GLU C 324      38.108  82.710   6.956  1.00 22.34           C  
ATOM   4594  CD  GLU C 324      39.221  82.091   6.125  1.00 22.34           C  
ATOM   4595  OE1 GLU C 324      40.258  81.691   6.701  1.00 22.34           O  
ATOM   4596  OE2 GLU C 324      39.055  82.007   4.888  1.00 22.34           O  
ATOM   4597  N   GLU C 325      34.837  85.202   4.960  1.00 24.17           N  
ATOM   4598  CA  GLU C 325      35.378  85.409   3.620  1.00 24.17           C  
ATOM   4599  C   GLU C 325      35.261  86.871   3.198  1.00 24.17           C  
ATOM   4600  CB  GLU C 325      34.664  84.510   2.607  1.00 24.17           C  
ATOM   4601  O   GLU C 325      34.528  87.645   3.817  1.00 24.17           O  
ATOM   4602  CG  GLU C 325      35.555  83.432   2.006  1.00 24.17           C  
ATOM   4603  CD  GLU C 325      34.836  82.556   0.993  1.00 24.17           C  
ATOM   4604  OE1 GLU C 325      35.496  81.717   0.339  1.00 24.17           O  
ATOM   4605  OE2 GLU C 325      33.602  82.709   0.852  1.00 24.17           O  
ATOM   4606  N   ASP C 326      34.969  87.034   1.807  1.00 21.86           N  
ATOM   4607  CA  ASP C 326      35.312  87.886   0.673  1.00 21.86           C  
ATOM   4608  C   ASP C 326      34.424  89.127   0.630  1.00 21.86           C  
ATOM   4609  CB  ASP C 326      35.192  87.108  -0.639  1.00 21.86           C  
ATOM   4610  O   ASP C 326      33.209  89.035   0.817  1.00 21.86           O  
ATOM   4611  CG  ASP C 326      36.534  86.649  -1.182  1.00 21.86           C  
ATOM   4612  OD1 ASP C 326      37.580  87.175  -0.746  1.00 21.86           O  
ATOM   4613  OD2 ASP C 326      36.545  85.756  -2.056  1.00 21.86           O  
ATOM   4614  N   SER C 327      35.102  90.305   0.667  1.00 24.53           N  
ATOM   4615  CA  SER C 327      34.495  91.607   0.924  1.00 24.53           C  
ATOM   4616  C   SER C 327      33.293  91.845   0.016  1.00 24.53           C  
ATOM   4617  CB  SER C 327      35.520  92.725   0.730  1.00 24.53           C  
ATOM   4618  O   SER C 327      33.221  91.294  -1.084  1.00 24.53           O  
ATOM   4619  OG  SER C 327      35.183  93.528  -0.389  1.00 24.53           O  
ATOM   4620  N   TYR C 328      32.219  92.343   0.494  1.00 23.06           N  
ATOM   4621  CA  TYR C 328      30.944  92.898   0.055  1.00 23.06           C  
ATOM   4622  C   TYR C 328      31.146  93.905  -1.071  1.00 23.06           C  
ATOM   4623  CB  TYR C 328      30.216  93.564   1.227  1.00 23.06           C  
ATOM   4624  O   TYR C 328      31.022  95.114  -0.861  1.00 23.06           O  
ATOM   4625  CG  TYR C 328      29.380  92.609   2.044  1.00 23.06           C  
ATOM   4626  CD1 TYR C 328      28.071  92.307   1.675  1.00 23.06           C  
ATOM   4627  CD2 TYR C 328      29.897  92.008   3.187  1.00 23.06           C  
ATOM   4628  CE1 TYR C 328      27.297  91.429   2.426  1.00 23.06           C  
ATOM   4629  CE2 TYR C 328      29.131  91.129   3.946  1.00 23.06           C  
ATOM   4630  OH  TYR C 328      27.072  89.976   4.305  1.00 23.06           O  
ATOM   4631  CZ  TYR C 328      27.835  90.845   3.558  1.00 23.06           C  
ATOM   4632  N   ASP C 329      31.790  93.427  -2.208  1.00 22.35           N  
ATOM   4633  CA  ASP C 329      32.026  94.515  -3.153  1.00 22.35           C  
ATOM   4634  C   ASP C 329      30.708  95.092  -3.665  1.00 22.35           C  
ATOM   4635  CB  ASP C 329      32.879  94.030  -4.327  1.00 22.35           C  
ATOM   4636  O   ASP C 329      29.688  94.400  -3.690  1.00 22.35           O  
ATOM   4637  CG  ASP C 329      34.339  94.430  -4.205  1.00 22.35           C  
ATOM   4638  OD1 ASP C 329      34.664  95.302  -3.370  1.00 22.35           O  
ATOM   4639  OD2 ASP C 329      35.171  93.871  -4.951  1.00 22.35           O  
ATOM   4640  N   SER C 330      30.742  96.302  -4.266  1.00 21.93           N  
ATOM   4641  CA  SER C 330      29.918  97.350  -4.859  1.00 21.93           C  
ATOM   4642  C   SER C 330      29.295  96.887  -6.172  1.00 21.93           C  
ATOM   4643  CB  SER C 330      30.746  98.613  -5.096  1.00 21.93           C  
ATOM   4644  O   SER C 330      28.791  97.702  -6.948  1.00 21.93           O  
ATOM   4645  OG  SER C 330      29.932  99.661  -5.595  1.00 21.93           O  
ATOM   4646  N   PHE C 331      29.301  95.633  -6.637  1.00 20.74           N  
ATOM   4647  CA  PHE C 331      29.400  95.783  -8.084  1.00 20.74           C  
ATOM   4648  C   PHE C 331      28.083  96.283  -8.667  1.00 20.74           C  
ATOM   4649  CB  PHE C 331      29.794  94.455  -8.737  1.00 20.74           C  
ATOM   4650  O   PHE C 331      27.010  95.966  -8.151  1.00 20.74           O  
ATOM   4651  CG  PHE C 331      30.573  94.615 -10.014  1.00 20.74           C  
ATOM   4652  CD1 PHE C 331      29.927  94.615 -11.244  1.00 20.74           C  
ATOM   4653  CD2 PHE C 331      31.954  94.764  -9.984  1.00 20.74           C  
ATOM   4654  CE1 PHE C 331      30.647  94.763 -12.428  1.00 20.74           C  
ATOM   4655  CE2 PHE C 331      32.680  94.912 -11.163  1.00 20.74           C  
ATOM   4656  CZ  PHE C 331      32.024  94.910 -12.384  1.00 20.74           C  
ATOM   4657  N   GLY C 332      28.051  96.381  -9.975  1.00 22.46           N  
ATOM   4658  CA  GLY C 332      27.211  97.172 -10.860  1.00 22.46           C  
ATOM   4659  C   GLY C 332      25.800  96.630 -10.986  1.00 22.46           C  
ATOM   4660  O   GLY C 332      25.479  95.582 -10.422  1.00 22.46           O  
ATOM   4661  N   GLU C 333      25.217  96.548 -12.260  1.00 21.38           N  
ATOM   4662  CA  GLU C 333      24.001  97.045 -12.896  1.00 21.38           C  
ATOM   4663  C   GLU C 333      23.035  95.905 -13.206  1.00 21.38           C  
ATOM   4664  CB  GLU C 333      24.339  97.811 -14.178  1.00 21.38           C  
ATOM   4665  O   GLU C 333      21.819  96.062 -13.075  1.00 21.38           O  
ATOM   4666  CG  GLU C 333      24.140  99.316 -14.066  1.00 21.38           C  
ATOM   4667  CD  GLU C 333      24.192 100.030 -15.407  1.00 21.38           C  
ATOM   4668  OE1 GLU C 333      23.605 101.128 -15.533  1.00 21.38           O  
ATOM   4669  OE2 GLU C 333      24.824  99.485 -16.340  1.00 21.38           O  
ATOM   4670  N   PRO C 334      23.290  94.722 -13.876  1.00 23.59           N  
ATOM   4671  CA  PRO C 334      22.597  94.829 -15.162  1.00 23.59           C  
ATOM   4672  C   PRO C 334      21.149  94.349 -15.093  1.00 23.59           C  
ATOM   4673  CB  PRO C 334      23.426  93.932 -16.084  1.00 23.59           C  
ATOM   4674  O   PRO C 334      20.739  93.752 -14.094  1.00 23.59           O  
ATOM   4675  CG  PRO C 334      24.123  92.980 -15.167  1.00 23.59           C  
ATOM   4676  CD  PRO C 334      23.859  93.404 -13.750  1.00 23.59           C  
ATOM   4677  N   SER C 335      20.633  93.474 -16.125  1.00 22.56           N  
ATOM   4678  CA  SER C 335      19.547  93.485 -17.100  1.00 22.56           C  
ATOM   4679  C   SER C 335      18.453  92.494 -16.720  1.00 22.56           C  
ATOM   4680  CB  SER C 335      20.078  93.160 -18.497  1.00 22.56           C  
ATOM   4681  O   SER C 335      18.700  91.545 -15.973  1.00 22.56           O  
ATOM   4682  OG  SER C 335      19.081  93.387 -19.479  1.00 22.56           O  
ATOM   4683  N   TYR C 336      17.201  92.432 -17.417  1.00 21.09           N  
ATOM   4684  CA  TYR C 336      15.760  92.251 -17.289  1.00 21.09           C  
ATOM   4685  C   TYR C 336      15.359  90.816 -17.609  1.00 21.09           C  
ATOM   4686  CB  TYR C 336      15.013  93.220 -18.211  1.00 21.09           C  
ATOM   4687  O   TYR C 336      14.170  90.502 -17.699  1.00 21.09           O  
ATOM   4688  CG  TYR C 336      14.853  94.606 -17.634  1.00 21.09           C  
ATOM   4689  CD1 TYR C 336      13.791  94.910 -16.786  1.00 21.09           C  
ATOM   4690  CD2 TYR C 336      15.763  95.613 -17.936  1.00 21.09           C  
ATOM   4691  CE1 TYR C 336      13.639  96.187 -16.253  1.00 21.09           C  
ATOM   4692  CE2 TYR C 336      15.621  96.892 -17.410  1.00 21.09           C  
ATOM   4693  OH  TYR C 336      14.412  98.434 -16.046  1.00 21.09           O  
ATOM   4694  CZ  TYR C 336      14.558  97.169 -16.570  1.00 21.09           C  
ATOM   4695  N   PRO C 337      16.075  89.669 -17.783  1.00 23.46           N  
ATOM   4696  CA  PRO C 337      15.468  88.905 -18.875  1.00 23.46           C  
ATOM   4697  C   PRO C 337      14.226  88.132 -18.436  1.00 23.46           C  
ATOM   4698  CB  PRO C 337      16.585  87.948 -19.300  1.00 23.46           C  
ATOM   4699  O   PRO C 337      14.178  87.622 -17.314  1.00 23.46           O  
ATOM   4700  CG  PRO C 337      17.487  87.863 -18.112  1.00 23.46           C  
ATOM   4701  CD  PRO C 337      17.038  88.876 -17.098  1.00 23.46           C  
ATOM   4702  N   GLU C 338      12.988  88.024 -19.224  1.00 24.85           N  
ATOM   4703  CA  GLU C 338      11.562  87.723 -19.142  1.00 24.85           C  
ATOM   4704  C   GLU C 338      11.301  86.233 -19.338  1.00 24.85           C  
ATOM   4705  CB  GLU C 338      10.781  88.535 -20.178  1.00 24.85           C  
ATOM   4706  O   GLU C 338      10.192  85.834 -19.702  1.00 24.85           O  
ATOM   4707  CG  GLU C 338      10.024  89.717 -19.590  1.00 24.85           C  
ATOM   4708  CD  GLU C 338       9.125  90.416 -20.598  1.00 24.85           C  
ATOM   4709  OE1 GLU C 338       8.330  91.295 -20.195  1.00 24.85           O  
ATOM   4710  OE2 GLU C 338       9.216  90.080 -21.800  1.00 24.85           O  
ATOM   4711  N   VAL C 339      12.071  85.262 -19.034  1.00 22.28           N  
ATOM   4712  CA  VAL C 339      11.850  84.066 -19.840  1.00 22.28           C  
ATOM   4713  C   VAL C 339      10.590  83.347 -19.364  1.00 22.28           C  
ATOM   4714  CB  VAL C 339      13.063  83.110 -19.783  1.00 22.28           C  
ATOM   4715  O   VAL C 339      10.484  82.978 -18.192  1.00 22.28           O  
ATOM   4716  CG1 VAL C 339      12.807  81.862 -20.625  1.00 22.28           C  
ATOM   4717  CG2 VAL C 339      14.328  83.826 -20.254  1.00 22.28           C  
ATOM   4718  N   PHE C 340       9.331  83.168 -20.083  1.00 24.43           N  
ATOM   4719  CA  PHE C 340       7.912  82.866 -19.944  1.00 24.43           C  
ATOM   4720  C   PHE C 340       7.686  81.363 -19.836  1.00 24.43           C  
ATOM   4721  CB  PHE C 340       7.122  83.432 -21.129  1.00 24.43           C  
ATOM   4722  O   PHE C 340       6.803  80.914 -19.103  1.00 24.43           O  
ATOM   4723  CG  PHE C 340       5.773  83.982 -20.752  1.00 24.43           C  
ATOM   4724  CD1 PHE C 340       4.635  83.191 -20.841  1.00 24.43           C  
ATOM   4725  CD2 PHE C 340       5.644  85.292 -20.308  1.00 24.43           C  
ATOM   4726  CE1 PHE C 340       3.385  83.697 -20.493  1.00 24.43           C  
ATOM   4727  CE2 PHE C 340       4.398  85.805 -19.959  1.00 24.43           C  
ATOM   4728  CZ  PHE C 340       3.270  85.007 -20.053  1.00 24.43           C  
ATOM   4729  N   GLU C 341       8.277  80.338 -20.497  1.00 25.21           N  
ATOM   4730  CA  GLU C 341       7.450  79.501 -21.362  1.00 25.21           C  
ATOM   4731  C   GLU C 341       6.814  78.357 -20.579  1.00 25.21           C  
ATOM   4732  CB  GLU C 341       8.278  78.946 -22.524  1.00 25.21           C  
ATOM   4733  O   GLU C 341       7.211  78.077 -19.446  1.00 25.21           O  
ATOM   4734  CG  GLU C 341       8.245  79.815 -23.773  1.00 25.21           C  
ATOM   4735  CD  GLU C 341       8.749  79.098 -25.016  1.00 25.21           C  
ATOM   4736  OE1 GLU C 341       8.519  79.599 -26.140  1.00 25.21           O  
ATOM   4737  OE2 GLU C 341       9.378  78.027 -24.864  1.00 25.21           O  
ATOM   4738  N   PRO C 342       6.963  76.868 -20.844  1.00 25.06           N  
ATOM   4739  CA  PRO C 342       6.085  75.836 -21.403  1.00 25.06           C  
ATOM   4740  C   PRO C 342       5.736  74.747 -20.390  1.00 25.06           C  
ATOM   4741  CB  PRO C 342       6.906  75.263 -22.560  1.00 25.06           C  
ATOM   4742  O   PRO C 342       5.203  73.700 -20.765  1.00 25.06           O  
ATOM   4743  CG  PRO C 342       8.276  75.832 -22.375  1.00 25.06           C  
ATOM   4744  CD  PRO C 342       8.246  76.780 -21.210  1.00 25.06           C  
ATOM   4745  N   PRO C 343       5.450  74.833 -19.074  1.00 29.94           N  
ATOM   4746  CA  PRO C 343       5.603  73.563 -18.360  1.00 29.94           C  
ATOM   4747  C   PRO C 343       4.467  72.584 -18.648  1.00 29.94           C  
ATOM   4748  CB  PRO C 343       5.603  73.983 -16.888  1.00 29.94           C  
ATOM   4749  O   PRO C 343       3.302  72.890 -18.380  1.00 29.94           O  
ATOM   4750  CG  PRO C 343       5.230  75.430 -16.904  1.00 29.94           C  
ATOM   4751  CD  PRO C 343       5.041  75.859 -18.331  1.00 29.94           C  
ATOM   4752  N   LEU C 344       4.362  71.656 -19.628  1.00 29.19           N  
ATOM   4753  CA  LEU C 344       3.301  70.846 -20.216  1.00 29.19           C  
ATOM   4754  C   LEU C 344       2.881  69.728 -19.268  1.00 29.19           C  
ATOM   4755  CB  LEU C 344       3.757  70.254 -21.552  1.00 29.19           C  
ATOM   4756  O   LEU C 344       3.621  69.381 -18.344  1.00 29.19           O  
ATOM   4757  CG  LEU C 344       3.350  71.024 -22.809  1.00 29.19           C  
ATOM   4758  CD1 LEU C 344       4.583  71.575 -23.516  1.00 29.19           C  
ATOM   4759  CD2 LEU C 344       2.545  70.130 -23.747  1.00 29.19           C  
ATOM   4760  N   THR C 345       2.129  68.382 -19.623  1.00 27.03           N  
ATOM   4761  CA  THR C 345       0.832  67.719 -19.533  1.00 27.03           C  
ATOM   4762  C   THR C 345       0.957  66.384 -18.805  1.00 27.03           C  
ATOM   4763  CB  THR C 345       0.223  67.492 -20.928  1.00 27.03           C  
ATOM   4764  O   THR C 345      -0.045  65.706 -18.565  1.00 27.03           O  
ATOM   4765  CG2 THR C 345      -1.180  68.084 -21.019  1.00 27.03           C  
ATOM   4766  OG1 THR C 345       1.056  68.113 -21.915  1.00 27.03           O  
ATOM   4767  N   GLY C 346       2.082  65.681 -18.515  1.00 27.69           N  
ATOM   4768  CA  GLY C 346       2.174  64.244 -18.722  1.00 27.69           C  
ATOM   4769  C   GLY C 346       1.390  63.443 -17.701  1.00 27.69           C  
ATOM   4770  O   GLY C 346       0.934  63.987 -16.694  1.00 27.69           O  
ATOM   4771  N   TYR C 347       1.293  61.886 -17.736  1.00 26.59           N  
ATOM   4772  CA  TYR C 347       0.399  60.735 -17.661  1.00 26.59           C  
ATOM   4773  C   TYR C 347       0.333  60.187 -16.241  1.00 26.59           C  
ATOM   4774  CB  TYR C 347       0.856  59.636 -18.625  1.00 26.59           C  
ATOM   4775  O   TYR C 347       1.362  60.036 -15.579  1.00 26.59           O  
ATOM   4776  CG  TYR C 347       0.072  59.594 -19.914  1.00 26.59           C  
ATOM   4777  CD1 TYR C 347      -1.093  58.837 -20.019  1.00 26.59           C  
ATOM   4778  CD2 TYR C 347       0.494  60.309 -21.029  1.00 26.59           C  
ATOM   4779  CE1 TYR C 347      -1.818  58.794 -21.205  1.00 26.59           C  
ATOM   4780  CE2 TYR C 347      -0.223  60.273 -22.221  1.00 26.59           C  
ATOM   4781  OH  TYR C 347      -2.089  59.475 -23.476  1.00 26.59           O  
ATOM   4782  CZ  TYR C 347      -1.376  59.514 -22.299  1.00 26.59           C  
ATOM   4783  N   PRO C 348      -0.835  60.090 -15.509  1.00 30.47           N  
ATOM   4784  CA  PRO C 348      -1.341  59.775 -14.171  1.00 30.47           C  
ATOM   4785  C   PRO C 348      -1.083  58.325 -13.768  1.00 30.47           C  
ATOM   4786  CB  PRO C 348      -2.843  60.049 -14.288  1.00 30.47           C  
ATOM   4787  O   PRO C 348      -1.495  57.401 -14.474  1.00 30.47           O  
ATOM   4788  CG  PRO C 348      -3.046  60.461 -15.711  1.00 30.47           C  
ATOM   4789  CD  PRO C 348      -1.728  60.371 -16.426  1.00 30.47           C  
ATOM   4790  N   GLY C 349       0.123  57.857 -13.427  1.00 29.31           N  
ATOM   4791  CA  GLY C 349       0.625  56.534 -13.089  1.00 29.31           C  
ATOM   4792  C   GLY C 349      -0.126  55.886 -11.942  1.00 29.31           C  
ATOM   4793  O   GLY C 349      -0.239  56.466 -10.860  1.00 29.31           O  
ATOM   4794  N   GLU C 350      -1.287  55.157 -12.140  1.00 31.09           N  
ATOM   4795  CA  GLU C 350      -2.280  54.381 -11.402  1.00 31.09           C  
ATOM   4796  C   GLU C 350      -1.621  53.260 -10.603  1.00 31.09           C  
ATOM   4797  CB  GLU C 350      -3.327  53.801 -12.357  1.00 31.09           C  
ATOM   4798  O   GLU C 350      -1.036  52.341 -11.179  1.00 31.09           O  
ATOM   4799  CG  GLU C 350      -4.580  54.655 -12.487  1.00 31.09           C  
ATOM   4800  CD  GLU C 350      -5.697  53.967 -13.256  1.00 31.09           C  
ATOM   4801  OE1 GLU C 350      -6.841  54.474 -13.247  1.00 31.09           O  
ATOM   4802  OE2 GLU C 350      -5.425  52.912 -13.872  1.00 31.09           O  
ATOM   4803  N   GLU C 351      -0.764  53.423  -9.706  1.00 32.41           N  
ATOM   4804  CA  GLU C 351      -0.070  52.437  -8.884  1.00 32.41           C  
ATOM   4805  C   GLU C 351      -1.060  51.540  -8.146  1.00 32.41           C  
ATOM   4806  CB  GLU C 351       0.860  53.129  -7.883  1.00 32.41           C  
ATOM   4807  O   GLU C 351      -1.879  52.023  -7.362  1.00 32.41           O  
ATOM   4808  CG  GLU C 351       2.334  52.817  -8.096  1.00 32.41           C  
ATOM   4809  CD  GLU C 351       3.253  53.605  -7.176  1.00 32.41           C  
ATOM   4810  OE1 GLU C 351       4.484  53.383  -7.213  1.00 32.41           O  
ATOM   4811  OE2 GLU C 351       2.737  54.450  -6.412  1.00 32.41           O  
ATOM   4812  N   LEU C 352      -1.679  50.478  -8.769  1.00 28.64           N  
ATOM   4813  CA  LEU C 352      -2.619  49.410  -8.447  1.00 28.64           C  
ATOM   4814  C   LEU C 352      -2.173  48.649  -7.204  1.00 28.64           C  
ATOM   4815  CB  LEU C 352      -2.759  48.446  -9.628  1.00 28.64           C  
ATOM   4816  O   LEU C 352      -1.061  48.117  -7.162  1.00 28.64           O  
ATOM   4817  CG  LEU C 352      -3.858  48.770 -10.642  1.00 28.64           C  
ATOM   4818  CD1 LEU C 352      -3.361  48.515 -12.061  1.00 28.64           C  
ATOM   4819  CD2 LEU C 352      -5.111  47.952 -10.353  1.00 28.64           C  
ATOM   4820  N   GLU C 353      -2.358  49.111  -6.010  1.00 32.07           N  
ATOM   4821  CA  GLU C 353      -2.299  48.407  -4.733  1.00 32.07           C  
ATOM   4822  C   GLU C 353      -2.846  46.988  -4.859  1.00 32.07           C  
ATOM   4823  CB  GLU C 353      -3.072  49.176  -3.659  1.00 32.07           C  
ATOM   4824  O   GLU C 353      -4.014  46.796  -5.204  1.00 32.07           O  
ATOM   4825  CG  GLU C 353      -2.220  50.164  -2.876  1.00 32.07           C  
ATOM   4826  CD  GLU C 353      -2.990  50.884  -1.780  1.00 32.07           C  
ATOM   4827  OE1 GLU C 353      -2.377  51.672  -1.025  1.00 32.07           O  
ATOM   4828  OE2 GLU C 353      -4.217  50.659  -1.677  1.00 32.07           O  
ATOM   4829  N   GLU C 354      -2.140  46.024  -5.419  1.00 33.54           N  
ATOM   4830  CA  GLU C 354      -2.419  44.597  -5.553  1.00 33.54           C  
ATOM   4831  C   GLU C 354      -3.004  44.026  -4.265  1.00 33.54           C  
ATOM   4832  CB  GLU C 354      -1.148  43.835  -5.937  1.00 33.54           C  
ATOM   4833  O   GLU C 354      -2.464  44.248  -3.180  1.00 33.54           O  
ATOM   4834  CG  GLU C 354      -1.047  43.516  -7.422  1.00 33.54           C  
ATOM   4835  CD  GLU C 354       0.218  42.755  -7.787  1.00 33.54           C  
ATOM   4836  OE1 GLU C 354       0.388  42.395  -8.974  1.00 33.54           O  
ATOM   4837  OE2 GLU C 354       1.045  42.517  -6.879  1.00 33.54           O  
ATOM   4838  N   GLU C 355      -4.285  43.999  -3.976  1.00 33.16           N  
ATOM   4839  CA  GLU C 355      -5.106  43.251  -3.028  1.00 33.16           C  
ATOM   4840  C   GLU C 355      -4.474  41.902  -2.697  1.00 33.16           C  
ATOM   4841  CB  GLU C 355      -6.518  43.049  -3.582  1.00 33.16           C  
ATOM   4842  O   GLU C 355      -4.216  41.095  -3.592  1.00 33.16           O  
ATOM   4843  CG  GLU C 355      -7.505  44.128  -3.161  1.00 33.16           C  
ATOM   4844  CD  GLU C 355      -8.912  43.894  -3.687  1.00 33.16           C  
ATOM   4845  OE1 GLU C 355      -9.836  44.648  -3.307  1.00 33.16           O  
ATOM   4846  OE2 GLU C 355      -9.092  42.948  -4.486  1.00 33.16           O  
ATOM   4847  N   GLU C 356      -3.453  41.785  -1.863  1.00 37.63           N  
ATOM   4848  CA  GLU C 356      -2.882  40.585  -1.260  1.00 37.63           C  
ATOM   4849  C   GLU C 356      -3.956  39.532  -1.004  1.00 37.63           C  
ATOM   4850  CB  GLU C 356      -2.162  40.930   0.047  1.00 37.63           C  
ATOM   4851  O   GLU C 356      -4.903  39.773  -0.252  1.00 37.63           O  
ATOM   4852  CG  GLU C 356      -0.655  41.078  -0.103  1.00 37.63           C  
ATOM   4853  CD  GLU C 356       0.038  41.494   1.185  1.00 37.63           C  
ATOM   4854  OE1 GLU C 356       1.285  41.605   1.196  1.00 37.63           O  
ATOM   4855  OE2 GLU C 356      -0.673  41.711   2.193  1.00 37.63           O  
ATOM   4856  N   GLU C 357      -4.545  38.843  -1.950  1.00 42.47           N  
ATOM   4857  CA  GLU C 357      -5.494  37.733  -1.932  1.00 42.47           C  
ATOM   4858  C   GLU C 357      -5.159  36.740  -0.823  1.00 42.47           C  
ATOM   4859  CB  GLU C 357      -5.514  37.021  -3.287  1.00 42.47           C  
ATOM   4860  O   GLU C 357      -4.008  36.322  -0.683  1.00 42.47           O  
ATOM   4861  CG  GLU C 357      -6.360  37.724  -4.339  1.00 42.47           C  
ATOM   4862  CD  GLU C 357      -6.439  36.963  -5.652  1.00 42.47           C  
ATOM   4863  OE1 GLU C 357      -7.199  37.385  -6.554  1.00 42.47           O  
ATOM   4864  OE2 GLU C 357      -5.736  35.935  -5.781  1.00 42.47           O  
ATOM   4865  N   ARG C 358      -5.674  36.861   0.400  1.00 46.87           N  
ATOM   4866  CA  ARG C 358      -5.609  35.945   1.534  1.00 46.87           C  
ATOM   4867  C   ARG C 358      -5.774  34.499   1.079  1.00 46.87           C  
ATOM   4868  CB  ARG C 358      -6.680  36.294   2.570  1.00 46.87           C  
ATOM   4869  O   ARG C 358      -6.750  34.162   0.405  1.00 46.87           O  
ATOM   4870  CG  ARG C 358      -6.153  37.081   3.759  1.00 46.87           C  
ATOM   4871  CD  ARG C 358      -7.264  37.435   4.738  1.00 46.87           C  
ATOM   4872  NE  ARG C 358      -6.767  38.242   5.849  1.00 46.87           N  
ATOM   4873  NH1 ARG C 358      -8.805  38.387   6.927  1.00 46.87           N  
ATOM   4874  NH2 ARG C 358      -6.955  39.403   7.821  1.00 46.87           N  
ATOM   4875  CZ  ARG C 358      -7.510  38.675   6.863  1.00 46.87           C  
ATOM   4876  N   GLY C 359      -4.735  33.748   0.718  1.00 54.06           N  
ATOM   4877  CA  GLY C 359      -4.717  32.350   0.318  1.00 54.06           C  
ATOM   4878  C   GLY C 359      -5.203  31.412   1.407  1.00 54.06           C  
ATOM   4879  O   GLY C 359      -5.558  31.853   2.501  1.00 54.06           O  
ATOM   4880  N   VAL C 360      -5.806  30.187   1.082  1.00 66.02           N  
ATOM   4881  CA  VAL C 360      -6.282  29.114   1.949  1.00 66.02           C  
ATOM   4882  C   VAL C 360      -5.134  28.159   2.268  1.00 66.02           C  
ATOM   4883  CB  VAL C 360      -7.455  28.342   1.305  1.00 66.02           C  
ATOM   4884  O   VAL C 360      -4.338  27.820   1.389  1.00 66.02           O  
ATOM   4885  CG1 VAL C 360      -7.920  27.207   2.216  1.00 66.02           C  
ATOM   4886  CG2 VAL C 360      -8.611  29.291   0.995  1.00 66.02           C  
ATOM   4887  N   LYS C 361      -4.900  27.813   3.612  1.00 70.10           N  
ATOM   4888  CA  LYS C 361      -3.866  26.878   4.047  1.00 70.10           C  
ATOM   4889  C   LYS C 361      -4.461  25.508   4.359  1.00 70.10           C  
ATOM   4890  CB  LYS C 361      -3.132  27.422   5.274  1.00 70.10           C  
ATOM   4891  O   LYS C 361      -5.530  25.413   4.965  1.00 70.10           O  
ATOM   4892  CG  LYS C 361      -2.372  28.715   5.017  1.00 70.10           C  
ATOM   4893  CD  LYS C 361      -1.663  29.205   6.273  1.00 70.10           C  
ATOM   4894  CE  LYS C 361      -0.951  30.530   6.033  1.00 70.10           C  
ATOM   4895  NZ  LYS C 361      -0.281  31.031   7.270  1.00 70.10           N  
ATOM   4896  N   LEU C 362      -3.834  24.539   3.709  1.00 74.93           N  
ATOM   4897  CA  LEU C 362      -4.286  23.175   3.960  1.00 74.93           C  
ATOM   4898  C   LEU C 362      -3.140  22.309   4.475  1.00 74.93           C  
ATOM   4899  CB  LEU C 362      -4.872  22.561   2.686  1.00 74.93           C  
ATOM   4900  O   LEU C 362      -2.015  22.402   3.978  1.00 74.93           O  
ATOM   4901  CG  LEU C 362      -6.287  21.991   2.797  1.00 74.93           C  
ATOM   4902  CD1 LEU C 362      -7.304  22.989   2.253  1.00 74.93           C  
ATOM   4903  CD2 LEU C 362      -6.387  20.661   2.058  1.00 74.93           C  
ATOM   4904  N   GLY C 363      -3.481  21.485   5.477  1.00 72.13           N  
ATOM   4905  CA  GLY C 363      -2.474  20.561   5.974  1.00 72.13           C  
ATOM   4906  C   GLY C 363      -2.111  19.479   4.974  1.00 72.13           C  
ATOM   4907  O   GLY C 363      -2.960  19.035   4.198  1.00 72.13           O  
ATOM   4908  N   LEU C 364      -0.864  19.095   4.795  1.00 79.79           N  
ATOM   4909  CA  LEU C 364      -0.366  18.058   3.899  1.00 79.79           C  
ATOM   4910  C   LEU C 364      -1.012  16.712   4.213  1.00 79.79           C  
ATOM   4911  CB  LEU C 364       1.157  17.943   4.007  1.00 79.79           C  
ATOM   4912  O   LEU C 364      -1.202  15.886   3.317  1.00 79.79           O  
ATOM   4913  CG  LEU C 364       1.937  18.018   2.693  1.00 79.79           C  
ATOM   4914  CD1 LEU C 364       3.094  19.002   2.819  1.00 79.79           C  
ATOM   4915  CD2 LEU C 364       2.444  16.637   2.293  1.00 79.79           C  
ATOM   4916  N   GLY C 365      -1.362  16.604   5.500  1.00 77.27           N  
ATOM   4917  CA  GLY C 365      -1.995  15.356   5.895  1.00 77.27           C  
ATOM   4918  C   GLY C 365      -3.277  15.071   5.134  1.00 77.27           C  
ATOM   4919  O   GLY C 365      -3.545  13.925   4.767  1.00 77.27           O  
ATOM   4920  N   ASP C 366      -3.920  16.132   4.758  1.00 82.75           N  
ATOM   4921  CA  ASP C 366      -5.164  15.971   4.011  1.00 82.75           C  
ATOM   4922  C   ASP C 366      -4.897  15.438   2.606  1.00 82.75           C  
ATOM   4923  CB  ASP C 366      -5.919  17.300   3.935  1.00 82.75           C  
ATOM   4924  O   ASP C 366      -5.562  14.504   2.154  1.00 82.75           O  
ATOM   4925  CG  ASP C 366      -6.429  17.771   5.285  1.00 82.75           C  
ATOM   4926  OD1 ASP C 366      -6.438  16.973   6.247  1.00 82.75           O  
ATOM   4927  OD2 ASP C 366      -6.828  18.952   5.388  1.00 82.75           O  
ATOM   4928  N   PHE C 367      -3.939  15.933   1.979  1.00 85.15           N  
ATOM   4929  CA  PHE C 367      -3.583  15.471   0.643  1.00 85.15           C  
ATOM   4930  C   PHE C 367      -3.227  13.989   0.660  1.00 85.15           C  
ATOM   4931  CB  PHE C 367      -2.411  16.285   0.086  1.00 85.15           C  
ATOM   4932  O   PHE C 367      -3.681  13.226  -0.196  1.00 85.15           O  
ATOM   4933  CG  PHE C 367      -2.809  17.636  -0.446  1.00 85.15           C  
ATOM   4934  CD1 PHE C 367      -2.658  17.940  -1.793  1.00 85.15           C  
ATOM   4935  CD2 PHE C 367      -3.334  18.602   0.403  1.00 85.15           C  
ATOM   4936  CE1 PHE C 367      -3.026  19.189  -2.288  1.00 85.15           C  
ATOM   4937  CE2 PHE C 367      -3.703  19.852  -0.084  1.00 85.15           C
[truncated: 50,545 more chars]
