# Supplementary material for: AI-guided pipeline for protein–protein interaction drug discovery identifies a SARS-CoV-2 inhibitor
Source: Mol Syst Biol. 2024 Mar 11;20(4):428–57. doi: 10.1038/s44320-024-00019-8 (PMC10987651; doi:10.1038/s44320-024-00019-8)
Supplement: Supplementary file 12 — Source Data Fig. 2 [file 44320_2024_19_MOESM12_ESM.zip › Source Data Figure EV3-EV4/ColabFold/HIST1H1C_NPDC1_unrelaxed_rank_4_model_3.pdb]

MODEL     1                                                                     
ATOM      1  N   MET B   1      58.745 -52.188  55.572  1.00 25.13           N  
ATOM      2  CA  MET B   1      60.151 -52.391  55.237  1.00 25.13           C  
ATOM      3  C   MET B   1      60.468 -51.830  53.855  1.00 25.13           C  
ATOM      4  CB  MET B   1      60.509 -53.877  55.292  1.00 25.13           C  
ATOM      5  O   MET B   1      61.479 -52.191  53.250  1.00 25.13           O  
ATOM      6  CG  MET B   1      60.638 -54.425  56.704  1.00 25.13           C  
ATOM      7  SD  MET B   1      62.299 -55.132  57.034  1.00 25.13           S  
ATOM      8  CE  MET B   1      62.286 -55.146  58.849  1.00 25.13           C  
ATOM      9  N   SER B   2      59.832 -50.884  53.505  1.00 28.10           N  
ATOM     10  CA  SER B   2      58.820 -50.314  52.621  1.00 28.10           C  
ATOM     11  C   SER B   2      59.460 -49.489  51.508  1.00 28.10           C  
ATOM     12  CB  SER B   2      57.843 -49.445  53.413  1.00 28.10           C  
ATOM     13  O   SER B   2      59.105 -49.636  50.337  1.00 28.10           O  
ATOM     14  OG  SER B   2      56.949 -50.249  54.163  1.00 28.10           O  
ATOM     15  N   GLU B   3      60.159 -48.374  51.857  1.00 29.72           N  
ATOM     16  CA  GLU B   3      59.597 -47.051  51.603  1.00 29.72           C  
ATOM     17  C   GLU B   3      60.276 -46.382  50.411  1.00 29.72           C  
ATOM     18  CB  GLU B   3      59.724 -46.165  52.845  1.00 29.72           C  
ATOM     19  O   GLU B   3      59.694 -45.504  49.771  1.00 29.72           O  
ATOM     20  CG  GLU B   3      58.533 -45.243  53.067  1.00 29.72           C  
ATOM     21  CD  GLU B   3      58.578 -44.515  54.401  1.00 29.72           C  
ATOM     22  OE1 GLU B   3      58.649 -43.265  54.408  1.00 29.72           O  
ATOM     23  OE2 GLU B   3      58.543 -45.200  55.448  1.00 29.72           O  
ATOM     24  N   THR B   4      61.599 -46.758  50.086  1.00 27.03           N  
ATOM     25  CA  THR B   4      62.220 -45.438  50.088  1.00 27.03           C  
ATOM     26  C   THR B   4      61.722 -44.604  48.911  1.00 27.03           C  
ATOM     27  CB  THR B   4      63.755 -45.543  50.034  1.00 27.03           C  
ATOM     28  O   THR B   4      61.283 -45.152  47.898  1.00 27.03           O  
ATOM     29  CG2 THR B   4      64.412 -44.386  50.779  1.00 27.03           C  
ATOM     30  OG1 THR B   4      64.166 -46.778  50.633  1.00 27.03           O  
ATOM     31  N   ALA B   5      62.361 -43.432  48.628  1.00 27.89           N  
ATOM     32  CA  ALA B   5      62.133 -41.997  48.483  1.00 27.89           C  
ATOM     33  C   ALA B   5      61.997 -41.609  47.013  1.00 27.89           C  
ATOM     34  CB  ALA B   5      63.266 -41.209  49.136  1.00 27.89           C  
ATOM     35  O   ALA B   5      62.424 -42.352  46.127  1.00 27.89           O  
ATOM     36  N   PRO B   6      61.957 -40.375  46.714  1.00 29.94           N  
ATOM     37  CA  PRO B   6      61.241 -39.333  45.975  1.00 29.94           C  
ATOM     38  C   PRO B   6      61.928 -38.964  44.662  1.00 29.94           C  
ATOM     39  CB  PRO B   6      61.242 -38.149  46.944  1.00 29.94           C  
ATOM     40  O   PRO B   6      61.279 -38.458  43.743  1.00 29.94           O  
ATOM     41  CG  PRO B   6      62.469 -38.338  47.776  1.00 29.94           C  
ATOM     42  CD  PRO B   6      63.138 -39.615  47.357  1.00 29.94           C  
ATOM     43  N   ALA B   7      63.264 -39.274  44.505  1.00 25.47           N  
ATOM     44  CA  ALA B   7      63.839 -37.965  44.205  1.00 25.47           C  
ATOM     45  C   ALA B   7      63.349 -37.447  42.856  1.00 25.47           C  
ATOM     46  CB  ALA B   7      65.364 -38.037  44.222  1.00 25.47           C  
ATOM     47  O   ALA B   7      62.857 -38.219  42.029  1.00 25.47           O  
ATOM     48  N   ALA B   8      64.117 -36.646  42.117  1.00 25.45           N  
ATOM     49  CA  ALA B   8      64.048 -35.232  41.758  1.00 25.45           C  
ATOM     50  C   ALA B   8      63.583 -35.055  40.315  1.00 25.45           C  
ATOM     51  CB  ALA B   8      65.406 -34.564  41.961  1.00 25.45           C  
ATOM     52  O   ALA B   8      63.541 -36.019  39.547  1.00 25.45           O  
ATOM     53  N   PRO B   9      64.335 -34.280  39.423  1.00 25.01           N  
ATOM     54  CA  PRO B   9      64.008 -32.920  38.989  1.00 25.01           C  
ATOM     55  C   PRO B   9      63.530 -32.862  37.540  1.00 25.01           C  
ATOM     56  CB  PRO B   9      65.330 -32.168  39.158  1.00 25.01           C  
ATOM     57  O   PRO B   9      62.599 -32.117  37.222  1.00 25.01           O  
ATOM     58  CG  PRO B   9      66.387 -33.212  38.994  1.00 25.01           C  
ATOM     59  CD  PRO B   9      65.718 -34.548  38.845  1.00 25.01           C  
ATOM     60  N   ALA B  10      64.368 -33.427  36.574  1.00 25.39           N  
ATOM     61  CA  ALA B  10      64.950 -32.396  35.719  1.00 25.39           C  
ATOM     62  C   ALA B  10      63.968 -31.965  34.634  1.00 25.39           C  
ATOM     63  CB  ALA B  10      66.248 -32.896  35.090  1.00 25.39           C  
ATOM     64  O   ALA B  10      63.005 -32.678  34.340  1.00 25.39           O  
ATOM     65  N   ALA B  11      64.445 -31.406  33.539  1.00 24.31           N  
ATOM     66  CA  ALA B  11      64.287 -30.110  32.885  1.00 24.31           C  
ATOM     67  C   ALA B  11      63.253 -30.183  31.766  1.00 24.31           C  
ATOM     68  CB  ALA B  11      65.627 -29.624  32.336  1.00 24.31           C  
ATOM     69  O   ALA B  11      62.794 -31.269  31.406  1.00 24.31           O  
ATOM     70  N   ALA B  12      63.640 -29.911  30.482  1.00 24.35           N  
ATOM     71  CA  ALA B  12      63.350 -28.643  29.817  1.00 24.35           C  
ATOM     72  C   ALA B  12      62.230 -28.804  28.793  1.00 24.35           C  
ATOM     73  CB  ALA B  12      64.606 -28.094  29.146  1.00 24.35           C  
ATOM     74  O   ALA B  12      61.772 -29.920  28.535  1.00 24.35           O  
ATOM     75  N   PRO B  13      62.583 -28.656  27.436  1.00 24.59           N  
ATOM     76  CA  PRO B  13      62.093 -27.564  26.592  1.00 24.59           C  
ATOM     77  C   PRO B  13      60.957 -27.996  25.667  1.00 24.59           C  
ATOM     78  CB  PRO B  13      63.330 -27.159  25.786  1.00 24.59           C  
ATOM     79  O   PRO B  13      60.821 -29.185  25.365  1.00 24.59           O  
ATOM     80  CG  PRO B  13      64.176 -28.391  25.742  1.00 24.59           C  
ATOM     81  CD  PRO B  13      63.595 -29.403  26.686  1.00 24.59           C  
ATOM     82  N   PRO B  14      60.026 -27.129  25.386  1.00 28.25           N  
ATOM     83  CA  PRO B  14      58.605 -27.267  25.056  1.00 28.25           C  
ATOM     84  C   PRO B  14      58.378 -27.822  23.651  1.00 28.25           C  
ATOM     85  CB  PRO B  14      58.076 -25.835  25.169  1.00 28.25           C  
ATOM     86  O   PRO B  14      57.600 -28.763  23.474  1.00 28.25           O  
ATOM     87  CG  PRO B  14      59.276 -24.967  24.967  1.00 28.25           C  
ATOM     88  CD  PRO B  14      60.484 -25.849  24.824  1.00 28.25           C  
ATOM     89  N   ALA B  15      58.658 -26.923  22.662  1.00 28.04           N  
ATOM     90  CA  ALA B  15      57.490 -26.370  21.981  1.00 28.04           C  
ATOM     91  C   ALA B  15      57.195 -27.131  20.692  1.00 28.04           C  
ATOM     92  CB  ALA B  15      57.701 -24.887  21.683  1.00 28.04           C  
ATOM     93  O   ALA B  15      56.286 -26.767  19.943  1.00 28.04           O  
ATOM     94  N   GLU B  16      58.129 -28.004  20.179  1.00 25.32           N  
ATOM     95  CA  GLU B  16      58.296 -27.801  18.744  1.00 25.32           C  
ATOM     96  C   GLU B  16      57.003 -28.096  17.990  1.00 25.32           C  
ATOM     97  CB  GLU B  16      59.431 -28.676  18.204  1.00 25.32           C  
ATOM     98  O   GLU B  16      56.432 -29.180  18.128  1.00 25.32           O  
ATOM     99  CG  GLU B  16      60.188 -28.053  17.041  1.00 25.32           C  
ATOM    100  CD  GLU B  16      61.400 -28.864  16.611  1.00 25.32           C  
ATOM    101  OE1 GLU B  16      61.447 -29.313  15.443  1.00 25.32           O  
ATOM    102  OE2 GLU B  16      62.310 -29.052  17.449  1.00 25.32           O  
ATOM    103  N   LYS B  17      56.298 -26.999  17.526  1.00 25.24           N  
ATOM    104  CA  LYS B  17      54.980 -26.877  16.912  1.00 25.24           C  
ATOM    105  C   LYS B  17      54.861 -27.776  15.684  1.00 25.24           C  
ATOM    106  CB  LYS B  17      54.699 -25.424  16.527  1.00 25.24           C  
ATOM    107  O   LYS B  17      55.777 -27.837  14.862  1.00 25.24           O  
ATOM    108  CG  LYS B  17      54.142 -24.579  17.663  1.00 25.24           C  
ATOM    109  CD  LYS B  17      53.784 -23.175  17.192  1.00 25.24           C  
ATOM    110  CE  LYS B  17      53.238 -22.325  18.332  1.00 25.24           C  
ATOM    111  NZ  LYS B  17      52.911 -20.939  17.881  1.00 25.24           N  
ATOM    112  N   ALA B  18      53.867 -28.615  15.625  1.00 26.57           N  
ATOM    113  CA  ALA B  18      53.559 -29.858  14.921  1.00 26.57           C  
ATOM    114  C   ALA B  18      53.377 -29.611  13.426  1.00 26.57           C  
ATOM    115  CB  ALA B  18      52.306 -30.504  15.507  1.00 26.57           C  
ATOM    116  O   ALA B  18      53.450 -28.469  12.966  1.00 26.57           O  
ATOM    117  N   PRO B  19      52.160 -29.923  12.810  1.00 28.27           N  
ATOM    118  CA  PRO B  19      51.871 -31.018  11.881  1.00 28.27           C  
ATOM    119  C   PRO B  19      51.597 -30.530  10.461  1.00 28.27           C  
ATOM    120  CB  PRO B  19      50.626 -31.673  12.484  1.00 28.27           C  
ATOM    121  O   PRO B  19      51.353 -31.339   9.562  1.00 28.27           O  
ATOM    122  CG  PRO B  19      49.965 -30.586  13.269  1.00 28.27           C  
ATOM    123  CD  PRO B  19      50.837 -29.365  13.219  1.00 28.27           C  
ATOM    124  N   VAL B  20      51.614 -29.188  10.111  1.00 30.50           N  
ATOM    125  CA  VAL B  20      50.364 -28.904   9.415  1.00 30.50           C  
ATOM    126  C   VAL B  20      50.425 -29.463   7.995  1.00 30.50           C  
ATOM    127  CB  VAL B  20      50.065 -27.389   9.379  1.00 30.50           C  
ATOM    128  O   VAL B  20      51.275 -29.060   7.198  1.00 30.50           O  
ATOM    129  CG1 VAL B  20      48.649 -27.129   8.868  1.00 30.50           C  
ATOM    130  CG2 VAL B  20      50.257 -26.775  10.764  1.00 30.50           C  
ATOM    131  N   LYS B  21      50.349 -30.843   7.770  1.00 29.03           N  
ATOM    132  CA  LYS B  21      50.576 -31.423   6.450  1.00 29.03           C  
ATOM    133  C   LYS B  21      49.491 -30.993   5.467  1.00 29.03           C  
ATOM    134  CB  LYS B  21      50.630 -32.949   6.536  1.00 29.03           C  
ATOM    135  O   LYS B  21      48.304 -31.229   5.702  1.00 29.03           O  
ATOM    136  CG  LYS B  21      51.993 -33.539   6.204  1.00 29.03           C  
ATOM    137  CD  LYS B  21      52.038 -35.036   6.486  1.00 29.03           C  
ATOM    138  CE  LYS B  21      53.377 -35.641   6.087  1.00 29.03           C  
ATOM    139  NZ  LYS B  21      53.448 -37.095   6.420  1.00 29.03           N  
ATOM    140  N   LYS B  22      49.747 -29.857   4.853  1.00 27.61           N  
ATOM    141  CA  LYS B  22      48.828 -29.188   3.937  1.00 27.61           C  
ATOM    142  C   LYS B  22      48.375 -30.131   2.826  1.00 27.61           C  
ATOM    143  CB  LYS B  22      49.481 -27.943   3.334  1.00 27.61           C  
ATOM    144  O   LYS B  22      49.204 -30.737   2.143  1.00 27.61           O  
ATOM    145  CG  LYS B  22      49.009 -26.635   3.953  1.00 27.61           C  
ATOM    146  CD  LYS B  22      49.767 -25.442   3.385  1.00 27.61           C  
ATOM    147  CE  LYS B  22      49.277 -24.131   3.982  1.00 27.61           C  
ATOM    148  NZ  LYS B  22      50.042 -22.961   3.455  1.00 27.61           N  
ATOM    149  N   LYS B  23      47.111 -30.521   2.906  1.00 28.47           N  
ATOM    150  CA  LYS B  23      46.293 -31.455   2.139  1.00 28.47           C  
ATOM    151  C   LYS B  23      46.198 -31.031   0.676  1.00 28.47           C  
ATOM    152  CB  LYS B  23      44.892 -31.565   2.744  1.00 28.47           C  
ATOM    153  O   LYS B  23      45.950 -29.861   0.379  1.00 28.47           O  
ATOM    154  CG  LYS B  23      44.421 -32.996   2.958  1.00 28.47           C  
ATOM    155  CD  LYS B  23      43.143 -33.045   3.786  1.00 28.47           C  
ATOM    156  CE  LYS B  23      42.639 -34.472   3.953  1.00 28.47           C  
ATOM    157  NZ  LYS B  23      41.398 -34.528   4.783  1.00 28.47           N  
ATOM    158  N   ALA B  24      46.855 -31.815  -0.188  1.00 30.92           N  
ATOM    159  CA  ALA B  24      47.058 -31.805  -1.634  1.00 30.92           C  
ATOM    160  C   ALA B  24      45.725 -31.826  -2.376  1.00 30.92           C  
ATOM    161  CB  ALA B  24      47.918 -32.993  -2.059  1.00 30.92           C  
ATOM    162  O   ALA B  24      44.881 -32.689  -2.124  1.00 30.92           O  
ATOM    163  N   ALA B  25      45.234 -30.649  -2.754  1.00 31.68           N  
ATOM    164  CA  ALA B  25      43.944 -30.331  -3.360  1.00 31.68           C  
ATOM    165  C   ALA B  25      43.765 -31.064  -4.687  1.00 31.68           C  
ATOM    166  CB  ALA B  25      43.810 -28.824  -3.567  1.00 31.68           C  
ATOM    167  O   ALA B  25      44.520 -30.837  -5.635  1.00 31.68           O  
ATOM    168  N   LYS B  26      43.353 -32.360  -4.618  1.00 30.39           N  
ATOM    169  CA  LYS B  26      43.247 -33.311  -5.721  1.00 30.39           C  
ATOM    170  C   LYS B  26      42.175 -32.879  -6.717  1.00 30.39           C  
ATOM    171  CB  LYS B  26      42.938 -34.713  -5.194  1.00 30.39           C  
ATOM    172  O   LYS B  26      41.017 -32.678  -6.344  1.00 30.39           O  
ATOM    173  CG  LYS B  26      44.168 -35.590  -5.011  1.00 30.39           C  
ATOM    174  CD  LYS B  26      43.798 -36.966  -4.473  1.00 30.39           C  
ATOM    175  CE  LYS B  26      45.026 -37.852  -4.309  1.00 30.39           C  
ATOM    176  NZ  LYS B  26      44.678 -39.176  -3.711  1.00 30.39           N  
ATOM    177  N   LYS B  27      42.527 -31.999  -7.650  1.00 31.43           N  
ATOM    178  CA  LYS B  27      41.658 -31.462  -8.692  1.00 31.43           C  
ATOM    179  C   LYS B  27      40.981 -32.584  -9.475  1.00 31.43           C  
ATOM    180  CB  LYS B  27      42.451 -30.564  -9.643  1.00 31.43           C  
ATOM    181  O   LYS B  27      41.653 -33.385 -10.129  1.00 31.43           O  
ATOM    182  CG  LYS B  27      42.077 -29.091  -9.560  1.00 31.43           C  
ATOM    183  CD  LYS B  27      42.948 -28.241 -10.475  1.00 31.43           C  
ATOM    184  CE  LYS B  27      42.573 -26.767 -10.395  1.00 31.43           C  
ATOM    185  NZ  LYS B  27      43.559 -25.905 -11.112  1.00 31.43           N  
ATOM    186  N   ALA B  28      39.927 -33.197  -8.919  1.00 33.86           N  
ATOM    187  CA  ALA B  28      39.200 -34.380  -9.372  1.00 33.86           C  
ATOM    188  C   ALA B  28      38.453 -34.100 -10.673  1.00 33.86           C  
ATOM    189  CB  ALA B  28      38.228 -34.853  -8.294  1.00 33.86           C  
ATOM    190  O   ALA B  28      37.662 -33.157 -10.751  1.00 33.86           O  
ATOM    191  N   GLY B  29      39.132 -34.046 -11.790  1.00 31.74           N  
ATOM    192  CA  GLY B  29      38.585 -33.877 -13.127  1.00 31.74           C  
ATOM    193  C   GLY B  29      37.473 -34.859 -13.445  1.00 31.74           C  
ATOM    194  O   GLY B  29      37.686 -36.073 -13.429  1.00 31.74           O  
ATOM    195  N   GLY B  30      36.257 -34.630 -12.882  1.00 33.96           N  
ATOM    196  CA  GLY B  30      35.091 -35.498 -12.914  1.00 33.96           C  
ATOM    197  C   GLY B  30      34.586 -35.768 -14.319  1.00 33.96           C  
ATOM    198  O   GLY B  30      34.612 -34.882 -15.175  1.00 33.96           O  
ATOM    199  N   THR B  31      34.825 -36.918 -14.843  1.00 35.56           N  
ATOM    200  CA  THR B  31      34.405 -37.530 -16.099  1.00 35.56           C  
ATOM    201  C   THR B  31      32.892 -37.424 -16.272  1.00 35.56           C  
ATOM    202  CB  THR B  31      34.830 -39.008 -16.171  1.00 35.56           C  
ATOM    203  O   THR B  31      32.136 -37.660 -15.328  1.00 35.56           O  
ATOM    204  CG2 THR B  31      36.256 -39.145 -16.693  1.00 35.56           C  
ATOM    205  OG1 THR B  31      34.755 -39.584 -14.861  1.00 35.56           O  
ATOM    206  N   PRO B  32      32.387 -36.562 -17.206  1.00 36.61           N  
ATOM    207  CA  PRO B  32      30.976 -36.303 -17.500  1.00 36.61           C  
ATOM    208  C   PRO B  32      30.149 -37.583 -17.596  1.00 36.61           C  
ATOM    209  CB  PRO B  32      31.023 -35.581 -18.849  1.00 36.61           C  
ATOM    210  O   PRO B  32      30.589 -38.563 -18.203  1.00 36.61           O  
ATOM    211  CG  PRO B  32      32.417 -35.792 -19.347  1.00 36.61           C  
ATOM    212  CD  PRO B  32      33.193 -36.530 -18.294  1.00 36.61           C  
ATOM    213  N   ARG B  33      29.524 -38.043 -16.511  1.00 37.97           N  
ATOM    214  CA  ARG B  33      28.633 -39.187 -16.344  1.00 37.97           C  
ATOM    215  C   ARG B  33      27.541 -39.191 -17.408  1.00 37.97           C  
ATOM    216  CB  ARG B  33      28.006 -39.180 -14.948  1.00 37.97           C  
ATOM    217  O   ARG B  33      26.887 -38.171 -17.637  1.00 37.97           O  
ATOM    218  CG  ARG B  33      28.883 -39.805 -13.875  1.00 37.97           C  
ATOM    219  CD  ARG B  33      28.112 -40.042 -12.584  1.00 37.97           C  
ATOM    220  NE  ARG B  33      28.941 -40.693 -11.573  1.00 37.97           N  
ATOM    221  NH1 ARG B  33      27.295 -40.734  -9.952  1.00 37.97           N  
ATOM    222  NH2 ARG B  33      29.370 -41.599  -9.507  1.00 37.97           N  
ATOM    223  CZ  ARG B  33      28.533 -41.007 -10.346  1.00 37.97           C  
ATOM    224  N   LYS B  34      27.782 -39.815 -18.524  1.00 39.33           N  
ATOM    225  CA  LYS B  34      26.742 -40.074 -19.515  1.00 39.33           C  
ATOM    226  C   LYS B  34      25.438 -40.497 -18.846  1.00 39.33           C  
ATOM    227  CB  LYS B  34      27.198 -41.149 -20.503  1.00 39.33           C  
ATOM    228  O   LYS B  34      25.396 -41.506 -18.138  1.00 39.33           O  
ATOM    229  CG  LYS B  34      27.709 -40.598 -21.826  1.00 39.33           C  
ATOM    230  CD  LYS B  34      28.158 -41.714 -22.760  1.00 39.33           C  
ATOM    231  CE  LYS B  34      28.768 -41.160 -24.041  1.00 39.33           C  
ATOM    232  NZ  LYS B  34      29.376 -42.239 -24.876  1.00 39.33           N  
ATOM    233  N   ALA B  35      24.677 -39.515 -18.269  1.00 48.76           N  
ATOM    234  CA  ALA B  35      23.374 -39.728 -17.645  1.00 48.76           C  
ATOM    235  C   ALA B  35      22.544 -40.734 -18.438  1.00 48.76           C  
ATOM    236  CB  ALA B  35      22.622 -38.405 -17.518  1.00 48.76           C  
ATOM    237  O   ALA B  35      22.359 -40.579 -19.647  1.00 48.76           O  
ATOM    238  N   SER B  36      22.678 -41.981 -18.325  1.00 56.93           N  
ATOM    239  CA  SER B  36      22.000 -43.181 -18.806  1.00 56.93           C  
ATOM    240  C   SER B  36      20.498 -43.106 -18.555  1.00 56.93           C  
ATOM    241  CB  SER B  36      22.577 -44.428 -18.135  1.00 56.93           C  
ATOM    242  O   SER B  36      20.055 -43.111 -17.404  1.00 56.93           O  
ATOM    243  OG  SER B  36      22.728 -44.224 -16.741  1.00 56.93           O  
ATOM    244  N   GLY B  37      19.633 -42.028 -19.246  1.00 66.51           N  
ATOM    245  CA  GLY B  37      18.191 -42.065 -19.434  1.00 66.51           C  
ATOM    246  C   GLY B  37      17.666 -40.900 -20.252  1.00 66.51           C  
ATOM    247  O   GLY B  37      18.418 -39.982 -20.588  1.00 66.51           O  
ATOM    248  N   PRO B  38      16.613 -41.024 -21.034  1.00 79.31           N  
ATOM    249  CA  PRO B  38      16.044 -39.980 -21.888  1.00 79.31           C  
ATOM    250  C   PRO B  38      15.886 -38.645 -21.163  1.00 79.31           C  
ATOM    251  CB  PRO B  38      14.680 -40.552 -22.284  1.00 79.31           C  
ATOM    252  O   PRO B  38      15.713 -38.619 -19.942  1.00 79.31           O  
ATOM    253  CG  PRO B  38      14.525 -41.781 -21.448  1.00 79.31           C  
ATOM    254  CD  PRO B  38      15.809 -42.020 -20.707  1.00 79.31           C  
ATOM    255  N   PRO B  39      16.282 -37.531 -21.774  1.00 89.54           N  
ATOM    256  CA  PRO B  39      16.089 -36.188 -21.221  1.00 89.54           C  
ATOM    257  C   PRO B  39      14.648 -35.930 -20.787  1.00 89.54           C  
ATOM    258  CB  PRO B  39      16.483 -35.270 -22.380  1.00 89.54           C  
ATOM    259  O   PRO B  39      13.719 -36.538 -21.324  1.00 89.54           O  
ATOM    260  CG  PRO B  39      16.505 -36.159 -23.582  1.00 89.54           C  
ATOM    261  CD  PRO B  39      16.491 -37.588 -23.118  1.00 89.54           C  
ATOM    262  N   VAL B  40      14.418 -35.267 -19.626  1.00 91.70           N  
ATOM    263  CA  VAL B  40      13.119 -34.962 -19.036  1.00 91.70           C  
ATOM    264  C   VAL B  40      12.209 -34.330 -20.086  1.00 91.70           C  
ATOM    265  CB  VAL B  40      13.256 -34.024 -17.816  1.00 91.70           C  
ATOM    266  O   VAL B  40      11.005 -34.594 -20.115  1.00 91.70           O  
ATOM    267  CG1 VAL B  40      11.881 -33.638 -17.273  1.00 91.70           C  
ATOM    268  CG2 VAL B  40      14.098 -34.686 -16.726  1.00 91.70           C  
ATOM    269  N   SER B  41      12.815 -33.512 -21.054  1.00 93.17           N  
ATOM    270  CA  SER B  41      12.051 -32.842 -22.101  1.00 93.17           C  
ATOM    271  C   SER B  41      11.395 -33.850 -23.038  1.00 93.17           C  
ATOM    272  CB  SER B  41      12.950 -31.899 -22.902  1.00 93.17           C  
ATOM    273  O   SER B  41      10.252 -33.661 -23.461  1.00 93.17           O  
ATOM    274  OG  SER B  41      14.167 -32.537 -23.247  1.00 93.17           O  
ATOM    275  N   GLU B  42      12.086 -34.922 -23.320  1.00 93.06           N  
ATOM    276  CA  GLU B  42      11.550 -35.968 -24.186  1.00 93.06           C  
ATOM    277  C   GLU B  42      10.466 -36.772 -23.474  1.00 93.06           C  
ATOM    278  CB  GLU B  42      12.669 -36.898 -24.662  1.00 93.06           C  
ATOM    279  O   GLU B  42       9.473 -37.167 -24.089  1.00 93.06           O  
ATOM    280  CG  GLU B  42      13.445 -36.366 -25.858  1.00 93.06           C  
ATOM    281  CD  GLU B  42      13.857 -37.453 -26.838  1.00 93.06           C  
ATOM    282  OE1 GLU B  42      14.236 -37.124 -27.985  1.00 93.06           O  
ATOM    283  OE2 GLU B  42      13.800 -38.643 -26.455  1.00 93.06           O  
ATOM    284  N   LEU B  43      10.609 -37.005 -22.156  1.00 93.58           N  
ATOM    285  CA  LEU B  43       9.622 -37.719 -21.353  1.00 93.58           C  
ATOM    286  C   LEU B  43       8.329 -36.918 -21.242  1.00 93.58           C  
ATOM    287  CB  LEU B  43      10.177 -38.011 -19.957  1.00 93.58           C  
ATOM    288  O   LEU B  43       7.236 -37.482 -21.323  1.00 93.58           O  
ATOM    289  CG  LEU B  43      11.173 -39.166 -19.850  1.00 93.58           C  
ATOM    290  CD1 LEU B  43      11.788 -39.210 -18.455  1.00 93.58           C  
ATOM    291  CD2 LEU B  43      10.494 -40.490 -20.183  1.00 93.58           C  
ATOM    292  N   ILE B  44       8.471 -35.565 -21.150  1.00 94.00           N  
ATOM    293  CA  ILE B  44       7.323 -34.674 -21.022  1.00 94.00           C  
ATOM    294  C   ILE B  44       6.539 -34.651 -22.333  1.00 94.00           C  
ATOM    295  CB  ILE B  44       7.758 -33.243 -20.633  1.00 94.00           C  
ATOM    296  O   ILE B  44       5.309 -34.742 -22.330  1.00 94.00           O  
ATOM    297  CG1 ILE B  44       8.393 -33.240 -19.237  1.00 94.00           C  
ATOM    298  CG2 ILE B  44       6.568 -32.281 -20.695  1.00 94.00           C  
ATOM    299  CD1 ILE B  44       9.051 -31.920 -18.860  1.00 94.00           C  
ATOM    300  N   THR B  45       7.288 -34.518 -23.447  1.00 93.60           N  
ATOM    301  CA  THR B  45       6.656 -34.491 -24.762  1.00 93.60           C  
ATOM    302  C   THR B  45       5.932 -35.804 -25.041  1.00 93.60           C  
ATOM    303  CB  THR B  45       7.689 -34.225 -25.873  1.00 93.60           C  
ATOM    304  O   THR B  45       4.832 -35.807 -25.598  1.00 93.60           O  
ATOM    305  CG2 THR B  45       8.014 -32.738 -25.977  1.00 93.60           C  
ATOM    306  OG1 THR B  45       8.892 -34.946 -25.581  1.00 93.60           O  
ATOM    307  N   LYS B  46       6.536 -36.889 -24.622  1.00 91.67           N  
ATOM    308  CA  LYS B  46       5.918 -38.199 -24.807  1.00 91.67           C  
ATOM    309  C   LYS B  46       4.674 -38.348 -23.935  1.00 91.67           C  
ATOM    310  CB  LYS B  46       6.916 -39.313 -24.491  1.00 91.67           C  
ATOM    311  O   LYS B  46       3.672 -38.921 -24.367  1.00 91.67           O  
ATOM    312  CG  LYS B  46       6.731 -40.567 -25.333  1.00 91.67           C  
ATOM    313  CD  LYS B  46       7.778 -41.623 -25.002  1.00 91.67           C  
ATOM    314  CE  LYS B  46       7.554 -42.902 -25.796  1.00 91.67           C  
ATOM    315  NZ  LYS B  46       8.802 -43.716 -25.899  1.00 91.67           N  
ATOM    316  N   ALA B  47       4.709 -37.853 -22.717  1.00 94.13           N  
ATOM    317  CA  ALA B  47       3.586 -37.935 -21.785  1.00 94.13           C  
ATOM    318  C   ALA B  47       2.418 -37.075 -22.257  1.00 94.13           C  
ATOM    319  CB  ALA B  47       4.024 -37.510 -20.386  1.00 94.13           C  
ATOM    320  O   ALA B  47       1.259 -37.486 -22.164  1.00 94.13           O  
ATOM    321  N   VAL B  48       2.751 -35.918 -22.814  1.00 93.34           N  
ATOM    322  CA  VAL B  48       1.717 -35.000 -23.280  1.00 93.34           C  
ATOM    323  C   VAL B  48       1.097 -35.532 -24.570  1.00 93.34           C  
ATOM    324  CB  VAL B  48       2.280 -33.579 -23.505  1.00 93.34           C  
ATOM    325  O   VAL B  48      -0.112 -35.410 -24.781  1.00 93.34           O  
ATOM    326  CG1 VAL B  48       1.213 -32.665 -24.106  1.00 93.34           C  
ATOM    327  CG2 VAL B  48       2.806 -33.000 -22.193  1.00 93.34           C  
ATOM    328  N   ALA B  49       1.952 -36.186 -25.389  1.00 90.30           N  
ATOM    329  CA  ALA B  49       1.470 -36.768 -26.638  1.00 90.30           C  
ATOM    330  C   ALA B  49       0.584 -37.982 -26.372  1.00 90.30           C  
ATOM    331  CB  ALA B  49       2.644 -37.156 -27.533  1.00 90.30           C  
ATOM    332  O   ALA B  49      -0.390 -38.217 -27.091  1.00 90.30           O  
ATOM    333  N   ALA B  50       0.840 -38.681 -25.282  1.00 91.38           N  
ATOM    334  CA  ALA B  50       0.078 -39.869 -24.909  1.00 91.38           C  
ATOM    335  C   ALA B  50      -1.256 -39.488 -24.273  1.00 91.38           C  
ATOM    336  CB  ALA B  50       0.888 -40.744 -23.956  1.00 91.38           C  
ATOM    337  O   ALA B  50      -2.229 -40.241 -24.358  1.00 91.38           O  
ATOM    338  N   SER B  51      -1.382 -38.316 -23.674  1.00 87.08           N  
ATOM    339  CA  SER B  51      -2.588 -37.889 -22.971  1.00 87.08           C  
ATOM    340  C   SER B  51      -3.572 -37.216 -23.922  1.00 87.08           C  
ATOM    341  CB  SER B  51      -2.233 -36.933 -21.831  1.00 87.08           C  
ATOM    342  O   SER B  51      -4.758 -37.088 -23.607  1.00 87.08           O  
ATOM    343  OG  SER B  51      -1.741 -37.648 -20.711  1.00 87.08           O  
ATOM    344  N   LYS B  52      -3.785 -37.557 -25.155  1.00 77.18           N  
ATOM    345  CA  LYS B  52      -4.697 -37.050 -26.176  1.00 77.18           C  
ATOM    346  C   LYS B  52      -5.874 -36.312 -25.545  1.00 77.18           C  
ATOM    347  CB  LYS B  52      -5.206 -38.193 -27.056  1.00 77.18           C  
ATOM    348  O   LYS B  52      -7.002 -36.398 -26.034  1.00 77.18           O  
ATOM    349  CG  LYS B  52      -4.408 -38.391 -28.336  1.00 77.18           C  
ATOM    350  CD  LYS B  52      -4.778 -39.697 -29.028  1.00 77.18           C  
ATOM    351  CE  LYS B  52      -3.957 -39.913 -30.292  1.00 77.18           C  
ATOM    352  NZ  LYS B  52      -4.176 -41.272 -30.870  1.00 77.18           N  
ATOM    353  N   GLU B  53      -5.552 -35.617 -24.354  1.00 84.21           N  
ATOM    354  CA  GLU B  53      -6.634 -34.860 -23.732  1.00 84.21           C  
ATOM    355  C   GLU B  53      -6.887 -33.549 -24.471  1.00 84.21           C  
ATOM    356  CB  GLU B  53      -6.317 -34.581 -22.260  1.00 84.21           C  
ATOM    357  O   GLU B  53      -5.945 -32.878 -24.896  1.00 84.21           O  
ATOM    358  CG  GLU B  53      -6.743 -35.696 -21.317  1.00 84.21           C  
ATOM    359  CD  GLU B  53      -7.159 -35.194 -19.943  1.00 84.21           C  
ATOM    360  OE1 GLU B  53      -8.337 -35.376 -19.561  1.00 84.21           O  
ATOM    361  OE2 GLU B  53      -6.299 -34.613 -19.243  1.00 84.21           O  
ATOM    362  N   ARG B  54      -8.112 -33.265 -24.863  1.00 80.29           N  
ATOM    363  CA  ARG B  54      -8.563 -32.132 -25.665  1.00 80.29           C  
ATOM    364  C   ARG B  54      -8.193 -30.810 -25.001  1.00 80.29           C  
ATOM    365  CB  ARG B  54     -10.075 -32.200 -25.889  1.00 80.29           C  
ATOM    366  O   ARG B  54      -7.807 -29.855 -25.680  1.00 80.29           O  
ATOM    367  CG  ARG B  54     -10.491 -33.143 -27.006  1.00 80.29           C  
ATOM    368  CD  ARG B  54     -11.852 -32.775 -27.579  1.00 80.29           C  
ATOM    369  NE  ARG B  54     -12.588 -33.955 -28.022  1.00 80.29           N  
ATOM    370  NH1 ARG B  54     -13.785 -32.849 -29.660  1.00 80.29           N  
ATOM    371  NH2 ARG B  54     -14.100 -35.095 -29.322  1.00 80.29           N  
ATOM    372  CZ  ARG B  54     -13.490 -33.964 -29.000  1.00 80.29           C  
ATOM    373  N   SER B  55      -8.107 -30.803 -23.695  1.00 84.41           N  
ATOM    374  CA  SER B  55      -7.912 -29.541 -22.987  1.00 84.41           C  
ATOM    375  C   SER B  55      -6.481 -29.409 -22.476  1.00 84.41           C  
ATOM    376  CB  SER B  55      -8.892 -29.425 -21.819  1.00 84.41           C  
ATOM    377  O   SER B  55      -6.136 -28.417 -21.831  1.00 84.41           O  
ATOM    378  OG  SER B  55     -10.220 -29.668 -22.250  1.00 84.41           O  
ATOM    379  N   GLY B  56      -5.608 -30.311 -22.812  1.00 89.11           N  
ATOM    380  CA  GLY B  56      -4.236 -30.234 -22.338  1.00 89.11           C  
ATOM    381  C   GLY B  56      -4.022 -30.942 -21.013  1.00 89.11           C  
ATOM    382  O   GLY B  56      -4.972 -31.456 -20.418  1.00 89.11           O  
ATOM    383  N   VAL B  57      -2.858 -31.394 -20.734  1.00 92.78           N  
ATOM    384  CA  VAL B  57      -2.487 -32.131 -19.530  1.00 92.78           C  
ATOM    385  C   VAL B  57      -2.053 -31.154 -18.439  1.00 92.78           C  
ATOM    386  CB  VAL B  57      -1.359 -33.149 -19.813  1.00 92.78           C  
ATOM    387  O   VAL B  57      -1.250 -30.252 -18.689  1.00 92.78           O  
ATOM    388  CG1 VAL B  57      -1.124 -34.045 -18.598  1.00 92.78           C  
ATOM    389  CG2 VAL B  57      -1.696 -33.989 -21.044  1.00 92.78           C  
ATOM    390  N   SER B  58      -2.720 -31.149 -17.321  1.00 92.71           N  
ATOM    391  CA  SER B  58      -2.377 -30.324 -16.167  1.00 92.71           C  
ATOM    392  C   SER B  58      -1.054 -30.762 -15.547  1.00 92.71           C  
ATOM    393  CB  SER B  58      -3.486 -30.384 -15.116  1.00 92.71           C  
ATOM    394  O   SER B  58      -0.565 -31.859 -15.826  1.00 92.71           O  
ATOM    395  OG  SER B  58      -3.531 -31.662 -14.505  1.00 92.71           O  
ATOM    396  N   LEU B  59      -0.386 -29.924 -14.876  1.00 91.90           N  
ATOM    397  CA  LEU B  59       0.875 -30.197 -14.196  1.00 91.90           C  
ATOM    398  C   LEU B  59       0.751 -31.415 -13.287  1.00 91.90           C  
ATOM    399  CB  LEU B  59       1.318 -28.980 -13.380  1.00 91.90           C  
ATOM    400  O   LEU B  59       1.642 -32.267 -13.259  1.00 91.90           O  
ATOM    401  CG  LEU B  59       2.768 -28.982 -12.893  1.00 91.90           C  
ATOM    402  CD1 LEU B  59       3.257 -27.553 -12.680  1.00 91.90           C  
ATOM    403  CD2 LEU B  59       2.900 -29.795 -11.609  1.00 91.90           C  
ATOM    404  N   ALA B  60      -0.396 -31.575 -12.663  1.00 92.13           N  
ATOM    405  CA  ALA B  60      -0.638 -32.693 -11.755  1.00 92.13           C  
ATOM    406  C   ALA B  60      -0.727 -34.011 -12.519  1.00 92.13           C  
ATOM    407  CB  ALA B  60      -1.916 -32.460 -10.952  1.00 92.13           C  
ATOM    408  O   ALA B  60      -0.174 -35.025 -12.087  1.00 92.13           O  
ATOM    409  N   ALA B  61      -1.351 -33.895 -13.701  1.00 93.00           N  
ATOM    410  CA  ALA B  61      -1.500 -35.075 -14.549  1.00 93.00           C  
ATOM    411  C   ALA B  61      -0.166 -35.475 -15.174  1.00 93.00           C  
ATOM    412  CB  ALA B  61      -2.539 -34.819 -15.639  1.00 93.00           C  
ATOM    413  O   ALA B  61       0.122 -36.663 -15.328  1.00 93.00           O  
ATOM    414  N   LEU B  62       0.655 -34.490 -15.498  1.00 93.50           N  
ATOM    415  CA  LEU B  62       1.978 -34.723 -16.068  1.00 93.50           C  
ATOM    416  C   LEU B  62       2.903 -35.375 -15.045  1.00 93.50           C  
ATOM    417  CB  LEU B  62       2.589 -33.409 -16.560  1.00 93.50           C  
ATOM    418  O   LEU B  62       3.628 -36.318 -15.370  1.00 93.50           O  
ATOM    419  CG  LEU B  62       3.927 -33.516 -17.295  1.00 93.50           C  
ATOM    420  CD1 LEU B  62       3.744 -34.234 -18.627  1.00 93.50           C  
ATOM    421  CD2 LEU B  62       4.534 -32.133 -17.505  1.00 93.50           C  
ATOM    422  N   LYS B  63       2.789 -34.975 -13.785  1.00 91.57           N  
ATOM    423  CA  LYS B  63       3.591 -35.540 -12.703  1.00 91.57           C  
ATOM    424  C   LYS B  63       3.205 -36.991 -12.432  1.00 91.57           C  
ATOM    425  CB  LYS B  63       3.433 -34.710 -11.428  1.00 91.57           C  
ATOM    426  O   LYS B  63       4.072 -37.834 -12.190  1.00 91.57           O  
ATOM    427  CG  LYS B  63       4.171 -33.380 -11.460  1.00 91.57           C  
ATOM    428  CD  LYS B  63       4.048 -32.640 -10.133  1.00 91.57           C  
ATOM    429  CE  LYS B  63       4.722 -31.276 -10.189  1.00 91.57           C  
ATOM    430  NZ  LYS B  63       4.405 -30.453  -8.983  1.00 91.57           N  
ATOM    431  N   LYS B  64       1.938 -37.191 -12.596  1.00 92.46           N  
ATOM    432  CA  LYS B  64       1.442 -38.549 -12.392  1.00 92.46           C  
ATOM    433  C   LYS B  64       1.888 -39.473 -13.521  1.00 92.46           C  
ATOM    434  CB  LYS B  64      -0.083 -38.553 -12.282  1.00 92.46           C  
ATOM    435  O   LYS B  64       2.254 -40.626 -13.280  1.00 92.46           O  
ATOM    436  CG  LYS B  64      -0.603 -38.311 -10.873  1.00 92.46           C  
ATOM    437  CD  LYS B  64      -2.122 -38.419 -10.811  1.00 92.46           C  
ATOM    438  CE  LYS B  64      -2.655 -38.031  -9.439  1.00 92.46           C  
ATOM    439  NZ  LYS B  64      -4.093 -37.629  -9.497  1.00 92.46           N  
ATOM    440  N   ALA B  65       1.896 -38.951 -14.727  1.00 94.88           N  
ATOM    441  CA  ALA B  65       2.313 -39.715 -15.900  1.00 94.88           C  
ATOM    442  C   ALA B  65       3.812 -40.002 -15.863  1.00 94.88           C  
ATOM    443  CB  ALA B  65       1.951 -38.965 -17.180  1.00 94.88           C  
ATOM    444  O   ALA B  65       4.249 -41.098 -16.222  1.00 94.88           O  
ATOM    445  N   LEU B  66       4.571 -39.034 -15.382  1.00 93.77           N  
ATOM    446  CA  LEU B  66       6.020 -39.183 -15.293  1.00 93.77           C  
ATOM    447  C   LEU B  66       6.400 -40.144 -14.172  1.00 93.77           C  
ATOM    448  CB  LEU B  66       6.685 -37.823 -15.064  1.00 93.77           C  
ATOM    449  O   LEU B  66       7.361 -40.906 -14.301  1.00 93.77           O  
ATOM    450  CG  LEU B  66       6.721 -36.875 -16.263  1.00 93.77           C  
ATOM    451  CD1 LEU B  66       7.123 -35.473 -15.818  1.00 93.77           C  
ATOM    452  CD2 LEU B  66       7.677 -37.398 -17.330  1.00 93.77           C  
ATOM    453  N   ALA B  67       5.565 -40.064 -13.100  1.00 93.49           N  
ATOM    454  CA  ALA B  67       5.779 -40.997 -11.997  1.00 93.49           C  
ATOM    455  C   ALA B  67       5.491 -42.432 -12.430  1.00 93.49           C  
ATOM    456  CB  ALA B  67       4.907 -40.619 -10.803  1.00 93.49           C  
ATOM    457  O   ALA B  67       6.183 -43.364 -12.013  1.00 93.49           O  
ATOM    458  N   ALA B  68       4.466 -42.512 -13.337  1.00 93.19           N  
ATOM    459  CA  ALA B  68       4.095 -43.826 -13.856  1.00 93.19           C  
ATOM    460  C   ALA B  68       5.164 -44.364 -14.802  1.00 93.19           C  
ATOM    461  CB  ALA B  68       2.746 -43.755 -14.567  1.00 93.19           C  
ATOM    462  O   ALA B  68       5.355 -45.578 -14.907  1.00 93.19           O  
ATOM    463  N   ALA B  69       6.027 -43.475 -15.407  1.00 91.53           N  
ATOM    464  CA  ALA B  69       7.083 -43.842 -16.346  1.00 91.53           C  
ATOM    465  C   ALA B  69       8.400 -44.099 -15.618  1.00 91.53           C  
ATOM    466  CB  ALA B  69       7.265 -42.749 -17.397  1.00 91.53           C  
ATOM    467  O   ALA B  69       9.391 -44.493 -16.236  1.00 91.53           O  
ATOM    468  N   GLY B  70       8.351 -43.990 -14.239  1.00 91.57           N  
ATOM    469  CA  GLY B  70       9.509 -44.322 -13.423  1.00 91.57           C  
ATOM    470  C   GLY B  70      10.384 -43.122 -13.112  1.00 91.57           C  
ATOM    471  O   GLY B  70      11.494 -43.273 -12.598  1.00 91.57           O  
ATOM    472  N   TYR B  71       9.905 -41.869 -13.476  1.00 92.89           N  
ATOM    473  CA  TYR B  71      10.638 -40.638 -13.201  1.00 92.89           C  
ATOM    474  C   TYR B  71      10.311 -40.108 -11.810  1.00 92.89           C  
ATOM    475  CB  TYR B  71      10.316 -39.574 -14.254  1.00 92.89           C  
ATOM    476  O   TYR B  71       9.154 -40.136 -11.384  1.00 92.89           O  
ATOM    477  CG  TYR B  71      11.287 -38.418 -14.265  1.00 92.89           C  
ATOM    478  CD1 TYR B  71      10.952 -37.196 -13.685  1.00 92.89           C  
ATOM    479  CD2 TYR B  71      12.539 -38.544 -14.856  1.00 92.89           C  
ATOM    480  CE1 TYR B  71      11.843 -36.128 -13.695  1.00 92.89           C  
ATOM    481  CE2 TYR B  71      13.438 -37.482 -14.872  1.00 92.89           C  
ATOM    482  OH  TYR B  71      13.966 -35.226 -14.302  1.00 92.89           O  
ATOM    483  CZ  TYR B  71      13.081 -36.280 -14.289  1.00 92.89           C  
ATOM    484  N   ASP B  72      11.294 -39.960 -10.969  1.00 92.42           N  
ATOM    485  CA  ASP B  72      11.106 -39.442  -9.617  1.00 92.42           C  
ATOM    486  C   ASP B  72      10.641 -37.988  -9.645  1.00 92.42           C  
ATOM    487  CB  ASP B  72      12.401 -39.565  -8.810  1.00 92.42           C  
ATOM    488  O   ASP B  72      11.462 -37.068  -9.655  1.00 92.42           O  
ATOM    489  CG  ASP B  72      12.158 -39.863  -7.341  1.00 92.42           C  
ATOM    490  OD1 ASP B  72      11.092 -39.483  -6.810  1.00 92.42           O  
ATOM    491  OD2 ASP B  72      13.042 -40.480  -6.708  1.00 92.42           O  
ATOM    492  N   VAL B  73       9.337 -37.689  -9.658  1.00 93.86           N  
ATOM    493  CA  VAL B  73       8.699 -36.385  -9.799  1.00 93.86           C  
ATOM    494  C   VAL B  73       8.941 -35.552  -8.542  1.00 93.86           C  
ATOM    495  CB  VAL B  73       7.183 -36.521 -10.065  1.00 93.86           C  
ATOM    496  O   VAL B  73       9.083 -34.330  -8.618  1.00 93.86           O  
ATOM    497  CG1 VAL B  73       6.564 -35.158 -10.373  1.00 93.86           C  
ATOM    498  CG2 VAL B  73       6.928 -37.498 -11.210  1.00 93.86           C  
ATOM    499  N   GLU B  74       9.146 -36.146  -7.389  1.00 90.88           N  
ATOM    500  CA  GLU B  74       9.288 -35.436  -6.122  1.00 90.88           C  
ATOM    501  C   GLU B  74      10.675 -34.812  -5.992  1.00 90.88           C  
ATOM    502  CB  GLU B  74       9.023 -36.377  -4.944  1.00 90.88           C  
ATOM    503  O   GLU B  74      10.809 -33.673  -5.539  1.00 90.88           O  
ATOM    504  CG  GLU B  74       7.552 -36.497  -4.573  1.00 90.88           C  
ATOM    505  CD  GLU B  74       7.304 -37.428  -3.396  1.00 90.88           C  
ATOM    506  OE1 GLU B  74       6.267 -37.278  -2.711  1.00 90.88           O  
ATOM    507  OE2 GLU B  74       8.155 -38.314  -3.157  1.00 90.88           O  
ATOM    508  N   LYS B  75      11.642 -35.577  -6.495  1.00 89.03           N  
ATOM    509  CA  LYS B  75      13.020 -35.111  -6.376  1.00 89.03           C  
ATOM    510  C   LYS B  75      13.379 -34.159  -7.513  1.00 89.03           C  
ATOM    511  CB  LYS B  75      13.988 -36.295  -6.359  1.00 89.03           C  
ATOM    512  O   LYS B  75      14.214 -33.268  -7.343  1.00 89.03           O  
ATOM    513  CG  LYS B  75      14.456 -36.693  -4.967  1.00 89.03           C  
ATOM    514  CD  LYS B  75      15.414 -37.875  -5.015  1.00 89.03           C  
ATOM    515  CE  LYS B  75      15.840 -38.309  -3.619  1.00 89.03           C  
ATOM    516  NZ  LYS B  75      16.684 -39.541  -3.655  1.00 89.03           N  
ATOM    517  N   ASN B  76      12.675 -34.342  -8.644  1.00 92.05           N  
ATOM    518  CA  ASN B  76      13.044 -33.597  -9.843  1.00 92.05           C  
ATOM    519  C   ASN B  76      11.966 -32.590 -10.232  1.00 92.05           C  
ATOM    520  CB  ASN B  76      13.323 -34.553 -11.005  1.00 92.05           C  
ATOM    521  O   ASN B  76      11.788 -32.290 -11.414  1.00 92.05           O  
ATOM    522  CG  ASN B  76      14.586 -35.366 -10.803  1.00 92.05           C  
ATOM    523  ND2 ASN B  76      14.593 -36.589 -11.321  1.00 92.05           N  
ATOM    524  OD1 ASN B  76      15.547 -34.900 -10.185  1.00 92.05           O  
ATOM    525  N   ASN B  77      11.140 -32.255  -9.266  1.00 92.14           N  
ATOM    526  CA  ASN B  77      10.052 -31.312  -9.506  1.00 92.14           C  
ATOM    527  C   ASN B  77      10.560 -30.021 -10.141  1.00 92.14           C  
ATOM    528  CB  ASN B  77       9.309 -31.008  -8.204  1.00 92.14           C  
ATOM    529  O   ASN B  77       9.929 -29.481 -11.051  1.00 92.14           O  
ATOM    530  CG  ASN B  77       7.948 -30.382  -8.441  1.00 92.14           C  
ATOM    531  ND2 ASN B  77       7.224 -30.111  -7.362  1.00 92.14           N  
ATOM    532  OD1 ASN B  77       7.551 -30.146  -9.585  1.00 92.14           O  
ATOM    533  N   SER B  78      11.740 -29.523  -9.636  1.00 91.49           N  
ATOM    534  CA  SER B  78      12.314 -28.287 -10.156  1.00 91.49           C  
ATOM    535  C   SER B  78      12.758 -28.450 -11.606  1.00 91.49           C  
ATOM    536  CB  SER B  78      13.500 -27.843  -9.299  1.00 91.49           C  
ATOM    537  O   SER B  78      12.571 -27.546 -12.424  1.00 91.49           O  
ATOM    538  OG  SER B  78      13.208 -27.993  -7.920  1.00 91.49           O  
ATOM    539  N   ARG B  79      13.169 -29.676 -11.950  1.00 91.07           N  
ATOM    540  CA  ARG B  79      13.646 -29.966 -13.299  1.00 91.07           C  
ATOM    541  C   ARG B  79      12.481 -30.104 -14.274  1.00 91.07           C  
ATOM    542  CB  ARG B  79      14.491 -31.241 -13.308  1.00 91.07           C  
ATOM    543  O   ARG B  79      12.584 -29.702 -15.434  1.00 91.07           O  
ATOM    544  CG  ARG B  79      15.618 -31.225 -14.330  1.00 91.07           C  
ATOM    545  CD  ARG B  79      16.499 -32.461 -14.216  1.00 91.07           C  
ATOM    546  NE  ARG B  79      17.637 -32.397 -15.129  1.00 91.07           N  
ATOM    547  NH1 ARG B  79      18.269 -34.599 -14.825  1.00 91.07           N  
ATOM    548  NH2 ARG B  79      19.457 -33.246 -16.244  1.00 91.07           N  
ATOM    549  CZ  ARG B  79      18.452 -33.414 -15.397  1.00 91.07           C  
ATOM    550  N   ILE B  80      11.373 -30.547 -13.820  1.00 93.62           N  
ATOM    551  CA  ILE B  80      10.165 -30.707 -14.622  1.00 93.62           C  
ATOM    552  C   ILE B  80       9.604 -29.334 -14.989  1.00 93.62           C  
ATOM    553  CB  ILE B  80       9.098 -31.540 -13.877  1.00 93.62           C  
ATOM    554  O   ILE B  80       9.252 -29.090 -16.145  1.00 93.62           O  
ATOM    555  CG1 ILE B  80       9.608 -32.964 -13.632  1.00 93.62           C  
ATOM    556  CG2 ILE B  80       7.782 -31.556 -14.660  1.00 93.62           C  
ATOM    557  CD1 ILE B  80       8.713 -33.795 -12.723  1.00 93.62           C  
ATOM    558  N   LYS B  81       9.674 -28.504 -13.996  1.00 91.50           N  
ATOM    559  CA  LYS B  81       9.146 -27.160 -14.211  1.00 91.50           C  
ATOM    560  C   LYS B  81      10.015 -26.379 -15.192  1.00 91.50           C  
ATOM    561  CB  LYS B  81       9.044 -26.405 -12.885  1.00 91.50           C  
ATOM    562  O   LYS B  81       9.498 -25.687 -16.072  1.00 91.50           O  
ATOM    563  CG  LYS B  81       7.890 -26.856 -12.003  1.00 91.50           C  
ATOM    564  CD  LYS B  81       7.794 -26.017 -10.735  1.00 91.50           C  
ATOM    565  CE  LYS B  81       6.780 -26.595  -9.757  1.00 91.50           C  
ATOM    566  NZ  LYS B  81       6.911 -25.986  -8.399  1.00 91.50           N  
ATOM    567  N   LEU B  82      11.351 -26.569 -15.076  1.00 91.95           N  
ATOM    568  CA  LEU B  82      12.285 -25.908 -15.981  1.00 91.95           C  
ATOM    569  C   LEU B  82      12.167 -26.474 -17.392  1.00 91.95           C  
ATOM    570  CB  LEU B  82      13.721 -26.061 -15.475  1.00 91.95           C  
ATOM    571  O   LEU B  82      12.229 -25.728 -18.372  1.00 91.95           O  
ATOM    572  CG  LEU B  82      14.586 -24.800 -15.494  1.00 91.95           C  
ATOM    573  CD1 LEU B  82      15.182 -24.544 -14.114  1.00 91.95           C  
ATOM    574  CD2 LEU B  82      15.686 -24.921 -16.543  1.00 91.95           C  
ATOM    575  N   GLY B  83      11.932 -27.791 -17.407  1.00 92.65           N  
ATOM    576  CA  GLY B  83      11.731 -28.433 -18.697  1.00 92.65           C  
ATOM    577  C   GLY B  83      10.465 -27.978 -19.399  1.00 92.65           C  
ATOM    578  O   GLY B  83      10.466 -27.764 -20.613  1.00 92.65           O  
ATOM    579  N   LEU B  84       9.439 -27.779 -18.604  1.00 92.68           N  
ATOM    580  CA  LEU B  84       8.160 -27.318 -19.133  1.00 92.68           C  
ATOM    581  C   LEU B  84       8.273 -25.893 -19.664  1.00 92.68           C  
ATOM    582  CB  LEU B  84       7.077 -27.388 -18.053  1.00 92.68           C  
ATOM    583  O   LEU B  84       7.742 -25.579 -20.732  1.00 92.68           O  
ATOM    584  CG  LEU B  84       5.680 -27.800 -18.520  1.00 92.68           C  
ATOM    585  CD1 LEU B  84       5.425 -29.269 -18.198  1.00 92.68           C  
ATOM    586  CD2 LEU B  84       4.618 -26.914 -17.877  1.00 92.68           C  
ATOM    587  N   LYS B  85       8.979 -25.116 -18.928  1.00 90.77           N  
ATOM    588  CA  LYS B  85       9.190 -23.727 -19.327  1.00 90.77           C  
ATOM    589  C   LYS B  85       9.988 -23.644 -20.625  1.00 90.77           C  
ATOM    590  CB  LYS B  85       9.908 -22.954 -18.220  1.00 90.77           C  
ATOM    591  O   LYS B  85       9.678 -22.831 -21.499  1.00 90.77           O  
ATOM    592  CG  LYS B  85       9.809 -21.442 -18.357  1.00 90.77           C  
ATOM    593  CD  LYS B  85      10.422 -20.730 -17.158  1.00 90.77           C  
ATOM    594  CE  LYS B  85      10.556 -19.233 -17.404  1.00 90.77           C  
ATOM    595  NZ  LYS B  85      10.137 -18.437 -16.212  1.00 90.77           N  
ATOM    596  N   SER B  86      10.966 -24.529 -20.749  1.00 92.09           N  
ATOM    597  CA  SER B  86      11.801 -24.570 -21.945  1.00 92.09           C  
ATOM    598  C   SER B  86      11.015 -25.070 -23.152  1.00 92.09           C  
ATOM    599  CB  SER B  86      13.022 -25.463 -21.716  1.00 92.09           C  
ATOM    600  O   SER B  86      11.139 -24.524 -24.250  1.00 92.09           O  
ATOM    601  OG  SER B  86      13.762 -25.620 -22.915  1.00 92.09           O  
ATOM    602  N   LEU B  87      10.134 -26.038 -22.961  1.00 92.82           N  
ATOM    603  CA  LEU B  87       9.334 -26.607 -24.039  1.00 92.82           C  
ATOM    604  C   LEU B  87       8.277 -25.616 -24.514  1.00 92.82           C  
ATOM    605  CB  LEU B  87       8.664 -27.905 -23.582  1.00 92.82           C  
ATOM    606  O   LEU B  87       7.970 -25.552 -25.707  1.00 92.82           O  
ATOM    607  CG  LEU B  87       9.555 -29.147 -23.532  1.00 92.82           C  
ATOM    608  CD1 LEU B  87       8.942 -30.203 -22.618  1.00 92.82           C  
ATOM    609  CD2 LEU B  87       9.772 -29.707 -24.934  1.00 92.82           C  
ATOM    610  N   VAL B  88       7.802 -24.803 -23.551  1.00 91.58           N  
ATOM    611  CA  VAL B  88       6.804 -23.793 -23.887  1.00 91.58           C  
ATOM    612  C   VAL B  88       7.468 -22.636 -24.630  1.00 91.58           C  
ATOM    613  CB  VAL B  88       6.079 -23.271 -22.626  1.00 91.58           C  
ATOM    614  O   VAL B  88       6.904 -22.097 -25.585  1.00 91.58           O  
ATOM    615  CG1 VAL B  88       5.160 -22.102 -22.977  1.00 91.58           C  
ATOM    616  CG2 VAL B  88       5.288 -24.396 -21.962  1.00 91.58           C  
ATOM    617  N   SER B  89       8.743 -22.410 -24.210  1.00 90.43           N  
ATOM    618  CA  SER B  89       9.499 -21.340 -24.854  1.00 90.43           C  
ATOM    619  C   SER B  89       9.937 -21.740 -26.259  1.00 90.43           C  
ATOM    620  CB  SER B  89      10.723 -20.969 -24.016  1.00 90.43           C  
ATOM    621  O   SER B  89       9.975 -20.905 -27.164  1.00 90.43           O  
ATOM    622  OG  SER B  89      10.877 -19.562 -23.947  1.00 90.43           O  
ATOM    623  N   LYS B  90      10.173 -23.100 -26.457  1.00 88.89           N  
ATOM    624  CA  LYS B  90      10.613 -23.628 -27.745  1.00 88.89           C  
ATOM    625  C   LYS B  90       9.431 -23.829 -28.689  1.00 88.89           C  
ATOM    626  CB  LYS B  90      11.364 -24.946 -27.557  1.00 88.89           C  
ATOM    627  O   LYS B  90       9.607 -23.896 -29.907  1.00 88.89           O  
ATOM    628  CG  LYS B  90      12.764 -24.785 -26.984  1.00 88.89           C  
ATOM    629  CD  LYS B  90      13.497 -26.118 -26.913  1.00 88.89           C  
ATOM    630  CE  LYS B  90      14.850 -25.979 -26.228  1.00 88.89           C  
ATOM    631  NZ  LYS B  90      15.462 -27.309 -25.935  1.00 88.89           N  
ATOM    632  N   GLY B  91       8.254 -23.732 -28.137  1.00 90.74           N  
ATOM    633  CA  GLY B  91       7.051 -23.835 -28.948  1.00 90.74           C  
ATOM    634  C   GLY B  91       6.602 -25.266 -29.171  1.00 90.74           C  
ATOM    635  O   GLY B  91       5.729 -25.526 -30.002  1.00 90.74           O  
ATOM    636  N   THR B  92       7.200 -26.144 -28.504  1.00 92.13           N  
ATOM    637  CA  THR B  92       6.814 -27.545 -28.625  1.00 92.13           C  
ATOM    638  C   THR B  92       5.510 -27.814 -27.880  1.00 92.13           C  
ATOM    639  CB  THR B  92       7.917 -28.476 -28.088  1.00 92.13           C  
ATOM    640  O   THR B  92       4.664 -28.575 -28.353  1.00 92.13           O  
ATOM    641  CG2 THR B  92       7.904 -29.819 -28.812  1.00 92.13           C  
ATOM    642  OG1 THR B  92       9.194 -27.855 -28.280  1.00 92.13           O  
ATOM    643  N   LEU B  93       5.298 -27.048 -26.756  1.00 92.20           N  
ATOM    644  CA  LEU B  93       4.084 -27.143 -25.953  1.00 92.20           C  
ATOM    645  C   LEU B  93       3.377 -25.794 -25.875  1.00 92.20           C  
ATOM    646  CB  LEU B  93       4.413 -27.641 -24.543  1.00 92.20           C  
ATOM    647  O   LEU B  93       4.028 -24.747 -25.848  1.00 92.20           O  
ATOM    648  CG  LEU B  93       4.491 -29.158 -24.361  1.00 92.20           C  
ATOM    649  CD1 LEU B  93       5.587 -29.517 -23.364  1.00 92.20           C  
ATOM    650  CD2 LEU B  93       3.145 -29.712 -23.906  1.00 92.20           C  
ATOM    651  N   VAL B  94       2.134 -25.817 -26.099  1.00 91.17           N  
ATOM    652  CA  VAL B  94       1.339 -24.596 -26.010  1.00 91.17           C  
ATOM    653  C   VAL B  94       0.522 -24.603 -24.720  1.00 91.17           C  
ATOM    654  CB  VAL B  94       0.406 -24.437 -27.231  1.00 91.17           C  
ATOM    655  O   VAL B  94      -0.081 -25.619 -24.366  1.00 91.17           O  
ATOM    656  CG1 VAL B  94      -0.486 -23.206 -27.073  1.00 91.17           C  
ATOM    657  CG2 VAL B  94       1.223 -24.346 -28.519  1.00 91.17           C  
ATOM    658  N   GLN B  95       0.643 -23.531 -23.930  1.00 88.21           N  
ATOM    659  CA  GLN B  95      -0.129 -23.347 -22.706  1.00 88.21           C  
ATOM    660  C   GLN B  95      -1.556 -22.904 -23.016  1.00 88.21           C  
ATOM    661  CB  GLN B  95       0.550 -22.326 -21.791  1.00 88.21           C  
ATOM    662  O   GLN B  95      -1.771 -21.818 -23.559  1.00 88.21           O  
ATOM    663  CG  GLN B  95      -0.011 -22.298 -20.376  1.00 88.21           C  
ATOM    664  CD  GLN B  95       0.784 -21.401 -19.447  1.00 88.21           C  
ATOM    665  NE2 GLN B  95       0.507 -21.496 -18.151  1.00 88.21           N  
ATOM    666  OE1 GLN B  95       1.641 -20.630 -19.889  1.00 88.21           O  
ATOM    667  N   THR B  96      -2.586 -23.830 -22.920  1.00 87.01           N  
ATOM    668  CA  THR B  96      -3.969 -23.551 -23.288  1.00 87.01           C  
ATOM    669  C   THR B  96      -4.682 -22.790 -22.175  1.00 87.01           C  
ATOM    670  CB  THR B  96      -4.737 -24.849 -23.600  1.00 87.01           C  
ATOM    671  O   THR B  96      -5.497 -21.905 -22.444  1.00 87.01           O  
ATOM    672  CG2 THR B  96      -4.214 -25.505 -24.873  1.00 87.01           C  
ATOM    673  OG1 THR B  96      -4.582 -25.762 -22.506  1.00 87.01           O  
ATOM    674  N   LYS B  97      -4.223 -23.142 -20.907  1.00 72.85           N  
ATOM    675  CA  LYS B  97      -4.878 -22.514 -19.763  1.00 72.85           C  
ATOM    676  C   LYS B  97      -3.887 -22.271 -18.628  1.00 72.85           C  
ATOM    677  CB  LYS B  97      -6.039 -23.378 -19.269  1.00 72.85           C  
ATOM    678  O   LYS B  97      -3.051 -23.127 -18.333  1.00 72.85           O  
ATOM    679  CG  LYS B  97      -7.239 -22.580 -18.781  1.00 72.85           C  
ATOM    680  CD  LYS B  97      -8.393 -23.492 -18.385  1.00 72.85           C  
ATOM    681  CE  LYS B  97      -9.548 -22.705 -17.781  1.00 72.85           C  
ATOM    682  NZ  LYS B  97     -10.821 -23.487 -17.798  1.00 72.85           N  
ATOM    683  N   GLY B  98      -3.870 -20.904 -17.948  1.00 73.18           N  
ATOM    684  CA  GLY B  98      -3.060 -20.572 -16.787  1.00 73.18           C  
ATOM    685  C   GLY B  98      -1.746 -19.904 -17.146  1.00 73.18           C  
ATOM    686  O   GLY B  98      -1.452 -19.696 -18.325  1.00 73.18           O  
ATOM    687  N   THR B  99      -1.262 -19.193 -16.291  1.00 72.96           N  
ATOM    688  CA  THR B  99       0.006 -18.483 -16.418  1.00 72.96           C  
ATOM    689  C   THR B  99       1.097 -19.176 -15.607  1.00 72.96           C  
ATOM    690  CB  THR B  99      -0.125 -17.018 -15.961  1.00 72.96           C  
ATOM    691  O   THR B  99       0.838 -19.683 -14.513  1.00 72.96           O  
ATOM    692  CG2 THR B  99       1.104 -16.207 -16.358  1.00 72.96           C  
ATOM    693  OG1 THR B  99      -1.285 -16.436 -16.569  1.00 72.96           O  
ATOM    694  N   GLY B 100       2.256 -19.560 -16.321  1.00 68.79           N  
ATOM    695  CA  GLY B 100       3.404 -20.141 -15.643  1.00 68.79           C  
ATOM    696  C   GLY B 100       3.461 -21.653 -15.756  1.00 68.79           C  
ATOM    697  O   GLY B 100       3.011 -22.224 -16.751  1.00 68.79           O  
ATOM    698  N   ALA B 101       4.189 -22.456 -14.909  1.00 70.02           N  
ATOM    699  CA  ALA B 101       4.380 -23.904 -14.879  1.00 70.02           C  
ATOM    700  C   ALA B 101       3.132 -24.611 -14.360  1.00 70.02           C  
ATOM    701  CB  ALA B 101       5.589 -24.264 -14.019  1.00 70.02           C  
ATOM    702  O   ALA B 101       2.976 -25.821 -14.541  1.00 70.02           O  
ATOM    703  N   SER B 102       2.044 -23.853 -13.878  1.00 74.56           N  
ATOM    704  CA  SER B 102       0.858 -24.439 -13.262  1.00 74.56           C  
ATOM    705  C   SER B 102      -0.314 -24.467 -14.237  1.00 74.56           C  
ATOM    706  CB  SER B 102       0.468 -23.663 -12.004  1.00 74.56           C  
ATOM    707  O   SER B 102      -1.442 -24.783 -13.851  1.00 74.56           O  
ATOM    708  OG  SER B 102       1.603 -23.415 -11.192  1.00 74.56           O  
ATOM    709  N   GLY B 103      -0.060 -24.345 -15.500  1.00 80.76           N  
ATOM    710  CA  GLY B 103      -1.150 -24.335 -16.463  1.00 80.76           C  
ATOM    711  C   GLY B 103      -1.287 -25.641 -17.223  1.00 80.76           C  
ATOM    712  O   GLY B 103      -0.762 -26.671 -16.797  1.00 80.76           O  
ATOM    713  N   SER B 104      -2.337 -25.691 -18.158  1.00 86.89           N  
ATOM    714  CA  SER B 104      -2.593 -26.824 -19.041  1.00 86.89           C  
ATOM    715  C   SER B 104      -1.760 -26.733 -20.314  1.00 86.89           C  
ATOM    716  CB  SER B 104      -4.078 -26.901 -19.397  1.00 86.89           C  
ATOM    717  O   SER B 104      -1.587 -25.647 -20.873  1.00 86.89           O  
ATOM    718  OG  SER B 104      -4.872 -27.003 -18.227  1.00 86.89           O  
ATOM    719  N   PHE B 105      -1.010 -27.853 -20.695  1.00 91.91           N  
ATOM    720  CA  PHE B 105      -0.085 -27.843 -21.821  1.00 91.91           C  
ATOM    721  C   PHE B 105      -0.560 -28.786 -22.921  1.00 91.91           C  
ATOM    722  CB  PHE B 105       1.324 -28.237 -21.365  1.00 91.91           C  
ATOM    723  O   PHE B 105      -1.091 -29.862 -22.637  1.00 91.91           O  
ATOM    724  CG  PHE B 105       1.861 -27.382 -20.250  1.00 91.91           C  
ATOM    725  CD1 PHE B 105       2.514 -26.187 -20.524  1.00 91.91           C  
ATOM    726  CD2 PHE B 105       1.714 -27.775 -18.926  1.00 91.91           C  
ATOM    727  CE1 PHE B 105       3.013 -25.393 -19.493  1.00 91.91           C  
ATOM    728  CE2 PHE B 105       2.210 -26.987 -17.890  1.00 91.91           C  
ATOM    729  CZ  PHE B 105       2.860 -25.798 -18.176  1.00 91.91           C  
ATOM    730  N   LYS B 106      -0.531 -28.248 -24.167  1.00 89.34           N  
ATOM    731  CA  LYS B 106      -0.895 -29.009 -25.358  1.00 89.34           C  
ATOM    732  C   LYS B 106       0.246 -29.026 -26.370  1.00 89.34           C  
ATOM    733  CB  LYS B 106      -2.157 -28.430 -26.000  1.00 89.34           C  
ATOM    734  O   LYS B 106       1.071 -28.110 -26.400  1.00 89.34           O  
ATOM    735  CG  LYS B 106      -3.069 -29.475 -26.625  1.00 89.34           C  
ATOM    736  CD  LYS B 106      -4.351 -28.850 -27.160  1.00 89.34           C  
ATOM    737  CE  LYS B 106      -5.233 -29.883 -27.847  1.00 89.34           C  
ATOM    738  NZ  LYS B 106      -6.562 -29.315 -28.224  1.00 89.34           N  
ATOM    739  N   LEU B 107       0.353 -30.198 -27.070  1.00 91.71           N  
ATOM    740  CA  LEU B 107       1.376 -30.323 -28.102  1.00 91.71           C  
ATOM    741  C   LEU B 107       1.062 -29.421 -29.291  1.00 91.71           C  
ATOM    742  CB  LEU B 107       1.494 -31.777 -28.567  1.00 91.71           C  
ATOM    743  O   LEU B 107      -0.084 -29.358 -29.742  1.00 91.71           O  
ATOM    744  CG  LEU B 107       2.879 -32.230 -29.032  1.00 91.71           C  
ATOM    745  CD1 LEU B 107       3.763 -32.549 -27.831  1.00 91.71           C  
ATOM    746  CD2 LEU B 107       2.764 -33.439 -29.955  1.00 91.71           C  
ATOM    747  N   ASN B 108       2.035 -28.652 -29.590  1.00 86.38           N  
ATOM    748  CA  ASN B 108       1.892 -27.799 -30.765  1.00 86.38           C  
ATOM    749  C   ASN B 108       2.133 -28.578 -32.055  1.00 86.38           C  
ATOM    750  CB  ASN B 108       2.845 -26.605 -30.681  1.00 86.38           C  
ATOM    751  O   ASN B 108       3.211 -29.141 -32.254  1.00 86.38           O  
ATOM    752  CG  ASN B 108       2.451 -25.477 -31.613  1.00 86.38           C  
ATOM    753  ND2 ASN B 108       3.238 -24.408 -31.617  1.00 86.38           N  
ATOM    754  OD1 ASN B 108       1.446 -25.565 -32.324  1.00 86.38           O  
ATOM    755  N   LYS B 109       1.178 -29.058 -32.743  1.00 72.29           N  
ATOM    756  CA  LYS B 109       1.189 -29.817 -33.990  1.00 72.29           C  
ATOM    757  C   LYS B 109       2.035 -29.118 -35.051  1.00 72.29           C  
ATOM    758  CB  LYS B 109      -0.236 -30.021 -34.507  1.00 72.29           C  
ATOM    759  O   LYS B 109       2.665 -29.776 -35.882  1.00 72.29           O  
ATOM    760  CG  LYS B 109      -0.499 -31.414 -35.060  1.00 72.29           C  
ATOM    761  CD  LYS B 109      -1.992 -31.690 -35.192  1.00 72.29           C  
ATOM    762  CE  LYS B 109      -2.256 -33.048 -35.827  1.00 72.29           C  
ATOM    763  NZ  LYS B 109      -3.716 -33.362 -35.876  1.00 72.29           N  
ATOM    764  N   LYS B 110       2.149 -27.806 -35.009  1.00 59.65           N  
ATOM    765  CA  LYS B 110       2.889 -27.061 -36.023  1.00 59.65           C  
ATOM    766  C   LYS B 110       4.395 -27.219 -35.832  1.00 59.65           C  
ATOM    767  CB  LYS B 110       2.509 -25.580 -35.987  1.00 59.65           C  
ATOM    768  O   LYS B 110       5.145 -27.302 -36.807  1.00 59.65           O  
ATOM    769  CG  LYS B 110       2.440 -24.925 -37.359  1.00 59.65           C  
ATOM    770  CD  LYS B 110       1.859 -23.519 -37.278  1.00 59.65           C  
ATOM    771  CE  LYS B 110       1.884 -22.825 -38.633  1.00 59.65           C  
ATOM    772  NZ  LYS B 110       0.971 -21.643 -38.666  1.00 59.65           N  
ATOM    773  N   ALA B 111       4.907 -27.251 -34.578  1.00 56.22           N  
ATOM    774  CA  ALA B 111       6.327 -27.361 -34.255  1.00 56.22           C  
ATOM    775  C   ALA B 111       6.777 -28.820 -34.252  1.00 56.22           C  
ATOM    776  CB  ALA B 111       6.617 -26.716 -32.902  1.00 56.22           C  
ATOM    777  O   ALA B 111       7.964 -29.110 -34.423  1.00 56.22           O  
ATOM    778  N   ALA B 112       5.903 -29.757 -34.005  1.00 49.31           N  
ATOM    779  CA  ALA B 112       6.258 -31.168 -33.877  1.00 49.31           C  
ATOM    780  C   ALA B 112       6.607 -31.771 -35.235  1.00 49.31           C  
ATOM    781  CB  ALA B 112       5.115 -31.948 -33.230  1.00 49.31           C  
ATOM    782  O   ALA B 112       7.181 -32.860 -35.308  1.00 49.31           O  
ATOM    783  N   SER B 113       6.083 -31.197 -36.363  1.00 43.22           N  
ATOM    784  CA  SER B 113       6.341 -31.795 -37.669  1.00 43.22           C  
ATOM    785  C   SER B 113       7.800 -31.620 -38.078  1.00 43.22           C  
ATOM    786  CB  SER B 113       5.429 -31.179 -38.731  1.00 43.22           C  
ATOM    787  O   SER B 113       8.132 -31.702 -39.262  1.00 43.22           O  
ATOM    788  OG  SER B 113       4.899 -32.182 -39.581  1.00 43.22           O  
ATOM    789  N   GLY B 114       8.593 -30.869 -37.364  1.00 41.47           N  
ATOM    790  CA  GLY B 114       9.949 -30.772 -37.880  1.00 41.47           C  
ATOM    791  C   GLY B 114      10.643 -32.116 -37.990  1.00 41.47           C  
ATOM    792  O   GLY B 114      11.040 -32.700 -36.980  1.00 41.47           O  
ATOM    793  N   GLU B 115       9.969 -33.172 -38.563  1.00 35.65           N  
ATOM    794  CA  GLU B 115      10.718 -34.384 -38.880  1.00 35.65           C  
ATOM    795  C   GLU B 115      12.025 -34.055 -39.595  1.00 35.65           C  
ATOM    796  CB  GLU B 115       9.873 -35.329 -39.738  1.00 35.65           C  
ATOM    797  O   GLU B 115      12.043 -33.249 -40.528  1.00 35.65           O  
ATOM    798  CG  GLU B 115      10.007 -36.795 -39.352  1.00 35.65           C  
ATOM    799  CD  GLU B 115       8.793 -37.629 -39.731  1.00 35.65           C  
ATOM    800  OE1 GLU B 115       8.783 -38.220 -40.834  1.00 35.65           O  
ATOM    801  OE2 GLU B 115       7.843 -37.690 -38.918  1.00 35.65           O  
ATOM    802  N   ALA B 116      13.114 -34.036 -38.910  1.00 34.95           N  
ATOM    803  CA  ALA B 116      14.435 -34.057 -39.532  1.00 34.95           C  
ATOM    804  C   ALA B 116      14.481 -35.050 -40.689  1.00 34.95           C  
ATOM    805  CB  ALA B 116      15.505 -34.400 -38.497  1.00 34.95           C  
ATOM    806  O   ALA B 116      14.177 -36.232 -40.514  1.00 34.95           O  
ATOM    807  N   LYS B 117      13.949 -34.652 -41.808  1.00 34.50           N  
ATOM    808  CA  LYS B 117      14.158 -35.399 -43.044  1.00 34.50           C  
ATOM    809  C   LYS B 117      15.618 -35.818 -43.192  1.00 34.50           C  
ATOM    810  CB  LYS B 117      13.726 -34.569 -44.254  1.00 34.50           C  
ATOM    811  O   LYS B 117      16.515 -34.973 -43.191  1.00 34.50           O  
ATOM    812  CG  LYS B 117      12.757 -35.286 -45.182  1.00 34.50           C  
ATOM    813  CD  LYS B 117      12.181 -34.340 -46.227  1.00 34.50           C  
ATOM    814  CE  LYS B 117      11.288 -35.075 -47.218  1.00 34.50           C  
ATOM    815  NZ  LYS B 117      10.562 -34.130 -48.118  1.00 34.50           N  
ATOM    816  N   PRO B 118      16.011 -36.975 -42.528  1.00 34.48           N  
ATOM    817  CA  PRO B 118      17.348 -37.469 -42.866  1.00 34.48           C  
ATOM    818  C   PRO B 118      17.619 -37.455 -44.368  1.00 34.48           C  
ATOM    819  CB  PRO B 118      17.341 -38.901 -42.326  1.00 34.48           C  
ATOM    820  O   PRO B 118      16.684 -37.528 -45.169  1.00 34.48           O  
ATOM    821  CG  PRO B 118      15.897 -39.220 -42.105  1.00 34.48           C  
ATOM    822  CD  PRO B 118      15.090 -37.982 -42.372  1.00 34.48           C  
ATOM    823  N   LYS B 119      18.522 -36.651 -44.792  1.00 30.37           N  
ATOM    824  CA  LYS B 119      19.059 -36.580 -46.148  1.00 30.37           C  
ATOM    825  C   LYS B 119      19.445 -37.964 -46.660  1.00 30.37           C  
ATOM    826  CB  LYS B 119      20.269 -35.646 -46.198  1.00 30.37           C  
ATOM    827  O   LYS B 119      20.368 -38.591 -46.135  1.00 30.37           O  
ATOM    828  CG  LYS B 119      19.932 -34.215 -46.591  1.00 30.37           C  
ATOM    829  CD  LYS B 119      21.173 -33.333 -46.609  1.00 30.37           C  
ATOM    830  CE  LYS B 119      20.837 -31.902 -47.006  1.00 30.37           C  
ATOM    831  NZ  LYS B 119      22.005 -30.988 -46.825  1.00 30.37           N  
ATOM    832  N   VAL B 120      18.508 -38.867 -46.776  1.00 31.85           N  
ATOM    833  CA  VAL B 120      18.921 -40.146 -47.344  1.00 31.85           C  
ATOM    834  C   VAL B 120      19.616 -39.916 -48.683  1.00 31.85           C  
ATOM    835  CB  VAL B 120      17.720 -41.101 -47.523  1.00 31.85           C  
ATOM    836  O   VAL B 120      19.104 -39.192 -49.540  1.00 31.85           O  
ATOM    837  CG1 VAL B 120      18.173 -42.431 -48.124  1.00 31.85           C  
ATOM    838  CG2 VAL B 120      17.014 -41.328 -46.187  1.00 31.85           C  
ATOM    839  N   LYS B 121      20.995 -39.975 -48.636  1.00 26.44           N  
ATOM    840  CA  LYS B 121      21.908 -40.066 -49.772  1.00 26.44           C  
ATOM    841  C   LYS B 121      21.472 -41.162 -50.741  1.00 26.44           C  
ATOM    842  CB  LYS B 121      23.337 -40.328 -49.293  1.00 26.44           C  
ATOM    843  O   LYS B 121      21.158 -42.278 -50.323  1.00 26.44           O  
ATOM    844  CG  LYS B 121      24.130 -39.065 -48.993  1.00 26.44           C  
ATOM    845  CD  LYS B 121      25.563 -39.387 -48.591  1.00 26.44           C  
ATOM    846  CE  LYS B 121      26.381 -38.122 -48.368  1.00 26.44           C  
ATOM    847  NZ  LYS B 121      27.748 -38.429 -47.851  1.00 26.44           N  
ATOM    848  N   LYS B 122      20.886 -40.716 -51.834  1.00 29.49           N  
ATOM    849  CA  LYS B 122      20.391 -41.453 -52.994  1.00 29.49           C  
ATOM    850  C   LYS B 122      21.495 -42.301 -53.619  1.00 29.49           C  
ATOM    851  CB  LYS B 122      19.816 -40.491 -54.035  1.00 29.49           C  
ATOM    852  O   LYS B 122      22.461 -41.767 -54.167  1.00 29.49           O  
ATOM    853  CG  LYS B 122      18.343 -40.718 -54.341  1.00 29.49           C  
ATOM    854  CD  LYS B 122      17.799 -39.656 -55.287  1.00 29.49           C  
ATOM    855  CE  LYS B 122      16.348 -39.930 -55.661  1.00 29.49           C  
ATOM    856  NZ  LYS B 122      15.747 -38.791 -56.418  1.00 29.49           N  
ATOM    857  N   ALA B 123      21.944 -43.302 -52.823  1.00 29.38           N  
ATOM    858  CA  ALA B 123      22.982 -44.157 -53.393  1.00 29.38           C  
ATOM    859  C   ALA B 123      22.565 -44.688 -54.762  1.00 29.38           C  
ATOM    860  CB  ALA B 123      23.294 -45.316 -52.449  1.00 29.38           C  
ATOM    861  O   ALA B 123      21.377 -44.899 -55.017  1.00 29.38           O  
ATOM    862  N   GLY B 124      23.484 -44.454 -55.752  1.00 25.50           N  
ATOM    863  CA  GLY B 124      23.553 -44.726 -57.179  1.00 25.50           C  
ATOM    864  C   GLY B 124      23.465 -46.204 -57.510  1.00 25.50           C  
ATOM    865  O   GLY B 124      24.093 -47.032 -56.848  1.00 25.50           O  
ATOM    866  N   GLY B 125      22.313 -46.633 -57.875  1.00 29.42           N  
ATOM    867  CA  GLY B 125      21.921 -47.996 -58.198  1.00 29.42           C  
ATOM    868  C   GLY B 125      22.707 -48.585 -59.355  1.00 29.42           C  
ATOM    869  O   GLY B 125      22.628 -48.090 -60.481  1.00 29.42           O  
ATOM    870  N   THR B 126      24.008 -48.929 -59.062  1.00 24.08           N  
ATOM    871  CA  THR B 126      24.866 -49.385 -60.150  1.00 24.08           C  
ATOM    872  C   THR B 126      24.224 -50.553 -60.893  1.00 24.08           C  
ATOM    873  CB  THR B 126      26.253 -49.804 -59.630  1.00 24.08           C  
ATOM    874  O   THR B 126      23.257 -51.147 -60.410  1.00 24.08           O  
ATOM    875  CG2 THR B 126      27.197 -48.608 -59.555  1.00 24.08           C  
ATOM    876  OG1 THR B 126      26.115 -50.372 -58.321  1.00 24.08           O  
ATOM    877  N   LYS B 127      25.088 -51.289 -61.719  1.00 23.18           N  
ATOM    878  CA  LYS B 127      25.209 -51.758 -63.097  1.00 23.18           C  
ATOM    879  C   LYS B 127      24.614 -53.154 -63.257  1.00 23.18           C  
ATOM    880  CB  LYS B 127      26.673 -51.758 -63.538  1.00 23.18           C  
ATOM    881  O   LYS B 127      23.857 -53.408 -64.196  1.00 23.18           O  
ATOM    882  CG  LYS B 127      26.897 -51.215 -64.941  1.00 23.18           C  
ATOM    883  CD  LYS B 127      28.372 -50.940 -65.205  1.00 23.18           C  
ATOM    884  CE  LYS B 127      28.621 -50.573 -66.662  1.00 23.18           C  
ATOM    885  NZ  LYS B 127      30.002 -50.044 -66.872  1.00 23.18           N  
ATOM    886  N   PRO B 128      25.335 -54.206 -62.699  1.00 25.99           N  
ATOM    887  CA  PRO B 128      25.931 -55.113 -63.684  1.00 25.99           C  
ATOM    888  C   PRO B 128      24.957 -56.185 -64.164  1.00 25.99           C  
ATOM    889  CB  PRO B 128      27.102 -55.740 -62.922  1.00 25.99           C  
ATOM    890  O   PRO B 128      23.857 -56.314 -63.621  1.00 25.99           O  
ATOM    891  CG  PRO B 128      26.744 -55.586 -61.479  1.00 25.99           C  
ATOM    892  CD  PRO B 128      25.459 -54.815 -61.385  1.00 25.99           C  
ATOM    893  N   LYS B 129      25.572 -57.497 -64.282  1.00 22.62           N  
ATOM    894  CA  LYS B 129      25.800 -58.478 -65.340  1.00 22.62           C  
ATOM    895  C   LYS B 129      24.720 -59.556 -65.331  1.00 22.62           C  
ATOM    896  CB  LYS B 129      27.181 -59.118 -65.190  1.00 22.62           C  
ATOM    897  O   LYS B 129      23.962 -59.674 -64.366  1.00 22.62           O  
ATOM    898  CG  LYS B 129      28.275 -58.421 -65.985  1.00 22.62           C  
ATOM    899  CD  LYS B 129      29.615 -59.129 -65.830  1.00 22.62           C  
ATOM    900  CE  LYS B 129      30.650 -58.589 -66.808  1.00 22.62           C  
ATOM    901  NZ  LYS B 129      31.992 -59.208 -66.592  1.00 22.62           N  
ATOM    902  N   LYS B 130      24.968 -60.636 -66.175  1.00 21.82           N  
ATOM    903  CA  LYS B 130      24.287 -61.489 -67.145  1.00 21.82           C  
ATOM    904  C   LYS B 130      23.667 -62.706 -66.465  1.00 21.82           C  
ATOM    905  CB  LYS B 130      25.255 -61.936 -68.240  1.00 21.82           C  
ATOM    906  O   LYS B 130      22.532 -63.083 -66.769  1.00 21.82           O  
ATOM    907  CG  LYS B 130      25.248 -61.046 -69.474  1.00 21.82           C  
ATOM    908  CD  LYS B 130      26.218 -61.552 -70.534  1.00 21.82           C  
ATOM    909  CE  LYS B 130      25.864 -61.021 -71.917  1.00 21.82           C  
ATOM    910  NZ  LYS B 130      26.917 -61.349 -72.923  1.00 21.82           N  
ATOM    911  N   PRO B 131      24.622 -63.517 -65.675  1.00 24.23           N  
ATOM    912  CA  PRO B 131      24.817 -64.752 -66.439  1.00 24.23           C  
ATOM    913  C   PRO B 131      23.626 -65.702 -66.338  1.00 24.23           C  
ATOM    914  CB  PRO B 131      26.064 -65.368 -65.802  1.00 24.23           C  
ATOM    915  O   PRO B 131      22.626 -65.379 -65.692  1.00 24.23           O  
ATOM    916  CG  PRO B 131      26.056 -64.876 -64.390  1.00 24.23           C  
ATOM    917  CD  PRO B 131      24.958 -63.861 -64.246  1.00 24.23           C  
ATOM    918  N   VAL B 132      23.953 -66.862 -65.676  1.00 23.34           N  
ATOM    919  CA  VAL B 132      24.125 -68.175 -66.289  1.00 23.34           C  
ATOM    920  C   VAL B 132      22.878 -69.024 -66.053  1.00 23.34           C  
ATOM    921  CB  VAL B 132      25.375 -68.899 -65.740  1.00 23.34           C  
ATOM    922  O   VAL B 132      22.319 -69.593 -66.993  1.00 23.34           O  
ATOM    923  CG1 VAL B 132      25.693 -70.137 -66.576  1.00 23.34           C  
ATOM    924  CG2 VAL B 132      26.571 -67.949 -65.711  1.00 23.34           C  
ATOM    925  N   GLY B 133      22.934 -69.825 -64.967  1.00 21.50           N  
ATOM    926  CA  GLY B 133      23.212 -71.229 -65.224  1.00 21.50           C  
ATOM    927  C   GLY B 133      21.959 -72.055 -65.445  1.00 21.50           C  
ATOM    928  O   GLY B 133      20.843 -71.541 -65.336  1.00 21.50           O  
ATOM    929  N   ALA B 134      21.953 -73.259 -64.742  1.00 23.60           N  
ATOM    930  CA  ALA B 134      21.943 -74.670 -65.119  1.00 23.60           C  
ATOM    931  C   ALA B 134      20.532 -75.246 -65.052  1.00 23.60           C  
ATOM    932  CB  ALA B 134      22.884 -75.468 -64.219  1.00 23.60           C  
ATOM    933  O   ALA B 134      19.615 -74.600 -64.539  1.00 23.60           O  
ATOM    934  N   ALA B 135      20.503 -76.489 -64.520  1.00 23.50           N  
ATOM    935  CA  ALA B 135      20.232 -77.768 -65.171  1.00 23.50           C  
ATOM    936  C   ALA B 135      18.814 -78.247 -64.871  1.00 23.50           C  
ATOM    937  CB  ALA B 135      21.249 -78.816 -64.726  1.00 23.50           C  
ATOM    938  O   ALA B 135      18.041 -78.528 -65.789  1.00 23.50           O  
ATOM    939  N   LYS B 136      18.709 -79.253 -63.898  1.00 21.82           N  
ATOM    940  CA  LYS B 136      18.420 -80.650 -64.207  1.00 21.82           C  
ATOM    941  C   LYS B 136      16.958 -80.985 -63.926  1.00 21.82           C  
ATOM    942  CB  LYS B 136      19.334 -81.578 -63.404  1.00 21.82           C  
ATOM    943  O   LYS B 136      16.263 -81.526 -64.788  1.00 21.82           O  
ATOM    944  CG  LYS B 136      20.454 -82.204 -64.222  1.00 21.82           C  
ATOM    945  CD  LYS B 136      21.393 -83.025 -63.348  1.00 21.82           C  
ATOM    946  CE  LYS B 136      22.366 -83.844 -64.186  1.00 21.82           C  
ATOM    947  NZ  LYS B 136      23.339 -84.590 -63.334  1.00 21.82           N  
ATOM    948  N   LYS B 137      16.673 -81.647 -62.686  1.00 20.55           N  
ATOM    949  CA  LYS B 137      16.423 -83.085 -62.708  1.00 20.55           C  
ATOM    950  C   LYS B 137      14.926 -83.383 -62.712  1.00 20.55           C  
ATOM    951  CB  LYS B 137      17.090 -83.764 -61.511  1.00 20.55           C  
ATOM    952  O   LYS B 137      14.122 -82.554 -62.282  1.00 20.55           O  
ATOM    953  CG  LYS B 137      17.887 -85.009 -61.871  1.00 20.55           C  
ATOM    954  CD  LYS B 137      18.734 -85.489 -60.699  1.00 20.55           C  
ATOM    955  CE  LYS B 137      19.300 -86.880 -60.949  1.00 20.55           C  
ATOM    956  NZ  LYS B 137      20.350 -87.239 -59.949  1.00 20.55           N  
ATOM    957  N   PRO B 138      14.606 -84.768 -62.770  1.00 24.05           N  
ATOM    958  CA  PRO B 138      13.662 -85.555 -63.567  1.00 24.05           C  
ATOM    959  C   PRO B 138      12.295 -85.689 -62.900  1.00 24.05           C  
ATOM    960  CB  PRO B 138      14.348 -86.918 -63.682  1.00 24.05           C  
ATOM    961  O   PRO B 138      11.265 -85.477 -63.546  1.00 24.05           O  
ATOM    962  CG  PRO B 138      15.266 -86.985 -62.504  1.00 24.05           C  
ATOM    963  CD  PRO B 138      15.142 -85.703 -61.730  1.00 24.05           C  
ATOM    964  N   LYS B 139      12.193 -86.536 -61.676  1.00 20.33           N  
ATOM    965  CA  LYS B 139      11.672 -87.863 -61.994  1.00 20.33           C  
ATOM    966  C   LYS B 139      10.154 -87.908 -61.845  1.00 20.33           C  
ATOM    967  CB  LYS B 139      12.319 -88.921 -61.099  1.00 20.33           C  
ATOM    968  O   LYS B 139       9.545 -86.957 -61.351  1.00 20.33           O  
ATOM    969  CG  LYS B 139      13.530 -89.602 -61.720  1.00 20.33           C  
ATOM    970  CD  LYS B 139      14.104 -90.671 -60.799  1.00 20.33           C  
ATOM    971  CE  LYS B 139      15.232 -91.441 -61.471  1.00 20.33           C  
ATOM    972  NZ  LYS B 139      15.865 -92.421 -60.539  1.00 20.33           N  
ATOM    973  N   LYS B 140       9.633 -89.002 -60.971  1.00 20.21           N  
ATOM    974  CA  LYS B 140       8.937 -90.195 -61.442  1.00 20.21           C  
ATOM    975  C   LYS B 140       7.432 -90.078 -61.217  1.00 20.21           C  
ATOM    976  CB  LYS B 140       9.475 -91.443 -60.741  1.00 20.21           C  
ATOM    977  O   LYS B 140       6.642 -90.302 -62.136  1.00 20.21           O  
ATOM    978  CG  LYS B 140       9.669 -92.637 -61.665  1.00 20.21           C  
ATOM    979  CD  LYS B 140      10.367 -93.788 -60.952  1.00 20.21           C  
ATOM    980  CE  LYS B 140      10.467 -95.019 -61.842  1.00 20.21           C  
ATOM    981  NZ  LYS B 140      11.314 -96.083 -61.223  1.00 20.21           N  
ATOM    982  N   ALA B 141       6.879 -90.796 -60.136  1.00 21.98           N  
ATOM    983  CA  ALA B 141       6.263 -92.090 -60.417  1.00 21.98           C  
ATOM    984  C   ALA B 141       4.742 -91.974 -60.467  1.00 21.98           C  
ATOM    985  CB  ALA B 141       6.681 -93.118 -59.369  1.00 21.98           C  
ATOM    986  O   ALA B 141       4.110 -92.422 -61.427  1.00 21.98           O  
ATOM    987  N   ALA B 142       4.060 -92.411 -59.314  1.00 21.45           N  
ATOM    988  CA  ALA B 142       3.368 -93.698 -59.307  1.00 21.45           C  
ATOM    989  C   ALA B 142       1.893 -93.529 -59.661  1.00 21.45           C  
ATOM    990  CB  ALA B 142       3.511 -94.372 -57.945  1.00 21.45           C  
ATOM    991  O   ALA B 142       1.370 -92.413 -59.652  1.00 21.45           O  
ATOM    992  N   GLY B 143       1.009 -94.609 -59.115  1.00 19.19           N  
ATOM    993  CA  GLY B 143       0.117 -95.573 -59.741  1.00 19.19           C  
ATOM    994  C   GLY B 143      -1.341 -95.158 -59.688  1.00 19.19           C  
ATOM    995  O   GLY B 143      -2.124 -95.509 -60.573  1.00 19.19           O  
ATOM    996  N   GLY B 144      -1.832 -94.742 -58.501  1.00 18.61           N  
ATOM    997  CA  GLY B 144      -2.837 -95.706 -58.083  1.00 18.61           C  
ATOM    998  C   GLY B 144      -4.065 -95.711 -58.973  1.00 18.61           C  
ATOM    999  O   GLY B 144      -4.324 -94.741 -59.688  1.00 18.61           O  
ATOM   1000  N   ALA B 145      -4.922 -96.812 -58.789  1.00 20.50           N  
ATOM   1001  CA  ALA B 145      -5.786 -97.614 -59.650  1.00 20.50           C  
ATOM   1002  C   ALA B 145      -7.104 -96.896 -59.926  1.00 20.50           C  
ATOM   1003  CB  ALA B 145      -6.050 -98.978 -59.018  1.00 20.50           C  
ATOM   1004  O   ALA B 145      -7.315 -95.773 -59.464  1.00 20.50           O  
ATOM   1005  N   THR B 146      -8.285 -97.619 -59.430  1.00 20.33           N  
ATOM   1006  CA  THR B 146      -9.202 -98.330 -60.315  1.00 20.33           C  
ATOM   1007  C   THR B 146     -10.455 -97.498 -60.577  1.00 20.33           C  
ATOM   1008  CB  THR B 146      -9.602 -99.694 -59.724  1.00 20.33           C  
ATOM   1009  O   THR B 146     -10.691 -96.493 -59.903  1.00 20.33           O  
ATOM   1010  CG2 THR B 146      -8.727-100.812 -60.279  1.00 20.33           C  
ATOM   1011  OG1 THR B 146      -9.458 -99.652 -58.299  1.00 20.33           O  
ATOM   1012  N   PRO B 147     -11.727 -98.164 -60.290  1.00 21.92           N  
ATOM   1013  CA  PRO B 147     -12.633 -98.644 -61.336  1.00 21.92           C  
ATOM   1014  C   PRO B 147     -13.866 -97.759 -61.500  1.00 21.92           C  
ATOM   1015  CB  PRO B 147     -13.024-100.042 -60.850  1.00 21.92           C  
ATOM   1016  O   PRO B 147     -14.149 -97.286 -62.604  1.00 21.92           O  
ATOM   1017  CG  PRO B 147     -12.923 -99.970 -59.361  1.00 21.92           C  
ATOM   1018  CD  PRO B 147     -12.386 -98.619 -58.983  1.00 21.92           C  
ATOM   1019  N   LYS B 148     -15.070 -98.182 -60.789  1.00 20.65           N  
ATOM   1020  CA  LYS B 148     -16.074 -98.963 -61.506  1.00 20.65           C  
ATOM   1021  C   LYS B 148     -17.259 -98.092 -61.916  1.00 20.65           C  
ATOM   1022  CB  LYS B 148     -16.556-100.134 -60.649  1.00 20.65           C  
ATOM   1023  O   LYS B 148     -17.659 -98.087 -63.082  1.00 20.65           O  
ATOM   1024  CG  LYS B 148     -15.775-101.421 -60.864  1.00 20.65           C  
ATOM   1025  CD  LYS B 148     -16.357-102.571 -60.051  1.00 20.65           C  
ATOM   1026  CE  LYS B 148     -15.641-103.882 -60.343  1.00 20.65           C  
ATOM   1027  NZ  LYS B 148     -16.035-104.955 -59.382  1.00 20.65           N  
ATOM   1028  N   LYS B 149     -18.491 -98.206 -61.181  1.00 20.10           N  
ATOM   1029  CA  LYS B 149     -19.567 -99.077 -61.647  1.00 20.10           C  
ATOM   1030  C   LYS B 149     -20.675 -98.271 -62.318  1.00 20.10           C  
ATOM   1031  CB  LYS B 149     -20.139 -99.891 -60.486  1.00 20.10           C  
ATOM   1032  O   LYS B 149     -20.728 -97.046 -62.185  1.00 20.10           O  
ATOM   1033  CG  LYS B 149     -19.995-101.396 -60.654  1.00 20.10           C  
ATOM   1034  CD  LYS B 149     -20.414-102.142 -59.395  1.00 20.10           C  
ATOM   1035  CE  LYS B 149     -20.394-103.650 -59.604  1.00 20.10           C  
ATOM   1036  NZ  LYS B 149     -20.696-104.389 -58.342  1.00 20.10           N  
ATOM   1037  N   SER B 150     -22.065 -98.618 -61.959  1.00 21.93           N  
ATOM   1038  CA  SER B 150     -23.098 -99.281 -62.747  1.00 21.93           C  
ATOM   1039  C   SER B 150     -24.127 -98.280 -63.264  1.00 21.93           C  
ATOM   1040  CB  SER B 150     -23.796-100.360 -61.918  1.00 21.93           C  
ATOM   1041  O   SER B 150     -24.163 -97.132 -62.816  1.00 21.93           O  
ATOM   1042  OG  SER B 150     -24.175-101.455 -62.734  1.00 21.93           O  
ATOM   1043  N   ALA B 151     -25.380 -98.824 -63.547  1.00 24.18           N  
ATOM   1044  CA  ALA B 151     -26.189 -98.918 -64.760  1.00 24.18           C  
ATOM   1045  C   ALA B 151     -27.263 -97.835 -64.788  1.00 24.18           C  
ATOM   1046  CB  ALA B 151     -26.828-100.301 -64.867  1.00 24.18           C  
ATOM   1047  O   ALA B 151     -27.396 -97.110 -65.777  1.00 24.18           O  
ATOM   1048  N   LYS B 152     -28.586 -98.154 -64.173  1.00 21.06           N  
ATOM   1049  CA  LYS B 152     -29.685 -98.728 -64.944  1.00 21.06           C  
ATOM   1050  C   LYS B 152     -30.754 -97.680 -65.240  1.00 21.06           C  
ATOM   1051  CB  LYS B 152     -30.304 -99.911 -64.197  1.00 21.06           C  
ATOM   1052  O   LYS B 152     -31.184 -97.530 -66.386  1.00 21.06           O  
ATOM   1053  CG  LYS B 152     -30.533-101.139 -65.066  1.00 21.06           C  
ATOM   1054  CD  LYS B 152     -30.807-102.377 -64.222  1.00 21.06           C  
ATOM   1055  CE  LYS B 152     -31.105-103.592 -65.090  1.00 21.06           C  
ATOM   1056  NZ  LYS B 152     -31.279-104.829 -64.271  1.00 21.06           N  
ATOM   1057  N   LYS B 153     -31.930 -97.574 -64.382  1.00 20.41           N  
ATOM   1058  CA  LYS B 153     -33.232 -98.185 -64.632  1.00 20.41           C  
ATOM   1059  C   LYS B 153     -34.228 -97.158 -65.162  1.00 20.41           C  
ATOM   1060  CB  LYS B 153     -33.775 -98.831 -63.356  1.00 20.41           C  
ATOM   1061  O   LYS B 153     -34.016 -95.951 -65.026  1.00 20.41           O  
ATOM   1062  CG  LYS B 153     -33.453-100.313 -63.228  1.00 20.41           C  
ATOM   1063  CD  LYS B 153     -34.097-100.919 -61.987  1.00 20.41           C  
ATOM   1064  CE  LYS B 153     -33.997-102.439 -61.991  1.00 20.41           C  
ATOM   1065  NZ  LYS B 153     -34.577-103.035 -60.750  1.00 20.41           N  
ATOM   1066  N   THR B 154     -35.625 -97.648 -65.330  1.00 23.35           N  
ATOM   1067  CA  THR B 154     -36.688 -97.679 -66.329  1.00 23.35           C  
ATOM   1068  C   THR B 154     -37.636 -96.497 -66.145  1.00 23.35           C  
ATOM   1069  CB  THR B 154     -37.484 -98.995 -66.258  1.00 23.35           C  
ATOM   1070  O   THR B 154     -38.033 -95.856 -67.120  1.00 23.35           O  
ATOM   1071  CG2 THR B 154     -37.495 -99.704 -67.608  1.00 23.35           C  
ATOM   1072  OG1 THR B 154     -36.884 -99.857 -65.283  1.00 23.35           O  
ATOM   1073  N   PRO B 155     -38.556 -96.445 -65.066  1.00 24.19           N  
ATOM   1074  CA  PRO B 155     -39.849 -97.037 -65.418  1.00 24.19           C  
ATOM   1075  C   PRO B 155     -40.817 -96.022 -66.021  1.00 24.19           C  
ATOM   1076  CB  PRO B 155     -40.372 -97.562 -64.079  1.00 24.19           C  
ATOM   1077  O   PRO B 155     -41.354 -96.246 -67.109  1.00 24.19           O  
ATOM   1078  CG  PRO B 155     -39.748 -96.675 -63.050  1.00 24.19           C  
ATOM   1079  CD  PRO B 155     -38.838 -95.704 -63.746  1.00 24.19           C  
ATOM   1080  N   LYS B 156     -41.946 -95.483 -65.212  1.00 20.54           N  
ATOM   1081  CA  LYS B 156     -43.321 -95.959 -65.090  1.00 20.54           C  
ATOM   1082  C   LYS B 156     -44.307 -94.945 -65.662  1.00 20.54           C  
ATOM   1083  CB  LYS B 156     -43.659 -96.252 -63.627  1.00 20.54           C  
ATOM   1084  O   LYS B 156     -45.190 -95.303 -66.444  1.00 20.54           O  
ATOM   1085  CG  LYS B 156     -43.902 -97.725 -63.331  1.00 20.54           C  
ATOM   1086  CD  LYS B 156     -44.132 -97.965 -61.844  1.00 20.54           C  
ATOM   1087  CE  LYS B 156     -44.574 -99.396 -61.571  1.00 20.54           C  
ATOM   1088  NZ  LYS B 156     -44.723 -99.660 -60.108  1.00 20.54           N  
ATOM   1089  N   LYS B 157     -44.874 -93.847 -65.023  1.00 19.00           N  
ATOM   1090  CA  LYS B 157     -46.152 -94.029 -64.341  1.00 19.00           C  
ATOM   1091  C   LYS B 157     -47.295 -93.408 -65.139  1.00 19.00           C  
ATOM   1092  CB  LYS B 157     -46.103 -93.424 -62.938  1.00 19.00           C  
ATOM   1093  O   LYS B 157     -48.316 -94.056 -65.378  1.00 19.00           O  
ATOM   1094  CG  LYS B 157     -47.098 -94.038 -61.964  1.00 19.00           C  
ATOM   1095  CD  LYS B 157     -46.715 -93.750 -60.518  1.00 19.00           C  
ATOM   1096  CE  LYS B 157     -47.726 -94.338 -59.543  1.00 19.00           C  
ATOM   1097  NZ  LYS B 157     -47.337 -94.088 -58.123  1.00 19.00           N  
ATOM   1098  N   ALA B 158     -48.014 -92.325 -64.726  1.00 20.39           N  
ATOM   1099  CA  ALA B 158     -49.341 -92.444 -64.127  1.00 20.39           C  
ATOM   1100  C   ALA B 158     -50.427 -92.008 -65.107  1.00 20.39           C  
ATOM   1101  CB  ALA B 158     -49.422 -91.618 -62.845  1.00 20.39           C  
ATOM   1102  O   ALA B 158     -50.127 -91.485 -66.182  1.00 20.39           O  
ATOM   1103  N   LYS B 159     -51.518 -91.019 -64.713  1.00 18.24           N  
ATOM   1104  CA  LYS B 159     -52.916 -91.156 -64.316  1.00 18.24           C  
ATOM   1105  C   LYS B 159     -53.846 -90.529 -65.351  1.00 18.24           C  
ATOM   1106  CB  LYS B 159     -53.151 -90.517 -62.946  1.00 18.24           C  
ATOM   1107  O   LYS B 159     -53.388 -89.860 -66.280  1.00 18.24           O  
ATOM   1108  CG  LYS B 159     -53.277 -91.521 -61.809  1.00 18.24           C  
ATOM   1109  CD  LYS B 159     -53.432 -90.824 -60.463  1.00 18.24           C  
ATOM   1110  CE  LYS B 159     -53.775 -91.812 -59.357  1.00 18.24           C  
ATOM   1111  NZ  LYS B 159     -53.864 -91.143 -58.025  1.00 18.24           N  
ATOM   1112  N   LYS B 160     -54.941 -89.589 -64.946  1.00 19.32           N  
ATOM   1113  CA  LYS B 160     -56.384 -89.773 -64.825  1.00 19.32           C  
ATOM   1114  C   LYS B 160     -57.128 -89.036 -65.934  1.00 19.32           C  
ATOM   1115  CB  LYS B 160     -56.874 -89.294 -63.457  1.00 19.32           C  
ATOM   1116  O   LYS B 160     -57.958 -89.625 -66.630  1.00 19.32           O  
ATOM   1117  CG  LYS B 160     -57.667 -90.337 -62.683  1.00 19.32           C  
ATOM   1118  CD  LYS B 160     -57.953 -89.878 -61.259  1.00 19.32           C  
ATOM   1119  CE  LYS B 160     -59.104 -90.659 -60.640  1.00 19.32           C  
ATOM   1120  NZ  LYS B 160     -59.227 -90.396 -59.175  1.00 19.32           N  
ATOM   1121  N   PRO B 161     -58.162 -87.985 -65.568  1.00 21.08           N  
ATOM   1122  CA  PRO B 161     -59.624 -88.087 -65.556  1.00 21.08           C  
ATOM   1123  C   PRO B 161     -60.276 -87.349 -66.723  1.00 21.08           C  
ATOM   1124  CB  PRO B 161     -60.011 -87.446 -64.221  1.00 21.08           C  
ATOM   1125  O   PRO B 161     -61.057 -87.940 -67.473  1.00 21.08           O  
ATOM   1126  CG  PRO B 161     -58.885 -86.515 -63.903  1.00 21.08           C  
ATOM   1127  CD  PRO B 161     -57.837 -86.653 -64.969  1.00 21.08           C  
ATOM   1128  N   ALA B 162     -61.046 -86.078 -66.505  1.00 20.85           N  
ATOM   1129  CA  ALA B 162     -62.478 -85.921 -66.264  1.00 20.85           C  
ATOM   1130  C   ALA B 162     -63.168 -85.270 -67.459  1.00 20.85           C  
ATOM   1131  CB  ALA B 162     -62.718 -85.097 -65.001  1.00 20.85           C  
ATOM   1132  O   ALA B 162     -64.128 -85.820 -68.005  1.00 20.85           O  
ATOM   1133  N   ALA B 163     -63.911 -83.949 -67.311  1.00 21.13           N  
ATOM   1134  CA  ALA B 163     -65.343 -83.723 -67.128  1.00 21.13           C  
ATOM   1135  C   ALA B 163     -65.964 -83.106 -68.378  1.00 21.13           C  
ATOM   1136  CB  ALA B 163     -65.589 -82.826 -65.918  1.00 21.13           C  
ATOM   1137  O   ALA B 163     -65.254 -82.754 -69.323  1.00 21.13           O  
ATOM   1138  N   ALA B 164     -66.844 -81.838 -68.254  1.00 20.72           N  
ATOM   1139  CA  ALA B 164     -68.288 -81.627 -68.300  1.00 20.72           C  
ATOM   1140  C   ALA B 164     -68.699 -80.926 -69.592  1.00 20.72           C  
ATOM   1141  CB  ALA B 164     -68.746 -80.816 -67.090  1.00 20.72           C  
ATOM   1142  O   ALA B 164     -67.847 -80.557 -70.403  1.00 20.72           O  
ATOM   1143  N   THR B 165     -69.564 -79.570 -69.487  1.00 19.22           N  
ATOM   1144  CA  THR B 165     -70.984 -79.292 -69.667  1.00 19.22           C  
ATOM   1145  C   THR B 165     -71.222 -78.501 -70.950  1.00 19.22           C  
ATOM   1146  CB  THR B 165     -71.558 -78.515 -68.468  1.00 19.22           C  
ATOM   1147  O   THR B 165     -72.034 -78.897 -71.788  1.00 19.22           O  
ATOM   1148  CG2 THR B 165     -71.774 -79.433 -67.269  1.00 19.22           C  
ATOM   1149  OG1 THR B 165     -70.645 -77.474 -68.099  1.00 19.22           O  
ATOM   1150  N   VAL B 166     -71.757 -76.996 -70.950  1.00 19.42           N  
ATOM   1151  CA  VAL B 166     -73.129 -76.501 -70.987  1.00 19.42           C  
ATOM   1152  C   VAL B 166     -73.380 -75.772 -72.305  1.00 19.42           C  
ATOM   1153  CB  VAL B 166     -73.427 -75.564 -69.795  1.00 19.42           C  
ATOM   1154  O   VAL B 166     -72.436 -75.422 -73.017  1.00 19.42           O  
ATOM   1155  CG1 VAL B 166     -74.898 -75.151 -69.786  1.00 19.42           C  
ATOM   1156  CG2 VAL B 166     -73.052 -76.242 -68.478  1.00 19.42           C  
ATOM   1157  N   THR B 167     -74.414 -74.582 -72.343  1.00 20.55           N  
ATOM   1158  CA  THR B 167     -75.733 -74.356 -72.924  1.00 20.55           C  
ATOM   1159  C   THR B 167     -75.659 -73.327 -74.049  1.00 20.55           C  
ATOM   1160  CB  THR B 167     -76.740 -73.884 -71.859  1.00 20.55           C  
ATOM   1161  O   THR B 167     -76.186 -73.554 -75.140  1.00 20.55           O  
ATOM   1162  CG2 THR B 167     -77.515 -75.061 -71.275  1.00 20.55           C  
ATOM   1163  OG1 THR B 167     -76.034 -73.221 -70.803  1.00 20.55           O  
ATOM   1164  N   LYS B 168     -75.743 -71.734 -73.943  1.00 19.51           N  
ATOM   1165  CA  LYS B 168     -76.932 -70.892 -73.846  1.00 19.51           C  
ATOM   1166  C   LYS B 168     -77.162 -70.115 -75.138  1.00 19.51           C  
ATOM   1167  CB  LYS B 168     -76.810 -69.925 -72.667  1.00 19.51           C  
ATOM   1168  O   LYS B 168     -76.250 -69.975 -75.956  1.00 19.51           O  
ATOM   1169  CG  LYS B 168     -77.599 -70.346 -71.436  1.00 19.51           C  
ATOM   1170  CD  LYS B 168     -77.477 -69.321 -70.316  1.00 19.51           C  
ATOM   1171  CE  LYS B 168     -78.288 -69.729 -69.093  1.00 19.51           C  
ATOM   1172  NZ  LYS B 168     -78.125 -68.756 -67.972  1.00 19.51           N  
ATOM   1173  N   LYS B 169     -78.136 -68.782 -75.230  1.00 20.99           N  
ATOM   1174  CA  LYS B 169     -79.409 -68.306 -75.764  1.00 20.99           C  
ATOM   1175  C   LYS B 169     -79.191 -67.236 -76.830  1.00 20.99           C  
ATOM   1176  CB  LYS B 169     -80.290 -67.756 -74.642  1.00 20.99           C  
ATOM   1177  O   LYS B 169     -79.683 -67.362 -77.954  1.00 20.99           O  
ATOM   1178  CG  LYS B 169     -81.685 -68.362 -74.598  1.00 20.99           C  
ATOM   1179  CD  LYS B 169     -82.428 -67.964 -73.329  1.00 20.99           C  
ATOM   1180  CE  LYS B 169     -83.837 -68.542 -73.300  1.00 20.99           C  
ATOM   1181  NZ  LYS B 169     -84.535 -68.233 -72.016  1.00 20.99           N  
ATOM   1182  N   VAL B 170     -79.756 -65.612 -76.767  1.00 22.74           N  
ATOM   1183  CA  VAL B 170     -81.017 -64.938 -77.057  1.00 22.74           C  
ATOM   1184  C   VAL B 170     -80.793 -63.848 -78.102  1.00 22.74           C  
ATOM   1185  CB  VAL B 170     -81.644 -64.333 -75.780  1.00 22.74           C  
ATOM   1186  O   VAL B 170     -81.488 -63.802 -79.119  1.00 22.74           O  
ATOM   1187  CG1 VAL B 170     -82.862 -63.480 -76.129  1.00 22.74           C  
ATOM   1188  CG2 VAL B 170     -82.025 -65.438 -74.798  1.00 22.74           C  
ATOM   1189  N   ALA B 171     -80.890 -62.170 -77.937  1.00 22.29           N  
ATOM   1190  CA  ALA B 171     -82.002 -61.231 -77.811  1.00 22.29           C  
ATOM   1191  C   ALA B 171     -81.961 -60.181 -78.917  1.00 22.29           C  
ATOM   1192  CB  ALA B 171     -81.978 -60.557 -76.441  1.00 22.29           C  
ATOM   1193  O   ALA B 171     -82.936 -60.006 -79.652  1.00 22.29           O  
ATOM   1194  N   LYS B 172     -81.856 -58.457 -78.827  1.00 20.52           N  
ATOM   1195  CA  LYS B 172     -82.719 -57.321 -78.517  1.00 20.52           C  
ATOM   1196  C   LYS B 172     -82.625 -56.248 -79.597  1.00 20.52           C  
ATOM   1197  CB  LYS B 172     -82.355 -56.727 -77.155  1.00 20.52           C  
ATOM   1198  O   LYS B 172     -81.687 -56.245 -80.397  1.00 20.52           O  
ATOM   1199  CG  LYS B 172     -83.230 -57.219 -76.011  1.00 20.52           C  
ATOM   1200  CD  LYS B 172     -82.914 -56.489 -74.712  1.00 20.52           C  
ATOM   1201  CE  LYS B 172     -83.850 -56.913 -73.589  1.00 20.52           C  
ATOM   1202  NZ  LYS B 172     -83.517 -56.233 -72.302  1.00 20.52           N  
ATOM   1203  N   SER B 173     -83.300 -54.634 -79.578  1.00 25.15           N  
ATOM   1204  CA  SER B 173     -84.389 -53.725 -79.920  1.00 25.15           C  
ATOM   1205  C   SER B 173     -83.863 -52.456 -80.582  1.00 25.15           C  
ATOM   1206  CB  SER B 173     -85.197 -53.363 -78.674  1.00 25.15           C  
ATOM   1207  O   SER B 173     -84.401 -52.009 -81.597  1.00 25.15           O  
ATOM   1208  OG  SER B 173     -86.177 -54.351 -78.404  1.00 25.15           O  
ATOM   1209  N   PRO B 174     -83.190 -51.106 -80.188  1.00 21.58           N  
ATOM   1210  CA  PRO B 174     -83.765 -49.869 -79.653  1.00 21.58           C  
ATOM   1211  C   PRO B 174     -83.790 -48.738 -80.678  1.00 21.58           C  
ATOM   1212  CB  PRO B 174     -82.838 -49.526 -78.484  1.00 21.58           C  
ATOM   1213  O   PRO B 174     -83.241 -48.881 -81.774  1.00 21.58           O  
ATOM   1214  CG  PRO B 174     -81.524 -50.141 -78.845  1.00 21.58           C  
ATOM   1215  CD  PRO B 174     -81.684 -50.879 -80.143  1.00 21.58           C  
ATOM   1216  N   LYS B 175     -83.184 -47.139 -80.672  1.00 19.96           N  
ATOM   1217  CA  LYS B 175     -83.589 -45.954 -79.920  1.00 19.96           C  
ATOM   1218  C   LYS B 175     -83.573 -44.711 -80.805  1.00 19.96           C  
ATOM   1219  CB  LYS B 175     -82.676 -45.748 -78.711  1.00 19.96           C  
ATOM   1220  O   LYS B 175     -84.557 -43.970 -80.860  1.00 19.96           O  
ATOM   1221  CG  LYS B 175     -83.236 -46.307 -77.411  1.00 19.96           C  
ATOM   1222  CD  LYS B 175     -82.325 -45.997 -76.230  1.00 19.96           C  
ATOM   1223  CE  LYS B 175     -83.010 -46.286 -74.902  1.00 19.96           C  
ATOM   1224  NZ  LYS B 175     -82.086 -46.085 -73.746  1.00 19.96           N  
ATOM   1225  N   LYS B 176     -82.666 -43.495 -81.010  1.00 19.38           N  
ATOM   1226  CA  LYS B 176     -82.621 -42.261 -80.231  1.00 19.38           C  
ATOM   1227  C   LYS B 176     -82.758 -41.037 -81.133  1.00 19.38           C  
ATOM   1228  CB  LYS B 176     -81.322 -42.178 -79.429  1.00 19.38           C  
ATOM   1229  O   LYS B 176     -82.471 -41.106 -82.330  1.00 19.38           O  
ATOM   1230  CG  LYS B 176     -81.473 -41.502 -78.074  1.00 19.38           C  
ATOM   1231  CD  LYS B 176     -80.227 -41.683 -77.217  1.00 19.38           C  
ATOM   1232  CE  LYS B 176     -80.359 -40.970 -75.878  1.00 19.38           C  
ATOM   1233  NZ  LYS B 176     -79.170 -41.204 -75.006  1.00 19.38           N  
ATOM   1234  N   ALA B 177     -82.791 -39.605 -80.839  1.00 25.84           N  
ATOM   1235  CA  ALA B 177     -83.558 -38.398 -80.542  1.00 25.84           C  
ATOM   1236  C   ALA B 177     -83.126 -37.240 -81.436  1.00 25.84           C  
ATOM   1237  CB  ALA B 177     -83.403 -38.017 -79.071  1.00 25.84           C  
ATOM   1238  O   ALA B 177     -83.955 -36.626 -82.112  1.00 25.84           O  
ATOM   1239  N   LYS B 178     -82.202 -35.821 -81.210  1.00 22.46           N  
ATOM   1240  CA  LYS B 178     -82.499 -34.636 -80.410  1.00 22.46           C  
ATOM   1241  C   LYS B 178     -82.222 -33.358 -81.197  1.00 22.46           C  
ATOM   1242  CB  LYS B 178     -81.683 -34.643 -79.117  1.00 22.46           C  
ATOM   1243  O   LYS B 178     -83.091 -32.492 -81.310  1.00 22.46           O  
ATOM   1244  CG  LYS B 178     -82.520 -34.809 -77.857  1.00 22.46           C  
ATOM   1245  CD  LYS B 178     -81.646 -34.922 -76.615  1.00 22.46           C  
ATOM   1246  CE  LYS B 178     -82.483 -35.068 -75.352  1.00 22.46           C  
ATOM   1247  NZ  LYS B 178     -81.630 -35.186 -74.132  1.00 22.46           N  
ATOM   1248  N   VAL B 179     -81.248 -32.098 -81.039  1.00 24.15           N  
ATOM   1249  CA  VAL B 179     -81.326 -30.959 -80.132  1.00 24.15           C  
ATOM   1250  C   VAL B 179     -81.090 -29.664 -80.906  1.00 24.15           C  
ATOM   1251  CB  VAL B 179     -80.306 -31.082 -78.977  1.00 24.15           C  
ATOM   1252  O   VAL B 179     -81.890 -28.729 -80.823  1.00 24.15           O  
ATOM   1253  CG1 VAL B 179     -80.409 -29.884 -78.035  1.00 24.15           C  
ATOM   1254  CG2 VAL B 179     -80.522 -32.387 -78.212  1.00 24.15           C  
ATOM   1255  N   ALA B 180     -80.030 -28.611 -81.001  1.00 21.50           N  
ATOM   1256  CA  ALA B 180     -79.799 -27.435 -80.166  1.00 21.50           C  
ATOM   1257  C   ALA B 180     -79.851 -26.155 -80.994  1.00 21.50           C  
ATOM   1258  CB  ALA B 180     -78.456 -27.547 -79.448  1.00 21.50           C  
ATOM   1259  O   ALA B 180     -79.861 -26.205 -82.226  1.00 21.50           O  
ATOM   1260  N   LYS B 181     -78.976 -24.613 -80.785  1.00 21.88           N  
ATOM   1261  CA  LYS B 181     -79.017 -23.426 -79.935  1.00 21.88           C  
ATOM   1262  C   LYS B 181     -78.572 -22.185 -80.702  1.00 21.88           C  
ATOM   1263  CB  LYS B 181     -78.139 -23.621 -78.698  1.00 21.88           C  
ATOM   1264  O   LYS B 181     -79.277 -21.173 -80.719  1.00 21.88           O  
ATOM   1265  CG  LYS B 181     -78.843 -23.312 -77.385  1.00 21.88           C  
ATOM   1266  CD  LYS B 181     -78.001 -23.733 -76.187  1.00 21.88           C  
ATOM   1267  CE  LYS B 181     -78.541 -23.148 -74.889  1.00 21.88           C  
ATOM   1268  NZ  LYS B 181     -77.809 -23.673 -73.698  1.00 21.88           N  
ATOM   1269  N   PRO B 182     -77.351 -21.231 -80.632  1.00 23.96           N  
ATOM   1270  CA  PRO B 182     -77.087 -20.075 -79.771  1.00 23.96           C  
ATOM   1271  C   PRO B 182     -76.886 -18.784 -80.562  1.00 23.96           C  
ATOM   1272  CB  PRO B 182     -75.805 -20.469 -79.035  1.00 23.96           C  
ATOM   1273  O   PRO B 182     -76.791 -18.818 -81.792  1.00 23.96           O  
ATOM   1274  CG  PRO B 182     -75.115 -21.425 -79.953  1.00 23.96           C  
ATOM   1275  CD  PRO B 182     -75.989 -21.647 -81.155  1.00 23.96           C  
ATOM   1276  N   LYS B 183     -75.824 -17.394 -80.271  1.00 22.37           N  
ATOM   1277  CA  LYS B 183     -75.806 -16.175 -79.468  1.00 22.37           C  
ATOM   1278  C   LYS B 183     -75.190 -15.014 -80.245  1.00 22.37           C  
ATOM   1279  CB  LYS B 183     -75.035 -16.401 -78.166  1.00 22.37           C  
ATOM   1280  O   LYS B 183     -75.782 -13.937 -80.334  1.00 22.37           O  
ATOM   1281  CG  LYS B 183     -75.917 -16.766 -76.981  1.00 22.37           C  
ATOM   1282  CD  LYS B 183     -75.107 -16.883 -75.696  1.00 22.37           C  
ATOM   1283  CE  LYS B 183     -76.007 -16.957 -74.471  1.00 22.37           C  
ATOM   1284  NZ  LYS B 183     -75.229 -17.239 -73.227  1.00 22.37           N  
ATOM   1285  N   LYS B 184     -73.746 -14.279 -80.333  1.00 21.98           N  
ATOM   1286  CA  LYS B 184     -73.048 -13.338 -79.462  1.00 21.98           C  
ATOM   1287  C   LYS B 184     -72.736 -12.037 -80.195  1.00 21.98           C  
ATOM   1288  CB  LYS B 184     -71.757 -13.959 -78.925  1.00 21.98           C  
ATOM   1289  O   LYS B 184     -72.722 -12.000 -81.427  1.00 21.98           O  
ATOM   1290  CG  LYS B 184     -71.580 -13.815 -77.421  1.00 21.98           C  
ATOM   1291  CD  LYS B 184     -70.370 -14.596 -76.924  1.00 21.98           C  
ATOM   1292  CE  LYS B 184     -70.169 -14.422 -75.424  1.00 21.98           C  
ATOM   1293  NZ  LYS B 184     -69.010 -15.221 -74.924  1.00 21.98           N  
ATOM   1294  N   ALA B 185     -72.029 -10.808 -79.702  1.00 27.98           N  
ATOM   1295  CA  ALA B 185     -72.155  -9.431 -79.229  1.00 27.98           C  
ATOM   1296  C   ALA B 185     -71.282  -8.487 -80.050  1.00 27.98           C  
ATOM   1297  CB  ALA B 185     -71.786  -9.341 -77.750  1.00 27.98           C  
ATOM   1298  O   ALA B 185     -71.634  -8.128 -81.176  1.00 27.98           O  
ATOM   1299  N   ALA B 186     -70.047  -7.577 -79.627  1.00 25.38           N  
ATOM   1300  CA  ALA B 186     -69.924  -6.264 -79.000  1.00 25.38           C  
ATOM   1301  C   ALA B 186     -69.016  -5.348 -79.816  1.00 25.38           C  
ATOM   1302  CB  ALA B 186     -69.393  -6.403 -77.575  1.00 25.38           C  
ATOM   1303  O   ALA B 186     -69.389  -4.216 -80.133  1.00 25.38           O  
ATOM   1304  N   LYS B 187     -67.406  -4.970 -79.708  1.00 22.63           N  
ATOM   1305  CA  LYS B 187     -66.603  -4.101 -78.854  1.00 22.63           C  
ATOM   1306  C   LYS B 187     -65.805  -3.099 -79.683  1.00 22.63           C  
ATOM   1307  CB  LYS B 187     -65.658  -4.929 -77.981  1.00 22.63           C  
ATOM   1308  O   LYS B 187     -64.964  -3.489 -80.496  1.00 22.63           O  
ATOM   1309  CG  LYS B 187     -65.772  -4.635 -76.493  1.00 22.63           C  
ATOM   1310  CD  LYS B 187     -64.985  -5.640 -75.662  1.00 22.63           C  
ATOM   1311  CE  LYS B 187     -64.951  -5.247 -74.192  1.00 22.63           C  
ATOM   1312  NZ  LYS B 187     -64.283  -6.289 -73.355  1.00 22.63           N  
ATOM   1313  N   SER B 188     -66.002  -1.605 -79.962  1.00 26.77           N  
ATOM   1314  CA  SER B 188     -65.499  -0.772 -81.050  1.00 26.77           C  
ATOM   1315  C   SER B 188     -64.198  -0.079 -80.661  1.00 26.77           C  
ATOM   1316  CB  SER B 188     -66.542   0.272 -81.453  1.00 26.77           C  
ATOM   1317  O   SER B 188     -63.699   0.776 -81.396  1.00 26.77           O  
ATOM   1318  OG  SER B 188     -67.620  -0.334 -82.144  1.00 26.77           O  
ATOM   1319  N   ALA B 189     -63.354  -0.074 -79.665  1.00 24.76           N  
ATOM   1320  CA  ALA B 189     -63.026   0.961 -78.688  1.00 24.76           C  
ATOM   1321  C   ALA B 189     -61.952   1.902 -79.224  1.00 24.76           C  
ATOM   1322  CB  ALA B 189     -62.568   0.328 -77.376  1.00 24.76           C  
ATOM   1323  O   ALA B 189     -62.122   3.124 -79.205  1.00 24.76           O  
ATOM   1324  N   ALA B 190     -60.504   2.032 -79.000  1.00 25.33           N  
ATOM   1325  CA  ALA B 190     -59.891   2.813 -77.928  1.00 25.33           C  
ATOM   1326  C   ALA B 190     -59.144   4.020 -78.488  1.00 25.33           C  
ATOM   1327  CB  ALA B 190     -58.945   1.939 -77.108  1.00 25.33           C  
ATOM   1328  O   ALA B 190     -58.855   4.079 -79.686  1.00 25.33           O  
ATOM   1329  N   LYS B 191     -58.580   5.152 -77.635  1.00 22.32           N  
ATOM   1330  CA  LYS B 191     -58.370   6.551 -77.277  1.00 22.32           C  
ATOM   1331  C   LYS B 191     -56.972   7.017 -77.675  1.00 22.32           C  
ATOM   1332  CB  LYS B 191     -58.585   6.760 -75.777  1.00 22.32           C  
ATOM   1333  O   LYS B 191     -56.797   8.145 -78.140  1.00 22.32           O  
ATOM   1334  CG  LYS B 191     -59.472   7.949 -75.438  1.00 22.32           C  
ATOM   1335  CD  LYS B 191     -59.859   7.955 -73.965  1.00 22.32           C  
ATOM   1336  CE  LYS B 191     -60.679   9.187 -73.607  1.00 22.32           C  
ATOM   1337  NZ  LYS B 191     -61.058   9.200 -72.162  1.00 22.32           N  
ATOM   1338  N   ALA B 192     -55.767   6.465 -77.441  1.00 26.51           N  
ATOM   1339  CA  ALA B 192     -54.920   7.063 -76.412  1.00 26.51           C  
ATOM   1340  C   ALA B 192     -54.118   8.234 -76.973  1.00 26.51           C  
ATOM   1341  CB  ALA B 192     -53.982   6.015 -75.819  1.00 26.51           C  
ATOM   1342  O   ALA B 192     -54.039   8.413 -78.191  1.00 26.51           O  
ATOM   1343  N   VAL B 193     -53.091   8.866 -76.130  1.00 24.35           N  
ATOM   1344  CA  VAL B 193     -52.645  10.127 -75.547  1.00 24.35           C  
ATOM   1345  C   VAL B 193     -51.436  10.653 -76.317  1.00 24.35           C  
ATOM   1346  CB  VAL B 193     -52.294   9.967 -74.050  1.00 24.35           C  
ATOM   1347  O   VAL B 193     -51.368  11.841 -76.642  1.00 24.35           O  
ATOM   1348  CG1 VAL B 193     -52.104  11.333 -73.392  1.00 24.35           C  
ATOM   1349  CG2 VAL B 193     -53.381   9.170 -73.331  1.00 24.35           C  
ATOM   1350  N   LYS B 194     -50.338   9.930 -76.802  1.00 22.76           N  
ATOM   1351  CA  LYS B 194     -49.112  10.000 -76.012  1.00 22.76           C  
ATOM   1352  C   LYS B 194     -48.271  11.210 -76.408  1.00 22.76           C  
ATOM   1353  CB  LYS B 194     -48.295   8.717 -76.175  1.00 22.76           C  
ATOM   1354  O   LYS B 194     -48.565  11.879 -77.401  1.00 22.76           O  
ATOM   1355  CG  LYS B 194     -47.893   8.068 -74.859  1.00 22.76           C  
ATOM   1356  CD  LYS B 194     -47.285   6.689 -75.079  1.00 22.76           C  
ATOM   1357  CE  LYS B 194     -46.657   6.143 -73.803  1.00 22.76           C  
ATOM   1358  NZ  LYS B 194     -46.231   4.721 -73.960  1.00 22.76           N  
ATOM   1359  N   PRO B 195     -46.950  11.045 -76.764  1.00 24.56           N  
ATOM   1360  CA  PRO B 195     -45.756  11.239 -75.937  1.00 24.56           C  
ATOM   1361  C   PRO B 195     -44.972  12.492 -76.318  1.00 24.56           C  
ATOM   1362  CB  PRO B 195     -44.933   9.976 -76.206  1.00 24.56           C  
ATOM   1363  O   PRO B 195     -45.323  13.175 -77.284  1.00 24.56           O  
ATOM   1364  CG  PRO B 195     -45.344   9.536 -77.574  1.00 24.56           C  
ATOM   1365  CD  PRO B 195     -46.457  10.426 -78.047  1.00 24.56           C  
ATOM   1366  N   LYS B 196     -43.706  12.423 -76.788  1.00 22.01           N  
ATOM   1367  CA  LYS B 196     -42.421  12.614 -76.122  1.00 22.01           C  
ATOM   1368  C   LYS B 196     -41.713  13.863 -76.641  1.00 22.01           C  
ATOM   1369  CB  LYS B 196     -41.528  11.388 -76.316  1.00 22.01           C  
ATOM   1370  O   LYS B 196     -42.152  14.470 -77.621  1.00 22.01           O  
ATOM   1371  CG  LYS B 196     -41.121  10.707 -75.017  1.00 22.01           C  
ATOM   1372  CD  LYS B 196     -40.351   9.419 -75.278  1.00 22.01           C  
ATOM   1373  CE  LYS B 196     -39.899   8.764 -73.980  1.00 22.01           C  
ATOM   1374  NZ  LYS B 196     -39.217   7.458 -74.227  1.00 22.01           N  
ATOM   1375  N   ALA B 197     -40.509  13.801 -77.050  1.00 23.90           N  
ATOM   1376  CA  ALA B 197     -39.231  14.203 -76.467  1.00 23.90           C  
ATOM   1377  C   ALA B 197     -38.669  15.433 -77.173  1.00 23.90           C  
ATOM   1378  CB  ALA B 197     -38.231  13.051 -76.532  1.00 23.90           C  
ATOM   1379  O   ALA B 197     -39.175  15.840 -78.222  1.00 23.90           O  
ATOM   1380  N   ALA B 198     -37.364  15.529 -77.321  1.00 24.57           N  
ATOM   1381  CA  ALA B 198     -36.258  16.323 -76.790  1.00 24.57           C  
ATOM   1382  C   ALA B 198     -35.740  17.309 -77.833  1.00 24.57           C  
ATOM   1383  CB  ALA B 198     -35.129  15.411 -76.316  1.00 24.57           C  
ATOM   1384  O   ALA B 198     -35.721  18.519 -77.597  1.00 24.57           O  
ATOM   1385  N   LYS B 199     -34.593  16.997 -78.559  1.00 22.81           N  
ATOM   1386  CA  LYS B 199     -33.260  17.500 -78.242  1.00 22.81           C  
ATOM   1387  C   LYS B 199     -32.860  18.631 -79.186  1.00 22.81           C  
ATOM   1388  CB  LYS B 199     -32.230  16.371 -78.310  1.00 22.81           C  
ATOM   1389  O   LYS B 199     -33.483  18.823 -80.232  1.00 22.81           O  
ATOM   1390  CG  LYS B 199     -31.506  16.114 -76.997  1.00 22.81           C  
ATOM   1391  CD  LYS B 199     -30.635  14.867 -77.074  1.00 22.81           C  
ATOM   1392  CE  LYS B 199     -29.730  14.739 -75.855  1.00 22.81           C  
ATOM   1393  NZ  LYS B 199     -28.935  13.476 -75.886  1.00 22.81           N  
ATOM   1394  N   PRO B 200     -31.479  18.865 -79.400  1.00 25.99           N  
ATOM   1395  CA  PRO B 200     -30.503  19.926 -79.142  1.00 25.99           C  
ATOM   1396  C   PRO B 200     -30.176  20.743 -80.389  1.00 25.99           C  
ATOM   1397  CB  PRO B 200     -29.271  19.160 -78.653  1.00 25.99           C  
ATOM   1398  O   PRO B 200     -30.711  21.840 -80.571  1.00 25.99           O  
ATOM   1399  CG  PRO B 200     -29.378  17.814 -79.295  1.00 25.99           C  
ATOM   1400  CD  PRO B 200     -30.676  17.747 -80.047  1.00 25.99           C  
ATOM   1401  N   LYS B 201     -28.889  20.587 -81.024  1.00 23.42           N  
ATOM   1402  CA  LYS B 201     -27.702  21.403 -80.785  1.00 23.42           C  
ATOM   1403  C   LYS B 201     -27.367  22.256 -82.005  1.00 23.42           C  
ATOM   1404  CB  LYS B 201     -26.508  20.520 -80.419  1.00 23.42           C  
ATOM   1405  O   LYS B 201     -27.213  23.474 -81.894  1.00 23.42           O  
ATOM   1406  CG  LYS B 201     -26.433  20.161 -78.943  1.00 23.42           C  
ATOM   1407  CD  LYS B 201     -25.053  19.637 -78.564  1.00 23.42           C  
ATOM   1408  CE  LYS B 201     -24.971  19.295 -77.083  1.00 23.42           C  
ATOM   1409  NZ  LYS B 201     -23.633  18.743 -76.715  1.00 23.42           N  
ATOM   1410  N   VAL B 202     -26.447  21.784 -82.933  1.00 25.66           N  
ATOM   1411  CA  VAL B 202     -25.028  22.119 -82.990  1.00 25.66           C  
ATOM   1412  C   VAL B 202     -24.800  23.232 -84.010  1.00 25.66           C  
ATOM   1413  CB  VAL B 202     -24.167  20.886 -83.346  1.00 25.66           C  
ATOM   1414  O   VAL B 202     -25.658  23.490 -84.858  1.00 25.66           O  
ATOM   1415  CG1 VAL B 202     -22.691  21.267 -83.441  1.00 25.66           C  
ATOM   1416  CG2 VAL B 202     -24.371  19.778 -82.313  1.00 25.66           C  
ATOM   1417  N   VAL B 203     -23.509  23.463 -84.517  1.00 25.51           N  
ATOM   1418  CA  VAL B 203     -22.490  24.494 -84.348  1.00 25.51           C  
ATOM   1419  C   VAL B 203     -22.406  25.349 -85.611  1.00 25.51           C  
ATOM   1420  CB  VAL B 203     -21.109  23.879 -84.027  1.00 25.51           C  
ATOM   1421  O   VAL B 203     -22.502  26.576 -85.544  1.00 25.51           O  
ATOM   1422  CG1 VAL B 203     -20.096  24.973 -83.693  1.00 25.51           C  
ATOM   1423  CG2 VAL B 203     -21.224  22.883 -82.875  1.00 25.51           C  
ATOM   1424  N   LYS B 204     -21.578  24.922 -86.654  1.00 23.94           N  
ATOM   1425  CA  LYS B 204     -20.241  25.468 -86.871  1.00 23.94           C  
ATOM   1426  C   LYS B 204     -20.274  26.616 -87.876  1.00 23.94           C  
ATOM   1427  CB  LYS B 204     -19.287  24.375 -87.355  1.00 23.94           C  
ATOM   1428  O   LYS B 204     -21.254  26.783 -88.605  1.00 23.94           O  
ATOM   1429  CG  LYS B 204     -18.111  24.123 -86.422  1.00 23.94           C  
ATOM   1430  CD  LYS B 204     -17.326  22.884 -86.834  1.00 23.94           C  
ATOM   1431  CE  LYS B 204     -16.070  22.711 -85.991  1.00 23.94           C  
ATOM   1432  NZ  LYS B 204     -15.375  21.424 -86.290  1.00 23.94           N  
ATOM   1433  N   PRO B 205     -19.106  26.737 -88.722  1.00 26.69           N  
ATOM   1434  CA  PRO B 205     -18.176  27.859 -88.874  1.00 26.69           C  
ATOM   1435  C   PRO B 205     -18.577  28.809 -90.000  1.00 26.69           C  
ATOM   1436  CB  PRO B 205     -16.844  27.173 -89.186  1.00 26.69           C  
ATOM   1437  O   PRO B 205     -19.498  28.512 -90.765  1.00 26.69           O  
ATOM   1438  CG  PRO B 205     -17.223  25.862 -89.795  1.00 26.69           C  
ATOM   1439  CD  PRO B 205     -18.719  25.736 -89.764  1.00 26.69           C  
ATOM   1440  N   LYS B 206     -17.558  29.319 -90.856  1.00 27.12           N  
ATOM   1441  CA  LYS B 206     -17.043  30.682 -90.939  1.00 27.12           C  
ATOM   1442  C   LYS B 206     -17.454  31.347 -92.250  1.00 27.12           C  
ATOM   1443  CB  LYS B 206     -15.519  30.690 -90.804  1.00 27.12           C  
ATOM   1444  O   LYS B 206     -18.302  32.242 -92.259  1.00 27.12           O  
ATOM   1445  CG  LYS B 206     -15.018  31.249 -89.480  1.00 27.12           C  
ATOM   1446  CD  LYS B 206     -13.498  31.195 -89.390  1.00 27.12           C  
ATOM   1447  CE  LYS B 206     -12.981  31.972 -88.187  1.00 27.12           C  
ATOM   1448  NZ  LYS B 206     -11.508  31.799 -88.008  1.00 27.12           N  
ATOM   1449  N   LYS B 207     -16.471  31.239 -93.343  1.00 27.26           N  
ATOM   1450  CA  LYS B 207     -15.660  32.386 -93.743  1.00 27.26           C  
ATOM   1451  C   LYS B 207     -16.190  33.011 -95.031  1.00 27.26           C  
ATOM   1452  CB  LYS B 207     -14.199  31.973 -93.924  1.00 27.26           C  
ATOM   1453  O   LYS B 207     -16.925  32.368 -95.782  1.00 27.26           O  
ATOM   1454  CG  LYS B 207     -13.198  33.014 -93.444  1.00 27.26           C  
ATOM   1455  CD  LYS B 207     -11.780  32.459 -93.423  1.00 27.26           C  
ATOM   1456  CE  LYS B 207     -10.767  33.523 -93.021  1.00 27.26           C  
ATOM   1457  NZ  LYS B 207      -9.387  32.962 -92.913  1.00 27.26           N  
ATOM   1458  N   ALA B 208     -15.689  34.212 -95.499  1.00 32.40           N  
ATOM   1459  CA  ALA B 208     -16.075  35.451 -96.170  1.00 32.40           C  
ATOM   1460  C   ALA B 208     -15.847  35.353 -97.676  1.00 32.40           C  
ATOM   1461  CB  ALA B 208     -15.299  36.632 -95.593  1.00 32.40           C  
ATOM   1462  O   ALA B 208     -16.748  35.642 -98.466  1.00 32.40           O  
ATOM   1463  N   ALA B 209     -14.576  34.973 -98.117  1.00 34.64           N  
ATOM   1464  CA  ALA B 209     -13.808  36.093 -98.656  1.00 34.64           C  
ATOM   1465  C   ALA B 209     -14.063  36.265-100.150  1.00 34.64           C  
ATOM   1466  CB  ALA B 209     -12.318  35.892 -98.393  1.00 34.64           C  
ATOM   1467  O   ALA B 209     -13.731  37.303-100.728  1.00 34.64           O  
ATOM   1468  N   PRO B 210     -14.455  35.512-101.065  1.00 32.13           N  
ATOM   1469  CA  PRO B 210     -13.225  35.574-101.858  1.00 32.13           C  
ATOM   1470  C   PRO B 210     -12.742  37.004-102.088  1.00 32.13           C  
ATOM   1471  CB  PRO B 210     -13.624  34.913-103.180  1.00 32.13           C  
ATOM   1472  O   PRO B 210     -13.527  37.949-101.981  1.00 32.13           O  
ATOM   1473  CG  PRO B 210     -15.110  35.056-103.245  1.00 32.13           C  
ATOM   1474  CD  PRO B 210     -15.581  35.721-101.983  1.00 32.13           C  
ATOM   1475  N   LYS B 211     -11.475  37.543-102.266  1.00 29.10           N  
ATOM   1476  CA  LYS B 211     -10.889  38.791-101.787  1.00 29.10           C  
ATOM   1477  C   LYS B 211     -11.678  39.997-102.288  1.00 29.10           C  
ATOM   1478  CB  LYS B 211      -9.428  38.901-102.225  1.00 29.10           C  
ATOM   1479  O   LYS B 211     -12.077  40.856-101.499  1.00 29.10           O  
ATOM   1480  CG  LYS B 211      -8.429  38.436-101.175  1.00 29.10           C  
ATOM   1481  CD  LYS B 211      -6.993  38.654-101.634  1.00 29.10           C  
ATOM   1482  CE  LYS B 211      -6.001  38.396-100.509  1.00 29.10           C  
ATOM   1483  NZ  LYS B 211      -4.589  38.557-100.968  1.00 29.10           N  
ATOM   1484  N   LYS B 212     -11.217  40.487-103.542  1.00 29.06           N  
ATOM   1485  CA  LYS B 212     -10.250  41.581-103.522  1.00 29.06           C  
ATOM   1486  C   LYS B 212     -10.949  42.931-103.390  1.00 29.06           C  
ATOM   1487  CB  LYS B 212      -9.387  41.559-104.785  1.00 29.06           C  
ATOM   1488  O   LYS B 212     -12.119  43.068-103.754  1.00 29.06           O  
ATOM   1489  CG  LYS B 212      -7.899  41.394-104.515  1.00 29.06           C  
ATOM   1490  CD  LYS B 212      -7.111  41.228-105.808  1.00 29.06           C  
ATOM   1491  CE  LYS B 212      -5.615  41.127-105.543  1.00 29.06           C  
ATOM   1492  NZ  LYS B 212      -4.843  40.912-106.803  1.00 29.06           N  
ATOM   1493  N   LYS B 213     -10.228  44.230-103.615  1.00 26.86           N  
ATOM   1494  CA  LYS B 213     -10.548  45.523-103.017  1.00 26.86           C  
ATOM   1495  C   LYS B 213     -11.868  46.068-103.557  1.00 26.86           C  
ATOM   1496  CB  LYS B 213      -9.423  46.527-103.274  1.00 26.86           C  
ATOM   1497  O   LYS B 213     -12.157  45.939-104.748  1.00 26.86           O  
ATOM   1498  CG  LYS B 213      -8.530  46.778-102.067  1.00 26.86           C  
ATOM   1499  CD  LYS B 213      -7.401  47.745-102.399  1.00 26.86           C  
ATOM   1500  CE  LYS B 213      -6.526  48.023-101.184  1.00 26.86           C  
ATOM   1501  NZ  LYS B 213      -5.409  48.960-101.508  1.00 26.86           N  
TER    1502      LYS B 213                                                      
ATOM   1503  N   MET C   1     -48.928  12.546  13.077  1.00 36.28           N  
ATOM   1504  CA  MET C   1     -48.750  11.506  14.086  1.00 36.28           C  
ATOM   1505  C   MET C   1     -47.333  10.943  14.043  1.00 36.28           C  
ATOM   1506  CB  MET C   1     -49.766  10.381  13.885  1.00 36.28           C  
ATOM   1507  O   MET C   1     -46.899  10.422  13.014  1.00 36.28           O  
ATOM   1508  CG  MET C   1     -50.987  10.490  14.784  1.00 36.28           C  
ATOM   1509  SD  MET C   1     -52.097   9.036  14.641  1.00 36.28           S  
ATOM   1510  CE  MET C   1     -53.048   9.207  16.177  1.00 36.28           C  
ATOM   1511  N   ALA C   2     -46.385  11.762  14.528  1.00 51.09           N  
ATOM   1512  CA  ALA C   2     -44.931  11.638  14.478  1.00 51.09           C  
ATOM   1513  C   ALA C   2     -44.474  10.301  15.056  1.00 51.09           C  
ATOM   1514  CB  ALA C   2     -44.272  12.792  15.231  1.00 51.09           C  
ATOM   1515  O   ALA C   2     -44.972   9.865  16.096  1.00 51.09           O  
ATOM   1516  N   THR C   3     -44.332   9.339  14.124  1.00 53.22           N  
ATOM   1517  CA  THR C   3     -43.876   7.977  14.379  1.00 53.22           C  
ATOM   1518  C   THR C   3     -42.604   7.981  15.222  1.00 53.22           C  
ATOM   1519  CB  THR C   3     -43.620   7.218  13.064  1.00 53.22           C  
ATOM   1520  O   THR C   3     -41.644   8.687  14.904  1.00 53.22           O  
ATOM   1521  CG2 THR C   3     -44.931   6.777  12.420  1.00 53.22           C  
ATOM   1522  OG1 THR C   3     -42.918   8.074  12.154  1.00 53.22           O  
ATOM   1523  N   PRO C   4     -42.689   7.817  16.592  1.00 48.22           N  
ATOM   1524  CA  PRO C   4     -41.583   7.776  17.552  1.00 48.22           C  
ATOM   1525  C   PRO C   4     -40.460   6.837  17.119  1.00 48.22           C  
ATOM   1526  CB  PRO C   4     -42.249   7.274  18.836  1.00 48.22           C  
ATOM   1527  O   PRO C   4     -40.714   5.833  16.448  1.00 48.22           O  
ATOM   1528  CG  PRO C   4     -43.461   6.531  18.373  1.00 48.22           C  
ATOM   1529  CD  PRO C   4     -43.663   6.813  16.912  1.00 48.22           C  
ATOM   1530  N   LEU C   5     -39.356   7.380  16.704  1.00 57.16           N  
ATOM   1531  CA  LEU C   5     -38.130   6.666  16.366  1.00 57.16           C  
ATOM   1532  C   LEU C   5     -37.822   5.592  17.405  1.00 57.16           C  
ATOM   1533  CB  LEU C   5     -36.954   7.640  16.258  1.00 57.16           C  
ATOM   1534  O   LEU C   5     -38.021   5.807  18.603  1.00 57.16           O  
ATOM   1535  CG  LEU C   5     -36.922   8.529  15.014  1.00 57.16           C  
ATOM   1536  CD1 LEU C   5     -35.949   9.686  15.214  1.00 57.16           C  
ATOM   1537  CD2 LEU C   5     -36.543   7.712  13.783  1.00 57.16           C  
ATOM   1538  N   PRO C   6     -37.847   4.341  17.063  1.00 56.28           N  
ATOM   1539  CA  PRO C   6     -37.580   3.203  17.947  1.00 56.28           C  
ATOM   1540  C   PRO C   6     -36.279   3.358  18.730  1.00 56.28           C  
ATOM   1541  CB  PRO C   6     -37.499   2.018  16.981  1.00 56.28           C  
ATOM   1542  O   PRO C   6     -35.365   4.057  18.285  1.00 56.28           O  
ATOM   1543  CG  PRO C   6     -37.227   2.632  15.646  1.00 56.28           C  
ATOM   1544  CD  PRO C   6     -37.520   4.102  15.727  1.00 56.28           C  
ATOM   1545  N   PRO C   7     -36.306   3.173  20.051  1.00 51.90           N  
ATOM   1546  CA  PRO C   7     -35.141   3.272  20.934  1.00 51.90           C  
ATOM   1547  C   PRO C   7     -33.980   2.390  20.480  1.00 51.90           C  
ATOM   1548  CB  PRO C   7     -35.684   2.806  22.287  1.00 51.90           C  
ATOM   1549  O   PRO C   7     -34.196   1.375  19.812  1.00 51.90           O  
ATOM   1550  CG  PRO C   7     -36.899   2.001  21.955  1.00 51.90           C  
ATOM   1551  CD  PRO C   7     -37.338   2.353  20.562  1.00 51.90           C  
ATOM   1552  N   PRO C   8     -32.927   2.921  20.332  1.00 53.66           N  
ATOM   1553  CA  PRO C   8     -31.736   2.198  19.881  1.00 53.66           C  
ATOM   1554  C   PRO C   8     -31.544   0.867  20.605  1.00 53.66           C  
ATOM   1555  CB  PRO C   8     -30.593   3.164  20.203  1.00 53.66           C  
ATOM   1556  O   PRO C   8     -32.002   0.706  21.740  1.00 53.66           O  
ATOM   1557  CG  PRO C   8     -31.159   4.099  21.223  1.00 53.66           C  
ATOM   1558  CD  PRO C   8     -32.653   3.943  21.235  1.00 53.66           C  
ATOM   1559  N   SER C   9     -31.348  -0.193  19.941  1.00 61.85           N  
ATOM   1560  CA  SER C   9     -31.131  -1.558  20.409  1.00 61.85           C  
ATOM   1561  C   SER C   9     -29.995  -1.620  21.425  1.00 61.85           C  
ATOM   1562  CB  SER C   9     -30.826  -2.486  19.233  1.00 61.85           C  
ATOM   1563  O   SER C   9     -29.060  -0.820  21.367  1.00 61.85           O  
ATOM   1564  OG  SER C   9     -29.813  -1.937  18.408  1.00 61.85           O  
ATOM   1565  N   PRO C  10     -30.213  -2.042  22.578  1.00 64.29           N  
ATOM   1566  CA  PRO C  10     -29.274  -2.221  23.688  1.00 64.29           C  
ATOM   1567  C   PRO C  10     -27.898  -2.696  23.226  1.00 64.29           C  
ATOM   1568  CB  PRO C  10     -29.954  -3.281  24.558  1.00 64.29           C  
ATOM   1569  O   PRO C  10     -26.884  -2.348  23.836  1.00 64.29           O  
ATOM   1570  CG  PRO C  10     -31.063  -3.816  23.710  1.00 64.29           C  
ATOM   1571  CD  PRO C  10     -31.216  -2.928  22.509  1.00 64.29           C  
ATOM   1572  N   ARG C  11     -27.836  -3.247  22.003  1.00 64.17           N  
ATOM   1573  CA  ARG C  11     -26.559  -3.733  21.490  1.00 64.17           C  
ATOM   1574  C   ARG C  11     -25.706  -2.582  20.967  1.00 64.17           C  
ATOM   1575  CB  ARG C  11     -26.781  -4.765  20.383  1.00 64.17           C  
ATOM   1576  O   ARG C  11     -24.488  -2.567  21.161  1.00 64.17           O  
ATOM   1577  CG  ARG C  11     -27.461  -6.040  20.857  1.00 64.17           C  
ATOM   1578  CD  ARG C  11     -27.511  -7.094  19.760  1.00 64.17           C  
ATOM   1579  NE  ARG C  11     -28.127  -8.332  20.230  1.00 64.17           N  
ATOM   1580  NH1 ARG C  11     -28.241  -9.311  18.140  1.00 64.17           N  
ATOM   1581  NH2 ARG C  11     -29.015 -10.436  19.982  1.00 64.17           N  
ATOM   1582  CZ  ARG C  11     -28.460  -9.357  19.449  1.00 64.17           C  
ATOM   1583  N   HIS C  12     -26.411  -1.648  20.438  1.00 56.03           N  
ATOM   1584  CA  HIS C  12     -25.684  -0.519  19.869  1.00 56.03           C  
ATOM   1585  C   HIS C  12     -25.163   0.408  20.962  1.00 56.03           C  
ATOM   1586  CB  HIS C  12     -26.577   0.260  18.902  1.00 56.03           C  
ATOM   1587  O   HIS C  12     -24.065   0.958  20.845  1.00 56.03           O  
ATOM   1588  CG  HIS C  12     -26.585  -0.296  17.513  1.00 56.03           C  
ATOM   1589  CD2 HIS C  12     -27.575  -0.876  16.794  1.00 56.03           C  
ATOM   1590  ND1 HIS C  12     -25.470  -0.292  16.704  1.00 56.03           N  
ATOM   1591  CE1 HIS C  12     -25.775  -0.846  15.542  1.00 56.03           C  
ATOM   1592  NE2 HIS C  12     -27.046  -1.210  15.572  1.00 56.03           N  
ATOM   1593  N   LEU C  13     -25.928   0.454  22.061  1.00 65.64           N  
ATOM   1594  CA  LEU C  13     -25.519   1.279  23.192  1.00 65.64           C  
ATOM   1595  C   LEU C  13     -24.298   0.683  23.886  1.00 65.64           C  
ATOM   1596  CB  LEU C  13     -26.668   1.425  24.193  1.00 65.64           C  
ATOM   1597  O   LEU C  13     -23.405   1.415  24.318  1.00 65.64           O  
ATOM   1598  CG  LEU C  13     -26.845   2.806  24.825  1.00 65.64           C  
ATOM   1599  CD1 LEU C  13     -27.677   3.703  23.915  1.00 65.64           C  
ATOM   1600  CD2 LEU C  13     -27.491   2.686  26.201  1.00 65.64           C  
ATOM   1601  N   ARG C  14     -24.224  -0.620  23.796  1.00 61.73           N  
ATOM   1602  CA  ARG C  14     -23.086  -1.300  24.406  1.00 61.73           C  
ATOM   1603  C   ARG C  14     -21.825  -1.117  23.568  1.00 61.73           C  
ATOM   1604  CB  ARG C  14     -23.383  -2.791  24.586  1.00 61.73           C  
ATOM   1605  O   ARG C  14     -20.737  -0.914  24.111  1.00 61.73           O  
ATOM   1606  CG  ARG C  14     -24.195  -3.111  25.831  1.00 61.73           C  
ATOM   1607  CD  ARG C  14     -24.186  -4.601  26.142  1.00 61.73           C  
ATOM   1608  NE  ARG C  14     -24.956  -4.905  27.345  1.00 61.73           N  
ATOM   1609  NH1 ARG C  14     -24.454  -7.160  27.346  1.00 61.73           N  
ATOM   1610  NH2 ARG C  14     -25.792  -6.278  28.985  1.00 61.73           N  
ATOM   1611  CZ  ARG C  14     -25.065  -6.114  27.889  1.00 61.73           C  
ATOM   1612  N   LEU C  15     -22.084  -1.135  22.326  1.00 63.54           N  
ATOM   1613  CA  LEU C  15     -20.960  -0.951  21.415  1.00 63.54           C  
ATOM   1614  C   LEU C  15     -20.423   0.474  21.496  1.00 63.54           C  
ATOM   1615  CB  LEU C  15     -21.378  -1.270  19.977  1.00 63.54           C  
ATOM   1616  O   LEU C  15     -19.208   0.686  21.474  1.00 63.54           O  
ATOM   1617  CG  LEU C  15     -20.283  -1.813  19.057  1.00 63.54           C  
ATOM   1618  CD1 LEU C  15     -20.428  -3.323  18.896  1.00 63.54           C  
ATOM   1619  CD2 LEU C  15     -20.330  -1.119  17.701  1.00 63.54           C  
ATOM   1620  N   LEU C  16     -21.314   1.289  21.705  1.00 60.72           N  
ATOM   1621  CA  LEU C  16     -20.932   2.692  21.815  1.00 60.72           C  
ATOM   1622  C   LEU C  16     -20.149   2.943  23.099  1.00 60.72           C  
ATOM   1623  CB  LEU C  16     -22.172   3.590  21.776  1.00 60.72           C  
ATOM   1624  O   LEU C  16     -19.170   3.694  23.098  1.00 60.72           O  
ATOM   1625  CG  LEU C  16     -21.927   5.072  21.486  1.00 60.72           C  
ATOM   1626  CD1 LEU C  16     -21.575   5.272  20.015  1.00 60.72           C  
ATOM   1627  CD2 LEU C  16     -23.149   5.900  21.866  1.00 60.72           C  
ATOM   1628  N   ARG C  17     -20.524   2.275  24.096  1.00 64.28           N  
ATOM   1629  CA  ARG C  17     -19.854   2.401  25.386  1.00 64.28           C  
ATOM   1630  C   ARG C  17     -18.443   1.823  25.329  1.00 64.28           C  
ATOM   1631  CB  ARG C  17     -20.662   1.702  26.482  1.00 64.28           C  
ATOM   1632  O   ARG C  17     -17.508   2.400  25.888  1.00 64.28           O  
ATOM   1633  CG  ARG C  17     -20.460   2.295  27.868  1.00 64.28           C  
ATOM   1634  CD  ARG C  17     -21.426   1.698  28.882  1.00 64.28           C  
ATOM   1635  NE  ARG C  17     -21.260   2.298  30.202  1.00 64.28           N  
ATOM   1636  NH1 ARG C  17     -23.159   1.340  31.105  1.00 64.28           N  
ATOM   1637  NH2 ARG C  17     -21.841   2.710  32.386  1.00 64.28           N  
ATOM   1638  CZ  ARG C  17     -22.087   2.115  31.228  1.00 64.28           C  
ATOM   1639  N   LEU C  18     -18.357   0.876  24.506  1.00 63.73           N  
ATOM   1640  CA  LEU C  18     -17.057   0.226  24.373  1.00 63.73           C  
ATOM   1641  C   LEU C  18     -16.108   1.076  23.536  1.00 63.73           C  
ATOM   1642  CB  LEU C  18     -17.213  -1.159  23.741  1.00 63.73           C  
ATOM   1643  O   LEU C  18     -14.920   1.182  23.852  1.00 63.73           O  
ATOM   1644  CG  LEU C  18     -17.701  -2.276  24.665  1.00 63.73           C  
ATOM   1645  CD1 LEU C  18     -18.014  -3.532  23.860  1.00 63.73           C  
ATOM   1646  CD2 LEU C  18     -16.663  -2.570  25.743  1.00 63.73           C  
ATOM   1647  N   LEU C  19     -16.678   1.665  22.609  1.00 60.64           N  
ATOM   1648  CA  LEU C  19     -15.884   2.523  21.737  1.00 60.64           C  
ATOM   1649  C   LEU C  19     -15.426   3.776  22.477  1.00 60.64           C  
ATOM   1650  CB  LEU C  19     -16.687   2.915  20.494  1.00 60.64           C  
ATOM   1651  O   LEU C  19     -14.275   4.195  22.343  1.00 60.64           O  
ATOM   1652  CG  LEU C  19     -16.543   2.000  19.277  1.00 60.64           C  
ATOM   1653  CD1 LEU C  19     -17.706   2.212  18.314  1.00 60.64           C  
ATOM   1654  CD2 LEU C  19     -15.210   2.246  18.577  1.00 60.64           C  
ATOM   1655  N   LEU C  20     -16.290   4.263  23.328  1.00 62.53           N  
ATOM   1656  CA  LEU C  20     -15.982   5.464  24.096  1.00 62.53           C  
ATOM   1657  C   LEU C  20     -14.927   5.174  25.159  1.00 62.53           C  
ATOM   1658  CB  LEU C  20     -17.247   6.019  24.755  1.00 62.53           C  
ATOM   1659  O   LEU C  20     -14.033   5.991  25.392  1.00 62.53           O  
ATOM   1660  CG  LEU C  20     -17.743   7.371  24.238  1.00 62.53           C  
ATOM   1661  CD1 LEU C  20     -19.256   7.342  24.045  1.00 62.53           C  
ATOM   1662  CD2 LEU C  20     -17.342   8.489  25.194  1.00 62.53           C  
ATOM   1663  N   SER C  21     -14.962   4.014  25.684  1.00 63.93           N  
ATOM   1664  CA  SER C  21     -13.991   3.598  26.691  1.00 63.93           C  
ATOM   1665  C   SER C  21     -12.612   3.387  26.075  1.00 63.93           C  
ATOM   1666  CB  SER C  21     -14.452   2.315  27.383  1.00 63.93           C  
ATOM   1667  O   SER C  21     -11.598   3.762  26.668  1.00 63.93           O  
ATOM   1668  OG  SER C  21     -13.433   1.804  28.225  1.00 63.93           O  
ATOM   1669  N   GLY C  22     -12.659   2.917  24.926  1.00 63.17           N  
ATOM   1670  CA  GLY C  22     -11.414   2.738  24.195  1.00 63.17           C  
ATOM   1671  C   GLY C  22     -10.731   4.049  23.851  1.00 63.17           C  
ATOM   1672  O   GLY C  22      -9.507   4.161  23.950  1.00 63.17           O  
ATOM   1673  N   LEU C  23     -11.496   4.960  23.533  1.00 63.40           N  
ATOM   1674  CA  LEU C  23     -10.977   6.274  23.169  1.00 63.40           C  
ATOM   1675  C   LEU C  23     -10.386   6.980  24.385  1.00 63.40           C  
ATOM   1676  CB  LEU C  23     -12.081   7.134  22.551  1.00 63.40           C  
ATOM   1677  O   LEU C  23      -9.333   7.614  24.289  1.00 63.40           O  
ATOM   1678  CG  LEU C  23     -11.673   8.013  21.368  1.00 63.40           C  
ATOM   1679  CD1 LEU C  23     -12.231   7.444  20.067  1.00 63.40           C  
ATOM   1680  CD2 LEU C  23     -12.150   9.447  21.577  1.00 63.40           C  
ATOM   1681  N   VAL C  24     -10.988   6.831  25.520  1.00 62.21           N  
ATOM   1682  CA  VAL C  24     -10.543   7.457  26.761  1.00 62.21           C  
ATOM   1683  C   VAL C  24      -9.238   6.815  27.225  1.00 62.21           C  
ATOM   1684  CB  VAL C  24     -11.614   7.347  27.868  1.00 62.21           C  
ATOM   1685  O   VAL C  24      -8.316   7.511  27.657  1.00 62.21           O  
ATOM   1686  CG1 VAL C  24     -11.072   7.869  29.198  1.00 62.21           C  
ATOM   1687  CG2 VAL C  24     -12.877   8.108  27.467  1.00 62.21           C  
ATOM   1688  N   LEU C  25      -9.169   5.553  26.986  1.00 61.23           N  
ATOM   1689  CA  LEU C  25      -7.972   4.822  27.388  1.00 61.23           C  
ATOM   1690  C   LEU C  25      -6.786   5.191  26.503  1.00 61.23           C  
ATOM   1691  CB  LEU C  25      -8.219   3.312  27.327  1.00 61.23           C  
ATOM   1692  O   LEU C  25      -5.667   5.354  26.993  1.00 61.23           O  
ATOM   1693  CG  LEU C  25      -7.224   2.431  28.084  1.00 61.23           C  
ATOM   1694  CD1 LEU C  25      -7.379   2.629  29.588  1.00 61.23           C  
ATOM   1695  CD2 LEU C  25      -7.416   0.965  27.710  1.00 61.23           C  
ATOM   1696  N   GLY C  26      -7.019   5.300  25.290  1.00 62.89           N  
ATOM   1697  CA  GLY C  26      -5.990   5.714  24.350  1.00 62.89           C  
ATOM   1698  C   GLY C  26      -5.452   7.105  24.629  1.00 62.89           C  
ATOM   1699  O   GLY C  26      -4.242   7.334  24.561  1.00 62.89           O  
ATOM   1700  N   ALA C  27      -6.270   7.994  25.010  1.00 60.89           N  
ATOM   1701  CA  ALA C  27      -5.877   9.362  25.337  1.00 60.89           C  
ATOM   1702  C   ALA C  27      -5.039   9.403  26.612  1.00 60.89           C  
ATOM   1703  CB  ALA C  27      -7.110  10.249  25.485  1.00 60.89           C  
ATOM   1704  O   ALA C  27      -4.098  10.193  26.719  1.00 60.89           O  
ATOM   1705  N   ALA C  28      -5.348   8.538  27.542  1.00 58.73           N  
ATOM   1706  CA  ALA C  28      -4.633   8.474  28.815  1.00 58.73           C  
ATOM   1707  C   ALA C  28      -3.229   7.907  28.627  1.00 58.73           C  
ATOM   1708  CB  ALA C  28      -5.414   7.632  29.821  1.00 58.73           C  
ATOM   1709  O   ALA C  28      -2.276   8.374  29.255  1.00 58.73           O  
ATOM   1710  N   LEU C  29      -3.106   6.977  27.769  1.00 55.23           N  
ATOM   1711  CA  LEU C  29      -1.815   6.353  27.502  1.00 55.23           C  
ATOM   1712  C   LEU C  29      -0.896   7.307  26.747  1.00 55.23           C  
ATOM   1713  CB  LEU C  29      -1.999   5.062  26.701  1.00 55.23           C  
ATOM   1714  O   LEU C  29       0.312   7.337  26.993  1.00 55.23           O  
ATOM   1715  CG  LEU C  29      -2.450   3.832  27.491  1.00 55.23           C  
ATOM   1716  CD1 LEU C  29      -3.072   2.800  26.556  1.00 55.23           C  
ATOM   1717  CD2 LEU C  29      -1.278   3.229  28.258  1.00 55.23           C  
ATOM   1718  N   ARG C  30      -1.417   7.996  25.893  1.00 55.01           N  
ATOM   1719  CA  ARG C  30      -0.633   8.974  25.146  1.00 55.01           C  
ATOM   1720  C   ARG C  30      -0.140  10.093  26.058  1.00 55.01           C  
ATOM   1721  CB  ARG C  30      -1.456   9.560  23.997  1.00 55.01           C  
ATOM   1722  O   ARG C  30       0.977  10.588  25.893  1.00 55.01           O  
ATOM   1723  CG  ARG C  30      -1.025   9.078  22.621  1.00 55.01           C  
ATOM   1724  CD  ARG C  30      -2.085   9.359  21.566  1.00 55.01           C  
ATOM   1725  NE  ARG C  30      -1.707   8.819  20.264  1.00 55.01           N  
ATOM   1726  NH1 ARG C  30      -3.876   8.472  19.547  1.00 55.01           N  
ATOM   1727  NH2 ARG C  30      -2.113   7.934  18.183  1.00 55.01           N  
ATOM   1728  CZ  ARG C  30      -2.566   8.409  19.334  1.00 55.01           C  
ATOM   1729  N   GLY C  31      -0.965  10.486  27.002  1.00 54.36           N  
ATOM   1730  CA  GLY C  31      -0.568  11.501  27.964  1.00 54.36           C  
ATOM   1731  C   GLY C  31       0.525  11.035  28.907  1.00 54.36           C  
ATOM   1732  O   GLY C  31       1.412  11.811  29.269  1.00 54.36           O  
ATOM   1733  N   ALA C  32       0.438   9.755  29.304  1.00 53.64           N  
ATOM   1734  CA  ALA C  32       1.421   9.191  30.225  1.00 53.64           C  
ATOM   1735  C   ALA C  32       2.776   9.021  29.544  1.00 53.64           C  
ATOM   1736  CB  ALA C  32       0.932   7.852  30.771  1.00 53.64           C  
ATOM   1737  O   ALA C  32       3.821   9.144  30.187  1.00 53.64           O  
ATOM   1738  N   ALA C  33       2.699   8.723  28.307  1.00 49.30           N  
ATOM   1739  CA  ALA C  33       3.941   8.550  27.557  1.00 49.30           C  
ATOM   1740  C   ALA C  33       4.615   9.894  27.296  1.00 49.30           C  
ATOM   1741  CB  ALA C  33       3.670   7.829  26.239  1.00 49.30           C  
ATOM   1742  O   ALA C  33       5.840   9.968  27.175  1.00 49.30           O  
ATOM   1743  N   ALA C  34       3.788  10.907  27.169  1.00 46.23           N  
ATOM   1744  CA  ALA C  34       4.300  12.239  26.856  1.00 46.23           C  
ATOM   1745  C   ALA C  34       4.912  12.895  28.091  1.00 46.23           C  
ATOM   1746  CB  ALA C  34       3.187  13.117  26.289  1.00 46.23           C  
ATOM   1747  O   ALA C  34       5.631  13.891  27.980  1.00 46.23           O  
ATOM   1748  N   GLY C  35       4.598  12.275  29.297  1.00 43.39           N  
ATOM   1749  CA  GLY C  35       4.988  13.027  30.480  1.00 43.39           C  
ATOM   1750  C   GLY C  35       6.442  12.825  30.861  1.00 43.39           C  
ATOM   1751  O   GLY C  35       6.967  13.531  31.725  1.00 43.39           O  
ATOM   1752  N   HIS C  36       6.853  11.489  30.908  1.00 43.56           N  
ATOM   1753  CA  HIS C  36       8.003  11.512  31.805  1.00 43.56           C  
ATOM   1754  C   HIS C  36       9.148  12.327  31.213  1.00 43.56           C  
ATOM   1755  CB  HIS C  36       8.474  10.089  32.109  1.00 43.56           C  
ATOM   1756  O   HIS C  36       9.719  11.949  30.188  1.00 43.56           O  
ATOM   1757  CG  HIS C  36       7.684   9.412  33.183  1.00 43.56           C  
ATOM   1758  CD2 HIS C  36       6.861   8.337  33.138  1.00 43.56           C  
ATOM   1759  ND1 HIS C  36       7.689   9.840  34.493  1.00 43.56           N  
ATOM   1760  CE1 HIS C  36       6.902   9.055  35.209  1.00 43.56           C  
ATOM   1761  NE2 HIS C  36       6.387   8.135  34.411  1.00 43.56           N  
ATOM   1762  N   PRO C  37       9.089  13.634  31.301  1.00 41.64           N  
ATOM   1763  CA  PRO C  37      10.356  14.250  30.898  1.00 41.64           C  
ATOM   1764  C   PRO C  37      11.574  13.463  31.379  1.00 41.64           C  
ATOM   1765  CB  PRO C  37      10.303  15.630  31.559  1.00 41.64           C  
ATOM   1766  O   PRO C  37      11.574  12.942  32.497  1.00 41.64           O  
ATOM   1767  CG  PRO C  37       9.290  15.493  32.650  1.00 41.64           C  
ATOM   1768  CD  PRO C  37       8.529  14.216  32.436  1.00 41.64           C  
ATOM   1769  N   ASP C  38      12.043  12.498  30.551  1.00 44.70           N  
ATOM   1770  CA  ASP C  38      13.344  11.952  30.925  1.00 44.70           C  
ATOM   1771  C   ASP C  38      14.096  12.908  31.848  1.00 44.70           C  
ATOM   1772  CB  ASP C  38      14.181  11.657  29.678  1.00 44.70           C  
ATOM   1773  O   ASP C  38      14.074  14.123  31.643  1.00 44.70           O  
ATOM   1774  CG  ASP C  38      13.923  10.276  29.103  1.00 44.70           C  
ATOM   1775  OD1 ASP C  38      13.593   9.347  29.871  1.00 44.70           O  
ATOM   1776  OD2 ASP C  38      14.052  10.114  27.870  1.00 44.70           O  
ATOM   1777  N   VAL C  39      14.258  12.665  33.040  1.00 45.95           N  
ATOM   1778  CA  VAL C  39      15.175  13.311  33.973  1.00 45.95           C  
ATOM   1779  C   VAL C  39      16.248  14.073  33.200  1.00 45.95           C  
ATOM   1780  CB  VAL C  39      15.831  12.286  34.926  1.00 45.95           C  
ATOM   1781  O   VAL C  39      16.408  13.878  31.992  1.00 45.95           O  
ATOM   1782  CG1 VAL C  39      16.639  12.997  36.010  1.00 45.95           C  
ATOM   1783  CG2 VAL C  39      14.768  11.384  35.551  1.00 45.95           C  
ATOM   1784  N   ALA C  40      17.318  14.607  33.998  1.00 55.50           N  
ATOM   1785  CA  ALA C  40      18.472  15.500  34.058  1.00 55.50           C  
ATOM   1786  C   ALA C  40      19.496  15.145  32.983  1.00 55.50           C  
ATOM   1787  CB  ALA C  40      19.117  15.445  35.441  1.00 55.50           C  
ATOM   1788  O   ALA C  40      20.704  15.232  33.215  1.00 55.50           O  
ATOM   1789  N   ALA C  41      19.155  14.301  32.024  1.00 65.91           N  
ATOM   1790  CA  ALA C  41      20.282  14.092  31.120  1.00 65.91           C  
ATOM   1791  C   ALA C  41      20.347  15.189  30.061  1.00 65.91           C  
ATOM   1792  CB  ALA C  41      20.185  12.721  30.456  1.00 65.91           C  
ATOM   1793  O   ALA C  41      19.345  15.852  29.783  1.00 65.91           O  
ATOM   1794  N   CYS C  42      21.503  15.855  29.937  1.00 73.87           N  
ATOM   1795  CA  CYS C  42      21.826  16.854  28.924  1.00 73.87           C  
ATOM   1796  C   CYS C  42      21.163  16.516  27.594  1.00 73.87           C  
ATOM   1797  CB  CYS C  42      23.339  16.958  28.738  1.00 73.87           C  
ATOM   1798  O   CYS C  42      21.227  15.374  27.136  1.00 73.87           O  
ATOM   1799  SG  CYS C  42      23.890  18.571  28.140  1.00 73.87           S  
ATOM   1800  N   PRO C  43      20.213  17.343  27.332  1.00 75.89           N  
ATOM   1801  CA  PRO C  43      19.698  17.117  25.979  1.00 75.89           C  
ATOM   1802  C   PRO C  43      20.792  16.731  24.987  1.00 75.89           C  
ATOM   1803  CB  PRO C  43      19.077  18.467  25.609  1.00 75.89           C  
ATOM   1804  O   PRO C  43      21.979  16.926  25.265  1.00 75.89           O  
ATOM   1805  CG  PRO C  43      19.637  19.431  26.604  1.00 75.89           C  
ATOM   1806  CD  PRO C  43      20.272  18.651  27.719  1.00 75.89           C  
ATOM   1807  N   GLY C  44      20.518  15.826  24.133  1.00 80.21           N  
ATOM   1808  CA  GLY C  44      21.440  15.392  23.095  1.00 80.21           C  
ATOM   1809  C   GLY C  44      22.149  16.543  22.407  1.00 80.21           C  
ATOM   1810  O   GLY C  44      21.681  17.683  22.451  1.00 80.21           O  
ATOM   1811  N   SER C  45      23.480  16.400  22.037  1.00 84.79           N  
ATOM   1812  CA  SER C  45      24.346  17.385  21.396  1.00 84.79           C  
ATOM   1813  C   SER C  45      23.637  18.071  20.233  1.00 84.79           C  
ATOM   1814  CB  SER C  45      25.634  16.725  20.901  1.00 84.79           C  
ATOM   1815  O   SER C  45      23.809  19.272  20.017  1.00 84.79           O  
ATOM   1816  OG  SER C  45      25.352  15.753  19.910  1.00 84.79           O  
ATOM   1817  N   LEU C  46      22.754  17.340  19.572  1.00 87.66           N  
ATOM   1818  CA  LEU C  46      22.061  17.886  18.410  1.00 87.66           C  
ATOM   1819  C   LEU C  46      20.968  18.860  18.836  1.00 87.66           C  
ATOM   1820  CB  LEU C  46      21.456  16.759  17.568  1.00 87.66           C  
ATOM   1821  O   LEU C  46      20.739  19.872  18.171  1.00 87.66           O  
ATOM   1822  CG  LEU C  46      22.278  16.296  16.364  1.00 87.66           C  
ATOM   1823  CD1 LEU C  46      21.974  14.836  16.045  1.00 87.66           C  
ATOM   1824  CD2 LEU C  46      22.001  17.182  15.155  1.00 87.66           C  
ATOM   1825  N   ASP C  47      20.301  18.407  19.986  1.00 87.39           N  
ATOM   1826  CA  ASP C  47      19.232  19.259  20.498  1.00 87.39           C  
ATOM   1827  C   ASP C  47      19.775  20.616  20.939  1.00 87.39           C  
ATOM   1828  CB  ASP C  47      18.513  18.576  21.663  1.00 87.39           C  
ATOM   1829  O   ASP C  47      19.153  21.651  20.687  1.00 87.39           O  
ATOM   1830  CG  ASP C  47      17.240  17.865  21.240  1.00 87.39           C  
ATOM   1831  OD1 ASP C  47      16.390  18.486  20.565  1.00 87.39           O  
ATOM   1832  OD2 ASP C  47      17.084  16.674  21.586  1.00 87.39           O  
ATOM   1833  N   CYS C  48      20.949  20.633  21.453  1.00 91.17           N  
ATOM   1834  CA  CYS C  48      21.612  21.859  21.885  1.00 91.17           C  
ATOM   1835  C   CYS C  48      22.017  22.711  20.688  1.00 91.17           C  
ATOM   1836  CB  CYS C  48      22.843  21.533  22.731  1.00 91.17           C  
ATOM   1837  O   CYS C  48      21.862  23.933  20.710  1.00 91.17           O  
ATOM   1838  SG  CYS C  48      22.451  20.796  24.333  1.00 91.17           S  
ATOM   1839  N   ALA C  49      22.425  22.039  19.637  1.00 90.47           N  
ATOM   1840  CA  ALA C  49      22.848  22.732  18.422  1.00 90.47           C  
ATOM   1841  C   ALA C  49      21.660  23.387  17.722  1.00 90.47           C  
ATOM   1842  CB  ALA C  49      23.553  21.764  17.475  1.00 90.47           C  
ATOM   1843  O   ALA C  49      21.784  24.483  17.171  1.00 90.47           O  
ATOM   1844  N   LEU C  50      20.568  22.696  17.833  1.00 91.38           N  
ATOM   1845  CA  LEU C  50      19.365  23.223  17.198  1.00 91.38           C  
ATOM   1846  C   LEU C  50      18.867  24.468  17.925  1.00 91.38           C  
ATOM   1847  CB  LEU C  50      18.264  22.160  17.169  1.00 91.38           C  
ATOM   1848  O   LEU C  50      18.306  25.373  17.303  1.00 91.38           O  
ATOM   1849  CG  LEU C  50      18.354  21.120  16.051  1.00 91.38           C  
ATOM   1850  CD1 LEU C  50      17.435  19.941  16.349  1.00 91.38           C  
ATOM   1851  CD2 LEU C  50      18.007  21.749  14.706  1.00 91.38           C  
ATOM   1852  N   LYS C  51      19.179  24.380  19.123  1.00 90.54           N  
ATOM   1853  CA  LYS C  51      18.804  25.532  19.938  1.00 90.54           C  
ATOM   1854  C   LYS C  51      19.878  26.615  19.885  1.00 90.54           C  
ATOM   1855  CB  LYS C  51      18.558  25.108  21.386  1.00 90.54           C  
ATOM   1856  O   LYS C  51      19.793  27.616  20.600  1.00 90.54           O  
ATOM   1857  CG  LYS C  51      17.224  24.410  21.609  1.00 90.54           C  
ATOM   1858  CD  LYS C  51      17.032  24.025  23.070  1.00 90.54           C  
ATOM   1859  CE  LYS C  51      15.704  23.313  23.291  1.00 90.54           C  
ATOM   1860  NZ  LYS C  51      15.542  22.870  24.708  1.00 90.54           N  
ATOM   1861  N   ARG C  52      20.861  26.379  19.048  1.00 92.79           N  
ATOM   1862  CA  ARG C  52      21.975  27.293  18.814  1.00 92.79           C  
ATOM   1863  C   ARG C  52      22.767  27.531  20.095  1.00 92.79           C  
ATOM   1864  CB  ARG C  52      21.469  28.625  18.256  1.00 92.79           C  
ATOM   1865  O   ARG C  52      23.172  28.660  20.380  1.00 92.79           O  
ATOM   1866  CG  ARG C  52      20.744  28.500  16.925  1.00 92.79           C  
ATOM   1867  CD  ARG C  52      20.233  29.846  16.432  1.00 92.79           C  
ATOM   1868  NE  ARG C  52      19.422  29.706  15.226  1.00 92.79           N  
ATOM   1869  NH1 ARG C  52      18.769  31.922  15.159  1.00 92.79           N  
ATOM   1870  NH2 ARG C  52      18.039  30.457  13.554  1.00 92.79           N  
ATOM   1871  CZ  ARG C  52      18.745  30.696  14.649  1.00 92.79           C  
ATOM   1872  N   ARG C  53      22.704  26.421  20.891  1.00 92.02           N  
ATOM   1873  CA  ARG C  53      23.438  26.476  22.151  1.00 92.02           C  
ATOM   1874  C   ARG C  53      24.611  25.501  22.144  1.00 92.02           C  
ATOM   1875  CB  ARG C  53      22.509  26.170  23.328  1.00 92.02           C  
ATOM   1876  O   ARG C  53      24.637  24.558  21.351  1.00 92.02           O  
ATOM   1877  CG  ARG C  53      21.466  27.245  23.585  1.00 92.02           C  
ATOM   1878  CD  ARG C  53      20.678  26.973  24.859  1.00 92.02           C  
ATOM   1879  NE  ARG C  53      19.811  28.096  25.207  1.00 92.02           N  
ATOM   1880  NH1 ARG C  53      20.675  28.373  27.332  1.00 92.02           N  
ATOM   1881  NH2 ARG C  53      18.997  29.744  26.584  1.00 92.02           N  
ATOM   1882  CZ  ARG C  53      19.830  28.735  26.373  1.00 92.02           C  
ATOM   1883  N   ALA C  54      25.627  25.859  22.936  1.00 91.87           N  
ATOM   1884  CA  ALA C  54      26.780  24.973  23.068  1.00 91.87           C  
ATOM   1885  C   ALA C  54      26.390  23.662  23.745  1.00 91.87           C  
ATOM   1886  CB  ALA C  54      27.894  25.662  23.852  1.00 91.87           C  
ATOM   1887  O   ALA C  54      25.350  23.581  24.402  1.00 91.87           O  
ATOM   1888  N   ARG C  55      27.139  22.632  23.469  1.00 90.11           N  
ATOM   1889  CA  ARG C  55      26.895  21.305  24.025  1.00 90.11           C  
ATOM   1890  C   ARG C  55      26.926  21.336  25.549  1.00 90.11           C  
ATOM   1891  CB  ARG C  55      27.927  20.304  23.500  1.00 90.11           C  
ATOM   1892  O   ARG C  55      27.621  22.162  26.145  1.00 90.11           O  
ATOM   1893  CG  ARG C  55      27.446  18.862  23.509  1.00 90.11           C  
ATOM   1894  CD  ARG C  55      28.474  17.921  22.898  1.00 90.11           C  
ATOM   1895  NE  ARG C  55      27.962  16.557  22.794  1.00 90.11           N  
ATOM   1896  NH1 ARG C  55      29.893  15.552  23.567  1.00 90.11           N  
ATOM   1897  NH2 ARG C  55      28.084  14.271  22.980  1.00 90.11           N  
ATOM   1898  CZ  ARG C  55      28.647  15.463  23.114  1.00 90.11           C  
ATOM   1899  N   CYS C  56      26.195  20.464  26.056  1.00 88.06           N  
ATOM   1900  CA  CYS C  56      26.087  20.377  27.508  1.00 88.06           C  
ATOM   1901  C   CYS C  56      27.424  19.998  28.133  1.00 88.06           C  
ATOM   1902  CB  CYS C  56      25.020  19.358  27.907  1.00 88.06           C  
ATOM   1903  O   CYS C  56      28.057  19.027  27.715  1.00 88.06           O  
ATOM   1904  SG  CYS C  56      23.335  19.879  27.521  1.00 88.06           S  
ATOM   1905  N   PRO C  57      27.900  20.848  29.002  1.00 86.08           N  
ATOM   1906  CA  PRO C  57      29.097  20.432  29.738  1.00 86.08           C  
ATOM   1907  C   PRO C  57      28.876  19.159  30.552  1.00 86.08           C  
ATOM   1908  CB  PRO C  57      29.378  21.625  30.656  1.00 86.08           C  
ATOM   1909  O   PRO C  57      27.732  18.783  30.818  1.00 86.08           O  
ATOM   1910  CG  PRO C  57      28.122  22.435  30.626  1.00 86.08           C  
ATOM   1911  CD  PRO C  57      27.268  21.948  29.491  1.00 86.08           C  
ATOM   1912  N   PRO C  58      30.009  18.407  30.739  1.00 82.85           N  
ATOM   1913  CA  PRO C  58      29.863  17.174  31.516  1.00 82.85           C  
ATOM   1914  C   PRO C  58      29.224  17.410  32.883  1.00 82.85           C  
ATOM   1915  CB  PRO C  58      31.304  16.679  31.665  1.00 82.85           C  
ATOM   1916  O   PRO C  58      29.696  18.252  33.651  1.00 82.85           O  
ATOM   1917  CG  PRO C  58      32.145  17.773  31.090  1.00 82.85           C  
ATOM   1918  CD  PRO C  58      31.237  18.808  30.491  1.00 82.85           C  
ATOM   1919  N   GLY C  59      28.075  16.891  33.084  1.00 80.55           N  
ATOM   1920  CA  GLY C  59      27.366  16.976  34.351  1.00 80.55           C  
ATOM   1921  C   GLY C  59      26.231  17.983  34.333  1.00 80.55           C  
ATOM   1922  O   GLY C  59      25.529  18.152  35.332  1.00 80.55           O  
ATOM   1923  N   ALA C  60      26.162  18.676  33.242  1.00 82.38           N  
ATOM   1924  CA  ALA C  60      25.130  19.703  33.127  1.00 82.38           C  
ATOM   1925  C   ALA C  60      23.838  19.121  32.562  1.00 82.38           C  
ATOM   1926  CB  ALA C  60      25.620  20.854  32.252  1.00 82.38           C  
ATOM   1927  O   ALA C  60      23.855  18.075  31.907  1.00 82.38           O  
ATOM   1928  N   HIS C  61      22.692  19.524  33.021  1.00 82.70           N  
ATOM   1929  CA  HIS C  61      21.388  19.018  32.606  1.00 82.70           C  
ATOM   1930  C   HIS C  61      20.735  19.948  31.589  1.00 82.70           C  
ATOM   1931  CB  HIS C  61      20.472  18.839  33.818  1.00 82.70           C  
ATOM   1932  O   HIS C  61      19.574  19.755  31.221  1.00 82.70           O  
ATOM   1933  CG  HIS C  61      21.031  17.925  34.862  1.00 82.70           C  
ATOM   1934  CD2 HIS C  61      21.619  18.190  36.052  1.00 82.70           C  
ATOM   1935  ND1 HIS C  61      21.020  16.553  34.733  1.00 82.70           N  
ATOM   1936  CE1 HIS C  61      21.579  16.012  35.803  1.00 82.70           C  
ATOM   1937  NE2 HIS C  61      21.951  16.984  36.618  1.00 82.70           N  
ATOM   1938  N   ALA C  62      21.552  21.005  31.211  1.00 86.21           N  
ATOM   1939  CA  ALA C  62      21.029  21.953  30.231  1.00 86.21           C  
ATOM   1940  C   ALA C  62      22.099  22.337  29.214  1.00 86.21           C  
ATOM   1941  CB  ALA C  62      20.493  23.200  30.931  1.00 86.21           C  
ATOM   1942  O   ALA C  62      23.293  22.145  29.456  1.00 86.21           O  
ATOM   1943  N   CYS C  63      21.612  22.799  28.051  1.00 90.39           N  
ATOM   1944  CA  CYS C  63      22.525  23.215  26.992  1.00 90.39           C  
ATOM   1945  C   CYS C  63      23.360  24.412  27.430  1.00 90.39           C  
ATOM   1946  CB  CYS C  63      21.750  23.559  25.721  1.00 90.39           C  
ATOM   1947  O   CYS C  63      22.944  25.179  28.301  1.00 90.39           O  
ATOM   1948  SG  CYS C  63      20.892  22.150  24.986  1.00 90.39           S  
ATOM   1949  N   GLY C  64      24.616  24.475  27.004  1.00 89.10           N  
ATOM   1950  CA  GLY C  64      25.543  25.554  27.305  1.00 89.10           C  
ATOM   1951  C   GLY C  64      25.092  26.897  26.762  1.00 89.10           C  
ATOM   1952  O   GLY C  64      23.914  27.080  26.445  1.00 89.10           O  
ATOM   1953  N   PRO C  65      25.911  27.941  26.828  1.00 90.81           N  
ATOM   1954  CA  PRO C  65      25.600  29.291  26.353  1.00 90.81           C  
ATOM   1955  C   PRO C  65      25.394  29.352  24.841  1.00 90.81           C  
ATOM   1956  CB  PRO C  65      26.828  30.104  26.770  1.00 90.81           C  
ATOM   1957  O   PRO C  65      25.722  28.397  24.131  1.00 90.81           O  
ATOM   1958  CG  PRO C  65      27.901  29.087  26.992  1.00 90.81           C  
ATOM   1959  CD  PRO C  65      27.255  27.745  27.180  1.00 90.81           C  
ATOM   1960  N   CYS C  66      24.723  30.386  24.277  1.00 92.86           N  
ATOM   1961  CA  CYS C  66      24.436  30.578  22.860  1.00 92.86           C  
ATOM   1962  C   CYS C  66      25.722  30.633  22.045  1.00 92.86           C  
ATOM   1963  CB  CYS C  66      23.630  31.859  22.645  1.00 92.86           C  
ATOM   1964  O   CYS C  66      26.729  31.176  22.503  1.00 92.86           O  
ATOM   1965  SG  CYS C  66      21.962  31.795  23.336  1.00 92.86           S  
ATOM   1966  N   LEU C  67      25.684  29.980  21.004  1.00 91.64           N  
ATOM   1967  CA  LEU C  67      26.833  29.970  20.105  1.00 91.64           C  
ATOM   1968  C   LEU C  67      27.009  31.327  19.432  1.00 91.64           C  
ATOM   1969  CB  LEU C  67      26.676  28.877  19.045  1.00 91.64           C  
ATOM   1970  O   LEU C  67      26.033  32.049  19.217  1.00 91.64           O  
ATOM   1971  CG  LEU C  67      27.175  27.483  19.428  1.00 91.64           C  
ATOM   1972  CD1 LEU C  67      26.027  26.480  19.392  1.00 91.64           C  
ATOM   1973  CD2 LEU C  67      28.304  27.046  18.501  1.00 91.64           C  
ATOM   1974  N   GLN C  68      28.219  31.823  19.203  1.00 88.49           N  
ATOM   1975  CA  GLN C  68      28.477  33.023  18.413  1.00 88.49           C  
ATOM   1976  C   GLN C  68      28.063  32.823  16.958  1.00 88.49           C  
ATOM   1977  CB  GLN C  68      29.955  33.410  18.490  1.00 88.49           C  
ATOM   1978  O   GLN C  68      28.342  31.779  16.365  1.00 88.49           O  
ATOM   1979  CG  GLN C  68      30.393  33.891  19.867  1.00 88.49           C  
ATOM   1980  CD  GLN C  68      30.363  35.402  19.998  1.00 88.49           C  
ATOM   1981  NE2 GLN C  68      30.501  35.893  21.225  1.00 88.49           N  
ATOM   1982  OE1 GLN C  68      30.218  36.122  19.005  1.00 88.49           O  
ATOM   1983  N   PRO C  69      27.227  33.760  16.297  1.00 85.56           N  
ATOM   1984  CA  PRO C  69      26.864  35.156  16.548  1.00 85.56           C  
ATOM   1985  C   PRO C  69      25.488  35.301  17.195  1.00 85.56           C  
ATOM   1986  CB  PRO C  69      26.878  35.781  15.151  1.00 85.56           C  
ATOM   1987  O   PRO C  69      24.786  36.285  16.947  1.00 85.56           O  
ATOM   1988  CG  PRO C  69      26.630  34.639  14.219  1.00 85.56           C  
ATOM   1989  CD  PRO C  69      27.012  33.364  14.915  1.00 85.56           C  
ATOM   1990  N   PHE C  70      25.076  34.326  17.982  1.00 91.10           N  
ATOM   1991  CA  PHE C  70      23.738  34.366  18.561  1.00 91.10           C  
ATOM   1992  C   PHE C  70      23.778  34.922  19.979  1.00 91.10           C  
ATOM   1993  CB  PHE C  70      23.109  32.969  18.562  1.00 91.10           C  
ATOM   1994  O   PHE C  70      24.765  34.742  20.695  1.00 91.10           O  
ATOM   1995  CG  PHE C  70      22.929  32.384  17.187  1.00 91.10           C  
ATOM   1996  CD1 PHE C  70      21.838  32.737  16.404  1.00 91.10           C  
ATOM   1997  CD2 PHE C  70      23.852  31.479  16.679  1.00 91.10           C  
ATOM   1998  CE1 PHE C  70      21.668  32.197  15.131  1.00 91.10           C  
ATOM   1999  CE2 PHE C  70      23.689  30.934  15.408  1.00 91.10           C  
ATOM   2000  CZ  PHE C  70      22.596  31.294  14.636  1.00 91.10           C  
ATOM   2001  N   GLN C  71      22.757  35.760  20.311  1.00 89.62           N  
ATOM   2002  CA  GLN C  71      22.612  36.315  21.652  1.00 89.62           C  
ATOM   2003  C   GLN C  71      21.297  35.877  22.291  1.00 89.62           C  
ATOM   2004  CB  GLN C  71      22.693  37.842  21.613  1.00 89.62           C  
ATOM   2005  O   GLN C  71      20.312  35.633  21.591  1.00 89.62           O  
ATOM   2006  CG  GLN C  71      23.693  38.430  22.599  1.00 89.62           C  
ATOM   2007  CD  GLN C  71      23.919  39.916  22.391  1.00 89.62           C  
ATOM   2008  NE2 GLN C  71      25.146  40.368  22.626  1.00 89.62           N  
ATOM   2009  OE1 GLN C  71      22.998  40.651  22.020  1.00 89.62           O  
ATOM   2010  N   GLU C  72      21.295  35.513  23.602  1.00 90.55           N  
ATOM   2011  CA  GLU C  72      20.111  35.067  24.331  1.00 90.55           C  
ATOM   2012  C   GLU C  72      19.124  36.213  24.534  1.00 90.55           C  
ATOM   2013  CB  GLU C  72      20.506  34.466  25.682  1.00 90.55           C  
ATOM   2014  O   GLU C  72      19.506  37.296  24.983  1.00 90.55           O  
ATOM   2015  CG  GLU C  72      19.501  33.460  26.225  1.00 90.55           C  
ATOM   2016  CD  GLU C  72      19.981  32.752  27.482  1.00 90.55           C  
ATOM   2017  OE1 GLU C  72      19.167  32.062  28.138  1.00 90.55           O  
ATOM   2018  OE2 GLU C  72      21.179  32.890  27.815  1.00 90.55           O  
ATOM   2019  N   ASP C  73      17.990  36.093  24.054  1.00 88.04           N  
ATOM   2020  CA  ASP C  73      16.943  37.093  24.236  1.00 88.04           C  
ATOM   2021  C   ASP C  73      16.342  37.011  25.637  1.00 88.04           C  
ATOM   2022  CB  ASP C  73      15.847  36.920  23.182  1.00 88.04           C  
ATOM   2023  O   ASP C  73      16.826  36.256  26.483  1.00 88.04           O  
ATOM   2024  CG  ASP C  73      15.074  35.622  23.339  1.00 88.04           C  
ATOM   2025  OD1 ASP C  73      15.316  34.882  24.317  1.00 88.04           O  
ATOM   2026  OD2 ASP C  73      14.217  35.335  22.475  1.00 88.04           O  
ATOM   2027  N   GLN C  74      15.469  37.947  25.995  1.00 90.78           N  
ATOM   2028  CA  GLN C  74      14.848  38.029  27.313  1.00 90.78           C  
ATOM   2029  C   GLN C  74      14.059  36.763  27.630  1.00 90.78           C  
ATOM   2030  CB  GLN C  74      13.935  39.253  27.401  1.00 90.78           C  
ATOM   2031  O   GLN C  74      13.909  36.394  28.797  1.00 90.78           O  
ATOM   2032  CG  GLN C  74      14.685  40.574  27.513  1.00 90.78           C  
ATOM   2033  CD  GLN C  74      13.839  41.680  28.115  1.00 90.78           C  
ATOM   2034  NE2 GLN C  74      14.416  42.870  28.234  1.00 90.78           N  
ATOM   2035  OE1 GLN C  74      12.675  41.466  28.470  1.00 90.78           O  
ATOM   2036  N   GLN C  75      13.752  36.041  26.643  1.00 91.26           N  
ATOM   2037  CA  GLN C  75      12.964  34.826  26.821  1.00 91.26           C  
ATOM   2038  C   GLN C  75      13.864  33.598  26.929  1.00 91.26           C  
ATOM   2039  CB  GLN C  75      11.975  34.653  25.668  1.00 91.26           C  
ATOM   2040  O   GLN C  75      13.378  32.481  27.115  1.00 91.26           O  
ATOM   2041  CG  GLN C  75      10.828  35.654  25.686  1.00 91.26           C  
ATOM   2042  CD  GLN C  75      11.187  36.971  25.024  1.00 91.26           C  
ATOM   2043  NE2 GLN C  75      10.262  37.923  25.057  1.00 91.26           N  
ATOM   2044  OE1 GLN C  75      12.289  37.131  24.488  1.00 91.26           O  
ATOM   2045  N   GLY C  76      15.199  33.794  26.787  1.00 89.44           N  
ATOM   2046  CA  GLY C  76      16.157  32.707  26.915  1.00 89.44           C  
ATOM   2047  C   GLY C  76      16.434  31.998  25.602  1.00 89.44           C  
ATOM   2048  O   GLY C  76      16.992  30.899  25.590  1.00 89.44           O  
ATOM   2049  N   LEU C  77      16.009  32.552  24.518  1.00 92.61           N  
ATOM   2050  CA  LEU C  77      16.232  31.973  23.198  1.00 92.61           C  
ATOM   2051  C   LEU C  77      17.441  32.611  22.521  1.00 92.61           C  
ATOM   2052  CB  LEU C  77      14.990  32.146  22.320  1.00 92.61           C  
ATOM   2053  O   LEU C  77      17.662  33.818  22.646  1.00 92.61           O  
ATOM   2054  CG  LEU C  77      14.056  30.939  22.222  1.00 92.61           C  
ATOM   2055  CD1 LEU C  77      12.627  31.346  22.566  1.00 92.61           C  
ATOM   2056  CD2 LEU C  77      14.121  30.323  20.829  1.00 92.61           C  
ATOM   2057  N   CYS C  78      18.212  31.853  21.841  1.00 92.66           N  
ATOM   2058  CA  CYS C  78      19.402  32.349  21.159  1.00 92.66           C  
ATOM   2059  C   CYS C  78      19.043  32.955  19.807  1.00 92.66           C  
ATOM   2060  CB  CYS C  78      20.419  31.224  20.970  1.00 92.66           C  
ATOM   2061  O   CYS C  78      18.593  32.247  18.905  1.00 92.66           O  
ATOM   2062  SG  CYS C  78      21.125  30.614  22.517  1.00 92.66           S  
ATOM   2063  N   VAL C  79      19.055  34.243  19.635  1.00 92.09           N  
ATOM   2064  CA  VAL C  79      18.706  34.968  18.418  1.00 92.09           C  
ATOM   2065  C   VAL C  79      19.961  35.591  17.810  1.00 92.09           C  
ATOM   2066  CB  VAL C  79      17.647  36.059  18.691  1.00 92.09           C  
ATOM   2067  O   VAL C  79      20.946  35.830  18.513  1.00 92.09           O  
ATOM   2068  CG1 VAL C  79      16.276  35.432  18.936  1.00 92.09           C  
ATOM   2069  CG2 VAL C  79      18.065  36.921  19.881  1.00 92.09           C  
ATOM   2070  N   PRO C  80      19.961  35.664  16.465  1.00 90.24           N  
ATOM   2071  CA  PRO C  80      21.122  36.254  15.795  1.00 90.24           C  
ATOM   2072  C   PRO C  80      21.373  37.701  16.213  1.00 90.24           C  
ATOM   2073  CB  PRO C  80      20.752  36.171  14.311  1.00 90.24           C  
ATOM   2074  O   PRO C  80      20.424  38.449  16.460  1.00 90.24           O  
ATOM   2075  CG  PRO C  80      19.391  35.554  14.291  1.00 90.24           C  
ATOM   2076  CD  PRO C  80      18.943  35.339  15.708  1.00 90.24           C  
ATOM   2077  N   ARG C  81      22.554  38.064  16.538  1.00 82.32           N  
ATOM   2078  CA  ARG C  81      22.943  39.431  16.869  1.00 82.32           C  
ATOM   2079  C   ARG C  81      22.704  40.369  15.690  1.00 82.32           C  
ATOM   2080  CB  ARG C  81      24.413  39.485  17.292  1.00 82.32           C  
ATOM   2081  O   ARG C  81      23.121  40.080  14.567  1.00 82.32           O  
ATOM   2082  CG  ARG C  81      24.618  39.760  18.773  1.00 82.32           C  
ATOM   2083  CD  ARG C  81      26.095  39.827  19.135  1.00 82.32           C  
ATOM   2084  NE  ARG C  81      26.291  40.209  20.531  1.00 82.32           N  
ATOM   2085  NH1 ARG C  81      28.513  39.582  20.606  1.00 82.32           N  
ATOM   2086  NH2 ARG C  81      27.503  40.463  22.465  1.00 82.32           N  
ATOM   2087  CZ  ARG C  81      27.435  40.084  21.198  1.00 82.32           C  
ATOM   2088  N   MET C  82      21.527  41.116  15.592  1.00 70.89           N  
ATOM   2089  CA  MET C  82      21.293  42.093  14.533  1.00 70.89           C  
ATOM   2090  C   MET C  82      22.450  43.082  14.439  1.00 70.89           C  
ATOM   2091  CB  MET C  82      19.982  42.844  14.775  1.00 70.89           C  
ATOM   2092  O   MET C  82      22.872  43.649  15.448  1.00 70.89           O  
ATOM   2093  CG  MET C  82      18.774  42.194  14.121  1.00 70.89           C  
ATOM   2094  SD  MET C  82      17.254  43.209  14.287  1.00 70.89           S  
ATOM   2095  CE  MET C  82      16.463  42.865  12.691  1.00 70.89           C  
ATOM   2096  N   ARG C  83      23.324  42.750  13.670  1.00 60.25           N  
ATOM   2097  CA  ARG C  83      24.351  43.758  13.430  1.00 60.25           C  
ATOM   2098  C   ARG C  83      23.728  45.127  13.183  1.00 60.25           C  
ATOM   2099  CB  ARG C  83      25.229  43.359  12.242  1.00 60.25           C  
ATOM   2100  O   ARG C  83      22.763  45.248  12.425  1.00 60.25           O  
ATOM   2101  CG  ARG C  83      26.721  43.444  12.522  1.00 60.25           C  
ATOM   2102  CD  ARG C  83      27.546  42.950  11.342  1.00 60.25           C  
ATOM   2103  NE  ARG C  83      28.968  42.890  11.665  1.00 60.25           N  
ATOM   2104  NH1 ARG C  83      29.685  43.522   9.562  1.00 60.25           N  
ATOM   2105  NH2 ARG C  83      31.212  43.077  11.212  1.00 60.25           N  
ATOM   2106  CZ  ARG C  83      29.952  43.163  10.812  1.00 60.25           C  
ATOM   2107  N   ARG C  84      23.642  45.944  14.258  1.00 53.10           N  
ATOM   2108  CA  ARG C  84      23.294  47.325  13.941  1.00 53.10           C  
ATOM   2109  C   ARG C  84      23.953  47.771  12.640  1.00 53.10           C  
ATOM   2110  CB  ARG C  84      23.702  48.259  15.082  1.00 53.10           C  
ATOM   2111  O   ARG C  84      25.167  47.632  12.474  1.00 53.10           O  
ATOM   2112  CG  ARG C  84      22.799  49.472  15.239  1.00 53.10           C  
ATOM   2113  CD  ARG C  84      23.020  50.170  16.574  1.00 53.10           C  
ATOM   2114  NE  ARG C  84      22.228  51.392  16.680  1.00 53.10           N  
ATOM   2115  NH1 ARG C  84      22.999  51.955  18.784  1.00 53.10           N  
ATOM   2116  NH2 ARG C  84      21.475  53.297  17.719  1.00 53.10           N  
ATOM   2117  CZ  ARG C  84      22.236  52.212  17.728  1.00 53.10           C  
ATOM   2118  N   PRO C  85      23.190  47.778  11.420  1.00 50.79           N  
ATOM   2119  CA  PRO C  85      23.902  48.370  10.285  1.00 50.79           C  
ATOM   2120  C   PRO C  85      24.809  49.527  10.696  1.00 50.79           C  
ATOM   2121  CB  PRO C  85      22.771  48.859   9.377  1.00 50.79           C  
ATOM   2122  O   PRO C  85      24.604  50.133  11.751  1.00 50.79           O  
ATOM   2123  CG  PRO C  85      21.552  48.845  10.242  1.00 50.79           C  
ATOM   2124  CD  PRO C  85      21.895  48.169  11.538  1.00 50.79           C  
ATOM   2125  N   PRO C  86      25.922  49.643  10.391  1.00 44.24           N  
ATOM   2126  CA  PRO C  86      26.534  50.942  10.679  1.00 44.24           C  
ATOM   2127  C   PRO C  86      25.558  52.104  10.513  1.00 44.24           C  
ATOM   2128  CB  PRO C  86      27.669  51.032   9.656  1.00 44.24           C  
ATOM   2129  O   PRO C  86      24.572  51.987   9.780  1.00 44.24           O  
ATOM   2130  CG  PRO C  86      27.305  50.045   8.594  1.00 44.24           C  
ATOM   2131  CD  PRO C  86      26.120  49.252   9.066  1.00 44.24           C  
ATOM   2132  N   GLY C  87      25.260  52.919  11.547  1.00 45.30           N  
ATOM   2133  CA  GLY C  87      24.362  54.060  11.631  1.00 45.30           C  
ATOM   2134  C   GLY C  87      24.423  54.958  10.410  1.00 45.30           C  
ATOM   2135  O   GLY C  87      25.400  55.685  10.216  1.00 45.30           O  
ATOM   2136  N   GLY C  88      24.526  54.548   9.143  1.00 43.35           N  
ATOM   2137  CA  GLY C  88      24.142  55.712   8.361  1.00 43.35           C  
ATOM   2138  C   GLY C  88      22.893  56.396   8.884  1.00 43.35           C  
ATOM   2139  O   GLY C  88      21.898  55.735   9.188  1.00 43.35           O  
ATOM   2140  N   GLY C  89      22.995  57.391   9.878  1.00 42.04           N  
ATOM   2141  CA  GLY C  89      21.972  58.296  10.377  1.00 42.04           C  
ATOM   2142  C   GLY C  89      20.952  58.684   9.323  1.00 42.04           C  
ATOM   2143  O   GLY C  89      21.180  59.610   8.543  1.00 42.04           O  
ATOM   2144  N   ARG C  90      20.579  57.943   8.348  1.00 45.22           N  
ATOM   2145  CA  ARG C  90      19.539  58.698   7.657  1.00 45.22           C  
ATOM   2146  C   ARG C  90      18.489  59.207   8.639  1.00 45.22           C  
ATOM   2147  CB  ARG C  90      18.876  57.839   6.579  1.00 45.22           C  
ATOM   2148  O   ARG C  90      18.056  58.473   9.530  1.00 45.22           O  
ATOM   2149  CG  ARG C  90      19.824  57.393   5.477  1.00 45.22           C  
ATOM   2150  CD  ARG C  90      19.113  56.550   4.428  1.00 45.22           C  
ATOM   2151  NE  ARG C  90      20.029  56.107   3.381  1.00 45.22           N  
ATOM   2152  NH1 ARG C  90      18.366  55.494   1.898  1.00 45.22           N  
ATOM   2153  NH2 ARG C  90      20.571  55.242   1.324  1.00 45.22           N  
ATOM   2154  CZ  ARG C  90      19.653  55.615   2.203  1.00 45.22           C  
ATOM   2155  N   PRO C  91      18.478  60.632   8.924  1.00 44.67           N  
ATOM   2156  CA  PRO C  91      17.531  61.254   9.852  1.00 44.67           C  
ATOM   2157  C   PRO C  91      16.141  60.626   9.785  1.00 44.67           C  
ATOM   2158  CB  PRO C  91      17.494  62.714   9.393  1.00 44.67           C  
ATOM   2159  O   PRO C  91      15.676  60.261   8.703  1.00 44.67           O  
ATOM   2160  CG  PRO C  91      18.166  62.712   8.059  1.00 44.67           C  
ATOM   2161  CD  PRO C  91      18.678  61.327   7.784  1.00 44.67           C  
ATOM   2162  N   GLN C  92      15.836  59.616  10.585  1.00 48.01           N  
ATOM   2163  CA  GLN C  92      14.498  59.062  10.761  1.00 48.01           C  
ATOM   2164  C   GLN C  92      13.437  60.157  10.701  1.00 48.01           C  
ATOM   2165  CB  GLN C  92      14.399  58.307  12.088  1.00 48.01           C  
ATOM   2166  O   GLN C  92      13.507  61.138  11.444  1.00 48.01           O  
ATOM   2167  CG  GLN C  92      15.346  57.120  12.192  1.00 48.01           C  
ATOM   2168  CD  GLN C  92      14.912  56.112  13.240  1.00 48.01           C  
ATOM   2169  NE2 GLN C  92      15.844  55.272  13.678  1.00 48.01           N  
ATOM   2170  OE1 GLN C  92      13.748  56.090  13.654  1.00 48.01           O  
ATOM   2171  N   PRO C  93      12.900  60.376   9.441  1.00 51.89           N  
ATOM   2172  CA  PRO C  93      11.906  61.451   9.398  1.00 51.89           C  
ATOM   2173  C   PRO C  93      10.940  61.408  10.580  1.00 51.89           C  
ATOM   2174  CB  PRO C  93      11.168  61.197   8.081  1.00 51.89           C  
ATOM   2175  O   PRO C  93      10.636  60.328  11.095  1.00 51.89           O  
ATOM   2176  CG  PRO C  93      11.462  59.770   7.747  1.00 51.89           C  
ATOM   2177  CD  PRO C  93      12.548  59.280   8.662  1.00 51.89           C  
ATOM   2178  N   ARG C  94      11.100  62.356  11.631  1.00 51.11           N  
ATOM   2179  CA  ARG C  94      10.268  62.520  12.818  1.00 51.11           C  
ATOM   2180  C   ARG C  94       8.795  62.298  12.490  1.00 51.11           C  
ATOM   2181  CB  ARG C  94      10.465  63.911  13.425  1.00 51.11           C  
ATOM   2182  O   ARG C  94       8.339  62.637  11.396  1.00 51.11           O  
ATOM   2183  CG  ARG C  94      11.865  64.156  13.964  1.00 51.11           C  
ATOM   2184  CD  ARG C  94      11.941  65.441  14.776  1.00 51.11           C  
ATOM   2185  NE  ARG C  94      12.953  65.357  15.825  1.00 51.11           N  
ATOM   2186  NH1 ARG C  94      12.291  67.289  16.905  1.00 51.11           N  
ATOM   2187  NH2 ARG C  94      14.052  66.064  17.714  1.00 51.11           N  
ATOM   2188  CZ  ARG C  94      13.096  66.237  16.812  1.00 51.11           C  
ATOM   2189  N   LEU C  95       8.188  61.254  13.029  1.00 57.71           N  
ATOM   2190  CA  LEU C  95       6.765  60.942  12.946  1.00 57.71           C  
ATOM   2191  C   LEU C  95       5.930  62.218  12.916  1.00 57.71           C  
ATOM   2192  CB  LEU C  95       6.338  60.066  14.127  1.00 57.71           C  
ATOM   2193  O   LEU C  95       4.893  62.271  12.252  1.00 57.71           O  
ATOM   2194  CG  LEU C  95       5.107  59.185  13.907  1.00 57.71           C  
ATOM   2195  CD1 LEU C  95       5.470  57.968  13.062  1.00 57.71           C  
ATOM   2196  CD2 LEU C  95       4.512  58.756  15.244  1.00 57.71           C  
ATOM   2197  N   GLU C  96       6.462  63.277  13.608  1.00 59.81           N  
ATOM   2198  CA  GLU C  96       5.745  64.543  13.726  1.00 59.81           C  
ATOM   2199  C   GLU C  96       5.664  65.259  12.380  1.00 59.81           C  
ATOM   2200  CB  GLU C  96       6.416  65.447  14.763  1.00 59.81           C  
ATOM   2201  O   GLU C  96       4.688  65.959  12.101  1.00 59.81           O  
ATOM   2202  CG  GLU C  96       6.392  64.884  16.177  1.00 59.81           C  
ATOM   2203  CD  GLU C  96       7.285  65.648  17.142  1.00 59.81           C  
ATOM   2204  OE1 GLU C  96       7.264  65.345  18.356  1.00 59.81           O  
ATOM   2205  OE2 GLU C  96       8.010  66.557  16.679  1.00 59.81           O  
ATOM   2206  N   ASP C  97       6.711  65.073  11.597  1.00 59.18           N  
ATOM   2207  CA  ASP C  97       6.762  65.742  10.300  1.00 59.18           C  
ATOM   2208  C   ASP C  97       5.785  65.106   9.315  1.00 59.18           C  
ATOM   2209  CB  ASP C  97       8.182  65.704   9.732  1.00 59.18           C  
ATOM   2210  O   ASP C  97       5.237  65.789   8.447  1.00 59.18           O  
ATOM   2211  CG  ASP C  97       9.128  66.662  10.434  1.00 59.18           C  
ATOM   2212  OD1 ASP C  97       8.678  67.727  10.908  1.00 59.18           O  
ATOM   2213  OD2 ASP C  97      10.336  66.350  10.513  1.00 59.18           O  
ATOM   2214  N   GLU C  98       5.565  63.791   9.486  1.00 65.22           N  
ATOM   2215  CA  GLU C  98       4.602  63.084   8.647  1.00 65.22           C  
ATOM   2216  C   GLU C  98       3.172  63.501   8.977  1.00 65.22           C  
ATOM   2217  CB  GLU C  98       4.758  61.569   8.807  1.00 65.22           C  
ATOM   2218  O   GLU C  98       2.319  63.571   8.089  1.00 65.22           O  
ATOM   2219  CG  GLU C  98       4.541  60.789   7.519  1.00 65.22           C  
ATOM   2220  CD  GLU C  98       5.083  59.369   7.579  1.00 65.22           C  
ATOM   2221  OE1 GLU C  98       4.948  58.625   6.581  1.00 65.22           O  
ATOM   2222  OE2 GLU C  98       5.646  58.998   8.633  1.00 65.22           O  
ATOM   2223  N   ILE C  99       2.888  63.845  10.305  1.00 67.40           N  
ATOM   2224  CA  ILE C  99       1.561  64.274  10.733  1.00 67.40           C  
ATOM   2225  C   ILE C  99       1.259  65.659  10.166  1.00 67.40           C  
ATOM   2226  CB  ILE C  99       1.441  64.288  12.274  1.00 67.40           C  
ATOM   2227  O   ILE C  99       0.149  65.914   9.694  1.00 67.40           O  
ATOM   2228  CG1 ILE C  99       1.720  62.893  12.844  1.00 67.40           C  
ATOM   2229  CG2 ILE C  99       0.059  64.789  12.703  1.00 67.40           C  
ATOM   2230  CD1 ILE C  99       1.958  62.875  14.348  1.00 67.40           C  
ATOM   2231  N   ASP C 100       2.211  66.671  10.172  1.00 63.68           N  
ATOM   2232  CA  ASP C 100       2.029  68.031   9.676  1.00 63.68           C  
ATOM   2233  C   ASP C 100       1.768  68.036   8.171  1.00 63.68           C  
ATOM   2234  CB  ASP C 100       3.253  68.889  10.001  1.00 63.68           C  
ATOM   2235  O   ASP C 100       0.947  68.814   7.681  1.00 63.68           O  
ATOM   2236  CG  ASP C 100       3.109  69.659  11.302  1.00 63.68           C  
ATOM   2237  OD1 ASP C 100       1.971  69.814  11.797  1.00 63.68           O  
ATOM   2238  OD2 ASP C 100       4.142  70.118  11.836  1.00 63.68           O  
ATOM   2239  N   PHE C 101       2.390  67.114   7.400  1.00 65.98           N  
ATOM   2240  CA  PHE C 101       2.197  66.982   5.961  1.00 65.98           C  
ATOM   2241  C   PHE C 101       0.774  66.538   5.644  1.00 65.98           C  
ATOM   2242  CB  PHE C 101       3.201  65.986   5.372  1.00 65.98           C  
ATOM   2243  O   PHE C 101       0.132  67.089   4.747  1.00 65.98           O  
ATOM   2244  CG  PHE C 101       3.103  65.837   3.878  1.00 65.98           C  
ATOM   2245  CD1 PHE C 101       2.447  64.749   3.315  1.00 65.98           C  
ATOM   2246  CD2 PHE C 101       3.667  66.786   3.035  1.00 65.98           C  
ATOM   2247  CE1 PHE C 101       2.354  64.608   1.933  1.00 65.98           C  
ATOM   2248  CE2 PHE C 101       3.579  66.652   1.652  1.00 65.98           C  
ATOM   2249  CZ  PHE C 101       2.923  65.562   1.103  1.00 65.98           C  
ATOM   2250  N   LEU C 102       0.323  65.522   6.396  1.00 73.94           N  
ATOM   2251  CA  LEU C 102      -1.032  65.027   6.177  1.00 73.94           C  
ATOM   2252  C   LEU C 102      -2.064  66.085   6.550  1.00 73.94           C  
ATOM   2253  CB  LEU C 102      -1.274  63.752   6.988  1.00 73.94           C  
ATOM   2254  O   LEU C 102      -3.085  66.228   5.874  1.00 73.94           O  
ATOM   2255  CG  LEU C 102      -0.682  62.462   6.417  1.00 73.94           C  
ATOM   2256  CD1 LEU C 102      -0.651  61.375   7.486  1.00 73.94           C  
ATOM   2257  CD2 LEU C 102      -1.478  62.001   5.201  1.00 73.94           C  
ATOM   2258  N   ALA C 103      -1.923  66.854   7.590  1.00 71.97           N  
ATOM   2259  CA  ALA C 103      -2.827  67.919   8.019  1.00 71.97           C  
ATOM   2260  C   ALA C 103      -2.894  69.033   6.979  1.00 71.97           C  
ATOM   2261  CB  ALA C 103      -2.385  68.480   9.369  1.00 71.97           C  
ATOM   2262  O   ALA C 103      -3.969  69.573   6.708  1.00 71.97           O  
ATOM   2263  N   GLN C 104      -1.774  69.381   6.302  1.00 68.36           N  
ATOM   2264  CA  GLN C 104      -1.725  70.413   5.271  1.00 68.36           C  
ATOM   2265  C   GLN C 104      -2.443  69.958   4.004  1.00 68.36           C  
ATOM   2266  CB  GLN C 104      -0.276  70.783   4.950  1.00 68.36           C  
ATOM   2267  O   GLN C 104      -3.130  70.750   3.355  1.00 68.36           O  
ATOM   2268  CG  GLN C 104      -0.095  72.228   4.506  1.00 68.36           C  
ATOM   2269  CD  GLN C 104       1.364  72.622   4.368  1.00 68.36           C  
ATOM   2270  NE2 GLN C 104       1.631  73.923   4.383  1.00 68.36           N  
ATOM   2271  OE1 GLN C 104       2.244  71.763   4.251  1.00 68.36           O  
ATOM   2272  N   GLU C 105      -2.265  68.722   3.667  1.00 69.38           N  
ATOM   2273  CA  GLU C 105      -2.932  68.178   2.488  1.00 69.38           C  
ATOM   2274  C   GLU C 105      -4.443  68.112   2.690  1.00 69.38           C  
ATOM   2275  CB  GLU C 105      -2.384  66.787   2.154  1.00 69.38           C  
ATOM   2276  O   GLU C 105      -5.210  68.356   1.756  1.00 69.38           O  
ATOM   2277  CG  GLU C 105      -2.540  66.400   0.691  1.00 69.38           C  
ATOM   2278  CD  GLU C 105      -1.304  66.696  -0.143  1.00 69.38           C  
ATOM   2279  OE1 GLU C 105      -1.271  66.315  -1.335  1.00 69.38           O  
ATOM   2280  OE2 GLU C 105      -0.361  67.312   0.400  1.00 69.38           O  
ATOM   2281  N   LEU C 106      -4.891  67.759   3.818  1.00 71.90           N  
ATOM   2282  CA  LEU C 106      -6.317  67.730   4.126  1.00 71.90           C  
ATOM   2283  C   LEU C 106      -6.903  69.138   4.124  1.00 71.90           C  
ATOM   2284  CB  LEU C 106      -6.558  67.066   5.485  1.00 71.90           C  
ATOM   2285  O   LEU C 106      -8.030  69.344   3.669  1.00 71.90           O  
ATOM   2286  CG  LEU C 106      -6.650  65.540   5.487  1.00 71.90           C  
ATOM   2287  CD1 LEU C 106      -6.262  64.987   6.854  1.00 71.90           C  
ATOM   2288  CD2 LEU C 106      -8.055  65.088   5.101  1.00 71.90           C  
ATOM   2289  N   ALA C 107      -6.238  70.086   4.635  1.00 64.43           N  
ATOM   2290  CA  ALA C 107      -6.670  71.481   4.644  1.00 64.43           C  
ATOM   2291  C   ALA C 107      -6.790  72.026   3.223  1.00 64.43           C  
ATOM   2292  CB  ALA C 107      -5.699  72.333   5.457  1.00 64.43           C  
ATOM   2293  O   ALA C 107      -7.690  72.817   2.930  1.00 64.43           O  
ATOM   2294  N   ARG C 108      -5.904  71.661   2.355  1.00 58.49           N  
ATOM   2295  CA  ARG C 108      -5.968  72.090   0.962  1.00 58.49           C  
ATOM   2296  C   ARG C 108      -7.209  71.531   0.273  1.00 58.49           C  
ATOM   2297  CB  ARG C 108      -4.710  71.656   0.207  1.00 58.49           C  
ATOM   2298  O   ARG C 108      -7.830  72.210  -0.546  1.00 58.49           O  
ATOM   2299  CG  ARG C 108      -4.253  72.648  -0.850  1.00 58.49           C  
ATOM   2300  CD  ARG C 108      -2.901  72.266  -1.436  1.00 58.49           C  
ATOM   2301  NE  ARG C 108      -2.493  73.185  -2.495  1.00 58.49           N  
ATOM   2302  NH1 ARG C 108      -0.444  72.182  -2.860  1.00 58.49           N  
ATOM   2303  NH2 ARG C 108      -1.066  74.010  -4.094  1.00 58.49           N  
ATOM   2304  CZ  ARG C 108      -1.335  73.124  -3.147  1.00 58.49           C  
ATOM   2305  N   LYS C 109      -7.437  70.215   0.502  1.00 59.42           N  
ATOM   2306  CA  LYS C 109      -8.619  69.616  -0.109  1.00 59.42           C  
ATOM   2307  C   LYS C 109      -9.898  70.261   0.419  1.00 59.42           C  
ATOM   2308  CB  LYS C 109      -8.650  68.108   0.146  1.00 59.42           C  
ATOM   2309  O   LYS C 109     -10.888  70.372  -0.306  1.00 59.42           O  
ATOM   2310  CG  LYS C 109      -8.551  67.265  -1.116  1.00 59.42           C  
ATOM   2311  CD  LYS C 109      -8.678  65.779  -0.807  1.00 59.42           C  
ATOM   2312  CE  LYS C 109      -8.605  64.935  -2.073  1.00 59.42           C  
ATOM   2313  NZ  LYS C 109      -9.045  63.529  -1.828  1.00 59.42           N  
ATOM   2314  N   GLU C 110      -9.916  70.571   1.679  1.00 51.70           N  
ATOM   2315  CA  GLU C 110     -11.094  71.187   2.283  1.00 51.70           C  
ATOM   2316  C   GLU C 110     -11.310  72.602   1.754  1.00 51.70           C  
ATOM   2317  CB  GLU C 110     -10.967  71.209   3.808  1.00 51.70           C  
ATOM   2318  O   GLU C 110     -12.450  73.045   1.600  1.00 51.70           O  
ATOM   2319  CG  GLU C 110     -12.204  70.702   4.536  1.00 51.70           C  
ATOM   2320  CD  GLU C 110     -12.009  70.584   6.039  1.00 51.70           C  
ATOM   2321  OE1 GLU C 110     -12.714  71.285   6.800  1.00 51.70           O  
ATOM   2322  OE2 GLU C 110     -11.144  69.784   6.459  1.00 51.70           O  
ATOM   2323  N   SER C 111     -10.256  73.297   1.604  1.00 48.08           N  
ATOM   2324  CA  SER C 111     -10.463  74.684   1.202  1.00 48.08           C  
ATOM   2325  C   SER C 111     -10.873  74.780  -0.264  1.00 48.08           C  
ATOM   2326  CB  SER C 111      -9.196  75.506   1.441  1.00 48.08           C  
ATOM   2327  O   SER C 111     -11.193  75.864  -0.755  1.00 48.08           O  
ATOM   2328  OG  SER C 111      -8.092  74.939   0.756  1.00 48.08           O  
ATOM   2329  N   GLY C 112     -10.646  73.709  -1.039  1.00 41.68           N  
ATOM   2330  CA  GLY C 112     -10.879  73.938  -2.456  1.00 41.68           C  
ATOM   2331  C   GLY C 112     -12.349  74.076  -2.804  1.00 41.68           C  
ATOM   2332  O   GLY C 112     -12.708  74.172  -3.980  1.00 41.68           O  
ATOM   2333  N   HIS C 113     -13.319  73.600  -1.910  1.00 36.18           N  
ATOM   2334  CA  HIS C 113     -14.652  73.626  -2.501  1.00 36.18           C  
ATOM   2335  C   HIS C 113     -15.168  75.055  -2.633  1.00 36.18           C  
ATOM   2336  CB  HIS C 113     -15.625  72.792  -1.666  1.00 36.18           C  
ATOM   2337  O   HIS C 113     -16.224  75.391  -2.091  1.00 36.18           O  
ATOM   2338  CG  HIS C 113     -15.342  71.324  -1.704  1.00 36.18           C  
ATOM   2339  CD2 HIS C 113     -15.011  70.456  -0.719  1.00 36.18           C  
ATOM   2340  ND1 HIS C 113     -15.384  70.588  -2.869  1.00 36.18           N  
ATOM   2341  CE1 HIS C 113     -15.091  69.328  -2.597  1.00 36.18           C  
ATOM   2342  NE2 HIS C 113     -14.860  69.221  -1.300  1.00 36.18           N  
ATOM   2343  N   SER C 114     -14.265  75.980  -2.576  1.00 33.66           N  
ATOM   2344  CA  SER C 114     -14.959  77.250  -2.766  1.00 33.66           C  
ATOM   2345  C   SER C 114     -15.808  77.232  -4.032  1.00 33.66           C  
ATOM   2346  CB  SER C 114     -13.958  78.404  -2.830  1.00 33.66           C  
ATOM   2347  O   SER C 114     -15.370  76.737  -5.073  1.00 33.66           O  
ATOM   2348  OG  SER C 114     -13.181  78.462  -1.646  1.00 33.66           O  
ATOM   2349  N   THR C 115     -17.105  77.339  -3.747  1.00 33.18           N  
ATOM   2350  CA  THR C 115     -18.289  77.432  -4.593  1.00 33.18           C  
ATOM   2351  C   THR C 115     -18.043  78.377  -5.766  1.00 33.18           C  
ATOM   2352  CB  THR C 115     -19.512  77.914  -3.791  1.00 33.18           C  
ATOM   2353  O   THR C 115     -17.424  79.430  -5.602  1.00 33.18           O  
ATOM   2354  CG2 THR C 115     -20.208  76.748  -3.097  1.00 33.18           C  
ATOM   2355  OG1 THR C 115     -19.086  78.859  -2.802  1.00 33.18           O  
ATOM   2356  N   PRO C 116     -17.991  77.696  -6.899  1.00 33.24           N  
ATOM   2357  CA  PRO C 116     -17.866  78.490  -8.123  1.00 33.24           C  
ATOM   2358  C   PRO C 116     -18.873  79.636  -8.190  1.00 33.24           C  
ATOM   2359  CB  PRO C 116     -18.127  77.469  -9.234  1.00 33.24           C  
ATOM   2360  O   PRO C 116     -19.871  79.627  -7.465  1.00 33.24           O  
ATOM   2361  CG  PRO C 116     -18.835  76.340  -8.556  1.00 33.24           C  
ATOM   2362  CD  PRO C 116     -18.789  76.570  -7.073  1.00 33.24           C  
ATOM   2363  N   PRO C 117     -18.475  80.604  -8.879  1.00 31.47           N  
ATOM   2364  CA  PRO C 117     -19.236  81.834  -9.110  1.00 31.47           C  
ATOM   2365  C   PRO C 117     -20.649  81.567  -9.622  1.00 31.47           C  
ATOM   2366  CB  PRO C 117     -18.404  82.571 -10.163  1.00 31.47           C  
ATOM   2367  O   PRO C 117     -20.835  80.771 -10.546  1.00 31.47           O  
ATOM   2368  CG  PRO C 117     -17.559  81.511 -10.792  1.00 31.47           C  
ATOM   2369  CD  PRO C 117     -17.765  80.228 -10.040  1.00 31.47           C  
ATOM   2370  N   LEU C 118     -21.539  81.403  -8.592  1.00 33.43           N  
ATOM   2371  CA  LEU C 118     -22.965  81.237  -8.851  1.00 33.43           C  
ATOM   2372  C   LEU C 118     -23.435  82.194  -9.942  1.00 33.43           C  
ATOM   2373  CB  LEU C 118     -23.773  81.469  -7.571  1.00 33.43           C  
ATOM   2374  O   LEU C 118     -23.185  83.399  -9.866  1.00 33.43           O  
ATOM   2375  CG  LEU C 118     -24.210  80.217  -6.810  1.00 33.43           C  
ATOM   2376  CD1 LEU C 118     -23.567  80.185  -5.427  1.00 33.43           C  
ATOM   2377  CD2 LEU C 118     -25.730  80.162  -6.699  1.00 33.43           C  
ATOM   2378  N   PRO C 119     -23.585  81.547 -11.106  1.00 31.85           N  
ATOM   2379  CA  PRO C 119     -24.048  82.391 -12.210  1.00 31.85           C  
ATOM   2380  C   PRO C 119     -25.313  83.173 -11.864  1.00 31.85           C  
ATOM   2381  CB  PRO C 119     -24.316  81.387 -13.333  1.00 31.85           C  
ATOM   2382  O   PRO C 119     -26.036  82.805 -10.935  1.00 31.85           O  
ATOM   2383  CG  PRO C 119     -24.555  80.087 -12.635  1.00 31.85           C  
ATOM   2384  CD  PRO C 119     -24.330  80.288 -11.164  1.00 31.85           C  
ATOM   2385  N   LYS C 120     -25.355  84.356 -12.337  1.00 29.59           N  
ATOM   2386  CA  LYS C 120     -26.235  85.503 -12.135  1.00 29.59           C  
ATOM   2387  C   LYS C 120     -27.693  85.128 -12.383  1.00 29.59           C  
ATOM   2388  CB  LYS C 120     -25.829  86.659 -13.050  1.00 29.59           C  
ATOM   2389  O   LYS C 120     -28.592  85.621 -11.699  1.00 29.59           O  
ATOM   2390  CG  LYS C 120     -24.764  87.571 -12.459  1.00 29.59           C  
ATOM   2391  CD  LYS C 120     -24.406  88.704 -13.413  1.00 29.59           C  
ATOM   2392  CE  LYS C 120     -23.248  89.539 -12.882  1.00 29.59           C  
ATOM   2393  NZ  LYS C 120     -22.733  90.489 -13.912  1.00 29.59           N  
ATOM   2394  N   ASP C 121     -27.986  84.387 -13.493  1.00 30.19           N  
ATOM   2395  CA  ASP C 121     -29.081  85.093 -14.152  1.00 30.19           C  
ATOM   2396  C   ASP C 121     -30.426  84.719 -13.534  1.00 30.19           C  
ATOM   2397  CB  ASP C 121     -29.089  84.792 -15.652  1.00 30.19           C  
ATOM   2398  O   ASP C 121     -30.843  83.560 -13.595  1.00 30.19           O  
ATOM   2399  CG  ASP C 121     -28.520  85.924 -16.487  1.00 30.19           C  
ATOM   2400  OD1 ASP C 121     -29.026  87.064 -16.397  1.00 30.19           O  
ATOM   2401  OD2 ASP C 121     -27.558  85.675 -17.246  1.00 30.19           O  
ATOM   2402  N   ARG C 122     -30.875  85.355 -12.475  1.00 32.44           N  
ATOM   2403  CA  ARG C 122     -31.825  84.955 -11.442  1.00 32.44           C  
ATOM   2404  C   ARG C 122     -33.210  84.716 -12.035  1.00 32.44           C  
ATOM   2405  CB  ARG C 122     -31.902  86.015 -10.342  1.00 32.44           C  
ATOM   2406  O   ARG C 122     -34.157  84.410 -11.308  1.00 32.44           O  
ATOM   2407  CG  ARG C 122     -30.826  85.876  -9.276  1.00 32.44           C  
ATOM   2408  CD  ARG C 122     -31.170  86.666  -8.021  1.00 32.44           C  
ATOM   2409  NE  ARG C 122     -30.423  86.188  -6.861  1.00 32.44           N  
ATOM   2410  NH1 ARG C 122     -31.223  87.806  -5.419  1.00 32.44           N  
ATOM   2411  NH2 ARG C 122     -29.744  86.225  -4.667  1.00 32.44           N  
ATOM   2412  CZ  ARG C 122     -30.465  86.741  -5.652  1.00 32.44           C  
ATOM   2413  N   GLN C 123     -33.580  85.385 -13.212  1.00 27.16           N  
ATOM   2414  CA  GLN C 123     -34.761  86.168 -12.864  1.00 27.16           C  
ATOM   2415  C   GLN C 123     -35.976  85.268 -12.655  1.00 27.16           C  
ATOM   2416  CB  GLN C 123     -35.057  87.206 -13.947  1.00 27.16           C  
ATOM   2417  O   GLN C 123     -36.677  85.386 -11.649  1.00 27.16           O  
ATOM   2418  CG  GLN C 123     -34.642  88.622 -13.572  1.00 27.16           C  
ATOM   2419  CD  GLN C 123     -34.770  89.597 -14.727  1.00 27.16           C  
ATOM   2420  NE2 GLN C 123     -33.974  90.661 -14.696  1.00 27.16           N  
ATOM   2421  OE1 GLN C 123     -35.578  89.396 -15.639  1.00 27.16           O  
ATOM   2422  N   ARG C 124     -36.689  84.723 -13.755  1.00 27.04           N  
ATOM   2423  CA  ARG C 124     -38.003  85.304 -14.015  1.00 27.04           C  
ATOM   2424  C   ARG C 124     -39.101  84.509 -13.316  1.00 27.04           C  
ATOM   2425  CB  ARG C 124     -38.276  85.363 -15.520  1.00 27.04           C  
ATOM   2426  O   ARG C 124     -38.852  83.417 -12.801  1.00 27.04           O  
ATOM   2427  CG  ARG C 124     -38.499  86.771 -16.050  1.00 27.04           C  
ATOM   2428  CD  ARG C 124     -38.570  86.796 -17.570  1.00 27.04           C  
ATOM   2429  NE  ARG C 124     -38.821  88.143 -18.076  1.00 27.04           N  
ATOM   2430  NH1 ARG C 124     -40.470  87.500 -19.562  1.00 27.04           N  
ATOM   2431  NH2 ARG C 124     -39.865  89.705 -19.396  1.00 27.04           N  
ATOM   2432  CZ  ARG C 124     -39.718  88.446 -19.010  1.00 27.04           C  
ATOM   2433  N   LEU C 125     -40.428  84.423 -13.918  1.00 26.57           N  
ATOM   2434  CA  LEU C 125     -41.804  84.776 -13.588  1.00 26.57           C  
ATOM   2435  C   LEU C 125     -42.635  83.528 -13.309  1.00 26.57           C  
ATOM   2436  CB  LEU C 125     -42.438  85.582 -14.724  1.00 26.57           C  
ATOM   2437  O   LEU C 125     -43.866  83.576 -13.341  1.00 26.57           O  
ATOM   2438  CG  LEU C 125     -43.357  86.732 -14.310  1.00 26.57           C  
ATOM   2439  CD1 LEU C 125     -42.546  87.858 -13.677  1.00 26.57           C  
ATOM   2440  CD2 LEU C 125     -44.147  87.245 -15.509  1.00 26.57           C  
ATOM   2441  N   PRO C 126     -42.113  82.594 -12.541  1.00 29.41           N  
ATOM   2442  CA  PRO C 126     -42.861  81.380 -12.874  1.00 29.41           C  
ATOM   2443  C   PRO C 126     -44.330  81.461 -12.466  1.00 29.41           C  
ATOM   2444  CB  PRO C 126     -42.134  80.290 -12.083  1.00 29.41           C  
ATOM   2445  O   PRO C 126     -44.640  81.826 -11.329  1.00 29.41           O  
ATOM   2446  CG  PRO C 126     -41.503  81.008 -10.934  1.00 29.41           C  
ATOM   2447  CD  PRO C 126     -41.753  82.480 -11.097  1.00 29.41           C  
ATOM   2448  N   GLU C 127     -45.196  81.556 -13.447  1.00 27.63           N  
ATOM   2449  CA  GLU C 127     -46.610  81.889 -13.303  1.00 27.63           C  
ATOM   2450  C   GLU C 127     -47.351  80.819 -12.506  1.00 27.63           C  
ATOM   2451  CB  GLU C 127     -47.262  82.069 -14.676  1.00 27.63           C  
ATOM   2452  O   GLU C 127     -46.852  79.704 -12.342  1.00 27.63           O  
ATOM   2453  CG  GLU C 127     -47.281  83.510 -15.164  1.00 27.63           C  
ATOM   2454  CD  GLU C 127     -48.400  83.794 -16.153  1.00 27.63           C  
ATOM   2455  OE1 GLU C 127     -49.285  84.625 -15.847  1.00 27.63           O  
ATOM   2456  OE2 GLU C 127     -48.393  83.179 -17.243  1.00 27.63           O  
ATOM   2457  N   PRO C 128     -48.706  80.966 -12.450  1.00 27.98           N  
ATOM   2458  CA  PRO C 128     -49.834  80.864 -11.520  1.00 27.98           C  
ATOM   2459  C   PRO C 128     -50.477  79.479 -11.524  1.00 27.98           C  
ATOM   2460  CB  PRO C 128     -50.812  81.922 -12.035  1.00 27.98           C  
ATOM   2461  O   PRO C 128     -51.557  79.295 -10.956  1.00 27.98           O  
ATOM   2462  CG  PRO C 128     -50.505  82.050 -13.492  1.00 27.98           C  
ATOM   2463  CD  PRO C 128     -49.302  81.207 -13.802  1.00 27.98           C  
ATOM   2464  N   ALA C 129     -49.676  78.453 -11.433  1.00 26.37           N  
ATOM   2465  CA  ALA C 129     -50.487  77.391 -12.022  1.00 26.37           C  
ATOM   2466  C   ALA C 129     -51.809  77.232 -11.276  1.00 26.37           C  
ATOM   2467  CB  ALA C 129     -49.717  76.072 -12.020  1.00 26.37           C  
ATOM   2468  O   ALA C 129     -51.883  77.482 -10.071  1.00 26.37           O  
ATOM   2469  N   THR C 130     -52.872  76.662 -11.971  1.00 25.06           N  
ATOM   2470  CA  THR C 130     -54.329  76.602 -11.982  1.00 25.06           C  
ATOM   2471  C   THR C 130     -54.839  75.630 -10.922  1.00 25.06           C  
ATOM   2472  CB  THR C 130     -54.860  76.181 -13.365  1.00 25.06           C  
ATOM   2473  O   THR C 130     -54.091  74.772 -10.448  1.00 25.06           O  
ATOM   2474  CG2 THR C 130     -54.634  77.279 -14.399  1.00 25.06           C  
ATOM   2475  OG1 THR C 130     -54.180  74.993 -13.790  1.00 25.06           O  
ATOM   2476  N   LEU C 131     -56.141  75.741 -10.609  1.00 25.52           N  
ATOM   2477  CA  LEU C 131     -57.149  75.590  -9.565  1.00 25.52           C  
ATOM   2478  C   LEU C 131     -57.495  74.120  -9.353  1.00 25.52           C  
ATOM   2479  CB  LEU C 131     -58.412  76.378  -9.921  1.00 25.52           C  
ATOM   2480  O   LEU C 131     -57.578  73.656  -8.213  1.00 25.52           O  
ATOM   2481  CG  LEU C 131     -58.317  77.900  -9.803  1.00 25.52           C  
ATOM   2482  CD1 LEU C 131     -59.487  78.562 -10.524  1.00 25.52           C  
ATOM   2483  CD2 LEU C 131     -58.279  78.321  -8.338  1.00 25.52           C  
ATOM   2484  N   GLY C 132     -58.028  73.358 -10.406  1.00 25.20           N  
ATOM   2485  CA  GLY C 132     -59.453  73.134 -10.215  1.00 25.20           C  
ATOM   2486  C   GLY C 132     -59.755  71.982  -9.275  1.00 25.20           C  
ATOM   2487  O   GLY C 132     -60.486  72.148  -8.297  1.00 25.20           O  
ATOM   2488  N   PHE C 133     -60.025  70.690  -9.823  1.00 25.01           N  
ATOM   2489  CA  PHE C 133     -61.356  70.100  -9.895  1.00 25.01           C  
ATOM   2490  C   PHE C 133     -61.535  69.035  -8.819  1.00 25.01           C  
ATOM   2491  CB  PHE C 133     -61.603  69.494 -11.280  1.00 25.01           C  
ATOM   2492  O   PHE C 133     -60.632  68.231  -8.578  1.00 25.01           O  
ATOM   2493  CG  PHE C 133     -62.794  70.075 -11.993  1.00 25.01           C  
ATOM   2494  CD1 PHE C 133     -64.048  69.487 -11.875  1.00 25.01           C  
ATOM   2495  CD2 PHE C 133     -62.660  71.210 -12.782  1.00 25.01           C  
ATOM   2496  CE1 PHE C 133     -65.152  70.023 -12.534  1.00 25.01           C  
ATOM   2497  CE2 PHE C 133     -63.758  71.752 -13.444  1.00 25.01           C  
ATOM   2498  CZ  PHE C 133     -65.003  71.156 -13.319  1.00 25.01           C  
ATOM   2499  N   SER C 134     -62.668  69.142  -8.051  1.00 25.38           N  
ATOM   2500  CA  SER C 134     -63.300  68.621  -6.843  1.00 25.38           C  
ATOM   2501  C   SER C 134     -63.655  67.146  -6.998  1.00 25.38           C  
ATOM   2502  CB  SER C 134     -64.557  69.424  -6.506  1.00 25.38           C  
ATOM   2503  O   SER C 134     -64.393  66.591  -6.181  1.00 25.38           O  
ATOM   2504  OG  SER C 134     -64.221  70.747  -6.123  1.00 25.38           O  
ATOM   2505  N   ALA C 135     -63.486  66.478  -8.125  1.00 23.95           N  
ATOM   2506  CA  ALA C 135     -64.741  65.774  -8.376  1.00 23.95           C  
ATOM   2507  C   ALA C 135     -64.970  64.675  -7.343  1.00 23.95           C  
ATOM   2508  CB  ALA C 135     -64.748  65.185  -9.785  1.00 23.95           C  
ATOM   2509  O   ALA C 135     -66.066  64.552  -6.790  1.00 23.95           O  
ATOM   2510  N   ARG C 136     -64.464  63.456  -7.386  1.00 22.92           N  
ATOM   2511  CA  ARG C 136     -65.361  62.378  -7.792  1.00 22.92           C  
ATOM   2512  C   ARG C 136     -65.906  61.634  -6.578  1.00 22.92           C  
ATOM   2513  CB  ARG C 136     -64.641  61.402  -8.725  1.00 22.92           C  
ATOM   2514  O   ARG C 136     -65.251  61.571  -5.535  1.00 22.92           O  
ATOM   2515  CG  ARG C 136     -65.566  60.679  -9.691  1.00 22.92           C  
ATOM   2516  CD  ARG C 136     -64.911  60.471 -11.050  1.00 22.92           C  
ATOM   2517  NE  ARG C 136     -65.846  59.905 -12.018  1.00 22.92           N  
ATOM   2518  NH1 ARG C 136     -64.979  61.043 -13.832  1.00 22.92           N  
ATOM   2519  NH2 ARG C 136     -66.752  59.616 -14.108  1.00 22.92           N  
ATOM   2520  CZ  ARG C 136     -65.857  60.189 -13.317  1.00 22.92           C  
ATOM   2521  N   GLY C 137     -66.880  60.668  -6.826  1.00 23.17           N  
ATOM   2522  CA  GLY C 137     -68.155  60.150  -6.357  1.00 23.17           C  
ATOM   2523  C   GLY C 137     -68.009  59.069  -5.302  1.00 23.17           C  
ATOM   2524  O   GLY C 137     -68.648  59.130  -4.250  1.00 23.17           O  
ATOM   2525  N   GLN C 138     -67.660  57.793  -5.592  1.00 20.92           N  
ATOM   2526  CA  GLN C 138     -68.788  56.869  -5.641  1.00 20.92           C  
ATOM   2527  C   GLN C 138     -68.944  56.120  -4.321  1.00 20.92           C  
ATOM   2528  CB  GLN C 138     -68.620  55.876  -6.792  1.00 20.92           C  
ATOM   2529  O   GLN C 138     -70.035  56.082  -3.748  1.00 20.92           O  
ATOM   2530  CG  GLN C 138     -69.105  56.404  -8.136  1.00 20.92           C  
ATOM   2531  CD  GLN C 138     -68.877  55.422  -9.269  1.00 20.92           C  
ATOM   2532  NE2 GLN C 138     -68.990  55.903 -10.503  1.00 20.92           N  
ATOM   2533  OE1 GLN C 138     -68.599  54.241  -9.039  1.00 20.92           O  
ATOM   2534  N   GLY C 139     -68.579  54.790  -4.210  1.00 22.88           N  
ATOM   2535  CA  GLY C 139     -69.525  53.687  -4.248  1.00 22.88           C  
ATOM   2536  C   GLY C 139     -69.801  53.091  -2.880  1.00 22.88           C  
ATOM   2537  O   GLY C 139     -69.090  53.380  -1.916  1.00 22.88           O  
ATOM   2538  N   LEU C 140     -70.326  51.846  -2.898  1.00 20.85           N  
ATOM   2539  CA  LEU C 140     -71.514  51.230  -2.318  1.00 20.85           C  
ATOM   2540  C   LEU C 140     -71.182  50.545  -0.997  1.00 20.85           C  
ATOM   2541  CB  LEU C 140     -72.123  50.219  -3.293  1.00 20.85           C  
ATOM   2542  O   LEU C 140     -70.010  50.428  -0.631  1.00 20.85           O  
ATOM   2543  CG  LEU C 140     -73.103  50.777  -4.326  1.00 20.85           C  
ATOM   2544  CD1 LEU C 140     -72.989  50.005  -5.636  1.00 20.85           C  
ATOM   2545  CD2 LEU C 140     -74.531  50.726  -3.792  1.00 20.85           C  
ATOM   2546  N   GLU C 141     -71.336  49.162  -0.956  1.00 21.86           N  
ATOM   2547  CA  GLU C 141     -72.447  48.491  -0.287  1.00 21.86           C  
ATOM   2548  C   GLU C 141     -72.006  47.888   1.044  1.00 21.86           C  
ATOM   2549  CB  GLU C 141     -73.039  47.404  -1.187  1.00 21.86           C  
ATOM   2550  O   GLU C 141     -72.655  48.096   2.071  1.00 21.86           O  
ATOM   2551  CG  GLU C 141     -74.017  47.933  -2.227  1.00 21.86           C  
ATOM   2552  CD  GLU C 141     -75.473  47.734  -1.838  1.00 21.86           C  
ATOM   2553  OE1 GLU C 141     -76.195  48.741  -1.657  1.00 21.86           O  
ATOM   2554  OE2 GLU C 141     -75.894  46.563  -1.712  1.00 21.86           O  
ATOM   2555  N   LEU C 142     -71.804  46.519   1.139  1.00 21.23           N  
ATOM   2556  CA  LEU C 142     -72.834  45.661   1.714  1.00 21.23           C  
ATOM   2557  C   LEU C 142     -72.485  45.279   3.149  1.00 21.23           C  
ATOM   2558  CB  LEU C 142     -73.015  44.398   0.867  1.00 21.23           C  
ATOM   2559  O   LEU C 142     -71.343  45.451   3.581  1.00 21.23           O  
ATOM   2560  CG  LEU C 142     -74.295  44.319   0.033  1.00 21.23           C  
ATOM   2561  CD1 LEU C 142     -73.956  44.268  -1.453  1.00 21.23           C  
ATOM   2562  CD2 LEU C 142     -75.124  43.106   0.440  1.00 21.23           C  
ATOM   2563  N   GLY C 143     -72.568  43.892   3.465  1.00 22.79           N  
ATOM   2564  CA  GLY C 143     -73.555  43.242   4.312  1.00 22.79           C  
ATOM   2565  C   GLY C 143     -73.030  42.916   5.698  1.00 22.79           C  
ATOM   2566  O   GLY C 143     -71.842  43.094   5.975  1.00 22.79           O  
ATOM   2567  N   LEU C 144     -73.237  41.623   6.039  1.00 22.70           N  
ATOM   2568  CA  LEU C 144     -74.116  41.143   7.100  1.00 22.70           C  
ATOM   2569  C   LEU C 144     -73.313  40.741   8.332  1.00 22.70           C  
ATOM   2570  CB  LEU C 144     -74.950  39.956   6.609  1.00 22.70           C  
ATOM   2571  O   LEU C 144     -73.580  41.220   9.436  1.00 22.70           O  
ATOM   2572  CG  LEU C 144     -76.376  40.270   6.155  1.00 22.70           C  
ATOM   2573  CD1 LEU C 144     -76.523  40.018   4.658  1.00 22.70           C  
ATOM   2574  CD2 LEU C 144     -77.384  39.442   6.944  1.00 22.70           C  
ATOM   2575  N   PRO C 145     -73.204  39.365   8.619  1.00 23.02           N  
ATOM   2576  CA  PRO C 145     -74.002  38.760   9.687  1.00 23.02           C  
ATOM   2577  C   PRO C 145     -73.187  38.486  10.949  1.00 23.02           C  
ATOM   2578  CB  PRO C 145     -74.495  37.452   9.062  1.00 23.02           C  
ATOM   2579  O   PRO C 145     -71.954  38.475  10.902  1.00 23.02           O  
ATOM   2580  CG  PRO C 145     -73.464  37.108   8.036  1.00 23.02           C  
ATOM   2581  CD  PRO C 145     -72.465  38.227   7.968  1.00 23.02           C  
ATOM   2582  N   SER C 146     -73.948  37.871  11.884  1.00 22.49           N  
ATOM   2583  CA  SER C 146     -73.978  37.940  13.341  1.00 22.49           C  
ATOM   2584  C   SER C 146     -73.099  36.860  13.963  1.00 22.49           C  
ATOM   2585  CB  SER C 146     -75.411  37.801  13.856  1.00 22.49           C  
ATOM   2586  O   SER C 146     -72.628  37.010  15.093  1.00 22.49           O  
ATOM   2587  OG  SER C 146     -76.159  38.974  13.583  1.00 22.49           O  
ATOM   2588  N   THR C 147     -73.045  35.653  13.492  1.00 23.33           N  
ATOM   2589  CA  THR C 147     -73.671  34.752  14.453  1.00 23.33           C  
ATOM   2590  C   THR C 147     -72.724  34.455  15.613  1.00 23.33           C  
ATOM   2591  CB  THR C 147     -74.098  33.432  13.785  1.00 23.33           C  
ATOM   2592  O   THR C 147     -71.525  34.727  15.527  1.00 23.33           O  
ATOM   2593  CG2 THR C 147     -75.313  33.638  12.887  1.00 23.33           C  
ATOM   2594  OG1 THR C 147     -73.013  32.930  12.995  1.00 23.33           O  
ATOM   2595  N   PRO C 148     -72.595  33.154  15.986  1.00 23.13           N  
ATOM   2596  CA  PRO C 148     -73.123  32.477  17.173  1.00 23.13           C  
ATOM   2597  C   PRO C 148     -72.048  32.205  18.223  1.00 23.13           C  
ATOM   2598  CB  PRO C 148     -73.682  31.167  16.612  1.00 23.13           C  
ATOM   2599  O   PRO C 148     -70.854  32.325  17.936  1.00 23.13           O  
ATOM   2600  CG  PRO C 148     -72.971  30.974  15.312  1.00 23.13           C  
ATOM   2601  CD  PRO C 148     -72.085  32.162  15.071  1.00 23.13           C  
ATOM   2602  N   GLY C 149     -72.281  31.125  19.020  1.00 24.64           N  
ATOM   2603  CA  GLY C 149     -72.394  30.929  20.457  1.00 24.64           C  
ATOM   2604  C   GLY C 149     -71.141  30.345  21.080  1.00 24.64           C  
ATOM   2605  O   GLY C 149     -70.148  30.112  20.388  1.00 24.64           O  
ATOM   2606  N   THR C 150     -71.314  29.175  21.711  1.00 25.68           N  
ATOM   2607  CA  THR C 150     -71.226  28.924  23.145  1.00 25.68           C  
ATOM   2608  C   THR C 150     -69.945  28.168  23.484  1.00 25.68           C  
ATOM   2609  CB  THR C 150     -72.444  28.127  23.648  1.00 25.68           C  
ATOM   2610  O   THR C 150     -69.301  27.599  22.600  1.00 25.68           O  
ATOM   2611  CG2 THR C 150     -73.622  29.050  23.943  1.00 25.68           C  
ATOM   2612  OG1 THR C 150     -72.833  27.178  22.647  1.00 25.68           O  
ATOM   2613  N   PRO C 151     -70.000  27.302  24.644  1.00 27.09           N  
ATOM   2614  CA  PRO C 151     -69.227  27.361  25.887  1.00 27.09           C  
ATOM   2615  C   PRO C 151     -68.205  26.231  26.000  1.00 27.09           C  
ATOM   2616  CB  PRO C 151     -70.297  27.239  26.975  1.00 27.09           C  
ATOM   2617  O   PRO C 151     -67.425  26.193  26.955  1.00 27.09           O  
ATOM   2618  CG  PRO C 151     -71.416  26.489  26.327  1.00 27.09           C  
ATOM   2619  CD  PRO C 151     -71.120  26.363  24.860  1.00 27.09           C  
ATOM   2620  N   THR C 152     -68.128  25.296  25.110  1.00 22.34           N  
ATOM   2621  CA  THR C 152     -68.201  23.994  25.764  1.00 22.34           C  
ATOM   2622  C   THR C 152     -66.913  23.701  26.530  1.00 22.34           C  
ATOM   2623  CB  THR C 152     -68.462  22.870  24.745  1.00 22.34           C  
ATOM   2624  O   THR C 152     -65.816  23.845  25.987  1.00 22.34           O  
ATOM   2625  CG2 THR C 152     -69.955  22.599  24.596  1.00 22.34           C  
ATOM   2626  OG1 THR C 152     -67.929  23.255  23.471  1.00 22.34           O  
ATOM   2627  N   PRO C 153     -67.093  23.180  27.798  1.00 28.21           N  
ATOM   2628  CA  PRO C 153     -66.330  23.251  29.046  1.00 28.21           C  
ATOM   2629  C   PRO C 153     -65.285  22.143  29.162  1.00 28.21           C  
ATOM   2630  CB  PRO C 153     -67.405  23.103  30.125  1.00 28.21           C  
ATOM   2631  O   PRO C 153     -64.198  22.369  29.700  1.00 28.21           O  
ATOM   2632  CG  PRO C 153     -68.484  22.293  29.482  1.00 28.21           C  
ATOM   2633  CD  PRO C 153     -68.149  22.122  28.028  1.00 28.21           C  
ATOM   2634  N   THR C 154     -65.545  20.916  28.772  1.00 25.31           N  
ATOM   2635  CA  THR C 154     -65.549  19.938  29.854  1.00 25.31           C  
ATOM   2636  C   THR C 154     -64.125  19.529  30.218  1.00 25.31           C  
ATOM   2637  CB  THR C 154     -66.364  18.688  29.473  1.00 25.31           C  
ATOM   2638  O   THR C 154     -63.219  19.603  29.385  1.00 25.31           O  
ATOM   2639  CG2 THR C 154     -67.862  18.962  29.553  1.00 25.31           C  
ATOM   2640  OG1 THR C 154     -66.032  18.297  28.135  1.00 25.31           O  
ATOM   2641  N   PRO C 155     -63.987  18.825  31.364  1.00 27.62           N  
ATOM   2642  CA  PRO C 155     -63.115  18.768  32.539  1.00 27.62           C  
ATOM   2643  C   PRO C 155     -61.981  17.757  32.383  1.00 27.62           C  
ATOM   2644  CB  PRO C 155     -64.065  18.352  33.664  1.00 27.62           C  
ATOM   2645  O   PRO C 155     -62.001  16.939  31.459  1.00 27.62           O  
ATOM   2646  CG  PRO C 155     -65.154  17.589  32.982  1.00 27.62           C  
ATOM   2647  CD  PRO C 155     -64.994  17.753  31.498  1.00 27.62           C  
ATOM   2648  N   HIS C 156     -61.272  17.422  33.537  1.00 26.03           N  
ATOM   2649  CA  HIS C 156     -59.905  17.291  34.029  1.00 26.03           C  
ATOM   2650  C   HIS C 156     -59.535  15.828  34.245  1.00 26.03           C  
ATOM   2651  CB  HIS C 156     -59.726  18.076  35.330  1.00 26.03           C  
ATOM   2652  O   HIS C 156     -58.521  15.526  34.879  1.00 26.03           O  
ATOM   2653  CG  HIS C 156     -59.947  19.547  35.178  1.00 26.03           C  
ATOM   2654  CD2 HIS C 156     -60.988  20.332  35.543  1.00 26.03           C  
ATOM   2655  ND1 HIS C 156     -59.024  20.380  34.584  1.00 26.03           N  
ATOM   2656  CE1 HIS C 156     -59.489  21.618  34.590  1.00 26.03           C  
ATOM   2657  NE2 HIS C 156     -60.679  21.616  35.166  1.00 26.03           N  
ATOM   2658  N   THR C 157     -60.260  14.785  33.729  1.00 26.12           N  
ATOM   2659  CA  THR C 157     -60.333  13.677  34.675  1.00 26.12           C  
ATOM   2660  C   THR C 157     -58.959  13.042  34.872  1.00 26.12           C  
ATOM   2661  CB  THR C 157     -61.333  12.605  34.203  1.00 26.12           C  
ATOM   2662  O   THR C 157     -58.056  13.238  34.056  1.00 26.12           O  
ATOM   2663  CG2 THR C 157     -62.594  12.613  35.062  1.00 26.12           C  
ATOM   2664  OG1 THR C 157     -61.695  12.864  32.841  1.00 26.12           O  
ATOM   2665  N   SER C 158     -58.822  11.683  35.288  1.00 25.25           N  
ATOM   2666  CA  SER C 158     -58.453  10.920  36.477  1.00 25.25           C  
ATOM   2667  C   SER C 158     -57.109  10.224  36.292  1.00 25.25           C  
ATOM   2668  CB  SER C 158     -59.531   9.887  36.806  1.00 25.25           C  
ATOM   2669  O   SER C 158     -56.524  10.271  35.208  1.00 25.25           O  
ATOM   2670  OG  SER C 158     -60.808  10.342  36.393  1.00 25.25           O  
ATOM   2671  N   LEU C 159     -56.992   8.863  36.359  1.00 26.62           N  
ATOM   2672  CA  LEU C 159     -56.492   7.954  37.385  1.00 26.62           C  
ATOM   2673  C   LEU C 159     -55.166   7.333  36.961  1.00 26.62           C  
ATOM   2674  CB  LEU C 159     -57.517   6.853  37.671  1.00 26.62           C  
ATOM   2675  O   LEU C 159     -54.782   7.415  35.791  1.00 26.62           O  
ATOM   2676  CG  LEU C 159     -58.607   7.190  38.689  1.00 26.62           C  
ATOM   2677  CD1 LEU C 159     -59.852   6.347  38.431  1.00 26.62           C  
ATOM   2678  CD2 LEU C 159     -58.096   6.977  40.110  1.00 26.62           C  
ATOM   2679  N   GLY C 160     -54.724   6.140  37.572  1.00 29.92           N  
ATOM   2680  CA  GLY C 160     -53.702   5.533  38.409  1.00 29.92           C  
ATOM   2681  C   GLY C 160     -52.872   4.494  37.679  1.00 29.92           C  
ATOM   2682  O   GLY C 160     -51.997   3.861  38.274  1.00 29.92           O  
ATOM   2683  N   SER C 161     -52.969   4.113  36.391  1.00 28.68           N  
ATOM   2684  CA  SER C 161     -52.779   2.681  36.183  1.00 28.68           C  
ATOM   2685  C   SER C 161     -51.336   2.269  36.453  1.00 28.68           C  
ATOM   2686  CB  SER C 161     -53.171   2.291  34.757  1.00 28.68           C  
ATOM   2687  O   SER C 161     -50.401   2.939  36.010  1.00 28.68           O  
ATOM   2688  OG  SER C 161     -54.496   2.704  34.468  1.00 28.68           O  
ATOM   2689  N   PRO C 162     -51.143   1.327  37.511  1.00 34.40           N  
ATOM   2690  CA  PRO C 162     -49.983   0.824  38.250  1.00 34.40           C  
ATOM   2691  C   PRO C 162     -49.124  -0.130  37.423  1.00 34.40           C  
ATOM   2692  CB  PRO C 162     -50.611   0.099  39.443  1.00 34.40           C  
ATOM   2693  O   PRO C 162     -49.620  -1.151  36.940  1.00 34.40           O  
ATOM   2694  CG  PRO C 162     -51.960  -0.329  38.962  1.00 34.40           C  
ATOM   2695  CD  PRO C 162     -52.195   0.271  37.605  1.00 34.40           C  
ATOM   2696  N   VAL C 163     -48.574   0.359  36.327  1.00 35.87           N  
ATOM   2697  CA  VAL C 163     -47.951  -0.595  35.416  1.00 35.87           C  
ATOM   2698  C   VAL C 163     -46.823  -1.334  36.132  1.00 35.87           C  
ATOM   2699  CB  VAL C 163     -47.410   0.102  34.147  1.00 35.87           C  
ATOM   2700  O   VAL C 163     -45.931  -0.708  36.711  1.00 35.87           O  
ATOM   2701  CG1 VAL C 163     -47.235  -0.904  33.011  1.00 35.87           C  
ATOM   2702  CG2 VAL C 163     -48.342   1.236  33.724  1.00 35.87           C  
ATOM   2703  N   SER C 164     -47.134  -2.523  36.735  1.00 33.15           N  
ATOM   2704  CA  SER C 164     -46.346  -3.490  37.491  1.00 33.15           C  
ATOM   2705  C   SER C 164     -45.199  -4.044  36.652  1.00 33.15           C  
ATOM   2706  CB  SER C 164     -47.230  -4.637  37.981  1.00 33.15           C  
ATOM   2707  O   SER C 164     -45.426  -4.651  35.603  1.00 33.15           O  
ATOM   2708  OG  SER C 164     -46.567  -5.390  38.982  1.00 33.15           O  
ATOM   2709  N   SER C 165     -44.140  -3.281  36.527  1.00 33.66           N  
ATOM   2710  CA  SER C 165     -42.946  -3.571  35.740  1.00 33.66           C  
ATOM   2711  C   SER C 165     -42.285  -4.868  36.196  1.00 33.66           C  
ATOM   2712  CB  SER C 165     -41.946  -2.418  35.837  1.00 33.66           C  
ATOM   2713  O   SER C 165     -41.920  -5.006  37.366  1.00 33.66           O  
ATOM   2714  OG  SER C 165     -42.542  -1.200  35.426  1.00 33.66           O  
ATOM   2715  N   ASP C 166     -42.925  -6.019  35.776  1.00 32.60           N  
ATOM   2716  CA  ASP C 166     -42.458  -7.360  36.116  1.00 32.60           C  
ATOM   2717  C   ASP C 166     -40.963  -7.507  35.843  1.00 32.60           C  
ATOM   2718  CB  ASP C 166     -43.242  -8.415  35.332  1.00 32.60           C  
ATOM   2719  O   ASP C 166     -40.470  -7.062  34.804  1.00 32.60           O  
ATOM   2720  CG  ASP C 166     -43.554  -9.654  36.154  1.00 32.60           C  
ATOM   2721  OD1 ASP C 166     -42.746 -10.607  36.151  1.00 32.60           O  
ATOM   2722  OD2 ASP C 166     -44.620  -9.677  36.807  1.00 32.60           O  
ATOM   2723  N   PRO C 167     -40.183  -7.730  36.907  1.00 39.26           N  
ATOM   2724  CA  PRO C 167     -38.731  -7.792  37.086  1.00 39.26           C  
ATOM   2725  C   PRO C 167     -38.072  -8.847  36.201  1.00 39.26           C  
ATOM   2726  CB  PRO C 167     -38.574  -8.146  38.567  1.00 39.26           C  
ATOM   2727  O   PRO C 167     -38.539  -9.988  36.141  1.00 39.26           O  
ATOM   2728  CG  PRO C 167     -39.870  -8.788  38.946  1.00 39.26           C  
ATOM   2729  CD  PRO C 167     -40.795  -8.729  37.765  1.00 39.26           C  
ATOM   2730  N   VAL C 168     -37.889  -8.515  34.876  1.00 42.32           N  
ATOM   2731  CA  VAL C 168     -37.191  -9.368  33.920  1.00 42.32           C  
ATOM   2732  C   VAL C 168     -35.890  -9.878  34.537  1.00 42.32           C  
ATOM   2733  CB  VAL C 168     -36.898  -8.621  32.600  1.00 42.32           C  
ATOM   2734  O   VAL C 168     -35.058  -9.087  34.988  1.00 42.32           O  
ATOM   2735  CG1 VAL C 168     -36.674  -9.610  31.458  1.00 42.32           C  
ATOM   2736  CG2 VAL C 168     -38.039  -7.663  32.265  1.00 42.32           C  
ATOM   2737  N   HIS C 169     -35.980 -10.984  35.283  1.00 38.11           N  
ATOM   2738  CA  HIS C 169     -34.911 -11.729  35.938  1.00 38.11           C  
ATOM   2739  C   HIS C 169     -33.792 -12.064  34.957  1.00 38.11           C  
ATOM   2740  CB  HIS C 169     -35.459 -13.011  36.566  1.00 38.11           C  
ATOM   2741  O   HIS C 169     -34.031 -12.702  33.929  1.00 38.11           O  
ATOM   2742  CG  HIS C 169     -35.720 -12.896  38.035  1.00 38.11           C  
ATOM   2743  CD2 HIS C 169     -36.878 -12.904  38.735  1.00 38.11           C  
ATOM   2744  ND1 HIS C 169     -34.710 -12.746  38.960  1.00 38.11           N  
ATOM   2745  CE1 HIS C 169     -35.238 -12.669  40.170  1.00 38.11           C  
ATOM   2746  NE2 HIS C 169     -36.552 -12.762  40.061  1.00 38.11           N  
ATOM   2747  N   MET C 170     -32.940 -11.038  34.702  1.00 42.75           N  
ATOM   2748  CA  MET C 170     -31.738 -11.159  33.882  1.00 42.75           C  
ATOM   2749  C   MET C 170     -30.883 -12.336  34.338  1.00 42.75           C  
ATOM   2750  CB  MET C 170     -30.920  -9.867  33.933  1.00 42.75           C  
ATOM   2751  O   MET C 170     -30.583 -12.466  35.526  1.00 42.75           O  
ATOM   2752  CG  MET C 170     -31.373  -8.814  32.934  1.00 42.75           C  
ATOM   2753  SD  MET C 170     -29.984  -8.141  31.943  1.00 42.75           S  
ATOM   2754  CE  MET C 170     -30.876  -7.624  30.451  1.00 42.75           C  
ATOM   2755  N   SER C 171     -31.227 -13.598  33.863  1.00 40.37           N  
ATOM   2756  CA  SER C 171     -30.432 -14.799  34.096  1.00 40.37           C  
ATOM   2757  C   SER C 171     -28.939 -14.502  33.997  1.00 40.37           C  
ATOM   2758  CB  SER C 171     -30.809 -15.895  33.098  1.00 40.37           C  
ATOM   2759  O   SER C 171     -28.497 -13.820  33.070  1.00 40.37           O  
ATOM   2760  OG  SER C 171     -32.206 -16.130  33.114  1.00 40.37           O  
ATOM   2761  N   PRO C 172     -28.343 -14.398  35.178  1.00 40.72           N  
ATOM   2762  CA  PRO C 172     -26.901 -14.168  35.293  1.00 40.72           C  
ATOM   2763  C   PRO C 172     -26.089 -15.008  34.309  1.00 40.72           C  
ATOM   2764  CB  PRO C 172     -26.594 -14.571  36.737  1.00 40.72           C  
ATOM   2765  O   PRO C 172     -26.350 -16.203  34.150  1.00 40.72           O  
ATOM   2766  CG  PRO C 172     -27.810 -15.310  37.195  1.00 40.72           C  
ATOM   2767  CD  PRO C 172     -28.782 -15.382  36.052  1.00 40.72           C  
ATOM   2768  N   LEU C 173     -25.947 -14.505  33.063  1.00 44.46           N  
ATOM   2769  CA  LEU C 173     -25.013 -15.107  32.118  1.00 44.46           C  
ATOM   2770  C   LEU C 173     -23.784 -15.651  32.839  1.00 44.46           C  
ATOM   2771  CB  LEU C 173     -24.587 -14.085  31.060  1.00 44.46           C  
ATOM   2772  O   LEU C 173     -23.158 -14.941  33.629  1.00 44.46           O  
ATOM   2773  CG  LEU C 173     -24.905 -14.441  29.607  1.00 44.46           C  
ATOM   2774  CD1 LEU C 173     -26.193 -13.757  29.163  1.00 44.46           C  
ATOM   2775  CD2 LEU C 173     -23.745 -14.053  28.696  1.00 44.46           C  
ATOM   2776  N   GLU C 174     -23.851 -16.895  33.297  1.00 42.94           N  
ATOM   2777  CA  GLU C 174     -22.729 -17.625  33.881  1.00 42.94           C  
ATOM   2778  C   GLU C 174     -21.401 -17.158  33.293  1.00 42.94           C  
ATOM   2779  CB  GLU C 174     -22.898 -19.132  33.666  1.00 42.94           C  
ATOM   2780  O   GLU C 174     -21.260 -17.047  32.073  1.00 42.94           O  
ATOM   2781  CG  GLU C 174     -23.863 -19.788  34.643  1.00 42.94           C  
ATOM   2782  CD  GLU C 174     -23.608 -21.275  34.829  1.00 42.94           C  
ATOM   2783  OE1 GLU C 174     -23.142 -21.679  35.919  1.00 42.94           O  
ATOM   2784  OE2 GLU C 174     -23.877 -22.043  33.878  1.00 42.94           O  
ATOM   2785  N   PRO C 175     -20.707 -16.196  34.079  1.00 45.34           N  
ATOM   2786  CA  PRO C 175     -19.368 -15.777  33.659  1.00 45.34           C  
ATOM   2787  C   PRO C 175     -18.555 -16.920  33.055  1.00 45.34           C  
ATOM   2788  CB  PRO C 175     -18.730 -15.280  34.959  1.00 45.34           C  
ATOM   2789  O   PRO C 175     -18.443 -17.990  33.659  1.00 45.34           O  
ATOM   2790  CG  PRO C 175     -19.603 -15.822  36.044  1.00 45.34           C  
ATOM   2791  CD  PRO C 175     -20.783 -16.503  35.412  1.00 45.34           C  
ATOM   2792  N   ARG C 176     -18.829 -17.395  31.853  1.00 46.29           N  
ATOM   2793  CA  ARG C 176     -17.853 -18.254  31.189  1.00 46.29           C  
ATOM   2794  C   ARG C 176     -16.436 -17.934  31.653  1.00 46.29           C  
ATOM   2795  CB  ARG C 176     -17.953 -18.107  29.670  1.00 46.29           C  
ATOM   2796  O   ARG C 176     -16.146 -16.801  32.042  1.00 46.29           O  
ATOM   2797  CG  ARG C 176     -18.898 -19.102  29.015  1.00 46.29           C  
ATOM   2798  CD  ARG C 176     -18.984 -18.891  27.510  1.00 46.29           C  
ATOM   2799  NE  ARG C 176     -19.465 -20.088  26.825  1.00 46.29           N  
ATOM   2800  NH1 ARG C 176     -21.684 -19.443  26.816  1.00 46.29           N  
ATOM   2801  NH2 ARG C 176     -21.063 -21.445  25.888  1.00 46.29           N  
ATOM   2802  CZ  ARG C 176     -20.736 -20.322  26.511  1.00 46.29           C  
ATOM   2803  N   GLY C 177     -15.602 -18.797  32.153  1.00 46.05           N  
ATOM   2804  CA  GLY C 177     -14.230 -18.847  32.634  1.00 46.05           C  
ATOM   2805  C   GLY C 177     -13.361 -17.736  32.076  1.00 46.05           C  
ATOM   2806  O   GLY C 177     -13.706 -17.119  31.066  1.00 46.05           O  
ATOM   2807  N   GLY C 178     -12.825 -16.820  32.939  1.00 49.58           N  
ATOM   2808  CA  GLY C 178     -12.000 -15.625  33.024  1.00 49.58           C  
ATOM   2809  C   GLY C 178     -10.947 -15.548  31.935  1.00 49.58           C  
ATOM   2810  O   GLY C 178     -10.553 -14.455  31.522  1.00 49.58           O  
ATOM   2811  N   GLN C 179     -10.432 -16.750  31.515  1.00 59.63           N  
ATOM   2812  CA  GLN C 179      -9.217 -16.673  30.710  1.00 59.63           C  
ATOM   2813  C   GLN C 179      -9.526 -16.199  29.293  1.00 59.63           C  
ATOM   2814  CB  GLN C 179      -8.512 -18.029  30.669  1.00 59.63           C  
ATOM   2815  O   GLN C 179      -8.729 -15.481  28.686  1.00 59.63           O  
ATOM   2816  CG  GLN C 179      -7.002 -17.933  30.501  1.00 59.63           C  
ATOM   2817  CD  GLN C 179      -6.247 -18.867  31.429  1.00 59.63           C  
ATOM   2818  NE2 GLN C 179      -4.921 -18.816  31.371  1.00 59.63           N  
ATOM   2819  OE1 GLN C 179      -6.852 -19.628  32.191  1.00 59.63           O  
ATOM   2820  N   GLY C 180     -10.722 -16.476  28.775  1.00 63.18           N  
ATOM   2821  CA  GLY C 180     -11.128 -16.100  27.430  1.00 63.18           C  
ATOM   2822  C   GLY C 180     -11.547 -14.647  27.317  1.00 63.18           C  
ATOM   2823  O   GLY C 180     -11.368 -14.023  26.269  1.00 63.18           O  
ATOM   2824  N   ASP C 181     -11.939 -14.173  28.527  1.00 68.65           N  
ATOM   2825  CA  ASP C 181     -12.419 -12.794  28.531  1.00 68.65           C  
ATOM   2826  C   ASP C 181     -11.253 -11.808  28.532  1.00 68.65           C  
ATOM   2827  CB  ASP C 181     -13.320 -12.544  29.742  1.00 68.65           C  
ATOM   2828  O   ASP C 181     -11.319 -10.760  27.885  1.00 68.65           O  
ATOM   2829  CG  ASP C 181     -14.679 -13.210  29.617  1.00 68.65           C  
ATOM   2830  OD1 ASP C 181     -15.104 -13.521  28.484  1.00 68.65           O  
ATOM   2831  OD2 ASP C 181     -15.332 -13.422  30.662  1.00 68.65           O  
ATOM   2832  N   GLY C 182     -10.157 -12.356  29.098  1.00 64.82           N  
ATOM   2833  CA  GLY C 182      -8.963 -11.527  29.140  1.00 64.82           C  
ATOM   2834  C   GLY C 182      -8.278 -11.399  27.792  1.00 64.82           C  
ATOM   2835  O   GLY C 182      -7.853 -10.307  27.407  1.00 64.82           O  
ATOM   2836  N   LEU C 183      -8.286 -12.509  27.124  1.00 71.95           N  
ATOM   2837  CA  LEU C 183      -7.664 -12.518  25.805  1.00 71.95           C  
ATOM   2838  C   LEU C 183      -8.502 -11.731  24.803  1.00 71.95           C  
ATOM   2839  CB  LEU C 183      -7.474 -13.955  25.312  1.00 71.95           C  
ATOM   2840  O   LEU C 183      -7.957 -11.019  23.956  1.00 71.95           O  
ATOM   2841  CG  LEU C 183      -6.074 -14.324  24.818  1.00 71.95           C  
ATOM   2842  CD1 LEU C 183      -5.474 -15.418  25.694  1.00 71.95           C  
ATOM   2843  CD2 LEU C 183      -6.121 -14.765  23.359  1.00 71.95           C  
ATOM   2844  N   ALA C 184      -9.778 -11.840  25.003  1.00 72.93           N  
ATOM   2845  CA  ALA C 184     -10.673 -11.111  24.108  1.00 72.93           C  
ATOM   2846  C   ALA C 184     -10.544  -9.604  24.312  1.00 72.93           C  
ATOM   2847  CB  ALA C 184     -12.118 -11.552  24.324  1.00 72.93           C  
ATOM   2848  O   ALA C 184     -10.505  -8.841  23.343  1.00 72.93           O  
ATOM   2849  N   LEU C 185     -10.326  -9.187  25.541  1.00 73.94           N  
ATOM   2850  CA  LEU C 185     -10.169  -7.771  25.852  1.00 73.94           C  
ATOM   2851  C   LEU C 185      -8.838  -7.243  25.327  1.00 73.94           C  
ATOM   2852  CB  LEU C 185     -10.264  -7.540  27.362  1.00 73.94           C  
ATOM   2853  O   LEU C 185      -8.773  -6.135  24.789  1.00 73.94           O  
ATOM   2854  CG  LEU C 185     -11.668  -7.581  27.968  1.00 73.94           C  
ATOM   2855  CD1 LEU C 185     -11.590  -7.528  29.490  1.00 73.94           C  
ATOM   2856  CD2 LEU C 185     -12.516  -6.433  27.430  1.00 73.94           C  
ATOM   2857  N   VAL C 186      -7.914  -8.096  25.402  1.00 68.93           N  
ATOM   2858  CA  VAL C 186      -6.582  -7.725  24.936  1.00 68.93           C  
ATOM   2859  C   VAL C 186      -6.589  -7.576  23.417  1.00 68.93           C  
ATOM   2860  CB  VAL C 186      -5.521  -8.763  25.365  1.00 68.93           C  
ATOM   2861  O   VAL C 186      -6.029  -6.618  22.878  1.00 68.93           O  
ATOM   2862  CG1 VAL C 186      -4.168  -8.447  24.729  1.00 68.93           C  
ATOM   2863  CG2 VAL C 186      -5.402  -8.805  26.888  1.00 68.93           C  
ATOM   2864  N   LEU C 187      -7.294  -8.408  22.779  1.00 71.92           N  
ATOM   2865  CA  LEU C 187      -7.353  -8.394  21.321  1.00 71.92           C  
ATOM   2866  C   LEU C 187      -8.153  -7.195  20.822  1.00 71.92           C  
ATOM   2867  CB  LEU C 187      -7.974  -9.691  20.797  1.00 71.92           C  
ATOM   2868  O   LEU C 187      -7.770  -6.553  19.842  1.00 71.92           O  
ATOM   2869  CG  LEU C 187      -7.014 -10.859  20.570  1.00 71.92           C  
ATOM   2870  CD1 LEU C 187      -7.776 -12.180  20.570  1.00 71.92           C  
ATOM   2871  CD2 LEU C 187      -6.249 -10.677  19.263  1.00 71.92           C  
ATOM   2872  N   ILE C 188      -9.130  -6.866  21.522  1.00 74.67           N  
ATOM   2873  CA  ILE C 188      -9.967  -5.732  21.145  1.00 74.67           C  
ATOM   2874  C   ILE C 188      -9.183  -4.432  21.317  1.00 74.67           C  
ATOM   2875  CB  ILE C 188     -11.267  -5.688  21.978  1.00 74.67           C  
ATOM   2876  O   ILE C 188      -9.195  -3.571  20.435  1.00 74.67           O  
ATOM   2877  CG1 ILE C 188     -12.157  -6.890  21.642  1.00 74.67           C  
ATOM   2878  CG2 ILE C 188     -12.014  -4.371  21.744  1.00 74.67           C  
ATOM   2879  CD1 ILE C 188     -13.304  -7.104  22.621  1.00 74.67           C  
ATOM   2880  N   LEU C 189      -8.439  -4.382  22.387  1.00 76.73           N  
ATOM   2881  CA  LEU C 189      -7.637  -3.196  22.666  1.00 76.73           C  
ATOM   2882  C   LEU C 189      -6.514  -3.046  21.645  1.00 76.73           C  
ATOM   2883  CB  LEU C 189      -7.052  -3.264  24.080  1.00 76.73           C  
ATOM   2884  O   LEU C 189      -6.244  -1.941  21.171  1.00 76.73           O  
ATOM   2885  CG  LEU C 189      -7.791  -2.471  25.159  1.00 76.73           C  
ATOM   2886  CD1 LEU C 189      -7.711  -3.197  26.498  1.00 76.73           C  
ATOM   2887  CD2 LEU C 189      -7.219  -1.062  25.273  1.00 76.73           C  
ATOM   2888  N   ALA C 190      -5.974  -4.135  21.245  1.00 74.43           N  
ATOM   2889  CA  ALA C 190      -4.883  -4.138  20.274  1.00 74.43           C  
ATOM   2890  C   ALA C 190      -5.367  -3.670  18.904  1.00 74.43           C  
ATOM   2891  CB  ALA C 190      -4.266  -5.530  20.170  1.00 74.43           C  
ATOM   2892  O   ALA C 190      -4.712  -2.853  18.253  1.00 74.43           O  
ATOM   2893  N   PHE C 191      -6.538  -3.985  18.578  1.00 71.44           N  
ATOM   2894  CA  PHE C 191      -7.069  -3.637  17.265  1.00 71.44           C  
ATOM   2895  C   PHE C 191      -7.532  -2.186  17.236  1.00 71.44           C  
ATOM   2896  CB  PHE C 191      -8.228  -4.566  16.889  1.00 71.44           C  
ATOM   2897  O   PHE C 191      -7.387  -1.503  16.220  1.00 71.44           O  
ATOM   2898  CG  PHE C 191      -7.901  -5.524  15.776  1.00 71.44           C  
ATOM   2899  CD1 PHE C 191      -7.987  -5.124  14.448  1.00 71.44           C  
ATOM   2900  CD2 PHE C 191      -7.508  -6.826  16.058  1.00 71.44           C  
ATOM   2901  CE1 PHE C 191      -7.685  -6.009  13.416  1.00 71.44           C  
ATOM   2902  CE2 PHE C 191      -7.205  -7.716  15.032  1.00 71.44           C  
ATOM   2903  CZ  PHE C 191      -7.295  -7.306  13.711  1.00 71.44           C  
ATOM   2904  N   CYS C 192      -7.951  -1.774  18.337  1.00 73.01           N  
ATOM   2905  CA  CYS C 192      -8.373  -0.381  18.432  1.00 73.01           C  
ATOM   2906  C   CYS C 192      -7.180   0.559  18.314  1.00 73.01           C  
ATOM   2907  CB  CYS C 192      -9.102  -0.131  19.752  1.00 73.01           C  
ATOM   2908  O   CYS C 192      -7.240   1.558  17.594  1.00 73.01           O  
ATOM   2909  SG  CYS C 192     -10.787  -0.783  19.788  1.00 73.01           S  
ATOM   2910  N   VAL C 193      -6.120   0.118  18.898  1.00 71.16           N  
ATOM   2911  CA  VAL C 193      -4.905   0.926  18.875  1.00 71.16           C  
ATOM   2912  C   VAL C 193      -4.313   0.928  17.468  1.00 71.16           C  
ATOM   2913  CB  VAL C 193      -3.862   0.412  19.892  1.00 71.16           C  
ATOM   2914  O   VAL C 193      -3.912   1.977  16.957  1.00 71.16           O  
ATOM   2915  CG1 VAL C 193      -2.571   1.224  19.798  1.00 71.16           C  
ATOM   2916  CG2 VAL C 193      -4.428   0.465  21.310  1.00 71.16           C  
ATOM   2917  N   ALA C 194      -4.399  -0.124  16.888  1.00 75.39           N  
ATOM   2918  CA  ALA C 194      -3.875  -0.263  15.532  1.00 75.39           C  
ATOM   2919  C   ALA C 194      -4.721   0.522  14.534  1.00 75.39           C  
ATOM   2920  CB  ALA C 194      -3.816  -1.735  15.133  1.00 75.39           C  
ATOM   2921  O   ALA C 194      -4.185   1.182  13.640  1.00 75.39           O  
ATOM   2922  N   GLY C 195      -5.941   0.547  14.778  1.00 78.10           N  
ATOM   2923  CA  GLY C 195      -6.848   1.285  13.913  1.00 78.10           C  
ATOM   2924  C   GLY C 195      -6.691   2.790  14.029  1.00 78.10           C  
ATOM   2925  O   GLY C 195      -6.663   3.496  13.020  1.00 78.10           O  
ATOM   2926  N   ALA C 196      -6.472   3.215  15.164  1.00 78.47           N  
ATOM   2927  CA  ALA C 196      -6.292   4.644  15.405  1.00 78.47           C  
ATOM   2928  C   ALA C 196      -4.982   5.141  14.799  1.00 78.47           C  
ATOM   2929  CB  ALA C 196      -6.328   4.940  16.902  1.00 78.47           C  
ATOM   2930  O   ALA C 196      -4.934   6.226  14.215  1.00 78.47           O  
ATOM   2931  N   ALA C 197      -4.005   4.326  14.881  1.00 70.96           N  
ATOM   2932  CA  ALA C 197      -2.703   4.659  14.308  1.00 70.96           C  
ATOM   2933  C   ALA C 197      -2.778   4.741  12.786  1.00 70.96           C  
ATOM   2934  CB  ALA C 197      -1.656   3.632  14.732  1.00 70.96           C  
ATOM   2935  O   ALA C 197      -2.231   5.665  12.180  1.00 70.96           O  
ATOM   2936  N   ALA C 198      -3.563   3.903  12.288  1.00 76.68           N  
ATOM   2937  CA  ALA C 198      -3.723   3.857  10.837  1.00 76.68           C  
ATOM   2938  C   ALA C 198      -4.478   5.081  10.328  1.00 76.68           C  
ATOM   2939  CB  ALA C 198      -4.447   2.578  10.422  1.00 76.68           C  
ATOM   2940  O   ALA C 198      -4.087   5.690   9.330  1.00 76.68           O  
ATOM   2941  N   LEU C 199      -5.346   5.478  11.084  1.00 77.77           N  
ATOM   2942  CA  LEU C 199      -6.150   6.633  10.699  1.00 77.77           C  
ATOM   2943  C   LEU C 199      -5.345   7.922  10.826  1.00 77.77           C  
ATOM   2944  CB  LEU C 199      -7.413   6.719  11.561  1.00 77.77           C  
ATOM   2945  O   LEU C 199      -5.465   8.818   9.987  1.00 77.77           O  
ATOM   2946  CG  LEU C 199      -8.563   5.788  11.173  1.00 77.77           C  
ATOM   2947  CD1 LEU C 199      -9.645   5.806  12.248  1.00 77.77           C  
ATOM   2948  CD2 LEU C 199      -9.140   6.186   9.819  1.00 77.77           C  
ATOM   2949  N   SER C 200      -4.577   7.974  11.803  1.00 77.57           N  
ATOM   2950  CA  SER C 200      -3.723   9.139  12.012  1.00 77.57           C  
ATOM   2951  C   SER C 200      -2.729   9.308  10.868  1.00 77.57           C  
ATOM   2952  CB  SER C 200      -2.972   9.021  13.339  1.00 77.57           C  
ATOM   2953  O   SER C 200      -2.552  10.413  10.352  1.00 77.57           O  
ATOM   2954  OG  SER C 200      -2.192   7.838  13.372  1.00 77.57           O  
ATOM   2955  N   VAL C 201      -2.239   8.212  10.425  1.00 78.46           N  
ATOM   2956  CA  VAL C 201      -1.262   8.232   9.341  1.00 78.46           C  
ATOM   2957  C   VAL C 201      -1.951   8.610   8.032  1.00 78.46           C  
ATOM   2958  CB  VAL C 201      -0.551   6.868   9.194  1.00 78.46           C  
ATOM   2959  O   VAL C 201      -1.420   9.403   7.251  1.00 78.46           O  
ATOM   2960  CG1 VAL C 201       0.366   6.866   7.972  1.00 78.46           C  
ATOM   2961  CG2 VAL C 201       0.240   6.540  10.459  1.00 78.46           C  
ATOM   2962  N   ALA C 202      -3.081   8.135   7.896  1.00 77.13           N  
ATOM   2963  CA  ALA C 202      -3.848   8.432   6.689  1.00 77.13           C  
ATOM   2964  C   ALA C 202      -4.204   9.914   6.616  1.00 77.13           C  
ATOM   2965  CB  ALA C 202      -5.115   7.581   6.641  1.00 77.13           C  
ATOM   2966  O   ALA C 202      -4.111  10.529   5.551  1.00 77.13           O  
ATOM   2967  N   SER C 203      -4.512  10.461   7.714  1.00 79.42           N  
ATOM   2968  CA  SER C 203      -4.856  11.877   7.781  1.00 79.42           C  
ATOM   2969  C   SER C 203      -3.645  12.755   7.484  1.00 79.42           C  
ATOM   2970  CB  SER C 203      -5.425  12.227   9.156  1.00 79.42           C  
ATOM   2971  O   SER C 203      -3.752  13.743   6.754  1.00 79.42           O  
ATOM   2972  OG  SER C 203      -6.304  13.336   9.070  1.00 79.42           O  
ATOM   2973  N   LEU C 204      -2.520  12.306   8.009  1.00 70.91           N  
ATOM   2974  CA  LEU C 204      -1.286  13.053   7.792  1.00 70.91           C  
ATOM   2975  C   LEU C 204      -0.888  13.027   6.320  1.00 70.91           C  
ATOM   2976  CB  LEU C 204      -0.154  12.481   8.649  1.00 70.91           C  
ATOM   2977  O   LEU C 204      -0.469  14.047   5.767  1.00 70.91           O  
ATOM   2978  CG  LEU C 204      -0.118  12.930  10.111  1.00 70.91           C  
ATOM   2979  CD1 LEU C 204       0.683  11.939  10.949  1.00 70.91           C  
ATOM   2980  CD2 LEU C 204       0.470  14.332  10.226  1.00 70.91           C  
ATOM   2981  N   CYS C 205      -1.087  11.877   5.830  1.00 69.09           N  
ATOM   2982  CA  CYS C 205      -0.741  11.727   4.421  1.00 69.09           C  
ATOM   2983  C   CYS C 205      -1.662  12.564   3.541  1.00 69.09           C  
ATOM   2984  CB  CYS C 205      -0.819  10.258   4.004  1.00 69.09           C  
ATOM   2985  O   CYS C 205      -1.211  13.182   2.575  1.00 69.09           O  
ATOM   2986  SG  CYS C 205       0.673   9.314   4.384  1.00 69.09           S  
ATOM   2987  N   TRP C 206      -2.828  12.555   3.924  1.00 69.09           N  
ATOM   2988  CA  TRP C 206      -3.807  13.340   3.178  1.00 69.09           C  
ATOM   2989  C   TRP C 206      -3.506  14.831   3.287  1.00 69.09           C  
ATOM   2990  CB  TRP C 206      -5.224  13.054   3.683  1.00 69.09           C  
ATOM   2991  O   TRP C 206      -3.548  15.554   2.289  1.00 69.09           O  
ATOM   2992  CG  TRP C 206      -6.297  13.781   2.930  1.00 69.09           C  
ATOM   2993  CD1 TRP C 206      -6.875  14.974   3.265  1.00 69.09           C  
ATOM   2994  CD2 TRP C 206      -6.924  13.358   1.716  1.00 69.09           C  
ATOM   2995  CE2 TRP C 206      -7.874  14.345   1.370  1.00 69.09           C  
ATOM   2996  CE3 TRP C 206      -6.775  12.240   0.884  1.00 69.09           C  
ATOM   2997  NE1 TRP C 206      -7.824  15.319   2.331  1.00 69.09           N  
ATOM   2998  CH2 TRP C 206      -8.505  13.142  -0.568  1.00 69.09           C  
ATOM   2999  CZ2 TRP C 206      -8.671  14.247   0.227  1.00 69.09           C  
ATOM   3000  CZ3 TRP C 206      -7.569  12.144  -0.252  1.00 69.09           C  
ATOM   3001  N   CYS C 207      -3.153  15.257   4.395  1.00 72.57           N  
ATOM   3002  CA  CYS C 207      -2.846  16.666   4.620  1.00 72.57           C  
ATOM   3003  C   CYS C 207      -1.629  17.094   3.810  1.00 72.57           C  
ATOM   3004  CB  CYS C 207      -2.601  16.930   6.105  1.00 72.57           C  
ATOM   3005  O   CYS C 207      -1.605  18.192   3.250  1.00 72.57           O  
ATOM   3006  SG  CYS C 207      -4.104  17.301   7.036  1.00 72.57           S  
ATOM   3007  N   ARG C 208      -0.722  16.171   3.823  1.00 64.72           N  
ATOM   3008  CA  ARG C 208       0.493  16.470   3.071  1.00 64.72           C  
ATOM   3009  C   ARG C 208       0.207  16.540   1.574  1.00 64.72           C  
ATOM   3010  CB  ARG C 208       1.571  15.421   3.350  1.00 64.72           C  
ATOM   3011  O   ARG C 208       0.758  17.389   0.871  1.00 64.72           O  
ATOM   3012  CG  ARG C 208       2.324  15.643   4.652  1.00 64.72           C  
ATOM   3013  CD  ARG C 208       3.703  16.242   4.410  1.00 64.72           C  
ATOM   3014  NE  ARG C 208       4.420  16.468   5.662  1.00 64.72           N  
ATOM   3015  NH1 ARG C 208       6.408  15.547   4.931  1.00 64.72           N  
ATOM   3016  NH2 ARG C 208       6.241  16.385   7.058  1.00 64.72           N  
ATOM   3017  CZ  ARG C 208       5.688  16.133   5.881  1.00 64.72           C  
ATOM   3018  N   LEU C 209      -0.619  15.785   1.154  1.00 68.03           N  
ATOM   3019  CA  LEU C 209      -0.979  15.756  -0.259  1.00 68.03           C  
ATOM   3020  C   LEU C 209      -1.761  17.007  -0.647  1.00 68.03           C  
ATOM   3021  CB  LEU C 209      -1.804  14.506  -0.576  1.00 68.03           C  
ATOM   3022  O   LEU C 209      -1.558  17.560  -1.730  1.00 68.03           O  
ATOM   3023  CG  LEU C 209      -1.700  13.969  -2.005  1.00 68.03           C  
ATOM   3024  CD1 LEU C 209      -0.462  13.091  -2.153  1.00 68.03           C  
ATOM   3025  CD2 LEU C 209      -2.959  13.194  -2.379  1.00 68.03           C  
ATOM   3026  N   GLN C 210      -2.551  17.378   0.242  1.00 67.29           N  
ATOM   3027  CA  GLN C 210      -3.352  18.568  -0.025  1.00 67.29           C  
ATOM   3028  C   GLN C 210      -2.477  19.817  -0.090  1.00 67.29           C  
ATOM   3029  CB  GLN C 210      -4.433  18.739   1.043  1.00 67.29           C  
ATOM   3030  O   GLN C 210      -2.726  20.714  -0.899  1.00 67.29           O  
ATOM   3031  CG  GLN C 210      -5.673  17.888   0.805  1.00 67.29           C  
ATOM   3032  CD  GLN C 210      -6.632  18.514  -0.190  1.00 67.29           C  
ATOM   3033  NE2 GLN C 210      -7.332  17.675  -0.947  1.00 67.29           N  
ATOM   3034  OE1 GLN C 210      -6.744  19.741  -0.278  1.00 67.29           O  
ATOM   3035  N   ARG C 211      -1.563  19.814   0.741  1.00 66.29           N  
ATOM   3036  CA  ARG C 211      -0.650  20.951   0.767  1.00 66.29           C  
ATOM   3037  C   ARG C 211       0.163  21.031  -0.521  1.00 66.29           C  
ATOM   3038  CB  ARG C 211       0.288  20.861   1.973  1.00 66.29           C  
ATOM   3039  O   ARG C 211       0.406  22.121  -1.042  1.00 66.29           O  
ATOM   3040  CG  ARG C 211      -0.281  21.475   3.243  1.00 66.29           C  
ATOM   3041  CD  ARG C 211       0.732  21.460   4.379  1.00 66.29           C  
ATOM   3042  NE  ARG C 211       0.099  21.717   5.669  1.00 66.29           N  
ATOM   3043  NH1 ARG C 211       1.986  21.259   6.920  1.00 66.29           N  
ATOM   3044  NH2 ARG C 211       0.038  21.873   7.960  1.00 66.29           N  
ATOM   3045  CZ  ARG C 211       0.709  21.616   6.847  1.00 66.29           C  
ATOM   3046  N   GLU C 212       0.465  19.827  -0.893  1.00 63.14           N  
ATOM   3047  CA  GLU C 212       1.281  19.795  -2.103  1.00 63.14           C  
ATOM   3048  C   GLU C 212       0.470  20.209  -3.327  1.00 63.14           C  
ATOM   3049  CB  GLU C 212       1.877  18.401  -2.314  1.00 63.14           C  
ATOM   3050  O   GLU C 212       0.985  20.883  -4.222  1.00 63.14           O  
ATOM   3051  CG  GLU C 212       3.398  18.367  -2.259  1.00 63.14           C  
ATOM   3052  CD  GLU C 212       3.965  16.958  -2.197  1.00 63.14           C  
ATOM   3053  OE1 GLU C 212       5.207  16.805  -2.166  1.00 63.14           O  
ATOM   3054  OE2 GLU C 212       3.161  16.000  -2.180  1.00 63.14           O  
ATOM   3055  N   ILE C 213      -0.719  19.800  -3.280  1.00 59.16           N  
ATOM   3056  CA  ILE C 213      -1.602  20.142  -4.390  1.00 59.16           C  
ATOM   3057  C   ILE C 213      -1.886  21.642  -4.382  1.00 59.16           C  
ATOM   3058  CB  ILE C 213      -2.925  19.346  -4.325  1.00 59.16           C  
ATOM   3059  O   ILE C 213      -1.940  22.276  -5.438  1.00 59.16           O  
ATOM   3060  CG1 ILE C 213      -2.652  17.844  -4.462  1.00 59.16           C  
ATOM   3061  CG2 ILE C 213      -3.898  19.826  -5.406  1.00 59.16           C  
ATOM   3062  CD1 ILE C 213      -3.830  16.962  -4.072  1.00 59.16           C  
ATOM   3063  N   ARG C 214      -2.029  22.099  -3.266  1.00 62.20           N  
ATOM   3064  CA  ARG C 214      -2.292  23.530  -3.147  1.00 62.20           C  
ATOM   3065  C   ARG C 214      -1.081  24.347  -3.583  1.00 62.20           C  
ATOM   3066  CB  ARG C 214      -2.678  23.889  -1.711  1.00 62.20           C  
ATOM   3067  O   ARG C 214      -1.227  25.395  -4.216  1.00 62.20           O  
ATOM   3068  CG  ARG C 214      -4.058  24.513  -1.581  1.00 62.20           C  
ATOM   3069  CD  ARG C 214      -4.339  24.969  -0.156  1.00 62.20           C  
ATOM   3070  NE  ARG C 214      -5.685  24.598   0.273  1.00 62.20           N  
ATOM   3071  NH1 ARG C 214      -5.860  26.263   1.865  1.00 62.20           N  
ATOM   3072  NH2 ARG C 214      -7.593  24.799   1.535  1.00 62.20           N  
ATOM   3073  CZ  ARG C 214      -6.376  25.221   1.223  1.00 62.20           C  
ATOM   3074  N   LEU C 215       0.023  23.870  -3.206  1.00 60.25           N  
ATOM   3075  CA  LEU C 215       1.244  24.571  -3.589  1.00 60.25           C  
ATOM   3076  C   LEU C 215       1.446  24.527  -5.100  1.00 60.25           C  
ATOM   3077  CB  LEU C 215       2.457  23.960  -2.882  1.00 60.25           C  
ATOM   3078  O   LEU C 215       1.905  25.503  -5.698  1.00 60.25           O  
ATOM   3079  CG  LEU C 215       2.665  24.363  -1.422  1.00 60.25           C  
ATOM   3080  CD1 LEU C 215       3.586  23.368  -0.723  1.00 60.25           C  
ATOM   3081  CD2 LEU C 215       3.230  25.776  -1.332  1.00 60.25           C  
ATOM   3082  N   THR C 216       1.090  23.390  -5.649  1.00 56.60           N  
ATOM   3083  CA  THR C 216       1.228  23.270  -7.096  1.00 56.60           C  
ATOM   3084  C   THR C 216       0.157  24.089  -7.811  1.00 56.60           C  
ATOM   3085  CB  THR C 216       1.139  21.800  -7.546  1.00 56.60           C  
ATOM   3086  O   THR C 216       0.399  24.628  -8.893  1.00 56.60           O  
ATOM   3087  CG2 THR C 216       2.468  21.080  -7.339  1.00 56.60           C  
ATOM   3088  OG1 THR C 216       0.124  21.134  -6.785  1.00 56.60           O  
ATOM   3089  N   GLN C 217      -0.894  24.117  -7.175  1.00 54.45           N  
ATOM   3090  CA  GLN C 217      -1.951  24.934  -7.762  1.00 54.45           C  
ATOM   3091  C   GLN C 217      -1.581  26.414  -7.735  1.00 54.45           C  
ATOM   3092  CB  GLN C 217      -3.274  24.710  -7.028  1.00 54.45           C  
ATOM   3093  O   GLN C 217      -1.872  27.150  -8.680  1.00 54.45           O  
ATOM   3094  CG  GLN C 217      -4.199  23.717  -7.718  1.00 54.45           C  
ATOM   3095  CD  GLN C 217      -5.506  23.517  -6.973  1.00 54.45           C  
ATOM   3096  NE2 GLN C 217      -6.397  22.714  -7.544  1.00 54.45           N  
ATOM   3097  OE1 GLN C 217      -5.712  24.079  -5.892  1.00 54.45           O  
ATOM   3098  N   LYS C 218      -0.895  26.773  -6.715  1.00 57.95           N  
ATOM   3099  CA  LYS C 218      -0.455  28.161  -6.608  1.00 57.95           C  
ATOM   3100  C   LYS C 218       0.684  28.454  -7.580  1.00 57.95           C  
ATOM   3101  CB  LYS C 218      -0.017  28.476  -5.177  1.00 57.95           C  
ATOM   3102  O   LYS C 218       0.758  29.546  -8.146  1.00 57.95           O  
ATOM   3103  CG  LYS C 218      -1.101  29.118  -4.324  1.00 57.95           C  
ATOM   3104  CD  LYS C 218      -0.628  29.342  -2.894  1.00 57.95           C  
ATOM   3105  CE  LYS C 218      -1.730  29.937  -2.026  1.00 57.95           C  
ATOM   3106  NZ  LYS C 218      -1.388  29.870  -0.574  1.00 57.95           N  
ATOM   3107  N   ALA C 219       1.554  27.478  -7.733  1.00 54.09           N  
ATOM   3108  CA  ALA C 219       2.680  27.643  -8.649  1.00 54.09           C  
ATOM   3109  C   ALA C 219       2.205  27.683 -10.099  1.00 54.09           C  
ATOM   3110  CB  ALA C 219       3.694  26.518  -8.455  1.00 54.09           C  
ATOM   3111  O   ALA C 219       2.779  28.395 -10.927  1.00 54.09           O  
ATOM   3112  N   ASP C 220       1.148  27.004 -10.394  1.00 53.35           N  
ATOM   3113  CA  ASP C 220       0.619  26.980 -11.754  1.00 53.35           C  
ATOM   3114  C   ASP C 220      -0.130  28.272 -12.075  1.00 53.35           C  
ATOM   3115  CB  ASP C 220      -0.304  25.775 -11.950  1.00 53.35           C  
ATOM   3116  O   ASP C 220      -0.140  28.721 -13.223  1.00 53.35           O  
ATOM   3117  CG  ASP C 220       0.445  24.512 -12.337  1.00 53.35           C  
ATOM   3118  OD1 ASP C 220       1.538  24.610 -12.936  1.00 53.35           O  
ATOM   3119  OD2 ASP C 220      -0.064  23.409 -12.044  1.00 53.35           O  
ATOM   3120  N   TYR C 221      -0.605  28.942 -11.004  1.00 48.70           N  
ATOM   3121  CA  TYR C 221      -1.266  30.226 -11.205  1.00 48.70           C  
ATOM   3122  C   TYR C 221      -0.246  31.355 -11.296  1.00 48.70           C  
ATOM   3123  CB  TYR C 221      -2.255  30.507 -10.070  1.00 48.70           C  
ATOM   3124  O   TYR C 221      -0.464  32.342 -12.004  1.00 48.70           O  
ATOM   3125  CG  TYR C 221      -3.678  30.124 -10.397  1.00 48.70           C  
ATOM   3126  CD1 TYR C 221      -4.511  30.995 -11.095  1.00 48.70           C  
ATOM   3127  CD2 TYR C 221      -4.193  28.892 -10.008  1.00 48.70           C  
ATOM   3128  CE1 TYR C 221      -5.824  30.648 -11.397  1.00 48.70           C  
ATOM   3129  CE2 TYR C 221      -5.504  28.534 -10.304  1.00 48.70           C  
ATOM   3130  OH  TYR C 221      -7.609  29.068 -11.294  1.00 48.70           O  
ATOM   3131  CZ  TYR C 221      -6.310  29.417 -10.998  1.00 48.70           C  
ATOM   3132  N   ALA C 222       0.861  31.273 -10.553  1.00 49.68           N  
ATOM   3133  CA  ALA C 222       1.872  32.326 -10.561  1.00 49.68           C  
ATOM   3134  C   ALA C 222       2.539  32.436 -11.930  1.00 49.68           C  
ATOM   3135  CB  ALA C 222       2.921  32.065  -9.482  1.00 49.68           C  
ATOM   3136  O   ALA C 222       2.950  33.524 -12.341  1.00 49.68           O  
ATOM   3137  N   THR C 223       2.649  31.251 -12.584  1.00 49.19           N  
ATOM   3138  CA  THR C 223       3.236  31.344 -13.916  1.00 49.19           C  
ATOM   3139  C   THR C 223       2.275  32.029 -14.883  1.00 49.19           C  
ATOM   3140  CB  THR C 223       3.612  29.953 -14.460  1.00 49.19           C  
ATOM   3141  O   THR C 223       2.705  32.712 -15.815  1.00 49.19           O  
ATOM   3142  CG2 THR C 223       4.725  30.051 -15.497  1.00 49.19           C  
ATOM   3143  OG1 THR C 223       4.054  29.127 -13.376  1.00 49.19           O  
ATOM   3144  N   ALA C 224       0.973  31.892 -14.610  1.00 46.97           N  
ATOM   3145  CA  ALA C 224      -0.030  32.487 -15.490  1.00 46.97           C  
ATOM   3146  C   ALA C 224      -0.151  33.988 -15.245  1.00 46.97           C  
ATOM   3147  CB  ALA C 224      -1.382  31.807 -15.292  1.00 46.97           C  
ATOM   3148  O   ALA C 224      -0.678  34.720 -16.087  1.00 46.97           O  
ATOM   3149  N   LYS C 225       0.379  34.427 -14.069  1.00 45.52           N  
ATOM   3150  CA  LYS C 225       0.236  35.844 -13.749  1.00 45.52           C  
ATOM   3151  C   LYS C 225       1.396  36.656 -14.319  1.00 45.52           C  
ATOM   3152  CB  LYS C 225       0.148  36.047 -12.236  1.00 45.52           C  
ATOM   3153  O   LYS C 225       2.270  37.106 -13.576  1.00 45.52           O  
ATOM   3154  CG  LYS C 225      -0.910  37.052 -11.806  1.00 45.52           C  
ATOM   3155  CD  LYS C 225      -1.168  36.985 -10.307  1.00 45.52           C  
ATOM   3156  CE  LYS C 225      -1.915  38.216  -9.812  1.00 45.52           C  
ATOM   3157  NZ  LYS C 225      -3.017  37.855  -8.871  1.00 45.52           N  
ATOM   3158  N   ALA C 226       2.132  36.211 -15.441  1.00 46.11           N  
ATOM   3159  CA  ALA C 226       2.991  37.249 -16.004  1.00 46.11           C  
ATOM   3160  C   ALA C 226       2.195  38.517 -16.303  1.00 46.11           C  
ATOM   3161  CB  ALA C 226       3.678  36.744 -17.270  1.00 46.11           C  
ATOM   3162  O   ALA C 226       1.008  38.449 -16.628  1.00 46.11           O  
ATOM   3163  N   PRO C 227       2.584  39.717 -15.761  1.00 44.37           N  
ATOM   3164  CA  PRO C 227       1.792  40.949 -15.744  1.00 44.37           C  
ATOM   3165  C   PRO C 227       1.091  41.219 -17.073  1.00 44.37           C  
ATOM   3166  CB  PRO C 227       2.832  42.032 -15.446  1.00 44.37           C  
ATOM   3167  O   PRO C 227       0.144  42.007 -17.127  1.00 44.37           O  
ATOM   3168  CG  PRO C 227       4.143  41.416 -15.815  1.00 44.37           C  
ATOM   3169  CD  PRO C 227       3.903  39.986 -16.207  1.00 44.37           C  
ATOM   3170  N   GLY C 228       2.027  41.232 -18.196  1.00 43.04           N  
ATOM   3171  CA  GLY C 228       1.562  42.126 -19.244  1.00 43.04           C  
ATOM   3172  C   GLY C 228       0.216  41.726 -19.818  1.00 43.04           C  
ATOM   3173  O   GLY C 228      -0.253  42.322 -20.789  1.00 43.04           O  
ATOM   3174  N   SER C 229      -0.002  40.341 -20.034  1.00 44.00           N  
ATOM   3175  CA  SER C 229      -1.157  40.213 -20.917  1.00 44.00           C  
ATOM   3176  C   SER C 229      -2.428  40.718 -20.242  1.00 44.00           C  
ATOM   3177  CB  SER C 229      -1.343  38.758 -21.350  1.00 44.00           C  
ATOM   3178  O   SER C 229      -2.502  40.779 -19.013  1.00 44.00           O  
ATOM   3179  OG  SER C 229      -0.157  38.253 -21.938  1.00 44.00           O  
ATOM   3180  N   PRO C 230      -3.236  41.596 -20.980  1.00 39.34           N  
ATOM   3181  CA  PRO C 230      -4.504  42.141 -20.489  1.00 39.34           C  
ATOM   3182  C   PRO C 230      -5.278  41.147 -19.626  1.00 39.34           C  
ATOM   3183  CB  PRO C 230      -5.270  42.463 -21.774  1.00 39.34           C  
ATOM   3184  O   PRO C 230      -4.993  39.948 -19.652  1.00 39.34           O  
ATOM   3185  CG  PRO C 230      -4.582  41.671 -22.838  1.00 39.34           C  
ATOM   3186  CD  PRO C 230      -3.345  41.054 -22.249  1.00 39.34           C  
ATOM   3187  N   ALA C 231      -5.869  41.594 -18.505  1.00 41.82           N  
ATOM   3188  CA  ALA C 231      -6.814  41.006 -17.559  1.00 41.82           C  
ATOM   3189  C   ALA C 231      -7.653  39.920 -18.226  1.00 41.82           C  
ATOM   3190  CB  ALA C 231      -7.718  42.086 -16.970  1.00 41.82           C  
ATOM   3191  O   ALA C 231      -8.329  40.175 -19.226  1.00 41.82           O  
ATOM   3192  N   ALA C 232      -7.105  38.698 -18.469  1.00 48.69           N  
ATOM   3193  CA  ALA C 232      -8.001  37.615 -18.868  1.00 48.69           C  
ATOM   3194  C   ALA C 232      -9.346  37.726 -18.157  1.00 48.69           C  
ATOM   3195  CB  ALA C 232      -7.360  36.260 -18.580  1.00 48.69           C  
ATOM   3196  O   ALA C 232      -9.398  37.916 -16.940  1.00 48.69           O  
ATOM   3197  N   PRO C 233     -10.337  38.335 -18.825  1.00 47.55           N  
ATOM   3198  CA  PRO C 233     -11.643  38.457 -18.172  1.00 47.55           C  
ATOM   3199  C   PRO C 233     -11.969  37.262 -17.279  1.00 47.55           C  
ATOM   3200  CB  PRO C 233     -12.619  38.542 -19.348  1.00 47.55           C  
ATOM   3201  O   PRO C 233     -11.428  36.172 -17.478  1.00 47.55           O  
ATOM   3202  CG  PRO C 233     -11.863  37.988 -20.513  1.00 47.55           C  
ATOM   3203  CD  PRO C 233     -10.431  37.794 -20.104  1.00 47.55           C  
ATOM   3204  N   ARG C 234     -11.862  37.421 -15.895  1.00 52.17           N  
ATOM   3205  CA  ARG C 234     -12.443  36.508 -14.916  1.00 52.17           C  
ATOM   3206  C   ARG C 234     -13.567  35.684 -15.536  1.00 52.17           C  
ATOM   3207  CB  ARG C 234     -12.967  37.281 -13.704  1.00 52.17           C  
ATOM   3208  O   ARG C 234     -14.671  36.190 -15.747  1.00 52.17           O  
ATOM   3209  CG  ARG C 234     -11.873  37.873 -12.831  1.00 52.17           C  
ATOM   3210  CD  ARG C 234     -12.438  38.489 -11.558  1.00 52.17           C  
ATOM   3211  NE  ARG C 234     -11.427  39.255 -10.835  1.00 52.17           N  
ATOM   3212  NH1 ARG C 234     -12.759  39.667  -8.993  1.00 52.17           N  
ATOM   3213  NH2 ARG C 234     -10.615  40.475  -9.066  1.00 52.17           N  
ATOM   3214  CZ  ARG C 234     -11.603  39.797  -9.633  1.00 52.17           C  
ATOM   3215  N   ILE C 235     -13.269  35.001 -16.688  1.00 54.28           N  
ATOM   3216  CA  ILE C 235     -14.325  34.177 -17.267  1.00 54.28           C  
ATOM   3217  C   ILE C 235     -14.861  33.210 -16.213  1.00 54.28           C  
ATOM   3218  CB  ILE C 235     -13.822  33.399 -18.503  1.00 54.28           C  
ATOM   3219  O   ILE C 235     -14.088  32.605 -15.467  1.00 54.28           O  
ATOM   3220  CG1 ILE C 235     -13.164  34.355 -19.504  1.00 54.28           C  
ATOM   3221  CG2 ILE C 235     -14.970  32.625 -19.158  1.00 54.28           C  
ATOM   3222  CD1 ILE C 235     -12.311  33.659 -20.556  1.00 54.28           C  
ATOM   3223  N   SER C 236     -16.074  33.453 -15.617  1.00 62.49           N  
ATOM   3224  CA  SER C 236     -16.877  32.590 -14.757  1.00 62.49           C  
ATOM   3225  C   SER C 236     -16.715  31.123 -15.140  1.00 62.49           C  
ATOM   3226  CB  SER C 236     -18.353  32.984 -14.830  1.00 62.49           C  
ATOM   3227  O   SER C 236     -16.413  30.807 -16.293  1.00 62.49           O  
ATOM   3228  OG  SER C 236     -18.827  32.916 -16.164  1.00 62.49           O  
ATOM   3229  N   PRO C 237     -16.251  30.321 -14.163  1.00 70.13           N  
ATOM   3230  CA  PRO C 237     -16.104  28.885 -14.412  1.00 70.13           C  
ATOM   3231  C   PRO C 237     -17.140  28.348 -15.397  1.00 70.13           C  
ATOM   3232  CB  PRO C 237     -16.298  28.265 -13.025  1.00 70.13           C  
ATOM   3233  O   PRO C 237     -16.844  27.437 -16.175  1.00 70.13           O  
ATOM   3234  CG  PRO C 237     -16.761  29.395 -12.163  1.00 70.13           C  
ATOM   3235  CD  PRO C 237     -16.721  30.660 -12.972  1.00 70.13           C  
ATOM   3236  N   GLY C 238     -18.337  28.955 -15.439  1.00 71.80           N  
ATOM   3237  CA  GLY C 238     -19.386  28.546 -16.360  1.00 71.80           C  
ATOM   3238  C   GLY C 238     -19.070  28.875 -17.807  1.00 71.80           C  
ATOM   3239  O   GLY C 238     -19.337  28.072 -18.704  1.00 71.80           O  
ATOM   3240  N   ASP C 239     -18.262  29.967 -17.852  1.00 74.86           N  
ATOM   3241  CA  ASP C 239     -17.942  30.424 -19.201  1.00 74.86           C  
ATOM   3242  C   ASP C 239     -16.793  29.613 -19.798  1.00 74.86           C  
ATOM   3243  CB  ASP C 239     -17.586  31.912 -19.194  1.00 74.86           C  
ATOM   3244  O   ASP C 239     -16.744  29.396 -21.010  1.00 74.86           O  
ATOM   3245  CG  ASP C 239     -18.808  32.814 -19.218  1.00 74.86           C  
ATOM   3246  OD1 ASP C 239     -19.883  32.372 -19.680  1.00 74.86           O  
ATOM   3247  OD2 ASP C 239     -18.695  33.977 -18.774  1.00 74.86           O  
ATOM   3248  N   GLN C 240     -16.015  29.120 -18.854  1.00 75.05           N  
ATOM   3249  CA  GLN C 240     -14.890  28.306 -19.303  1.00 75.05           C  
ATOM   3250  C   GLN C 240     -15.367  26.963 -19.850  1.00 75.05           C  
ATOM   3251  CB  GLN C 240     -13.898  28.084 -18.160  1.00 75.05           C  
ATOM   3252  O   GLN C 240     -14.853  26.482 -20.862  1.00 75.05           O  
ATOM   3253  CG  GLN C 240     -12.542  27.563 -18.616  1.00 75.05           C  
ATOM   3254  CD  GLN C 240     -11.417  27.951 -17.676  1.00 75.05           C  
ATOM   3255  NE2 GLN C 240     -10.187  27.923 -18.178  1.00 75.05           N  
ATOM   3256  OE1 GLN C 240     -11.651  28.274 -16.507  1.00 75.05           O  
ATOM   3257  N   ARG C 241     -16.366  26.396 -19.133  1.00 77.80           N  
ATOM   3258  CA  ARG C 241     -16.934  25.127 -19.578  1.00 77.80           C  
ATOM   3259  C   ARG C 241     -17.679  25.294 -20.898  1.00 77.80           C  
ATOM   3260  CB  ARG C 241     -17.873  24.556 -18.515  1.00 77.80           C  
ATOM   3261  O   ARG C 241     -17.627  24.416 -21.762  1.00 77.80           O  
ATOM   3262  CG  ARG C 241     -17.168  23.739 -17.444  1.00 77.80           C  
ATOM   3263  CD  ARG C 241     -18.154  22.944 -16.599  1.00 77.80           C  
ATOM   3264  NE  ARG C 241     -17.469  22.076 -15.645  1.00 77.80           N  
ATOM   3265  NH1 ARG C 241     -19.382  21.493 -14.488  1.00 77.80           N  
ATOM   3266  NH2 ARG C 241     -17.349  20.645 -13.853  1.00 77.80           N  
ATOM   3267  CZ  ARG C 241     -18.068  21.406 -14.664  1.00 77.80           C  
ATOM   3268  N   LEU C 242     -18.266  26.444 -20.989  1.00 83.09           N  
ATOM   3269  CA  LEU C 242     -18.999  26.724 -22.219  1.00 83.09           C  
ATOM   3270  C   LEU C 242     -18.041  26.924 -23.389  1.00 83.09           C  
ATOM   3271  CB  LEU C 242     -19.880  27.964 -22.048  1.00 83.09           C  
ATOM   3272  O   LEU C 242     -18.313  26.472 -24.504  1.00 83.09           O  
ATOM   3273  CG  LEU C 242     -21.169  27.999 -22.870  1.00 83.09           C  
ATOM   3274  CD1 LEU C 242     -22.356  27.574 -22.012  1.00 83.09           C  
ATOM   3275  CD2 LEU C 242     -21.395  29.390 -23.453  1.00 83.09           C  
ATOM   3276  N   ALA C 243     -16.878  27.500 -23.034  1.00 82.51           N  
ATOM   3277  CA  ALA C 243     -15.872  27.739 -24.066  1.00 82.51           C  
ATOM   3278  C   ALA C 243     -15.227  26.431 -24.516  1.00 82.51           C  
ATOM   3279  CB  ALA C 243     -14.806  28.706 -23.557  1.00 82.51           C  
ATOM   3280  O   ALA C 243     -14.998  26.224 -25.710  1.00 82.51           O  
ATOM   3281  N   GLN C 244     -15.002  25.562 -23.606  1.00 79.04           N  
ATOM   3282  CA  GLN C 244     -14.415  24.261 -23.913  1.00 79.04           C  
ATOM   3283  C   GLN C 244     -15.383  23.397 -24.717  1.00 79.04           C  
ATOM   3284  CB  GLN C 244     -14.009  23.538 -22.628  1.00 79.04           C  
ATOM   3285  O   GLN C 244     -14.977  22.716 -25.661  1.00 79.04           O  
ATOM   3286  CG  GLN C 244     -13.007  22.413 -22.846  1.00 79.04           C  
ATOM   3287  CD  GLN C 244     -12.497  21.821 -21.546  1.00 79.04           C  
ATOM   3288  NE2 GLN C 244     -11.373  21.116 -21.615  1.00 79.04           N  
ATOM   3289  OE1 GLN C 244     -13.109  21.995 -20.487  1.00 79.04           O  
ATOM   3290  N   SER C 245     -16.670  23.379 -24.379  1.00 87.00           N  
ATOM   3291  CA  SER C 245     -17.693  22.616 -25.087  1.00 87.00           C  
ATOM   3292  C   SER C 245     -17.848  23.101 -26.524  1.00 87.00           C  
ATOM   3293  CB  SER C 245     -19.034  22.715 -24.359  1.00 87.00           C  
ATOM   3294  O   SER C 245     -18.031  22.296 -27.440  1.00 87.00           O  
ATOM   3295  OG  SER C 245     -19.652  23.965 -24.609  1.00 87.00           O  
ATOM   3296  N   ALA C 246     -17.714  24.398 -26.710  1.00 89.16           N  
ATOM   3297  CA  ALA C 246     -17.837  24.985 -28.042  1.00 89.16           C  
ATOM   3298  C   ALA C 246     -16.659  24.590 -28.927  1.00 89.16           C  
ATOM   3299  CB  ALA C 246     -17.941  26.505 -27.947  1.00 89.16           C  
ATOM   3300  O   ALA C 246     -16.831  24.323 -30.119  1.00 89.16           O  
ATOM   3301  N   GLU C 247     -15.500  24.500 -28.258  1.00 84.70           N  
ATOM   3302  CA  GLU C 247     -14.303  24.109 -28.995  1.00 84.70           C  
ATOM   3303  C   GLU C 247     -14.366  22.643 -29.414  1.00 84.70           C  
ATOM   3304  CB  GLU C 247     -13.048  24.362 -28.155  1.00 84.70           C  
ATOM   3305  O   GLU C 247     -13.975  22.294 -30.530  1.00 84.70           O  
ATOM   3306  CG  GLU C 247     -11.832  24.770 -28.974  1.00 84.70           C  
ATOM   3307  CD  GLU C 247     -10.607  25.067 -28.123  1.00 84.70           C  
ATOM   3308  OE1 GLU C 247      -9.474  25.021 -28.653  1.00 84.70           O  
ATOM   3309  OE2 GLU C 247     -10.783  25.348 -26.917  1.00 84.70           O  
ATOM   3310  N   MET C 248     -14.935  21.857 -28.566  1.00 87.80           N  
ATOM   3311  CA  MET C 248     -15.064  20.436 -28.875  1.00 87.80           C  
ATOM   3312  C   MET C 248     -16.088  20.210 -29.983  1.00 87.80           C  
ATOM   3313  CB  MET C 248     -15.461  19.647 -27.626  1.00 87.80           C  
ATOM   3314  O   MET C 248     -15.883  19.371 -30.861  1.00 87.80           O  
ATOM   3315  CG  MET C 248     -14.280  19.075 -26.861  1.00 87.80           C  
ATOM   3316  SD  MET C 248     -13.827  17.388 -27.425  1.00 87.80           S  
ATOM   3317  CE  MET C 248     -15.272  16.458 -26.844  1.00 87.80           C  
ATOM   3318  N   TYR C 249     -17.132  20.908 -29.885  1.00 87.35           N  
ATOM   3319  CA  TYR C 249     -18.179  20.823 -30.897  1.00 87.35           C  
ATOM   3320  C   TYR C 249     -17.642  21.203 -32.271  1.00 87.35           C  
ATOM   3321  CB  TYR C 249     -19.358  21.729 -30.529  1.00 87.35           C  
ATOM   3322  O   TYR C 249     -17.920  20.525 -33.263  1.00 87.35           O  
ATOM   3323  CG  TYR C 249     -20.538  21.598 -31.461  1.00 87.35           C  
ATOM   3324  CD1 TYR C 249     -20.744  22.517 -32.488  1.00 87.35           C  
ATOM   3325  CD2 TYR C 249     -21.449  20.558 -31.317  1.00 87.35           C  
ATOM   3326  CE1 TYR C 249     -21.831  22.402 -33.348  1.00 87.35           C  
ATOM   3327  CE2 TYR C 249     -22.540  20.433 -32.171  1.00 87.35           C  
ATOM   3328  OH  TYR C 249     -23.800  21.239 -34.031  1.00 87.35           O  
ATOM   3329  CZ  TYR C 249     -22.722  21.358 -33.183  1.00 87.35           C  
ATOM   3330  N   HIS C 250     -16.814  22.243 -32.297  1.00 86.50           N  
ATOM   3331  CA  HIS C 250     -16.217  22.701 -33.547  1.00 86.50           C  
ATOM   3332  C   HIS C 250     -15.259  21.659 -34.114  1.00 86.50           C  
ATOM   3333  CB  HIS C 250     -15.484  24.027 -33.335  1.00 86.50           C  
ATOM   3334  O   HIS C 250     -15.236  21.425 -35.325  1.00 86.50           O  
ATOM   3335  CG  HIS C 250     -16.215  25.211 -33.886  1.00 86.50           C  
ATOM   3336  CD2 HIS C 250     -16.454  26.433 -33.357  1.00 86.50           C  
ATOM   3337  ND1 HIS C 250     -16.802  25.208 -35.133  1.00 86.50           N  
ATOM   3338  CE1 HIS C 250     -17.372  26.382 -35.347  1.00 86.50           C  
ATOM   3339  NE2 HIS C 250     -17.175  27.144 -34.284  1.00 86.50           N  
ATOM   3340  N   TYR C 251     -14.564  21.113 -33.306  1.00 85.68           N  
ATOM   3341  CA  TYR C 251     -13.612  20.084 -33.708  1.00 85.68           C  
ATOM   3342  C   TYR C 251     -14.332  18.855 -34.251  1.00 85.68           C  
ATOM   3343  CB  TYR C 251     -12.720  19.686 -32.527  1.00 85.68           C  
ATOM   3344  O   TYR C 251     -13.965  18.327 -35.303  1.00 85.68           O  
ATOM   3345  CG  TYR C 251     -11.683  18.645 -32.873  1.00 85.68           C  
ATOM   3346  CD1 TYR C 251     -11.878  17.305 -32.548  1.00 85.68           C  
ATOM   3347  CD2 TYR C 251     -10.507  19.000 -33.524  1.00 85.68           C  
ATOM   3348  CE1 TYR C 251     -10.924  16.342 -32.863  1.00 85.68           C  
ATOM   3349  CE2 TYR C 251      -9.546  18.046 -33.844  1.00 85.68           C  
ATOM   3350  OH  TYR C 251      -8.816  15.774 -33.825  1.00 85.68           O  
ATOM   3351  CZ  TYR C 251      -9.764  16.722 -33.511  1.00 85.68           C  
ATOM   3352  N   GLN C 252     -15.346  18.340 -33.598  1.00 88.73           N  
ATOM   3353  CA  GLN C 252     -16.108  17.173 -34.028  1.00 88.73           C  
ATOM   3354  C   GLN C 252     -16.796  17.428 -35.366  1.00 88.73           C  
ATOM   3355  CB  GLN C 252     -17.144  16.788 -32.971  1.00 88.73           C  
ATOM   3356  O   GLN C 252     -16.832  16.548 -36.229  1.00 88.73           O  
ATOM   3357  CG  GLN C 252     -16.594  15.893 -31.868  1.00 88.73           C  
ATOM   3358  CD  GLN C 252     -17.637  15.538 -30.825  1.00 88.73           C  
ATOM   3359  NE2 GLN C 252     -17.190  14.973 -29.708  1.00 88.73           N  
ATOM   3360  OE1 GLN C 252     -18.834  15.771 -31.020  1.00 88.73           O  
ATOM   3361  N   HIS C 253     -17.252  18.616 -35.518  1.00 87.30           N  
ATOM   3362  CA  HIS C 253     -17.933  18.994 -36.751  1.00 87.30           C  
ATOM   3363  C   HIS C 253     -16.964  19.023 -37.929  1.00 87.30           C  
ATOM   3364  CB  HIS C 253     -18.609  20.357 -36.595  1.00 87.30           C  
ATOM   3365  O   HIS C 253     -17.288  18.542 -39.017  1.00 87.30           O  
ATOM   3366  CG  HIS C 253     -19.590  20.669 -37.680  1.00 87.30           C  
ATOM   3367  CD2 HIS C 253     -20.834  20.191 -37.918  1.00 87.30           C  
ATOM   3368  ND1 HIS C 253     -19.325  21.576 -38.684  1.00 87.30           N  
ATOM   3369  CE1 HIS C 253     -20.368  21.642 -39.494  1.00 87.30           C  
ATOM   3370  NE2 HIS C 253     -21.297  20.812 -39.052  1.00 87.30           N  
ATOM   3371  N   GLN C 254     -15.817  19.591 -37.657  1.00 87.07           N  
ATOM   3372  CA  GLN C 254     -14.805  19.667 -38.706  1.00 87.07           C  
ATOM   3373  C   GLN C 254     -14.319  18.276 -39.103  1.00 87.07           C  
ATOM   3374  CB  GLN C 254     -13.624  20.526 -38.251  1.00 87.07           C  
ATOM   3375  O   GLN C 254     -14.106  18.002 -40.286  1.00 87.07           O  
ATOM   3376  CG  GLN C 254     -12.755  21.032 -39.395  1.00 87.07           C  
ATOM   3377  CD  GLN C 254     -11.711  22.034 -38.940  1.00 87.07           C  
ATOM   3378  NE2 GLN C 254     -11.203  22.828 -39.876  1.00 87.07           N  
ATOM   3379  OE1 GLN C 254     -11.364  22.095 -37.756  1.00 87.07           O  
ATOM   3380  N   ARG C 255     -14.271  17.505 -38.084  1.00 85.05           N  
ATOM   3381  CA  ARG C 255     -13.844  16.131 -38.328  1.00 85.05           C  
ATOM   3382  C   ARG C 255     -14.871  15.381 -39.170  1.00 85.05           C  
ATOM   3383  CB  ARG C 255     -13.613  15.397 -37.006  1.00 85.05           C  
ATOM   3384  O   ARG C 255     -14.509  14.644 -40.089  1.00 85.05           O  
ATOM   3385  CG  ARG C 255     -12.972  14.027 -37.166  1.00 85.05           C  
ATOM   3386  CD  ARG C 255     -12.739  13.353 -35.821  1.00 85.05           C  
ATOM   3387  NE  ARG C 255     -12.372  11.949 -35.979  1.00 85.05           N  
ATOM   3388  NH1 ARG C 255     -11.811  11.632 -33.760  1.00 85.05           N  
ATOM   3389  NH2 ARG C 255     -11.633   9.900 -35.250  1.00 85.05           N  
ATOM   3390  CZ  ARG C 255     -11.939  11.163 -34.996  1.00 85.05           C  
ATOM   3391  N   GLN C 256     -16.071  15.573 -38.837  1.00 87.42           N  
ATOM   3392  CA  GLN C 256     -17.145  14.913 -39.572  1.00 87.42           C  
ATOM   3393  C   GLN C 256     -17.194  15.389 -41.021  1.00 87.42           C  
ATOM   3394  CB  GLN C 256     -18.493  15.162 -38.892  1.00 87.42           C  
ATOM   3395  O   GLN C 256     -17.441  14.597 -41.932  1.00 87.42           O  
ATOM   3396  CG  GLN C 256     -19.450  13.980 -38.973  1.00 87.42           C  
ATOM   3397  CD  GLN C 256     -20.559  14.051 -37.940  1.00 87.42           C  
ATOM   3398  NE2 GLN C 256     -21.283  12.950 -37.771  1.00 87.42           N  
ATOM   3399  OE1 GLN C 256     -20.762  15.086 -37.298  1.00 87.42           O  
ATOM   3400  N   GLN C 257     -16.855  16.648 -41.156  1.00 87.20           N  
ATOM   3401  CA  GLN C 257     -16.851  17.211 -42.502  1.00 87.20           C  
ATOM   3402  C   GLN C 257     -15.715  16.629 -43.339  1.00 87.20           C  
ATOM   3403  CB  GLN C 257     -16.735  18.735 -42.447  1.00 87.20           C  
ATOM   3404  O   GLN C 257     -15.893  16.347 -44.526  1.00 87.20           O  
ATOM   3405  CG  GLN C 257     -18.054  19.461 -42.677  1.00 87.20           C  
ATOM   3406  CD  GLN C 257     -17.885  20.964 -42.788  1.00 87.20           C  
ATOM   3407  NE2 GLN C 257     -18.499  21.700 -41.868  1.00 87.20           N  
ATOM   3408  OE1 GLN C 257     -17.207  21.461 -43.694  1.00 87.20           O  
ATOM   3409  N   MET C 258     -14.671  16.462 -42.664  1.00 86.47           N  
ATOM   3410  CA  MET C 258     -13.509  15.920 -43.362  1.00 86.47           C  
ATOM   3411  C   MET C 258     -13.724  14.453 -43.719  1.00 86.47           C  
ATOM   3412  CB  MET C 258     -12.249  16.071 -42.508  1.00 86.47           C  
ATOM   3413  O   MET C 258     -13.311  14.003 -44.788  1.00 86.47           O  
ATOM   3414  CG  MET C 258     -11.605  17.445 -42.604  1.00 86.47           C  
ATOM   3415  SD  MET C 258      -9.862  17.445 -42.029  1.00 86.47           S  
ATOM   3416  CE  MET C 258     -10.114  17.237 -40.244  1.00 86.47           C  
ATOM   3417  N   LEU C 259     -14.401  13.799 -42.878  1.00 82.42           N  
ATOM   3418  CA  LEU C 259     -14.697  12.396 -43.143  1.00 82.42           C  
ATOM   3419  C   LEU C 259     -15.674  12.256 -44.306  1.00 82.42           C  
ATOM   3420  CB  LEU C 259     -15.274  11.724 -41.894  1.00 82.42           C  
ATOM   3421  O   LEU C 259     -15.557  11.330 -45.112  1.00 82.42           O  
ATOM   3422  CG  LEU C 259     -14.260  11.162 -40.897  1.00 82.42           C  
ATOM   3423  CD1 LEU C 259     -14.873  11.089 -39.502  1.00 82.42           C  
ATOM   3424  CD2 LEU C 259     -13.774   9.788 -41.345  1.00 82.42           C  
ATOM   3425  N   CYS C 260     -16.557  13.145 -44.441  1.00 80.63           N  
ATOM   3426  CA  CYS C 260     -17.538  13.126 -45.521  1.00 80.63           C  
ATOM   3427  C   CYS C 260     -16.881  13.441 -46.860  1.00 80.63           C  
ATOM   3428  CB  CYS C 260     -18.659  14.127 -45.245  1.00 80.63           C  
ATOM   3429  O   CYS C 260     -17.242  12.862 -47.885  1.00 80.63           O  
ATOM   3430  SG  CYS C 260     -19.850  13.564 -44.009  1.00 80.63           S  
ATOM   3431  N   LEU C 261     -15.997  14.291 -46.880  1.00 78.23           N  
ATOM   3432  CA  LEU C 261     -15.289  14.661 -48.101  1.00 78.23           C  
ATOM   3433  C   LEU C 261     -14.384  13.526 -48.570  1.00 78.23           C  
ATOM   3434  CB  LEU C 261     -14.461  15.929 -47.877  1.00 78.23           C  
ATOM   3435  O   LEU C 261     -14.225  13.311 -49.773  1.00 78.23           O  
ATOM   3436  CG  LEU C 261     -15.201  17.258 -48.034  1.00 78.23           C  
ATOM   3437  CD1 LEU C 261     -14.516  18.346 -47.214  1.00 78.23           C  
ATOM   3438  CD2 LEU C 261     -15.277  17.658 -49.504  1.00 78.23           C  
ATOM   3439  N   GLU C 262     -13.867  12.796 -47.650  1.00 74.99           N  
ATOM   3440  CA  GLU C 262     -12.980  11.684 -47.979  1.00 74.99           C  
ATOM   3441  C   GLU C 262     -13.765  10.495 -48.528  1.00 74.99           C  
ATOM   3442  CB  GLU C 262     -12.173  11.258 -46.750  1.00 74.99           C  
ATOM   3443  O   GLU C 262     -13.264   9.750 -49.372  1.00 74.99           O  
ATOM   3444  CG  GLU C 262     -10.666  11.354 -46.940  1.00 74.99           C  
ATOM   3445  CD  GLU C 262      -9.899  11.424 -45.630  1.00 74.99           C  
ATOM   3446  OE1 GLU C 262      -8.845  10.758 -45.507  1.00 74.99           O  
ATOM   3447  OE2 GLU C 262     -10.355  12.149 -44.718  1.00 74.99           O  
ATOM   3448  N   ARG C 263     -15.058  10.330 -48.140  1.00 66.95           N  
ATOM   3449  CA  ARG C 263     -15.901   9.248 -48.639  1.00 66.95           C  
ATOM   3450  C   ARG C 263     -16.293   9.486 -50.093  1.00 66.95           C  
ATOM   3451  CB  ARG C 263     -17.155   9.102 -47.774  1.00 66.95           C  
ATOM   3452  O   ARG C 263     -16.456   8.535 -50.861  1.00 66.95           O  
ATOM   3453  CG  ARG C 263     -17.529   7.660 -47.471  1.00 66.95           C  
ATOM   3454  CD  ARG C 263     -18.697   7.573 -46.498  1.00 66.95           C  
ATOM   3455  NE  ARG C 263     -18.967   6.193 -46.103  1.00 66.95           N  
ATOM   3456  NH1 ARG C 263     -20.595   6.738 -44.557  1.00 66.95           N  
ATOM   3457  NH2 ARG C 263     -20.028   4.545 -44.906  1.00 66.95           N  
ATOM   3458  CZ  ARG C 263     -19.863   5.828 -45.190  1.00 66.95           C  
ATOM   3459  N   HIS C 264     -16.262  10.810 -50.539  1.00 65.83           N  
ATOM   3460  CA  HIS C 264     -16.650  11.151 -51.903  1.00 65.83           C  
ATOM   3461  C   HIS C 264     -15.474  11.006 -52.864  1.00 65.83           C  
ATOM   3462  CB  HIS C 264     -17.202  12.577 -51.962  1.00 65.83           C  
ATOM   3463  O   HIS C 264     -15.662  10.988 -54.082  1.00 65.83           O  
ATOM   3464  CG  HIS C 264     -18.696  12.640 -52.020  1.00 65.83           C  
ATOM   3465  CD2 HIS C 264     -19.595  13.205 -51.180  1.00 65.83           C  
ATOM   3466  ND1 HIS C 264     -19.425  12.069 -53.040  1.00 65.83           N  
ATOM   3467  CE1 HIS C 264     -20.713  12.281 -52.825  1.00 65.83           C  
ATOM   3468  NE2 HIS C 264     -20.843  12.968 -51.703  1.00 65.83           N  
ATOM   3469  N   LYS C 265     -14.284  10.918 -52.377  1.00 59.39           N  
ATOM   3470  CA  LYS C 265     -13.120  10.710 -53.233  1.00 59.39           C  
ATOM   3471  C   LYS C 265     -12.977   9.241 -53.620  1.00 59.39           C  
ATOM   3472  CB  LYS C 265     -11.848  11.194 -52.535  1.00 59.39           C  
ATOM   3473  O   LYS C 265     -12.080   8.880 -54.385  1.00 59.39           O  
ATOM   3474  CG  LYS C 265     -10.914  11.991 -53.434  1.00 59.39           C  
ATOM   3475  CD  LYS C 265      -9.820  12.683 -52.630  1.00 59.39           C  
ATOM   3476  CE  LYS C 265      -8.845  13.425 -53.535  1.00 59.39           C  
ATOM   3477  NZ  LYS C 265      -7.825  14.181 -52.748  1.00 59.39           N  
ATOM   3478  N   GLU C 266     -13.846   8.353 -53.007  1.00 56.52           N  
ATOM   3479  CA  GLU C 266     -13.720   6.976 -53.475  1.00 56.52           C  
ATOM   3480  C   GLU C 266     -14.207   6.835 -54.914  1.00 56.52           C  
ATOM   3481  CB  GLU C 266     -14.497   6.024 -52.561  1.00 56.52           C  
ATOM   3482  O   GLU C 266     -15.175   7.486 -55.314  1.00 56.52           O  
ATOM   3483  CG  GLU C 266     -13.610   5.101 -51.738  1.00 56.52           C  
ATOM   3484  CD  GLU C 266     -14.395   4.171 -50.827  1.00 56.52           C  
ATOM   3485  OE1 GLU C 266     -13.953   3.020 -50.607  1.00 56.52           O  
ATOM   3486  OE2 GLU C 266     -15.461   4.596 -50.328  1.00 56.52           O  
ATOM   3487  N   PRO C 267     -13.357   6.427 -55.833  1.00 52.98           N  
ATOM   3488  CA  PRO C 267     -13.647   6.251 -57.258  1.00 52.98           C  
ATOM   3489  C   PRO C 267     -15.016   5.624 -57.508  1.00 52.98           C  
ATOM   3490  CB  PRO C 267     -12.526   5.324 -57.734  1.00 52.98           C  
ATOM   3491  O   PRO C 267     -15.552   4.934 -56.637  1.00 52.98           O  
ATOM   3492  CG  PRO C 267     -11.992   4.698 -56.487  1.00 52.98           C  
ATOM   3493  CD  PRO C 267     -12.589   5.406 -55.305  1.00 52.98           C  
ATOM   3494  N   PRO C 268     -15.874   6.260 -58.285  1.00 47.72           N  
ATOM   3495  CA  PRO C 268     -17.193   5.739 -58.652  1.00 47.72           C  
ATOM   3496  C   PRO C 268     -17.170   4.246 -58.972  1.00 47.72           C  
ATOM   3497  CB  PRO C 268     -17.564   6.558 -59.891  1.00 47.72           C  
ATOM   3498  O   PRO C 268     -16.218   3.758 -59.586  1.00 47.72           O  
ATOM   3499  CG  PRO C 268     -16.291   7.224 -60.303  1.00 47.72           C  
ATOM   3500  CD  PRO C 268     -15.225   6.876 -59.304  1.00 47.72           C  
ATOM   3501  N   LYS C 269     -17.470   3.438 -57.979  1.00 45.97           N  
ATOM   3502  CA  LYS C 269     -17.711   2.059 -58.394  1.00 45.97           C  
ATOM   3503  C   LYS C 269     -18.505   2.008 -59.696  1.00 45.97           C  
ATOM   3504  CB  LYS C 269     -18.452   1.291 -57.298  1.00 45.97           C  
ATOM   3505  O   LYS C 269     -19.329   2.886 -59.962  1.00 45.97           O  
ATOM   3506  CG  LYS C 269     -17.537   0.646 -56.268  1.00 45.97           C  
ATOM   3507  CD  LYS C 269     -18.330  -0.124 -55.220  1.00 45.97           C  
ATOM   3508  CE  LYS C 269     -17.420  -0.720 -54.154  1.00 45.97           C  
ATOM   3509  NZ  LYS C 269     -18.196  -1.446 -53.105  1.00 45.97           N  
ATOM   3510  N   GLU C 270     -17.926   1.480 -60.795  1.00 42.40           N  
ATOM   3511  CA  GLU C 270     -18.527   1.158 -62.086  1.00 42.40           C  
ATOM   3512  C   GLU C 270     -19.914   0.546 -61.912  1.00 42.40           C  
ATOM   3513  CB  GLU C 270     -17.626   0.205 -62.876  1.00 42.40           C  
ATOM   3514  O   GLU C 270     -20.069  -0.468 -61.228  1.00 42.40           O  
ATOM   3515  CG  GLU C 270     -16.455   0.893 -63.561  1.00 42.40           C  
ATOM   3516  CD  GLU C 270     -15.722  -0.007 -64.543  1.00 42.40           C  
ATOM   3517  OE1 GLU C 270     -15.253   0.493 -65.592  1.00 42.40           O  
ATOM   3518  OE2 GLU C 270     -15.616  -1.222 -64.263  1.00 42.40           O  
ATOM   3519  N   LEU C 271     -20.900   1.444 -61.495  1.00 41.24           N  
ATOM   3520  CA  LEU C 271     -22.275   0.957 -61.455  1.00 41.24           C  
ATOM   3521  C   LEU C 271     -22.589   0.112 -62.686  1.00 41.24           C  
ATOM   3522  CB  LEU C 271     -23.256   2.129 -61.362  1.00 41.24           C  
ATOM   3523  O   LEU C 271     -22.265   0.502 -63.810  1.00 41.24           O  
ATOM   3524  CG  LEU C 271     -23.704   2.528 -59.955  1.00 41.24           C  
ATOM   3525  CD1 LEU C 271     -23.778   4.046 -59.834  1.00 41.24           C  
ATOM   3526  CD2 LEU C 271     -25.050   1.893 -59.622  1.00 41.24           C  
ATOM   3527  N   ASP C 272     -22.454  -1.184 -62.475  1.00 39.81           N  
ATOM   3528  CA  ASP C 272     -22.944  -2.141 -63.462  1.00 39.81           C  
ATOM   3529  C   ASP C 272     -24.313  -1.726 -63.997  1.00 39.81           C  
ATOM   3530  CB  ASP C 272     -23.020  -3.545 -62.857  1.00 39.81           C  
ATOM   3531  O   ASP C 272     -25.210  -1.384 -63.223  1.00 39.81           O  
ATOM   3532  CG  ASP C 272     -21.733  -4.333 -63.024  1.00 39.81           C  
ATOM   3533  OD1 ASP C 272     -21.107  -4.257 -64.103  1.00 39.81           O  
ATOM   3534  OD2 ASP C 272     -21.342  -5.038 -62.069  1.00 39.81           O  
ATOM   3535  N   THR C 273     -24.409  -1.143 -65.271  1.00 37.52           N  
ATOM   3536  CA  THR C 273     -25.446  -0.529 -66.093  1.00 37.52           C  
ATOM   3537  C   THR C 273     -26.684  -1.419 -66.157  1.00 37.52           C  
ATOM   3538  CB  THR C 273     -24.936  -0.251 -67.520  1.00 37.52           C  
ATOM   3539  O   THR C 273     -27.728  -1.003 -66.663  1.00 37.52           O  
ATOM   3540  CG2 THR C 273     -25.589   0.998 -68.103  1.00 37.52           C  
ATOM   3541  OG1 THR C 273     -23.516  -0.062 -67.485  1.00 37.52           O  
ATOM   3542  N   ALA C 274     -26.477  -2.737 -65.931  1.00 39.29           N  
ATOM   3543  CA  ALA C 274     -27.354  -3.379 -66.906  1.00 39.29           C  
ATOM   3544  C   ALA C 274     -28.818  -3.049 -66.629  1.00 39.29           C  
ATOM   3545  CB  ALA C 274     -27.142  -4.891 -66.898  1.00 39.29           C  
ATOM   3546  O   ALA C 274     -29.661  -3.138 -67.525  1.00 39.29           O  
ATOM   3547  N   SER C 275     -29.186  -2.963 -65.357  1.00 39.74           N  
ATOM   3548  CA  SER C 275     -30.504  -3.591 -65.337  1.00 39.74           C  
ATOM   3549  C   SER C 275     -31.568  -2.660 -65.907  1.00 39.74           C  
ATOM   3550  CB  SER C 275     -30.882  -4.000 -63.913  1.00 39.74           C  
ATOM   3551  O   SER C 275     -31.928  -1.661 -65.280  1.00 39.74           O  
ATOM   3552  OG  SER C 275     -32.276  -4.230 -63.809  1.00 39.74           O  
ATOM   3553  N   SER C 276     -31.418  -2.226 -67.202  1.00 35.07           N  
ATOM   3554  CA  SER C 276     -32.254  -1.154 -67.732  1.00 35.07           C  
ATOM   3555  C   SER C 276     -33.735  -1.502 -67.619  1.00 35.07           C  
ATOM   3556  CB  SER C 276     -31.899  -0.868 -69.191  1.00 35.07           C  
ATOM   3557  O   SER C 276     -34.593  -0.621 -67.711  1.00 35.07           O  
ATOM   3558  OG  SER C 276     -30.533  -0.508 -69.315  1.00 35.07           O  
ATOM   3559  N   ASP C 277     -34.038  -2.694 -67.960  1.00 31.45           N  
ATOM   3560  CA  ASP C 277     -35.039  -2.638 -69.020  1.00 31.45           C  
ATOM   3561  C   ASP C 277     -36.372  -2.115 -68.490  1.00 31.45           C  
ATOM   3562  CB  ASP C 277     -35.230  -4.018 -69.653  1.00 31.45           C  
ATOM   3563  O   ASP C 277     -37.130  -1.476 -69.222  1.00 31.45           O  
ATOM   3564  CG  ASP C 277     -34.404  -4.212 -70.912  1.00 31.45           C  
ATOM   3565  OD1 ASP C 277     -34.383  -3.306 -71.773  1.00 31.45           O  
ATOM   3566  OD2 ASP C 277     -33.772  -5.282 -71.047  1.00 31.45           O  
ATOM   3567  N   GLU C 278     -36.870  -2.719 -67.431  1.00 33.25           N  
ATOM   3568  CA  GLU C 278     -38.255  -3.129 -67.645  1.00 33.25           C  
ATOM   3569  C   GLU C 278     -39.201  -1.933 -67.576  1.00 33.25           C  
ATOM   3570  CB  GLU C 278     -38.667  -4.186 -66.618  1.00 33.25           C  
ATOM   3571  O   GLU C 278     -39.151  -1.149 -66.626  1.00 33.25           O  
ATOM   3572  CG  GLU C 278     -38.527  -5.617 -67.118  1.00 33.25           C  
ATOM   3573  CD  GLU C 278     -39.239  -6.632 -66.239  1.00 33.25           C  
ATOM   3574  OE1 GLU C 278     -39.835  -7.591 -66.780  1.00 33.25           O  
ATOM   3575  OE2 GLU C 278     -39.202  -6.467 -64.999  1.00 33.25           O  
ATOM   3576  N   GLU C 279     -39.930  -1.520 -68.730  1.00 32.68           N  
ATOM   3577  CA  GLU C 279     -40.609  -0.385 -69.347  1.00 32.68           C  
ATOM   3578  C   GLU C 279     -41.943  -0.100 -68.662  1.00 32.68           C  
ATOM   3579  CB  GLU C 279     -40.828  -0.636 -70.841  1.00 32.68           C  
ATOM   3580  O   GLU C 279     -42.567   0.933 -68.912  1.00 32.68           O  
ATOM   3581  CG  GLU C 279     -39.618  -0.306 -71.704  1.00 32.68           C  
ATOM   3582  CD  GLU C 279     -39.884  -0.457 -73.193  1.00 32.68           C  
ATOM   3583  OE1 GLU C 279     -39.422   0.398 -73.983  1.00 32.68           O  
ATOM   3584  OE2 GLU C 279     -40.562  -1.438 -73.574  1.00 32.68           O  
ATOM   3585  N   ASN C 280     -42.531  -1.059 -67.911  1.00 33.67           N  
ATOM   3586  CA  ASN C 280     -43.940  -1.095 -68.287  1.00 33.67           C  
ATOM   3587  C   ASN C 280     -44.620   0.249 -68.042  1.00 33.67           C  
ATOM   3588  CB  ASN C 280     -44.670  -2.205 -67.528  1.00 33.67           C  
ATOM   3589  O   ASN C 280     -44.192   1.018 -67.180  1.00 33.67           O  
ATOM   3590  CG  ASN C 280     -45.552  -3.047 -68.429  1.00 33.67           C  
ATOM   3591  ND2 ASN C 280     -46.171  -4.075 -67.861  1.00 33.67           N  
ATOM   3592  OD1 ASN C 280     -45.675  -2.775 -69.626  1.00 33.67           O  
ATOM   3593  N   GLU C 281     -45.666   0.707 -68.807  1.00 33.55           N  
ATOM   3594  CA  GLU C 281     -46.491   1.755 -69.401  1.00 33.55           C  
ATOM   3595  C   GLU C 281     -47.412   2.387 -68.362  1.00 33.55           C  
ATOM   3596  CB  GLU C 281     -47.314   1.197 -70.564  1.00 33.55           C  
ATOM   3597  O   GLU C 281     -48.031   3.422 -68.620  1.00 33.55           O  
ATOM   3598  CG  GLU C 281     -47.514   2.183 -71.706  1.00 33.55           C  
ATOM   3599  CD  GLU C 281     -47.926   1.517 -73.009  1.00 33.55           C  
ATOM   3600  OE1 GLU C 281     -48.462   2.212 -73.902  1.00 33.55           O  
ATOM   3601  OE2 GLU C 281     -47.714   0.291 -73.137  1.00 33.55           O  
ATOM   3602  N   ASP C 282     -47.683   1.735 -67.237  1.00 38.90           N  
ATOM   3603  CA  ASP C 282     -49.094   1.932 -66.921  1.00 38.90           C  
ATOM   3604  C   ASP C 282     -49.385   3.397 -66.602  1.00 38.90           C  
ATOM   3605  CB  ASP C 282     -49.510   1.045 -65.745  1.00 38.90           C  
ATOM   3606  O   ASP C 282     -48.678   4.017 -65.806  1.00 38.90           O  
ATOM   3607  CG  ASP C 282     -50.132  -0.268 -66.185  1.00 38.90           C  
ATOM   3608  OD1 ASP C 282     -50.819  -0.299 -67.229  1.00 38.90           O  
ATOM   3609  OD2 ASP C 282     -49.936  -1.282 -65.480  1.00 38.90           O  
ATOM   3610  N   GLY C 283     -50.036   4.142 -67.598  1.00 37.91           N  
ATOM   3611  CA  GLY C 283     -50.490   5.489 -67.906  1.00 37.91           C  
ATOM   3612  C   GLY C 283     -51.352   6.092 -66.813  1.00 37.91           C  
ATOM   3613  O   GLY C 283     -52.471   6.541 -67.075  1.00 37.91           O  
ATOM   3614  N   ASP C 284     -51.089   5.744 -65.604  1.00 43.39           N  
ATOM   3615  CA  ASP C 284     -52.192   6.145 -64.736  1.00 43.39           C  
ATOM   3616  C   ASP C 284     -52.484   7.637 -64.873  1.00 43.39           C  
ATOM   3617  CB  ASP C 284     -51.880   5.802 -63.278  1.00 43.39           C  
ATOM   3618  O   ASP C 284     -51.592   8.469 -64.694  1.00 43.39           O  
ATOM   3619  CG  ASP C 284     -52.663   4.604 -62.770  1.00 43.39           C  
ATOM   3620  OD1 ASP C 284     -53.658   4.208 -63.414  1.00 43.39           O  
ATOM   3621  OD2 ASP C 284     -52.283   4.054 -61.714  1.00 43.39           O  
ATOM   3622  N   PHE C 285     -53.492   7.988 -65.735  1.00 39.06           N  
ATOM   3623  CA  PHE C 285     -54.016   9.245 -66.257  1.00 39.06           C  
ATOM   3624  C   PHE C 285     -54.487  10.148 -65.123  1.00 39.06           C  
ATOM   3625  CB  PHE C 285     -55.166   8.985 -67.235  1.00 39.06           C  
ATOM   3626  O   PHE C 285     -55.432   9.810 -64.406  1.00 39.06           O  
ATOM   3627  CG  PHE C 285     -54.713   8.655 -68.631  1.00 39.06           C  
ATOM   3628  CD1 PHE C 285     -54.503   9.662 -69.565  1.00 39.06           C  
ATOM   3629  CD2 PHE C 285     -54.498   7.336 -69.011  1.00 39.06           C  
ATOM   3630  CE1 PHE C 285     -54.084   9.360 -70.858  1.00 39.06           C  
ATOM   3631  CE2 PHE C 285     -54.079   7.026 -70.301  1.00 39.06           C  
ATOM   3632  CZ  PHE C 285     -53.873   8.039 -71.224  1.00 39.06           C  
ATOM   3633  N   THR C 286     -53.585  10.411 -64.260  1.00 42.38           N  
ATOM   3634  CA  THR C 286     -54.096  11.175 -63.127  1.00 42.38           C  
ATOM   3635  C   THR C 286     -54.740  12.476 -63.598  1.00 42.38           C  
ATOM   3636  CB  THR C 286     -52.978  11.491 -62.116  1.00 42.38           C  
ATOM   3637  O   THR C 286     -54.129  13.243 -64.344  1.00 42.38           O  
ATOM   3638  CG2 THR C 286     -52.972  10.484 -60.970  1.00 42.38           C  
ATOM   3639  OG1 THR C 286     -51.711  11.445 -62.784  1.00 42.38           O  
ATOM   3640  N   VAL C 287     -55.969  12.370 -63.963  1.00 39.78           N  
ATOM   3641  CA  VAL C 287     -56.819  13.367 -64.605  1.00 39.78           C  
ATOM   3642  C   VAL C 287     -56.946  14.595 -63.706  1.00 39.78           C  
ATOM   3643  CB  VAL C 287     -58.218  12.797 -64.928  1.00 39.78           C  
ATOM   3644  O   VAL C 287     -57.478  14.508 -62.597  1.00 39.78           O  
ATOM   3645  CG1 VAL C 287     -59.068  13.834 -65.661  1.00 39.78           C  
ATOM   3646  CG2 VAL C 287     -58.095  11.520 -65.758  1.00 39.78           C  
ATOM   3647  N   TYR C 288     -55.876  15.227 -63.437  1.00 43.51           N  
ATOM   3648  CA  TYR C 288     -56.155  16.319 -62.512  1.00 43.51           C  
ATOM   3649  C   TYR C 288     -57.112  17.330 -63.133  1.00 43.51           C  
ATOM   3650  CB  TYR C 288     -54.857  17.017 -62.096  1.00 43.51           C  
ATOM   3651  O   TYR C 288     -56.968  17.692 -64.303  1.00 43.51           O  
ATOM   3652  CG  TYR C 288     -54.055  16.249 -61.073  1.00 43.51           C  
ATOM   3653  CD1 TYR C 288     -54.321  16.377 -59.712  1.00 43.51           C  
ATOM   3654  CD2 TYR C 288     -53.031  15.393 -61.466  1.00 43.51           C  
ATOM   3655  CE1 TYR C 288     -53.583  15.673 -58.766  1.00 43.51           C  
ATOM   3656  CE2 TYR C 288     -52.288  14.684 -60.529  1.00 43.51           C  
ATOM   3657  OH  TYR C 288     -51.838  14.130 -58.251  1.00 43.51           O  
ATOM   3658  CZ  TYR C 288     -52.571  14.830 -59.183  1.00 43.51           C  
ATOM   3659  N   GLU C 289     -58.405  17.351 -62.714  1.00 35.98           N  
ATOM   3660  CA  GLU C 289     -59.534  18.108 -63.246  1.00 35.98           C  
ATOM   3661  C   GLU C 289     -59.274  19.610 -63.177  1.00 35.98           C  
ATOM   3662  CB  GLU C 289     -60.819  17.762 -62.488  1.00 35.98           C  
ATOM   3663  O   GLU C 289     -59.018  20.152 -62.100  1.00 35.98           O  
ATOM   3664  CG  GLU C 289     -61.629  16.645 -63.129  1.00 35.98           C  
ATOM   3665  CD  GLU C 289     -62.935  16.359 -62.405  1.00 35.98           C  
ATOM   3666  OE1 GLU C 289     -63.827  15.710 -62.996  1.00 35.98           O  
ATOM   3667  OE2 GLU C 289     -63.068  16.790 -61.237  1.00 35.98           O  
ATOM   3668  N   CYS C 290     -58.529  20.292 -64.038  1.00 49.28           N  
ATOM   3669  CA  CYS C 290     -58.285  21.727 -63.955  1.00 49.28           C  
ATOM   3670  C   CYS C 290     -59.562  22.515 -64.225  1.00 49.28           C  
ATOM   3671  CB  CYS C 290     -57.199  22.145 -64.946  1.00 49.28           C  
ATOM   3672  O   CYS C 290     -60.033  22.572 -65.362  1.00 49.28           O  
ATOM   3673  SG  CYS C 290     -55.519  21.831 -64.360  1.00 49.28           S  
ATOM   3674  N   PRO C 291     -60.623  22.518 -63.506  1.00 37.98           N  
ATOM   3675  CA  PRO C 291     -61.774  22.894 -64.330  1.00 37.98           C  
ATOM   3676  C   PRO C 291     -61.550  24.194 -65.098  1.00 37.98           C  
ATOM   3677  CB  PRO C 291     -62.903  23.051 -63.308  1.00 37.98           C  
ATOM   3678  O   PRO C 291     -60.534  24.866 -64.900  1.00 37.98           O  
ATOM   3679  CG  PRO C 291     -62.209  23.204 -61.993  1.00 37.98           C  
ATOM   3680  CD  PRO C 291     -60.745  22.939 -62.192  1.00 37.98           C  
ATOM   3681  N   GLY C 292     -62.628  25.182 -65.192  1.00 34.38           N  
ATOM   3682  CA  GLY C 292     -63.275  25.754 -66.362  1.00 34.38           C  
ATOM   3683  C   GLY C 292     -62.593  27.012 -66.866  1.00 34.38           C  
ATOM   3684  O   GLY C 292     -61.505  26.947 -67.441  1.00 34.38           O  
ATOM   3685  N   LEU C 293     -63.191  28.315 -66.612  1.00 39.17           N  
ATOM   3686  CA  LEU C 293     -63.929  29.155 -67.549  1.00 39.17           C  
ATOM   3687  C   LEU C 293     -63.060  30.301 -68.053  1.00 39.17           C  
ATOM   3688  CB  LEU C 293     -65.194  29.710 -66.889  1.00 39.17           C  
ATOM   3689  O   LEU C 293     -62.693  31.192 -67.283  1.00 39.17           O  
ATOM   3690  CG  LEU C 293     -66.488  28.935 -67.144  1.00 39.17           C  
ATOM   3691  CD1 LEU C 293     -67.121  28.510 -65.823  1.00 39.17           C  
ATOM   3692  CD2 LEU C 293     -67.462  29.776 -67.963  1.00 39.17           C  
ATOM   3693  N   ALA C 294     -62.076  30.147 -68.866  1.00 44.93           N  
ATOM   3694  CA  ALA C 294     -61.293  31.333 -69.205  1.00 44.93           C  
ATOM   3695  C   ALA C 294     -62.154  32.375 -69.912  1.00 44.93           C  
ATOM   3696  CB  ALA C 294     -60.100  30.951 -70.079  1.00 44.93           C  
ATOM   3697  O   ALA C 294     -62.921  32.044 -70.819  1.00 44.93           O  
ATOM   3698  N   PRO C 295     -62.762  33.375 -69.392  1.00 41.36           N  
ATOM   3699  CA  PRO C 295     -63.541  34.064 -70.424  1.00 41.36           C  
ATOM   3700  C   PRO C 295     -62.694  34.474 -71.627  1.00 41.36           C  
ATOM   3701  CB  PRO C 295     -64.083  35.295 -69.693  1.00 41.36           C  
ATOM   3702  O   PRO C 295     -61.467  34.557 -71.523  1.00 41.36           O  
ATOM   3703  CG  PRO C 295     -63.194  35.454 -68.502  1.00 41.36           C  
ATOM   3704  CD  PRO C 295     -62.351  34.219 -68.367  1.00 41.36           C  
ATOM   3705  N   THR C 296     -63.140  34.444 -72.994  1.00 39.52           N  
ATOM   3706  CA  THR C 296     -62.643  34.496 -74.365  1.00 39.52           C  
ATOM   3707  C   THR C 296     -62.177  35.905 -74.718  1.00 39.52           C  
ATOM   3708  CB  THR C 296     -63.720  34.042 -75.368  1.00 39.52           C  
ATOM   3709  O   THR C 296     -61.325  36.083 -75.591  1.00 39.52           O  
ATOM   3710  CG2 THR C 296     -64.053  32.565 -75.187  1.00 39.52           C  
ATOM   3711  OG1 THR C 296     -64.909  34.817 -75.166  1.00 39.52           O  
ATOM   3712  N   GLY C 297     -62.696  36.981 -74.291  1.00 41.85           N  
ATOM   3713  CA  GLY C 297     -62.817  38.026 -75.294  1.00 41.85           C  
ATOM   3714  C   GLY C 297     -61.495  38.694 -75.622  1.00 41.85           C  
ATOM   3715  O   GLY C 297     -60.490  38.457 -74.949  1.00 41.85           O  
ATOM   3716  N   GLU C 298     -61.316  39.211 -76.904  1.00 46.83           N  
ATOM   3717  CA  GLU C 298     -60.240  39.651 -77.787  1.00 46.83           C  
ATOM   3718  C   GLU C 298     -59.554  40.900 -77.242  1.00 46.83           C  
ATOM   3719  CB  GLU C 298     -60.776  39.918 -79.196  1.00 46.83           C  
ATOM   3720  O   GLU C 298     -60.194  41.937 -77.058  1.00 46.83           O  
ATOM   3721  CG  GLU C 298     -60.971  38.659 -80.029  1.00 46.83           C  
ATOM   3722  CD  GLU C 298     -61.460  38.943 -81.440  1.00 46.83           C  
ATOM   3723  OE1 GLU C 298     -61.123  38.171 -82.366  1.00 46.83           O  
ATOM   3724  OE2 GLU C 298     -62.186  39.946 -81.621  1.00 46.83           O  
ATOM   3725  N   MET C 299     -58.858  40.875 -76.175  1.00 50.23           N  
ATOM   3726  CA  MET C 299     -58.424  42.113 -75.533  1.00 50.23           C  
ATOM   3727  C   MET C 299     -57.383  42.832 -76.384  1.00 50.23           C  
ATOM   3728  CB  MET C 299     -57.855  41.826 -74.142  1.00 50.23           C  
ATOM   3729  O   MET C 299     -56.311  42.287 -76.654  1.00 50.23           O  
ATOM   3730  CG  MET C 299     -57.921  43.014 -73.196  1.00 50.23           C  
ATOM   3731  SD  MET C 299     -57.581  42.546 -71.455  1.00 50.23           S  
ATOM   3732  CE  MET C 299     -58.789  43.596 -70.600  1.00 50.23           C  
ATOM   3733  N   GLU C 300     -57.840  43.721 -77.396  1.00 46.55           N  
ATOM   3734  CA  GLU C 300     -56.977  44.355 -78.388  1.00 46.55           C  
ATOM   3735  C   GLU C 300     -56.002  45.327 -77.730  1.00 46.55           C  
ATOM   3736  CB  GLU C 300     -57.814  45.083 -79.443  1.00 46.55           C  
ATOM   3737  O   GLU C 300     -56.395  46.133 -76.884  1.00 46.55           O  
ATOM   3738  CG  GLU C 300     -57.191  45.082 -80.831  1.00 46.55           C  
ATOM   3739  CD  GLU C 300     -58.074  45.731 -81.885  1.00 46.55           C  
ATOM   3740  OE1 GLU C 300     -57.542  46.199 -82.918  1.00 46.55           O  
ATOM   3741  OE2 GLU C 300     -59.307  45.774 -81.676  1.00 46.55           O  
ATOM   3742  N   VAL C 301     -54.748  44.935 -77.588  1.00 52.92           N  
ATOM   3743  CA  VAL C 301     -53.645  45.606 -76.909  1.00 52.92           C  
ATOM   3744  C   VAL C 301     -53.200  46.820 -77.721  1.00 52.92           C  
ATOM   3745  CB  VAL C 301     -52.453  44.650 -76.681  1.00 52.92           C  
ATOM   3746  O   VAL C 301     -52.756  46.681 -78.863  1.00 52.92           O  
ATOM   3747  CG1 VAL C 301     -51.315  45.369 -75.958  1.00 52.92           C  
ATOM   3748  CG2 VAL C 301     -52.899  43.420 -75.893  1.00 52.92           C  
ATOM   3749  N   ARG C 302     -53.902  47.941 -77.648  1.00 46.32           N  
ATOM   3750  CA  ARG C 302     -53.672  49.070 -78.543  1.00 46.32           C  
ATOM   3751  C   ARG C 302     -52.378  49.795 -78.190  1.00 46.32           C  
ATOM   3752  CB  ARG C 302     -54.850  50.046 -78.492  1.00 46.32           C  
ATOM   3753  O   ARG C 302     -52.069  49.987 -77.012  1.00 46.32           O  
ATOM   3754  CG  ARG C 302     -56.058  49.596 -79.298  1.00 46.32           C  
ATOM   3755  CD  ARG C 302     -57.097  50.702 -79.422  1.00 46.32           C  
ATOM   3756  NE  ARG C 302     -58.246  50.276 -80.216  1.00 46.32           N  
ATOM   3757  NH1 ARG C 302     -59.253  52.355 -80.254  1.00 46.32           N  
ATOM   3758  NH2 ARG C 302     -60.240  50.578 -81.314  1.00 46.32           N  
ATOM   3759  CZ  ARG C 302     -59.244  51.071 -80.593  1.00 46.32           C  
ATOM   3760  N   ASN C 303     -51.242  49.651 -79.075  1.00 48.33           N  
ATOM   3761  CA  ASN C 303     -49.872  50.140 -78.962  1.00 48.33           C  
ATOM   3762  C   ASN C 303     -49.829  51.658 -78.812  1.00 48.33           C  
ATOM   3763  CB  ASN C 303     -49.044  49.702 -80.171  1.00 48.33           C  
ATOM   3764  O   ASN C 303     -50.308  52.386 -79.683  1.00 48.33           O  
ATOM   3765  CG  ASN C 303     -47.553  49.862 -79.948  1.00 48.33           C  
ATOM   3766  ND2 ASN C 303     -46.754  49.259 -80.820  1.00 48.33           N  
ATOM   3767  OD1 ASN C 303     -47.123  50.523 -78.999  1.00 48.33           O  
ATOM   3768  N   PRO C 304     -49.737  52.272 -77.620  1.00 45.91           N  
ATOM   3769  CA  PRO C 304     -50.017  53.691 -77.387  1.00 45.91           C  
ATOM   3770  C   PRO C 304     -49.187  54.610 -78.281  1.00 45.91           C  
ATOM   3771  CB  PRO C 304     -49.650  53.885 -75.913  1.00 45.91           C  
ATOM   3772  O   PRO C 304     -49.305  55.835 -78.191  1.00 45.91           O  
ATOM   3773  CG  PRO C 304     -48.684  52.785 -75.612  1.00 45.91           C  
ATOM   3774  CD  PRO C 304     -48.667  51.834 -76.773  1.00 45.91           C  
ATOM   3775  N   LEU C 305     -47.897  54.143 -78.725  1.00 52.08           N  
ATOM   3776  CA  LEU C 305     -47.016  55.068 -79.429  1.00 52.08           C  
ATOM   3777  C   LEU C 305     -47.675  55.581 -80.706  1.00 52.08           C  
ATOM   3778  CB  LEU C 305     -45.685  54.391 -79.765  1.00 52.08           C  
ATOM   3779  O   LEU C 305     -47.137  56.467 -81.374  1.00 52.08           O  
ATOM   3780  CG  LEU C 305     -44.580  54.509 -78.714  1.00 52.08           C  
ATOM   3781  CD1 LEU C 305     -43.606  53.343 -78.835  1.00 52.08           C  
ATOM   3782  CD2 LEU C 305     -43.849  55.840 -78.854  1.00 52.08           C  
ATOM   3783  N   PHE C 306     -48.478  54.730 -81.290  1.00 42.75           N  
ATOM   3784  CA  PHE C 306     -48.978  55.040 -82.624  1.00 42.75           C  
ATOM   3785  C   PHE C 306     -50.063  56.108 -82.562  1.00 42.75           C  
ATOM   3786  CB  PHE C 306     -49.522  53.778 -83.302  1.00 42.75           C  
ATOM   3787  O   PHE C 306     -51.152  55.865 -82.037  1.00 42.75           O  
ATOM   3788  CG  PHE C 306     -48.451  52.868 -83.840  1.00 42.75           C  
ATOM   3789  CD1 PHE C 306     -47.907  53.082 -85.101  1.00 42.75           C  
ATOM   3790  CD2 PHE C 306     -47.988  51.799 -83.085  1.00 42.75           C  
ATOM   3791  CE1 PHE C 306     -46.916  52.241 -85.601  1.00 42.75           C  
ATOM   3792  CE2 PHE C 306     -46.997  50.955 -83.578  1.00 42.75           C  
ATOM   3793  CZ  PHE C 306     -46.463  51.177 -84.837  1.00 42.75           C  
ATOM   3794  N   ASP C 307     -49.574  57.314 -81.999  1.00 38.22           N  
ATOM   3795  CA  ASP C 307     -50.727  58.208 -82.026  1.00 38.22           C  
ATOM   3796  C   ASP C 307     -51.373  58.230 -83.409  1.00 38.22           C  
ATOM   3797  CB  ASP C 307     -50.319  59.623 -81.613  1.00 38.22           C  
ATOM   3798  O   ASP C 307     -50.675  58.237 -84.426  1.00 38.22           O  
ATOM   3799  CG  ASP C 307     -50.154  59.779 -80.111  1.00 38.22           C  
ATOM   3800  OD1 ASP C 307     -50.862  59.090 -79.345  1.00 38.22           O  
ATOM   3801  OD2 ASP C 307     -49.310  60.599 -79.691  1.00 38.22           O  
ATOM   3802  N   HIS C 308     -52.653  57.941 -83.631  1.00 37.14           N  
ATOM   3803  CA  HIS C 308     -53.463  57.727 -84.825  1.00 37.14           C  
ATOM   3804  C   HIS C 308     -53.533  58.989 -85.677  1.00 37.14           C  
ATOM   3805  CB  HIS C 308     -54.873  57.274 -84.441  1.00 37.14           C  
ATOM   3806  O   HIS C 308     -54.036  58.957 -86.803  1.00 37.14           O  
ATOM   3807  CG  HIS C 308     -54.955  55.834 -84.047  1.00 37.14           C  
ATOM   3808  CD2 HIS C 308     -55.283  55.251 -82.870  1.00 37.14           C  
ATOM   3809  ND1 HIS C 308     -54.673  54.806 -84.921  1.00 37.14           N  
ATOM   3810  CE1 HIS C 308     -54.827  53.650 -84.296  1.00 37.14           C  
ATOM   3811  NE2 HIS C 308     -55.197  53.893 -83.050  1.00 37.14           N  
ATOM   3812  N   ALA C 309     -53.598  60.212 -85.008  1.00 35.44           N  
ATOM   3813  CA  ALA C 309     -54.649  61.007 -85.636  1.00 35.44           C  
ATOM   3814  C   ALA C 309     -54.260  61.406 -87.057  1.00 35.44           C  
ATOM   3815  CB  ALA C 309     -54.949  62.250 -84.801  1.00 35.44           C  
ATOM   3816  O   ALA C 309     -53.160  61.915 -87.286  1.00 35.44           O  
ATOM   3817  N   ALA C 310     -54.997  60.854 -88.047  1.00 35.22           N  
ATOM   3818  CA  ALA C 310     -55.074  60.877 -89.505  1.00 35.22           C  
ATOM   3819  C   ALA C 310     -55.203  62.306 -90.024  1.00 35.22           C  
ATOM   3820  CB  ALA C 310     -56.248  60.030 -89.990  1.00 35.22           C  
ATOM   3821  O   ALA C 310     -54.936  62.573 -91.199  1.00 35.22           O  
ATOM   3822  N   LEU C 311     -55.870  63.248 -89.252  1.00 32.37           N  
ATOM   3823  CA  LEU C 311     -56.987  63.661 -90.094  1.00 32.37           C  
ATOM   3824  C   LEU C 311     -56.506  64.541 -91.243  1.00 32.37           C  
ATOM   3825  CB  LEU C 311     -58.035  64.410 -89.266  1.00 32.37           C  
ATOM   3826  O   LEU C 311     -55.352  64.976 -91.256  1.00 32.37           O  
ATOM   3827  CG  LEU C 311     -59.048  63.547 -88.514  1.00 32.37           C  
ATOM   3828  CD1 LEU C 311     -59.761  64.373 -87.448  1.00 32.37           C  
ATOM   3829  CD2 LEU C 311     -60.053  62.934 -89.484  1.00 32.37           C  
ATOM   3830  N   SER C 312     -57.010  65.889 -91.375  1.00 29.59           N  
ATOM   3831  CA  SER C 312     -57.707  66.424 -92.540  1.00 29.59           C  
ATOM   3832  C   SER C 312     -56.733  67.069 -93.520  1.00 29.59           C  
ATOM   3833  CB  SER C 312     -58.762  67.445 -92.112  1.00 29.59           C  
ATOM   3834  O   SER C 312     -55.592  67.369 -93.162  1.00 29.59           O  
ATOM   3835  OG  SER C 312     -59.884  66.797 -91.535  1.00 29.59           O  
ATOM   3836  N   ALA C 313     -57.313  67.696 -94.713  1.00 32.26           N  
ATOM   3837  CA  ALA C 313     -57.181  67.775 -96.165  1.00 32.26           C  
ATOM   3838  C   ALA C 313     -56.398  69.017 -96.578  1.00 32.26           C  
ATOM   3839  CB  ALA C 313     -58.558  67.774 -96.825  1.00 32.26           C  
ATOM   3840  O   ALA C 313     -55.462  68.932 -97.377  1.00 32.26           O  
ATOM   3841  N   PRO C 314     -56.937  70.397 -96.381  1.00 33.30           N  
ATOM   3842  CA  PRO C 314     -57.194  70.893 -97.734  1.00 33.30           C  
ATOM   3843  C   PRO C 314     -55.937  71.431 -98.415  1.00 33.30           C  
ATOM   3844  CB  PRO C 314     -58.215  72.012 -97.511  1.00 33.30           C  
ATOM   3845  O   PRO C 314     -54.904  71.602 -97.763  1.00 33.30           O  
ATOM   3846  CG  PRO C 314     -58.041  72.408 -96.081  1.00 33.30           C  
ATOM   3847  CD  PRO C 314     -57.067  71.463 -95.439  1.00 33.30           C  
ATOM   3848  N   LEU C 315     -56.184  72.513 -99.311  1.00 30.85           N  
ATOM   3849  CA  LEU C 315     -55.914  72.739-100.726  1.00 30.85           C  
ATOM   3850  C   LEU C 315     -54.746  73.703-100.911  1.00 30.85           C  
ATOM   3851  CB  LEU C 315     -57.159  73.287-101.429  1.00 30.85           C  
ATOM   3852  O   LEU C 315     -53.795  73.401-101.635  1.00 30.85           O  
ATOM   3853  CG  LEU C 315     -58.337  72.322-101.571  1.00 30.85           C  
ATOM   3854  CD1 LEU C 315     -59.630  73.096-101.809  1.00 30.85           C  
ATOM   3855  CD2 LEU C 315     -58.084  71.332-102.703  1.00 30.85           C  
ATOM   3856  N   PRO C 316     -54.950  75.103-100.604  1.00 33.41           N  
ATOM   3857  CA  PRO C 316     -55.105  75.890-101.830  1.00 33.41           C  
ATOM   3858  C   PRO C 316     -53.777  76.431-102.354  1.00 33.41           C  
ATOM   3859  CB  PRO C 316     -56.028  77.033-101.401  1.00 33.41           C  
ATOM   3860  O   PRO C 316     -52.738  76.260-101.710  1.00 33.41           O  
ATOM   3861  CG  PRO C 316     -55.795  77.183 -99.933  1.00 33.41           C  
ATOM   3862  CD  PRO C 316     -54.972  76.019 -99.459  1.00 33.41           C  
ATOM   3863  N   ALA C 317     -53.602  77.833-102.343  1.00 34.15           N  
ATOM   3864  CA  ALA C 317     -53.585  78.720-103.503  1.00 34.15           C  
ATOM   3865  C   ALA C 317     -52.168  79.195-103.811  1.00 34.15           C  
ATOM   3866  CB  ALA C 317     -54.505  79.917-103.270  1.00 34.15           C  
ATOM   3867  O   ALA C 317     -51.305  79.206-102.930  1.00 34.15           O  
ATOM   3868  N   PRO C 318     -51.872  79.423-105.153  1.00 39.79           N  
ATOM   3869  CA  PRO C 318     -50.683  79.672-105.970  1.00 39.79           C  
ATOM   3870  C   PRO C 318     -50.075  81.051-105.724  1.00 39.79           C  
ATOM   3871  CB  PRO C 318     -51.209  79.554-107.403  1.00 39.79           C  
ATOM   3872  O   PRO C 318     -49.125  81.441-106.407  1.00 39.79           O  
ATOM   3873  CG  PRO C 318     -52.671  79.847-107.298  1.00 39.79           C  
ATOM   3874  CD  PRO C 318     -53.041  79.913-105.844  1.00 39.79           C  
ATOM   3875  N   SER C 319     -50.365  81.725-104.600  1.00 37.04           N  
ATOM   3876  CA  SER C 319     -50.582  83.114-104.992  1.00 37.04           C  
ATOM   3877  C   SER C 319     -49.351  83.691-105.683  1.00 37.04           C  
ATOM   3878  CB  SER C 319     -50.939  83.966-103.774  1.00 37.04           C  
ATOM   3879  O   SER C 319     -48.222  83.297-105.383  1.00 37.04           O  
ATOM   3880  OG  SER C 319     -51.847  84.995-104.128  1.00 37.04           O  
ATOM   3881  N   SER C 320     -49.606  84.781-106.558  1.00 36.84           N  
ATOM   3882  CA  SER C 320     -49.189  85.410-107.807  1.00 36.84           C  
ATOM   3883  C   SER C 320     -47.900  86.204-107.623  1.00 36.84           C  
ATOM   3884  CB  SER C 320     -50.290  86.328-108.339  1.00 36.84           C  
ATOM   3885  O   SER C 320     -47.460  86.431-106.494  1.00 36.84           O  
ATOM   3886  OG  SER C 320     -51.459  85.587-108.644  1.00 36.84           O  
ATOM   3887  N   PRO C 321     -47.788  87.199-108.535  1.00 41.69           N  
ATOM   3888  CA  PRO C 321     -46.811  87.684-109.513  1.00 41.69           C  
ATOM   3889  C   PRO C 321     -46.051  88.916-109.027  1.00 41.69           C  
ATOM   3890  CB  PRO C 321     -47.672  88.019-110.734  1.00 41.69           C  
ATOM   3891  O   PRO C 321     -45.058  89.315-109.640  1.00 41.69           O  
ATOM   3892  CG  PRO C 321     -49.041  88.253-110.183  1.00 41.69           C  
ATOM   3893  CD  PRO C 321     -49.047  87.858-108.734  1.00 41.69           C  
ATOM   3894  N   PRO C 322     -46.564  89.639-107.962  1.00 40.94           N  
ATOM   3895  CA  PRO C 322     -46.758  90.989-108.496  1.00 40.94           C  
ATOM   3896  C   PRO C 322     -45.454  91.629-108.968  1.00 40.94           C  
ATOM   3897  CB  PRO C 322     -47.344  91.756-107.308  1.00 40.94           C  
ATOM   3898  O   PRO C 322     -44.372  91.233-108.527  1.00 40.94           O  
ATOM   3899  CG  PRO C 322     -46.915  90.982-106.104  1.00 40.94           C  
ATOM   3900  CD  PRO C 322     -46.217  89.734-106.562  1.00 40.94           C  
ATOM   3901  N   ALA C 323     -45.536  92.641-109.935  1.00 39.86           N  
ATOM   3902  CA  ALA C 323     -44.916  93.287-111.090  1.00 39.86           C  
ATOM   3903  C   ALA C 323     -43.772  94.200-110.659  1.00 39.86           C  
ATOM   3904  CB  ALA C 323     -45.956  94.078-111.879  1.00 39.86           C  
ATOM   3905  O   ALA C 323     -42.618  93.982-111.037  1.00 39.86           O  
ATOM   3906  N   LEU C 324     -44.062  95.523-110.859  1.00 38.30           N  
ATOM   3907  CA  LEU C 324     -43.534  96.401-111.898  1.00 38.30           C  
ATOM   3908  C   LEU C 324     -42.412  97.277-111.352  1.00 38.30           C  
ATOM   3909  CB  LEU C 324     -44.648  97.279-112.475  1.00 38.30           C  
ATOM   3910  O   LEU C 324     -41.324  97.332-111.930  1.00 38.30           O  
ATOM   3911  CG  LEU C 324     -45.625  96.593-113.431  1.00 38.30           C  
ATOM   3912  CD1 LEU C 324     -46.915  97.400-113.539  1.00 38.30           C  
ATOM   3913  CD2 LEU C 324     -44.988  96.407-114.804  1.00 38.30           C  
ATOM   3914  N   PRO C 325     -42.757  98.698-111.076  1.00 33.85           N  
ATOM   3915  CA  PRO C 325     -41.860  99.810-111.399  1.00 33.85           C  
ATOM   3916  C   PRO C 325     -40.780 100.024-110.341  1.00 33.85           C  
ATOM   3917  CB  PRO C 325     -42.802 101.015-111.469  1.00 33.85           C  
ATOM   3918  O   PRO C 325     -40.944  99.603-109.193  1.00 33.85           O  
ATOM   3919  CG  PRO C 325     -43.995 100.614-110.662  1.00 33.85           C  
ATOM   3920  CD  PRO C 325     -43.876  99.155-110.326  1.00 33.85           C  
TER    3921      PRO C 325                                                      
ENDMDL                                                                          
END                                                                             
