# Supplementary material for: AI-guided pipeline for protein–protein interaction drug discovery identifies a SARS-CoV-2 inhibitor
Source: Mol Syst Biol. 2024 Mar 11;20(4):428–57. doi: 10.1038/s44320-024-00019-8 (PMC10987651; doi:10.1038/s44320-024-00019-8)
Supplement: Supplementary file 12 — Source Data Fig. 2 [file 44320_2024_19_MOESM12_ESM.zip › Source Data Figure EV3-EV4/ColabFold/MAFG_NFE2L1_unrelaxed_rank_4_model_5.pdb]

MODEL     1                                                                     
ATOM      1  N   MET B   1      60.248 -38.418  11.415  1.00 24.44           N  
ATOM      2  CA  MET B   1      60.081 -38.752  10.003  1.00 24.44           C  
ATOM      3  C   MET B   1      58.796 -38.145   9.449  1.00 24.44           C  
ATOM      4  CB  MET B   1      60.070 -40.269   9.807  1.00 24.44           C  
ATOM      5  O   MET B   1      57.781 -38.088  10.145  1.00 24.44           O  
ATOM      6  CG  MET B   1      61.456 -40.889   9.750  1.00 24.44           C  
ATOM      7  SD  MET B   1      61.536 -42.330   8.616  1.00 24.44           S  
ATOM      8  CE  MET B   1      63.317 -42.371   8.275  1.00 24.44           C  
ATOM      9  N   THR B   2      58.791 -37.292   8.324  1.00 22.77           N  
ATOM     10  CA  THR B   2      58.062 -36.041   8.151  1.00 22.77           C  
ATOM     11  C   THR B   2      56.581 -36.309   7.897  1.00 22.77           C  
ATOM     12  CB  THR B   2      58.643 -35.211   6.991  1.00 22.77           C  
ATOM     13  O   THR B   2      56.230 -37.130   7.047  1.00 22.77           O  
ATOM     14  CG2 THR B   2      59.729 -34.261   7.484  1.00 22.77           C  
ATOM     15  OG1 THR B   2      59.204 -36.095   6.013  1.00 22.77           O  
ATOM     16  N   THR B   3      55.748 -36.075   8.909  1.00 25.99           N  
ATOM     17  CA  THR B   3      54.414 -36.529   9.286  1.00 25.99           C  
ATOM     18  C   THR B   3      53.374 -36.045   8.280  1.00 25.99           C  
ATOM     19  CB  THR B   3      54.036 -36.039  10.696  1.00 25.99           C  
ATOM     20  O   THR B   3      53.393 -34.883   7.870  1.00 25.99           O  
ATOM     21  CG2 THR B   3      54.706 -36.887  11.772  1.00 25.99           C  
ATOM     22  OG1 THR B   3      54.452 -34.676  10.850  1.00 25.99           O  
ATOM     23  N   PRO B   4      52.682 -37.015   7.604  1.00 25.48           N  
ATOM     24  CA  PRO B   4      51.977 -37.156   6.327  1.00 25.48           C  
ATOM     25  C   PRO B   4      50.611 -36.474   6.330  1.00 25.48           C  
ATOM     26  CB  PRO B   4      51.831 -38.671   6.170  1.00 25.48           C  
ATOM     27  O   PRO B   4      49.700 -36.912   7.036  1.00 25.48           O  
ATOM     28  CG  PRO B   4      51.934 -39.211   7.560  1.00 25.48           C  
ATOM     29  CD  PRO B   4      52.363 -38.099   8.473  1.00 25.48           C  
ATOM     30  N   ASN B   5      50.631 -35.129   6.630  1.00 24.50           N  
ATOM     31  CA  ASN B   5      49.356 -34.468   6.888  1.00 24.50           C  
ATOM     32  C   ASN B   5      48.388 -34.642   5.722  1.00 24.50           C  
ATOM     33  CB  ASN B   5      49.572 -32.983   7.183  1.00 24.50           C  
ATOM     34  O   ASN B   5      48.754 -34.415   4.567  1.00 24.50           O  
ATOM     35  CG  ASN B   5      48.896 -32.537   8.465  1.00 24.50           C  
ATOM     36  ND2 ASN B   5      49.128 -31.290   8.855  1.00 24.50           N  
ATOM     37  OD1 ASN B   5      48.172 -33.309   9.100  1.00 24.50           O  
ATOM     38  N   LYS B   6      47.245 -35.364   5.980  1.00 25.51           N  
ATOM     39  CA  LYS B   6      46.223 -36.071   5.214  1.00 25.51           C  
ATOM     40  C   LYS B   6      45.335 -35.093   4.448  1.00 25.51           C  
ATOM     41  CB  LYS B   6      45.368 -36.942   6.135  1.00 25.51           C  
ATOM     42  O   LYS B   6      44.585 -34.324   5.052  1.00 25.51           O  
ATOM     43  CG  LYS B   6      45.788 -38.404   6.169  1.00 25.51           C  
ATOM     44  CD  LYS B   6      44.876 -39.228   7.069  1.00 25.51           C  
ATOM     45  CE  LYS B   6      45.298 -40.690   7.107  1.00 25.51           C  
ATOM     46  NZ  LYS B   6      44.651 -41.425   8.235  1.00 25.51           N  
ATOM     47  N   GLY B   7      45.928 -34.327   3.506  1.00 23.88           N  
ATOM     48  CA  GLY B   7      45.282 -33.195   2.861  1.00 23.88           C  
ATOM     49  C   GLY B   7      43.969 -33.558   2.192  1.00 23.88           C  
ATOM     50  O   GLY B   7      43.679 -34.738   1.982  1.00 23.88           O  
ATOM     51  N   ASN B   8      42.971 -32.616   2.322  1.00 25.27           N  
ATOM     52  CA  ASN B   8      41.537 -32.511   2.074  1.00 25.27           C  
ATOM     53  C   ASN B   8      41.203 -32.756   0.605  1.00 25.27           C  
ATOM     54  CB  ASN B   8      41.014 -31.143   2.517  1.00 25.27           C  
ATOM     55  O   ASN B   8      41.688 -32.041  -0.273  1.00 25.27           O  
ATOM     56  CG  ASN B   8      40.320 -31.191   3.864  1.00 25.27           C  
ATOM     57  ND2 ASN B   8      40.112 -30.026   4.465  1.00 25.27           N  
ATOM     58  OD1 ASN B   8      39.976 -32.267   4.361  1.00 25.27           O  
ATOM     59  N   LYS B   9      41.003 -34.073   0.262  1.00 25.76           N  
ATOM     60  CA  LYS B   9      40.887 -34.601  -1.094  1.00 25.76           C  
ATOM     61  C   LYS B   9      39.649 -34.048  -1.795  1.00 25.76           C  
ATOM     62  CB  LYS B   9      40.838 -36.129  -1.073  1.00 25.76           C  
ATOM     63  O   LYS B   9      38.523 -34.271  -1.346  1.00 25.76           O  
ATOM     64  CG  LYS B   9      42.207 -36.792  -1.040  1.00 25.76           C  
ATOM     65  CD  LYS B   9      42.097 -38.308  -1.134  1.00 25.76           C  
ATOM     66  CE  LYS B   9      43.465 -38.974  -1.068  1.00 25.76           C  
ATOM     67  NZ  LYS B   9      43.362 -40.462  -1.160  1.00 25.76           N  
ATOM     68  N   ALA B  10      39.720 -32.745  -2.165  1.00 26.63           N  
ATOM     69  CA  ALA B  10      38.630 -32.072  -2.866  1.00 26.63           C  
ATOM     70  C   ALA B  10      38.159 -32.892  -4.065  1.00 26.63           C  
ATOM     71  CB  ALA B  10      39.065 -30.680  -3.316  1.00 26.63           C  
ATOM     72  O   ALA B  10      38.973 -33.484  -4.778  1.00 26.63           O  
ATOM     73  N   LEU B  11      36.968 -33.485  -3.929  1.00 27.43           N  
ATOM     74  CA  LEU B  11      36.297 -34.434  -4.811  1.00 27.43           C  
ATOM     75  C   LEU B  11      36.108 -33.842  -6.203  1.00 27.43           C  
ATOM     76  CB  LEU B  11      34.941 -34.840  -4.228  1.00 27.43           C  
ATOM     77  O   LEU B  11      35.384 -32.858  -6.372  1.00 27.43           O  
ATOM     78  CG  LEU B  11      34.953 -35.989  -3.219  1.00 27.43           C  
ATOM     79  CD1 LEU B  11      33.853 -35.795  -2.181  1.00 27.43           C  
ATOM     80  CD2 LEU B  11      34.792 -37.328  -3.932  1.00 27.43           C  
ATOM     81  N   LYS B  12      37.173 -33.521  -6.896  1.00 28.29           N  
ATOM     82  CA  LYS B  12      37.038 -32.892  -8.207  1.00 28.29           C  
ATOM     83  C   LYS B  12      36.209 -33.760  -9.150  1.00 28.29           C  
ATOM     84  CB  LYS B  12      38.414 -32.623  -8.817  1.00 28.29           C  
ATOM     85  O   LYS B  12      36.426 -34.970  -9.241  1.00 28.29           O  
ATOM     86  CG  LYS B  12      38.909 -31.197  -8.623  1.00 28.29           C  
ATOM     87  CD  LYS B  12      40.226 -30.958  -9.351  1.00 28.29           C  
ATOM     88  CE  LYS B  12      40.732 -29.537  -9.142  1.00 28.29           C  
ATOM     89  NZ  LYS B  12      42.047 -29.313  -9.813  1.00 28.29           N  
ATOM     90  N   VAL B  13      34.927 -33.304  -9.393  1.00 31.04           N  
ATOM     91  CA  VAL B  13      33.898 -33.891 -10.245  1.00 31.04           C  
ATOM     92  C   VAL B  13      34.483 -34.210 -11.618  1.00 31.04           C  
ATOM     93  CB  VAL B  13      32.678 -32.953 -10.390  1.00 31.04           C  
ATOM     94  O   VAL B  13      35.113 -33.355 -12.246  1.00 31.04           O  
ATOM     95  CG1 VAL B  13      31.631 -33.568 -11.317  1.00 31.04           C  
ATOM     96  CG2 VAL B  13      32.073 -32.650  -9.021  1.00 31.04           C  
ATOM     97  N   LYS B  14      34.803 -35.405 -11.759  1.00 30.36           N  
ATOM     98  CA  LYS B  14      35.428 -35.971 -12.951  1.00 30.36           C  
ATOM     99  C   LYS B  14      34.645 -35.604 -14.208  1.00 30.36           C  
ATOM    100  CB  LYS B  14      35.539 -37.492 -12.828  1.00 30.36           C  
ATOM    101  O   LYS B  14      33.448 -35.883 -14.305  1.00 30.36           O  
ATOM    102  CG  LYS B  14      36.884 -37.974 -12.304  1.00 30.36           C  
ATOM    103  CD  LYS B  14      36.973 -39.495 -12.309  1.00 30.36           C  
ATOM    104  CE  LYS B  14      38.311 -39.979 -11.768  1.00 30.36           C  
ATOM    105  NZ  LYS B  14      38.375 -41.470 -11.702  1.00 30.36           N  
ATOM    106  N   ARG B  15      34.963 -34.420 -14.657  1.00 36.06           N  
ATOM    107  CA  ARG B  15      34.380 -34.081 -15.951  1.00 36.06           C  
ATOM    108  C   ARG B  15      34.698 -35.150 -16.992  1.00 36.06           C  
ATOM    109  CB  ARG B  15      34.885 -32.718 -16.429  1.00 36.06           C  
ATOM    110  O   ARG B  15      35.861 -35.510 -17.183  1.00 36.06           O  
ATOM    111  CG  ARG B  15      33.777 -31.758 -16.833  1.00 36.06           C  
ATOM    112  CD  ARG B  15      34.329 -30.395 -17.229  1.00 36.06           C  
ATOM    113  NE  ARG B  15      33.273 -29.390 -17.314  1.00 36.06           N  
ATOM    114  NH1 ARG B  15      34.713 -27.589 -17.450  1.00 36.06           N  
ATOM    115  NH2 ARG B  15      32.445 -27.255 -17.487  1.00 36.06           N  
ATOM    116  CZ  ARG B  15      33.479 -28.081 -17.417  1.00 36.06           C  
ATOM    117  N   GLU B  16      33.890 -36.221 -17.007  1.00 33.90           N  
ATOM    118  CA  GLU B  16      34.144 -37.264 -17.997  1.00 33.90           C  
ATOM    119  C   GLU B  16      34.335 -36.669 -19.389  1.00 33.90           C  
ATOM    120  CB  GLU B  16      33.001 -38.282 -18.011  1.00 33.90           C  
ATOM    121  O   GLU B  16      33.511 -35.875 -19.848  1.00 33.90           O  
ATOM    122  CG  GLU B  16      33.249 -39.499 -17.132  1.00 33.90           C  
ATOM    123  CD  GLU B  16      32.379 -40.691 -17.496  1.00 33.90           C  
ATOM    124  OE1 GLU B  16      32.641 -41.809 -16.999  1.00 33.90           O  
ATOM    125  OE2 GLU B  16      31.427 -40.505 -18.287  1.00 33.90           O  
ATOM    126  N   PRO B  17      35.615 -36.546 -19.754  1.00 34.68           N  
ATOM    127  CA  PRO B  17      35.969 -35.917 -21.029  1.00 34.68           C  
ATOM    128  C   PRO B  17      35.138 -36.443 -22.197  1.00 34.68           C  
ATOM    129  CB  PRO B  17      37.446 -36.281 -21.202  1.00 34.68           C  
ATOM    130  O   PRO B  17      35.053 -35.792 -23.241  1.00 34.68           O  
ATOM    131  CG  PRO B  17      37.721 -37.286 -20.131  1.00 34.68           C  
ATOM    132  CD  PRO B  17      36.473 -37.467 -19.315  1.00 34.68           C  
ATOM    133  N   GLY B  18      35.160 -37.809 -22.305  1.00 35.31           N  
ATOM    134  CA  GLY B  18      35.235 -38.356 -23.650  1.00 35.31           C  
ATOM    135  C   GLY B  18      34.065 -37.948 -24.525  1.00 35.31           C  
ATOM    136  O   GLY B  18      34.011 -38.303 -25.705  1.00 35.31           O  
ATOM    137  N   GLU B  19      32.811 -38.008 -23.971  1.00 35.10           N  
ATOM    138  CA  GLU B  19      31.796 -38.070 -25.019  1.00 35.10           C  
ATOM    139  C   GLU B  19      31.790 -36.794 -25.857  1.00 35.10           C  
ATOM    140  CB  GLU B  19      30.411 -38.309 -24.414  1.00 35.10           C  
ATOM    141  O   GLU B  19      31.548 -35.704 -25.334  1.00 35.10           O  
ATOM    142  CG  GLU B  19      29.902 -39.733 -24.585  1.00 35.10           C  
ATOM    143  CD  GLU B  19      28.476 -39.924 -24.094  1.00 35.10           C  
ATOM    144  OE1 GLU B  19      27.879 -40.991 -24.363  1.00 35.10           O  
ATOM    145  OE2 GLU B  19      27.951 -38.999 -23.436  1.00 35.10           O  
ATOM    146  N   ASN B  20      32.742 -36.659 -26.658  1.00 36.51           N  
ATOM    147  CA  ASN B  20      32.774 -35.664 -27.725  1.00 36.51           C  
ATOM    148  C   ASN B  20      31.395 -35.463 -28.347  1.00 36.51           C  
ATOM    149  CB  ASN B  20      33.788 -36.063 -28.800  1.00 36.51           C  
ATOM    150  O   ASN B  20      31.280 -34.950 -29.461  1.00 36.51           O  
ATOM    151  CG  ASN B  20      35.192 -35.587 -28.483  1.00 36.51           C  
ATOM    152  ND2 ASN B  20      36.174 -36.112 -29.207  1.00 36.51           N  
ATOM    153  OD1 ASN B  20      35.393 -34.755 -27.594  1.00 36.51           O  
ATOM    154  N   GLY B  21      30.434 -36.385 -28.077  1.00 42.18           N  
ATOM    155  CA  GLY B  21      29.224 -35.944 -28.753  1.00 42.18           C  
ATOM    156  C   GLY B  21      28.780 -34.554 -28.336  1.00 42.18           C  
ATOM    157  O   GLY B  21      29.265 -34.015 -27.339  1.00 42.18           O  
ATOM    158  N   THR B  22      28.761 -33.646 -29.228  1.00 50.70           N  
ATOM    159  CA  THR B  22      28.347 -32.261 -29.038  1.00 50.70           C  
ATOM    160  C   THR B  22      27.330 -32.150 -27.905  1.00 50.70           C  
ATOM    161  CB  THR B  22      27.746 -31.675 -30.330  1.00 50.70           C  
ATOM    162  O   THR B  22      26.167 -32.526 -28.069  1.00 50.70           O  
ATOM    163  CG2 THR B  22      28.837 -31.343 -31.342  1.00 50.70           C  
ATOM    164  OG1 THR B  22      26.849 -32.631 -30.908  1.00 50.70           O  
ATOM    165  N   SER B  23      27.742 -32.700 -26.669  1.00 69.16           N  
ATOM    166  CA  SER B  23      26.811 -32.579 -25.552  1.00 69.16           C  
ATOM    167  C   SER B  23      26.374 -31.132 -25.350  1.00 69.16           C  
ATOM    168  CB  SER B  23      27.443 -33.113 -24.266  1.00 69.16           C  
ATOM    169  O   SER B  23      27.201 -30.218 -25.381  1.00 69.16           O  
ATOM    170  OG  SER B  23      27.848 -32.047 -23.424  1.00 69.16           O  
ATOM    171  N   LEU B  24      25.180 -30.851 -25.681  1.00 83.09           N  
ATOM    172  CA  LEU B  24      24.517 -29.557 -25.561  1.00 83.09           C  
ATOM    173  C   LEU B  24      24.555 -29.057 -24.121  1.00 83.09           C  
ATOM    174  CB  LEU B  24      23.066 -29.651 -26.042  1.00 83.09           C  
ATOM    175  O   LEU B  24      24.132 -29.763 -23.203  1.00 83.09           O  
ATOM    176  CG  LEU B  24      22.792 -29.168 -27.467  1.00 83.09           C  
ATOM    177  CD1 LEU B  24      22.176 -30.289 -28.298  1.00 83.09           C  
ATOM    178  CD2 LEU B  24      21.880 -27.945 -27.451  1.00 83.09           C  
ATOM    179  N   THR B  25      25.276 -28.006 -23.828  1.00 87.91           N  
ATOM    180  CA  THR B  25      25.342 -27.370 -22.517  1.00 87.91           C  
ATOM    181  C   THR B  25      23.961 -26.898 -22.073  1.00 87.91           C  
ATOM    182  CB  THR B  25      26.317 -26.177 -22.524  1.00 87.91           C  
ATOM    183  O   THR B  25      23.051 -26.765 -22.895  1.00 87.91           O  
ATOM    184  CG2 THR B  25      27.722 -26.618 -22.922  1.00 87.91           C  
ATOM    185  OG1 THR B  25      25.853 -25.195 -23.458  1.00 87.91           O  
ATOM    186  N   ASP B  26      23.795 -26.739 -20.819  1.00 88.43           N  
ATOM    187  CA  ASP B  26      22.540 -26.249 -20.258  1.00 88.43           C  
ATOM    188  C   ASP B  26      22.166 -24.892 -20.851  1.00 88.43           C  
ATOM    189  CB  ASP B  26      22.636 -26.148 -18.734  1.00 88.43           C  
ATOM    190  O   ASP B  26      20.999 -24.645 -21.162  1.00 88.43           O  
ATOM    191  CG  ASP B  26      22.670 -27.504 -18.051  1.00 88.43           C  
ATOM    192  OD1 ASP B  26      22.535 -28.537 -18.740  1.00 88.43           O  
ATOM    193  OD2 ASP B  26      22.831 -27.538 -16.812  1.00 88.43           O  
ATOM    194  N   GLU B  27      23.181 -24.022 -21.072  1.00 89.65           N  
ATOM    195  CA  GLU B  27      22.945 -22.696 -21.635  1.00 89.65           C  
ATOM    196  C   GLU B  27      22.499 -22.786 -23.092  1.00 89.65           C  
ATOM    197  CB  GLU B  27      24.204 -21.832 -21.522  1.00 89.65           C  
ATOM    198  O   GLU B  27      21.599 -22.060 -23.517  1.00 89.65           O  
ATOM    199  CG  GLU B  27      23.970 -20.492 -20.840  1.00 89.65           C  
ATOM    200  CD  GLU B  27      25.257 -19.808 -20.406  1.00 89.65           C  
ATOM    201  OE1 GLU B  27      25.187 -18.734 -19.766  1.00 89.65           O  
ATOM    202  OE2 GLU B  27      26.343 -20.350 -20.708  1.00 89.65           O  
ATOM    203  N   GLU B  28      23.103 -23.631 -23.662  1.00 90.53           N  
ATOM    204  CA  GLU B  28      22.739 -23.815 -25.063  1.00 90.53           C  
ATOM    205  C   GLU B  28      21.330 -24.387 -25.197  1.00 90.53           C  
ATOM    206  CB  GLU B  28      23.747 -24.728 -25.766  1.00 90.53           C  
ATOM    207  O   GLU B  28      20.562 -23.964 -26.064  1.00 90.53           O  
ATOM    208  CG  GLU B  28      25.099 -24.076 -26.012  1.00 90.53           C  
ATOM    209  CD  GLU B  28      26.122 -25.025 -26.617  1.00 90.53           C  
ATOM    210  OE1 GLU B  28      27.193 -24.558 -27.066  1.00 90.53           O  
ATOM    211  OE2 GLU B  28      25.849 -26.246 -26.643  1.00 90.53           O  
ATOM    212  N   LEU B  29      21.009 -25.278 -24.324  1.00 91.19           N  
ATOM    213  CA  LEU B  29      19.707 -25.934 -24.350  1.00 91.19           C  
ATOM    214  C   LEU B  29      18.589 -24.935 -24.071  1.00 91.19           C  
ATOM    215  CB  LEU B  29      19.658 -27.071 -23.326  1.00 91.19           C  
ATOM    216  O   LEU B  29      17.547 -24.963 -24.729  1.00 91.19           O  
ATOM    217  CG  LEU B  29      18.602 -28.152 -23.563  1.00 91.19           C  
ATOM    218  CD1 LEU B  29      19.103 -29.168 -24.584  1.00 91.19           C  
ATOM    219  CD2 LEU B  29      18.237 -28.840 -22.252  1.00 91.19           C  
ATOM    220  N   VAL B  30      18.751 -24.059 -23.281  1.00 90.44           N  
ATOM    221  CA  VAL B  30      17.727 -23.111 -22.856  1.00 90.44           C  
ATOM    222  C   VAL B  30      17.583 -22.004 -23.898  1.00 90.44           C  
ATOM    223  CB  VAL B  30      18.055 -22.502 -21.474  1.00 90.44           C  
ATOM    224  O   VAL B  30      16.475 -21.529 -24.159  1.00 90.44           O  
ATOM    225  CG1 VAL B  30      17.104 -21.351 -21.151  1.00 90.44           C  
ATOM    226  CG2 VAL B  30      17.988 -23.575 -20.389  1.00 90.44           C  
ATOM    227  N   THR B  31      18.711 -21.709 -24.632  1.00 91.19           N  
ATOM    228  CA  THR B  31      18.726 -20.571 -25.545  1.00 91.19           C  
ATOM    229  C   THR B  31      18.333 -21.005 -26.955  1.00 91.19           C  
ATOM    230  CB  THR B  31      20.111 -19.900 -25.579  1.00 91.19           C  
ATOM    231  O   THR B  31      17.861 -20.191 -27.751  1.00 91.19           O  
ATOM    232  CG2 THR B  31      20.448 -19.266 -24.234  1.00 91.19           C  
ATOM    233  OG1 THR B  31      21.105 -20.884 -25.893  1.00 91.19           O  
ATOM    234  N   MET B  32      18.278 -22.219 -27.085  1.00 88.28           N  
ATOM    235  CA  MET B  32      17.985 -22.721 -28.424  1.00 88.28           C  
ATOM    236  C   MET B  32      16.481 -22.746 -28.679  1.00 88.28           C  
ATOM    237  CB  MET B  32      18.570 -24.122 -28.614  1.00 88.28           C  
ATOM    238  O   MET B  32      15.699 -23.034 -27.772  1.00 88.28           O  
ATOM    239  CG  MET B  32      18.485 -24.633 -30.043  1.00 88.28           C  
ATOM    240  SD  MET B  32      19.192 -26.316 -30.231  1.00 88.28           S  
ATOM    241  CE  MET B  32      20.697 -26.144 -29.233  1.00 88.28           C  
ATOM    242  N   SER B  33      16.047 -22.434 -29.918  1.00 84.23           N  
ATOM    243  CA  SER B  33      14.635 -22.490 -30.283  1.00 84.23           C  
ATOM    244  C   SER B  33      14.162 -23.932 -30.440  1.00 84.23           C  
ATOM    245  CB  SER B  33      14.385 -21.719 -31.580  1.00 84.23           C  
ATOM    246  O   SER B  33      14.978 -24.852 -30.524  1.00 84.23           O  
ATOM    247  OG  SER B  33      14.883 -22.437 -32.696  1.00 84.23           O  
ATOM    248  N   VAL B  34      12.927 -24.073 -30.334  1.00 86.80           N  
ATOM    249  CA  VAL B  34      12.321 -25.394 -30.472  1.00 86.80           C  
ATOM    250  C   VAL B  34      12.703 -26.000 -31.820  1.00 86.80           C  
ATOM    251  CB  VAL B  34      10.783 -25.329 -30.333  1.00 86.80           C  
ATOM    252  O   VAL B  34      13.006 -27.193 -31.907  1.00 86.80           O  
ATOM    253  CG1 VAL B  34      10.160 -26.701 -30.590  1.00 86.80           C  
ATOM    254  CG2 VAL B  34      10.393 -24.812 -28.950  1.00 86.80           C  
ATOM    255  N   ARG B  35      12.827 -25.240 -32.882  1.00 86.22           N  
ATOM    256  CA  ARG B  35      13.206 -25.691 -34.217  1.00 86.22           C  
ATOM    257  C   ARG B  35      14.651 -26.178 -34.240  1.00 86.22           C  
ATOM    258  CB  ARG B  35      13.016 -24.567 -35.239  1.00 86.22           C  
ATOM    259  O   ARG B  35      14.946 -27.236 -34.802  1.00 86.22           O  
ATOM    260  CG  ARG B  35      11.560 -24.257 -35.550  1.00 86.22           C  
ATOM    261  CD  ARG B  35      11.429 -23.186 -36.623  1.00 86.22           C  
ATOM    262  NE  ARG B  35      10.036 -22.804 -36.835  1.00 86.22           N  
ATOM    263  NH1 ARG B  35      10.506 -21.175 -38.404  1.00 86.22           N  
ATOM    264  NH2 ARG B  35       8.337 -21.589 -37.791  1.00 86.22           N  
ATOM    265  CZ  ARG B  35       9.629 -21.857 -37.676  1.00 86.22           C  
ATOM    266  N   GLU B  36      15.507 -25.273 -33.620  1.00 89.71           N  
ATOM    267  CA  GLU B  36      16.919 -25.634 -33.534  1.00 89.71           C  
ATOM    268  C   GLU B  36      17.113 -26.909 -32.718  1.00 89.71           C  
ATOM    269  CB  GLU B  36      17.730 -24.489 -32.921  1.00 89.71           C  
ATOM    270  O   GLU B  36      17.932 -27.760 -33.073  1.00 89.71           O  
ATOM    271  CG  GLU B  36      17.912 -23.298 -33.851  1.00 89.71           C  
ATOM    272  CD  GLU B  36      18.602 -22.118 -33.187  1.00 89.71           C  
ATOM    273  OE1 GLU B  36      18.908 -21.123 -33.883  1.00 89.71           O  
ATOM    274  OE2 GLU B  36      18.841 -22.189 -31.960  1.00 89.71           O  
ATOM    275  N   LEU B  37      16.291 -27.061 -31.651  1.00 89.43           N  
ATOM    276  CA  LEU B  37      16.356 -28.261 -30.824  1.00 89.43           C  
ATOM    277  C   LEU B  37      15.945 -29.494 -31.621  1.00 89.43           C  
ATOM    278  CB  LEU B  37      15.459 -28.113 -29.592  1.00 89.43           C  
ATOM    279  O   LEU B  37      16.620 -30.524 -31.572  1.00 89.43           O  
ATOM    280  CG  LEU B  37      15.381 -29.323 -28.661  1.00 89.43           C  
ATOM    281  CD1 LEU B  37      16.745 -29.604 -28.041  1.00 89.43           C  
ATOM    282  CD2 LEU B  37      14.331 -29.098 -27.578  1.00 89.43           C  
ATOM    283  N   ASN B  38      14.830 -29.339 -32.305  1.00 87.39           N  
ATOM    284  CA  ASN B  38      14.327 -30.458 -33.095  1.00 87.39           C  
ATOM    285  C   ASN B  38      15.323 -30.875 -34.174  1.00 87.39           C  
ATOM    286  CB  ASN B  38      12.978 -30.108 -33.725  1.00 87.39           C  
ATOM    287  O   ASN B  38      15.442 -32.059 -34.491  1.00 87.39           O  
ATOM    288  CG  ASN B  38      11.840 -30.137 -32.723  1.00 87.39           C  
ATOM    289  ND2 ASN B  38      10.836 -29.297 -32.941  1.00 87.39           N  
ATOM    290  OD1 ASN B  38      11.865 -30.908 -31.760  1.00 87.39           O  
ATOM    291  N   GLN B  39      16.064 -29.857 -34.743  1.00 91.31           N  
ATOM    292  CA  GLN B  39      17.117 -30.146 -35.711  1.00 91.31           C  
ATOM    293  C   GLN B  39      18.241 -30.960 -35.075  1.00 91.31           C  
ATOM    294  CB  GLN B  39      17.676 -28.850 -36.300  1.00 91.31           C  
ATOM    295  O   GLN B  39      18.759 -31.897 -35.686  1.00 91.31           O  
ATOM    296  CG  GLN B  39      18.540 -29.059 -37.536  1.00 91.31           C  
ATOM    297  CD  GLN B  39      18.843 -27.764 -38.267  1.00 91.31           C  
ATOM    298  NE2 GLN B  39      19.316 -27.877 -39.503  1.00 91.31           N  
ATOM    299  OE1 GLN B  39      18.653 -26.671 -37.724  1.00 91.31           O  
ATOM    300  N   HIS B  40      18.567 -30.628 -33.881  1.00 89.12           N  
ATOM    301  CA  HIS B  40      19.624 -31.321 -33.153  1.00 89.12           C  
ATOM    302  C   HIS B  40      19.180 -32.718 -32.733  1.00 89.12           C  
ATOM    303  CB  HIS B  40      20.046 -30.512 -31.925  1.00 89.12           C  
ATOM    304  O   HIS B  40      20.012 -33.606 -32.538  1.00 89.12           O  
ATOM    305  CG  HIS B  40      21.488 -30.678 -31.564  1.00 89.12           C  
ATOM    306  CD2 HIS B  40      22.075 -31.206 -30.464  1.00 89.12           C  
ATOM    307  ND1 HIS B  40      22.514 -30.271 -32.390  1.00 89.12           N  
ATOM    308  CE1 HIS B  40      23.671 -30.543 -31.812  1.00 89.12           C  
ATOM    309  NE2 HIS B  40      23.433 -31.110 -30.641  1.00 89.12           N  
ATOM    310  N   LEU B  41      17.867 -32.882 -32.573  1.00 88.60           N  
ATOM    311  CA  LEU B  41      17.317 -34.140 -32.079  1.00 88.60           C  
ATOM    312  C   LEU B  41      17.286 -35.191 -33.183  1.00 88.60           C  
ATOM    313  CB  LEU B  41      15.907 -33.927 -31.521  1.00 88.60           C  
ATOM    314  O   LEU B  41      17.156 -36.386 -32.905  1.00 88.60           O  
ATOM    315  CG  LEU B  41      15.798 -33.060 -30.266  1.00 88.60           C  
ATOM    316  CD1 LEU B  41      14.334 -32.821 -29.912  1.00 88.60           C  
ATOM    317  CD2 LEU B  41      16.536 -33.711 -29.101  1.00 88.60           C  
ATOM    318  N   ARG B  42      17.523 -34.669 -34.376  1.00 90.34           N  
ATOM    319  CA  ARG B  42      17.472 -35.596 -35.502  1.00 90.34           C  
ATOM    320  C   ARG B  42      18.600 -36.619 -35.421  1.00 90.34           C  
ATOM    321  CB  ARG B  42      17.547 -34.836 -36.828  1.00 90.34           C  
ATOM    322  O   ARG B  42      19.759 -36.257 -35.205  1.00 90.34           O  
ATOM    323  CG  ARG B  42      16.265 -34.105 -37.192  1.00 90.34           C  
ATOM    324  CD  ARG B  42      16.369 -33.429 -38.552  1.00 90.34           C  
ATOM    325  NE  ARG B  42      15.193 -32.612 -38.839  1.00 90.34           N  
ATOM    326  NH1 ARG B  42      15.911 -31.944 -40.931  1.00 90.34           N  
ATOM    327  NH2 ARG B  42      13.896 -31.214 -40.119  1.00 90.34           N  
ATOM    328  CZ  ARG B  42      15.003 -31.925 -39.962  1.00 90.34           C  
ATOM    329  N   GLY B  43      18.272 -37.963 -35.379  1.00 89.19           N  
ATOM    330  CA  GLY B  43      19.258 -39.033 -35.384  1.00 89.19           C  
ATOM    331  C   GLY B  43      19.542 -39.589 -34.001  1.00 89.19           C  
ATOM    332  O   GLY B  43      20.266 -40.577 -33.861  1.00 89.19           O  
ATOM    333  N   LEU B  44      19.091 -38.926 -33.035  1.00 88.50           N  
ATOM    334  CA  LEU B  44      19.295 -39.397 -31.669  1.00 88.50           C  
ATOM    335  C   LEU B  44      18.268 -40.463 -31.302  1.00 88.50           C  
ATOM    336  CB  LEU B  44      19.211 -38.230 -30.682  1.00 88.50           C  
ATOM    337  O   LEU B  44      17.246 -40.605 -31.977  1.00 88.50           O  
ATOM    338  CG  LEU B  44      20.309 -37.171 -30.789  1.00 88.50           C  
ATOM    339  CD1 LEU B  44      19.914 -35.917 -30.016  1.00 88.50           C  
ATOM    340  CD2 LEU B  44      21.637 -37.723 -30.280  1.00 88.50           C  
ATOM    341  N   SER B  45      18.595 -41.265 -30.372  1.00 90.96           N  
ATOM    342  CA  SER B  45      17.697 -42.303 -29.876  1.00 90.96           C  
ATOM    343  C   SER B  45      16.490 -41.698 -29.168  1.00 90.96           C  
ATOM    344  CB  SER B  45      18.438 -43.243 -28.924  1.00 90.96           C  
ATOM    345  O   SER B  45      16.542 -40.557 -28.706  1.00 90.96           O  
ATOM    346  OG  SER B  45      18.705 -42.601 -27.690  1.00 90.96           O  
ATOM    347  N   LYS B  46      15.323 -42.389 -29.128  1.00 90.81           N  
ATOM    348  CA  LYS B  46      14.103 -41.927 -28.472  1.00 90.81           C  
ATOM    349  C   LYS B  46      14.368 -41.561 -27.015  1.00 90.81           C  
ATOM    350  CB  LYS B  46      13.012 -42.995 -28.555  1.00 90.81           C  
ATOM    351  O   LYS B  46      13.836 -40.569 -26.512  1.00 90.81           O  
ATOM    352  CG  LYS B  46      12.370 -43.120 -29.929  1.00 90.81           C  
ATOM    353  CD  LYS B  46      11.230 -44.130 -29.924  1.00 90.81           C  
ATOM    354  CE  LYS B  46      10.652 -44.328 -31.318  1.00 90.81           C  
ATOM    355  NZ  LYS B  46       9.556 -45.343 -31.324  1.00 90.81           N  
ATOM    356  N   GLU B  47      15.269 -42.319 -26.345  1.00 87.37           N  
ATOM    357  CA  GLU B  47      15.577 -42.074 -24.939  1.00 87.37           C  
ATOM    358  C   GLU B  47      16.371 -40.783 -24.765  1.00 87.37           C  
ATOM    359  CB  GLU B  47      16.352 -43.253 -24.345  1.00 87.37           C  
ATOM    360  O   GLU B  47      16.120 -40.015 -23.834  1.00 87.37           O  
ATOM    361  CG  GLU B  47      15.530 -44.527 -24.214  1.00 87.37           C  
ATOM    362  CD  GLU B  47      15.478 -45.342 -25.497  1.00 87.37           C  
ATOM    363  OE1 GLU B  47      14.618 -46.245 -25.607  1.00 87.37           O  
ATOM    364  OE2 GLU B  47      16.305 -45.076 -26.397  1.00 87.37           O  
ATOM    365  N   GLU B  48      17.256 -40.626 -25.692  1.00 88.86           N  
ATOM    366  CA  GLU B  48      18.060 -39.409 -25.635  1.00 88.86           C  
ATOM    367  C   GLU B  48      17.212 -38.173 -25.923  1.00 88.86           C  
ATOM    368  CB  GLU B  48      19.227 -39.488 -26.623  1.00 88.86           C  
ATOM    369  O   GLU B  48      17.408 -37.122 -25.309  1.00 88.86           O  
ATOM    370  CG  GLU B  48      20.325 -40.453 -26.201  1.00 88.86           C  
ATOM    371  CD  GLU B  48      21.443 -40.574 -27.225  1.00 88.86           C  
ATOM    372  OE1 GLU B  48      22.596 -40.864 -26.833  1.00 88.86           O  
ATOM    373  OE2 GLU B  48      21.163 -40.376 -28.428  1.00 88.86           O  
ATOM    374  N   ILE B  49      16.148 -38.365 -26.793  1.00 90.14           N  
ATOM    375  CA  ILE B  49      15.259 -37.269 -27.165  1.00 90.14           C  
ATOM    376  C   ILE B  49      14.408 -36.864 -25.964  1.00 90.14           C  
ATOM    377  CB  ILE B  49      14.355 -37.653 -28.358  1.00 90.14           C  
ATOM    378  O   ILE B  49      14.316 -35.681 -25.630  1.00 90.14           O  
ATOM    379  CG1 ILE B  49      15.200 -37.880 -29.617  1.00 90.14           C  
ATOM    380  CG2 ILE B  49      13.292 -36.578 -28.598  1.00 90.14           C  
ATOM    381  CD1 ILE B  49      14.417 -38.442 -30.795  1.00 90.14           C  
ATOM    382  N   VAL B  50      13.870 -37.835 -25.253  1.00 89.78           N  
ATOM    383  CA  VAL B  50      13.001 -37.584 -24.108  1.00 89.78           C  
ATOM    384  C   VAL B  50      13.803 -36.934 -22.983  1.00 89.78           C  
ATOM    385  CB  VAL B  50      12.334 -38.884 -23.605  1.00 89.78           C  
ATOM    386  O   VAL B  50      13.331 -35.995 -22.338  1.00 89.78           O  
ATOM    387  CG1 VAL B  50      11.605 -38.641 -22.285  1.00 89.78           C  
ATOM    388  CG2 VAL B  50      11.372 -39.432 -24.658  1.00 89.78           C  
ATOM    389  N   GLN B  51      15.087 -37.371 -22.856  1.00 89.66           N  
ATOM    390  CA  GLN B  51      15.940 -36.854 -21.790  1.00 89.66           C  
ATOM    391  C   GLN B  51      16.315 -35.397 -22.043  1.00 89.66           C  
ATOM    392  CB  GLN B  51      17.203 -37.705 -21.654  1.00 89.66           C  
ATOM    393  O   GLN B  51      16.280 -34.573 -21.127  1.00 89.66           O  
ATOM    394  CG  GLN B  51      16.985 -39.015 -20.909  1.00 89.66           C  
ATOM    395  CD  GLN B  51      18.243 -39.860 -20.827  1.00 89.66           C  
ATOM    396  NE2 GLN B  51      18.097 -41.096 -20.361  1.00 89.66           N  
ATOM    397  OE1 GLN B  51      19.336 -39.406 -21.180  1.00 89.66           O  
ATOM    398  N   LEU B  52      16.599 -35.106 -23.253  1.00 90.15           N  
ATOM    399  CA  LEU B  52      16.996 -33.745 -23.596  1.00 90.15           C  
ATOM    400  C   LEU B  52      15.807 -32.794 -23.509  1.00 90.15           C  
ATOM    401  CB  LEU B  52      17.598 -33.701 -25.003  1.00 90.15           C  
ATOM    402  O   LEU B  52      15.945 -31.662 -23.039  1.00 90.15           O  
ATOM    403  CG  LEU B  52      19.118 -33.843 -25.095  1.00 90.15           C  
ATOM    404  CD1 LEU B  52      19.515 -34.427 -26.447  1.00 90.15           C  
ATOM    405  CD2 LEU B  52      19.796 -32.496 -24.869  1.00 90.15           C  
ATOM    406  N   LYS B  53      14.632 -33.238 -23.910  1.00 87.53           N  
ATOM    407  CA  LYS B  53      13.424 -32.425 -23.807  1.00 87.53           C  
ATOM    408  C   LYS B  53      13.064 -32.158 -22.348  1.00 87.53           C  
ATOM    409  CB  LYS B  53      12.255 -33.107 -24.519  1.00 87.53           C  
ATOM    410  O   LYS B  53      12.686 -31.041 -21.990  1.00 87.53           O  
ATOM    411  CG  LYS B  53      12.305 -32.996 -26.036  1.00 87.53           C  
ATOM    412  CD  LYS B  53      11.059 -33.590 -26.681  1.00 87.53           C  
ATOM    413  CE  LYS B  53      11.073 -33.414 -28.193  1.00 87.53           C  
ATOM    414  NZ  LYS B  53       9.861 -34.009 -28.832  1.00 87.53           N  
ATOM    415  N   GLN B  54      13.193 -33.177 -21.580  1.00 89.79           N  
ATOM    416  CA  GLN B  54      12.886 -33.026 -20.161  1.00 89.79           C  
ATOM    417  C   GLN B  54      13.874 -32.082 -19.482  1.00 89.79           C  
ATOM    418  CB  GLN B  54      12.896 -34.387 -19.462  1.00 89.79           C  
ATOM    419  O   GLN B  54      13.479 -31.241 -18.672  1.00 89.79           O  
ATOM    420  CG  GLN B  54      12.473 -34.331 -18.000  1.00 89.79           C  
ATOM    421  CD  GLN B  54      11.048 -33.841 -17.820  1.00 89.79           C  
ATOM    422  NE2 GLN B  54      10.799 -33.133 -16.723  1.00 89.79           N  
ATOM    423  OE1 GLN B  54      10.179 -34.096 -18.659  1.00 89.79           O  
ATOM    424  N   ARG B  55      15.065 -32.350 -19.827  1.00 90.30           N  
ATOM    425  CA  ARG B  55      16.090 -31.486 -19.250  1.00 90.30           C  
ATOM    426  C   ARG B  55      15.842 -30.026 -19.613  1.00 90.30           C  
ATOM    427  CB  ARG B  55      17.482 -31.913 -19.720  1.00 90.30           C  
ATOM    428  O   ARG B  55      15.964 -29.140 -18.765  1.00 90.30           O  
ATOM    429  CG  ARG B  55      18.619 -31.204 -19.003  1.00 90.30           C  
ATOM    430  CD  ARG B  55      19.978 -31.748 -19.424  1.00 90.30           C  
ATOM    431  NE  ARG B  55      21.070 -30.926 -18.910  1.00 90.30           N  
ATOM    432  NH1 ARG B  55      22.706 -31.932 -20.193  1.00 90.30           N  
ATOM    433  NH2 ARG B  55      23.254 -30.233 -18.755  1.00 90.30           N  
ATOM    434  CZ  ARG B  55      22.341 -31.032 -19.287  1.00 90.30           C  
ATOM    435  N   ARG B  56      15.497 -29.776 -20.876  1.00 87.66           N  
ATOM    436  CA  ARG B  56      15.176 -28.420 -21.309  1.00 87.66           C  
ATOM    437  C   ARG B  56      13.990 -27.862 -20.530  1.00 87.66           C  
ATOM    438  CB  ARG B  56      14.878 -28.391 -22.809  1.00 87.66           C  
ATOM    439  O   ARG B  56      14.026 -26.721 -20.066  1.00 87.66           O  
ATOM    440  CG  ARG B  56      14.522 -27.011 -23.340  1.00 87.66           C  
ATOM    441  CD  ARG B  56      14.244 -27.037 -24.836  1.00 87.66           C  
ATOM    442  NE  ARG B  56      13.940 -25.705 -25.351  1.00 87.66           N  
ATOM    443  NH1 ARG B  56      13.054 -26.453 -27.349  1.00 87.66           N  
ATOM    444  NH2 ARG B  56      13.149 -24.207 -26.902  1.00 87.66           N  
ATOM    445  CZ  ARG B  56      13.382 -25.458 -26.533  1.00 87.66           C  
ATOM    446  N   ARG B  57      12.929 -28.604 -20.317  1.00 84.27           N  
ATOM    447  CA  ARG B  57      11.749 -28.178 -19.572  1.00 84.27           C  
ATOM    448  C   ARG B  57      12.110 -27.812 -18.136  1.00 84.27           C  
ATOM    449  CB  ARG B  57      10.682 -29.276 -19.580  1.00 84.27           C  
ATOM    450  O   ARG B  57      11.681 -26.774 -17.628  1.00 84.27           O  
ATOM    451  CG  ARG B  57       9.402 -28.897 -18.852  1.00 84.27           C  
ATOM    452  CD  ARG B  57       8.332 -29.970 -18.996  1.00 84.27           C  
ATOM    453  NE  ARG B  57       7.100 -29.597 -18.308  1.00 84.27           N  
ATOM    454  NH1 ARG B  57       5.929 -31.483 -18.949  1.00 84.27           N  
ATOM    455  NH2 ARG B  57       4.921 -29.892 -17.642  1.00 84.27           N  
ATOM    456  CZ  ARG B  57       5.986 -30.325 -18.301  1.00 84.27           C  
ATOM    457  N   THR B  58      12.930 -28.575 -17.520  1.00 83.91           N  
ATOM    458  CA  THR B  58      13.332 -28.337 -16.139  1.00 83.91           C  
ATOM    459  C   THR B  58      14.124 -27.038 -16.022  1.00 83.91           C  
ATOM    460  CB  THR B  58      14.174 -29.505 -15.593  1.00 83.91           C  
ATOM    461  O   THR B  58      13.882 -26.236 -15.118  1.00 83.91           O  
ATOM    462  CG2 THR B  58      14.551 -29.276 -14.133  1.00 83.91           C  
ATOM    463  OG1 THR B  58      13.419 -30.719 -15.695  1.00 83.91           O  
ATOM    464  N   LEU B  59      15.040 -26.868 -16.945  1.00 87.77           N  
ATOM    465  CA  LEU B  59      15.878 -25.675 -16.916  1.00 87.77           C  
ATOM    466  C   LEU B  59      15.048 -24.420 -17.164  1.00 87.77           C  
ATOM    467  CB  LEU B  59      16.994 -25.778 -17.959  1.00 87.77           C  
ATOM    468  O   LEU B  59      15.225 -23.408 -16.482  1.00 87.77           O  
ATOM    469  CG  LEU B  59      18.125 -26.759 -17.648  1.00 87.77           C  
ATOM    470  CD1 LEU B  59      19.019 -26.943 -18.870  1.00 87.77           C  
ATOM    471  CD2 LEU B  59      18.938 -26.277 -16.452  1.00 87.77           C  
ATOM    472  N   LYS B  60      14.159 -24.477 -18.087  1.00 87.14           N  
ATOM    473  CA  LYS B  60      13.285 -23.345 -18.379  1.00 87.14           C  
ATOM    474  C   LYS B  60      12.379 -23.030 -17.192  1.00 87.14           C  
ATOM    475  CB  LYS B  60      12.441 -23.624 -19.623  1.00 87.14           C  
ATOM    476  O   LYS B  60      12.192 -21.863 -16.840  1.00 87.14           O  
ATOM    477  CG  LYS B  60      13.166 -23.363 -20.935  1.00 87.14           C  
ATOM    478  CD  LYS B  60      12.197 -23.318 -22.110  1.00 87.14           C  
ATOM    479  CE  LYS B  60      12.895 -22.891 -23.394  1.00 87.14           C  
ATOM    480  NZ  LYS B  60      11.953 -22.864 -24.553  1.00 87.14           N  
ATOM    481  N   ASN B  61      11.803 -24.089 -16.543  1.00 82.03           N  
ATOM    482  CA  ASN B  61      10.933 -23.907 -15.386  1.00 82.03           C  
ATOM    483  C   ASN B  61      11.683 -23.282 -14.213  1.00 82.03           C  
ATOM    484  CB  ASN B  61      10.310 -25.241 -14.968  1.00 82.03           C  
ATOM    485  O   ASN B  61      11.153 -22.407 -13.527  1.00 82.03           O  
ATOM    486  CG  ASN B  61       9.215 -25.696 -15.912  1.00 82.03           C  
ATOM    487  ND2 ASN B  61       8.837 -26.965 -15.815  1.00 82.03           N  
ATOM    488  OD1 ASN B  61       8.714 -24.914 -16.724  1.00 82.03           O  
ATOM    489  N   ARG B  62      12.881 -23.688 -14.047  1.00 82.22           N  
ATOM    490  CA  ARG B  62      13.704 -23.127 -12.980  1.00 82.22           C  
ATOM    491  C   ARG B  62      13.985 -21.648 -13.226  1.00 82.22           C  
ATOM    492  CB  ARG B  62      15.020 -23.897 -12.854  1.00 82.22           C  
ATOM    493  O   ARG B  62      13.982 -20.846 -12.290  1.00 82.22           O  
ATOM    494  CG  ARG B  62      15.841 -23.517 -11.632  1.00 82.22           C  
ATOM    495  CD  ARG B  62      17.089 -24.379 -11.500  1.00 82.22           C  
ATOM    496  NE  ARG B  62      17.970 -23.894 -10.442  1.00 82.22           N  
ATOM    497  NH1 ARG B  62      19.499 -25.614 -10.642  1.00 82.22           N  
ATOM    498  NH2 ARG B  62      19.821 -23.964  -9.084  1.00 82.22           N  
ATOM    499  CZ  ARG B  62      19.094 -24.492 -10.058  1.00 82.22           C  
ATOM    500  N   GLY B  63      14.334 -21.358 -14.543  1.00 81.75           N  
ATOM    501  CA  GLY B  63      14.543 -19.962 -14.894  1.00 81.75           C  
ATOM    502  C   GLY B  63      13.313 -19.101 -14.673  1.00 81.75           C  
ATOM    503  O   GLY B  63      13.410 -18.002 -14.123  1.00 81.75           O  
ATOM    504  N   TYR B  64      12.149 -19.568 -15.042  1.00 86.00           N  
ATOM    505  CA  TYR B  64      10.894 -18.850 -14.852  1.00 86.00           C  
ATOM    506  C   TYR B  64      10.613 -18.624 -13.371  1.00 86.00           C  
ATOM    507  CB  TYR B  64       9.733 -19.617 -15.493  1.00 86.00           C  
ATOM    508  O   TYR B  64      10.242 -17.520 -12.965  1.00 86.00           O  
ATOM    509  CG  TYR B  64       8.396 -18.933 -15.342  1.00 86.00           C  
ATOM    510  CD1 TYR B  64       7.481 -19.353 -14.380  1.00 86.00           C  
ATOM    511  CD2 TYR B  64       8.045 -17.866 -16.162  1.00 86.00           C  
ATOM    512  CE1 TYR B  64       6.247 -18.727 -14.239  1.00 86.00           C  
ATOM    513  CE2 TYR B  64       6.814 -17.232 -16.030  1.00 86.00           C  
ATOM    514  OH  TYR B  64       4.703 -17.044 -14.932  1.00 86.00           O  
ATOM    515  CZ  TYR B  64       5.923 -17.668 -15.067  1.00 86.00           C  
ATOM    516  N   ALA B  65      10.786 -19.622 -12.527  1.00 81.16           N  
ATOM    517  CA  ALA B  65      10.555 -19.523 -11.089  1.00 81.16           C  
ATOM    518  C   ALA B  65      11.469 -18.477 -10.457  1.00 81.16           C  
ATOM    519  CB  ALA B  65      10.764 -20.881 -10.422  1.00 81.16           C  
ATOM    520  O   ALA B  65      11.036 -17.701  -9.602  1.00 81.16           O  
ATOM    521  N   ALA B  66      12.664 -18.465 -10.894  1.00 84.57           N  
ATOM    522  CA  ALA B  66      13.621 -17.489 -10.378  1.00 84.57           C  
ATOM    523  C   ALA B  66      13.208 -16.067 -10.748  1.00 84.57           C  
ATOM    524  CB  ALA B  66      15.022 -17.787 -10.907  1.00 84.57           C  
ATOM    525  O   ALA B  66      13.265 -15.161  -9.914  1.00 84.57           O  
ATOM    526  N   SER B  67      12.834 -15.784 -11.996  1.00 82.23           N  
ATOM    527  CA  SER B  67      12.393 -14.469 -12.449  1.00 82.23           C  
ATOM    528  C   SER B  67      11.159 -14.005 -11.682  1.00 82.23           C  
ATOM    529  CB  SER B  67      12.093 -14.491 -13.948  1.00 82.23           C  
ATOM    530  O   SER B  67      11.058 -12.834 -11.309  1.00 82.23           O  
ATOM    531  OG  SER B  67      11.601 -13.234 -14.381  1.00 82.23           O  
ATOM    532  N   CYS B  68      10.158 -14.940 -11.465  1.00 80.70           N  
ATOM    533  CA  CYS B  68       8.953 -14.636 -10.701  1.00 80.70           C  
ATOM    534  C   CYS B  68       9.302 -14.189  -9.286  1.00 80.70           C  
ATOM    535  CB  CYS B  68       8.031 -15.853 -10.647  1.00 80.70           C  
ATOM    536  O   CYS B  68       8.724 -13.229  -8.773  1.00 80.70           O  
ATOM    537  SG  CYS B  68       7.129 -16.151 -12.184  1.00 80.70           S  
ATOM    538  N   ARG B  69      10.238 -14.846  -8.661  1.00 81.23           N  
ATOM    539  CA  ARG B  69      10.668 -14.505  -7.309  1.00 81.23           C  
ATOM    540  C   ARG B  69      11.284 -13.111  -7.266  1.00 81.23           C  
ATOM    541  CB  ARG B  69      11.670 -15.537  -6.787  1.00 81.23           C  
ATOM    542  O   ARG B  69      10.943 -12.302  -6.400  1.00 81.23           O  
ATOM    543  CG  ARG B  69      11.050 -16.886  -6.458  1.00 81.23           C  
ATOM    544  CD  ARG B  69      12.090 -17.878  -5.957  1.00 81.23           C  
ATOM    545  NE  ARG B  69      11.576 -19.245  -5.957  1.00 81.23           N  
ATOM    546  NH1 ARG B  69      13.575 -20.217  -5.329  1.00 81.23           N  
ATOM    547  NH2 ARG B  69      11.726 -21.521  -5.691  1.00 81.23           N  
ATOM    548  CZ  ARG B  69      12.294 -20.324  -5.659  1.00 81.23           C  
ATOM    549  N   VAL B  70      12.145 -12.895  -8.243  1.00 86.42           N  
ATOM    550  CA  VAL B  70      12.821 -11.603  -8.292  1.00 86.42           C  
ATOM    551  C   VAL B  70      11.795 -10.490  -8.494  1.00 86.42           C  
ATOM    552  CB  VAL B  70      13.883 -11.560  -9.415  1.00 86.42           C  
ATOM    553  O   VAL B  70      11.852  -9.456  -7.824  1.00 86.42           O  
ATOM    554  CG1 VAL B  70      14.381 -10.132  -9.631  1.00 86.42           C  
ATOM    555  CG2 VAL B  70      15.047 -12.492  -9.083  1.00 86.42           C  
ATOM    556  N   LYS B  71      10.919 -10.655  -9.372  1.00 83.40           N  
ATOM    557  CA  LYS B  71       9.880  -9.664  -9.636  1.00 83.40           C  
ATOM    558  C   LYS B  71       9.038  -9.405  -8.390  1.00 83.40           C  
ATOM    559  CB  LYS B  71       8.983 -10.120 -10.788  1.00 83.40           C  
ATOM    560  O   LYS B  71       8.745  -8.253  -8.061  1.00 83.40           O  
ATOM    561  CG  LYS B  71       9.627  -9.994 -12.161  1.00 83.40           C  
ATOM    562  CD  LYS B  71       8.676 -10.431 -13.267  1.00 83.40           C  
ATOM    563  CE  LYS B  71       9.363 -10.440 -14.626  1.00 83.40           C  
ATOM    564  NZ  LYS B  71       8.453 -10.930 -15.704  1.00 83.40           N  
ATOM    565  N   ARG B  72       8.652 -10.406  -7.688  1.00 87.15           N  
ATOM    566  CA  ARG B  72       7.833 -10.287  -6.487  1.00 87.15           C  
ATOM    567  C   ARG B  72       8.581  -9.543  -5.385  1.00 87.15           C  
ATOM    568  CB  ARG B  72       7.405 -11.669  -5.988  1.00 87.15           C  
ATOM    569  O   ARG B  72       8.032  -8.633  -4.761  1.00 87.15           O  
ATOM    570  CG  ARG B  72       6.405 -11.629  -4.844  1.00 87.15           C  
ATOM    571  CD  ARG B  72       6.047 -13.026  -4.358  1.00 87.15           C  
ATOM    572  NE  ARG B  72       6.108 -14.005  -5.439  1.00 87.15           N  
ATOM    573  NH1 ARG B  72       7.216 -15.611  -4.201  1.00 87.15           N  
ATOM    574  NH2 ARG B  72       6.662 -16.022  -6.387  1.00 87.15           N  
ATOM    575  CZ  ARG B  72       6.662 -15.211  -5.340  1.00 87.15           C  
ATOM    576  N   VAL B  73       9.798  -9.979  -5.229  1.00 95.14           N  
ATOM    577  CA  VAL B  73      10.601  -9.366  -4.176  1.00 95.14           C  
ATOM    578  C   VAL B  73      10.858  -7.898  -4.512  1.00 95.14           C  
ATOM    579  CB  VAL B  73      11.940 -10.110  -3.977  1.00 95.14           C  
ATOM    580  O   VAL B  73      10.785  -7.033  -3.636  1.00 95.14           O  
ATOM    581  CG1 VAL B  73      12.875  -9.307  -3.075  1.00 95.14           C  
ATOM    582  CG2 VAL B  73      11.695 -11.501  -3.395  1.00 95.14           C  
ATOM    583  N   THR B  74      11.144  -7.565  -5.735  1.00 95.33           N  
ATOM    584  CA  THR B  74      11.398  -6.194  -6.163  1.00 95.33           C  
ATOM    585  C   THR B  74      10.151  -5.333  -5.988  1.00 95.33           C  
ATOM    586  CB  THR B  74      11.857  -6.144  -7.632  1.00 95.33           C  
ATOM    587  O   THR B  74      10.238  -4.192  -5.529  1.00 95.33           O  
ATOM    588  CG2 THR B  74      13.217  -6.813  -7.807  1.00 95.33           C  
ATOM    589  OG1 THR B  74      10.896  -6.821  -8.451  1.00 95.33           O  
ATOM    590  N   GLN B  75       8.998  -5.858  -6.347  1.00 94.35           N  
ATOM    591  CA  GLN B  75       7.740  -5.139  -6.171  1.00 94.35           C  
ATOM    592  C   GLN B  75       7.473  -4.852  -4.696  1.00 94.35           C  
ATOM    593  CB  GLN B  75       6.578  -5.933  -6.770  1.00 94.35           C  
ATOM    594  O   GLN B  75       7.079  -3.741  -4.336  1.00 94.35           O  
ATOM    595  CG  GLN B  75       5.257  -5.175  -6.781  1.00 94.35           C  
ATOM    596  CD  GLN B  75       4.147  -5.943  -7.474  1.00 94.35           C  
ATOM    597  NE2 GLN B  75       3.087  -5.238  -7.854  1.00 94.35           N  
ATOM    598  OE1 GLN B  75       4.241  -7.159  -7.667  1.00 94.35           O  
ATOM    599  N   LYS B  76       7.675  -5.829  -3.896  1.00 96.53           N  
ATOM    600  CA  LYS B  76       7.486  -5.669  -2.457  1.00 96.53           C  
ATOM    601  C   LYS B  76       8.425  -4.606  -1.894  1.00 96.53           C  
ATOM    602  CB  LYS B  76       7.707  -6.999  -1.735  1.00 96.53           C  
ATOM    603  O   LYS B  76       7.998  -3.730  -1.139  1.00 96.53           O  
ATOM    604  CG  LYS B  76       7.512  -6.926  -0.228  1.00 96.53           C  
ATOM    605  CD  LYS B  76       7.844  -8.252   0.444  1.00 96.53           C  
ATOM    606  CE  LYS B  76       7.793  -8.139   1.961  1.00 96.53           C  
ATOM    607  NZ  LYS B  76       8.118  -9.436   2.625  1.00 96.53           N  
ATOM    608  N   GLU B  77       9.701  -4.656  -2.287  1.00 97.62           N  
ATOM    609  CA  GLU B  77      10.692  -3.699  -1.803  1.00 97.62           C  
ATOM    610  C   GLU B  77      10.356  -2.280  -2.255  1.00 97.62           C  
ATOM    611  CB  GLU B  77      12.093  -4.086  -2.283  1.00 97.62           C  
ATOM    612  O   GLU B  77      10.492  -1.329  -1.483  1.00 97.62           O  
ATOM    613  CG  GLU B  77      12.684  -5.284  -1.554  1.00 97.62           C  
ATOM    614  CD  GLU B  77      14.054  -5.687  -2.074  1.00 97.62           C  
ATOM    615  OE1 GLU B  77      14.695  -6.577  -1.471  1.00 97.62           O  
ATOM    616  OE2 GLU B  77      14.491  -5.107  -3.094  1.00 97.62           O  
ATOM    617  N   GLU B  78       9.909  -2.080  -3.458  1.00 98.41           N  
ATOM    618  CA  GLU B  78       9.524  -0.769  -3.971  1.00 98.41           C  
ATOM    619  C   GLU B  78       8.340  -0.198  -3.195  1.00 98.41           C  
ATOM    620  CB  GLU B  78       9.184  -0.853  -5.461  1.00 98.41           C  
ATOM    621  O   GLU B  78       8.335   0.982  -2.839  1.00 98.41           O  
ATOM    622  CG  GLU B  78       8.833   0.488  -6.089  1.00 98.41           C  
ATOM    623  CD  GLU B  78       9.962   1.503  -6.005  1.00 98.41           C  
ATOM    624  OE1 GLU B  78       9.680   2.722  -5.969  1.00 98.41           O  
ATOM    625  OE2 GLU B  78      11.137   1.076  -5.977  1.00 98.41           O  
ATOM    626  N   LEU B  79       7.360  -1.039  -2.880  1.00 98.10           N  
ATOM    627  CA  LEU B  79       6.186  -0.600  -2.134  1.00 98.10           C  
ATOM    628  C   LEU B  79       6.553  -0.262  -0.693  1.00 98.10           C  
ATOM    629  CB  LEU B  79       5.102  -1.681  -2.156  1.00 98.10           C  
ATOM    630  O   LEU B  79       6.042   0.708  -0.129  1.00 98.10           O  
ATOM    631  CG  LEU B  79       4.312  -1.822  -3.458  1.00 98.10           C  
ATOM    632  CD1 LEU B  79       3.458  -3.085  -3.426  1.00 98.10           C  
ATOM    633  CD2 LEU B  79       3.445  -0.590  -3.695  1.00 98.10           C  
ATOM    634  N   GLU B  80       7.429  -1.016  -0.117  1.00 98.48           N  
ATOM    635  CA  GLU B  80       7.890  -0.733   1.239  1.00 98.48           C  
ATOM    636  C   GLU B  80       8.638   0.595   1.302  1.00 98.48           C  
ATOM    637  CB  GLU B  80       8.784  -1.865   1.751  1.00 98.48           C  
ATOM    638  O   GLU B  80       8.480   1.358   2.258  1.00 98.48           O  
ATOM    639  CG  GLU B  80       8.019  -3.115   2.163  1.00 98.48           C  
ATOM    640  CD  GLU B  80       8.920  -4.231   2.666  1.00 98.48           C  
ATOM    641  OE1 GLU B  80       8.402  -5.225   3.223  1.00 98.48           O  
ATOM    642  OE2 GLU B  80      10.155  -4.110   2.502  1.00 98.48           O  
ATOM    643  N   LYS B  81       9.433   0.796   0.319  1.00 98.63           N  
ATOM    644  CA  LYS B  81      10.145   2.069   0.240  1.00 98.63           C  
ATOM    645  C   LYS B  81       9.171   3.235   0.093  1.00 98.63           C  
ATOM    646  CB  LYS B  81      11.132   2.060  -0.929  1.00 98.63           C  
ATOM    647  O   LYS B  81       9.298   4.246   0.786  1.00 98.63           O  
ATOM    648  CG  LYS B  81      11.999   3.307  -1.015  1.00 98.63           C  
ATOM    649  CD  LYS B  81      12.955   3.243  -2.200  1.00 98.63           C  
ATOM    650  CE  LYS B  81      13.756   4.529  -2.343  1.00 98.63           C  
ATOM    651  NZ  LYS B  81      14.691   4.472  -3.507  1.00 98.63           N  
ATOM    652  N   GLN B  82       8.191   3.093  -0.764  1.00 98.56           N  
ATOM    653  CA  GLN B  82       7.175   4.123  -0.950  1.00 98.56           C  
ATOM    654  C   GLN B  82       6.388   4.359   0.336  1.00 98.56           C  
ATOM    655  CB  GLN B  82       6.223   3.739  -2.084  1.00 98.56           C  
ATOM    656  O   GLN B  82       6.103   5.504   0.694  1.00 98.56           O  
ATOM    657  CG  GLN B  82       6.838   3.862  -3.472  1.00 98.56           C  
ATOM    658  CD  GLN B  82       5.868   3.494  -4.579  1.00 98.56           C  
ATOM    659  NE2 GLN B  82       6.298   3.662  -5.824  1.00 98.56           N  
ATOM    660  OE1 GLN B  82       4.741   3.061  -4.316  1.00 98.56           O  
ATOM    661  N   LYS B  83       6.050   3.283   0.947  1.00 98.81           N  
ATOM    662  CA  LYS B  83       5.311   3.381   2.203  1.00 98.81           C  
ATOM    663  C   LYS B  83       6.105   4.158   3.249  1.00 98.81           C  
ATOM    664  CB  LYS B  83       4.967   1.989   2.734  1.00 98.81           C  
ATOM    665  O   LYS B  83       5.568   5.052   3.906  1.00 98.81           O  
ATOM    666  CG  LYS B  83       4.181   2.000   4.037  1.00 98.81           C  
ATOM    667  CD  LYS B  83       4.016   0.595   4.602  1.00 98.81           C  
ATOM    668  CE  LYS B  83       3.374   0.619   5.983  1.00 98.81           C  
ATOM    669  NZ  LYS B  83       3.236  -0.754   6.554  1.00 98.81           N  
ATOM    670  N   ALA B  84       7.362   3.872   3.404  1.00 98.74           N  
ATOM    671  CA  ALA B  84       8.220   4.541   4.378  1.00 98.74           C  
ATOM    672  C   ALA B  84       8.355   6.028   4.060  1.00 98.74           C  
ATOM    673  CB  ALA B  84       9.597   3.882   4.416  1.00 98.74           C  
ATOM    674  O   ALA B  84       8.264   6.871   4.955  1.00 98.74           O  
ATOM    675  N   GLU B  85       8.528   6.367   2.803  1.00 98.73           N  
ATOM    676  CA  GLU B  85       8.660   7.758   2.381  1.00 98.73           C  
ATOM    677  C   GLU B  85       7.369   8.534   2.628  1.00 98.73           C  
ATOM    678  CB  GLU B  85       9.047   7.837   0.902  1.00 98.73           C  
ATOM    679  O   GLU B  85       7.400   9.651   3.148  1.00 98.73           O  
ATOM    680  CG  GLU B  85      10.479   7.408   0.617  1.00 98.73           C  
ATOM    681  CD  GLU B  85      10.807   7.360  -0.867  1.00 98.73           C  
ATOM    682  OE1 GLU B  85      11.959   7.023  -1.223  1.00 98.73           O  
ATOM    683  OE2 GLU B  85       9.905   7.662  -1.679  1.00 98.73           O  
ATOM    684  N   LEU B  86       6.299   7.899   2.319  1.00 98.72           N  
ATOM    685  CA  LEU B  86       5.006   8.551   2.500  1.00 98.72           C  
ATOM    686  C   LEU B  86       4.679   8.706   3.981  1.00 98.72           C  
ATOM    687  CB  LEU B  86       3.902   7.753   1.802  1.00 98.72           C  
ATOM    688  O   LEU B  86       4.134   9.731   4.397  1.00 98.72           O  
ATOM    689  CG  LEU B  86       3.752   7.978   0.296  1.00 98.72           C  
ATOM    690  CD1 LEU B  86       2.923   6.859  -0.326  1.00 98.72           C  
ATOM    691  CD2 LEU B  86       3.119   9.337   0.019  1.00 98.72           C  
ATOM    692  N   GLN B  87       5.023   7.714   4.705  1.00 98.81           N  
ATOM    693  CA  GLN B  87       4.803   7.793   6.145  1.00 98.81           C  
ATOM    694  C   GLN B  87       5.562   8.969   6.754  1.00 98.81           C  
ATOM    695  CB  GLN B  87       5.224   6.489   6.825  1.00 98.81           C  
ATOM    696  O   GLN B  87       5.023   9.695   7.592  1.00 98.81           O  
ATOM    697  CG  GLN B  87       4.851   6.417   8.300  1.00 98.81           C  
ATOM    698  CD  GLN B  87       3.352   6.344   8.524  1.00 98.81           C  
ATOM    699  NE2 GLN B  87       2.893   6.883   9.648  1.00 98.81           N  
ATOM    700  OE1 GLN B  87       2.612   5.809   7.692  1.00 98.81           O  
ATOM    701  N   GLN B  88       6.787   9.219   6.314  1.00 98.79           N  
ATOM    702  CA  GLN B  88       7.591  10.342   6.784  1.00 98.79           C  
ATOM    703  C   GLN B  88       6.973  11.674   6.368  1.00 98.79           C  
ATOM    704  CB  GLN B  88       9.022  10.238   6.253  1.00 98.79           C  
ATOM    705  O   GLN B  88       6.910  12.611   7.167  1.00 98.79           O  
ATOM    706  CG  GLN B  88       9.991  11.219   6.899  1.00 98.79           C  
ATOM    707  CD  GLN B  88      11.411  11.065   6.388  1.00 98.79           C  
ATOM    708  NE2 GLN B  88      12.312  11.910   6.876  1.00 98.79           N  
ATOM    709  OE1 GLN B  88      11.696  10.192   5.561  1.00 98.79           O  
ATOM    710  N   GLU B  89       6.491  11.755   5.225  1.00 98.68           N  
ATOM    711  CA  GLU B  89       5.874  12.980   4.725  1.00 98.68           C  
ATOM    712  C   GLU B  89       4.588  13.299   5.483  1.00 98.68           C  
ATOM    713  CB  GLU B  89       5.585  12.863   3.226  1.00 98.68           C  
ATOM    714  O   GLU B  89       4.343  14.454   5.840  1.00 98.68           O  
ATOM    715  CG  GLU B  89       6.824  12.983   2.350  1.00 98.68           C  
ATOM    716  CD  GLU B  89       6.529  12.814   0.868  1.00 98.68           C  
ATOM    717  OE1 GLU B  89       7.485  12.716   0.066  1.00 98.68           O  
ATOM    718  OE2 GLU B  89       5.332  12.781   0.505  1.00 98.68           O  
ATOM    719  N   VAL B  90       3.852  12.318   5.706  1.00 98.88           N  
ATOM    720  CA  VAL B  90       2.587  12.494   6.412  1.00 98.88           C  
ATOM    721  C   VAL B  90       2.854  12.960   7.841  1.00 98.88           C  
ATOM    722  CB  VAL B  90       1.756  11.192   6.422  1.00 98.88           C  
ATOM    723  O   VAL B  90       2.173  13.856   8.346  1.00 98.88           O  
ATOM    724  CG1 VAL B  90       0.626  11.280   7.446  1.00 98.88           C  
ATOM    725  CG2 VAL B  90       1.198  10.904   5.030  1.00 98.88           C  
ATOM    726  N   GLU B  91       3.778  12.390   8.468  1.00 98.79           N  
ATOM    727  CA  GLU B  91       4.132  12.798   9.824  1.00 98.79           C  
ATOM    728  C   GLU B  91       4.629  14.241   9.855  1.00 98.79           C  
ATOM    729  CB  GLU B  91       5.195  11.863  10.406  1.00 98.79           C  
ATOM    730  O   GLU B  91       4.269  15.007  10.751  1.00 98.79           O  
ATOM    731  CG  GLU B  91       4.659  10.498  10.812  1.00 98.79           C  
ATOM    732  CD  GLU B  91       5.749   9.524  11.228  1.00 98.79           C  
ATOM    733  OE1 GLU B  91       5.442   8.334  11.465  1.00 98.79           O  
ATOM    734  OE2 GLU B  91       6.920   9.955  11.319  1.00 98.79           O  
ATOM    735  N   LYS B  92       5.432  14.588   8.902  1.00 98.75           N  
ATOM    736  CA  LYS B  92       5.937  15.953   8.797  1.00 98.75           C  
ATOM    737  C   LYS B  92       4.797  16.947   8.598  1.00 98.75           C  
ATOM    738  CB  LYS B  92       6.940  16.069   7.648  1.00 98.75           C  
ATOM    739  O   LYS B  92       4.725  17.966   9.289  1.00 98.75           O  
ATOM    740  CG  LYS B  92       7.557  17.452   7.502  1.00 98.75           C  
ATOM    741  CD  LYS B  92       8.496  17.521   6.304  1.00 98.75           C  
ATOM    742  CE  LYS B  92       9.018  18.934   6.083  1.00 98.75           C  
ATOM    743  NZ  LYS B  92       9.797  19.045   4.814  1.00 98.75           N  
ATOM    744  N   LEU B  93       3.916  16.578   7.751  1.00 98.72           N  
ATOM    745  CA  LEU B  93       2.781  17.448   7.463  1.00 98.72           C  
ATOM    746  C   LEU B  93       1.865  17.566   8.677  1.00 98.72           C  
ATOM    747  CB  LEU B  93       1.992  16.920   6.262  1.00 98.72           C  
ATOM    748  O   LEU B  93       1.389  18.658   8.997  1.00 98.72           O  
ATOM    749  CG  LEU B  93       2.580  17.215   4.882  1.00 98.72           C  
ATOM    750  CD1 LEU B  93       1.856  16.404   3.813  1.00 98.72           C  
ATOM    751  CD2 LEU B  93       2.500  18.707   4.574  1.00 98.72           C  
ATOM    752  N   ALA B  94       1.681  16.540   9.330  1.00 98.83           N  
ATOM    753  CA  ALA B  94       0.839  16.540  10.523  1.00 98.83           C  
ATOM    754  C   ALA B  94       1.432  17.428  11.613  1.00 98.83           C  
ATOM    755  CB  ALA B  94       0.653  15.117  11.043  1.00 98.83           C  
ATOM    756  O   ALA B  94       0.711  18.189  12.263  1.00 98.83           O  
ATOM    757  N   SER B  95       2.736  17.400  11.776  1.00 98.75           N  
ATOM    758  CA  SER B  95       3.417  18.225  12.768  1.00 98.75           C  
ATOM    759  C   SER B  95       3.352  19.703  12.397  1.00 98.75           C  
ATOM    760  CB  SER B  95       4.877  17.792  12.915  1.00 98.75           C  
ATOM    761  O   SER B  95       3.111  20.554  13.255  1.00 98.75           O  
ATOM    762  OG  SER B  95       5.614  18.104  11.745  1.00 98.75           O  
ATOM    763  N   GLU B  96       3.506  19.988  11.133  1.00 98.64           N  
ATOM    764  CA  GLU B  96       3.418  21.366  10.661  1.00 98.64           C  
ATOM    765  C   GLU B  96       2.015  21.931  10.866  1.00 98.64           C  
ATOM    766  CB  GLU B  96       3.809  21.454   9.183  1.00 98.64           C  
ATOM    767  O   GLU B  96       1.857  23.063  11.326  1.00 98.64           O  
ATOM    768  CG  GLU B  96       5.290  21.217   8.924  1.00 98.64           C  
ATOM    769  CD  GLU B  96       5.642  21.179   7.446  1.00 98.64           C  
ATOM    770  OE1 GLU B  96       6.835  20.998   7.110  1.00 98.64           O  
ATOM    771  OE2 GLU B  96       4.718  21.333   6.616  1.00 98.64           O  
ATOM    772  N   ASN B  97       1.049  21.155  10.555  1.00 98.74           N  
ATOM    773  CA  ASN B  97      -0.332  21.590  10.735  1.00 98.74           C  
ATOM    774  C   ASN B  97      -0.669  21.793  12.209  1.00 98.74           C  
ATOM    775  CB  ASN B  97      -1.299  20.586  10.103  1.00 98.74           C  
ATOM    776  O   ASN B  97      -1.396  22.724  12.562  1.00 98.74           O  
ATOM    777  CG  ASN B  97      -1.354  20.700   8.592  1.00 98.74           C  
ATOM    778  ND2 ASN B  97      -1.973  19.719   7.946  1.00 98.74           N  
ATOM    779  OD1 ASN B  97      -0.842  21.660   8.010  1.00 98.74           O  
ATOM    780  N   ALA B  98      -0.103  20.965  13.011  1.00 98.81           N  
ATOM    781  CA  ALA B  98      -0.314  21.119  14.448  1.00 98.81           C  
ATOM    782  C   ALA B  98       0.293  22.425  14.954  1.00 98.81           C  
ATOM    783  CB  ALA B  98       0.280  19.933  15.203  1.00 98.81           C  
ATOM    784  O   ALA B  98      -0.316  23.126  15.765  1.00 98.81           O  
ATOM    785  N   SER B  99       1.456  22.751  14.441  1.00 98.61           N  
ATOM    786  CA  SER B  99       2.121  24.000  14.798  1.00 98.61           C  
ATOM    787  C   SER B  99       1.318  25.208  14.328  1.00 98.61           C  
ATOM    788  CB  SER B  99       3.528  24.049  14.201  1.00 98.61           C  
ATOM    789  O   SER B  99       1.171  26.187  15.063  1.00 98.61           O  
ATOM    790  OG  SER B  99       4.166  25.274  14.517  1.00 98.61           O  
ATOM    791  N   MET B 100       0.660  25.087  13.157  1.00 98.61           N  
ATOM    792  CA  MET B 100      -0.139  26.184  12.618  1.00 98.61           C  
ATOM    793  C   MET B 100      -1.445  26.336  13.391  1.00 98.61           C  
ATOM    794  CB  MET B 100      -0.433  25.957  11.134  1.00 98.61           C  
ATOM    795  O   MET B 100      -1.910  27.455  13.619  1.00 98.61           O  
ATOM    796  CG  MET B 100       0.758  26.217  10.227  1.00 98.61           C  
ATOM    797  SD  MET B 100       0.308  26.187   8.448  1.00 98.61           S  
ATOM    798  CE  MET B 100       0.424  24.406   8.120  1.00 98.61           C  
ATOM    799  N   LYS B 101      -1.915  25.278  13.828  1.00 98.77           N  
ATOM    800  CA  LYS B 101      -3.113  25.326  14.661  1.00 98.77           C  
ATOM    801  C   LYS B 101      -2.842  26.059  15.972  1.00 98.77           C  
ATOM    802  CB  LYS B 101      -3.625  23.913  14.947  1.00 98.77           C  
ATOM    803  O   LYS B 101      -3.659  26.867  16.418  1.00 98.77           O  
ATOM    804  CG  LYS B 101      -4.953  23.875  15.689  1.00 98.77           C  
ATOM    805  CD  LYS B 101      -5.457  22.447  15.858  1.00 98.77           C  
ATOM    806  CE  LYS B 101      -6.788  22.407  16.598  1.00 98.77           C  
ATOM    807  NZ  LYS B 101      -7.344  21.023  16.663  1.00 98.77           N  
ATOM    808  N   LEU B 102      -1.725  25.863  16.553  1.00 98.53           N  
ATOM    809  CA  LEU B 102      -1.348  26.544  17.787  1.00 98.53           C  
ATOM    810  C   LEU B 102      -1.170  28.040  17.549  1.00 98.53           C  
ATOM    811  CB  LEU B 102      -0.057  25.949  18.355  1.00 98.53           C  
ATOM    812  O   LEU B 102      -1.605  28.858  18.362  1.00 98.53           O  
ATOM    813  CG  LEU B 102      -0.174  24.567  19.001  1.00 98.53           C  
ATOM    814  CD1 LEU B 102       1.208  24.032  19.361  1.00 98.53           C  
ATOM    815  CD2 LEU B 102      -1.069  24.627  20.234  1.00 98.53           C  
ATOM    816  N   GLU B 103      -0.583  28.335  16.425  1.00 98.38           N  
ATOM    817  CA  GLU B 103      -0.390  29.738  16.074  1.00 98.38           C  
ATOM    818  C   GLU B 103      -1.727  30.444  15.865  1.00 98.38           C  
ATOM    819  CB  GLU B 103       0.473  29.864  14.816  1.00 98.38           C  
ATOM    820  O   GLU B 103      -1.915  31.575  16.317  1.00 98.38           O  
ATOM    821  CG  GLU B 103       0.845  31.298  14.467  1.00 98.38           C  
ATOM    822  CD  GLU B 103       1.710  31.407  13.221  1.00 98.38           C  
ATOM    823  OE1 GLU B 103       2.005  32.542  12.784  1.00 98.38           O  
ATOM    824  OE2 GLU B 103       2.094  30.348  12.676  1.00 98.38           O  
ATOM    825  N   LEU B 104      -2.551  29.734  15.226  1.00 98.42           N  
ATOM    826  CA  LEU B 104      -3.874  30.296  14.976  1.00 98.42           C  
ATOM    827  C   LEU B 104      -4.625  30.522  16.284  1.00 98.42           C  
ATOM    828  CB  LEU B 104      -4.685  29.372  14.062  1.00 98.42           C  
ATOM    829  O   LEU B 104      -5.222  31.582  16.487  1.00 98.42           O  
ATOM    830  CG  LEU B 104      -6.009  29.930  13.537  1.00 98.42           C  
ATOM    831  CD1 LEU B 104      -6.054  29.842  12.016  1.00 98.42           C  
ATOM    832  CD2 LEU B 104      -7.186  29.184  14.157  1.00 98.42           C  
ATOM    833  N   ASP B 105      -4.525  29.673  17.227  1.00 98.23           N  
ATOM    834  CA  ASP B 105      -5.160  29.806  18.535  1.00 98.23           C  
ATOM    835  C   ASP B 105      -4.567  30.976  19.317  1.00 98.23           C  
ATOM    836  CB  ASP B 105      -5.016  28.510  19.336  1.00 98.23           C  
ATOM    837  O   ASP B 105      -5.291  31.704  19.999  1.00 98.23           O  
ATOM    838  CG  ASP B 105      -5.903  27.391  18.819  1.00 98.23           C  
ATOM    839  OD1 ASP B 105      -6.864  27.671  18.071  1.00 98.23           O  
ATOM    840  OD2 ASP B 105      -5.639  26.219  19.164  1.00 98.23           O  
ATOM    841  N   ALA B 106      -3.338  31.163  19.198  1.00 96.25           N  
ATOM    842  CA  ALA B 106      -2.671  32.275  19.869  1.00 96.25           C  
ATOM    843  C   ALA B 106      -3.156  33.615  19.323  1.00 96.25           C  
ATOM    844  CB  ALA B 106      -1.156  32.159  19.714  1.00 96.25           C  
ATOM    845  O   ALA B 106      -3.413  34.548  20.088  1.00 96.25           O  
ATOM    846  N   LEU B 107      -3.364  33.636  18.028  1.00 96.88           N  
ATOM    847  CA  LEU B 107      -3.850  34.861  17.402  1.00 96.88           C  
ATOM    848  C   LEU B 107      -5.301  35.129  17.788  1.00 96.88           C  
ATOM    849  CB  LEU B 107      -3.723  34.773  15.879  1.00 96.88           C  
ATOM    850  O   LEU B 107      -5.680  36.275  18.037  1.00 96.88           O  
ATOM    851  CG  LEU B 107      -2.330  35.025  15.300  1.00 96.88           C  
ATOM    852  CD1 LEU B 107      -2.277  34.589  13.839  1.00 96.88           C  
ATOM    853  CD2 LEU B 107      -1.950  36.495  15.439  1.00 96.88           C  
ATOM    854  N   ARG B 108      -6.026  34.146  17.881  1.00 97.52           N  
ATOM    855  CA  ARG B 108      -7.413  34.284  18.315  1.00 97.52           C  
ATOM    856  C   ARG B 108      -7.489  34.804  19.746  1.00 97.52           C  
ATOM    857  CB  ARG B 108      -8.147  32.946  18.203  1.00 97.52           C  
ATOM    858  O   ARG B 108      -8.334  35.644  20.063  1.00 97.52           O  
ATOM    859  CG  ARG B 108      -8.547  32.579  16.783  1.00 97.52           C  
ATOM    860  CD  ARG B 108      -9.288  31.251  16.731  1.00 97.52           C  
ATOM    861  NE  ARG B 108      -9.672  30.900  15.367  1.00 97.52           N  
ATOM    862  NH1 ARG B 108     -10.225  28.713  15.864  1.00 97.52           N  
ATOM    863  NH2 ARG B 108     -10.430  29.493  13.718  1.00 97.52           N  
ATOM    864  CZ  ARG B 108     -10.108  29.703  14.986  1.00 97.52           C  
ATOM    865  N   SER B 109      -6.623  34.358  20.557  1.00 95.96           N  
ATOM    866  CA  SER B 109      -6.565  34.823  21.939  1.00 95.96           C  
ATOM    867  C   SER B 109      -6.167  36.294  22.011  1.00 95.96           C  
ATOM    868  CB  SER B 109      -5.579  33.980  22.748  1.00 95.96           C  
ATOM    869  O   SER B 109      -6.727  37.056  22.802  1.00 95.96           O  
ATOM    870  OG  SER B 109      -5.543  34.405  24.099  1.00 95.96           O  
ATOM    871  N   LYS B 110      -5.250  36.682  21.161  1.00 95.45           N  
ATOM    872  CA  LYS B 110      -4.843  38.083  21.105  1.00 95.45           C  
ATOM    873  C   LYS B 110      -5.996  38.973  20.650  1.00 95.45           C  
ATOM    874  CB  LYS B 110      -3.646  38.257  20.170  1.00 95.45           C  
ATOM    875  O   LYS B 110      -6.208  40.054  21.204  1.00 95.45           O  
ATOM    876  CG  LYS B 110      -2.333  37.744  20.742  1.00 95.45           C  
ATOM    877  CD  LYS B 110      -1.165  38.031  19.807  1.00 95.45           C  
ATOM    878  CE  LYS B 110       0.144  37.488  20.363  1.00 95.45           C  
ATOM    879  NZ  LYS B 110       1.283  37.717  19.424  1.00 95.45           N  
ATOM    880  N   TYR B 111      -6.664  38.414  19.641  1.00 96.47           N  
ATOM    881  CA  TYR B 111      -7.806  39.155  19.117  1.00 96.47           C  
ATOM    882  C   TYR B 111      -8.870  39.347  20.190  1.00 96.47           C  
ATOM    883  CB  TYR B 111      -8.408  38.431  17.908  1.00 96.47           C  
ATOM    884  O   TYR B 111      -9.373  40.457  20.383  1.00 96.47           O  
ATOM    885  CG  TYR B 111      -9.531  39.190  17.245  1.00 96.47           C  
ATOM    886  CD1 TYR B 111     -10.861  38.831  17.457  1.00 96.47           C  
ATOM    887  CD2 TYR B 111      -9.267  40.265  16.404  1.00 96.47           C  
ATOM    888  CE1 TYR B 111     -11.899  39.526  16.846  1.00 96.47           C  
ATOM    889  CE2 TYR B 111     -10.297  40.967  15.788  1.00 96.47           C  
ATOM    890  OH  TYR B 111     -12.633  41.282  15.407  1.00 96.47           O  
ATOM    891  CZ  TYR B 111     -11.608  40.591  16.015  1.00 96.47           C  
ATOM    892  N   GLU B 112      -9.111  38.386  20.985  1.00 95.92           N  
ATOM    893  CA  GLU B 112     -10.092  38.446  22.064  1.00 95.92           C  
ATOM    894  C   GLU B 112      -9.631  39.383  23.177  1.00 95.92           C  
ATOM    895  CB  GLU B 112     -10.356  37.048  22.629  1.00 95.92           C  
ATOM    896  O   GLU B 112     -10.437  40.123  23.745  1.00 95.92           O  
ATOM    897  CG  GLU B 112     -11.229  36.178  21.735  1.00 95.92           C  
ATOM    898  CD  GLU B 112     -11.438  34.775  22.283  1.00 95.92           C  
ATOM    899  OE1 GLU B 112     -12.089  33.950  21.603  1.00 95.92           O  
ATOM    900  OE2 GLU B 112     -10.948  34.500  23.400  1.00 95.92           O  
ATOM    901  N   ALA B 113      -8.394  39.348  23.481  1.00 94.67           N  
ATOM    902  CA  ALA B 113      -7.834  40.226  24.506  1.00 94.67           C  
ATOM    903  C   ALA B 113      -7.980  41.693  24.112  1.00 94.67           C  
ATOM    904  CB  ALA B 113      -6.365  39.888  24.751  1.00 94.67           C  
ATOM    905  O   ALA B 113      -8.325  42.534  24.944  1.00 94.67           O  
ATOM    906  N   LEU B 114      -7.793  41.980  22.867  1.00 94.63           N  
ATOM    907  CA  LEU B 114      -7.934  43.341  22.360  1.00 94.63           C  
ATOM    908  C   LEU B 114      -9.390  43.792  22.413  1.00 94.63           C  
ATOM    909  CB  LEU B 114      -7.410  43.436  20.925  1.00 94.63           C  
ATOM    910  O   LEU B 114      -9.675  44.941  22.758  1.00 94.63           O  
ATOM    911  CG  LEU B 114      -5.937  43.817  20.764  1.00 94.63           C  
ATOM    912  CD1 LEU B 114      -5.328  43.086  19.573  1.00 94.63           C  
ATOM    913  CD2 LEU B 114      -5.790  45.326  20.605  1.00 94.63           C  
ATOM    914  N   GLN B 115     -10.286  42.931  22.127  1.00 94.76           N  
ATOM    915  CA  GLN B 115     -11.712  43.231  22.201  1.00 94.76           C  
ATOM    916  C   GLN B 115     -12.130  43.568  23.629  1.00 94.76           C  
ATOM    917  CB  GLN B 115     -12.537  42.055  21.677  1.00 94.76           C  
ATOM    918  O   GLN B 115     -12.862  44.534  23.856  1.00 94.76           O  
ATOM    919  CG  GLN B 115     -12.606  41.981  20.157  1.00 94.76           C  
ATOM    920  CD  GLN B 115     -13.480  40.844  19.664  1.00 94.76           C  
ATOM    921  NE2 GLN B 115     -13.251  40.412  18.428  1.00 94.76           N  
ATOM    922  OE1 GLN B 115     -14.354  40.356  20.388  1.00 94.76           O  
ATOM    923  N   THR B 116     -11.611  42.803  24.544  1.00 93.18           N  
ATOM    924  CA  THR B 116     -11.919  43.025  25.953  1.00 93.18           C  
ATOM    925  C   THR B 116     -11.331  44.348  26.433  1.00 93.18           C  
ATOM    926  CB  THR B 116     -11.386  41.875  26.829  1.00 93.18           C  
ATOM    927  O   THR B 116     -11.983  45.094  27.167  1.00 93.18           O  
ATOM    928  CG2 THR B 116     -11.812  42.049  28.283  1.00 93.18           C  
ATOM    929  OG1 THR B 116     -11.899  40.631  26.337  1.00 93.18           O  
ATOM    930  N   PHE B 117     -10.143  44.598  26.014  1.00 91.87           N  
ATOM    931  CA  PHE B 117      -9.502  45.861  26.358  1.00 91.87           C  
ATOM    932  C   PHE B 117     -10.311  47.040  25.830  1.00 91.87           C  
ATOM    933  CB  PHE B 117      -8.076  45.912  25.800  1.00 91.87           C  
ATOM    934  O   PHE B 117     -10.533  48.018  26.547  1.00 91.87           O  
ATOM    935  CG  PHE B 117      -7.352  47.197  26.100  1.00 91.87           C  
ATOM    936  CD1 PHE B 117      -7.177  48.159  25.114  1.00 91.87           C  
ATOM    937  CD2 PHE B 117      -6.846  47.442  27.370  1.00 91.87           C  
ATOM    938  CE1 PHE B 117      -6.507  49.349  25.389  1.00 91.87           C  
ATOM    939  CE2 PHE B 117      -6.176  48.628  27.653  1.00 91.87           C  
ATOM    940  CZ  PHE B 117      -6.006  49.580  26.661  1.00 91.87           C  
ATOM    941  N   ALA B 118     -10.770  46.946  24.624  1.00 90.60           N  
ATOM    942  CA  ALA B 118     -11.559  47.997  23.985  1.00 90.60           C  
ATOM    943  C   ALA B 118     -12.871  48.227  24.729  1.00 90.60           C  
ATOM    944  CB  ALA B 118     -11.833  47.643  22.525  1.00 90.60           C  
ATOM    945  O   ALA B 118     -13.298  49.370  24.908  1.00 90.60           O  
ATOM    946  N   ARG B 119     -13.456  47.201  25.269  1.00 90.14           N  
ATOM    947  CA  ARG B 119     -14.710  47.298  26.009  1.00 90.14           C  
ATOM    948  C   ARG B 119     -14.490  47.930  27.379  1.00 90.14           C  
ATOM    949  CB  ARG B 119     -15.351  45.917  26.166  1.00 90.14           C  
ATOM    950  O   ARG B 119     -15.323  48.706  27.852  1.00 90.14           O  
ATOM    951  CG  ARG B 119     -16.039  45.411  24.908  1.00 90.14           C  
ATOM    952  CD  ARG B 119     -16.788  44.110  25.160  1.00 90.14           C  
ATOM    953  NE  ARG B 119     -16.276  43.024  24.329  1.00 90.14           N  
ATOM    954  NH1 ARG B 119     -15.494  41.762  26.099  1.00 90.14           N  
ATOM    955  NH2 ARG B 119     -15.245  41.007  23.949  1.00 90.14           N  
ATOM    956  CZ  ARG B 119     -15.673  41.934  24.794  1.00 90.14           C  
ATOM    957  N   THR B 120     -13.348  47.672  27.969  1.00 84.16           N  
ATOM    958  CA  THR B 120     -13.025  48.196  29.292  1.00 84.16           C  
ATOM    959  C   THR B 120     -12.736  49.693  29.225  1.00 84.16           C  
ATOM    960  CB  THR B 120     -11.817  47.463  29.904  1.00 84.16           C  
ATOM    961  O   THR B 120     -13.174  50.455  30.089  1.00 84.16           O  
ATOM    962  CG2 THR B 120     -11.574  47.910  31.342  1.00 84.16           C  
ATOM    963  OG1 THR B 120     -12.064  46.052  29.889  1.00 84.16           O  
ATOM    964  N   VAL B 121     -12.019  50.164  28.227  1.00 80.79           N  
ATOM    965  CA  VAL B 121     -11.667  51.568  28.044  1.00 80.79           C  
ATOM    966  C   VAL B 121     -12.910  52.366  27.656  1.00 80.79           C  
ATOM    967  CB  VAL B 121     -10.565  51.743  26.975  1.00 80.79           C  
ATOM    968  O   VAL B 121     -13.056  53.528  28.044  1.00 80.79           O  
ATOM    969  CG1 VAL B 121     -10.268  53.224  26.743  1.00 80.79           C  
ATOM    970  CG2 VAL B 121      -9.297  51.000  27.390  1.00 80.79           C  
ATOM    971  N   ALA B 122     -13.807  51.797  26.899  1.00 74.66           N  
ATOM    972  CA  ALA B 122     -15.042  52.457  26.484  1.00 74.66           C  
ATOM    973  C   ALA B 122     -15.981  52.657  27.671  1.00 74.66           C  
ATOM    974  CB  ALA B 122     -15.736  51.648  25.391  1.00 74.66           C  
ATOM    975  O   ALA B 122     -16.732  53.634  27.718  1.00 74.66           O  
ATOM    976  N   ARG B 123     -16.024  51.927  28.729  1.00 73.35           N  
ATOM    977  CA  ARG B 123     -16.898  51.988  29.896  1.00 73.35           C  
ATOM    978  C   ARG B 123     -16.311  52.896  30.972  1.00 73.35           C  
ATOM    979  CB  ARG B 123     -17.134  50.587  30.464  1.00 73.35           C  
ATOM    980  O   ARG B 123     -17.026  53.341  31.873  1.00 73.35           O  
ATOM    981  CG  ARG B 123     -18.166  49.777  29.696  1.00 73.35           C  
ATOM    982  CD  ARG B 123     -18.370  48.398  30.308  1.00 73.35           C  
ATOM    983  NE  ARG B 123     -19.758  47.959  30.200  1.00 73.35           N  
ATOM    984  NH1 ARG B 123     -19.330  45.769  30.795  1.00 73.35           N  
ATOM    985  NH2 ARG B 123     -21.469  46.431  30.305  1.00 73.35           N  
ATOM    986  CZ  ARG B 123     -20.183  46.721  30.434  1.00 73.35           C  
ATOM    987  N   SER B 124     -15.082  53.447  30.969  1.00 57.05           N  
ATOM    988  CA  SER B 124     -14.491  54.315  31.983  1.00 57.05           C  
ATOM    989  C   SER B 124     -14.529  55.776  31.549  1.00 57.05           C  
ATOM    990  CB  SER B 124     -13.049  53.897  32.272  1.00 57.05           C  
ATOM    991  O   SER B 124     -13.752  56.194  30.689  1.00 57.05           O  
ATOM    992  OG  SER B 124     -12.696  54.201  33.611  1.00 57.05           O  
ATOM    993  N   PRO B 125     -15.797  56.640  31.676  1.00 50.38           N  
ATOM    994  CA  PRO B 125     -15.811  58.053  31.290  1.00 50.38           C  
ATOM    995  C   PRO B 125     -14.778  58.883  32.049  1.00 50.38           C  
ATOM    996  CB  PRO B 125     -17.233  58.500  31.639  1.00 50.38           C  
ATOM    997  O   PRO B 125     -14.449  58.568  33.196  1.00 50.38           O  
ATOM    998  CG  PRO B 125     -17.807  57.367  32.426  1.00 50.38           C  
ATOM    999  CD  PRO B 125     -16.801  56.252  32.461  1.00 50.38           C  
ATOM   1000  N   VAL B 126     -13.898  59.535  31.344  1.00 46.95           N  
ATOM   1001  CA  VAL B 126     -12.916  60.465  31.892  1.00 46.95           C  
ATOM   1002  C   VAL B 126     -13.604  61.445  32.839  1.00 46.95           C  
ATOM   1003  CB  VAL B 126     -12.178  61.235  30.773  1.00 46.95           C  
ATOM   1004  O   VAL B 126     -14.498  62.190  32.431  1.00 46.95           O  
ATOM   1005  CG1 VAL B 126     -10.894  61.865  31.308  1.00 46.95           C  
ATOM   1006  CG2 VAL B 126     -11.872  60.306  29.599  1.00 46.95           C  
ATOM   1007  N   ALA B 127     -14.084  61.193  34.043  1.00 44.48           N  
ATOM   1008  CA  ALA B 127     -14.507  62.232  34.978  1.00 44.48           C  
ATOM   1009  C   ALA B 127     -13.536  63.409  34.965  1.00 44.48           C  
ATOM   1010  CB  ALA B 127     -14.629  61.661  36.389  1.00 44.48           C  
ATOM   1011  O   ALA B 127     -12.338  63.231  34.732  1.00 44.48           O  
ATOM   1012  N   PRO B 128     -14.067  64.645  34.670  1.00 39.86           N  
ATOM   1013  CA  PRO B 128     -13.211  65.825  34.814  1.00 39.86           C  
ATOM   1014  C   PRO B 128     -12.379  65.796  36.094  1.00 39.86           C  
ATOM   1015  CB  PRO B 128     -14.210  66.985  34.838  1.00 39.86           C  
ATOM   1016  O   PRO B 128     -12.823  65.260  37.112  1.00 39.86           O  
ATOM   1017  CG  PRO B 128     -15.533  66.344  35.105  1.00 39.86           C  
ATOM   1018  CD  PRO B 128     -15.364  64.853  35.036  1.00 39.86           C  
ATOM   1019  N   ALA B 129     -11.072  65.837  35.928  1.00 41.32           N  
ATOM   1020  CA  ALA B 129     -10.066  65.899  36.985  1.00 41.32           C  
ATOM   1021  C   ALA B 129     -10.301  67.101  37.895  1.00 41.32           C  
ATOM   1022  CB  ALA B 129      -8.665  65.958  36.382  1.00 41.32           C  
ATOM   1023  O   ALA B 129     -10.063  68.244  37.498  1.00 41.32           O  
ATOM   1024  N   ARG B 130     -11.387  67.403  38.338  1.00 36.09           N  
ATOM   1025  CA  ARG B 130     -11.054  68.514  39.223  1.00 36.09           C  
ATOM   1026  C   ARG B 130      -9.870  68.165  40.119  1.00 36.09           C  
ATOM   1027  CB  ARG B 130     -12.263  68.900  40.079  1.00 36.09           C  
ATOM   1028  O   ARG B 130      -9.011  69.011  40.379  1.00 36.09           O  
ATOM   1029  CG  ARG B 130     -13.045  70.087  39.541  1.00 36.09           C  
ATOM   1030  CD  ARG B 130     -14.207  70.458  40.453  1.00 36.09           C  
ATOM   1031  NE  ARG B 130     -14.930  71.626  39.957  1.00 36.09           N  
ATOM   1032  NH1 ARG B 130     -16.932  71.072  40.966  1.00 36.09           N  
ATOM   1033  NH2 ARG B 130     -16.766  72.982  39.710  1.00 36.09           N  
ATOM   1034  CZ  ARG B 130     -16.208  71.890  40.212  1.00 36.09           C  
ATOM   1035  N   GLY B 131     -10.084  67.296  41.091  1.00 35.62           N  
ATOM   1036  CA  GLY B 131      -9.263  67.464  42.279  1.00 35.62           C  
ATOM   1037  C   GLY B 131      -7.808  67.094  42.057  1.00 35.62           C  
ATOM   1038  O   GLY B 131      -7.448  66.583  40.995  1.00 35.62           O  
ATOM   1039  N   PRO B 132      -6.812  67.460  43.060  1.00 33.84           N  
ATOM   1040  CA  PRO B 132      -5.359  67.271  43.039  1.00 33.84           C  
ATOM   1041  C   PRO B 132      -4.955  65.836  42.710  1.00 33.84           C  
ATOM   1042  CB  PRO B 132      -4.934  67.645  44.461  1.00 33.84           C  
ATOM   1043  O   PRO B 132      -5.633  64.890  43.120  1.00 33.84           O  
ATOM   1044  CG  PRO B 132      -6.216  67.810  45.212  1.00 33.84           C  
ATOM   1045  CD  PRO B 132      -7.357  67.609  44.257  1.00 33.84           C  
ATOM   1046  N   LEU B 133      -4.328  65.562  41.515  1.00 36.17           N  
ATOM   1047  CA  LEU B 133      -3.736  64.381  40.895  1.00 36.17           C  
ATOM   1048  C   LEU B 133      -2.808  63.663  41.869  1.00 36.17           C  
ATOM   1049  CB  LEU B 133      -2.966  64.769  39.630  1.00 36.17           C  
ATOM   1050  O   LEU B 133      -1.801  64.227  42.303  1.00 36.17           O  
ATOM   1051  CG  LEU B 133      -3.807  65.242  38.443  1.00 36.17           C  
ATOM   1052  CD1 LEU B 133      -2.906  65.780  37.336  1.00 36.17           C  
ATOM   1053  CD2 LEU B 133      -4.683  64.108  37.922  1.00 36.17           C  
ATOM   1054  N   ALA B 134      -3.307  62.936  42.854  1.00 31.44           N  
ATOM   1055  CA  ALA B 134      -2.371  62.043  43.533  1.00 31.44           C  
ATOM   1056  C   ALA B 134      -1.759  61.044  42.555  1.00 31.44           C  
ATOM   1057  CB  ALA B 134      -3.069  61.307  44.674  1.00 31.44           C  
ATOM   1058  O   ALA B 134      -2.386  60.678  41.558  1.00 31.44           O  
ATOM   1059  N   ALA B 135      -0.385  60.805  42.598  1.00 28.55           N  
ATOM   1060  CA  ALA B 135       0.681  60.211  41.796  1.00 28.55           C  
ATOM   1061  C   ALA B 135       0.458  58.713  41.609  1.00 28.55           C  
ATOM   1062  CB  ALA B 135       2.040  60.467  42.443  1.00 28.55           C  
ATOM   1063  O   ALA B 135       1.131  58.076  40.796  1.00 28.55           O  
ATOM   1064  N   GLY B 136      -0.232  58.009  42.524  1.00 28.55           N  
ATOM   1065  CA  GLY B 136       0.394  56.724  42.793  1.00 28.55           C  
ATOM   1066  C   GLY B 136       0.179  55.711  41.685  1.00 28.55           C  
ATOM   1067  O   GLY B 136       0.188  54.503  41.930  1.00 28.55           O  
ATOM   1068  N   LEU B 137       0.157  56.123  40.533  1.00 30.79           N  
ATOM   1069  CA  LEU B 137      -0.240  55.003  39.687  1.00 30.79           C  
ATOM   1070  C   LEU B 137       0.750  53.850  39.810  1.00 30.79           C  
ATOM   1071  CB  LEU B 137      -0.346  55.448  38.225  1.00 30.79           C  
ATOM   1072  O   LEU B 137       1.944  54.022  39.552  1.00 30.79           O  
ATOM   1073  CG  LEU B 137      -1.735  55.868  37.743  1.00 30.79           C  
ATOM   1074  CD1 LEU B 137      -1.633  57.088  36.834  1.00 30.79           C  
ATOM   1075  CD2 LEU B 137      -2.423  54.713  37.022  1.00 30.79           C  
ATOM   1076  N   GLY B 138       0.499  52.959  40.847  1.00 29.29           N  
ATOM   1077  CA  GLY B 138       1.312  51.789  41.141  1.00 29.29           C  
ATOM   1078  C   GLY B 138       1.591  50.934  39.919  1.00 29.29           C  
ATOM   1079  O   GLY B 138       0.739  50.802  39.039  1.00 29.29           O  
ATOM   1080  N   PRO B 139       2.798  51.151  39.511  1.00 26.26           N  
ATOM   1081  CA  PRO B 139       3.393  50.280  38.494  1.00 26.26           C  
ATOM   1082  C   PRO B 139       3.250  48.798  38.831  1.00 26.26           C  
ATOM   1083  CB  PRO B 139       4.865  50.700  38.489  1.00 26.26           C  
ATOM   1084  O   PRO B 139       3.243  48.426  40.007  1.00 26.26           O  
ATOM   1085  CG  PRO B 139       5.038  51.503  39.737  1.00 26.26           C  
ATOM   1086  CD  PRO B 139       3.711  51.594  40.434  1.00 26.26           C  
ATOM   1087  N   LEU B 140       2.502  48.065  38.168  1.00 30.22           N  
ATOM   1088  CA  LEU B 140       2.192  46.659  38.404  1.00 30.22           C  
ATOM   1089  C   LEU B 140       3.464  45.818  38.425  1.00 30.22           C  
ATOM   1090  CB  LEU B 140       1.235  46.133  37.331  1.00 30.22           C  
ATOM   1091  O   LEU B 140       3.434  44.632  38.086  1.00 30.22           O  
ATOM   1092  CG  LEU B 140      -0.259  46.285  37.621  1.00 30.22           C  
ATOM   1093  CD1 LEU B 140      -1.040  46.419  36.318  1.00 30.22           C  
ATOM   1094  CD2 LEU B 140      -0.768  45.101  38.437  1.00 30.22           C  
ATOM   1095  N   VAL B 141       4.730  46.557  38.674  1.00 25.86           N  
ATOM   1096  CA  VAL B 141       5.780  45.606  38.324  1.00 25.86           C  
ATOM   1097  C   VAL B 141       5.685  44.377  39.226  1.00 25.86           C  
ATOM   1098  CB  VAL B 141       7.183  46.242  38.436  1.00 25.86           C  
ATOM   1099  O   VAL B 141       5.044  44.420  40.279  1.00 25.86           O  
ATOM   1100  CG1 VAL B 141       8.180  45.512  37.538  1.00 25.86           C  
ATOM   1101  CG2 VAL B 141       7.125  47.726  38.079  1.00 25.86           C  
ATOM   1102  N   PRO B 142       6.848  43.541  39.297  1.00 25.09           N  
ATOM   1103  CA  PRO B 142       7.308  42.151  39.352  1.00 25.09           C  
ATOM   1104  C   PRO B 142       7.225  41.558  40.757  1.00 25.09           C  
ATOM   1105  CB  PRO B 142       8.762  42.242  38.883  1.00 25.09           C  
ATOM   1106  O   PRO B 142       6.900  42.267  41.712  1.00 25.09           O  
ATOM   1107  CG  PRO B 142       9.065  43.706  38.859  1.00 25.09           C  
ATOM   1108  CD  PRO B 142       7.828  44.455  39.265  1.00 25.09           C  
ATOM   1109  N   GLY B 143       8.309  40.688  41.179  1.00 24.56           N  
ATOM   1110  CA  GLY B 143       8.800  39.622  42.038  1.00 24.56           C  
ATOM   1111  C   GLY B 143       9.139  40.094  43.439  1.00 24.56           C  
ATOM   1112  O   GLY B 143       9.361  41.285  43.662  1.00 24.56           O  
ATOM   1113  N   LYS B 144       8.573  39.421  44.445  1.00 29.08           N  
ATOM   1114  CA  LYS B 144       8.592  39.677  45.882  1.00 29.08           C  
ATOM   1115  C   LYS B 144      10.020  39.680  46.422  1.00 29.08           C  
ATOM   1116  CB  LYS B 144       7.754  38.636  46.625  1.00 29.08           C  
ATOM   1117  O   LYS B 144      10.588  38.620  46.694  1.00 29.08           O  
ATOM   1118  CG  LYS B 144       6.798  39.227  47.650  1.00 29.08           C  
ATOM   1119  CD  LYS B 144       5.908  38.156  48.268  1.00 29.08           C  
ATOM   1120  CE  LYS B 144       4.968  38.743  49.312  1.00 29.08           C  
ATOM   1121  NZ  LYS B 144       4.032  37.714  49.856  1.00 29.08           N  
ATOM   1122  N   VAL B 145      10.968  40.386  45.678  1.00 20.27           N  
ATOM   1123  CA  VAL B 145      12.331  40.159  46.147  1.00 20.27           C  
ATOM   1124  C   VAL B 145      12.454  40.593  47.606  1.00 20.27           C  
ATOM   1125  CB  VAL B 145      13.363  40.912  45.278  1.00 20.27           C  
ATOM   1126  O   VAL B 145      11.741  41.493  48.055  1.00 20.27           O  
ATOM   1127  CG1 VAL B 145      14.740  40.261  45.390  1.00 20.27           C  
ATOM   1128  CG2 VAL B 145      12.904  40.953  43.822  1.00 20.27           C  
ATOM   1129  N   ALA B 146      13.309  39.928  48.454  1.00 22.87           N  
ATOM   1130  CA  ALA B 146      13.566  39.854  49.890  1.00 22.87           C  
ATOM   1131  C   ALA B 146      14.034  41.201  50.433  1.00 22.87           C  
ATOM   1132  CB  ALA B 146      14.603  38.774  50.189  1.00 22.87           C  
ATOM   1133  O   ALA B 146      13.630  41.611  51.524  1.00 22.87           O  
ATOM   1134  N   ALA B 147      15.110  41.809  49.725  1.00 18.16           N  
ATOM   1135  CA  ALA B 147      16.269  42.155  50.545  1.00 18.16           C  
ATOM   1136  C   ALA B 147      16.006  43.415  51.363  1.00 18.16           C  
ATOM   1137  CB  ALA B 147      17.504  42.342  49.667  1.00 18.16           C  
ATOM   1138  O   ALA B 147      14.910  43.980  51.311  1.00 18.16           O  
ATOM   1139  N   THR B 148      16.794  44.535  50.995  1.00 18.39           N  
ATOM   1140  CA  THR B 148      17.853  45.264  51.684  1.00 18.39           C  
ATOM   1141  C   THR B 148      17.310  46.547  52.306  1.00 18.39           C  
ATOM   1142  CB  THR B 148      19.011  45.604  50.727  1.00 18.39           C  
ATOM   1143  O   THR B 148      17.523  46.806  53.493  1.00 18.39           O  
ATOM   1144  CG2 THR B 148      20.060  44.497  50.719  1.00 18.39           C  
ATOM   1145  OG1 THR B 148      18.494  45.768  49.401  1.00 18.39           O  
ATOM   1146  N   SER B 149      17.493  47.808  51.619  1.00 18.84           N  
ATOM   1147  CA  SER B 149      18.404  48.856  52.068  1.00 18.84           C  
ATOM   1148  C   SER B 149      17.669  49.916  52.881  1.00 18.84           C  
ATOM   1149  CB  SER B 149      19.100  49.510  50.874  1.00 18.84           C  
ATOM   1150  O   SER B 149      16.561  50.323  52.524  1.00 18.84           O  
ATOM   1151  OG  SER B 149      19.071  48.654  49.744  1.00 18.84           O  
ATOM   1152  N   VAL B 150      18.009  49.937  54.234  1.00 21.23           N  
ATOM   1153  CA  VAL B 150      17.556  50.730  55.371  1.00 21.23           C  
ATOM   1154  C   VAL B 150      18.052  52.168  55.229  1.00 21.23           C  
ATOM   1155  CB  VAL B 150      18.040  50.130  56.710  1.00 21.23           C  
ATOM   1156  O   VAL B 150      19.246  52.402  55.030  1.00 21.23           O  
ATOM   1157  CG1 VAL B 150      17.582  50.991  57.886  1.00 21.23           C  
ATOM   1158  CG2 VAL B 150      17.535  48.697  56.865  1.00 21.23           C  
ATOM   1159  N   ILE B 151      17.334  53.030  54.681  1.00 20.40           N  
ATOM   1160  CA  ILE B 151      18.004  54.293  54.391  1.00 20.40           C  
ATOM   1161  C   ILE B 151      18.504  54.923  55.689  1.00 20.40           C  
ATOM   1162  CB  ILE B 151      17.068  55.272  53.647  1.00 20.40           C  
ATOM   1163  O   ILE B 151      17.713  55.217  56.588  1.00 20.40           O  
ATOM   1164  CG1 ILE B 151      16.670  54.697  52.282  1.00 20.40           C  
ATOM   1165  CG2 ILE B 151      17.733  56.643  53.491  1.00 20.40           C  
ATOM   1166  CD1 ILE B 151      15.491  55.407  51.632  1.00 20.40           C  
ATOM   1167  N   THR B 152      19.781  54.533  56.206  1.00 22.74           N  
ATOM   1168  CA  THR B 152      20.444  54.925  57.445  1.00 22.74           C  
ATOM   1169  C   THR B 152      20.909  56.376  57.373  1.00 22.74           C  
ATOM   1170  CB  THR B 152      21.646  54.012  57.748  1.00 22.74           C  
ATOM   1171  O   THR B 152      21.728  56.730  56.522  1.00 22.74           O  
ATOM   1172  CG2 THR B 152      21.901  53.918  59.248  1.00 22.74           C  
ATOM   1173  OG1 THR B 152      21.383  52.700  57.236  1.00 22.74           O  
ATOM   1174  N   ILE B 153      20.112  57.324  57.515  1.00 21.49           N  
ATOM   1175  CA  ILE B 153      20.783  58.613  57.390  1.00 21.49           C  
ATOM   1176  C   ILE B 153      21.785  58.787  58.529  1.00 21.49           C  
ATOM   1177  CB  ILE B 153      19.769  59.779  57.385  1.00 21.49           C  
ATOM   1178  O   ILE B 153      21.458  58.546  59.693  1.00 21.49           O  
ATOM   1179  CG1 ILE B 153      18.743  59.590  56.261  1.00 21.49           C  
ATOM   1180  CG2 ILE B 153      20.491  61.122  57.246  1.00 21.49           C  
ATOM   1181  CD1 ILE B 153      17.557  60.542  56.339  1.00 21.49           C  
ATOM   1182  N   VAL B 154      23.070  59.166  58.323  1.00 23.32           N  
ATOM   1183  CA  VAL B 154      24.338  59.095  59.042  1.00 23.32           C  
ATOM   1184  C   VAL B 154      24.436  60.252  60.032  1.00 23.32           C  
ATOM   1185  CB  VAL B 154      25.541  59.118  58.073  1.00 23.32           C  
ATOM   1186  O   VAL B 154      25.328  60.276  60.883  1.00 23.32           O  
ATOM   1187  CG1 VAL B 154      26.854  58.964  58.839  1.00 23.32           C  
ATOM   1188  CG2 VAL B 154      25.401  58.020  57.021  1.00 23.32           C  
ATOM   1189  N   LYS B 155      23.672  61.278  60.245  1.00 21.85           N  
ATOM   1190  CA  LYS B 155      24.568  62.406  60.482  1.00 21.85           C  
ATOM   1191  C   LYS B 155      25.347  62.226  61.782  1.00 21.85           C  
ATOM   1192  CB  LYS B 155      23.782  63.718  60.520  1.00 21.85           C  
ATOM   1193  O   LYS B 155      24.965  61.421  62.634  1.00 21.85           O  
ATOM   1194  CG  LYS B 155      23.707  64.433  59.179  1.00 21.85           C  
ATOM   1195  CD  LYS B 155      23.018  65.786  59.305  1.00 21.85           C  
ATOM   1196  CE  LYS B 155      22.920  66.492  57.959  1.00 21.85           C  
ATOM   1197  NZ  LYS B 155      22.154  67.770  58.059  1.00 21.85           N  
ATOM   1198  N   SER B 156      26.184  63.312  62.406  1.00 22.84           N  
ATOM   1199  CA  SER B 156      27.455  63.570  63.075  1.00 22.84           C  
ATOM   1200  C   SER B 156      27.310  63.486  64.591  1.00 22.84           C  
ATOM   1201  CB  SER B 156      27.998  64.944  62.682  1.00 22.84           C  
ATOM   1202  O   SER B 156      28.220  63.024  65.282  1.00 22.84           O  
ATOM   1203  OG  SER B 156      27.080  65.966  63.032  1.00 22.84           O  
ATOM   1204  N   LYS B 157      26.370  64.066  65.326  1.00 26.91           N  
ATOM   1205  CA  LYS B 157      26.896  64.991  66.325  1.00 26.91           C  
ATOM   1206  C   LYS B 157      27.545  64.238  67.483  1.00 26.91           C  
ATOM   1207  CB  LYS B 157      25.787  65.903  66.849  1.00 26.91           C  
ATOM   1208  O   LYS B 157      27.303  63.043  67.667  1.00 26.91           O  
ATOM   1209  CG  LYS B 157      25.662  67.221  66.098  1.00 26.91           C  
ATOM   1210  CD  LYS B 157      24.630  68.137  66.743  1.00 26.91           C  
ATOM   1211  CE  LYS B 157      24.516  69.462  66.002  1.00 26.91           C  
ATOM   1212  NZ  LYS B 157      23.306  70.229  66.422  1.00 26.91           N  
ATOM   1213  N   THR B 158      27.656  64.930  68.828  1.00 28.88           N  
ATOM   1214  CA  THR B 158      28.595  65.260  69.894  1.00 28.88           C  
ATOM   1215  C   THR B 158      28.542  64.214  71.004  1.00 28.88           C  
ATOM   1216  CB  THR B 158      28.304  66.652  70.484  1.00 28.88           C  
ATOM   1217  O   THR B 158      27.607  63.412  71.064  1.00 28.88           O  
ATOM   1218  CG2 THR B 158      29.007  67.745  69.685  1.00 28.88           C  
ATOM   1219  OG1 THR B 158      26.891  66.890  70.458  1.00 28.88           O  
ATOM   1220  N   ASP B 159      28.661  64.624  72.533  1.00 32.97           N  
ATOM   1221  CA  ASP B 159      29.488  64.334  73.701  1.00 32.97           C  
ATOM   1222  C   ASP B 159      28.886  63.202  74.531  1.00 32.97           C  
ATOM   1223  CB  ASP B 159      29.657  65.586  74.563  1.00 32.97           C  
ATOM   1224  O   ASP B 159      27.733  62.818  74.324  1.00 32.97           O  
ATOM   1225  CG  ASP B 159      30.973  66.303  74.315  1.00 32.97           C  
ATOM   1226  OD1 ASP B 159      31.975  65.638  73.976  1.00 32.97           O  
ATOM   1227  OD2 ASP B 159      31.008  67.544  74.463  1.00 32.97           O  
ATOM   1228  N   ALA B 160      28.964  63.259  76.110  1.00 33.43           N  
ATOM   1229  CA  ALA B 160      29.501  62.563  77.277  1.00 33.43           C  
ATOM   1230  C   ALA B 160      28.432  61.699  77.940  1.00 33.43           C  
ATOM   1231  CB  ALA B 160      30.069  63.564  78.279  1.00 33.43           C  
ATOM   1232  O   ALA B 160      27.267  61.724  77.537  1.00 33.43           O  
ATOM   1233  N   ARG B 161      28.308  61.767  79.413  1.00 34.12           N  
ATOM   1234  CA  ARG B 161      28.352  60.954  80.624  1.00 34.12           C  
ATOM   1235  C   ARG B 161      26.948  60.574  81.080  1.00 34.12           C  
ATOM   1236  CB  ARG B 161      29.084  61.696  81.744  1.00 34.12           C  
ATOM   1237  O   ARG B 161      26.710  59.438  81.496  1.00 34.12           O  
ATOM   1238  CG  ARG B 161      30.546  61.303  81.891  1.00 34.12           C  
ATOM   1239  CD  ARG B 161      31.197  61.989  83.084  1.00 34.12           C  
ATOM   1240  NE  ARG B 161      32.603  61.618  83.217  1.00 34.12           N  
ATOM   1241  NH1 ARG B 161      33.004  62.984  85.037  1.00 34.12           N  
ATOM   1242  NH2 ARG B 161      34.690  61.694  84.172  1.00 34.12           N  
ATOM   1243  CZ  ARG B 161      33.429  62.100  84.142  1.00 34.12           C  
ATOM   1244  N   SER B 162      26.070  61.672  81.164  1.00 29.38           N  
ATOM   1245  CA  SER B 162      25.292  61.527  82.390  1.00 29.38           C  
ATOM   1246  C   SER B 162      24.077  60.631  82.171  1.00 29.38           C  
ATOM   1247  CB  SER B 162      24.840  62.895  82.904  1.00 29.38           C  
ATOM   1248  O   SER B 162      23.480  60.639  81.092  1.00 29.38           O  
ATOM   1249  OG  SER B 162      25.946  63.645  83.375  1.00 29.38           O  
TER    1250      SER B 162                                                      
ATOM   1251  N   MET C   1     -13.604-100.418 -62.378  1.00 19.71           N  
ATOM   1252  CA  MET C   1     -12.487-100.505 -61.442  1.00 19.71           C  
ATOM   1253  C   MET C   1     -12.168 -99.137 -60.848  1.00 19.71           C  
ATOM   1254  CB  MET C   1     -11.248-101.076 -62.134  1.00 19.71           C  
ATOM   1255  O   MET C   1     -12.545 -98.108 -61.410  1.00 19.71           O  
ATOM   1256  CG  MET C   1     -11.116-102.585 -62.007  1.00 19.71           C  
ATOM   1257  SD  MET C   1      -9.476-103.196 -62.557  1.00 19.71           S  
ATOM   1258  CE  MET C   1      -8.778-103.716 -60.965  1.00 19.71           C  
ATOM   1259  N   LEU C   2     -10.847 -98.889 -59.858  1.00 20.80           N  
ATOM   1260  CA  LEU C   2     -10.157 -99.108 -58.591  1.00 20.80           C  
ATOM   1261  C   LEU C   2      -9.221 -97.946 -58.274  1.00 20.80           C  
ATOM   1262  CB  LEU C   2      -9.368-100.419 -58.630  1.00 20.80           C  
ATOM   1263  O   LEU C   2      -9.276 -97.380 -57.180  1.00 20.80           O  
ATOM   1264  CG  LEU C   2     -10.068-101.649 -58.049  1.00 20.80           C  
ATOM   1265  CD1 LEU C   2      -9.827-102.865 -58.937  1.00 20.80           C  
ATOM   1266  CD2 LEU C   2      -9.588-101.916 -56.626  1.00 20.80           C  
ATOM   1267  N   SER C   3      -7.811 -98.260 -58.643  1.00 19.92           N  
ATOM   1268  CA  SER C   3      -6.439 -98.274 -58.147  1.00 19.92           C  
ATOM   1269  C   SER C   3      -5.768 -96.918 -58.337  1.00 19.92           C  
ATOM   1270  CB  SER C   3      -5.625 -99.358 -58.854  1.00 19.92           C  
ATOM   1271  O   SER C   3      -6.284 -96.059 -59.055  1.00 19.92           O  
ATOM   1272  OG  SER C   3      -4.556 -99.800 -58.034  1.00 19.92           O  
ATOM   1273  N   LEU C   4      -4.436 -97.100 -58.735  1.00 20.97           N  
ATOM   1274  CA  LEU C   4      -3.146 -96.635 -58.239  1.00 20.97           C  
ATOM   1275  C   LEU C   4      -2.920 -95.170 -58.599  1.00 20.97           C  
ATOM   1276  CB  LEU C   4      -2.012 -97.493 -58.807  1.00 20.97           C  
ATOM   1277  O   LEU C   4      -3.632 -94.617 -59.440  1.00 20.97           O  
ATOM   1278  CG  LEU C   4      -1.216 -98.320 -57.796  1.00 20.97           C  
ATOM   1279  CD1 LEU C   4      -1.332 -99.806 -58.119  1.00 20.97           C  
ATOM   1280  CD2 LEU C   4       0.245 -97.883 -57.780  1.00 20.97           C  
ATOM   1281  N   LYS C   5      -1.624 -94.748 -58.382  1.00 23.31           N  
ATOM   1282  CA  LYS C   5      -0.477 -93.864 -58.192  1.00 23.31           C  
ATOM   1283  C   LYS C   5      -0.005 -93.283 -59.521  1.00 23.31           C  
ATOM   1284  CB  LYS C   5       0.669 -94.612 -57.509  1.00 23.31           C  
ATOM   1285  O   LYS C   5       1.009 -93.720 -60.070  1.00 23.31           O  
ATOM   1286  CG  LYS C   5       1.088 -94.016 -56.173  1.00 23.31           C  
ATOM   1287  CD  LYS C   5       2.180 -94.845 -55.509  1.00 23.31           C  
ATOM   1288  CE  LYS C   5       2.629 -94.227 -54.192  1.00 23.31           C  
ATOM   1289  NZ  LYS C   5       3.628 -95.086 -53.488  1.00 23.31           N  
ATOM   1290  N   LYS C   6      -0.668 -93.168 -60.483  1.00 25.38           N  
ATOM   1291  CA  LYS C   6      -0.412 -93.534 -61.873  1.00 25.38           C  
ATOM   1292  C   LYS C   6       0.809 -92.798 -62.419  1.00 25.38           C  
ATOM   1293  CB  LYS C   6      -1.635 -93.236 -62.741  1.00 25.38           C  
ATOM   1294  O   LYS C   6       0.835 -91.566 -62.450  1.00 25.38           O  
ATOM   1295  CG  LYS C   6      -2.333 -94.478 -63.273  1.00 25.38           C  
ATOM   1296  CD  LYS C   6      -3.545 -94.118 -64.123  1.00 25.38           C  
ATOM   1297  CE  LYS C   6      -4.248 -95.360 -64.653  1.00 25.38           C  
ATOM   1298  NZ  LYS C   6      -5.509 -95.018 -65.376  1.00 25.38           N  
ATOM   1299  N   TYR C   7       2.046 -93.410 -62.354  1.00 25.67           N  
ATOM   1300  CA  TYR C   7       3.489 -93.240 -62.228  1.00 25.67           C  
ATOM   1301  C   TYR C   7       3.994 -92.153 -63.169  1.00 25.67           C  
ATOM   1302  CB  TYR C   7       4.214 -94.558 -62.515  1.00 25.67           C  
ATOM   1303  O   TYR C   7       3.213 -91.553 -63.911  1.00 25.67           O  
ATOM   1304  CG  TYR C   7       4.468 -95.392 -61.283  1.00 25.67           C  
ATOM   1305  CD1 TYR C   7       5.600 -95.184 -60.499  1.00 25.67           C  
ATOM   1306  CD2 TYR C   7       3.578 -96.390 -60.902  1.00 25.67           C  
ATOM   1307  CE1 TYR C   7       5.840 -95.951 -59.364  1.00 25.67           C  
ATOM   1308  CE2 TYR C   7       3.808 -97.164 -59.769  1.00 25.67           C  
ATOM   1309  OH  TYR C   7       5.172 -97.700 -57.885  1.00 25.67           O  
ATOM   1310  CZ  TYR C   7       4.940 -96.937 -59.007  1.00 25.67           C  
ATOM   1311  N   LEU C   8       5.029 -92.562 -64.070  1.00 23.35           N  
ATOM   1312  CA  LEU C   8       6.370 -92.228 -64.538  1.00 23.35           C  
ATOM   1313  C   LEU C   8       6.328 -91.066 -65.524  1.00 23.35           C  
ATOM   1314  CB  LEU C   8       7.027 -93.446 -65.193  1.00 23.35           C  
ATOM   1315  O   LEU C   8       5.276 -90.766 -66.093  1.00 23.35           O  
ATOM   1316  CG  LEU C   8       8.176 -94.095 -64.419  1.00 23.35           C  
ATOM   1317  CD1 LEU C   8       7.964 -95.602 -64.322  1.00 23.35           C  
ATOM   1318  CD2 LEU C   8       9.513 -93.779 -65.082  1.00 23.35           C  
ATOM   1319  N   THR C   9       7.584 -90.554 -65.717  1.00 26.23           N  
ATOM   1320  CA  THR C   9       8.617 -89.696 -66.286  1.00 26.23           C  
ATOM   1321  C   THR C   9       8.659 -89.834 -67.805  1.00 26.23           C  
ATOM   1322  CB  THR C   9      10.003 -90.025 -65.700  1.00 26.23           C  
ATOM   1323  O   THR C   9       9.538 -89.271 -68.461  1.00 26.23           O  
ATOM   1324  CG2 THR C   9      10.123 -89.532 -64.262  1.00 26.23           C  
ATOM   1325  OG1 THR C   9      10.200 -91.444 -65.725  1.00 26.23           O  
ATOM   1326  N   GLU C  10       7.957 -90.796 -68.214  1.00 29.61           N  
ATOM   1327  CA  GLU C  10       8.479 -91.507 -69.377  1.00 29.61           C  
ATOM   1328  C   GLU C  10       8.883 -90.535 -70.482  1.00 29.61           C  
ATOM   1329  CB  GLU C  10       7.447 -92.506 -69.905  1.00 29.61           C  
ATOM   1330  O   GLU C  10       8.379 -89.412 -70.542  1.00 29.61           O  
ATOM   1331  CG  GLU C  10       8.012 -93.894 -70.169  1.00 29.61           C  
ATOM   1332  CD  GLU C  10       6.996 -94.851 -70.772  1.00 29.61           C  
ATOM   1333  OE1 GLU C  10       7.378 -95.981 -71.152  1.00 29.61           O  
ATOM   1334  OE2 GLU C  10       5.809 -94.467 -70.867  1.00 29.61           O  
ATOM   1335  N   GLY C  11       9.353 -90.938 -71.489  1.00 29.95           N  
ATOM   1336  CA  GLY C  11      10.366 -90.849 -72.528  1.00 29.95           C  
ATOM   1337  C   GLY C  11      10.265 -89.581 -73.354  1.00 29.95           C  
ATOM   1338  O   GLY C  11       9.219 -88.928 -73.371  1.00 29.95           O  
ATOM   1339  N   LEU C  12      11.509 -88.966 -73.476  1.00 30.66           N  
ATOM   1340  CA  LEU C  12      12.351 -87.878 -73.960  1.00 30.66           C  
ATOM   1341  C   LEU C  12      11.759 -87.251 -75.218  1.00 30.66           C  
ATOM   1342  CB  LEU C  12      13.768 -88.382 -74.245  1.00 30.66           C  
ATOM   1343  O   LEU C  12      11.641 -86.027 -75.310  1.00 30.66           O  
ATOM   1344  CG  LEU C  12      14.896 -87.717 -73.455  1.00 30.66           C  
ATOM   1345  CD1 LEU C  12      15.606 -88.743 -72.578  1.00 30.66           C  
ATOM   1346  CD2 LEU C  12      15.883 -87.039 -74.399  1.00 30.66           C  
ATOM   1347  N   LEU C  13      11.835 -87.995 -76.190  1.00 30.51           N  
ATOM   1348  CA  LEU C  13      12.441 -88.046 -77.517  1.00 30.51           C  
ATOM   1349  C   LEU C  13      11.422 -87.686 -78.593  1.00 30.51           C  
ATOM   1350  CB  LEU C  13      13.019 -89.437 -77.789  1.00 30.51           C  
ATOM   1351  O   LEU C  13      11.727 -86.923 -79.512  1.00 30.51           O  
ATOM   1352  CG  LEU C  13      14.175 -89.507 -78.788  1.00 30.51           C  
ATOM   1353  CD1 LEU C  13      15.510 -89.352 -78.067  1.00 30.51           C  
ATOM   1354  CD2 LEU C  13      14.130 -90.817 -79.567  1.00 30.51           C  
ATOM   1355  N   GLN C  14      10.276 -88.363 -78.518  1.00 31.62           N  
ATOM   1356  CA  GLN C  14       9.860 -88.564 -79.902  1.00 31.62           C  
ATOM   1357  C   GLN C  14       9.758 -87.235 -80.645  1.00 31.62           C  
ATOM   1358  CB  GLN C  14       8.521 -89.302 -79.959  1.00 31.62           C  
ATOM   1359  O   GLN C  14       9.072 -86.316 -80.191  1.00 31.62           O  
ATOM   1360  CG  GLN C  14       8.652 -90.792 -80.243  1.00 31.62           C  
ATOM   1361  CD  GLN C  14       7.352 -91.546 -80.033  1.00 31.62           C  
ATOM   1362  NE2 GLN C  14       7.324 -92.807 -80.451  1.00 31.62           N  
ATOM   1363  OE1 GLN C  14       6.382 -91.000 -79.498  1.00 31.62           O  
ATOM   1364  N   PHE C  15      10.845 -86.798 -81.298  1.00 38.99           N  
ATOM   1365  CA  PHE C  15      11.755 -86.096 -82.195  1.00 38.99           C  
ATOM   1366  C   PHE C  15      10.984 -85.373 -83.292  1.00 38.99           C  
ATOM   1367  CB  PHE C  15      12.759 -87.073 -82.816  1.00 38.99           C  
ATOM   1368  O   PHE C  15       9.842 -85.727 -83.592  1.00 38.99           O  
ATOM   1369  CG  PHE C  15      13.971 -86.404 -83.407  1.00 38.99           C  
ATOM   1370  CD1 PHE C  15      14.096 -86.251 -84.782  1.00 38.99           C  
ATOM   1371  CD2 PHE C  15      14.985 -85.927 -82.586  1.00 38.99           C  
ATOM   1372  CE1 PHE C  15      15.216 -85.632 -85.332  1.00 38.99           C  
ATOM   1373  CE2 PHE C  15      16.107 -85.308 -83.129  1.00 38.99           C  
ATOM   1374  CZ  PHE C  15      16.221 -85.162 -84.502  1.00 38.99           C  
ATOM   1375  N   THR C  16      11.711 -84.525 -83.645  1.00 36.13           N  
ATOM   1376  CA  THR C  16      11.953 -83.440 -84.588  1.00 36.13           C  
ATOM   1377  C   THR C  16      11.441 -83.807 -85.978  1.00 36.13           C  
ATOM   1378  CB  THR C  16      13.451 -83.091 -84.666  1.00 36.13           C  
ATOM   1379  O   THR C  16      11.776 -83.146 -86.963  1.00 36.13           O  
ATOM   1380  CG2 THR C  16      13.750 -81.784 -83.940  1.00 36.13           C  
ATOM   1381  OG1 THR C  16      14.213 -84.145 -84.063  1.00 36.13           O  
ATOM   1382  N   ILE C  17      10.722 -84.953 -85.957  1.00 33.08           N  
ATOM   1383  CA  ILE C  17      10.234 -85.585 -87.178  1.00 33.08           C  
ATOM   1384  C   ILE C  17       9.525 -84.549 -88.047  1.00 33.08           C  
ATOM   1385  CB  ILE C  17       9.284 -86.763 -86.864  1.00 33.08           C  
ATOM   1386  O   ILE C  17       9.781 -84.460 -89.251  1.00 33.08           O  
ATOM   1387  CG1 ILE C  17      10.046 -87.891 -86.160  1.00 33.08           C  
ATOM   1388  CG2 ILE C  17       8.612 -87.270 -88.143  1.00 33.08           C  
ATOM   1389  CD1 ILE C  17       9.150 -88.987 -85.599  1.00 33.08           C  
ATOM   1390  N   LEU C  18       8.304 -84.415 -87.580  1.00 28.27           N  
ATOM   1391  CA  LEU C  18       7.472 -84.051 -88.721  1.00 28.27           C  
ATOM   1392  C   LEU C  18       8.015 -82.807 -89.415  1.00 28.27           C  
ATOM   1393  CB  LEU C  18       6.027 -83.812 -88.277  1.00 28.27           C  
ATOM   1394  O   LEU C  18       8.179 -81.760 -88.784  1.00 28.27           O  
ATOM   1395  CG  LEU C  18       4.936 -84.421 -89.159  1.00 28.27           C  
ATOM   1396  CD1 LEU C  18       4.279 -85.601 -88.451  1.00 28.27           C  
ATOM   1397  CD2 LEU C  18       3.898 -83.368 -89.530  1.00 28.27           C  
ATOM   1398  N   LEU C  19       9.087 -82.961 -90.181  1.00 31.15           N  
ATOM   1399  CA  LEU C  19      10.004 -82.615 -91.261  1.00 31.15           C  
ATOM   1400  C   LEU C  19       9.546 -81.350 -91.980  1.00 31.15           C  
ATOM   1401  CB  LEU C  19      10.117 -83.771 -92.259  1.00 31.15           C  
ATOM   1402  O   LEU C  19      10.326 -80.410 -92.147  1.00 31.15           O  
ATOM   1403  CG  LEU C  19      11.086 -84.894 -91.889  1.00 31.15           C  
ATOM   1404  CD1 LEU C  19      10.771 -86.152 -92.692  1.00 31.15           C  
ATOM   1405  CD2 LEU C  19      12.528 -84.455 -92.118  1.00 31.15           C  
ATOM   1406  N   SER C  20       9.341 -81.582 -92.985  1.00 28.82           N  
ATOM   1407  CA  SER C  20       9.353 -81.475 -94.441  1.00 28.82           C  
ATOM   1408  C   SER C  20       8.162 -80.668 -94.946  1.00 28.82           C  
ATOM   1409  CB  SER C  20       9.347 -82.864 -95.080  1.00 28.82           C  
ATOM   1410  O   SER C  20       8.049 -80.403 -96.144  1.00 28.82           O  
ATOM   1411  OG  SER C  20       9.773 -82.798 -96.430  1.00 28.82           O  
ATOM   1412  N   LEU C  21       7.168 -80.795 -94.251  1.00 28.20           N  
ATOM   1413  CA  LEU C  21       6.136 -80.293 -95.151  1.00 28.20           C  
ATOM   1414  C   LEU C  21       6.478 -78.890 -95.641  1.00 28.20           C  
ATOM   1415  CB  LEU C  21       4.773 -80.284 -94.453  1.00 28.20           C  
ATOM   1416  O   LEU C  21       6.615 -77.964 -94.838  1.00 28.20           O  
ATOM   1417  CG  LEU C  21       4.025 -81.617 -94.410  1.00 28.20           C  
ATOM   1418  CD1 LEU C  21       3.013 -81.620 -93.269  1.00 28.20           C  
ATOM   1419  CD2 LEU C  21       3.337 -81.888 -95.743  1.00 28.20           C  
ATOM   1420  N   ILE C  22       7.137 -78.699 -96.534  1.00 28.89           N  
ATOM   1421  CA  ILE C  22       8.471 -78.497 -97.087  1.00 28.89           C  
ATOM   1422  C   ILE C  22       8.604 -77.066 -97.603  1.00 28.89           C  
ATOM   1423  CB  ILE C  22       8.772 -79.505 -98.219  1.00 28.89           C  
ATOM   1424  O   ILE C  22       9.711 -76.603 -97.890  1.00 28.89           O  
ATOM   1425  CG1 ILE C  22       8.797 -80.935 -97.669  1.00 28.89           C  
ATOM   1426  CG2 ILE C  22      10.095 -79.161 -98.910  1.00 28.89           C  
ATOM   1427  CD1 ILE C  22       8.687 -82.012 -98.739  1.00 28.89           C  
ATOM   1428  N   GLY C  23       7.557 -76.467 -98.326  1.00 24.24           N  
ATOM   1429  CA  GLY C  23       7.948 -76.204 -99.701  1.00 24.24           C  
ATOM   1430  C   GLY C  23       9.021 -75.137 -99.822  1.00 24.24           C  
ATOM   1431  O   GLY C  23       9.300 -74.418 -98.861  1.00 24.24           O  
ATOM   1432  N   VAL C  24       9.192 -74.351-100.924  1.00 25.47           N  
ATOM   1433  CA  VAL C  24      10.274 -73.811-101.740  1.00 25.47           C  
ATOM   1434  C   VAL C  24      10.528 -72.353-101.362  1.00 25.47           C  
ATOM   1435  CB  VAL C  24       9.959 -73.924-103.248  1.00 25.47           C  
ATOM   1436  O   VAL C  24      11.668 -71.962-101.102  1.00 25.47           O  
ATOM   1437  CG1 VAL C  24      11.116 -73.380-104.084  1.00 25.47           C  
ATOM   1438  CG2 VAL C  24       9.660 -75.374-103.623  1.00 25.47           C  
ATOM   1439  N   ARG C  25      10.031 -70.925-101.880  1.00 25.61           N  
ATOM   1440  CA  ARG C  25      10.922 -70.352-102.883  1.00 25.61           C  
ATOM   1441  C   ARG C  25      12.016 -69.514-102.229  1.00 25.61           C  
ATOM   1442  CB  ARG C  25      10.133 -69.499-103.879  1.00 25.61           C  
ATOM   1443  O   ARG C  25      11.875 -69.087-101.081  1.00 25.61           O  
ATOM   1444  CG  ARG C  25       9.691 -70.254-105.122  1.00 25.61           C  
ATOM   1445  CD  ARG C  25       9.119 -69.317-106.177  1.00 25.61           C  
ATOM   1446  NE  ARG C  25       8.846 -70.017-107.429  1.00 25.61           N  
ATOM   1447  NH1 ARG C  25       8.415 -68.102-108.647  1.00 25.61           N  
ATOM   1448  NH2 ARG C  25       8.292 -70.158-109.653  1.00 25.61           N  
ATOM   1449  CZ  ARG C  25       8.518 -69.424-108.573  1.00 25.61           C  
ATOM   1450  N   VAL C  26      13.242 -68.982-103.025  1.00 24.60           N  
ATOM   1451  CA  VAL C  26      14.600 -68.551-103.341  1.00 24.60           C  
ATOM   1452  C   VAL C  26      14.664 -67.026-103.371  1.00 24.60           C  
ATOM   1453  CB  VAL C  26      15.079 -69.131-104.691  1.00 24.60           C  
ATOM   1454  O   VAL C  26      15.605 -66.427-102.843  1.00 24.60           O  
ATOM   1455  CG1 VAL C  26      16.567 -68.851-104.901  1.00 24.60           C  
ATOM   1456  CG2 VAL C  26      14.800 -70.631-104.756  1.00 24.60           C  
ATOM   1457  N   ASP C  27      13.964 -66.109-104.260  1.00 22.83           N  
ATOM   1458  CA  ASP C  27      14.637 -65.278-105.254  1.00 22.83           C  
ATOM   1459  C   ASP C  27      15.071 -63.944-104.650  1.00 22.83           C  
ATOM   1460  CB  ASP C  27      13.726 -65.039-106.459  1.00 22.83           C  
ATOM   1461  O   ASP C  27      14.554 -63.529-103.611  1.00 22.83           O  
ATOM   1462  CG  ASP C  27      14.189 -65.769-107.707  1.00 22.83           C  
ATOM   1463  OD1 ASP C  27      15.366 -66.185-107.769  1.00 22.83           O  
ATOM   1464  OD2 ASP C  27      13.370 -65.929-108.638  1.00 22.83           O  
ATOM   1465  N   VAL C  28      15.701 -62.634-105.601  1.00 22.45           N  
ATOM   1466  CA  VAL C  28      16.689 -61.795-106.271  1.00 22.45           C  
ATOM   1467  C   VAL C  28      16.324 -60.323-106.092  1.00 22.45           C  
ATOM   1468  CB  VAL C  28      16.801 -62.138-107.773  1.00 22.45           C  
ATOM   1469  O   VAL C  28      15.180 -59.996-105.767  1.00 22.45           O  
ATOM   1470  CG1 VAL C  28      17.936 -61.350-108.424  1.00 22.45           C  
ATOM   1471  CG2 VAL C  28      17.011 -63.639-107.963  1.00 22.45           C  
ATOM   1472  N   ASP C  29      16.665 -59.161-107.054  1.00 19.88           N  
ATOM   1473  CA  ASP C  29      17.182 -57.862-107.473  1.00 19.88           C  
ATOM   1474  C   ASP C  29      16.067 -56.822-107.540  1.00 19.88           C  
ATOM   1475  CB  ASP C  29      17.879 -57.974-108.831  1.00 19.88           C  
ATOM   1476  O   ASP C  29      16.333 -55.627-107.687  1.00 19.88           O  
ATOM   1477  CG  ASP C  29      19.379 -58.175-108.714  1.00 19.88           C  
ATOM   1478  OD1 ASP C  29      19.959 -57.836-107.660  1.00 19.88           O  
ATOM   1479  OD2 ASP C  29      19.988 -58.673-109.685  1.00 19.88           O  
ATOM   1480  N   THR C  30      14.889 -56.978-107.827  1.00 18.73           N  
ATOM   1481  CA  THR C  30      14.322 -56.310-108.993  1.00 18.73           C  
ATOM   1482  C   THR C  30      14.070 -54.833-108.701  1.00 18.73           C  
ATOM   1483  CB  THR C  30      13.009 -56.980-109.437  1.00 18.73           C  
ATOM   1484  O   THR C  30      13.898 -54.444-107.544  1.00 18.73           O  
ATOM   1485  CG2 THR C  30      13.277 -58.121-110.413  1.00 18.73           C  
ATOM   1486  OG1 THR C  30      12.332 -57.500-108.287  1.00 18.73           O  
ATOM   1487  N   TYR C  31      13.328 -53.996-109.531  1.00 19.33           N  
ATOM   1488  CA  TYR C  31      13.169 -53.083-110.657  1.00 19.33           C  
ATOM   1489  C   TYR C  31      12.539 -51.769-110.210  1.00 19.33           C  
ATOM   1490  CB  TYR C  31      12.315 -53.725-111.754  1.00 19.33           C  
ATOM   1491  O   TYR C  31      11.938 -51.696-109.136  1.00 19.33           O  
ATOM   1492  CG  TYR C  31      13.115 -54.233-112.928  1.00 19.33           C  
ATOM   1493  CD1 TYR C  31      13.359 -53.422-114.034  1.00 19.33           C  
ATOM   1494  CD2 TYR C  31      13.629 -55.526-112.935  1.00 19.33           C  
ATOM   1495  CE1 TYR C  31      14.095 -53.887-115.119  1.00 19.33           C  
ATOM   1496  CE2 TYR C  31      14.366 -56.001-114.014  1.00 19.33           C  
ATOM   1497  OH  TYR C  31      15.322 -55.641-116.171  1.00 19.33           O  
ATOM   1498  CZ  TYR C  31      14.594 -55.176-115.100  1.00 19.33           C  
ATOM   1499  N   LEU C  32      11.562 -50.939-111.060  1.00 17.96           N  
ATOM   1500  CA  LEU C  32      11.493 -49.863-112.044  1.00 17.96           C  
ATOM   1501  C   LEU C  32      10.835 -48.623-111.448  1.00 17.96           C  
ATOM   1502  CB  LEU C  32      10.721 -50.319-113.284  1.00 17.96           C  
ATOM   1503  O   LEU C  32      10.205 -48.697-110.390  1.00 17.96           O  
ATOM   1504  CG  LEU C  32      11.504 -51.149-114.303  1.00 17.96           C  
ATOM   1505  CD1 LEU C  32      10.549 -51.971-115.163  1.00 17.96           C  
ATOM   1506  CD2 LEU C  32      12.373 -50.247-115.173  1.00 17.96           C  
ATOM   1507  N   THR C  33      10.072 -47.726-112.264  1.00 17.83           N  
ATOM   1508  CA  THR C  33       9.834 -46.513-113.039  1.00 17.83           C  
ATOM   1509  C   THR C  33       8.656 -45.729-112.468  1.00 17.83           C  
ATOM   1510  CB  THR C  33       9.566 -46.840-114.520  1.00 17.83           C  
ATOM   1511  O   THR C  33       8.407 -44.591-112.871  1.00 17.83           O  
ATOM   1512  CG2 THR C  33      10.844 -46.736-115.346  1.00 17.83           C  
ATOM   1513  OG1 THR C  33       9.051 -48.173-114.623  1.00 17.83           O  
ATOM   1514  N   SER C  34       7.696 -46.044-111.715  1.00 17.76           N  
ATOM   1515  CA  SER C  34       6.439 -45.828-112.423  1.00 17.76           C  
ATOM   1516  C   SER C  34       6.008 -44.367-112.350  1.00 17.76           C  
ATOM   1517  CB  SER C  34       5.339 -46.722-111.849  1.00 17.76           C  
ATOM   1518  O   SER C  34       6.464 -43.622-111.480  1.00 17.76           O  
ATOM   1519  OG  SER C  34       5.156 -46.469-110.466  1.00 17.76           O  
ATOM   1520  N   GLN C  35       4.682 -43.865-112.629  1.00 17.13           N  
ATOM   1521  CA  GLN C  35       3.812 -43.178-113.577  1.00 17.13           C  
ATOM   1522  C   GLN C  35       3.242 -41.897-112.974  1.00 17.13           C  
ATOM   1523  CB  GLN C  35       2.675 -44.097-114.026  1.00 17.13           C  
ATOM   1524  O   GLN C  35       3.295 -40.834-113.596  1.00 17.13           O  
ATOM   1525  CG  GLN C  35       2.992 -44.900-115.281  1.00 17.13           C  
ATOM   1526  CD  GLN C  35       1.762 -45.544-115.892  1.00 17.13           C  
ATOM   1527  NE2 GLN C  35       1.923 -46.125-117.077  1.00 17.13           N  
ATOM   1528  OE1 GLN C  35       0.676 -45.521-115.304  1.00 17.13           O  
ATOM   1529  N   LEU C  36       2.057 -41.660-112.303  1.00 17.18           N  
ATOM   1530  CA  LEU C  36       0.951 -41.167-113.117  1.00 17.18           C  
ATOM   1531  C   LEU C  36       0.752 -39.669-112.913  1.00 17.18           C  
ATOM   1532  CB  LEU C  36      -0.340 -41.917-112.778  1.00 17.18           C  
ATOM   1533  O   LEU C  36       1.221 -39.105-111.922  1.00 17.18           O  
ATOM   1534  CG  LEU C  36      -0.582 -43.225-113.533  1.00 17.18           C  
ATOM   1535  CD1 LEU C  36      -1.354 -44.206-112.657  1.00 17.18           C  
ATOM   1536  CD2 LEU C  36      -1.330 -42.960-114.835  1.00 17.18           C  
ATOM   1537  N   PRO C  37      -0.422 -38.954-113.456  1.00 20.52           N  
ATOM   1538  CA  PRO C  37      -1.052 -37.890-114.243  1.00 20.52           C  
ATOM   1539  C   PRO C  37      -1.641 -36.783-113.372  1.00 20.52           C  
ATOM   1540  CB  PRO C  37      -2.153 -38.625-115.011  1.00 20.52           C  
ATOM   1541  O   PRO C  37      -1.305 -35.609-113.549  1.00 20.52           O  
ATOM   1542  CG  PRO C  37      -2.121 -40.022-114.483  1.00 20.52           C  
ATOM   1543  CD  PRO C  37      -1.056 -40.109-113.427  1.00 20.52           C  
ATOM   1544  N   PRO C  38      -3.132 -36.586-113.141  1.00 20.23           N  
ATOM   1545  CA  PRO C  38      -4.207 -35.757-113.691  1.00 20.23           C  
ATOM   1546  C   PRO C  38      -4.688 -34.689-112.712  1.00 20.23           C  
ATOM   1547  CB  PRO C  38      -5.318 -36.769-113.984  1.00 20.23           C  
ATOM   1548  O   PRO C  38      -4.385 -34.758-111.518  1.00 20.23           O  
ATOM   1549  CG  PRO C  38      -4.912 -38.006-113.250  1.00 20.23           C  
ATOM   1550  CD  PRO C  38      -3.544 -37.788-112.670  1.00 20.23           C  
ATOM   1551  N   LEU C  39      -5.935 -34.074-112.961  1.00 19.27           N  
ATOM   1552  CA  LEU C  39      -6.866 -33.013-113.329  1.00 19.27           C  
ATOM   1553  C   LEU C  39      -7.759 -32.641-112.149  1.00 19.27           C  
ATOM   1554  CB  LEU C  39      -7.728 -33.445-114.518  1.00 19.27           C  
ATOM   1555  O   LEU C  39      -7.938 -31.458-111.851  1.00 19.27           O  
ATOM   1556  CG  LEU C  39      -7.497 -32.693-115.830  1.00 19.27           C  
ATOM   1557  CD1 LEU C  39      -7.416 -33.673-116.996  1.00 19.27           C  
ATOM   1558  CD2 LEU C  39      -8.603 -31.670-116.062  1.00 19.27           C  
ATOM   1559  N   ARG C  40      -8.744 -33.382-111.756  1.00 17.27           N  
ATOM   1560  CA  ARG C  40     -10.142 -33.044-112.000  1.00 17.27           C  
ATOM   1561  C   ARG C  40     -10.685 -32.133-110.904  1.00 17.27           C  
ATOM   1562  CB  ARG C  40     -10.993 -34.312-112.097  1.00 17.27           C  
ATOM   1563  O   ARG C  40     -11.328 -31.122-111.191  1.00 17.27           O  
ATOM   1564  CG  ARG C  40     -12.200 -34.175-113.011  1.00 17.27           C  
ATOM   1565  CD  ARG C  40     -12.981 -35.478-113.114  1.00 17.27           C  
ATOM   1566  NE  ARG C  40     -14.127 -35.351-114.010  1.00 17.27           N  
ATOM   1567  NH1 ARG C  40     -14.964 -37.460-113.574  1.00 17.27           N  
ATOM   1568  NH2 ARG C  40     -16.044 -36.074-115.046  1.00 17.27           N  
ATOM   1569  CZ  ARG C  40     -15.042 -36.295-114.208  1.00 17.27           C  
ATOM   1570  N   GLU C  41     -11.649 -32.461-110.103  1.00 19.50           N  
ATOM   1571  CA  GLU C  41     -13.078 -32.222-110.283  1.00 19.50           C  
ATOM   1572  C   GLU C  41     -13.553 -31.047-109.433  1.00 19.50           C  
ATOM   1573  CB  GLU C  41     -13.881 -33.479-109.938  1.00 19.50           C  
ATOM   1574  O   GLU C  41     -12.905 -30.684-108.448  1.00 19.50           O  
ATOM   1575  CG  GLU C  41     -14.683 -34.036-111.106  1.00 19.50           C  
ATOM   1576  CD  GLU C  41     -15.389 -35.342-110.780  1.00 19.50           C  
ATOM   1577  OE1 GLU C  41     -16.032 -35.926-111.681  1.00 19.50           O  
ATOM   1578  OE2 GLU C  41     -15.300 -35.785-109.612  1.00 19.50           O  
ATOM   1579  N   ILE C  42     -14.831 -30.941-108.908  1.00 18.76           N  
ATOM   1580  CA  ILE C  42     -16.126 -30.342-109.212  1.00 18.76           C  
ATOM   1581  C   ILE C  42     -16.416 -29.213-108.226  1.00 18.76           C  
ATOM   1582  CB  ILE C  42     -17.258 -31.393-109.172  1.00 18.76           C  
ATOM   1583  O   ILE C  42     -15.851 -29.176-107.130  1.00 18.76           O  
ATOM   1584  CG1 ILE C  42     -17.130 -32.361-110.354  1.00 18.76           C  
ATOM   1585  CG2 ILE C  42     -18.629 -30.710-109.169  1.00 18.76           C  
ATOM   1586  CD1 ILE C  42     -17.979 -33.617-110.219  1.00 18.76           C  
ATOM   1587  N   ILE C  43     -17.752 -28.950-107.734  1.00 20.06           N  
ATOM   1588  CA  ILE C  43     -18.908 -28.100-107.996  1.00 20.06           C  
ATOM   1589  C   ILE C  43     -19.188 -27.221-106.779  1.00 20.06           C  
ATOM   1590  CB  ILE C  43     -20.157 -28.937-108.352  1.00 20.06           C  
ATOM   1591  O   ILE C  43     -19.364 -26.007-106.909  1.00 20.06           O  
ATOM   1592  CG1 ILE C  43     -19.873 -29.831-109.565  1.00 20.06           C  
ATOM   1593  CG2 ILE C  43     -21.361 -28.027-108.611  1.00 20.06           C  
ATOM   1594  CD1 ILE C  43     -20.955 -30.866-109.838  1.00 20.06           C  
ATOM   1595  N   LEU C  44     -19.843 -27.522-105.593  1.00 18.61           N  
ATOM   1596  CA  LEU C  44     -21.270 -27.259-105.446  1.00 18.61           C  
ATOM   1597  C   LEU C  44     -21.508 -25.966-104.673  1.00 18.61           C  
ATOM   1598  CB  LEU C  44     -21.960 -28.426-104.735  1.00 18.61           C  
ATOM   1599  O   LEU C  44     -20.604 -25.464-104.000  1.00 18.61           O  
ATOM   1600  CG  LEU C  44     -22.717 -29.411-105.627  1.00 18.61           C  
ATOM   1601  CD1 LEU C  44     -22.545 -30.835-105.108  1.00 18.61           C  
ATOM   1602  CD2 LEU C  44     -24.193 -29.039-105.703  1.00 18.61           C  
ATOM   1603  N   GLY C  45     -22.648 -25.769-103.740  1.00 20.91           N  
ATOM   1604  CA  GLY C  45     -23.902 -25.034-103.712  1.00 20.91           C  
ATOM   1605  C   GLY C  45     -23.865 -23.825-102.796  1.00 20.91           C  
ATOM   1606  O   GLY C  45     -22.995 -23.723-101.928  1.00 20.91           O  
ATOM   1607  N   PRO C  46     -24.690 -22.756-103.032  1.00 22.92           N  
ATOM   1608  CA  PRO C  46     -24.774 -21.317-102.772  1.00 22.92           C  
ATOM   1609  C   PRO C  46     -25.347 -21.000-101.393  1.00 22.92           C  
ATOM   1610  CB  PRO C  46     -25.703 -20.812-103.879  1.00 22.92           C  
ATOM   1611  O   PRO C  46     -25.752 -19.863-101.135  1.00 22.92           O  
ATOM   1612  CG  PRO C  46     -26.390 -22.038-104.390  1.00 22.92           C  
ATOM   1613  CD  PRO C  46     -25.740 -23.242-103.771  1.00 22.92           C  
ATOM   1614  N   SER C  47     -24.880 -21.276-100.397  1.00 16.00           N  
ATOM   1615  CA  SER C  47     -25.845 -21.391 -99.308  1.00 16.00           C  
ATOM   1616  C   SER C  47     -26.403 -20.026 -98.918  1.00 16.00           C  
ATOM   1617  CB  SER C  47     -25.201 -22.054 -98.089  1.00 16.00           C  
ATOM   1618  O   SER C  47     -25.739 -19.003 -99.097  1.00 16.00           O  
ATOM   1619  OG  SER C  47     -24.457 -21.111 -97.338  1.00 16.00           O  
ATOM   1620  N   SER C  48     -27.390 -19.690 -98.006  1.00 17.14           N  
ATOM   1621  CA  SER C  48     -28.705 -19.065 -97.899  1.00 17.14           C  
ATOM   1622  C   SER C  48     -28.603 -17.662 -97.309  1.00 17.14           C  
ATOM   1623  CB  SER C  48     -29.637 -19.921 -97.041  1.00 17.14           C  
ATOM   1624  O   SER C  48     -27.561 -17.283 -96.771  1.00 17.14           O  
ATOM   1625  OG  SER C  48     -29.356 -21.299 -97.214  1.00 17.14           O  
ATOM   1626  N   ALA C  49     -29.516 -17.023 -96.137  1.00 16.73           N  
ATOM   1627  CA  ALA C  49     -30.673 -16.144 -95.991  1.00 16.73           C  
ATOM   1628  C   ALA C  49     -30.365 -14.983 -95.049  1.00 16.73           C  
ATOM   1629  CB  ALA C  49     -31.879 -16.931 -95.484  1.00 16.73           C  
ATOM   1630  O   ALA C  49     -30.643 -13.825 -95.370  1.00 16.73           O  
ATOM   1631  N   TYR C  50     -30.139 -14.846 -93.628  1.00 14.29           N  
ATOM   1632  CA  TYR C  50     -31.254 -14.414 -92.792  1.00 14.29           C  
ATOM   1633  C   TYR C  50     -31.064 -12.973 -92.333  1.00 14.29           C  
ATOM   1634  CB  TYR C  50     -31.403 -15.334 -91.576  1.00 14.29           C  
ATOM   1635  O   TYR C  50     -29.967 -12.420 -92.440  1.00 14.29           O  
ATOM   1636  CG  TYR C  50     -32.489 -16.370 -91.730  1.00 14.29           C  
ATOM   1637  CD1 TYR C  50     -33.796 -16.103 -91.327  1.00 14.29           C  
ATOM   1638  CD2 TYR C  50     -32.212 -17.619 -92.276  1.00 14.29           C  
ATOM   1639  CE1 TYR C  50     -34.800 -17.056 -91.464  1.00 14.29           C  
ATOM   1640  CE2 TYR C  50     -33.208 -18.579 -92.418  1.00 14.29           C  
ATOM   1641  OH  TYR C  50     -35.487 -19.236 -92.148  1.00 14.29           O  
ATOM   1642  CZ  TYR C  50     -34.497 -18.289 -92.010  1.00 14.29           C  
ATOM   1643  N   THR C  51     -30.735 -12.428 -90.803  1.00 13.60           N  
ATOM   1644  CA  THR C  51     -31.739 -12.042 -89.817  1.00 13.60           C  
ATOM   1645  C   THR C  51     -31.561 -10.584 -89.406  1.00 13.60           C  
ATOM   1646  CB  THR C  51     -31.671 -12.942 -88.569  1.00 13.60           C  
ATOM   1647  O   THR C  51     -30.502  -9.994 -89.633  1.00 13.60           O  
ATOM   1648  CG2 THR C  51     -32.325 -14.295 -88.830  1.00 13.60           C  
ATOM   1649  OG1 THR C  51     -30.300 -13.148 -88.210  1.00 13.60           O  
ATOM   1650  N   GLN C  52     -31.023  -9.818 -87.982  1.00 15.26           N  
ATOM   1651  CA  GLN C  52     -32.005  -9.497 -86.952  1.00 15.26           C  
ATOM   1652  C   GLN C  52     -32.045  -7.997 -86.677  1.00 15.26           C  
ATOM   1653  CB  GLN C  52     -31.698 -10.259 -85.661  1.00 15.26           C  
ATOM   1654  O   GLN C  52     -31.113  -7.271 -87.031  1.00 15.26           O  
ATOM   1655  CG  GLN C  52     -32.917 -10.486 -84.777  1.00 15.26           C  
ATOM   1656  CD  GLN C  52     -33.111 -11.945 -84.409  1.00 15.26           C  
ATOM   1657  NE2 GLN C  52     -34.223 -12.247 -83.747  1.00 15.26           N  
ATOM   1658  OE1 GLN C  52     -32.269 -12.794 -84.717  1.00 15.26           O  
ATOM   1659  N   THR C  53     -31.675  -7.209 -85.166  1.00 14.56           N  
ATOM   1660  CA  THR C  53     -32.678  -6.699 -84.238  1.00 14.56           C  
ATOM   1661  C   THR C  53     -32.570  -5.183 -84.104  1.00 14.56           C  
ATOM   1662  CB  THR C  53     -32.538  -7.350 -82.849  1.00 14.56           C  
ATOM   1663  O   THR C  53     -31.572  -4.588 -84.517  1.00 14.56           O  
ATOM   1664  CG2 THR C  53     -33.099  -8.769 -82.848  1.00 14.56           C  
ATOM   1665  OG1 THR C  53     -31.152  -7.396 -82.487  1.00 14.56           O  
ATOM   1666  N   GLN C  54     -32.257  -4.248 -82.429  1.00 16.30           N  
ATOM   1667  CA  GLN C  54     -33.218  -3.585 -81.554  1.00 16.30           C  
ATOM   1668  C   GLN C  54     -32.833  -2.127 -81.319  1.00 16.30           C  
ATOM   1669  CB  GLN C  54     -33.327  -4.321 -80.218  1.00 16.30           C  
ATOM   1670  O   GLN C  54     -31.696  -1.729 -81.583  1.00 16.30           O  
ATOM   1671  CG  GLN C  54     -34.608  -5.130 -80.064  1.00 16.30           C  
ATOM   1672  CD  GLN C  54     -34.614  -5.985 -78.811  1.00 16.30           C  
ATOM   1673  NE2 GLN C  54     -35.580  -6.893 -78.718  1.00 16.30           N  
ATOM   1674  OE1 GLN C  54     -33.758  -5.833 -77.934  1.00 16.30           O  
ATOM   1675  N   PHE C  55     -32.481  -1.235 -79.579  1.00 17.01           N  
ATOM   1676  CA  PHE C  55     -33.442  -0.483 -78.781  1.00 17.01           C  
ATOM   1677  C   PHE C  55     -32.974   0.953 -78.581  1.00 17.01           C  
ATOM   1678  CB  PHE C  55     -33.661  -1.158 -77.424  1.00 17.01           C  
ATOM   1679  O   PHE C  55     -31.820   1.281 -78.866  1.00 17.01           O  
ATOM   1680  CG  PHE C  55     -34.580  -2.349 -77.479  1.00 17.01           C  
ATOM   1681  CD1 PHE C  55     -35.958  -2.184 -77.413  1.00 17.01           C  
ATOM   1682  CD2 PHE C  55     -34.066  -3.633 -77.598  1.00 17.01           C  
ATOM   1683  CE1 PHE C  55     -36.811  -3.284 -77.464  1.00 17.01           C  
ATOM   1684  CE2 PHE C  55     -34.912  -4.737 -77.649  1.00 17.01           C  
ATOM   1685  CZ  PHE C  55     -36.284  -4.560 -77.581  1.00 17.01           C  
ATOM   1686  N   HIS C  56     -32.612   1.625 -76.814  1.00 16.35           N  
ATOM   1687  CA  HIS C  56     -33.347   2.602 -76.018  1.00 16.35           C  
ATOM   1688  C   HIS C  56     -32.499   3.839 -75.742  1.00 16.35           C  
ATOM   1689  CB  HIS C  56     -33.812   1.979 -74.701  1.00 16.35           C  
ATOM   1690  O   HIS C  56     -31.330   3.724 -75.367  1.00 16.35           O  
ATOM   1691  CG  HIS C  56     -35.014   1.100 -74.844  1.00 16.35           C  
ATOM   1692  CD2 HIS C  56     -35.190  -0.216 -74.583  1.00 16.35           C  
ATOM   1693  ND1 HIS C  56     -36.224   1.566 -75.311  1.00 16.35           N  
ATOM   1694  CE1 HIS C  56     -37.095   0.570 -75.330  1.00 16.35           C  
ATOM   1695  NE2 HIS C  56     -36.492  -0.522 -74.893  1.00 16.35           N  
ATOM   1696  N   ASN C  57     -33.002   5.268 -75.540  1.00 23.11           N  
ATOM   1697  CA  ASN C  57     -32.577   6.663 -75.563  1.00 23.11           C  
ATOM   1698  C   ASN C  57     -32.562   7.269 -74.162  1.00 23.11           C  
ATOM   1699  CB  ASN C  57     -33.480   7.484 -76.487  1.00 23.11           C  
ATOM   1700  O   ASN C  57     -32.737   8.478 -74.002  1.00 23.11           O  
ATOM   1701  CG  ASN C  57     -32.962   7.539 -77.911  1.00 23.11           C  
ATOM   1702  ND2 ASN C  57     -33.833   7.904 -78.844  1.00 23.11           N  
ATOM   1703  OD1 ASN C  57     -31.790   7.255 -78.170  1.00 23.11           O  
ATOM   1704  N   LEU C  58     -32.272   6.766 -72.878  1.00 15.42           N  
ATOM   1705  CA  LEU C  58     -33.053   7.344 -71.790  1.00 15.42           C  
ATOM   1706  C   LEU C  58     -32.384   8.604 -71.251  1.00 15.42           C  
ATOM   1707  CB  LEU C  58     -33.237   6.326 -70.662  1.00 15.42           C  
ATOM   1708  O   LEU C  58     -31.187   8.813 -71.458  1.00 15.42           O  
ATOM   1709  CG  LEU C  58     -34.632   5.714 -70.521  1.00 15.42           C  
ATOM   1710  CD1 LEU C  58     -34.556   4.195 -70.627  1.00 15.42           C  
ATOM   1711  CD2 LEU C  58     -35.269   6.133 -69.201  1.00 15.42           C  
ATOM   1712  N   ARG C  59     -32.368   9.002 -69.428  1.00 16.98           N  
ATOM   1713  CA  ARG C  59     -33.155   9.878 -68.566  1.00 16.98           C  
ATOM   1714  C   ARG C  59     -32.260  10.867 -67.826  1.00 16.98           C  
ATOM   1715  CB  ARG C  59     -33.968   9.056 -67.564  1.00 16.98           C  
ATOM   1716  O   ARG C  59     -31.084  10.588 -67.585  1.00 16.98           O  
ATOM   1717  CG  ARG C  59     -35.464   9.059 -67.834  1.00 16.98           C  
ATOM   1718  CD  ARG C  59     -36.225   8.230 -66.808  1.00 16.98           C  
ATOM   1719  NE  ARG C  59     -37.626   8.633 -66.722  1.00 16.98           N  
ATOM   1720  NH1 ARG C  59     -38.329   6.707 -65.659  1.00 16.98           N  
ATOM   1721  NH2 ARG C  59     -39.834   8.364 -66.152  1.00 16.98           N  
ATOM   1722  CZ  ARG C  59     -38.593   7.900 -66.178  1.00 16.98           C  
ATOM   1723  N   ASN C  60     -32.755  11.963 -66.682  1.00 20.12           N  
ATOM   1724  CA  ASN C  60     -32.850  13.365 -66.289  1.00 20.12           C  
ATOM   1725  C   ASN C  60     -32.128  13.628 -64.970  1.00 20.12           C  
ATOM   1726  CB  ASN C  60     -34.314  13.796 -66.188  1.00 20.12           C  
ATOM   1727  O   ASN C  60     -31.610  14.724 -64.749  1.00 20.12           O  
ATOM   1728  CG  ASN C  60     -34.835  14.402 -67.476  1.00 20.12           C  
ATOM   1729  ND2 ASN C  60     -36.151  14.550 -67.573  1.00 20.12           N  
ATOM   1730  OD1 ASN C  60     -34.061  14.734 -68.378  1.00 20.12           O  
ATOM   1731  N   THR C  61     -32.160  13.099 -63.561  1.00 16.77           N  
ATOM   1732  CA  THR C  61     -32.945  13.739 -62.512  1.00 16.77           C  
ATOM   1733  C   THR C  61     -32.037  14.450 -61.513  1.00 16.77           C  
ATOM   1734  CB  THR C  61     -33.826  12.716 -61.771  1.00 16.77           C  
ATOM   1735  O   THR C  61     -32.262  15.616 -61.182  1.00 16.77           O  
ATOM   1736  CG2 THR C  61     -35.115  12.441 -62.538  1.00 16.77           C  
ATOM   1737  OG1 THR C  61     -33.101  11.489 -61.622  1.00 16.77           O  
ATOM   1738  N   LEU C  62     -31.424  14.110 -60.033  1.00 15.39           N  
ATOM   1739  CA  LEU C  62     -32.093  14.396 -58.769  1.00 15.39           C  
ATOM   1740  C   LEU C  62     -31.266  15.357 -57.921  1.00 15.39           C  
ATOM   1741  CB  LEU C  62     -32.346  13.102 -57.992  1.00 15.39           C  
ATOM   1742  O   LEU C  62     -30.044  15.430 -58.071  1.00 15.39           O  
ATOM   1743  CG  LEU C  62     -33.752  12.921 -57.416  1.00 15.39           C  
ATOM   1744  CD1 LEU C  62     -34.515  11.862 -58.204  1.00 15.39           C  
ATOM   1745  CD2 LEU C  62     -33.681  12.548 -55.939  1.00 15.39           C  
ATOM   1746  N   ASP C  63     -31.297  15.526 -56.148  1.00 17.99           N  
ATOM   1747  CA  ASP C  63     -31.835  16.425 -55.132  1.00 17.99           C  
ATOM   1748  C   ASP C  63     -30.761  16.813 -54.117  1.00 17.99           C  
ATOM   1749  CB  ASP C  63     -33.024  15.778 -54.418  1.00 17.99           C  
ATOM   1750  O   ASP C  63     -30.612  17.990 -53.782  1.00 17.99           O  
ATOM   1751  CG  ASP C  63     -34.337  16.492 -54.688  1.00 17.99           C  
ATOM   1752  OD1 ASP C  63     -34.325  17.581 -55.301  1.00 17.99           O  
ATOM   1753  OD2 ASP C  63     -35.393  15.960 -54.283  1.00 17.99           O  
ATOM   1754  N   GLY C  64     -30.192  16.240 -52.739  1.00 18.03           N  
ATOM   1755  CA  GLY C  64     -30.655  16.443 -51.376  1.00 18.03           C  
ATOM   1756  C   GLY C  64     -29.639  17.152 -50.500  1.00 18.03           C  
ATOM   1757  O   GLY C  64     -29.964  18.138 -49.837  1.00 18.03           O  
ATOM   1758  N   TYR C  65     -28.447  16.663 -49.458  1.00 17.57           N  
ATOM   1759  CA  TYR C  65     -28.517  16.473 -48.013  1.00 17.57           C  
ATOM   1760  C   TYR C  65     -27.653  17.497 -47.286  1.00 17.57           C  
ATOM   1761  CB  TYR C  65     -28.077  15.056 -47.636  1.00 17.57           C  
ATOM   1762  O   TYR C  65     -26.477  17.671 -47.615  1.00 17.57           O  
ATOM   1763  CG  TYR C  65     -29.188  14.037 -47.704  1.00 17.57           C  
ATOM   1764  CD1 TYR C  65     -30.033  13.826 -46.617  1.00 17.57           C  
ATOM   1765  CD2 TYR C  65     -29.395  13.283 -48.854  1.00 17.57           C  
ATOM   1766  CE1 TYR C  65     -31.058  12.886 -46.674  1.00 17.57           C  
ATOM   1767  CE2 TYR C  65     -30.416  12.340 -48.922  1.00 17.57           C  
ATOM   1768  OH  TYR C  65     -32.254  11.219 -47.891  1.00 17.57           O  
ATOM   1769  CZ  TYR C  65     -31.241  12.150 -47.829  1.00 17.57           C  
ATOM   1770  N   GLY C  66     -27.951  18.292 -45.955  1.00 22.91           N  
ATOM   1771  CA  GLY C  66     -27.784  19.615 -45.375  1.00 22.91           C  
ATOM   1772  C   GLY C  66     -26.837  19.633 -44.190  1.00 22.91           C  
ATOM   1773  O   GLY C  66     -26.174  20.640 -43.934  1.00 22.91           O  
ATOM   1774  N   ILE C  67     -26.583  18.804 -43.029  1.00 19.15           N  
ATOM   1775  CA  ILE C  67     -26.787  19.262 -41.659  1.00 19.15           C  
ATOM   1776  C   ILE C  67     -25.483  19.831 -41.106  1.00 19.15           C  
ATOM   1777  CB  ILE C  67     -27.301  18.121 -40.752  1.00 19.15           C  
ATOM   1778  O   ILE C  67     -24.396  19.471 -41.565  1.00 19.15           O  
ATOM   1779  CG1 ILE C  67     -28.505  17.426 -41.399  1.00 19.15           C  
ATOM   1780  CG2 ILE C  67     -27.659  18.655 -39.362  1.00 19.15           C  
ATOM   1781  CD1 ILE C  67     -28.891  16.112 -40.735  1.00 19.15           C  
ATOM   1782  N   HIS C  68     -25.234  20.169 -39.461  1.00 22.99           N  
ATOM   1783  CA  HIS C  68     -24.978  21.372 -38.678  1.00 22.99           C  
ATOM   1784  C   HIS C  68     -23.709  21.227 -37.844  1.00 22.99           C  
ATOM   1785  CB  HIS C  68     -26.169  21.684 -37.770  1.00 22.99           C  
ATOM   1786  O   HIS C  68     -22.957  22.190 -37.677  1.00 22.99           O  
ATOM   1787  CG  HIS C  68     -26.274  23.127 -37.392  1.00 22.99           C  
ATOM   1788  CD2 HIS C  68     -27.087  24.109 -37.848  1.00 22.99           C  
ATOM   1789  ND1 HIS C  68     -25.470  23.706 -36.434  1.00 22.99           N  
ATOM   1790  CE1 HIS C  68     -25.787  24.984 -36.316  1.00 22.99           C  
ATOM   1791  NE2 HIS C  68     -26.765  25.254 -37.163  1.00 22.99           N  
ATOM   1792  N   PRO C  69     -23.277  20.183 -37.007  1.00 19.99           N  
ATOM   1793  CA  PRO C  69     -23.006  20.093 -35.571  1.00 19.99           C  
ATOM   1794  C   PRO C  69     -21.606  20.581 -35.204  1.00 19.99           C  
ATOM   1795  CB  PRO C  69     -23.158  18.599 -35.275  1.00 19.99           C  
ATOM   1796  O   PRO C  69     -20.623  20.177 -35.830  1.00 19.99           O  
ATOM   1797  CG  PRO C  69     -23.025  17.931 -36.606  1.00 19.99           C  
ATOM   1798  CD  PRO C  69     -23.066  18.985 -37.675  1.00 19.99           C  
ATOM   1799  N   LYS C  70     -21.244  21.607 -34.207  1.00 24.23           N  
ATOM   1800  CA  LYS C  70     -20.403  22.765 -33.920  1.00 24.23           C  
ATOM   1801  C   LYS C  70     -19.212  22.377 -33.048  1.00 24.23           C  
ATOM   1802  CB  LYS C  70     -21.216  23.865 -33.236  1.00 24.23           C  
ATOM   1803  O   LYS C  70     -18.067  22.701 -33.372  1.00 24.23           O  
ATOM   1804  CG  LYS C  70     -21.861  24.849 -34.201  1.00 24.23           C  
ATOM   1805  CD  LYS C  70     -22.582  25.968 -33.459  1.00 24.23           C  
ATOM   1806  CE  LYS C  70     -23.218  26.960 -34.424  1.00 24.23           C  
ATOM   1807  NZ  LYS C  70     -24.043  27.978 -33.707  1.00 24.23           N  
ATOM   1808  N   SER C  71     -19.148  22.318 -31.550  1.00 23.95           N  
ATOM   1809  CA  SER C  71     -18.525  23.257 -30.622  1.00 23.95           C  
ATOM   1810  C   SER C  71     -17.276  22.657 -29.986  1.00 23.95           C  
ATOM   1811  CB  SER C  71     -19.515  23.670 -29.532  1.00 23.95           C  
ATOM   1812  O   SER C  71     -16.546  23.346 -29.270  1.00 23.95           O  
ATOM   1813  OG  SER C  71     -19.852  22.563 -28.713  1.00 23.95           O  
ATOM   1814  N   ILE C  72     -16.852  21.495 -29.829  1.00 23.50           N  
ATOM   1815  CA  ILE C  72     -16.539  20.852 -28.558  1.00 23.50           C  
ATOM   1816  C   ILE C  72     -15.126  21.233 -28.121  1.00 23.50           C  
ATOM   1817  CB  ILE C  72     -16.673  19.315 -28.654  1.00 23.50           C  
ATOM   1818  O   ILE C  72     -14.160  21.008 -28.854  1.00 23.50           O  
ATOM   1819  CG1 ILE C  72     -18.114  18.927 -29.005  1.00 23.50           C  
ATOM   1820  CG2 ILE C  72     -16.230  18.651 -27.347  1.00 23.50           C  
ATOM   1821  CD1 ILE C  72     -18.266  17.494 -29.497  1.00 23.50           C  
ATOM   1822  N   ASP C  73     -14.949  22.091 -27.034  1.00 26.40           N  
ATOM   1823  CA  ASP C  73     -13.964  23.009 -26.468  1.00 26.40           C  
ATOM   1824  C   ASP C  73     -12.856  22.247 -25.745  1.00 26.40           C  
ATOM   1825  CB  ASP C  73     -14.637  23.995 -25.511  1.00 26.40           C  
ATOM   1826  O   ASP C  73     -11.912  22.853 -25.232  1.00 26.40           O  
ATOM   1827  CG  ASP C  73     -14.621  25.424 -26.024  1.00 26.40           C  
ATOM   1828  OD1 ASP C  73     -13.837  25.732 -26.948  1.00 26.40           O  
ATOM   1829  OD2 ASP C  73     -15.397  26.250 -25.498  1.00 26.40           O  
ATOM   1830  N   LEU C  74     -12.924  21.045 -25.373  1.00 19.48           N  
ATOM   1831  CA  LEU C  74     -12.587  20.667 -24.004  1.00 19.48           C  
ATOM   1832  C   LEU C  74     -11.077  20.681 -23.792  1.00 19.48           C  
ATOM   1833  CB  LEU C  74     -13.147  19.280 -23.678  1.00 19.48           C  
ATOM   1834  O   LEU C  74     -10.605  20.606 -22.656  1.00 19.48           O  
ATOM   1835  CG  LEU C  74     -13.806  19.120 -22.307  1.00 19.48           C  
ATOM   1836  CD1 LEU C  74     -15.322  19.228 -22.432  1.00 19.48           C  
ATOM   1837  CD2 LEU C  74     -13.409  17.791 -21.674  1.00 19.48           C  
ATOM   1838  N   ASP C  75     -10.288  20.522 -24.749  1.00 22.19           N  
ATOM   1839  CA  ASP C  75      -9.083  19.780 -24.391  1.00 22.19           C  
ATOM   1840  C   ASP C  75      -8.121  20.649 -23.585  1.00 22.19           C  
ATOM   1841  CB  ASP C  75      -8.387  19.250 -25.646  1.00 22.19           C  
ATOM   1842  O   ASP C  75      -7.595  21.640 -24.096  1.00 22.19           O  
ATOM   1843  CG  ASP C  75      -8.864  17.866 -26.050  1.00 22.19           C  
ATOM   1844  OD1 ASP C  75      -9.469  17.162 -25.213  1.00 22.19           O  
ATOM   1845  OD2 ASP C  75      -8.630  17.475 -27.214  1.00 22.19           O  
ATOM   1846  N   ASN C  76      -8.338  20.921 -22.315  1.00 22.30           N  
ATOM   1847  CA  ASN C  76      -7.699  21.780 -21.324  1.00 22.30           C  
ATOM   1848  C   ASN C  76      -6.195  21.528 -21.250  1.00 22.30           C  
ATOM   1849  CB  ASN C  76      -8.339  21.581 -19.948  1.00 22.30           C  
ATOM   1850  O   ASN C  76      -5.401  22.468 -21.302  1.00 22.30           O  
ATOM   1851  CG  ASN C  76      -9.457  22.568 -19.676  1.00 22.30           C  
ATOM   1852  ND2 ASN C  76     -10.143  22.392 -18.553  1.00 22.30           N  
ATOM   1853  OD1 ASN C  76      -9.702  23.481 -20.470  1.00 22.30           O  
ATOM   1854  N   TYR C  77      -5.814  20.642 -20.242  1.00 21.27           N  
ATOM   1855  CA  TYR C  77      -5.018  20.887 -19.044  1.00 21.27           C  
ATOM   1856  C   TYR C  77      -3.542  20.615 -19.304  1.00 21.27           C  
ATOM   1857  CB  TYR C  77      -5.512  20.019 -17.883  1.00 21.27           C  
ATOM   1858  O   TYR C  77      -2.673  21.156 -18.615  1.00 21.27           O  
ATOM   1859  CG  TYR C  77      -5.444  20.705 -16.540  1.00 21.27           C  
ATOM   1860  CD1 TYR C  77      -4.340  20.539 -15.707  1.00 21.27           C  
ATOM   1861  CD2 TYR C  77      -6.483  21.518 -16.101  1.00 21.27           C  
ATOM   1862  CE1 TYR C  77      -4.273  21.167 -14.468  1.00 21.27           C  
ATOM   1863  CE2 TYR C  77      -6.427  22.152 -14.864  1.00 21.27           C  
ATOM   1864  OH  TYR C  77      -5.259  22.595 -12.830  1.00 21.27           O  
ATOM   1865  CZ  TYR C  77      -5.319  21.971 -14.056  1.00 21.27           C  
ATOM   1866  N   PHE C  78      -3.120  19.693 -20.129  1.00 18.87           N  
ATOM   1867  CA  PHE C  78      -1.925  18.998 -19.665  1.00 18.87           C  
ATOM   1868  C   PHE C  78      -0.762  19.970 -19.505  1.00 18.87           C  
ATOM   1869  CB  PHE C  78      -1.543  17.876 -20.635  1.00 18.87           C  
ATOM   1870  O   PHE C  78      -0.679  20.970 -20.221  1.00 18.87           O  
ATOM   1871  CG  PHE C  78      -2.403  16.647 -20.511  1.00 18.87           C  
ATOM   1872  CD1 PHE C  78      -2.231  15.765 -19.451  1.00 18.87           C  
ATOM   1873  CD2 PHE C  78      -3.385  16.375 -21.455  1.00 18.87           C  
ATOM   1874  CE1 PHE C  78      -3.026  14.627 -19.334  1.00 18.87           C  
ATOM   1875  CE2 PHE C  78      -4.183  15.240 -21.344  1.00 18.87           C  
ATOM   1876  CZ  PHE C  78      -4.001  14.367 -20.283  1.00 18.87           C  
ATOM   1877  N   THR C  79       0.189  19.616 -18.660  1.00 20.16           N  
ATOM   1878  CA  THR C  79       1.263  20.087 -17.792  1.00 20.16           C  
ATOM   1879  C   THR C  79       2.395  20.694 -18.615  1.00 20.16           C  
ATOM   1880  CB  THR C  79       1.815  18.947 -16.917  1.00 20.16           C  
ATOM   1881  O   THR C  79       2.826  21.819 -18.353  1.00 20.16           O  
ATOM   1882  CG2 THR C  79       1.016  18.810 -15.625  1.00 20.16           C  
ATOM   1883  OG1 THR C  79       1.741  17.715 -17.644  1.00 20.16           O  
ATOM   1884  N   ALA C  80       3.620  20.056 -18.609  1.00 19.72           N  
ATOM   1885  CA  ALA C  80       4.915  20.281 -17.972  1.00 19.72           C  
ATOM   1886  C   ALA C  80       5.930  20.832 -18.969  1.00 19.72           C  
ATOM   1887  CB  ALA C  80       5.434  18.986 -17.350  1.00 19.72           C  
ATOM   1888  O   ALA C  80       6.588  21.840 -18.702  1.00 19.72           O  
ATOM   1889  N   ARG C  81       6.671  19.933 -19.541  1.00 19.92           N  
ATOM   1890  CA  ARG C  81       8.117  19.869 -19.359  1.00 19.92           C  
ATOM   1891  C   ARG C  81       8.821  20.937 -20.189  1.00 19.92           C  
ATOM   1892  CB  ARG C  81       8.646  18.482 -19.733  1.00 19.92           C  
ATOM   1893  O   ARG C  81       8.236  21.492 -21.122  1.00 19.92           O  
ATOM   1894  CG  ARG C  81       9.641  17.913 -18.735  1.00 19.92           C  
ATOM   1895  CD  ARG C  81      10.128  16.531 -19.150  1.00 19.92           C  
ATOM   1896  NE  ARG C  81      11.167  16.034 -18.252  1.00 19.92           N  
ATOM   1897  NH1 ARG C  81      11.329  13.959 -19.254  1.00 19.92           N  
ATOM   1898  NH2 ARG C  81      12.652  14.474 -17.455  1.00 19.92           N  
ATOM   1899  CZ  ARG C  81      11.714  14.824 -18.322  1.00 19.92           C  
ATOM   1900  N   ARG C  82      10.188  20.776 -20.466  1.00 21.31           N  
ATOM   1901  CA  ARG C  82      11.556  21.245 -20.275  1.00 21.31           C  
ATOM   1902  C   ARG C  82      12.007  22.111 -21.447  1.00 21.31           C  
ATOM   1903  CB  ARG C  82      12.511  20.062 -20.100  1.00 21.31           C  
ATOM   1904  O   ARG C  82      11.355  22.137 -22.493  1.00 21.31           O  
ATOM   1905  CG  ARG C  82      13.574  20.281 -19.035  1.00 21.31           C  
ATOM   1906  CD  ARG C  82      14.498  19.078 -18.905  1.00 21.31           C  
ATOM   1907  NE  ARG C  82      15.854  19.477 -18.539  1.00 21.31           N  
ATOM   1908  NH1 ARG C  82      16.579  17.336 -18.066  1.00 21.31           N  
ATOM   1909  NH2 ARG C  82      18.011  19.111 -17.840  1.00 21.31           N  
ATOM   1910  CZ  ARG C  82      16.812  18.641 -18.150  1.00 21.31           C  
ATOM   1911  N   LEU C  83      13.344  22.035 -21.936  1.00 21.33           N  
ATOM   1912  CA  LEU C  83      14.680  22.611 -22.031  1.00 21.33           C  
ATOM   1913  C   LEU C  83      15.005  22.999 -23.470  1.00 21.33           C  
ATOM   1914  CB  LEU C  83      15.728  21.625 -21.507  1.00 21.33           C  
ATOM   1915  O   LEU C  83      15.437  24.124 -23.732  1.00 21.33           O  
ATOM   1916  CG  LEU C  83      16.101  21.754 -20.030  1.00 21.33           C  
ATOM   1917  CD1 LEU C  83      16.502  20.396 -19.464  1.00 21.33           C  
ATOM   1918  CD2 LEU C  83      17.227  22.767 -19.848  1.00 21.33           C  
ATOM   1919  N   LEU C  84      15.755  22.152 -24.171  1.00 19.05           N  
ATOM   1920  CA  LEU C  84      17.036  22.407 -24.820  1.00 19.05           C  
ATOM   1921  C   LEU C  84      16.835  22.839 -26.269  1.00 19.05           C  
ATOM   1922  CB  LEU C  84      17.923  21.160 -24.765  1.00 19.05           C  
ATOM   1923  O   LEU C  84      17.796  23.194 -26.954  1.00 19.05           O  
ATOM   1924  CG  LEU C  84      18.944  21.103 -23.628  1.00 19.05           C  
ATOM   1925  CD1 LEU C  84      19.145  19.662 -23.168  1.00 19.05           C  
ATOM   1926  CD2 LEU C  84      20.268  21.719 -24.066  1.00 19.05           C  
ATOM   1927  N   SER C  85      15.722  23.017 -26.734  1.00 23.54           N  
ATOM   1928  CA  SER C  85      16.031  22.960 -28.159  1.00 23.54           C  
ATOM   1929  C   SER C  85      16.908  24.134 -28.582  1.00 23.54           C  
ATOM   1930  CB  SER C  85      14.745  22.949 -28.987  1.00 23.54           C  
ATOM   1931  O   SER C  85      16.464  25.283 -28.567  1.00 23.54           O  
ATOM   1932  OG  SER C  85      14.017  24.150 -28.801  1.00 23.54           O  
ATOM   1933  N   GLN C  86      18.076  24.347 -27.986  1.00 24.20           N  
ATOM   1934  CA  GLN C  86      19.030  25.431 -28.195  1.00 24.20           C  
ATOM   1935  C   GLN C  86      19.292  25.653 -29.682  1.00 24.20           C  
ATOM   1936  CB  GLN C  86      20.343  25.140 -27.468  1.00 24.20           C  
ATOM   1937  O   GLN C  86      19.188  26.778 -30.175  1.00 24.20           O  
ATOM   1938  CG  GLN C  86      20.412  25.726 -26.064  1.00 24.20           C  
ATOM   1939  CD  GLN C  86      21.730  25.437 -25.371  1.00 24.20           C  
ATOM   1940  NE2 GLN C  86      21.878  25.933 -24.147  1.00 24.20           N  
ATOM   1941  OE1 GLN C  86      22.608  24.773 -25.931  1.00 24.20           O  
ATOM   1942  N   VAL C  87      20.505  25.055 -30.150  1.00 23.44           N  
ATOM   1943  CA  VAL C  87      21.721  25.617 -30.730  1.00 23.44           C  
ATOM   1944  C   VAL C  87      21.607  25.636 -32.253  1.00 23.44           C  
ATOM   1945  CB  VAL C  87      22.975  24.824 -30.299  1.00 23.44           C  
ATOM   1946  O   VAL C  87      21.973  26.622 -32.897  1.00 23.44           O  
ATOM   1947  CG1 VAL C  87      24.211  25.320 -31.046  1.00 23.44           C  
ATOM   1948  CG2 VAL C  87      23.180  24.931 -28.789  1.00 23.44           C  
ATOM   1949  N   ARG C  88      21.236  24.647 -32.940  1.00 20.27           N  
ATOM   1950  CA  ARG C  88      22.045  24.470 -34.142  1.00 20.27           C  
ATOM   1951  C   ARG C  88      21.660  25.482 -35.215  1.00 20.27           C  
ATOM   1952  CB  ARG C  88      21.896  23.047 -34.686  1.00 20.27           C  
ATOM   1953  O   ARG C  88      20.938  25.151 -36.158  1.00 20.27           O  
ATOM   1954  CG  ARG C  88      22.947  22.077 -34.170  1.00 20.27           C  
ATOM   1955  CD  ARG C  88      22.799  20.699 -34.799  1.00 20.27           C  
ATOM   1956  NE  ARG C  88      23.785  19.758 -34.273  1.00 20.27           N  
ATOM   1957  NH1 ARG C  88      22.706  17.871 -35.056  1.00 20.27           N  
ATOM   1958  NH2 ARG C  88      24.670  17.674 -33.890  1.00 20.27           N  
ATOM   1959  CZ  ARG C  88      23.718  18.437 -34.408  1.00 20.27           C  
ATOM   1960  N   ALA C  89      21.313  26.668 -34.938  1.00 25.24           N  
ATOM   1961  CA  ALA C  89      20.807  27.508 -36.022  1.00 25.24           C  
ATOM   1962  C   ALA C  89      21.924  27.881 -36.993  1.00 25.24           C  
ATOM   1963  CB  ALA C  89      20.153  28.767 -35.459  1.00 25.24           C  
ATOM   1964  O   ALA C  89      21.773  28.804 -37.797  1.00 25.24           O  
ATOM   1965  N   LEU C  90      23.032  27.121 -37.096  1.00 19.76           N  
ATOM   1966  CA  LEU C  90      24.184  27.848 -37.618  1.00 19.76           C  
ATOM   1967  C   LEU C  90      24.064  28.047 -39.125  1.00 19.76           C  
ATOM   1968  CB  LEU C  90      25.481  27.104 -37.291  1.00 19.76           C  
ATOM   1969  O   LEU C  90      24.763  28.883 -39.703  1.00 19.76           O  
ATOM   1970  CG  LEU C  90      26.120  27.417 -35.937  1.00 19.76           C  
ATOM   1971  CD1 LEU C  90      26.909  26.214 -35.432  1.00 19.76           C  
ATOM   1972  CD2 LEU C  90      27.017  28.646 -36.041  1.00 19.76           C  
ATOM   1973  N   ASP C  91      23.551  27.345 -39.997  1.00 17.43           N  
ATOM   1974  CA  ASP C  91      24.387  26.959 -41.130  1.00 17.43           C  
ATOM   1975  C   ASP C  91      24.581  28.127 -42.093  1.00 17.43           C  
ATOM   1976  CB  ASP C  91      23.774  25.766 -41.867  1.00 17.43           C  
ATOM   1977  O   ASP C  91      23.608  28.712 -42.573  1.00 17.43           O  
ATOM   1978  CG  ASP C  91      24.610  24.504 -41.751  1.00 17.43           C  
ATOM   1979  OD1 ASP C  91      25.743  24.569 -41.227  1.00 17.43           O  
ATOM   1980  OD2 ASP C  91      24.133  23.435 -42.189  1.00 17.43           O  
ATOM   1981  N   ARG C  92      25.947  28.646 -42.893  1.00 24.36           N  
ATOM   1982  CA  ARG C  92      26.919  29.733 -42.952  1.00 24.36           C  
ATOM   1983  C   ARG C  92      27.023  30.300 -44.364  1.00 24.36           C  
ATOM   1984  CB  ARG C  92      28.293  29.253 -42.477  1.00 24.36           C  
ATOM   1985  O   ARG C  92      26.470  29.733 -45.308  1.00 24.36           O  
ATOM   1986  CG  ARG C  92      28.515  29.404 -40.981  1.00 24.36           C  
ATOM   1987  CD  ARG C  92      29.944  29.059 -40.585  1.00 24.36           C  
ATOM   1988  NE  ARG C  92      30.242  29.480 -39.219  1.00 24.36           N  
ATOM   1989  NH1 ARG C  92      32.530  29.237 -39.423  1.00 24.36           N  
ATOM   1990  NH2 ARG C  92      31.620  29.950 -37.443  1.00 24.36           N  
ATOM   1991  CZ  ARG C  92      31.463  29.555 -38.698  1.00 24.36           C  
ATOM   1992  N   PHE C  93      28.170  30.533 -45.188  1.00 21.97           N  
ATOM   1993  CA  PHE C  93      28.572  31.684 -45.988  1.00 21.97           C  
ATOM   1994  C   PHE C  93      28.361  31.412 -47.472  1.00 21.97           C  
ATOM   1995  CB  PHE C  93      30.038  32.040 -45.722  1.00 21.97           C  
ATOM   1996  O   PHE C  93      28.570  32.296 -48.306  1.00 21.97           O  
ATOM   1997  CG  PHE C  93      30.239  33.437 -45.201  1.00 21.97           C  
ATOM   1998  CD1 PHE C  93      30.434  34.499 -46.077  1.00 21.97           C  
ATOM   1999  CD2 PHE C  93      30.233  33.690 -43.836  1.00 21.97           C  
ATOM   2000  CE1 PHE C  93      30.620  35.793 -45.598  1.00 21.97           C  
ATOM   2001  CE2 PHE C  93      30.419  34.981 -43.349  1.00 21.97           C  
ATOM   2002  CZ  PHE C  93      30.613  36.031 -44.232  1.00 21.97           C  
ATOM   2003  N   GLN C  94      27.814  30.629 -48.168  1.00 19.15           N  
ATOM   2004  CA  GLN C  94      28.594  30.222 -49.332  1.00 19.15           C  
ATOM   2005  C   GLN C  94      28.619  31.322 -50.389  1.00 19.15           C  
ATOM   2006  CB  GLN C  94      28.032  28.931 -49.930  1.00 19.15           C  
ATOM   2007  O   GLN C  94      27.737  32.182 -50.419  1.00 19.15           O  
ATOM   2008  CG  GLN C  94      29.091  27.875 -50.219  1.00 19.15           C  
ATOM   2009  CD  GLN C  94      28.502  26.490 -50.406  1.00 19.15           C  
ATOM   2010  NE2 GLN C  94      29.357  25.473 -50.374  1.00 19.15           N  
ATOM   2011  OE1 GLN C  94      27.289  26.334 -50.578  1.00 19.15           O  
ATOM   2012  N   VAL C  95      28.949  31.093 -51.805  1.00 21.21           N  
ATOM   2013  CA  VAL C  95      30.155  31.304 -52.599  1.00 21.21           C  
ATOM   2014  C   VAL C  95      29.915  32.416 -53.618  1.00 21.21           C  
ATOM   2015  CB  VAL C  95      30.595  30.009 -53.318  1.00 21.21           C  
ATOM   2016  O   VAL C  95      30.703  33.361 -53.712  1.00 21.21           O  
ATOM   2017  CG1 VAL C  95      31.889  30.237 -54.098  1.00 21.21           C  
ATOM   2018  CG2 VAL C  95      30.767  28.873 -52.312  1.00 21.21           C  
ATOM   2019  N   PRO C  96      29.778  32.234 -54.977  1.00 22.56           N  
ATOM   2020  CA  PRO C  96      30.869  32.545 -55.904  1.00 22.56           C  
ATOM   2021  C   PRO C  96      30.622  33.826 -56.697  1.00 22.56           C  
ATOM   2022  CB  PRO C  96      30.903  31.326 -56.830  1.00 22.56           C  
ATOM   2023  O   PRO C  96      31.487  34.704 -56.745  1.00 22.56           O  
ATOM   2024  CG  PRO C  96      29.588  30.648 -56.617  1.00 22.56           C  
ATOM   2025  CD  PRO C  96      28.893  31.307 -55.460  1.00 22.56           C  
ATOM   2026  N   THR C  97      30.171  33.843 -57.946  1.00 20.79           N  
ATOM   2027  CA  THR C  97      31.111  34.364 -58.932  1.00 20.79           C  
ATOM   2028  C   THR C  97      30.966  35.877 -59.071  1.00 20.79           C  
ATOM   2029  CB  THR C  97      30.907  33.698 -60.305  1.00 20.79           C  
ATOM   2030  O   THR C  97      31.956  36.609 -59.006  1.00 20.79           O  
ATOM   2031  CG2 THR C  97      31.400  32.254 -60.295  1.00 20.79           C  
ATOM   2032  OG1 THR C  97      29.513  33.712 -60.634  1.00 20.79           O  
ATOM   2033  N   THR C  98      30.400  36.510 -60.286  1.00 22.48           N  
ATOM   2034  CA  THR C  98      31.090  37.324 -61.281  1.00 22.48           C  
ATOM   2035  C   THR C  98      31.022  38.803 -60.911  1.00 22.48           C  
ATOM   2036  CB  THR C  98      30.492  37.115 -62.685  1.00 22.48           C  
ATOM   2037  O   THR C  98      29.967  39.300 -60.512  1.00 22.48           O  
ATOM   2038  CG2 THR C  98      30.956  35.794 -63.289  1.00 22.48           C  
ATOM   2039  OG1 THR C  98      29.062  37.109 -62.593  1.00 22.48           O  
ATOM   2040  N   GLU C  99      32.286  39.711 -61.191  1.00 24.12           N  
ATOM   2041  CA  GLU C  99      32.750  40.794 -60.328  1.00 24.12           C  
ATOM   2042  C   GLU C  99      32.473  42.157 -60.956  1.00 24.12           C  
ATOM   2043  CB  GLU C  99      34.245  40.644 -60.034  1.00 24.12           C  
ATOM   2044  O   GLU C  99      32.790  43.193 -60.368  1.00 24.12           O  
ATOM   2045  CG  GLU C  99      34.547  39.860 -58.765  1.00 24.12           C  
ATOM   2046  CD  GLU C  99      36.024  39.847 -58.405  1.00 24.12           C  
ATOM   2047  OE1 GLU C  99      36.382  39.317 -57.328  1.00 24.12           O  
ATOM   2048  OE2 GLU C  99      36.830  40.371 -59.206  1.00 24.12           O  
ATOM   2049  N   VAL C 100      31.690  42.749 -61.842  1.00 23.40           N  
ATOM   2050  CA  VAL C 100      32.379  43.456 -62.917  1.00 23.40           C  
ATOM   2051  C   VAL C 100      32.825  44.833 -62.429  1.00 23.40           C  
ATOM   2052  CB  VAL C 100      31.484  43.598 -64.168  1.00 23.40           C  
ATOM   2053  O   VAL C 100      33.825  45.374 -62.906  1.00 23.40           O  
ATOM   2054  CG1 VAL C 100      32.249  44.269 -65.307  1.00 23.40           C  
ATOM   2055  CG2 VAL C 100      30.958  42.232 -64.605  1.00 23.40           C  
ATOM   2056  N   ASN C 101      32.632  45.864 -61.490  1.00 20.14           N  
ATOM   2057  CA  ASN C 101      31.957  47.053 -61.999  1.00 20.14           C  
ATOM   2058  C   ASN C 101      32.955  48.120 -62.439  1.00 20.14           C  
ATOM   2059  CB  ASN C 101      31.003  47.621 -60.945  1.00 20.14           C  
ATOM   2060  O   ASN C 101      32.611  49.019 -63.207  1.00 20.14           O  
ATOM   2061  CG  ASN C 101      29.714  46.831 -60.837  1.00 20.14           C  
ATOM   2062  ND2 ASN C 101      29.110  46.839 -59.655  1.00 20.14           N  
ATOM   2063  OD1 ASN C 101      29.265  46.217 -61.809  1.00 20.14           O  
ATOM   2064  N   ALA C 102      34.422  48.440 -62.094  1.00 19.36           N  
ATOM   2065  CA  ALA C 102      34.532  49.821 -61.631  1.00 19.36           C  
ATOM   2066  C   ALA C 102      34.940  50.751 -62.770  1.00 19.36           C  
ATOM   2067  CB  ALA C 102      35.534  49.919 -60.483  1.00 19.36           C  
ATOM   2068  O   ALA C 102      35.857  50.441 -63.534  1.00 19.36           O  
ATOM   2069  N   TRP C 103      34.423  51.965 -63.115  1.00 20.06           N  
ATOM   2070  CA  TRP C 103      34.864  52.899 -64.146  1.00 20.06           C  
ATOM   2071  C   TRP C 103      35.966  53.811 -63.620  1.00 20.06           C  
ATOM   2072  CB  TRP C 103      33.687  53.738 -64.651  1.00 20.06           C  
ATOM   2073  O   TRP C 103      36.847  54.230 -64.374  1.00 20.06           O  
ATOM   2074  CG  TRP C 103      32.637  52.945 -65.370  1.00 20.06           C  
ATOM   2075  CD1 TRP C 103      31.738  52.076 -64.817  1.00 20.06           C  
ATOM   2076  CD2 TRP C 103      32.382  52.945 -66.778  1.00 20.06           C  
ATOM   2077  CE2 TRP C 103      31.312  52.052 -67.008  1.00 20.06           C  
ATOM   2078  CE3 TRP C 103      32.954  53.614 -67.868  1.00 20.06           C  
ATOM   2079  NE1 TRP C 103      30.937  51.536 -65.797  1.00 20.06           N  
ATOM   2080  CH2 TRP C 103      31.380  52.480 -69.335  1.00 20.06           C  
ATOM   2081  CZ2 TRP C 103      30.802  51.812 -68.287  1.00 20.06           C  
ATOM   2082  CZ3 TRP C 103      32.445  53.374 -69.139  1.00 20.06           C  
ATOM   2083  N   LEU C 104      36.144  54.654 -62.444  1.00 16.83           N  
ATOM   2084  CA  LEU C 104      36.138  56.107 -62.312  1.00 16.83           C  
ATOM   2085  C   LEU C 104      37.498  56.692 -62.679  1.00 16.83           C  
ATOM   2086  CB  LEU C 104      35.763  56.513 -60.884  1.00 16.83           C  
ATOM   2087  O   LEU C 104      38.506  55.982 -62.672  1.00 16.83           O  
ATOM   2088  CG  LEU C 104      34.336  57.021 -60.676  1.00 16.83           C  
ATOM   2089  CD1 LEU C 104      33.729  56.398 -59.424  1.00 16.83           C  
ATOM   2090  CD2 LEU C 104      34.317  58.543 -60.586  1.00 16.83           C  
ATOM   2091  N   VAL C 105      38.027  58.110 -62.054  1.00 20.37           N  
ATOM   2092  CA  VAL C 105      38.168  59.551 -62.238  1.00 20.37           C  
ATOM   2093  C   VAL C 105      39.619  59.963 -61.999  1.00 20.37           C  
ATOM   2094  CB  VAL C 105      37.228  60.338 -61.297  1.00 20.37           C  
ATOM   2095  O   VAL C 105      40.214  60.666 -62.819  1.00 20.37           O  
ATOM   2096  CG1 VAL C 105      37.449  61.842 -61.447  1.00 20.37           C  
ATOM   2097  CG2 VAL C 105      35.770  59.978 -61.576  1.00 20.37           C  
ATOM   2098  N   HIS C 106      40.421  60.358 -60.650  1.00 18.57           N  
ATOM   2099  CA  HIS C 106      40.530  61.751 -60.233  1.00 18.57           C  
ATOM   2100  C   HIS C 106      41.952  62.271 -60.415  1.00 18.57           C  
ATOM   2101  CB  HIS C 106      40.096  61.909 -58.775  1.00 18.57           C  
ATOM   2102  O   HIS C 106      42.919  61.552 -60.152  1.00 18.57           O  
ATOM   2103  CG  HIS C 106      38.916  62.811 -58.594  1.00 18.57           C  
ATOM   2104  CD2 HIS C 106      37.785  62.660 -57.866  1.00 18.57           C  
ATOM   2105  ND1 HIS C 106      38.816  64.038 -59.214  1.00 18.57           N  
ATOM   2106  CE1 HIS C 106      37.671  64.605 -58.871  1.00 18.57           C  
ATOM   2107  NE2 HIS C 106      37.027  63.789 -58.054  1.00 18.57           N  
ATOM   2108  N   ARG C 107      42.221  63.661 -60.856  1.00 27.84           N  
ATOM   2109  CA  ARG C 107      43.353  64.571 -61.004  1.00 27.84           C  
ATOM   2110  C   ARG C 107      43.820  65.089 -59.648  1.00 27.84           C  
ATOM   2111  CB  ARG C 107      42.985  65.744 -61.915  1.00 27.84           C  
ATOM   2112  O   ARG C 107      44.728  65.920 -59.574  1.00 27.84           O  
ATOM   2113  CG  ARG C 107      44.084  66.135 -62.889  1.00 27.84           C  
ATOM   2114  CD  ARG C 107      43.636  67.247 -63.828  1.00 27.84           C  
ATOM   2115  NE  ARG C 107      44.692  67.620 -64.765  1.00 27.84           N  
ATOM   2116  NH1 ARG C 107      43.379  69.076 -65.987  1.00 27.84           N  
ATOM   2117  NH2 ARG C 107      45.574  68.748 -66.560  1.00 27.84           N  
ATOM   2118  CZ  ARG C 107      44.546  68.481 -65.768  1.00 27.84           C  
ATOM   2119  N   ASP C 108      43.684  64.846 -58.552  1.00 19.56           N  
ATOM   2120  CA  ASP C 108      43.291  65.910 -57.633  1.00 19.56           C  
ATOM   2121  C   ASP C 108      44.443  66.885 -57.396  1.00 19.56           C  
ATOM   2122  CB  ASP C 108      42.817  65.323 -56.302  1.00 19.56           C  
ATOM   2123  O   ASP C 108      45.599  66.567 -57.680  1.00 19.56           O  
ATOM   2124  CG  ASP C 108      41.304  65.252 -56.191  1.00 19.56           C  
ATOM   2125  OD1 ASP C 108      40.605  66.034 -56.870  1.00 19.56           O  
ATOM   2126  OD2 ASP C 108      40.807  64.408 -55.414  1.00 19.56           O  
ATOM   2127  N   PRO C 109      45.021  67.224 -56.000  1.00 20.16           N  
ATOM   2128  CA  PRO C 109      44.839  68.304 -55.027  1.00 20.16           C  
ATOM   2129  C   PRO C 109      46.039  69.246 -54.960  1.00 20.16           C  
ATOM   2130  CB  PRO C 109      44.655  67.559 -53.703  1.00 20.16           C  
ATOM   2131  O   PRO C 109      47.120  68.910 -55.449  1.00 20.16           O  
ATOM   2132  CG  PRO C 109      45.246  66.207 -53.940  1.00 20.16           C  
ATOM   2133  CD  PRO C 109      45.520  66.057 -55.409  1.00 20.16           C  
ATOM   2134  N   GLU C 110      46.395  70.222 -53.679  1.00 21.45           N  
ATOM   2135  CA  GLU C 110      46.309  71.521 -53.018  1.00 21.45           C  
ATOM   2136  C   GLU C 110      47.679  71.988 -52.535  1.00 21.45           C  
ATOM   2137  CB  GLU C 110      45.329  71.463 -51.844  1.00 21.45           C  
ATOM   2138  O   GLU C 110      48.626  71.200 -52.482  1.00 21.45           O  
ATOM   2139  CG  GLU C 110      43.930  71.957 -52.185  1.00 21.45           C  
ATOM   2140  CD  GLU C 110      43.044  72.140 -50.963  1.00 21.45           C  
ATOM   2141  OE1 GLU C 110      41.922  72.678 -51.102  1.00 21.45           O  
ATOM   2142  OE2 GLU C 110      43.475  71.743 -49.858  1.00 21.45           O  
ATOM   2143  N   GLY C 111      47.837  72.578 -51.146  1.00 20.20           N  
ATOM   2144  CA  GLY C 111      48.064  73.797 -50.387  1.00 20.20           C  
ATOM   2145  C   GLY C 111      49.440  73.855 -49.749  1.00 20.20           C  
ATOM   2146  O   GLY C 111      50.236  74.743 -50.060  1.00 20.20           O  
ATOM   2147  N   SER C 112      49.707  73.573 -48.379  1.00 18.72           N  
ATOM   2148  CA  SER C 112      49.870  74.439 -47.216  1.00 18.72           C  
ATOM   2149  C   SER C 112      51.342  74.608 -46.855  1.00 18.72           C  
ATOM   2150  CB  SER C 112      49.103  73.879 -46.017  1.00 18.72           C  
ATOM   2151  O   SER C 112      52.178  73.785 -47.234  1.00 18.72           O  
ATOM   2152  OG  SER C 112      49.564  72.579 -45.689  1.00 18.72           O  
ATOM   2153  N   VAL C 113      51.611  75.514 -45.553  1.00 22.99           N  
ATOM   2154  CA  VAL C 113      52.168  76.625 -44.787  1.00 22.99           C  
ATOM   2155  C   VAL C 113      53.129  76.090 -43.727  1.00 22.99           C  
ATOM   2156  CB  VAL C 113      51.059  77.470 -44.124  1.00 22.99           C  
ATOM   2157  O   VAL C 113      54.121  76.743 -43.394  1.00 22.99           O  
ATOM   2158  CG1 VAL C 113      50.872  78.793 -44.864  1.00 22.99           C  
ATOM   2159  CG2 VAL C 113      49.747  76.689 -44.080  1.00 22.99           C  
ATOM   2160  N   SER C 114      52.814  75.444 -42.755  1.00 17.18           N  
ATOM   2161  CA  SER C 114      52.953  76.086 -41.452  1.00 17.18           C  
ATOM   2162  C   SER C 114      54.384  75.985 -40.935  1.00 17.18           C  
ATOM   2163  CB  SER C 114      51.992  75.460 -40.441  1.00 17.18           C  
ATOM   2164  O   SER C 114      55.174  75.180 -41.433  1.00 17.18           O  
ATOM   2165  OG  SER C 114      50.757  76.156 -40.422  1.00 17.18           O  
ATOM   2166  N   GLY C 115      54.630  75.347 -39.540  1.00 15.25           N  
ATOM   2167  CA  GLY C 115      54.935  75.798 -38.191  1.00 15.25           C  
ATOM   2168  C   GLY C 115      56.376  75.544 -37.789  1.00 15.25           C  
ATOM   2169  O   GLY C 115      57.122  74.885 -38.516  1.00 15.25           O  
ATOM   2170  N   SER C 116      56.574  75.242 -36.325  1.00 16.53           N  
ATOM   2171  CA  SER C 116      57.237  75.801 -35.151  1.00 16.53           C  
ATOM   2172  C   SER C 116      58.541  75.068 -34.852  1.00 16.53           C  
ATOM   2173  CB  SER C 116      56.316  75.737 -33.933  1.00 16.53           C  
ATOM   2174  O   SER C 116      58.873  74.085 -35.517  1.00 16.53           O  
ATOM   2175  OG  SER C 116      56.075  74.393 -33.554  1.00 16.53           O  
ATOM   2176  N   GLN C 117      58.588  74.313 -33.486  1.00 17.10           N  
ATOM   2177  CA  GLN C 117      59.260  74.610 -32.226  1.00 17.10           C  
ATOM   2178  C   GLN C 117      60.601  73.887 -32.134  1.00 17.10           C  
ATOM   2179  CB  GLN C 117      58.374  74.225 -31.040  1.00 17.10           C  
ATOM   2180  O   GLN C 117      60.857  72.945 -32.886  1.00 17.10           O  
ATOM   2181  CG  GLN C 117      57.418  75.327 -30.604  1.00 17.10           C  
ATOM   2182  CD  GLN C 117      57.532  75.653 -29.127  1.00 17.10           C  
ATOM   2183  NE2 GLN C 117      57.514  76.941 -28.800  1.00 17.10           N  
ATOM   2184  OE1 GLN C 117      57.636  74.754 -28.285  1.00 17.10           O  
ATOM   2185  N   PRO C 118      60.964  73.178 -30.672  1.00 18.54           N  
ATOM   2186  CA  PRO C 118      61.683  73.527 -29.444  1.00 18.54           C  
ATOM   2187  C   PRO C 118      62.746  72.496 -29.070  1.00 18.54           C  
ATOM   2188  CB  PRO C 118      60.575  73.577 -28.389  1.00 18.54           C  
ATOM   2189  O   PRO C 118      63.875  72.862 -28.733  1.00 18.54           O  
ATOM   2190  CG  PRO C 118      59.486  72.712 -28.937  1.00 18.54           C  
ATOM   2191  CD  PRO C 118      59.801  72.400 -30.372  1.00 18.54           C  
ATOM   2192  N   ASN C 119      62.465  71.383 -28.228  1.00 16.42           N  
ATOM   2193  CA  ASN C 119      62.915  71.291 -26.843  1.00 16.42           C  
ATOM   2194  C   ASN C 119      64.253  70.566 -26.735  1.00 16.42           C  
ATOM   2195  CB  ASN C 119      61.861  70.592 -25.981  1.00 16.42           C  
ATOM   2196  O   ASN C 119      64.654  69.853 -27.657  1.00 16.42           O  
ATOM   2197  CG  ASN C 119      61.019  71.568 -25.184  1.00 16.42           C  
ATOM   2198  ND2 ASN C 119      60.459  71.099 -24.074  1.00 16.42           N  
ATOM   2199  OD1 ASN C 119      60.871  72.733 -25.562  1.00 16.42           O  
ATOM   2200  N   SER C 120      64.469  69.641 -25.471  1.00 18.68           N  
ATOM   2201  CA  SER C 120      65.157  69.651 -24.185  1.00 18.68           C  
ATOM   2202  C   SER C 120      66.281  68.620 -24.151  1.00 18.68           C  
ATOM   2203  CB  SER C 120      64.172  69.379 -23.047  1.00 18.68           C  
ATOM   2204  O   SER C 120      66.316  67.705 -24.976  1.00 18.68           O  
ATOM   2205  OG  SER C 120      63.494  70.567 -22.675  1.00 18.68           O  
ATOM   2206  N   GLY C 121      66.644  68.057 -22.732  1.00 19.63           N  
ATOM   2207  CA  GLY C 121      67.715  67.931 -21.756  1.00 19.63           C  
ATOM   2208  C   GLY C 121      68.379  66.567 -21.772  1.00 19.63           C  
ATOM   2209  O   GLY C 121      67.935  65.663 -22.483  1.00 19.63           O  
ATOM   2210  N   LEU C 122      68.959  66.017 -20.428  1.00 19.21           N  
ATOM   2211  CA  LEU C 122      70.212  65.786 -19.717  1.00 19.21           C  
ATOM   2212  C   LEU C 122      70.495  64.294 -19.584  1.00 19.21           C  
ATOM   2213  CB  LEU C 122      70.168  66.435 -18.331  1.00 19.21           C  
ATOM   2214  O   LEU C 122      71.607  63.841 -19.863  1.00 19.21           O  
ATOM   2215  CG  LEU C 122      70.596  67.901 -18.254  1.00 19.21           C  
ATOM   2216  CD1 LEU C 122      69.950  68.580 -17.052  1.00 19.21           C  
ATOM   2217  CD2 LEU C 122      72.116  68.012 -18.185  1.00 19.21           C  
ATOM   2218  N   ALA C 123      69.924  63.485 -18.471  1.00 18.36           N  
ATOM   2219  CA  ALA C 123      70.407  63.205 -17.121  1.00 18.36           C  
ATOM   2220  C   ALA C 123      70.939  61.779 -17.014  1.00 18.36           C  
ATOM   2221  CB  ALA C 123      69.295  63.433 -16.100  1.00 18.36           C  
ATOM   2222  O   ALA C 123      70.586  60.915 -17.820  1.00 18.36           O  
ATOM   2223  N   LEU C 124      71.199  61.187 -15.612  1.00 18.78           N  
ATOM   2224  CA  LEU C 124      72.265  60.818 -14.687  1.00 18.78           C  
ATOM   2225  C   LEU C 124      72.406  59.303 -14.596  1.00 18.78           C  
ATOM   2226  CB  LEU C 124      71.995  61.402 -13.297  1.00 18.78           C  
ATOM   2227  O   LEU C 124      73.519  58.775 -14.641  1.00 18.78           O  
ATOM   2228  CG  LEU C 124      72.842  62.609 -12.892  1.00 18.78           C  
ATOM   2229  CD1 LEU C 124      71.947  63.745 -12.406  1.00 18.78           C  
ATOM   2230  CD2 LEU C 124      73.851  62.219 -11.818  1.00 18.78           C  
ATOM   2231  N   GLU C 125      71.538  58.439 -13.851  1.00 17.90           N  
ATOM   2232  CA  GLU C 125      71.719  58.120 -12.438  1.00 17.90           C  
ATOM   2233  C   GLU C 125      72.329  56.732 -12.259  1.00 17.90           C  
ATOM   2234  CB  GLU C 125      70.385  58.208 -11.691  1.00 17.90           C  
ATOM   2235  O   GLU C 125      72.255  55.895 -13.161  1.00 17.90           O  
ATOM   2236  CG  GLU C 125      70.188  59.515 -10.937  1.00 17.90           C  
ATOM   2237  CD  GLU C 125      69.095  59.440  -9.883  1.00 17.90           C  
ATOM   2238  OE1 GLU C 125      69.114  60.253  -8.930  1.00 17.90           O  
ATOM   2239  OE2 GLU C 125      68.214  58.561 -10.009  1.00 17.90           O  
ATOM   2240  N   SER C 126      71.867  55.833 -11.252  1.00 18.18           N  
ATOM   2241  CA  SER C 126      72.298  55.509  -9.896  1.00 18.18           C  
ATOM   2242  C   SER C 126      72.823  54.080  -9.809  1.00 18.18           C  
ATOM   2243  CB  SER C 126      71.148  55.700  -8.907  1.00 18.18           C  
ATOM   2244  O   SER C 126      73.904  53.841  -9.267  1.00 18.18           O  
ATOM   2245  OG  SER C 126      70.369  54.520  -8.808  1.00 18.18           O  
ATOM   2246  N   SER C 127      72.168  53.063  -9.119  1.00 17.08           N  
ATOM   2247  CA  SER C 127      72.387  52.660  -7.733  1.00 17.08           C  
ATOM   2248  C   SER C 127      73.079  51.303  -7.655  1.00 17.08           C  
ATOM   2249  CB  SER C 127      71.062  52.611  -6.972  1.00 17.08           C  
ATOM   2250  O   SER C 127      73.362  50.684  -8.683  1.00 17.08           O  
ATOM   2251  OG  SER C 127      70.286  51.499  -7.385  1.00 17.08           O  
ATOM   2252  N   SER C 128      72.468  50.182  -7.050  1.00 16.78           N  
ATOM   2253  CA  SER C 128      72.605  49.665  -5.692  1.00 16.78           C  
ATOM   2254  C   SER C 128      73.396  48.362  -5.673  1.00 16.78           C  
ATOM   2255  CB  SER C 128      71.229  49.445  -5.061  1.00 16.78           C  
ATOM   2256  O   SER C 128      73.512  47.685  -6.697  1.00 16.78           O  
ATOM   2257  OG  SER C 128      70.450  48.561  -5.849  1.00 16.78           O  
ATOM   2258  N   GLY C 129      73.577  47.719  -4.565  1.00 18.83           N  
ATOM   2259  CA  GLY C 129      74.544  47.235  -3.592  1.00 18.83           C  
ATOM   2260  C   GLY C 129      74.868  45.762  -3.755  1.00 18.83           C  
ATOM   2261  O   GLY C 129      74.350  45.103  -4.659  1.00 18.83           O  
ATOM   2262  N   LEU C 130      74.685  45.065  -2.643  1.00 17.53           N  
ATOM   2263  CA  LEU C 130      75.705  44.487  -1.775  1.00 17.53           C  
ATOM   2264  C   LEU C 130      75.864  42.994  -2.043  1.00 17.53           C  
ATOM   2265  CB  LEU C 130      75.352  44.719  -0.304  1.00 17.53           C  
ATOM   2266  O   LEU C 130      76.977  42.465  -1.993  1.00 17.53           O  
ATOM   2267  CG  LEU C 130      75.998  45.932   0.366  1.00 17.53           C  
ATOM   2268  CD1 LEU C 130      74.947  46.751   1.108  1.00 17.53           C  
ATOM   2269  CD2 LEU C 130      77.108  45.492   1.314  1.00 17.53           C  
ATOM   2270  N   GLN C 131      74.717  42.142  -2.051  1.00 15.14           N  
ATOM   2271  CA  GLN C 131      74.541  41.395  -0.810  1.00 15.14           C  
ATOM   2272  C   GLN C 131      75.323  40.086  -0.840  1.00 15.14           C  
ATOM   2273  CB  GLN C 131      73.058  41.116  -0.557  1.00 15.14           C  
ATOM   2274  O   GLN C 131      75.541  39.511  -1.909  1.00 15.14           O  
ATOM   2275  CG  GLN C 131      72.563  41.602   0.798  1.00 15.14           C  
ATOM   2276  CD  GLN C 131      71.053  41.740   0.856  1.00 15.14           C  
ATOM   2277  NE2 GLN C 131      70.566  42.523   1.812  1.00 15.14           N  
ATOM   2278  OE1 GLN C 131      70.331  41.149   0.047  1.00 15.14           O  
ATOM   2279  N   ASP C 132      75.412  39.416   0.138  1.00 20.27           N  
ATOM   2280  CA  ASP C 132      76.292  38.738   1.084  1.00 20.27           C  
ATOM   2281  C   ASP C 132      76.390  37.246   0.772  1.00 20.27           C  
ATOM   2282  CB  ASP C 132      75.800  38.943   2.518  1.00 20.27           C  
ATOM   2283  O   ASP C 132      77.490  36.696   0.683  1.00 20.27           O  
ATOM   2284  CG  ASP C 132      76.931  39.018   3.529  1.00 20.27           C  
ATOM   2285  OD1 ASP C 132      78.113  38.988   3.125  1.00 20.27           O  
ATOM   2286  OD2 ASP C 132      76.637  39.106   4.741  1.00 20.27           O  
ATOM   2287  N   VAL C 133      75.416  36.371   1.293  1.00 17.48           N  
ATOM   2288  CA  VAL C 133      75.667  35.592   2.501  1.00 17.48           C  
ATOM   2289  C   VAL C 133      76.019  34.154   2.124  1.00 17.48           C  
ATOM   2290  CB  VAL C 133      74.449  35.611   3.452  1.00 17.48           C  
ATOM   2291  O   VAL C 133      75.810  33.736   0.983  1.00 17.48           O  
ATOM   2292  CG1 VAL C 133      74.681  34.683   4.644  1.00 17.48           C  
ATOM   2293  CG2 VAL C 133      74.166  37.035   3.926  1.00 17.48           C  
ATOM   2294  N   THR C 134      75.277  33.096   2.624  1.00 19.11           N  
ATOM   2295  CA  THR C 134      75.493  32.247   3.790  1.00 19.11           C  
ATOM   2296  C   THR C 134      75.680  30.792   3.373  1.00 19.11           C  
ATOM   2297  CB  THR C 134      74.320  32.353   4.782  1.00 19.11           C  
ATOM   2298  O   THR C 134      75.342  30.414   2.249  1.00 19.11           O  
ATOM   2299  CG2 THR C 134      74.777  32.936   6.115  1.00 19.11           C  
ATOM   2300  OG1 THR C 134      73.305  33.199   4.226  1.00 19.11           O  
ATOM   2301  N   GLY C 135      75.765  29.835   4.335  1.00 22.56           N  
ATOM   2302  CA  GLY C 135      76.370  28.696   5.008  1.00 22.56           C  
ATOM   2303  C   GLY C 135      75.640  27.392   4.747  1.00 22.56           C  
ATOM   2304  O   GLY C 135      75.955  26.366   5.354  1.00 22.56           O  
ATOM   2305  N   PRO C 136      75.622  26.633   3.742  1.00 20.29           N  
ATOM   2306  CA  PRO C 136      74.315  26.042   3.445  1.00 20.29           C  
ATOM   2307  C   PRO C 136      73.962  24.890   4.383  1.00 20.29           C  
ATOM   2308  CB  PRO C 136      74.471  25.546   2.005  1.00 20.29           C  
ATOM   2309  O   PRO C 136      74.682  23.890   4.436  1.00 20.29           O  
ATOM   2310  CG  PRO C 136      75.937  25.308   1.840  1.00 20.29           C  
ATOM   2311  CD  PRO C 136      76.649  25.860   3.042  1.00 20.29           C  
ATOM   2312  N   ASP C 137      73.474  25.210   5.590  1.00 21.69           N  
ATOM   2313  CA  ASP C 137      73.480  24.421   6.818  1.00 21.69           C  
ATOM   2314  C   ASP C 137      72.768  23.086   6.617  1.00 21.69           C  
ATOM   2315  CB  ASP C 137      72.825  25.200   7.961  1.00 21.69           C  
ATOM   2316  O   ASP C 137      73.145  22.078   7.218  1.00 21.69           O  
ATOM   2317  CG  ASP C 137      73.312  24.764   9.332  1.00 21.69           C  
ATOM   2318  OD1 ASP C 137      74.388  24.135   9.425  1.00 21.69           O  
ATOM   2319  OD2 ASP C 137      72.611  25.049  10.327  1.00 21.69           O  
ATOM   2320  N   ASN C 138      71.538  22.869   5.875  1.00 17.51           N  
ATOM   2321  CA  ASN C 138      70.284  22.830   6.620  1.00 17.51           C  
ATOM   2322  C   ASN C 138      69.886  21.399   6.971  1.00 17.51           C  
ATOM   2323  CB  ASN C 138      69.167  23.512   5.827  1.00 17.51           C  
ATOM   2324  O   ASN C 138      70.388  20.445   6.374  1.00 17.51           O  
ATOM   2325  CG  ASN C 138      68.888  24.922   6.308  1.00 17.51           C  
ATOM   2326  ND2 ASN C 138      67.950  25.597   5.652  1.00 17.51           N  
ATOM   2327  OD1 ASN C 138      69.509  25.401   7.259  1.00 17.51           O  
ATOM   2328  N   GLY C 139      68.733  21.269   7.165  1.00 19.27           N  
ATOM   2329  CA  GLY C 139      67.844  20.666   8.145  1.00 19.27           C  
ATOM   2330  C   GLY C 139      67.636  19.179   7.927  1.00 19.27           C  
ATOM   2331  O   GLY C 139      68.384  18.545   7.180  1.00 19.27           O  
ATOM   2332  N   VAL C 140      66.449  18.764   7.509  1.00 20.11           N  
ATOM   2333  CA  VAL C 140      65.218  18.774   8.293  1.00 20.11           C  
ATOM   2334  C   VAL C 140      64.551  17.402   8.224  1.00 20.11           C  
ATOM   2335  CB  VAL C 140      64.241  19.866   7.803  1.00 20.11           C  
ATOM   2336  O   VAL C 140      64.886  16.584   7.364  1.00 20.11           O  
ATOM   2337  CG1 VAL C 140      63.552  20.544   8.986  1.00 20.11           C  
ATOM   2338  CG2 VAL C 140      64.978  20.896   6.949  1.00 20.11           C  
ATOM   2339  N   ARG C 141      63.439  17.386   7.773  1.00 19.12           N  
ATOM   2340  CA  ARG C 141      62.191  17.391   8.529  1.00 19.12           C  
ATOM   2341  C   ARG C 141      61.494  16.037   8.446  1.00 19.12           C  
ATOM   2342  CB  ARG C 141      61.258  18.492   8.019  1.00 19.12           C  
ATOM   2343  O   ARG C 141      61.128  15.458   9.471  1.00 19.12           O  
ATOM   2344  CG  ARG C 141      61.319  19.776   8.831  1.00 19.12           C  
ATOM   2345  CD  ARG C 141      60.301  20.799   8.347  1.00 19.12           C  
ATOM   2346  NE  ARG C 141      60.054  21.830   9.350  1.00 19.12           N  
ATOM   2347  NH1 ARG C 141      58.757  23.154   7.971  1.00 19.12           N  
ATOM   2348  NH2 ARG C 141      59.166  23.799  10.132  1.00 19.12           N  
ATOM   2349  CZ  ARG C 141      59.326  22.925   9.149  1.00 19.12           C  
ATOM   2350  N   GLU C 142      60.407  15.861   7.761  1.00 19.89           N  
ATOM   2351  CA  GLU C 142      59.042  15.987   8.264  1.00 19.89           C  
ATOM   2352  C   GLU C 142      58.330  14.638   8.270  1.00 19.89           C  
ATOM   2353  CB  GLU C 142      58.251  16.995   7.426  1.00 19.89           C  
ATOM   2354  O   GLU C 142      58.777  13.690   7.620  1.00 19.89           O  
ATOM   2355  CG  GLU C 142      58.287  18.414   7.975  1.00 19.89           C  
ATOM   2356  CD  GLU C 142      57.217  19.315   7.380  1.00 19.89           C  
ATOM   2357  OE1 GLU C 142      56.985  20.420   7.920  1.00 19.89           O  
ATOM   2358  OE2 GLU C 142      56.604  18.912   6.366  1.00 19.89           O  
ATOM   2359  N   SER C 143      57.134  14.573   7.963  1.00 18.81           N  
ATOM   2360  CA  SER C 143      55.946  14.065   8.642  1.00 18.81           C  
ATOM   2361  C   SER C 143      55.768  12.570   8.400  1.00 18.81           C  
ATOM   2362  CB  SER C 143      54.699  14.818   8.177  1.00 18.81           C  
ATOM   2363  O   SER C 143      55.521  11.809   9.338  1.00 18.81           O  
ATOM   2364  OG  SER C 143      53.982  14.059   7.218  1.00 18.81           O  
ATOM   2365  N   GLU C 144      55.122  12.068   7.266  1.00 19.63           N  
ATOM   2366  CA  GLU C 144      53.725  12.484   7.180  1.00 19.63           C  
ATOM   2367  C   GLU C 144      52.784  11.329   7.509  1.00 19.63           C  
ATOM   2368  CB  GLU C 144      53.413  13.037   5.787  1.00 19.63           C  
ATOM   2369  O   GLU C 144      52.997  10.200   7.060  1.00 19.63           O  
ATOM   2370  CG  GLU C 144      53.575  14.545   5.673  1.00 19.63           C  
ATOM   2371  CD  GLU C 144      52.816  15.144   4.500  1.00 19.63           C  
ATOM   2372  OE1 GLU C 144      52.399  16.321   4.584  1.00 19.63           O  
ATOM   2373  OE2 GLU C 144      52.636  14.429   3.489  1.00 19.63           O  
ATOM   2374  N   THR C 145      51.777  11.562   8.123  1.00 16.51           N  
ATOM   2375  CA  THR C 145      50.778  11.000   9.025  1.00 16.51           C  
ATOM   2376  C   THR C 145      49.993   9.886   8.338  1.00 16.51           C  
ATOM   2377  CB  THR C 145      49.805  12.084   9.526  1.00 16.51           C  
ATOM   2378  O   THR C 145      49.763   8.828   8.926  1.00 16.51           O  
ATOM   2379  CG2 THR C 145      49.567  11.957  11.027  1.00 16.51           C  
ATOM   2380  OG1 THR C 145      50.355  13.377   9.248  1.00 16.51           O  
ATOM   2381  N   GLU C 146      49.154  10.248   7.343  1.00 17.37           N  
ATOM   2382  CA  GLU C 146      47.711  10.166   7.544  1.00 17.37           C  
ATOM   2383  C   GLU C 146      47.218   8.727   7.425  1.00 17.37           C  
ATOM   2384  CB  GLU C 146      46.976  11.059   6.541  1.00 17.37           C  
ATOM   2385  O   GLU C 146      47.681   7.976   6.564  1.00 17.37           O  
ATOM   2386  CG  GLU C 146      46.521  12.390   7.120  1.00 17.37           C  
ATOM   2387  CD  GLU C 146      45.557  13.140   6.214  1.00 17.37           C  
ATOM   2388  OE1 GLU C 146      44.797  13.999   6.716  1.00 17.37           O  
ATOM   2389  OE2 GLU C 146      45.560  12.865   4.994  1.00 17.37           O  
ATOM   2390  N   GLN C 147      45.959   8.407   7.964  1.00 17.93           N  
ATOM   2391  CA  GLN C 147      45.005   7.700   8.811  1.00 17.93           C  
ATOM   2392  C   GLN C 147      44.026   6.883   7.974  1.00 17.93           C  
ATOM   2393  CB  GLN C 147      44.242   8.684   9.700  1.00 17.93           C  
ATOM   2394  O   GLN C 147      43.829   5.692   8.225  1.00 17.93           O  
ATOM   2395  CG  GLN C 147      44.822   8.825  11.100  1.00 17.93           C  
ATOM   2396  CD  GLN C 147      44.062   9.824  11.952  1.00 17.93           C  
ATOM   2397  NE2 GLN C 147      44.566  10.083  13.154  1.00 17.93           N  
ATOM   2398  OE1 GLN C 147      43.031  10.360  11.533  1.00 17.93           O  
ATOM   2399  N   GLY C 148      42.810   7.452   7.579  1.00 17.54           N  
ATOM   2400  CA  GLY C 148      41.491   7.269   8.165  1.00 17.54           C  
ATOM   2401  C   GLY C 148      40.656   6.230   7.440  1.00 17.54           C  
ATOM   2402  O   GLY C 148      41.056   5.728   6.388  1.00 17.54           O  
ATOM   2403  N   PHE C 149      39.189   6.407   7.383  1.00 17.12           N  
ATOM   2404  CA  PHE C 149      38.006   5.820   8.002  1.00 17.12           C  
ATOM   2405  C   PHE C 149      37.086   5.217   6.946  1.00 17.12           C  
ATOM   2406  CB  PHE C 149      37.249   6.870   8.821  1.00 17.12           C  
ATOM   2407  O   PHE C 149      36.579   4.107   7.119  1.00 17.12           O  
ATOM   2408  CG  PHE C 149      37.852   7.135  10.174  1.00 17.12           C  
ATOM   2409  CD1 PHE C 149      37.528   6.335  11.263  1.00 17.12           C  
ATOM   2410  CD2 PHE C 149      38.744   8.184  10.357  1.00 17.12           C  
ATOM   2411  CE1 PHE C 149      38.084   6.578  12.517  1.00 17.12           C  
ATOM   2412  CE2 PHE C 149      39.304   8.432  11.606  1.00 17.12           C  
ATOM   2413  CZ  PHE C 149      38.972   7.629  12.685  1.00 17.12           C  
ATOM   2414  N   GLY C 150      36.340   6.026   6.196  1.00 16.95           N  
ATOM   2415  CA  GLY C 150      34.919   5.864   6.455  1.00 16.95           C  
ATOM   2416  C   GLY C 150      34.328   4.634   5.792  1.00 16.95           C  
ATOM   2417  O   GLY C 150      35.021   3.923   5.062  1.00 16.95           O  
ATOM   2418  N   GLU C 151      33.034   4.863   5.031  1.00 18.55           N  
ATOM   2419  CA  GLU C 151      31.634   4.508   5.238  1.00 18.55           C  
ATOM   2420  C   GLU C 151      31.245   3.289   4.407  1.00 18.55           C  
ATOM   2421  CB  GLU C 151      30.723   5.690   4.895  1.00 18.55           C  
ATOM   2422  O   GLU C 151      31.957   2.914   3.474  1.00 18.55           O  
ATOM   2423  CG  GLU C 151      30.557   6.689   6.031  1.00 18.55           C  
ATOM   2424  CD  GLU C 151      29.272   7.496   5.938  1.00 18.55           C  
ATOM   2425  OE1 GLU C 151      28.897   8.157   6.933  1.00 18.55           O  
ATOM   2426  OE2 GLU C 151      28.635   7.466   4.862  1.00 18.55           O  
ATOM   2427  N   ASP C 152      29.754   3.080   4.177  1.00 19.88           N  
ATOM   2428  CA  ASP C 152      28.580   2.247   4.413  1.00 19.88           C  
ATOM   2429  C   ASP C 152      28.114   1.575   3.123  1.00 19.88           C  
ATOM   2430  CB  ASP C 152      27.444   3.078   5.014  1.00 19.88           C  
ATOM   2431  O   ASP C 152      27.964   0.353   3.073  1.00 19.88           O  
ATOM   2432  CG  ASP C 152      27.633   3.358   6.494  1.00 19.88           C  
ATOM   2433  OD1 ASP C 152      28.316   2.569   7.182  1.00 19.88           O  
ATOM   2434  OD2 ASP C 152      27.091   4.376   6.978  1.00 19.88           O  
ATOM   2435  N   LEU C 153      26.798   1.992   2.510  1.00 18.88           N  
ATOM   2436  CA  LEU C 153      25.499   1.329   2.499  1.00 18.88           C  
ATOM   2437  C   LEU C 153      25.237   0.669   1.149  1.00 18.88           C  
ATOM   2438  CB  LEU C 153      24.384   2.329   2.816  1.00 18.88           C  
ATOM   2439  O   LEU C 153      24.903  -0.516   1.087  1.00 18.88           O  
ATOM   2440  CG  LEU C 153      23.370   1.899   3.877  1.00 18.88           C  
ATOM   2441  CD1 LEU C 153      23.735   2.496   5.232  1.00 18.88           C  
ATOM   2442  CD2 LEU C 153      21.960   2.313   3.468  1.00 18.88           C  
ATOM   2443  N   GLU C 154      24.253   1.274   0.248  1.00 21.25           N  
ATOM   2444  CA  GLU C 154      22.889   0.874  -0.082  1.00 21.25           C  
ATOM   2445  C   GLU C 154      22.818   0.245  -1.470  1.00 21.25           C  
ATOM   2446  CB  GLU C 154      21.942   2.074   0.001  1.00 21.25           C  
ATOM   2447  O   GLU C 154      23.672   0.507  -2.320  1.00 21.25           O  
ATOM   2448  CG  GLU C 154      21.670   2.546   1.422  1.00 21.25           C  
ATOM   2449  CD  GLU C 154      20.201   2.482   1.805  1.00 21.25           C  
ATOM   2450  OE1 GLU C 154      19.894   2.282   3.003  1.00 21.25           O  
ATOM   2451  OE2 GLU C 154      19.349   2.631   0.901  1.00 21.25           O  
ATOM   2452  N   ASP C 155      21.613  -0.396  -1.882  1.00 22.40           N  
ATOM   2453  CA  ASP C 155      21.059  -1.682  -2.294  1.00 22.40           C  
ATOM   2454  C   ASP C 155      20.867  -1.737  -3.808  1.00 22.40           C  
ATOM   2455  CB  ASP C 155      19.728  -1.946  -1.586  1.00 22.40           C  
ATOM   2456  O   ASP C 155      21.127  -2.766  -4.435  1.00 22.40           O  
ATOM   2457  CG  ASP C 155      19.264  -3.386  -1.713  1.00 22.40           C  
ATOM   2458  OD1 ASP C 155      20.117  -4.296  -1.809  1.00 22.40           O  
ATOM   2459  OD2 ASP C 155      18.035  -3.614  -1.720  1.00 22.40           O  
ATOM   2460  N   LEU C 156      20.224  -0.599  -4.464  1.00 18.71           N  
ATOM   2461  CA  LEU C 156      18.971  -0.887  -5.153  1.00 18.71           C  
ATOM   2462  C   LEU C 156      19.233  -1.475  -6.535  1.00 18.71           C  
ATOM   2463  CB  LEU C 156      18.124   0.383  -5.277  1.00 18.71           C  
ATOM   2464  O   LEU C 156      20.333  -1.334  -7.076  1.00 18.71           O  
ATOM   2465  CG  LEU C 156      17.034   0.576  -4.223  1.00 18.71           C  
ATOM   2466  CD1 LEU C 156      17.122   1.974  -3.619  1.00 18.71           C  
ATOM   2467  CD2 LEU C 156      15.655   0.336  -4.829  1.00 18.71           C  
ATOM   2468  N   GLY C 157      18.152  -1.412  -7.298  1.00 20.08           N  
ATOM   2469  CA  GLY C 157      17.387  -2.302  -8.157  1.00 20.08           C  
ATOM   2470  C   GLY C 157      17.878  -2.314  -9.592  1.00 20.08           C  
ATOM   2471  O   GLY C 157      18.418  -1.318 -10.078  1.00 20.08           O  
ATOM   2472  N   ALA C 158      18.411  -3.457 -10.007  1.00 26.21           N  
ATOM   2473  CA  ALA C 158      19.003  -3.945 -11.250  1.00 26.21           C  
ATOM   2474  C   ALA C 158      18.069  -3.709 -12.433  1.00 26.21           C  
ATOM   2475  CB  ALA C 158      19.343  -5.429 -11.131  1.00 26.21           C  
ATOM   2476  O   ALA C 158      17.014  -4.341 -12.535  1.00 26.21           O  
ATOM   2477  N   VAL C 159      17.813  -2.351 -12.633  1.00 25.50           N  
ATOM   2478  CA  VAL C 159      16.683  -1.996 -13.485  1.00 25.50           C  
ATOM   2479  C   VAL C 159      16.815  -2.694 -14.837  1.00 25.50           C  
ATOM   2480  CB  VAL C 159      16.580  -0.467 -13.683  1.00 25.50           C  
ATOM   2481  O   VAL C 159      17.843  -2.572 -15.508  1.00 25.50           O  
ATOM   2482  CG1 VAL C 159      15.429  -0.121 -14.626  1.00 25.50           C  
ATOM   2483  CG2 VAL C 159      16.401   0.233 -12.337  1.00 25.50           C  
ATOM   2484  N   ALA C 160      15.952  -3.794 -14.963  1.00 29.41           N  
ATOM   2485  CA  ALA C 160      15.905  -4.790 -16.030  1.00 29.41           C  
ATOM   2486  C   ALA C 160      15.725  -4.126 -17.392  1.00 29.41           C  
ATOM   2487  CB  ALA C 160      14.779  -5.789 -15.776  1.00 29.41           C  
ATOM   2488  O   ALA C 160      15.030  -3.113 -17.509  1.00 29.41           O  
ATOM   2489  N   PRO C 161      16.709  -4.142 -18.144  1.00 31.70           N  
ATOM   2490  CA  PRO C 161      16.598  -3.436 -19.423  1.00 31.70           C  
ATOM   2491  C   PRO C 161      15.279  -3.716 -20.139  1.00 31.70           C  
ATOM   2492  CB  PRO C 161      17.782  -3.978 -20.228  1.00 31.70           C  
ATOM   2493  O   PRO C 161      14.661  -4.760 -19.916  1.00 31.70           O  
ATOM   2494  CG  PRO C 161      18.192  -5.225 -19.513  1.00 31.70           C  
ATOM   2495  CD  PRO C 161      17.478  -5.274 -18.192  1.00 31.70           C  
ATOM   2496  N   PRO C 162      14.412  -2.707 -20.293  1.00 31.78           N  
ATOM   2497  CA  PRO C 162      13.042  -2.820 -20.797  1.00 31.78           C  
ATOM   2498  C   PRO C 162      12.943  -3.691 -22.048  1.00 31.78           C  
ATOM   2499  CB  PRO C 162      12.661  -1.371 -21.110  1.00 31.78           C  
ATOM   2500  O   PRO C 162      13.526  -3.359 -23.083  1.00 31.78           O  
ATOM   2501  CG  PRO C 162      13.964  -0.649 -21.225  1.00 31.78           C  
ATOM   2502  CD  PRO C 162      15.056  -1.555 -20.730  1.00 31.78           C  
ATOM   2503  N   VAL C 163      13.417  -5.027 -22.004  1.00 34.21           N  
ATOM   2504  CA  VAL C 163      13.434  -5.837 -23.218  1.00 34.21           C  
ATOM   2505  C   VAL C 163      12.040  -5.866 -23.840  1.00 34.21           C  
ATOM   2506  CB  VAL C 163      13.921  -7.275 -22.934  1.00 34.21           C  
ATOM   2507  O   VAL C 163      11.038  -5.976 -23.129  1.00 34.21           O  
ATOM   2508  CG1 VAL C 163      15.306  -7.505 -23.536  1.00 34.21           C  
ATOM   2509  CG2 VAL C 163      13.936  -7.546 -21.431  1.00 34.21           C  
ATOM   2510  N   SER C 164      11.772  -5.073 -24.833  1.00 37.48           N  
ATOM   2511  CA  SER C 164      10.529  -5.050 -25.597  1.00 37.48           C  
ATOM   2512  C   SER C 164      10.048  -6.462 -25.912  1.00 37.48           C  
ATOM   2513  CB  SER C 164      10.713  -4.263 -26.896  1.00 37.48           C  
ATOM   2514  O   SER C 164      10.631  -7.149 -26.754  1.00 37.48           O  
ATOM   2515  OG  SER C 164       9.500  -4.212 -27.628  1.00 37.48           O  
ATOM   2516  N   GLY C 165      10.067  -7.414 -25.002  1.00 40.01           N  
ATOM   2517  CA  GLY C 165      10.061  -8.867 -25.060  1.00 40.01           C  
ATOM   2518  C   GLY C 165       8.809  -9.434 -25.702  1.00 40.01           C  
ATOM   2519  O   GLY C 165       7.708  -9.278 -25.170  1.00 40.01           O  
ATOM   2520  N   ASP C 166       8.691  -9.311 -27.065  1.00 43.57           N  
ATOM   2521  CA  ASP C 166       7.571  -9.972 -27.729  1.00 43.57           C  
ATOM   2522  C   ASP C 166       7.474 -11.438 -27.312  1.00 43.57           C  
ATOM   2523  CB  ASP C 166       7.709  -9.865 -29.249  1.00 43.57           C  
ATOM   2524  O   ASP C 166       8.477 -12.154 -27.302  1.00 43.57           O  
ATOM   2525  CG  ASP C 166       7.045  -8.624 -29.819  1.00 43.57           C  
ATOM   2526  OD1 ASP C 166       6.161  -8.045 -29.152  1.00 43.57           O  
ATOM   2527  OD2 ASP C 166       7.408  -8.223 -30.946  1.00 43.57           O  
ATOM   2528  N   LEU C 167       6.664 -11.745 -26.411  1.00 41.95           N  
ATOM   2529  CA  LEU C 167       6.429 -13.101 -25.929  1.00 41.95           C  
ATOM   2530  C   LEU C 167       6.366 -14.088 -27.090  1.00 41.95           C  
ATOM   2531  CB  LEU C 167       5.132 -13.165 -25.118  1.00 41.95           C  
ATOM   2532  O   LEU C 167       5.627 -13.872 -28.054  1.00 41.95           O  
ATOM   2533  CG  LEU C 167       5.203 -12.639 -23.683  1.00 41.95           C  
ATOM   2534  CD1 LEU C 167       3.896 -11.949 -23.307  1.00 41.95           C  
ATOM   2535  CD2 LEU C 167       5.514 -13.773 -22.712  1.00 41.95           C  
ATOM   2536  N   THR C 168       7.495 -14.771 -27.321  1.00 49.79           N  
ATOM   2537  CA  THR C 168       7.483 -15.819 -28.335  1.00 49.79           C  
ATOM   2538  C   THR C 168       6.419 -16.866 -28.019  1.00 49.79           C  
ATOM   2539  CB  THR C 168       8.859 -16.501 -28.451  1.00 49.79           C  
ATOM   2540  O   THR C 168       5.877 -16.893 -26.912  1.00 49.79           O  
ATOM   2541  CG2 THR C 168       9.900 -15.547 -29.027  1.00 49.79           C  
ATOM   2542  OG1 THR C 168       9.285 -16.927 -27.150  1.00 49.79           O  
ATOM   2543  N   LYS C 169       5.909 -17.419 -29.028  1.00 56.94           N  
ATOM   2544  CA  LYS C 169       4.952 -18.516 -28.914  1.00 56.94           C  
ATOM   2545  C   LYS C 169       5.389 -19.519 -27.850  1.00 56.94           C  
ATOM   2546  CB  LYS C 169       4.781 -19.222 -30.260  1.00 56.94           C  
ATOM   2547  O   LYS C 169       4.567 -19.999 -27.067  1.00 56.94           O  
ATOM   2548  CG  LYS C 169       3.635 -20.222 -30.294  1.00 56.94           C  
ATOM   2549  CD  LYS C 169       3.457 -20.821 -31.683  1.00 56.94           C  
ATOM   2550  CE  LYS C 169       2.332 -21.847 -31.711  1.00 56.94           C  
ATOM   2551  NZ  LYS C 169       2.197 -22.486 -33.054  1.00 56.94           N  
ATOM   2552  N   GLU C 170       6.725 -19.645 -27.734  1.00 51.22           N  
ATOM   2553  CA  GLU C 170       7.278 -20.557 -26.737  1.00 51.22           C  
ATOM   2554  C   GLU C 170       7.143 -19.984 -25.329  1.00 51.22           C  
ATOM   2555  CB  GLU C 170       8.748 -20.860 -27.042  1.00 51.22           C  
ATOM   2556  O   GLU C 170       6.849 -20.715 -24.382  1.00 51.22           O  
ATOM   2557  CG  GLU C 170       8.948 -21.857 -28.174  1.00 51.22           C  
ATOM   2558  CD  GLU C 170      10.411 -22.156 -28.459  1.00 51.22           C  
ATOM   2559  OE1 GLU C 170      10.699 -22.984 -29.353  1.00 51.22           O  
ATOM   2560  OE2 GLU C 170      11.277 -21.559 -27.781  1.00 51.22           O  
ATOM   2561  N   ASP C 171       7.215 -18.692 -25.247  1.00 53.30           N  
ATOM   2562  CA  ASP C 171       7.045 -18.010 -23.967  1.00 53.30           C  
ATOM   2563  C   ASP C 171       5.595 -18.085 -23.494  1.00 53.30           C  
ATOM   2564  CB  ASP C 171       7.489 -16.550 -24.074  1.00 53.30           C  
ATOM   2565  O   ASP C 171       5.334 -18.337 -22.316  1.00 53.30           O  
ATOM   2566  CG  ASP C 171       8.989 -16.399 -24.263  1.00 53.30           C  
ATOM   2567  OD1 ASP C 171       9.745 -17.329 -23.910  1.00 53.30           O  
ATOM   2568  OD2 ASP C 171       9.418 -15.338 -24.766  1.00 53.30           O  
ATOM   2569  N   ILE C 172       4.715 -18.052 -24.511  1.00 55.00           N  
ATOM   2570  CA  ILE C 172       3.284 -18.122 -24.234  1.00 55.00           C  
ATOM   2571  C   ILE C 172       2.916 -19.532 -23.778  1.00 55.00           C  
ATOM   2572  CB  ILE C 172       2.449 -17.723 -25.471  1.00 55.00           C  
ATOM   2573  O   ILE C 172       2.123 -19.704 -22.849  1.00 55.00           O  
ATOM   2574  CG1 ILE C 172       2.633 -16.233 -25.781  1.00 55.00           C  
ATOM   2575  CG2 ILE C 172       0.971 -18.059 -25.255  1.00 55.00           C  
ATOM   2576  CD1 ILE C 172       2.150 -15.825 -27.166  1.00 55.00           C  
ATOM   2577  N   ASP C 173       3.585 -20.567 -24.272  1.00 56.18           N  
ATOM   2578  CA  ASP C 173       3.338 -21.951 -23.877  1.00 56.18           C  
ATOM   2579  C   ASP C 173       3.802 -22.205 -22.445  1.00 56.18           C  
ATOM   2580  CB  ASP C 173       4.040 -22.916 -24.836  1.00 56.18           C  
ATOM   2581  O   ASP C 173       3.110 -22.870 -21.671  1.00 56.18           O  
ATOM   2582  CG  ASP C 173       3.326 -23.050 -26.169  1.00 56.18           C  
ATOM   2583  OD1 ASP C 173       2.138 -22.676 -26.266  1.00 56.18           O  
ATOM   2584  OD2 ASP C 173       3.958 -23.537 -27.132  1.00 56.18           O  
ATOM   2585  N   LEU C 174       5.009 -21.689 -22.124  1.00 55.63           N  
ATOM   2586  CA  LEU C 174       5.512 -21.820 -20.761  1.00 55.63           C  
ATOM   2587  C   LEU C 174       4.606 -21.089 -19.775  1.00 55.63           C  
ATOM   2588  CB  LEU C 174       6.939 -21.274 -20.662  1.00 55.63           C  
ATOM   2589  O   LEU C 174       4.317 -21.604 -18.693  1.00 55.63           O  
ATOM   2590  CG  LEU C 174       7.788 -21.806 -19.506  1.00 55.63           C  
ATOM   2591  CD1 LEU C 174       8.481 -23.103 -19.911  1.00 55.63           C  
ATOM   2592  CD2 LEU C 174       8.810 -20.762 -19.069  1.00 55.63           C  
ATOM   2593  N   ILE C 175       4.111 -19.880 -20.146  1.00 55.28           N  
ATOM   2594  CA  ILE C 175       3.175 -19.124 -19.321  1.00 55.28           C  
ATOM   2595  C   ILE C 175       1.878 -19.913 -19.156  1.00 55.28           C  
ATOM   2596  CB  ILE C 175       2.882 -17.733 -19.927  1.00 55.28           C  
ATOM   2597  O   ILE C 175       1.338 -20.009 -18.052  1.00 55.28           O  
ATOM   2598  CG1 ILE C 175       4.153 -16.876 -19.933  1.00 55.28           C  
ATOM   2599  CG2 ILE C 175       1.755 -17.036 -19.161  1.00 55.28           C  
ATOM   2600  CD1 ILE C 175       4.014 -15.569 -20.702  1.00 55.28           C  
ATOM   2601  N   ASP C 176       1.514 -20.557 -20.256  1.00 55.19           N  
ATOM   2602  CA  ASP C 176       0.319 -21.396 -20.241  1.00 55.19           C  
ATOM   2603  C   ASP C 176       0.511 -22.609 -19.334  1.00 55.19           C  
ATOM   2604  CB  ASP C 176      -0.036 -21.850 -21.659  1.00 55.19           C  
ATOM   2605  O   ASP C 176      -0.391 -22.973 -18.576  1.00 55.19           O  
ATOM   2606  CG  ASP C 176      -1.247 -21.130 -22.226  1.00 55.19           C  
ATOM   2607  OD1 ASP C 176      -1.803 -20.241 -21.545  1.00 55.19           O  
ATOM   2608  OD2 ASP C 176      -1.650 -21.456 -23.364  1.00 55.19           O  
ATOM   2609  N   ILE C 177       1.756 -23.216 -19.374  1.00 56.91           N  
ATOM   2610  CA  ILE C 177       2.069 -24.360 -18.525  1.00 56.91           C  
ATOM   2611  C   ILE C 177       2.085 -23.927 -17.060  1.00 56.91           C  
ATOM   2612  CB  ILE C 177       3.424 -24.995 -18.910  1.00 56.91           C  
ATOM   2613  O   ILE C 177       1.505 -24.598 -16.202  1.00 56.91           O  
ATOM   2614  CG1 ILE C 177       3.348 -25.603 -20.315  1.00 56.91           C  
ATOM   2615  CG2 ILE C 177       3.839 -26.049 -17.879  1.00 56.91           C  
ATOM   2616  CD1 ILE C 177       4.696 -26.034 -20.877  1.00 56.91           C  
ATOM   2617  N   LEU C 178       2.684 -22.793 -16.855  1.00 54.94           N  
ATOM   2618  CA  LEU C 178       2.736 -22.283 -15.490  1.00 54.94           C  
ATOM   2619  C   LEU C 178       1.351 -21.857 -15.015  1.00 54.94           C  
ATOM   2620  CB  LEU C 178       3.706 -21.102 -15.394  1.00 54.94           C  
ATOM   2621  O   LEU C 178       0.982 -22.100 -13.864  1.00 54.94           O  
ATOM   2622  CG  LEU C 178       5.195 -21.440 -15.479  1.00 54.94           C  
ATOM   2623  CD1 LEU C 178       6.022 -20.164 -15.606  1.00 54.94           C  
ATOM   2624  CD2 LEU C 178       5.631 -22.247 -14.261  1.00 54.94           C  
ATOM   2625  N   TRP C 179       0.682 -21.240 -15.989  1.00 54.01           N  
ATOM   2626  CA  TRP C 179      -0.705 -20.881 -15.712  1.00 54.01           C  
ATOM   2627  C   TRP C 179      -1.550 -22.126 -15.462  1.00 54.01           C  
ATOM   2628  CB  TRP C 179      -1.294 -20.073 -16.871  1.00 54.01           C  
ATOM   2629  O   TRP C 179      -2.347 -22.165 -14.522  1.00 54.01           O  
ATOM   2630  CG  TRP C 179      -1.256 -18.589 -16.660  1.00 54.01           C  
ATOM   2631  CD1 TRP C 179      -0.406 -17.894 -15.846  1.00 54.01           C  
ATOM   2632  CD2 TRP C 179      -2.110 -17.618 -17.272  1.00 54.01           C  
ATOM   2633  CE2 TRP C 179      -1.720 -16.351 -16.782  1.00 54.01           C  
ATOM   2634  CE3 TRP C 179      -3.167 -17.695 -18.188  1.00 54.01           C  
ATOM   2635  NE1 TRP C 179      -0.680 -16.548 -15.914  1.00 54.01           N  
ATOM   2636  CH2 TRP C 179      -3.384 -15.274 -18.076  1.00 54.01           C  
ATOM   2637  CZ2 TRP C 179      -2.352 -15.170 -17.179  1.00 54.01           C  
ATOM   2638  CZ3 TRP C 179      -3.795 -16.518 -18.581  1.00 54.01           C  
ATOM   2639  N   ARG C 180      -1.383 -23.118 -16.351  1.00 54.65           N  
ATOM   2640  CA  ARG C 180      -2.091 -24.384 -16.189  1.00 54.65           C  
ATOM   2641  C   ARG C 180      -1.666 -25.088 -14.905  1.00 54.65           C  
ATOM   2642  CB  ARG C 180      -1.844 -25.295 -17.393  1.00 54.65           C  
ATOM   2643  O   ARG C 180      -2.490 -25.712 -14.232  1.00 54.65           O  
ATOM   2644  CG  ARG C 180      -2.811 -25.071 -18.544  1.00 54.65           C  
ATOM   2645  CD  ARG C 180      -2.542 -26.023 -19.701  1.00 54.65           C  
ATOM   2646  NE  ARG C 180      -3.386 -25.723 -20.854  1.00 54.65           N  
ATOM   2647  NH1 ARG C 180      -2.231 -27.088 -22.317  1.00 54.65           N  
ATOM   2648  NH2 ARG C 180      -4.046 -25.893 -23.047  1.00 54.65           N  
ATOM   2649  CZ  ARG C 180      -3.219 -26.235 -22.070  1.00 54.65           C  
ATOM   2650  N   GLN C 181      -0.383 -24.987 -14.692  1.00 52.14           N  
ATOM   2651  CA  GLN C 181       0.083 -25.514 -13.413  1.00 52.14           C  
ATOM   2652  C   GLN C 181      -0.590 -24.799 -12.245  1.00 52.14           C  
ATOM   2653  CB  GLN C 181       1.603 -25.386 -13.302  1.00 52.14           C  
ATOM   2654  O   GLN C 181      -0.965 -25.431 -11.256  1.00 52.14           O  
ATOM   2655  CG  GLN C 181       2.351 -26.685 -13.571  1.00 52.14           C  
ATOM   2656  CD  GLN C 181       3.858 -26.514 -13.528  1.00 52.14           C  
ATOM   2657  NE2 GLN C 181       4.583 -27.625 -13.604  1.00 52.14           N  
ATOM   2658  OE1 GLN C 181       4.366 -25.393 -13.428  1.00 52.14           O  
ATOM   2659  N   ASP C 182      -0.815 -23.523 -12.568  1.00 52.82           N  
ATOM   2660  CA  ASP C 182      -1.519 -22.738 -11.559  1.00 52.82           C  
ATOM   2661  C   ASP C 182      -2.994 -23.129 -11.489  1.00 52.82           C  
ATOM   2662  CB  ASP C 182      -1.385 -21.242 -11.852  1.00 52.82           C  
ATOM   2663  O   ASP C 182      -3.559 -23.248 -10.400  1.00 52.82           O  
ATOM   2664  CG  ASP C 182      -0.086 -20.651 -11.334  1.00 52.82           C  
ATOM   2665  OD1 ASP C 182       0.638 -21.336 -10.580  1.00 52.82           O  
ATOM   2666  OD2 ASP C 182       0.215 -19.488 -11.680  1.00 52.82           O  
ATOM   2667  N   ILE C 183      -3.529 -23.268 -12.720  1.00 48.36           N  
ATOM   2668  CA  ILE C 183      -4.914 -23.720 -12.807  1.00 48.36           C  
ATOM   2669  C   ILE C 183      -5.030 -25.135 -12.243  1.00 48.36           C  
ATOM   2670  CB  ILE C 183      -5.432 -23.678 -14.261  1.00 48.36           C  
ATOM   2671  O   ILE C 183      -5.959 -25.436 -11.490  1.00 48.36           O  
ATOM   2672  CG1 ILE C 183      -5.517 -22.230 -14.756  1.00 48.36           C  
ATOM   2673  CG2 ILE C 183      -6.792 -24.375 -14.370  1.00 48.36           C  
ATOM   2674  CD1 ILE C 183      -5.762 -22.101 -16.254  1.00 48.36           C  
ATOM   2675  N   ASP C 184      -4.144 -26.025 -12.604  1.00 47.71           N  
ATOM   2676  CA  ASP C 184      -4.156 -27.403 -12.123  1.00 47.71           C  
ATOM   2677  C   ASP C 184      -3.997 -27.457 -10.605  1.00 47.71           C  
ATOM   2678  CB  ASP C 184      -3.050 -28.217 -12.798  1.00 47.71           C  
ATOM   2679  O   ASP C 184      -4.469 -28.395  -9.959  1.00 47.71           O  
ATOM   2680  CG  ASP C 184      -3.355 -28.543 -14.249  1.00 47.71           C  
ATOM   2681  OD1 ASP C 184      -4.535 -28.472 -14.655  1.00 47.71           O  
ATOM   2682  OD2 ASP C 184      -2.407 -28.878 -14.993  1.00 47.71           O  
ATOM   2683  N   LEU C 185      -3.329 -26.437 -10.062  1.00 47.10           N  
ATOM   2684  CA  LEU C 185      -3.162 -26.322  -8.617  1.00 47.10           C  
ATOM   2685  C   LEU C 185      -4.387 -25.676  -7.979  1.00 47.10           C  
ATOM   2686  CB  LEU C 185      -1.909 -25.507  -8.286  1.00 47.10           C  
ATOM   2687  O   LEU C 185      -4.423 -25.471  -6.763  1.00 47.10           O  
ATOM   2688  CG  LEU C 185      -0.567 -26.170  -8.597  1.00 47.10           C  
ATOM   2689  CD1 LEU C 185       0.549 -25.131  -8.601  1.00 47.10           C  
ATOM   2690  CD2 LEU C 185      -0.271 -27.277  -7.591  1.00 47.10           C  
ATOM   2691  N   GLY C 186      -5.515 -25.727  -8.659  1.00 47.23           N  
ATOM   2692  CA  GLY C 186      -6.825 -25.334  -8.163  1.00 47.23           C  
ATOM   2693  C   GLY C 186      -7.000 -23.830  -8.067  1.00 47.23           C  
ATOM   2694  O   GLY C 186      -7.915 -23.348  -7.397  1.00 47.23           O  
ATOM   2695  N   ALA C 187      -6.022 -23.124  -8.358  1.00 49.41           N  
ATOM   2696  CA  ALA C 187      -6.199 -21.677  -8.268  1.00 49.41           C  
ATOM   2697  C   ALA C 187      -6.871 -21.127  -9.523  1.00 49.41           C  
ATOM   2698  CB  ALA C 187      -4.854 -20.990  -8.044  1.00 49.41           C  
ATOM   2699  O   ALA C 187      -6.418 -21.384 -10.640  1.00 49.41           O  
ATOM   2700  N   GLY C 188      -8.265 -21.144  -9.400  1.00 47.03           N  
ATOM   2701  CA  GLY C 188      -9.008 -20.502 -10.472  1.00 47.03           C  
ATOM   2702  C   GLY C 188      -8.546 -19.084 -10.753  1.00 47.03           C  
ATOM   2703  O   GLY C 188      -7.692 -18.552 -10.040  1.00 47.03           O  
ATOM   2704  N   ARG C 189      -8.713 -18.702 -11.920  1.00 50.50           N  
ATOM   2705  CA  ARG C 189      -8.433 -17.339 -12.361  1.00 50.50           C  
ATOM   2706  C   ARG C 189      -8.892 -16.322 -11.321  1.00 50.50           C  
ATOM   2707  CB  ARG C 189      -9.111 -17.058 -13.704  1.00 50.50           C  
ATOM   2708  O   ARG C 189      -8.324 -15.233 -11.217  1.00 50.50           O  
ATOM   2709  CG  ARG C 189      -8.265 -16.232 -14.659  1.00 50.50           C  
ATOM   2710  CD  ARG C 189      -8.803 -16.288 -16.082  1.00 50.50           C  
ATOM   2711  NE  ARG C 189      -7.970 -15.522 -17.004  1.00 50.50           N  
ATOM   2712  NH1 ARG C 189      -9.599 -15.315 -18.630  1.00 50.50           N  
ATOM   2713  NH2 ARG C 189      -7.527 -14.390 -18.953  1.00 50.50           N  
ATOM   2714  CZ  ARG C 189      -8.367 -15.078 -18.194  1.00 50.50           C  
ATOM   2715  N   GLU C 190      -9.881 -16.693 -10.556  1.00 50.14           N  
ATOM   2716  CA  GLU C 190     -10.521 -15.792  -9.601  1.00 50.14           C  
ATOM   2717  C   GLU C 190      -9.576 -15.441  -8.456  1.00 50.14           C  
ATOM   2718  CB  GLU C 190     -11.805 -16.417  -9.051  1.00 50.14           C  
ATOM   2719  O   GLU C 190      -9.655 -14.348  -7.892  1.00 50.14           O  
ATOM   2720  CG  GLU C 190     -12.804 -16.819 -10.126  1.00 50.14           C  
ATOM   2721  CD  GLU C 190     -14.177 -17.162  -9.572  1.00 50.14           C  
ATOM   2722  OE1 GLU C 190     -15.081 -17.514 -10.363  1.00 50.14           O  
ATOM   2723  OE2 GLU C 190     -14.351 -17.078  -8.335  1.00 50.14           O  
ATOM   2724  N   VAL C 191      -8.744 -16.391  -8.182  1.00 52.06           N  
ATOM   2725  CA  VAL C 191      -7.850 -16.214  -7.042  1.00 52.06           C  
ATOM   2726  C   VAL C 191      -6.783 -15.174  -7.378  1.00 52.06           C  
ATOM   2727  CB  VAL C 191      -7.185 -17.546  -6.630  1.00 52.06           C  
ATOM   2728  O   VAL C 191      -6.321 -14.444  -6.499  1.00 52.06           O  
ATOM   2729  CG1 VAL C 191      -6.203 -17.327  -5.480  1.00 52.06           C  
ATOM   2730  CG2 VAL C 191      -8.246 -18.575  -6.243  1.00 52.06           C  
ATOM   2731  N   PHE C 192      -6.564 -14.999  -8.638  1.00 47.22           N  
ATOM   2732  CA  PHE C 192      -5.510 -14.084  -9.063  1.00 47.22           C  
ATOM   2733  C   PHE C 192      -6.104 -12.818  -9.669  1.00 47.22           C  
ATOM   2734  CB  PHE C 192      -4.581 -14.764 -10.073  1.00 47.22           C  
ATOM   2735  O   PHE C 192      -5.371 -11.909 -10.064  1.00 47.22           O  
ATOM   2736  CG  PHE C 192      -3.870 -15.972  -9.526  1.00 47.22           C  
ATOM   2737  CD1 PHE C 192      -2.758 -15.828  -8.705  1.00 47.22           C  
ATOM   2738  CD2 PHE C 192      -4.313 -17.252  -9.834  1.00 47.22           C  
ATOM   2739  CE1 PHE C 192      -2.097 -16.945  -8.197  1.00 47.22           C  
ATOM   2740  CE2 PHE C 192      -3.658 -18.372  -9.330  1.00 47.22           C  
ATOM   2741  CZ  PHE C 192      -2.550 -18.216  -8.513  1.00 47.22           C  
ATOM   2742  N   ASP C 193      -7.466 -12.852  -9.804  1.00 48.11           N  
ATOM   2743  CA  ASP C 193      -8.140 -11.679 -10.352  1.00 48.11           C  
ATOM   2744  C   ASP C 193      -8.294 -10.590  -9.293  1.00 48.11           C  
ATOM   2745  CB  ASP C 193      -9.510 -12.062 -10.916  1.00 48.11           C  
ATOM   2746  O   ASP C 193      -8.996 -10.780  -8.297  1.00 48.11           O  
ATOM   2747  CG  ASP C 193      -9.880 -11.274 -12.160  1.00 48.11           C  
ATOM   2748  OD1 ASP C 193      -9.172 -10.301 -12.499  1.00 48.11           O  
ATOM   2749  OD2 ASP C 193     -10.891 -11.627 -12.805  1.00 48.11           O  
ATOM   2750  N   TYR C 194      -7.501  -9.663  -9.356  1.00 47.55           N  
ATOM   2751  CA  TYR C 194      -7.449  -8.493  -8.486  1.00 47.55           C  
ATOM   2752  C   TYR C 194      -8.829  -7.866  -8.331  1.00 47.55           C  
ATOM   2753  CB  TYR C 194      -6.463  -7.458  -9.036  1.00 47.55           C  
ATOM   2754  O   TYR C 194      -9.230  -7.499  -7.225  1.00 47.55           O  
ATOM   2755  CG  TYR C 194      -5.914  -6.524  -7.985  1.00 47.55           C  
ATOM   2756  CD1 TYR C 194      -6.488  -5.273  -7.769  1.00 47.55           C  
ATOM   2757  CD2 TYR C 194      -4.821  -6.890  -7.207  1.00 47.55           C  
ATOM   2758  CE1 TYR C 194      -5.984  -4.408  -6.803  1.00 47.55           C  
ATOM   2759  CE2 TYR C 194      -4.309  -6.033  -6.238  1.00 47.55           C  
ATOM   2760  OH  TYR C 194      -4.394  -3.945  -5.085  1.00 47.55           O  
ATOM   2761  CZ  TYR C 194      -4.897  -4.797  -6.043  1.00 47.55           C  
ATOM   2762  N   SER C 195      -9.517  -7.674  -9.405  1.00 50.08           N  
ATOM   2763  CA  SER C 195     -10.813  -7.004  -9.438  1.00 50.08           C  
ATOM   2764  C   SER C 195     -11.858  -7.783  -8.647  1.00 50.08           C  
ATOM   2765  CB  SER C 195     -11.285  -6.822 -10.881  1.00 50.08           C  
ATOM   2766  O   SER C 195     -12.707  -7.190  -7.979  1.00 50.08           O  
ATOM   2767  OG  SER C 195     -12.247  -7.806 -11.223  1.00 50.08           O  
ATOM   2768  N   HIS C 196     -11.714  -9.011  -8.589  1.00 46.36           N  
ATOM   2769  CA  HIS C 196     -12.653  -9.888  -7.899  1.00 46.36           C  
ATOM   2770  C   HIS C 196     -12.422  -9.866  -6.392  1.00 46.36           C  
ATOM   2771  CB  HIS C 196     -12.537 -11.319  -8.427  1.00 46.36           C  
ATOM   2772  O   HIS C 196     -13.378  -9.866  -5.613  1.00 46.36           O  
ATOM   2773  CG  HIS C 196     -13.815 -12.093  -8.351  1.00 46.36           C  
ATOM   2774  CD2 HIS C 196     -14.672 -12.489  -9.321  1.00 46.36           C  
ATOM   2775  ND1 HIS C 196     -14.340 -12.547  -7.161  1.00 46.36           N  
ATOM   2776  CE1 HIS C 196     -15.470 -13.191  -7.403  1.00 46.36           C  
ATOM   2777  NE2 HIS C 196     -15.694 -13.170  -8.706  1.00 46.36           N  
ATOM   2778  N   ARG C 197     -11.155  -9.726  -6.036  1.00 49.59           N  
ATOM   2779  CA  ARG C 197     -10.820  -9.658  -4.618  1.00 49.59           C  
ATOM   2780  C   ARG C 197     -11.232  -8.317  -4.021  1.00 49.59           C  
ATOM   2781  CB  ARG C 197      -9.321  -9.887  -4.408  1.00 49.59           C  
ATOM   2782  O   ARG C 197     -11.663  -8.251  -2.868  1.00 49.59           O  
ATOM   2783  CG  ARG C 197      -8.967 -11.305  -3.991  1.00 49.59           C  
ATOM   2784  CD  ARG C 197      -7.476 -11.460  -3.725  1.00 49.59           C  
ATOM   2785  NE  ARG C 197      -7.069 -12.862  -3.736  1.00 49.59           N  
ATOM   2786  NH1 ARG C 197      -4.830 -12.429  -3.366  1.00 49.59           N  
ATOM   2787  NH2 ARG C 197      -5.562 -14.589  -3.592  1.00 49.59           N  
ATOM   2788  CZ  ARG C 197      -5.821 -13.290  -3.564  1.00 49.59           C  
ATOM   2789  N   GLN C 198     -11.158  -7.241  -4.902  1.00 46.98           N  
ATOM   2790  CA  GLN C 198     -11.550  -5.900  -4.480  1.00 46.98           C  
ATOM   2791  C   GLN C 198     -13.053  -5.822  -4.224  1.00 46.98           C  
ATOM   2792  CB  GLN C 198     -11.141  -4.865  -5.530  1.00 46.98           C  
ATOM   2793  O   GLN C 198     -13.491  -5.194  -3.258  1.00 46.98           O  
ATOM   2794  CG  GLN C 198     -10.486  -3.622  -4.945  1.00 46.98           C  
ATOM   2795  CD  GLN C 198      -9.197  -3.249  -5.654  1.00 46.98           C  
ATOM   2796  NE2 GLN C 198      -8.271  -2.642  -4.920  1.00 46.98           N  
ATOM   2797  OE1 GLN C 198      -9.036  -3.504  -6.851  1.00 46.98           O  
ATOM   2798  N   LYS C 199     -13.797  -6.534  -5.017  1.00 48.81           N  
ATOM   2799  CA  LYS C 199     -15.252  -6.515  -4.897  1.00 48.81           C  
ATOM   2800  C   LYS C 199     -15.707  -7.217  -3.621  1.00 48.81           C  
ATOM   2801  CB  LYS C 199     -15.901  -7.171  -6.116  1.00 48.81           C  
ATOM   2802  O   LYS C 199     -16.647  -6.770  -2.961  1.00 48.81           O  
ATOM   2803  CG  LYS C 199     -16.274  -6.193  -7.220  1.00 48.81           C  
ATOM   2804  CD  LYS C 199     -16.933  -6.902  -8.396  1.00 48.81           C  
ATOM   2805  CE  LYS C 199     -17.175  -5.950  -9.560  1.00 48.81           C  
ATOM   2806  NZ  LYS C 199     -17.759  -6.655 -10.740  1.00 48.81           N  
ATOM   2807  N   GLU C 200     -14.924  -8.254  -3.175  1.00 49.38           N  
ATOM   2808  CA  GLU C 200     -15.284  -9.021  -1.986  1.00 49.38           C  
ATOM   2809  C   GLU C 200     -14.996  -8.232  -0.712  1.00 49.38           C  
ATOM   2810  CB  GLU C 200     -14.534 -10.355  -1.959  1.00 49.38           C  
ATOM   2811  O   GLU C 200     -15.763  -8.297   0.251  1.00 49.38           O  
ATOM   2812  CG  GLU C 200     -15.341 -11.526  -2.501  1.00 49.38           C  
ATOM   2813  CD  GLU C 200     -14.679 -12.873  -2.261  1.00 49.38           C  
ATOM   2814  OE1 GLU C 200     -15.293 -13.917  -2.581  1.00 49.38           O  
ATOM   2815  OE2 GLU C 200     -13.538 -12.886  -1.747  1.00 49.38           O  
ATOM   2816  N   GLN C 201     -13.961  -7.395  -0.784  1.00 43.80           N  
ATOM   2817  CA  GLN C 201     -13.616  -6.579   0.376  1.00 43.80           C  
ATOM   2818  C   GLN C 201     -14.558  -5.386   0.509  1.00 43.80           C  
ATOM   2819  CB  GLN C 201     -12.168  -6.096   0.281  1.00 43.80           C  
ATOM   2820  O   GLN C 201     -14.861  -4.949   1.621  1.00 43.80           O  
ATOM   2821  CG  GLN C 201     -11.167  -7.010   0.975  1.00 43.80           C  
ATOM   2822  CD  GLN C 201      -9.740  -6.507   0.870  1.00 43.80           C  
ATOM   2823  NE2 GLN C 201      -8.814  -7.213   1.510  1.00 43.80           N  
ATOM   2824  OE1 GLN C 201      -9.472  -5.492   0.220  1.00 43.80           O  
ATOM   2825  N   ASP C 202     -15.031  -4.908  -0.631  1.00 45.72           N  
ATOM   2826  CA  ASP C 202     -15.952  -3.776  -0.624  1.00 45.72           C  
ATOM   2827  C   ASP C 202     -17.300  -4.167  -0.023  1.00 45.72           C  
ATOM   2828  CB  ASP C 202     -16.147  -3.234  -2.042  1.00 45.72           C  
ATOM   2829  O   ASP C 202     -17.956  -3.351   0.627  1.00 45.72           O  
ATOM   2830  CG  ASP C 202     -14.966  -2.413  -2.530  1.00 45.72           C  
ATOM   2831  OD1 ASP C 202     -14.163  -1.943  -1.696  1.00 45.72           O  
ATOM   2832  OD2 ASP C 202     -14.839  -2.232  -3.761  1.00 45.72           O  
ATOM   2833  N   VAL C 203     -17.702  -5.433  -0.102  1.00 43.54           N  
ATOM   2834  CA  VAL C 203     -18.983  -5.917   0.402  1.00 43.54           C  
ATOM   2835  C   VAL C 203     -18.931  -6.028   1.924  1.00 43.54           C  
ATOM   2836  CB  VAL C 203     -19.360  -7.280  -0.219  1.00 43.54           C  
ATOM   2837  O   VAL C 203     -19.915  -5.735   2.608  1.00 43.54           O  
ATOM   2838  CG1 VAL C 203     -20.666  -7.802   0.375  1.00 43.54           C  
ATOM   2839  CG2 VAL C 203     -19.469  -7.162  -1.738  1.00 43.54           C  
ATOM   2840  N   GLU C 204     -17.764  -6.378   2.521  1.00 41.01           N  
ATOM   2841  CA  GLU C 204     -17.655  -6.564   3.965  1.00 41.01           C  
ATOM   2842  C   GLU C 204     -17.693  -5.226   4.698  1.00 41.01           C  
ATOM   2843  CB  GLU C 204     -16.370  -7.319   4.314  1.00 41.01           C  
ATOM   2844  O   GLU C 204     -18.209  -5.139   5.814  1.00 41.01           O  
ATOM   2845  CG  GLU C 204     -16.574  -8.451   5.310  1.00 41.01           C  
ATOM   2846  CD  GLU C 204     -15.519  -9.542   5.203  1.00 41.01           C  
ATOM   2847  OE1 GLU C 204     -15.647 -10.579   5.892  1.00 41.01           O  
ATOM   2848  OE2 GLU C 204     -14.557  -9.356   4.425  1.00 41.01           O  
ATOM   2849  N   LYS C 205     -17.143  -4.273   4.049  1.00 37.35           N  
ATOM   2850  CA  LYS C 205     -17.063  -2.959   4.681  1.00 37.35           C  
ATOM   2851  C   LYS C 205     -18.440  -2.308   4.772  1.00 37.35           C  
ATOM   2852  CB  LYS C 205     -16.104  -2.050   3.911  1.00 37.35           C  
ATOM   2853  O   LYS C 205     -18.734  -1.597   5.735  1.00 37.35           O  
ATOM   2854  CG  LYS C 205     -15.297  -1.111   4.796  1.00 37.35           C  
ATOM   2855  CD  LYS C 205     -14.283  -0.313   3.986  1.00 37.35           C  
ATOM   2856  CE  LYS C 205     -13.486   0.638   4.868  1.00 37.35           C  
ATOM   2857  NZ  LYS C 205     -12.573   1.505   4.064  1.00 37.35           N  
ATOM   2858  N   GLU C 206     -19.342  -2.615   3.885  1.00 37.15           N  
ATOM   2859  CA  GLU C 206     -20.626  -1.921   3.854  1.00 37.15           C  
ATOM   2860  C   GLU C 206     -21.520  -2.363   5.009  1.00 37.15           C  
ATOM   2861  CB  GLU C 206     -21.334  -2.159   2.518  1.00 37.15           C  
ATOM   2862  O   GLU C 206     -22.502  -1.692   5.332  1.00 37.15           O  
ATOM   2863  CG  GLU C 206     -21.172  -1.019   1.524  1.00 37.15           C  
ATOM   2864  CD  GLU C 206     -22.098  -1.133   0.323  1.00 37.15           C  
ATOM   2865  OE1 GLU C 206     -22.124  -0.202  -0.514  1.00 37.15           O  
ATOM   2866  OE2 GLU C 206     -22.804  -2.161   0.220  1.00 37.15           O  
ATOM   2867  N   LEU C 207     -21.216  -3.562   5.650  1.00 33.13           N  
ATOM   2868  CA  LEU C 207     -22.187  -4.045   6.626  1.00 33.13           C  
ATOM   2869  C   LEU C 207     -22.125  -3.221   7.908  1.00 33.13           C  
ATOM   2870  CB  LEU C 207     -21.939  -5.522   6.943  1.00 33.13           C  
ATOM   2871  O   LEU C 207     -23.014  -3.318   8.757  1.00 33.13           O  
ATOM   2872  CG  LEU C 207     -22.567  -6.536   5.985  1.00 33.13           C  
ATOM   2873  CD1 LEU C 207     -21.732  -7.811   5.940  1.00 33.13           C  
ATOM   2874  CD2 LEU C 207     -24.002  -6.845   6.399  1.00 33.13           C  
ATOM   2875  N   ARG C 208     -20.921  -2.715   8.207  1.00 30.35           N  
ATOM   2876  CA  ARG C 208     -20.792  -2.177   9.558  1.00 30.35           C  
ATOM   2877  C   ARG C 208     -21.620  -0.907   9.722  1.00 30.35           C  
ATOM   2878  CB  ARG C 208     -19.325  -1.892   9.886  1.00 30.35           C  
ATOM   2879  O   ARG C 208     -21.960  -0.521  10.843  1.00 30.35           O  
ATOM   2880  CG  ARG C 208     -18.634  -3.015  10.643  1.00 30.35           C  
ATOM   2881  CD  ARG C 208     -17.225  -2.626  11.066  1.00 30.35           C  
ATOM   2882  NE  ARG C 208     -16.392  -3.800  11.312  1.00 30.35           N  
ATOM   2883  NH1 ARG C 208     -14.643  -2.619  12.252  1.00 30.35           N  
ATOM   2884  NH2 ARG C 208     -14.514  -4.899  12.046  1.00 30.35           N  
ATOM   2885  CZ  ARG C 208     -15.185  -3.770  11.869  1.00 30.35           C  
ATOM   2886  N   ASP C 209     -21.784  -0.255   8.647  1.00 31.67           N  
ATOM   2887  CA  ASP C 209     -22.163   1.129   8.917  1.00 31.67           C  
ATOM   2888  C   ASP C 209     -23.602   1.216   9.421  1.00 31.67           C  
ATOM   2889  CB  ASP C 209     -21.991   1.987   7.662  1.00 31.67           C  
ATOM   2890  O   ASP C 209     -24.120   2.311   9.649  1.00 31.67           O  
ATOM   2891  CG  ASP C 209     -21.456   3.376   7.962  1.00 31.67           C  
ATOM   2892  OD1 ASP C 209     -20.962   3.610   9.086  1.00 31.67           O  
ATOM   2893  OD2 ASP C 209     -21.533   4.246   7.068  1.00 31.67           O  
ATOM   2894  N   GLY C 210     -24.245   0.034   9.361  1.00 29.35           N  
ATOM   2895  CA  GLY C 210     -25.660   0.367   9.363  1.00 29.35           C  
ATOM   2896  C   GLY C 210     -26.166   0.811  10.723  1.00 29.35           C  
ATOM   2897  O   GLY C 210     -27.371   0.782  10.982  1.00 29.35           O  
ATOM   2898  N   GLY C 211     -25.274   0.963  11.663  1.00 27.36           N  
ATOM   2899  CA  GLY C 211     -25.877   0.804  12.977  1.00 27.36           C  
ATOM   2900  C   GLY C 211     -27.024   1.765  13.228  1.00 27.36           C  
ATOM   2901  O   GLY C 211     -27.628   1.752  14.302  1.00 27.36           O  
ATOM   2902  N   GLU C 212     -26.965   2.904  12.627  1.00 26.63           N  
ATOM   2903  CA  GLU C 212     -27.513   3.900  13.542  1.00 26.63           C  
ATOM   2904  C   GLU C 212     -29.030   3.772  13.654  1.00 26.63           C  
ATOM   2905  CB  GLU C 212     -27.137   5.313  13.087  1.00 26.63           C  
ATOM   2906  O   GLU C 212     -29.705   4.699  14.106  1.00 26.63           O  
ATOM   2907  CG  GLU C 212     -25.762   5.765  13.557  1.00 26.63           C  
ATOM   2908  CD  GLU C 212     -25.591   7.276  13.545  1.00 26.63           C  
ATOM   2909  OE1 GLU C 212     -24.627   7.782  14.163  1.00 26.63           O  
ATOM   2910  OE2 GLU C 212     -26.429   7.958  12.914  1.00 26.63           O  
ATOM   2911  N   GLN C 213     -29.496   2.602  13.278  1.00 21.15           N  
ATOM   2912  CA  GLN C 213     -30.859   2.949  12.890  1.00 21.15           C  
ATOM   2913  C   GLN C 213     -31.657   3.462  14.085  1.00 21.15           C  
ATOM   2914  CB  GLN C 213     -31.564   1.743  12.267  1.00 21.15           C  
ATOM   2915  O   GLN C 213     -31.273   3.243  15.236  1.00 21.15           O  
ATOM   2916  CG  GLN C 213     -32.259   2.051  10.948  1.00 21.15           C  
ATOM   2917  CD  GLN C 213     -32.365   0.838  10.043  1.00 21.15           C  
ATOM   2918  NE2 GLN C 213     -32.801   1.057   8.807  1.00 21.15           N  
ATOM   2919  OE1 GLN C 213     -32.055  -0.286  10.450  1.00 21.15           O  
ATOM   2920  N   ASP C 214     -33.107   3.444  13.919  1.00 21.40           N  
ATOM   2921  CA  ASP C 214     -34.264   4.268  14.256  1.00 21.40           C  
ATOM   2922  C   ASP C 214     -34.760   3.965  15.668  1.00 21.40           C  
ATOM   2923  CB  ASP C 214     -35.391   4.050  13.245  1.00 21.40           C  
ATOM   2924  O   ASP C 214     -34.543   2.867  16.186  1.00 21.40           O  
ATOM   2925  CG  ASP C 214     -35.286   4.960  12.034  1.00 21.40           C  
ATOM   2926  OD1 ASP C 214     -34.613   6.010  12.117  1.00 21.40           O  
ATOM   2927  OD2 ASP C 214     -35.884   4.626  10.988  1.00 21.40           O  
ATOM   2928  N   THR C 215     -35.385   4.990  16.299  1.00 23.67           N  
ATOM   2929  CA  THR C 215     -35.845   5.358  17.633  1.00 23.67           C  
ATOM   2930  C   THR C 215     -36.917   4.387  18.122  1.00 23.67           C  
ATOM   2931  CB  THR C 215     -36.401   6.794  17.656  1.00 23.67           C  
ATOM   2932  O   THR C 215     -37.155   4.274  19.326  1.00 23.67           O  
ATOM   2933  CG2 THR C 215     -35.362   7.777  18.186  1.00 23.67           C  
ATOM   2934  OG1 THR C 215     -36.770   7.178  16.326  1.00 23.67           O  
ATOM   2935  N   TRP C 216     -37.706   3.790  17.163  1.00 19.81           N  
ATOM   2936  CA  TRP C 216     -39.077   4.032  17.601  1.00 19.81           C  
ATOM   2937  C   TRP C 216     -39.403   3.213  18.846  1.00 19.81           C  
ATOM   2938  CB  TRP C 216     -40.066   3.698  16.482  1.00 19.81           C  
ATOM   2939  O   TRP C 216     -39.875   3.756  19.847  1.00 19.81           O  
ATOM   2940  CG  TRP C 216     -40.315   4.830  15.531  1.00 19.81           C  
ATOM   2941  CD1 TRP C 216     -39.480   5.278  14.546  1.00 19.81           C  
ATOM   2942  CD2 TRP C 216     -41.478   5.662  15.480  1.00 19.81           C  
ATOM   2943  CE2 TRP C 216     -41.280   6.594  14.437  1.00 19.81           C  
ATOM   2944  CE3 TRP C 216     -42.671   5.709  16.214  1.00 19.81           C  
ATOM   2945  NE1 TRP C 216     -40.054   6.339  13.884  1.00 19.81           N  
ATOM   2946  CH2 TRP C 216     -43.389   7.588  14.845  1.00 19.81           C  
ATOM   2947  CZ2 TRP C 216     -42.231   7.564  14.111  1.00 19.81           C  
ATOM   2948  CZ3 TRP C 216     -43.616   6.675  15.888  1.00 19.81           C  
ATOM   2949  N   ALA C 217     -40.316   2.159  18.684  1.00 21.37           N  
ATOM   2950  CA  ALA C 217     -41.653   1.907  19.216  1.00 21.37           C  
ATOM   2951  C   ALA C 217     -41.595   0.991  20.435  1.00 21.37           C  
ATOM   2952  CB  ALA C 217     -42.548   1.299  18.139  1.00 21.37           C  
ATOM   2953  O   ALA C 217     -40.598   0.299  20.652  1.00 21.37           O  
ATOM   2954  N   GLY C 218     -42.739   0.846  21.156  1.00 22.17           N  
ATOM   2955  CA  GLY C 218     -43.204   0.631  22.517  1.00 22.17           C  
ATOM   2956  C   GLY C 218     -43.073  -0.811  22.971  1.00 22.17           C  
ATOM   2957  O   GLY C 218     -43.268  -1.116  24.150  1.00 22.17           O  
ATOM   2958  N   GLU C 219     -42.994  -1.797  22.037  1.00 19.21           N  
ATOM   2959  CA  GLU C 219     -43.909  -2.916  22.242  1.00 19.21           C  
ATOM   2960  C   GLU C 219     -43.444  -3.805  23.392  1.00 19.21           C  
ATOM   2961  CB  GLU C 219     -44.043  -3.742  20.960  1.00 19.21           C  
ATOM   2962  O   GLU C 219     -42.252  -4.095  23.517  1.00 19.21           O  
ATOM   2963  CG  GLU C 219     -45.460  -4.226  20.686  1.00 19.21           C  
ATOM   2964  CD  GLU C 219     -45.647  -4.767  19.277  1.00 19.21           C  
ATOM   2965  OE1 GLU C 219     -46.723  -5.335  18.983  1.00 19.21           O  
ATOM   2966  OE2 GLU C 219     -44.709  -4.623  18.461  1.00 19.21           O  
ATOM   2967  N   GLY C 220     -44.454  -4.484  24.160  1.00 20.56           N  
ATOM   2968  CA  GLY C 220     -44.699  -4.986  25.503  1.00 20.56           C  
ATOM   2969  C   GLY C 220     -43.965  -6.280  25.799  1.00 20.56           C  
ATOM   2970  O   GLY C 220     -43.376  -6.435  26.871  1.00 20.56           O  
ATOM   2971  N   ALA C 221     -44.274  -7.393  24.984  1.00 20.02           N  
ATOM   2972  CA  ALA C 221     -44.875  -8.573  25.599  1.00 20.02           C  
ATOM   2973  C   ALA C 221     -43.805  -9.497  26.173  1.00 20.02           C  
ATOM   2974  CB  ALA C 221     -45.733  -9.324  24.584  1.00 20.02           C  
ATOM   2975  O   ALA C 221     -43.897  -9.923  27.327  1.00 20.02           O  
ATOM   2976  N   GLU C 222     -43.270 -10.468  25.406  1.00 21.58           N  
ATOM   2977  CA  GLU C 222     -43.390 -11.914  25.567  1.00 21.58           C  
ATOM   2978  C   GLU C 222     -42.231 -12.476  26.386  1.00 21.58           C  
ATOM   2979  CB  GLU C 222     -43.452 -12.603  24.201  1.00 21.58           C  
ATOM   2980  O   GLU C 222     -41.065 -12.225  26.075  1.00 21.58           O  
ATOM   2981  CG  GLU C 222     -44.788 -13.271  23.910  1.00 21.58           C  
ATOM   2982  CD  GLU C 222     -44.769 -14.127  22.653  1.00 21.58           C  
ATOM   2983  OE1 GLU C 222     -45.747 -14.869  22.410  1.00 21.58           O  
ATOM   2984  OE2 GLU C 222     -43.768 -14.055  21.907  1.00 21.58           O  
ATOM   2985  N   ALA C 223     -42.612 -13.079  27.601  1.00 25.35           N  
ATOM   2986  CA  ALA C 223     -41.964 -13.506  28.838  1.00 25.35           C  
ATOM   2987  C   ALA C 223     -41.112 -14.751  28.610  1.00 25.35           C  
ATOM   2988  CB  ALA C 223     -43.007 -13.770  29.921  1.00 25.35           C  
ATOM   2989  O   ALA C 223     -40.593 -15.338  29.562  1.00 25.35           O  
ATOM   2990  N   LEU C 224     -41.007 -15.278  27.411  1.00 20.42           N  
ATOM   2991  CA  LEU C 224     -40.989 -16.735  27.342  1.00 20.42           C  
ATOM   2992  C   LEU C 224     -39.676 -17.289  27.885  1.00 20.42           C  
ATOM   2993  CB  LEU C 224     -41.199 -17.206  25.901  1.00 20.42           C  
ATOM   2994  O   LEU C 224     -39.468 -18.504  27.896  1.00 20.42           O  
ATOM   2995  CG  LEU C 224     -42.646 -17.266  25.410  1.00 20.42           C  
ATOM   2996  CD1 LEU C 224     -42.691 -17.239  23.886  1.00 20.42           C  
ATOM   2997  CD2 LEU C 224     -43.343 -18.510  25.949  1.00 20.42           C  
ATOM   2998  N   ALA C 225     -38.719 -16.623  28.235  1.00 24.44           N  
ATOM   2999  CA  ALA C 225     -37.452 -17.260  27.887  1.00 24.44           C  
ATOM   3000  C   ALA C 225     -37.165 -18.447  28.802  1.00 24.44           C  
ATOM   3001  CB  ALA C 225     -36.311 -16.248  27.960  1.00 24.44           C  
ATOM   3002  O   ALA C 225     -37.228 -18.324  30.027  1.00 24.44           O  
ATOM   3003  N   ARG C 226     -37.142 -19.702  28.195  1.00 23.88           N  
ATOM   3004  CA  ARG C 226     -37.156 -21.074  28.693  1.00 23.88           C  
ATOM   3005  C   ARG C 226     -35.828 -21.429  29.354  1.00 23.88           C  
ATOM   3006  CB  ARG C 226     -37.455 -22.055  27.557  1.00 23.88           C  
ATOM   3007  O   ARG C 226     -34.784 -21.433  28.699  1.00 23.88           O  
ATOM   3008  CG  ARG C 226     -38.938 -22.250  27.286  1.00 23.88           C  
ATOM   3009  CD  ARG C 226     -39.182 -23.316  26.227  1.00 23.88           C  
ATOM   3010  NE  ARG C 226     -40.602 -23.447  25.912  1.00 23.88           N  
ATOM   3011  NH1 ARG C 226     -40.278 -24.775  24.050  1.00 23.88           N  
ATOM   3012  NH2 ARG C 226     -42.400 -24.190  24.691  1.00 23.88           N  
ATOM   3013  CZ  ARG C 226     -41.090 -24.137  24.885  1.00 23.88           C  
ATOM   3014  N   ASN C 227     -35.580 -21.109  30.588  1.00 27.16           N  
ATOM   3015  CA  ASN C 227     -34.291 -21.087  31.271  1.00 27.16           C  
ATOM   3016  C   ASN C 227     -33.762 -22.498  31.517  1.00 27.16           C  
ATOM   3017  CB  ASN C 227     -34.395 -20.321  32.591  1.00 27.16           C  
ATOM   3018  O   ASN C 227     -34.304 -23.232  32.345  1.00 27.16           O  
ATOM   3019  CG  ASN C 227     -33.761 -18.946  32.520  1.00 27.16           C  
ATOM   3020  ND2 ASN C 227     -34.008 -18.126  33.535  1.00 27.16           N  
ATOM   3021  OD1 ASN C 227     -33.056 -18.623  31.561  1.00 27.16           O  
ATOM   3022  N   LEU C 228     -33.162 -23.219  30.373  1.00 22.28           N  
ATOM   3023  CA  LEU C 228     -32.866 -24.646  30.422  1.00 22.28           C  
ATOM   3024  C   LEU C 228     -31.835 -24.950  31.504  1.00 22.28           C  
ATOM   3025  CB  LEU C 228     -32.356 -25.135  29.064  1.00 22.28           C  
ATOM   3026  O   LEU C 228     -30.948 -24.136  31.769  1.00 22.28           O  
ATOM   3027  CG  LEU C 228     -33.149 -26.269  28.410  1.00 22.28           C  
ATOM   3028  CD1 LEU C 228     -34.099 -25.711  27.356  1.00 22.28           C  
ATOM   3029  CD2 LEU C 228     -32.205 -27.297  27.797  1.00 22.28           C  
ATOM   3030  N   LEU C 229     -31.872 -26.269  32.052  1.00 27.52           N  
ATOM   3031  CA  LEU C 229     -31.502 -26.772  33.370  1.00 27.52           C  
ATOM   3032  C   LEU C 229     -30.091 -27.349  33.356  1.00 27.52           C  
ATOM   3033  CB  LEU C 229     -32.497 -27.838  33.836  1.00 27.52           C  
ATOM   3034  O   LEU C 229     -29.641 -27.926  34.349  1.00 27.52           O  
ATOM   3035  CG  LEU C 229     -33.583 -27.374  34.808  1.00 27.52           C  
ATOM   3036  CD1 LEU C 229     -34.960 -27.798  34.306  1.00 27.52           C  
ATOM   3037  CD2 LEU C 229     -33.323 -27.928  36.204  1.00 27.52           C  
ATOM   3038  N   VAL C 230     -28.968 -26.989  32.630  1.00 28.16           N  
ATOM   3039  CA  VAL C 230     -27.946 -27.990  32.340  1.00 28.16           C  
ATOM   3040  C   VAL C 230     -27.258 -28.415  33.635  1.00 28.16           C  
ATOM   3041  CB  VAL C 230     -26.903 -27.460  31.331  1.00 28.16           C  
ATOM   3042  O   VAL C 230     -27.196 -27.644  34.595  1.00 28.16           O  
ATOM   3043  CG1 VAL C 230     -25.812 -28.501  31.086  1.00 28.16           C  
ATOM   3044  CG2 VAL C 230     -27.580 -27.072  30.018  1.00 28.16           C  
ATOM   3045  N   ASP C 231     -26.461 -29.640  33.450  1.00 33.70           N  
ATOM   3046  CA  ASP C 231     -26.083 -30.720  34.356  1.00 33.70           C  
ATOM   3047  C   ASP C 231     -24.814 -30.370  35.129  1.00 33.70           C  
ATOM   3048  CB  ASP C 231     -25.885 -32.025  33.582  1.00 33.70           C  
ATOM   3049  O   ASP C 231     -23.727 -30.306  34.551  1.00 33.70           O  
ATOM   3050  CG  ASP C 231     -25.718 -33.233  34.488  1.00 33.70           C  
ATOM   3051  OD1 ASP C 231     -26.093 -33.159  35.678  1.00 33.70           O  
ATOM   3052  OD2 ASP C 231     -25.204 -34.266  34.008  1.00 33.70           O  
ATOM   3053  N   GLY C 232     -24.724 -29.342  36.014  1.00 28.86           N  
ATOM   3054  CA  GLY C 232     -23.463 -28.776  36.466  1.00 28.86           C  
ATOM   3055  C   GLY C 232     -22.595 -29.772  37.212  1.00 28.86           C  
ATOM   3056  O   GLY C 232     -23.108 -30.670  37.883  1.00 28.86           O  
ATOM   3057  N   GLU C 233     -21.511 -30.385  36.874  1.00 29.55           N  
ATOM   3058  CA  GLU C 233     -20.880 -31.267  37.851  1.00 29.55           C  
ATOM   3059  C   GLU C 233     -21.159 -30.801  39.277  1.00 29.55           C  
ATOM   3060  CB  GLU C 233     -19.370 -31.346  37.609  1.00 29.55           C  
ATOM   3061  O   GLU C 233     -21.467 -31.612  40.152  1.00 29.55           O  
ATOM   3062  CG  GLU C 233     -18.776 -32.722  37.872  1.00 29.55           C  
ATOM   3063  CD  GLU C 233     -17.291 -32.805  37.558  1.00 29.55           C  
ATOM   3064  OE1 GLU C 233     -16.659 -33.836  37.880  1.00 29.55           O  
ATOM   3065  OE2 GLU C 233     -16.755 -31.830  36.985  1.00 29.55           O  
ATOM   3066  N   THR C 234     -20.454 -29.810  39.941  1.00 26.68           N  
ATOM   3067  CA  THR C 234     -20.719 -29.900  41.372  1.00 26.68           C  
ATOM   3068  C   THR C 234     -22.188 -29.609  41.670  1.00 26.68           C  
ATOM   3069  CB  THR C 234     -19.829 -28.927  42.167  1.00 26.68           C  
ATOM   3070  O   THR C 234     -22.750 -30.142  42.629  1.00 26.68           O  
ATOM   3071  CG2 THR C 234     -18.623 -29.646  42.762  1.00 26.68           C  
ATOM   3072  OG1 THR C 234     -19.369 -27.887  41.295  1.00 26.68           O  
ATOM   3073  N   GLY C 235     -22.362 -28.221  41.378  1.00 26.96           N  
ATOM   3074  CA  GLY C 235     -23.000 -27.096  42.044  1.00 26.96           C  
ATOM   3075  C   GLY C 235     -24.513 -27.195  42.064  1.00 26.96           C  
ATOM   3076  O   GLY C 235     -25.208 -26.224  41.756  1.00 26.96           O  
ATOM   3077  N   GLU C 236     -24.873 -28.369  42.225  1.00 32.53           N  
ATOM   3078  CA  GLU C 236     -26.299 -28.678  42.249  1.00 32.53           C  
ATOM   3079  C   GLU C 236     -27.001 -27.955  43.395  1.00 32.53           C  
ATOM   3080  CB  GLU C 236     -26.521 -30.188  42.364  1.00 32.53           C  
ATOM   3081  O   GLU C 236     -26.713 -28.211  44.566  1.00 32.53           O  
ATOM   3082  CG  GLU C 236     -26.100 -30.968  41.128  1.00 32.53           C  
ATOM   3083  CD  GLU C 236     -26.852 -32.279  40.960  1.00 32.53           C  
ATOM   3084  OE1 GLU C 236     -26.789 -32.879  39.863  1.00 32.53           O  
ATOM   3085  OE2 GLU C 236     -27.511 -32.708  41.933  1.00 32.53           O  
ATOM   3086  N   SER C 237     -26.891 -26.555  43.470  1.00 27.12           N  
ATOM   3087  CA  SER C 237     -27.506 -26.088  44.708  1.00 27.12           C  
ATOM   3088  C   SER C 237     -28.936 -26.601  44.843  1.00 27.12           C  
ATOM   3089  CB  SER C 237     -27.496 -24.560  44.768  1.00 27.12           C  
ATOM   3090  O   SER C 237     -29.620 -26.818  43.841  1.00 27.12           O  
ATOM   3091  OG  SER C 237     -27.747 -24.005  43.488  1.00 27.12           O  
ATOM   3092  N   PHE C 238     -29.145 -27.205  46.005  1.00 25.95           N  
ATOM   3093  CA  PHE C 238     -30.384 -27.792  46.499  1.00 25.95           C  
ATOM   3094  C   PHE C 238     -31.425 -26.712  46.768  1.00 25.95           C  
ATOM   3095  CB  PHE C 238     -30.126 -28.602  47.774  1.00 25.95           C  
ATOM   3096  O   PHE C 238     -31.079 -25.584  47.123  1.00 25.95           O  
ATOM   3097  CG  PHE C 238     -29.179 -29.755  47.580  1.00 25.95           C  
ATOM   3098  CD1 PHE C 238     -29.639 -30.978  47.108  1.00 25.95           C  
ATOM   3099  CD2 PHE C 238     -27.827 -29.615  47.868  1.00 25.95           C  
ATOM   3100  CE1 PHE C 238     -28.764 -32.047  46.927  1.00 25.95           C  
ATOM   3101  CE2 PHE C 238     -26.948 -30.679  47.690  1.00 25.95           C  
ATOM   3102  CZ  PHE C 238     -27.418 -31.894  47.220  1.00 25.95           C  
ATOM   3103  N   PRO C 239     -32.597 -26.975  46.397  1.00 28.25           N  
ATOM   3104  CA  PRO C 239     -33.735 -26.060  46.281  1.00 28.25           C  
ATOM   3105  C   PRO C 239     -34.148 -25.460  47.623  1.00 28.25           C  
ATOM   3106  CB  PRO C 239     -34.845 -26.948  45.715  1.00 28.25           C  
ATOM   3107  O   PRO C 239     -34.268 -26.182  48.616  1.00 28.25           O  
ATOM   3108  CG  PRO C 239     -34.410 -28.345  46.020  1.00 28.25           C  
ATOM   3109  CD  PRO C 239     -33.014 -28.300  46.572  1.00 28.25           C  
ATOM   3110  N   ALA C 240     -33.617 -24.317  47.860  1.00 21.62           N  
ATOM   3111  CA  ALA C 240     -33.885 -24.042  49.269  1.00 21.62           C  
ATOM   3112  C   ALA C 240     -35.364 -24.229  49.593  1.00 21.62           C  
ATOM   3113  CB  ALA C 240     -33.440 -22.626  49.628  1.00 21.62           C  
ATOM   3114  O   ALA C 240     -35.712 -24.893  50.573  1.00 21.62           O  
ATOM   3115  N   GLN C 241     -36.116 -23.233  49.409  1.00 18.98           N  
ATOM   3116  CA  GLN C 241     -36.911 -22.581  50.444  1.00 18.98           C  
ATOM   3117  C   GLN C 241     -38.242 -23.299  50.651  1.00 18.98           C  
ATOM   3118  CB  GLN C 241     -37.156 -21.113  50.089  1.00 18.98           C  
ATOM   3119  O   GLN C 241     -38.659 -24.098  49.811  1.00 18.98           O  
ATOM   3120  CG  GLN C 241     -36.486 -20.130  51.038  1.00 18.98           C  
ATOM   3121  CD  GLN C 241     -36.563 -18.696  50.549  1.00 18.98           C  
ATOM   3122  NE2 GLN C 241     -35.945 -17.783  51.290  1.00 18.98           N  
ATOM   3123  OE1 GLN C 241     -37.173 -18.411  49.513  1.00 18.98           O  
ATOM   3124  N   VAL C 242     -39.368 -22.581  50.578  1.00 22.95           N  
ATOM   3125  CA  VAL C 242     -40.183 -22.467  51.783  1.00 22.95           C  
ATOM   3126  C   VAL C 242     -40.902 -23.787  52.048  1.00 22.95           C  
ATOM   3127  CB  VAL C 242     -41.207 -21.315  51.668  1.00 22.95           C  
ATOM   3128  O   VAL C 242     -40.992 -24.641  51.163  1.00 22.95           O  
ATOM   3129  CG1 VAL C 242     -41.925 -21.096  52.999  1.00 22.95           C  
ATOM   3130  CG2 VAL C 242     -40.517 -20.031  51.211  1.00 22.95           C  
ATOM   3131  N   PRO C 243     -42.239 -23.852  52.322  1.00 21.48           N  
ATOM   3132  CA  PRO C 243     -43.337 -23.702  53.281  1.00 21.48           C  
ATOM   3133  C   PRO C 243     -44.514 -24.626  52.978  1.00 21.48           C  
ATOM   3134  CB  PRO C 243     -43.741 -22.234  53.127  1.00 21.48           C  
ATOM   3135  O   PRO C 243     -44.576 -25.220  51.899  1.00 21.48           O  
ATOM   3136  CG  PRO C 243     -43.186 -21.822  51.802  1.00 21.48           C  
ATOM   3137  CD  PRO C 243     -42.323 -22.934  51.279  1.00 21.48           C  
ATOM   3138  N   SER C 244     -45.803 -24.292  53.182  1.00 20.58           N  
ATOM   3139  CA  SER C 244     -46.914 -24.870  53.931  1.00 20.58           C  
ATOM   3140  C   SER C 244     -47.665 -25.903  53.097  1.00 20.58           C  
ATOM   3141  CB  SER C 244     -47.878 -23.776  54.392  1.00 20.58           C  
ATOM   3142  O   SER C 244     -47.451 -26.005  51.887  1.00 20.58           O  
ATOM   3143  OG  SER C 244     -48.812 -23.467  53.372  1.00 20.58           O  
ATOM   3144  N   GLY C 245     -49.098 -25.801  52.953  1.00 20.36           N  
ATOM   3145  CA  GLY C 245     -50.263 -26.540  53.413  1.00 20.36           C  
ATOM   3146  C   GLY C 245     -50.869 -27.426  52.341  1.00 20.36           C  
ATOM   3147  O   GLY C 245     -51.094 -28.617  52.568  1.00 20.36           O  
ATOM   3148  N   GLU C 246     -51.872 -26.875  51.458  1.00 22.48           N  
ATOM   3149  CA  GLU C 246     -53.297 -27.179  51.366  1.00 22.48           C  
ATOM   3150  C   GLU C 246     -53.578 -28.170  50.240  1.00 22.48           C  
ATOM   3151  CB  GLU C 246     -54.108 -25.898  51.155  1.00 22.48           C  
ATOM   3152  O   GLU C 246     -53.269 -27.900  49.077  1.00 22.48           O  
ATOM   3153  CG  GLU C 246     -54.410 -25.142  52.441  1.00 22.48           C  
ATOM   3154  CD  GLU C 246     -55.511 -24.106  52.283  1.00 22.48           C  
ATOM   3155  OE1 GLU C 246     -56.224 -23.823  53.272  1.00 22.48           O  
ATOM   3156  OE2 GLU C 246     -55.662 -23.573  51.161  1.00 22.48           O  
ATOM   3157  N   ASP C 247     -54.156 -29.349  50.545  1.00 25.69           N  
ATOM   3158  CA  ASP C 247     -54.175 -30.674  49.933  1.00 25.69           C  
ATOM   3159  C   ASP C 247     -55.301 -30.790  48.908  1.00 25.69           C  
ATOM   3160  CB  ASP C 247     -54.325 -31.757  51.004  1.00 25.69           C  
ATOM   3161  O   ASP C 247     -55.455 -31.828  48.262  1.00 25.69           O  
ATOM   3162  CG  ASP C 247     -52.994 -32.232  51.557  1.00 25.69           C  
ATOM   3163  OD1 ASP C 247     -51.949 -32.013  50.907  1.00 25.69           O  
ATOM   3164  OD2 ASP C 247     -52.989 -32.835  52.653  1.00 25.69           O  
ATOM   3165  N   GLN C 248     -56.363 -29.942  48.929  1.00 22.41           N  
ATOM   3166  CA  GLN C 248     -57.642 -30.643  48.947  1.00 22.41           C  
ATOM   3167  C   GLN C 248     -57.924 -31.309  47.603  1.00 22.41           C  
ATOM   3168  CB  GLN C 248     -58.777 -29.682  49.305  1.00 22.41           C  
ATOM   3169  O   GLN C 248     -57.215 -31.068  46.624  1.00 22.41           O  
ATOM   3170  CG  GLN C 248     -59.067 -29.602  50.798  1.00 22.41           C  
ATOM   3171  CD  GLN C 248     -60.199 -28.646  51.125  1.00 22.41           C  
ATOM   3172  NE2 GLN C 248     -60.570 -28.581  52.399  1.00 22.41           N  
ATOM   3173  OE1 GLN C 248     -60.735 -27.971  50.241  1.00 22.41           O  
ATOM   3174  N   THR C 249     -59.166 -30.919  46.874  1.00 27.32           N  
ATOM   3175  CA  THR C 249     -60.368 -31.708  46.628  1.00 27.32           C  
ATOM   3176  C   THR C 249     -60.374 -32.255  45.203  1.00 27.32           C  
ATOM   3177  CB  THR C 249     -61.641 -30.876  46.867  1.00 27.32           C  
ATOM   3178  O   THR C 249     -61.398 -32.749  44.726  1.00 27.32           O  
ATOM   3179  CG2 THR C 249     -61.963 -30.777  48.354  1.00 27.32           C  
ATOM   3180  OG1 THR C 249     -61.448 -29.556  46.343  1.00 27.32           O  
ATOM   3181  N   ALA C 250     -59.576 -32.708  44.494  1.00 27.05           N  
ATOM   3182  CA  ALA C 250     -59.497 -31.977  43.232  1.00 27.05           C  
ATOM   3183  C   ALA C 250     -60.433 -32.582  42.188  1.00 27.05           C  
ATOM   3184  CB  ALA C 250     -58.062 -31.966  42.712  1.00 27.05           C  
ATOM   3185  O   ALA C 250     -60.849 -31.900  41.249  1.00 27.05           O  
ATOM   3186  N   LEU C 251     -60.647 -33.977  42.378  1.00 25.45           N  
ATOM   3187  CA  LEU C 251     -60.521 -34.599  41.064  1.00 25.45           C  
ATOM   3188  C   LEU C 251     -61.885 -34.746  40.399  1.00 25.45           C  
ATOM   3189  CB  LEU C 251     -59.848 -35.969  41.183  1.00 25.45           C  
ATOM   3190  O   LEU C 251     -61.990 -35.303  39.304  1.00 25.45           O  
ATOM   3191  CG  LEU C 251     -58.349 -35.964  41.489  1.00 25.45           C  
ATOM   3192  CD1 LEU C 251     -57.926 -37.300  42.090  1.00 25.45           C  
ATOM   3193  CD2 LEU C 251     -57.546 -35.661  40.228  1.00 25.45           C  
ATOM   3194  N   SER C 252     -63.251 -34.486  40.846  1.00 27.53           N  
ATOM   3195  CA  SER C 252     -63.927 -35.747  41.135  1.00 27.53           C  
ATOM   3196  C   SER C 252     -64.349 -36.455  39.852  1.00 27.53           C  
ATOM   3197  CB  SER C 252     -65.151 -35.509  42.021  1.00 27.53           C  
ATOM   3198  O   SER C 252     -64.999 -37.501  39.899  1.00 27.53           O  
ATOM   3199  OG  SER C 252     -66.128 -36.513  41.810  1.00 27.53           O  
ATOM   3200  N   LEU C 253     -64.261 -36.051  38.484  1.00 24.01           N  
ATOM   3201  CA  LEU C 253     -65.380 -35.405  37.807  1.00 24.01           C  
ATOM   3202  C   LEU C 253     -66.134 -36.400  36.931  1.00 24.01           C  
ATOM   3203  CB  LEU C 253     -64.886 -34.230  36.957  1.00 24.01           C  
ATOM   3204  O   LEU C 253     -67.119 -36.040  36.282  1.00 24.01           O  
ATOM   3205  CG  LEU C 253     -65.954 -33.248  36.473  1.00 24.01           C  
ATOM   3206  CD1 LEU C 253     -66.002 -32.026  37.384  1.00 24.01           C  
ATOM   3207  CD2 LEU C 253     -65.687 -32.836  35.029  1.00 24.01           C  
ATOM   3208  N   GLU C 254     -66.149 -37.951  36.819  1.00 34.15           N  
ATOM   3209  CA  GLU C 254     -65.654 -38.865  37.844  1.00 34.15           C  
ATOM   3210  C   GLU C 254     -64.435 -38.287  38.557  1.00 34.15           C  
ATOM   3211  CB  GLU C 254     -65.309 -40.225  37.230  1.00 34.15           C  
ATOM   3212  O   GLU C 254     -63.411 -38.016  37.926  1.00 34.15           O  
ATOM   3213  CG  GLU C 254     -65.395 -41.383  38.214  1.00 34.15           C  
ATOM   3214  CD  GLU C 254     -65.573 -42.732  37.537  1.00 34.15           C  
ATOM   3215  OE1 GLU C 254     -65.679 -43.758  38.248  1.00 34.15           O  
ATOM   3216  OE2 GLU C 254     -65.605 -42.765  36.287  1.00 34.15           O  
ATOM   3217  N   GLU C 255     -64.686 -37.039  39.115  1.00 29.19           N  
ATOM   3218  CA  GLU C 255     -66.042 -36.548  39.342  1.00 29.19           C  
ATOM   3219  C   GLU C 255     -66.801 -36.395  38.028  1.00 29.19           C  
ATOM   3220  CB  GLU C 255     -66.013 -35.214  40.092  1.00 29.19           C  
ATOM   3221  O   GLU C 255     -67.941 -36.847  37.906  1.00 29.19           O  
ATOM   3222  CG  GLU C 255     -66.927 -35.172  41.308  1.00 29.19           C  
ATOM   3223  CD  GLU C 255     -66.476 -34.175  42.364  1.00 29.19           C  
ATOM   3224  OE1 GLU C 255     -67.149 -34.054  43.412  1.00 29.19           O  
ATOM   3225  OE2 GLU C 255     -65.440 -33.509  42.140  1.00 29.19           O  
ATOM   3226  N   CYS C 256     -67.255 -35.463  37.371  1.00 23.50           N  
ATOM   3227  CA  CYS C 256     -68.631 -35.044  37.126  1.00 23.50           C  
ATOM   3228  C   CYS C 256     -69.130 -35.569  35.785  1.00 23.50           C  
ATOM   3229  CB  CYS C 256     -68.741 -33.520  37.159  1.00 23.50           C  
ATOM   3230  O   CYS C 256     -70.196 -36.182  35.711  1.00 23.50           O  
ATOM   3231  SG  CYS C 256     -68.702 -32.824  38.826  1.00 23.50           S  
ATOM   3232  N   LEU C 257     -69.130 -34.995  34.512  1.00 24.82           N  
ATOM   3233  CA  LEU C 257     -70.286 -34.733  33.661  1.00 24.82           C  
ATOM   3234  C   LEU C 257     -70.500 -35.870  32.669  1.00 24.82           C  
ATOM   3235  CB  LEU C 257     -70.109 -33.411  32.910  1.00 24.82           C  
ATOM   3236  O   LEU C 257     -69.608 -36.186  31.878  1.00 24.82           O  
ATOM   3237  CG  LEU C 257     -70.343 -32.134  33.719  1.00 24.82           C  
ATOM   3238  CD1 LEU C 257     -69.851 -30.917  32.943  1.00 24.82           C  
ATOM   3239  CD2 LEU C 257     -71.819 -31.988  34.073  1.00 24.82           C  
ATOM   3240  N   ARG C 258     -70.939 -37.331  33.012  1.00 29.31           N  
ATOM   3241  CA  ARG C 258     -71.884 -38.260  32.400  1.00 29.31           C  
ATOM   3242  C   ARG C 258     -72.935 -37.514  31.585  1.00 29.31           C  
ATOM   3243  CB  ARG C 258     -72.563 -39.119  33.469  1.00 29.31           C  
ATOM   3244  O   ARG C 258     -73.416 -38.021  30.569  1.00 29.31           O  
ATOM   3245  CG  ARG C 258     -72.027 -40.539  33.550  1.00 29.31           C  
ATOM   3246  CD  ARG C 258     -72.803 -41.378  34.556  1.00 29.31           C  
ATOM   3247  NE  ARG C 258     -72.478 -42.797  34.438  1.00 29.31           N  
ATOM   3248  NH1 ARG C 258     -73.629 -43.430  36.338  1.00 29.31           N  
ATOM   3249  NH2 ARG C 258     -72.524 -45.000  35.086  1.00 29.31           N  
ATOM   3250  CZ  ARG C 258     -72.878 -43.739  35.288  1.00 29.31           C  
ATOM   3251  N   LEU C 259     -73.458 -36.298  32.108  1.00 23.12           N  
ATOM   3252  CA  LEU C 259     -74.804 -35.751  31.976  1.00 23.12           C  
ATOM   3253  C   LEU C 259     -75.083 -35.333  30.537  1.00 23.12           C  
ATOM   3254  CB  LEU C 259     -74.990 -34.555  32.913  1.00 23.12           C  
ATOM   3255  O   LEU C 259     -76.112 -35.704  29.967  1.00 23.12           O  
ATOM   3256  CG  LEU C 259     -75.854 -34.791  34.153  1.00 23.12           C  
ATOM   3257  CD1 LEU C 259     -75.151 -34.261  35.398  1.00 23.12           C  
ATOM   3258  CD2 LEU C 259     -77.221 -34.137  33.985  1.00 23.12           C  
ATOM   3259  N   LEU C 260     -75.071 -34.030  30.128  1.00 20.78           N  
ATOM   3260  CA  LEU C 260     -76.235 -33.287  29.658  1.00 20.78           C  
ATOM   3261  C   LEU C 260     -76.397 -33.426  28.148  1.00 20.78           C  
ATOM   3262  CB  LEU C 260     -76.116 -31.808  30.036  1.00 20.78           C  
ATOM   3263  O   LEU C 260     -75.582 -32.908  27.382  1.00 20.78           O  
ATOM   3264  CG  LEU C 260     -76.762 -31.392  31.359  1.00 20.78           C  
ATOM   3265  CD1 LEU C 260     -75.967 -30.262  32.004  1.00 20.78           C  
ATOM   3266  CD2 LEU C 260     -78.212 -30.975  31.138  1.00 20.78           C  
ATOM   3267  N   GLU C 261     -75.976 -34.533  27.412  1.00 30.18           N  
ATOM   3268  CA  GLU C 261     -76.591 -34.544  26.088  1.00 30.18           C  
ATOM   3269  C   GLU C 261     -78.105 -34.380  26.182  1.00 30.18           C  
ATOM   3270  CB  GLU C 261     -76.248 -35.839  25.347  1.00 30.18           C  
ATOM   3271  O   GLU C 261     -78.848 -34.957  25.386  1.00 30.18           O  
ATOM   3272  CG  GLU C 261     -76.352 -35.727  23.833  1.00 30.18           C  
ATOM   3273  CD  GLU C 261     -75.921 -36.991  23.107  1.00 30.18           C  
ATOM   3274  OE1 GLU C 261     -75.895 -36.994  21.855  1.00 30.18           O  
ATOM   3275  OE2 GLU C 261     -75.608 -37.988  23.795  1.00 30.18           O  
ATOM   3276  N   ALA C 262     -78.534 -34.020  27.208  1.00 26.02           N  
ATOM   3277  CA  ALA C 262     -79.971 -33.841  27.396  1.00 26.02           C  
ATOM   3278  C   ALA C 262     -80.616 -33.235  26.153  1.00 26.02           C  
ATOM   3279  CB  ALA C 262     -80.243 -32.961  28.615  1.00 26.02           C  
ATOM   3280  O   ALA C 262     -79.921 -32.723  25.272  1.00 26.02           O  
ATOM   3281  N   THR C 263     -81.302 -32.111  26.248  1.00 22.32           N  
ATOM   3282  CA  THR C 263     -82.689 -31.662  26.294  1.00 22.32           C  
ATOM   3283  C   THR C 263     -83.069 -30.945  25.001  1.00 22.32           C  
ATOM   3284  CB  THR C 263     -82.935 -30.728  27.493  1.00 22.32           C  
ATOM   3285  O   THR C 263     -84.099 -31.248  24.396  1.00 22.32           O  
ATOM   3286  CG2 THR C 263     -84.321 -30.950  28.089  1.00 22.32           C  
ATOM   3287  OG1 THR C 263     -81.948 -30.983  28.500  1.00 22.32           O  
ATOM   3288  N   CYS C 264     -82.978 -29.594  24.906  1.00 24.00           N  
ATOM   3289  CA  CYS C 264     -84.185 -28.786  24.769  1.00 24.00           C  
ATOM   3290  C   CYS C 264     -84.464 -28.466  23.306  1.00 24.00           C  
ATOM   3291  CB  CYS C 264     -84.056 -27.491  25.569  1.00 24.00           C  
ATOM   3292  O   CYS C 264     -83.541 -28.417  22.490  1.00 24.00           O  
ATOM   3293  SG  CYS C 264     -84.776 -27.581  27.223  1.00 24.00           S  
ATOM   3294  N   PRO C 265     -85.624 -27.802  23.069  1.00 24.22           N  
ATOM   3295  CA  PRO C 265     -86.583 -27.967  21.974  1.00 24.22           C  
ATOM   3296  C   PRO C 265     -86.170 -27.217  20.709  1.00 24.22           C  
ATOM   3297  CB  PRO C 265     -87.879 -27.392  22.550  1.00 24.22           C  
ATOM   3298  O   PRO C 265     -85.545 -26.156  20.793  1.00 24.22           O  
ATOM   3299  CG  PRO C 265     -87.445 -26.570  23.720  1.00 24.22           C  
ATOM   3300  CD  PRO C 265     -85.979 -26.801  23.948  1.00 24.22           C  
ATOM   3301  N   PHE C 266     -85.389 -27.860  19.827  1.00 21.04           N  
ATOM   3302  CA  PHE C 266     -85.168 -26.826  18.823  1.00 21.04           C  
ATOM   3303  C   PHE C 266     -86.432 -26.001  18.608  1.00 21.04           C  
ATOM   3304  CB  PHE C 266     -84.716 -27.449  17.499  1.00 21.04           C  
ATOM   3305  O   PHE C 266     -87.540 -26.542  18.611  1.00 21.04           O  
ATOM   3306  CG  PHE C 266     -83.229 -27.661  17.404  1.00 21.04           C  
ATOM   3307  CD1 PHE C 266     -82.395 -26.644  16.956  1.00 21.04           C  
ATOM   3308  CD2 PHE C 266     -82.665 -28.878  17.764  1.00 21.04           C  
ATOM   3309  CE1 PHE C 266     -81.018 -26.838  16.867  1.00 21.04           C  
ATOM   3310  CE2 PHE C 266     -81.290 -29.079  17.678  1.00 21.04           C  
ATOM   3311  CZ  PHE C 266     -80.469 -28.058  17.228  1.00 21.04           C  
ATOM   3312  N   GLY C 267     -86.279 -24.676  18.959  1.00 17.75           N  
ATOM   3313  CA  GLY C 267     -87.271 -23.627  18.780  1.00 17.75           C  
ATOM   3314  C   GLY C 267     -87.824 -23.564  17.369  1.00 17.75           C  
ATOM   3315  O   GLY C 267     -87.097 -23.793  16.400  1.00 17.75           O  
ATOM   3316  N   GLU C 268     -89.102 -23.995  17.114  1.00 23.44           N  
ATOM   3317  CA  GLU C 268     -89.947 -23.617  15.985  1.00 23.44           C  
ATOM   3318  C   GLU C 268     -90.030 -22.100  15.841  1.00 23.44           C  
ATOM   3319  CB  GLU C 268     -91.350 -24.208  16.142  1.00 23.44           C  
ATOM   3320  O   GLU C 268     -90.983 -21.477  16.313  1.00 23.44           O  
ATOM   3321  CG  GLU C 268     -91.493 -25.613  15.575  1.00 23.44           C  
ATOM   3322  CD  GLU C 268     -92.919 -26.137  15.623  1.00 23.44           C  
ATOM   3323  OE1 GLU C 268     -93.185 -27.226  15.064  1.00 23.44           O  
ATOM   3324  OE2 GLU C 268     -93.778 -25.454  16.224  1.00 23.44           O  
ATOM   3325  N   ASN C 269     -88.979 -21.454  15.908  1.00 19.88           N  
ATOM   3326  CA  ASN C 269     -89.598 -20.153  15.680  1.00 19.88           C  
ATOM   3327  C   ASN C 269     -90.540 -20.184  14.479  1.00 19.88           C  
ATOM   3328  CB  ASN C 269     -88.529 -19.075  15.489  1.00 19.88           C  
ATOM   3329  O   ASN C 269     -90.533 -21.141  13.703  1.00 19.88           O  
ATOM   3330  CG  ASN C 269     -87.995 -18.544  16.804  1.00 19.88           C  
ATOM   3331  ND2 ASN C 269     -86.849 -17.875  16.752  1.00 19.88           N  
ATOM   3332  OD1 ASN C 269     -88.607 -18.733  17.859  1.00 19.88           O  
ATOM   3333  N   ALA C 270     -90.619 -19.071  13.705  1.00 19.91           N  
ATOM   3334  CA  ALA C 270     -91.528 -17.943  13.524  1.00 19.91           C  
ATOM   3335  C   ALA C 270     -92.130 -17.943  12.121  1.00 19.91           C  
ATOM   3336  CB  ALA C 270     -90.802 -16.626  13.788  1.00 19.91           C  
ATOM   3337  O   ALA C 270     -93.342 -18.103  11.959  1.00 19.91           O  
ATOM   3338  N   GLU C 271     -91.661 -16.973  11.409  1.00 21.44           N  
ATOM   3339  CA  GLU C 271     -92.336 -15.954  10.610  1.00 21.44           C  
ATOM   3340  C   GLU C 271     -92.610 -16.454   9.195  1.00 21.44           C  
ATOM   3341  CB  GLU C 271     -91.503 -14.670  10.562  1.00 21.44           C  
ATOM   3342  O   GLU C 271     -92.032 -17.452   8.761  1.00 21.44           O  
ATOM   3343  CG  GLU C 271     -91.757 -13.728  11.730  1.00 21.44           C  
ATOM   3344  CD  GLU C 271     -91.158 -12.346  11.528  1.00 21.44           C  
ATOM   3345  OE1 GLU C 271     -91.412 -11.446  12.361  1.00 21.44           O  
ATOM   3346  OE2 GLU C 271     -90.430 -12.160  10.528  1.00 21.44           O  
ATOM   3347  N   PHE C 272     -92.897 -15.443   8.395  1.00 19.53           N  
ATOM   3348  CA  PHE C 272     -94.004 -15.286   7.458  1.00 19.53           C  
ATOM   3349  C   PHE C 272     -93.636 -15.840   6.087  1.00 19.53           C  
ATOM   3350  CB  PHE C 272     -94.403 -13.812   7.338  1.00 19.53           C  
ATOM   3351  O   PHE C 272     -94.514 -16.196   5.299  1.00 19.53           O  
ATOM   3352  CG  PHE C 272     -95.300 -13.334   8.448  1.00 19.53           C  
ATOM   3353  CD1 PHE C 272     -96.675 -13.524   8.380  1.00 19.53           C  
ATOM   3354  CD2 PHE C 272     -94.768 -12.693   9.560  1.00 19.53           C  
ATOM   3355  CE1 PHE C 272     -97.508 -13.083   9.406  1.00 19.53           C  
ATOM   3356  CE2 PHE C 272     -95.594 -12.250  10.589  1.00 19.53           C  
ATOM   3357  CZ  PHE C 272     -96.964 -12.444  10.509  1.00 19.53           C  
ATOM   3358  N   PRO C 273     -92.343 -15.965   6.012  1.00 21.48           N  
ATOM   3359  CA  PRO C 273     -92.263 -15.081   4.847  1.00 21.48           C  
ATOM   3360  C   PRO C 273     -92.921 -15.680   3.606  1.00 21.48           C  
ATOM   3361  CB  PRO C 273     -90.756 -14.910   4.637  1.00 21.48           C  
ATOM   3362  O   PRO C 273     -93.160 -16.890   3.552  1.00 21.48           O  
ATOM   3363  CG  PRO C 273     -90.137 -16.068   5.351  1.00 21.48           C  
ATOM   3364  CD  PRO C 273     -91.210 -16.783   6.121  1.00 21.48           C  
ATOM   3365  N   ALA C 274     -92.515 -15.038   2.571  1.00 19.89           N  
ATOM   3366  CA  ALA C 274     -93.369 -14.517   1.506  1.00 19.89           C  
ATOM   3367  C   ALA C 274     -93.478 -15.512   0.355  1.00 19.89           C  
ATOM   3368  CB  ALA C 274     -92.832 -13.180   1.001  1.00 19.89           C  
ATOM   3369  O   ALA C 274     -94.311 -15.347  -0.540  1.00 19.89           O  
ATOM   3370  N   ASP C 275     -92.989 -16.629   0.209  1.00 18.48           N  
ATOM   3371  CA  ASP C 275     -92.738 -16.459  -1.218  1.00 18.48           C  
ATOM   3372  C   ASP C 275     -93.847 -17.097  -2.051  1.00 18.48           C  
ATOM   3373  CB  ASP C 275     -91.383 -17.057  -1.601  1.00 18.48           C  
ATOM   3374  O   ASP C 275     -93.658 -17.377  -3.237  1.00 18.48           O  
ATOM   3375  CG  ASP C 275     -90.256 -16.039  -1.573  1.00 18.48           C  
ATOM   3376  OD1 ASP C 275     -90.535 -14.821  -1.551  1.00 18.48           O  
ATOM   3377  OD2 ASP C 275     -89.079 -16.459  -1.578  1.00 18.48           O  
ATOM   3378  N   ILE C 276     -94.297 -17.146  -1.872  1.00 17.41           N  
ATOM   3379  CA  ILE C 276     -95.120 -17.424  -3.044  1.00 17.41           C  
ATOM   3380  C   ILE C 276     -95.138 -16.204  -3.962  1.00 17.41           C  
ATOM   3381  CB  ILE C 276     -96.560 -17.814  -2.643  1.00 17.41           C  
ATOM   3382  O   ILE C 276     -95.945 -16.130  -4.891  1.00 17.41           O  
ATOM   3383  CG1 ILE C 276     -96.538 -18.941  -1.604  1.00 17.41           C  
ATOM   3384  CG2 ILE C 276     -97.372 -18.221  -3.876  1.00 17.41           C  
ATOM   3385  CD1 ILE C 276     -97.838 -19.090  -0.825  1.00 17.41           C  
ATOM   3386  N   SER C 277     -95.135 -15.245  -4.336  1.00 22.05           N  
ATOM   3387  CA  SER C 277     -96.418 -14.970  -4.975  1.00 22.05           C  
ATOM   3388  C   SER C 277     -96.935 -16.192  -5.725  1.00 22.05           C  
ATOM   3389  CB  SER C 277     -96.296 -13.786  -5.935  1.00 22.05           C  
ATOM   3390  O   SER C 277     -98.071 -16.623  -5.513  1.00 22.05           O  
ATOM   3391  OG  SER C 277     -96.051 -12.585  -5.223  1.00 22.05           O  
ATOM   3392  N   SER C 278     -96.442 -16.008  -7.307  1.00 21.39           N  
ATOM   3393  CA  SER C 278     -97.475 -15.671  -8.281  1.00 21.39           C  
ATOM   3394  C   SER C 278     -97.984 -16.916  -8.999  1.00 21.39           C  
ATOM   3395  CB  SER C 278     -96.941 -14.666  -9.302  1.00 21.39           C  
ATOM   3396  O   SER C 278     -99.194 -17.122  -9.114  1.00 21.39           O  
ATOM   3397  OG  SER C 278     -95.901 -15.239 -10.076  1.00 21.39           O  
ATOM   3398  N   ILE C 279     -97.083 -17.657 -10.052  1.00 23.75           N  
ATOM   3399  CA  ILE C 279     -97.677 -17.617 -11.384  1.00 23.75           C  
ATOM   3400  C   ILE C 279     -98.546 -18.854 -11.599  1.00 23.75           C  
ATOM   3401  CB  ILE C 279     -96.596 -17.524 -12.483  1.00 23.75           C  
ATOM   3402  O   ILE C 279     -98.281 -19.914 -11.027  1.00 23.75           O  
ATOM   3403  CG1 ILE C 279     -95.798 -16.223 -12.339  1.00 23.75           C  
ATOM   3404  CG2 ILE C 279     -97.229 -17.626 -13.874  1.00 23.75           C  
ATOM   3405  CD1 ILE C 279     -94.491 -16.208 -13.121  1.00 23.75           C  
ATOM   3406  N   THR C 280     -98.777 -19.253 -13.119  1.00 23.96           N  
ATOM   3407  CA  THR C 280     -99.874 -19.360 -14.074  1.00 23.96           C  
ATOM   3408  C   THR C 280     -99.931 -20.761 -14.678  1.00 23.96           C  
ATOM   3409  CB  THR C 280     -99.739 -18.319 -15.200  1.00 23.96           C  
ATOM   3410  O   THR C 280     -99.020 -21.168 -15.401  1.00 23.96           O  
ATOM   3411  CG2 THR C 280    -101.075 -18.089 -15.900  1.00 23.96           C  
ATOM   3412  OG1 THR C 280     -99.285 -17.079 -14.644  1.00 23.96           O  
ATOM   3413  N   GLU C 281    -100.238 -21.628 -14.265  1.00 23.24           N  
ATOM   3414  CA  GLU C 281    -101.644 -22.009 -14.158  1.00 23.24           C  
ATOM   3415  C   GLU C 281    -102.466 -20.906 -13.498  1.00 23.24           C  
ATOM   3416  CB  GLU C 281    -101.789 -23.315 -13.374  1.00 23.24           C  
ATOM   3417  O   GLU C 281    -101.911 -20.009 -12.859  1.00 23.24           O  
ATOM   3418  CG  GLU C 281    -103.002 -24.141 -13.773  1.00 23.24           C  
ATOM   3419  CD  GLU C 281    -103.068 -25.489 -13.073  1.00 23.24           C  
ATOM   3420  OE1 GLU C 281    -104.047 -26.239 -13.290  1.00 23.24           O  
ATOM   3421  OE2 GLU C 281    -102.133 -25.798 -12.301  1.00 23.24           O  
ATOM   3422  N   ALA C 282    -103.528 -21.513 -13.084  1.00 29.36           N  
ATOM   3423  CA  ALA C 282    -104.833 -21.309 -13.707  1.00 29.36           C  
ATOM   3424  C   ALA C 282    -104.958 -19.896 -14.271  1.00 29.36           C  
ATOM   3425  CB  ALA C 282    -105.951 -21.578 -12.702  1.00 29.36           C  
ATOM   3426  O   ALA C 282    -104.204 -18.999 -13.887  1.00 29.36           O  
ATOM   3427  N   VAL C 283    -105.869 -19.092 -13.503  1.00 23.31           N  
ATOM   3428  CA  VAL C 283    -106.960 -18.254 -13.016  1.00 23.31           C  
ATOM   3429  C   VAL C 283    -106.410 -17.185 -12.074  1.00 23.31           C  
ATOM   3430  CB  VAL C 283    -108.042 -19.092 -12.297  1.00 23.31           C  
ATOM   3431  O   VAL C 283    -105.284 -17.301 -11.584  1.00 23.31           O  
ATOM   3432  CG1 VAL C 283    -109.198 -18.203 -11.842  1.00 23.31           C  
ATOM   3433  CG2 VAL C 283    -108.547 -20.206 -13.211  1.00 23.31           C  
ATOM   3434  N   PRO C 284    -106.865 -17.558 -10.493  1.00 22.61           N  
ATOM   3435  CA  PRO C 284    -107.485 -16.646  -9.529  1.00 22.61           C  
ATOM   3436  C   PRO C 284    -106.501 -16.144  -8.474  1.00 22.61           C  
ATOM   3437  CB  PRO C 284    -108.582 -17.500  -8.890  1.00 22.61           C  
ATOM   3438  O   PRO C 284    -106.906 -15.495  -7.507  1.00 22.61           O  
ATOM   3439  CG  PRO C 284    -108.171 -18.912  -9.156  1.00 22.61           C  
ATOM   3440  CD  PRO C 284    -106.954 -18.897 -10.035  1.00 22.61           C  
ATOM   3441  N   SER C 285    -105.626 -16.306  -8.368  1.00 26.54           N  
ATOM   3442  CA  SER C 285    -105.623 -16.523  -6.925  1.00 26.54           C  
ATOM   3443  C   SER C 285    -105.980 -15.244  -6.173  1.00 26.54           C  
ATOM   3444  CB  SER C 285    -104.257 -17.032  -6.461  1.00 26.54           C  
ATOM   3445  O   SER C 285    -105.688 -14.142  -6.641  1.00 26.54           O  
ATOM   3446  OG  SER C 285    -104.198 -17.097  -5.047  1.00 26.54           O  
ATOM   3447  N   GLU C 286    -106.220 -15.241  -5.143  1.00 22.25           N  
ATOM   3448  CA  GLU C 286    -106.365 -14.271  -4.062  1.00 22.25           C  
ATOM   3449  C   GLU C 286    -105.007 -13.756  -3.596  1.00 22.25           C  
ATOM   3450  CB  GLU C 286    -107.126 -14.887  -2.885  1.00 22.25           C  
ATOM   3451  O   GLU C 286    -104.872 -12.586  -3.231  1.00 22.25           O  
ATOM   3452  CG  GLU C 286    -108.574 -14.429  -2.782  1.00 22.25           C  
ATOM   3453  CD  GLU C 286    -109.214 -14.760  -1.443  1.00 22.25           C  
ATOM   3454  OE1 GLU C 286    -110.175 -14.066  -1.041  1.00 22.25           O  
ATOM   3455  OE2 GLU C 286    -108.749 -15.721  -0.790  1.00 22.25           O  
ATOM   3456  N   SER C 287    -104.684 -13.597  -2.226  1.00 22.02           N  
ATOM   3457  CA  SER C 287    -105.212 -12.341  -1.705  1.00 22.02           C  
ATOM   3458  C   SER C 287    -104.662 -11.147  -2.478  1.00 22.02           C  
ATOM   3459  CB  SER C 287    -104.880 -12.194  -0.220  1.00 22.02           C  
ATOM   3460  O   SER C 287    -105.055 -10.005  -2.230  1.00 22.02           O  
ATOM   3461  OG  SER C 287    -103.657 -12.839   0.088  1.00 22.02           O  
ATOM   3462  N   GLU C 288    -103.414 -10.733  -2.707  1.00 26.45           N  
ATOM   3463  CA  GLU C 288    -102.522  -9.787  -2.043  1.00 26.45           C  
ATOM   3464  C   GLU C 288    -102.665  -8.387  -2.633  1.00 26.45           C  
ATOM   3465  CB  GLU C 288    -101.068 -10.255  -2.147  1.00 26.45           C  
ATOM   3466  O   GLU C 288    -102.761  -8.228  -3.852  1.00 26.45           O  
ATOM   3467  CG  GLU C 288    -100.642 -11.191  -1.025  1.00 26.45           C  
ATOM   3468  CD  GLU C 288     -99.711 -10.535  -0.017  1.00 26.45           C  
ATOM   3469  OE1 GLU C 288     -99.912 -10.720   1.205  1.00 26.45           O  
ATOM   3470  OE2 GLU C 288     -98.774  -9.831  -0.453  1.00 26.45           O  
ATOM   3471  N   PRO C 289    -102.973  -7.575  -1.684  1.00 23.37           N  
ATOM   3472  CA  PRO C 289    -103.943  -6.639  -2.258  1.00 23.37           C  
ATOM   3473  C   PRO C 289    -103.564  -6.186  -3.666  1.00 23.37           C  
ATOM   3474  CB  PRO C 289    -103.917  -5.462  -1.280  1.00 23.37           C  
ATOM   3475  O   PRO C 289    -104.390  -6.244  -4.580  1.00 23.37           O  
ATOM   3476  CG  PRO C 289    -102.640  -5.624  -0.520  1.00 23.37           C  
ATOM   3477  CD  PRO C 289    -102.030  -6.945  -0.890  1.00 23.37           C  
ATOM   3478  N   PRO C 290    -103.278  -5.064  -3.591  1.00 25.57           N  
ATOM   3479  CA  PRO C 290    -103.619  -3.823  -4.289  1.00 25.57           C  
ATOM   3480  C   PRO C 290    -103.669  -3.994  -5.806  1.00 25.57           C  
ATOM   3481  CB  PRO C 290    -102.492  -2.869  -3.884  1.00 25.57           C  
ATOM   3482  O   PRO C 290    -103.146  -4.977  -6.338  1.00 25.57           O  
ATOM   3483  CG  PRO C 290    -101.382  -3.761  -3.431  1.00 25.57           C  
ATOM   3484  CD  PRO C 290    -101.910  -5.163  -3.322  1.00 25.57           C  
ATOM   3485  N   ALA C 291    -104.297  -2.821  -6.249  1.00 20.17           N  
ATOM   3486  CA  ALA C 291    -104.600  -2.138  -7.503  1.00 20.17           C  
ATOM   3487  C   ALA C 291    -103.342  -1.955  -8.347  1.00 20.17           C  
ATOM   3488  CB  ALA C 291    -105.254  -0.786  -7.229  1.00 20.17           C  
ATOM   3489  O   ALA C 291    -103.337  -2.262  -9.541  1.00 20.17           O  
ATOM   3490  N   LEU C 292    -102.472  -1.642  -7.839  1.00 18.83           N  
ATOM   3491  CA  LEU C 292    -102.382  -0.217  -8.137  1.00 18.83           C  
ATOM   3492  C   LEU C 292    -102.153   0.013  -9.627  1.00 18.83           C  
ATOM   3493  CB  LEU C 292    -101.254   0.430  -7.329  1.00 18.83           C  
ATOM   3494  O   LEU C 292    -101.784  -0.912 -10.353  1.00 18.83           O  
ATOM   3495  CG  LEU C 292    -101.667   1.157  -6.049  1.00 18.83           C  
ATOM   3496  CD1 LEU C 292    -100.786   0.720  -4.883  1.00 18.83           C  
ATOM   3497  CD2 LEU C 292    -101.594   2.668  -6.244  1.00 18.83           C  
ATOM   3498  N   GLN C 293    -101.186   0.417  -9.802  1.00 14.65           N  
ATOM   3499  CA  GLN C 293    -101.152   1.705 -10.488  1.00 14.65           C  
ATOM   3500  C   GLN C 293    -100.495   1.580 -11.860  1.00 14.65           C  
ATOM   3501  CB  GLN C 293    -100.412   2.744  -9.644  1.00 14.65           C  
ATOM   3502  O   GLN C 293     -99.278   1.416 -11.958  1.00 14.65           O  
ATOM   3503  CG  GLN C 293    -101.326   3.783  -9.008  1.00 14.65           C  
ATOM   3504  CD  GLN C 293    -100.597   4.687  -8.032  1.00 14.65           C  
ATOM   3505  NE2 GLN C 293    -101.351   5.503  -7.303  1.00 14.65           N  
ATOM   3506  OE1 GLN C 293     -99.366   4.652  -7.934  1.00 14.65           O  
ATOM   3507  N   ASN C 294    -100.738   0.939 -12.229  1.00 22.78           N  
ATOM   3508  CA  ASN C 294    -100.260   1.876 -13.240  1.00 22.78           C  
ATOM   3509  C   ASN C 294    -101.206   3.063 -13.396  1.00 22.78           C  
ATOM   3510  CB  ASN C 294    -100.072   1.167 -14.583  1.00 22.78           C  
ATOM   3511  O   ASN C 294    -102.365   2.893 -13.778  1.00 22.78           O  
ATOM   3512  CG  ASN C 294     -98.613   0.929 -14.919  1.00 22.78           C  
ATOM   3513  ND2 ASN C 294     -98.363   0.295 -16.058  1.00 22.78           N  
ATOM   3514  OD1 ASN C 294     -97.718   1.311 -14.160  1.00 22.78           O  
ATOM   3515  N   ASN C 295    -101.277   3.859 -12.547  1.00 20.17           N  
ATOM   3516  CA  ASN C 295    -101.748   5.106 -13.140  1.00 20.17           C  
ATOM   3517  C   ASN C 295    -101.471   5.153 -14.640  1.00 20.17           C  
ATOM   3518  CB  ASN C 295    -101.108   6.308 -12.444  1.00 20.17           C  
ATOM   3519  O   ASN C 295    -100.651   4.386 -15.148  1.00 20.17           O  
ATOM   3520  CG  ASN C 295    -102.018   6.934 -11.405  1.00 20.17           C  
ATOM   3521  ND2 ASN C 295    -101.501   7.918 -10.679  1.00 20.17           N  
ATOM   3522  OD1 ASN C 295    -103.177   6.536 -11.256  1.00 20.17           O  
ATOM   3523  N   LEU C 296    -100.505   6.068 -14.784  1.00 21.69           N  
ATOM   3524  CA  LEU C 296    -100.977   7.308 -15.391  1.00 21.69           C  
ATOM   3525  C   LEU C 296    -100.663   7.336 -16.883  1.00 21.69           C  
ATOM   3526  CB  LEU C 296    -100.344   8.519 -14.701  1.00 21.69           C  
ATOM   3527  O   LEU C 296     -99.848   6.545 -17.365  1.00 21.69           O  
ATOM   3528  CG  LEU C 296    -101.004   8.980 -13.401  1.00 21.69           C  
ATOM   3529  CD1 LEU C 296     -99.997   9.724 -12.531  1.00 21.69           C  
ATOM   3530  CD2 LEU C 296    -102.214   9.859 -13.698  1.00 21.69           C  
ATOM   3531  N   LEU C 297    -100.172   8.320 -17.208  1.00 19.31           N  
ATOM   3532  CA  LEU C 297    -100.689   9.247 -18.209  1.00 19.31           C  
ATOM   3533  C   LEU C 297    -100.137   8.917 -19.592  1.00 19.31           C  
ATOM   3534  CB  LEU C 297    -100.338  10.690 -17.837  1.00 19.31           C  
ATOM   3535  O   LEU C 297     -99.192   8.134 -19.717  1.00 19.31           O  
ATOM   3536  CG  LEU C 297    -101.271  11.379 -16.840  1.00 19.31           C  
ATOM   3537  CD1 LEU C 297    -100.529  12.485 -16.097  1.00 19.31           C  
ATOM   3538  CD2 LEU C 297    -102.498  11.937 -17.553  1.00 19.31           C  
ATOM   3539  N   SER C 298     -99.677  10.033 -20.723  1.00 18.20           N  
ATOM   3540  CA  SER C 298    -100.200  10.464 -22.016  1.00 18.20           C  
ATOM   3541  C   SER C 298     -99.203  10.186 -23.136  1.00 18.20           C  
ATOM   3542  CB  SER C 298    -100.544  11.953 -21.986  1.00 18.20           C  
ATOM   3543  O   SER C 298     -98.009  10.457 -22.992  1.00 18.20           O  
ATOM   3544  OG  SER C 298    -101.750  12.205 -22.685  1.00 18.20           O  
ATOM   3545  N   PRO C 299     -98.892   9.409 -23.854  1.00 27.32           N  
ATOM   3546  CA  PRO C 299     -98.435   9.920 -25.149  1.00 27.32           C  
ATOM   3547  C   PRO C 299     -98.804  11.385 -25.368  1.00 27.32           C  
ATOM   3548  CB  PRO C 299     -99.154   9.020 -26.157  1.00 27.32           C  
ATOM   3549  O   PRO C 299     -98.852  11.850 -26.510  1.00 27.32           O  
ATOM   3550  CG  PRO C 299    -100.251   8.371 -25.376  1.00 27.32           C  
ATOM   3551  CD  PRO C 299    -100.105   8.763 -23.933  1.00 27.32           C  
ATOM   3552  N   LEU C 300     -98.178  11.916 -24.874  1.00 25.41           N  
ATOM   3553  CA  LEU C 300     -97.991  13.339 -25.136  1.00 25.41           C  
ATOM   3554  C   LEU C 300     -96.710  13.582 -25.927  1.00 25.41           C  
ATOM   3555  CB  LEU C 300     -97.951  14.125 -23.823  1.00 25.41           C  
ATOM   3556  O   LEU C 300     -95.694  12.923 -25.689  1.00 25.41           O  
ATOM   3557  CG  LEU C 300     -99.266  14.764 -23.375  1.00 25.41           C  
ATOM   3558  CD1 LEU C 300     -99.476  14.551 -21.879  1.00 25.41           C  
ATOM   3559  CD2 LEU C 300     -99.282  16.250 -23.716  1.00 25.41           C  
ATOM   3560  N   LEU C 301     -96.529  14.606 -27.431  1.00 29.54           N  
ATOM   3561  CA  LEU C 301     -97.132  14.368 -28.738  1.00 29.54           C  
ATOM   3562  C   LEU C 301     -96.437  13.216 -29.456  1.00 29.54           C  
ATOM   3563  CB  LEU C 301     -97.068  15.633 -29.597  1.00 29.54           C  
ATOM   3564  O   LEU C 301     -96.906  12.755 -30.499  1.00 29.54           O  
ATOM   3565  CG  LEU C 301     -98.184  16.656 -29.382  1.00 29.54           C  
ATOM   3566  CD1 LEU C 301     -97.659  18.070 -29.611  1.00 29.54           C  
ATOM   3567  CD2 LEU C 301     -99.364  16.363 -30.302  1.00 29.54           C  
ATOM   3568  N   THR C 302     -95.752  12.693 -29.956  1.00 21.41           N  
ATOM   3569  CA  THR C 302     -95.234  11.330 -30.013  1.00 21.41           C  
ATOM   3570  C   THR C 302     -93.887  11.234 -29.303  1.00 21.41           C  
ATOM   3571  CB  THR C 302     -95.087  10.849 -31.468  1.00 21.41           C  
ATOM   3572  O   THR C 302     -93.683  10.355 -28.464  1.00 21.41           O  
ATOM   3573  CG2 THR C 302     -96.413  10.331 -32.014  1.00 21.41           C  
ATOM   3574  OG1 THR C 302     -94.641  11.940 -32.283  1.00 21.41           O  
ATOM   3575  N   GLY C 303     -92.253  11.055 -29.940  1.00 19.16           N  
ATOM   3576  CA  GLY C 303     -91.335   9.937 -29.792  1.00 19.16           C  
ATOM   3577  C   GLY C 303     -90.285  10.164 -28.721  1.00 19.16           C  
ATOM   3578  O   GLY C 303     -89.530  11.137 -28.780  1.00 19.16           O  
ATOM   3579  N   THR C 304     -90.132  10.463 -27.989  1.00 33.38           N  
ATOM   3580  CA  THR C 304     -90.917  10.958 -26.864  1.00 33.38           C  
ATOM   3581  C   THR C 304     -90.581  12.417 -26.569  1.00 33.38           C  
ATOM   3582  CB  THR C 304     -90.681  10.109 -25.601  1.00 33.38           C  
ATOM   3583  O   THR C 304     -89.484  12.883 -26.886  1.00 33.38           O  
ATOM   3584  CG2 THR C 304     -91.288   8.718 -25.753  1.00 33.38           C  
ATOM   3585  OG1 THR C 304     -89.272   9.981 -25.375  1.00 33.38           O  
ATOM   3586  N   GLU C 305     -89.793  13.404 -25.972  1.00 25.28           N  
ATOM   3587  CA  GLU C 305     -88.757  14.423 -25.836  1.00 25.28           C  
ATOM   3588  C   GLU C 305     -87.455  13.821 -25.314  1.00 25.28           C  
ATOM   3589  CB  GLU C 305     -89.226  15.547 -24.909  1.00 25.28           C  
ATOM   3590  O   GLU C 305     -86.411  14.475 -25.333  1.00 25.28           O  
ATOM   3591  CG  GLU C 305     -90.229  16.495 -25.550  1.00 25.28           C  
ATOM   3592  CD  GLU C 305     -90.261  17.867 -24.896  1.00 25.28           C  
ATOM   3593  OE1 GLU C 305     -90.620  18.855 -25.576  1.00 25.28           O  
ATOM   3594  OE2 GLU C 305     -89.923  17.955 -23.695  1.00 25.28           O  
ATOM   3595  N   SER C 306     -86.211  12.207 -24.329  1.00 17.57           N  
ATOM   3596  CA  SER C 306     -86.055  11.854 -22.922  1.00 17.57           C  
ATOM   3597  C   SER C 306     -84.591  11.609 -22.572  1.00 17.57           C  
ATOM   3598  CB  SER C 306     -86.883  10.613 -22.586  1.00 17.57           C  
ATOM   3599  O   SER C 306     -83.837  11.066 -23.381  1.00 17.57           O  
ATOM   3600  OG  SER C 306     -86.297   9.891 -21.516  1.00 17.57           O  
ATOM   3601  N   PRO C 307     -83.337  11.096 -22.638  1.00 32.77           N  
ATOM   3602  CA  PRO C 307     -82.941  10.908 -21.240  1.00 32.77           C  
ATOM   3603  C   PRO C 307     -83.112  12.173 -20.403  1.00 32.77           C  
ATOM   3604  CB  PRO C 307     -81.465  10.515 -21.341  1.00 32.77           C  
ATOM   3605  O   PRO C 307     -82.927  13.283 -20.910  1.00 32.77           O  
ATOM   3606  CG  PRO C 307     -81.055  10.923 -22.719  1.00 32.77           C  
ATOM   3607  CD  PRO C 307     -82.281  11.347 -23.476  1.00 32.77           C  
ATOM   3608  N   PHE C 308     -82.746  12.157 -19.324  1.00 19.37           N  
ATOM   3609  CA  PHE C 308     -82.226  11.346 -18.228  1.00 19.37           C  
ATOM   3610  C   PHE C 308     -80.718  11.519 -18.095  1.00 19.37           C  
ATOM   3611  CB  PHE C 308     -82.569   9.869 -18.442  1.00 19.37           C  
ATOM   3612  O   PHE C 308     -80.034  11.827 -19.074  1.00 19.37           O  
ATOM   3613  CG  PHE C 308     -83.260   9.230 -17.268  1.00 19.37           C  
ATOM   3614  CD1 PHE C 308     -82.527   8.588 -16.277  1.00 19.37           C  
ATOM   3615  CD2 PHE C 308     -84.644   9.272 -17.155  1.00 19.37           C  
ATOM   3616  CE1 PHE C 308     -83.165   7.996 -15.189  1.00 19.37           C  
ATOM   3617  CE2 PHE C 308     -85.288   8.682 -16.071  1.00 19.37           C  
ATOM   3618  CZ  PHE C 308     -84.547   8.044 -15.089  1.00 19.37           C  
ATOM   3619  N   ASP C 309     -79.981  10.928 -18.254  1.00 22.14           N  
ATOM   3620  CA  ASP C 309     -79.476  10.688 -16.906  1.00 22.14           C  
ATOM   3621  C   ASP C 309     -78.486  11.773 -16.488  1.00 22.14           C  
ATOM   3622  CB  ASP C 309     -78.816   9.311 -16.817  1.00 22.14           C  
ATOM   3623  O   ASP C 309     -78.216  12.702 -17.252  1.00 22.14           O  
ATOM   3624  CG  ASP C 309     -79.633   8.311 -16.018  1.00 22.14           C  
ATOM   3625  OD1 ASP C 309     -80.483   8.731 -15.204  1.00 22.14           O  
ATOM   3626  OD2 ASP C 309     -79.424   7.093 -16.204  1.00 22.14           O  
ATOM   3627  N   LEU C 310     -77.374  11.720 -15.892  1.00 22.79           N  
ATOM   3628  CA  LEU C 310     -76.611  11.798 -14.651  1.00 22.79           C  
ATOM   3629  C   LEU C 310     -75.798  13.087 -14.593  1.00 22.79           C  
ATOM   3630  CB  LEU C 310     -75.683  10.589 -14.514  1.00 22.79           C  
ATOM   3631  O   LEU C 310     -76.264  14.140 -15.034  1.00 22.79           O  
ATOM   3632  CG  LEU C 310     -75.500  10.030 -13.102  1.00 22.79           C  
ATOM   3633  CD1 LEU C 310     -76.102   8.632 -13.004  1.00 22.79           C  
ATOM   3634  CD2 LEU C 310     -74.024  10.010 -12.721  1.00 22.79           C  
ATOM   3635  N   GLU C 311     -74.016  13.204 -14.307  1.00 25.16           N  
ATOM   3636  CA  GLU C 311     -73.014  12.790 -13.330  1.00 25.16           C  
ATOM   3637  C   GLU C 311     -71.781  13.686 -13.390  1.00 25.16           C  
ATOM   3638  CB  GLU C 311     -72.615  11.329 -13.555  1.00 25.16           C  
ATOM   3639  O   GLU C 311     -71.565  14.389 -14.379  1.00 25.16           O  
ATOM   3640  CG  GLU C 311     -72.866  10.430 -12.354  1.00 25.16           C  
ATOM   3641  CD  GLU C 311     -73.125   8.981 -12.732  1.00 25.16           C  
ATOM   3642  OE1 GLU C 311     -73.507   8.181 -11.848  1.00 25.16           O  
ATOM   3643  OE2 GLU C 311     -72.945   8.642 -13.923  1.00 25.16           O  
ATOM   3644  N   GLN C 312     -70.495  13.216 -13.139  1.00 24.58           N  
ATOM   3645  CA  GLN C 312     -69.319  13.107 -12.283  1.00 24.58           C  
ATOM   3646  C   GLN C 312     -68.060  13.562 -13.016  1.00 24.58           C  
ATOM   3647  CB  GLN C 312     -69.147  11.671 -11.787  1.00 24.58           C  
ATOM   3648  O   GLN C 312     -67.092  12.807 -13.126  1.00 24.58           O  
ATOM   3649  CG  GLN C 312     -68.861  11.565 -10.295  1.00 24.58           C  
ATOM   3650  CD  GLN C 312     -69.627  10.439  -9.628  1.00 24.58           C  
ATOM   3651  NE2 GLN C 312     -69.533  10.358  -8.305  1.00 24.58           N  
ATOM   3652  OE1 GLN C 312     -70.300   9.647 -10.297  1.00 24.58           O  
ATOM   3653  N   GLN C 313     -68.160  14.455 -14.098  1.00 26.91           N  
ATOM   3654  CA  GLN C 313     -67.405  15.065 -15.187  1.00 26.91           C  
ATOM   3655  C   GLN C 313     -66.452  16.136 -14.664  1.00 26.91           C  
ATOM   3656  CB  GLN C 313     -68.352  15.667 -16.226  1.00 26.91           C  
ATOM   3657  O   GLN C 313     -66.599  17.317 -14.987  1.00 26.91           O  
ATOM   3658  CG  GLN C 313     -68.662  14.735 -17.389  1.00 26.91           C  
ATOM   3659  CD  GLN C 313     -69.805  15.233 -18.253  1.00 26.91           C  
ATOM   3660  NE2 GLN C 313     -70.046  14.553 -19.369  1.00 26.91           N  
ATOM   3661  OE1 GLN C 313     -70.467  16.221 -17.920  1.00 26.91           O  
ATOM   3662  N   TRP C 314     -65.702  16.064 -13.632  1.00 24.44           N  
ATOM   3663  CA  TRP C 314     -65.180  16.936 -12.586  1.00 24.44           C  
ATOM   3664  C   TRP C 314     -63.993  17.747 -13.095  1.00 24.44           C  
ATOM   3665  CB  TRP C 314     -64.767  16.118 -11.359  1.00 24.44           C  
ATOM   3666  O   TRP C 314     -63.943  18.966 -12.913  1.00 24.44           O  
ATOM   3667  CG  TRP C 314     -65.287  16.660 -10.062  1.00 24.44           C  
ATOM   3668  CD1 TRP C 314     -66.593  16.880  -9.725  1.00 24.44           C  
ATOM   3669  CD2 TRP C 314     -64.508  17.055  -8.928  1.00 24.44           C  
ATOM   3670  CE2 TRP C 314     -65.409  17.505  -7.938  1.00 24.44           C  
ATOM   3671  CE3 TRP C 314     -63.134  17.072  -8.653  1.00 24.44           C  
ATOM   3672  NE1 TRP C 314     -66.674  17.388  -8.449  1.00 24.44           N  
ATOM   3673  CH2 TRP C 314     -63.631  17.973  -6.449  1.00 24.44           C  
ATOM   3674  CZ2 TRP C 314     -64.980  17.967  -6.692  1.00 24.44           C  
ATOM   3675  CZ3 TRP C 314     -62.709  17.532  -7.412  1.00 24.44           C  
ATOM   3676  N   GLN C 315     -62.425  17.229 -12.838  1.00 25.06           N  
ATOM   3677  CA  GLN C 315     -61.275  17.108 -11.947  1.00 25.06           C  
ATOM   3678  C   GLN C 315     -60.006  17.633 -12.612  1.00 25.06           C  
ATOM   3679  CB  GLN C 315     -61.080  15.653 -11.518  1.00 25.06           C  
ATOM   3680  O   GLN C 315     -59.956  17.782 -13.835  1.00 25.06           O  
ATOM   3681  CG  GLN C 315     -61.720  15.315 -10.178  1.00 25.06           C  
ATOM   3682  CD  GLN C 315     -61.511  13.867  -9.776  1.00 25.06           C  
ATOM   3683  NE2 GLN C 315     -61.923  13.525  -8.560  1.00 25.06           N  
ATOM   3684  OE1 GLN C 315     -60.985  13.063 -10.552  1.00 25.06           O  
ATOM   3685  N   ASP C 316     -58.548  17.000 -12.183  1.00 25.73           N  
ATOM   3686  CA  ASP C 316     -57.350  17.436 -11.473  1.00 25.73           C  
ATOM   3687  C   ASP C 316     -56.322  18.021 -12.440  1.00 25.73           C  
ATOM   3688  CB  ASP C 316     -56.735  16.273 -10.692  1.00 25.73           C  
ATOM   3689  O   ASP C 316     -55.575  18.934 -12.082  1.00 25.73           O  
ATOM   3690  CG  ASP C 316     -57.286  16.149  -9.282  1.00 25.73           C  
ATOM   3691  OD1 ASP C 316     -57.962  17.086  -8.807  1.00 25.73           O  
ATOM   3692  OD2 ASP C 316     -57.038  15.106  -8.640  1.00 25.73           O  
ATOM   3693  N   LEU C 317     -55.710  17.116 -13.349  1.00 25.99           N  
ATOM   3694  CA  LEU C 317     -54.337  17.438 -13.725  1.00 25.99           C  
ATOM   3695  C   LEU C 317     -54.280  18.752 -14.497  1.00 25.99           C  
ATOM   3696  CB  LEU C 317     -53.734  16.311 -14.567  1.00 25.99           C  
ATOM   3697  O   LEU C 317     -54.865  18.869 -15.576  1.00 25.99           O  
ATOM   3698  CG  LEU C 317     -52.636  15.480 -13.901  1.00 25.99           C  
ATOM   3699  CD1 LEU C 317     -52.817  14.002 -14.229  1.00 25.99           C  
ATOM   3700  CD2 LEU C 317     -51.258  15.965 -14.338  1.00 25.99           C  
ATOM   3701  N   MET C 318     -54.211  19.925 -13.800  1.00 23.56           N  
ATOM   3702  CA  MET C 318     -54.534  21.298 -13.422  1.00 23.56           C  
ATOM   3703  C   MET C 318     -54.103  22.277 -14.508  1.00 23.56           C  
ATOM   3704  CB  MET C 318     -53.866  21.662 -12.095  1.00 23.56           C  
ATOM   3705  O   MET C 318     -54.886  23.132 -14.927  1.00 23.56           O  
ATOM   3706  CG  MET C 318     -54.625  21.173 -10.872  1.00 23.56           C  
ATOM   3707  SD  MET C 318     -55.788  22.432 -10.216  1.00 23.56           S  
ATOM   3708  CE  MET C 318     -54.929  22.896  -8.687  1.00 23.56           C  
ATOM   3709  N   SER C 319     -53.093  23.122 -14.098  1.00 23.24           N  
ATOM   3710  CA  SER C 319     -52.720  24.481 -13.719  1.00 23.24           C  
ATOM   3711  C   SER C 319     -51.824  25.123 -14.774  1.00 23.24           C  
ATOM   3712  CB  SER C 319     -52.011  24.486 -12.365  1.00 23.24           C  
ATOM   3713  O   SER C 319     -51.231  26.177 -14.534  1.00 23.24           O  
ATOM   3714  OG  SER C 319     -52.301  25.674 -11.648  1.00 23.24           O  
ATOM   3715  N   ILE C 320     -51.142  24.181 -15.677  1.00 21.67           N  
ATOM   3716  CA  ILE C 320     -49.972  24.968 -16.052  1.00 21.67           C  
ATOM   3717  C   ILE C 320     -50.416  26.295 -16.663  1.00 21.67           C  
ATOM   3718  CB  ILE C 320     -49.066  24.199 -17.040  1.00 21.67           C  
ATOM   3719  O   ILE C 320     -51.587  26.464 -17.010  1.00 21.67           O  
ATOM   3720  CG1 ILE C 320     -48.482  22.951 -16.369  1.00 21.67           C  
ATOM   3721  CG2 ILE C 320     -47.953  25.107 -17.571  1.00 21.67           C  
ATOM   3722  CD1 ILE C 320     -47.877  21.950 -17.343  1.00 21.67           C  
ATOM   3723  N   MET C 321     -49.697  26.463 -17.858  1.00 22.95           N  
ATOM   3724  CA  MET C 321     -49.360  27.856 -18.136  1.00 22.95           C  
ATOM   3725  C   MET C 321     -50.621  28.694 -18.322  1.00 22.95           C  
ATOM   3726  CB  MET C 321     -48.476  27.958 -19.380  1.00 22.95           C  
ATOM   3727  O   MET C 321     -51.681  28.162 -18.654  1.00 22.95           O  
ATOM   3728  CG  MET C 321     -47.018  27.609 -19.126  1.00 22.95           C  
ATOM   3729  SD  MET C 321     -45.880  28.447 -20.297  1.00 22.95           S  
ATOM   3730  CE  MET C 321     -46.287  30.181 -19.953  1.00 22.95           C  
ATOM   3731  N   GLU C 322     -50.662  29.746 -18.005  1.00 24.58           N  
ATOM   3732  CA  GLU C 322     -50.937  31.129 -17.625  1.00 24.58           C  
ATOM   3733  C   GLU C 322     -51.607  31.891 -18.764  1.00 24.58           C  
ATOM   3734  CB  GLU C 322     -49.647  31.838 -17.204  1.00 24.58           C  
ATOM   3735  O   GLU C 322     -51.225  33.023 -19.070  1.00 24.58           O  
ATOM   3736  CG  GLU C 322     -49.768  32.612 -15.899  1.00 24.58           C  
ATOM   3737  CD  GLU C 322     -48.430  32.854 -15.219  1.00 24.58           C  
ATOM   3738  OE1 GLU C 322     -48.414  33.372 -14.079  1.00 24.58           O  
ATOM   3739  OE2 GLU C 322     -47.390  32.525 -15.832  1.00 24.58           O  
ATOM   3740  N   MET C 323     -52.320  31.052 -19.672  1.00 21.06           N  
ATOM   3741  CA  MET C 323     -52.424  31.709 -20.971  1.00 21.06           C  
ATOM   3742  C   MET C 323     -53.094  33.072 -20.840  1.00 21.06           C  
ATOM   3743  CB  MET C 323     -53.205  30.835 -21.955  1.00 21.06           C  
ATOM   3744  O   MET C 323     -52.585  34.071 -21.353  1.00 21.06           O  
ATOM   3745  CG  MET C 323     -52.934  31.164 -23.415  1.00 21.06           C  
ATOM   3746  SD  MET C 323     -53.951  30.155 -24.562  1.00 21.06           S  
ATOM   3747  CE  MET C 323     -55.614  30.678 -24.060  1.00 21.06           C  
ATOM   3748  N   GLN C 324     -54.552  32.987 -21.135  1.00 22.34           N  
ATOM   3749  CA  GLN C 324     -54.928  33.994 -22.122  1.00 22.34           C  
ATOM   3750  C   GLN C 324     -55.113  35.361 -21.469  1.00 22.34           C  
ATOM   3751  CB  GLN C 324     -56.209  33.583 -22.849  1.00 22.34           C  
ATOM   3752  O   GLN C 324     -56.068  36.078 -21.776  1.00 22.34           O  
ATOM   3753  CG  GLN C 324     -55.965  32.751 -24.101  1.00 22.34           C  
ATOM   3754  CD  GLN C 324     -57.248  32.387 -24.824  1.00 22.34           C  
ATOM   3755  NE2 GLN C 324     -57.117  31.840 -26.027  1.00 22.34           N  
ATOM   3756  OE1 GLN C 324     -58.349  32.595 -24.304  1.00 22.34           O  
ATOM   3757  N   ALA C 325     -54.578  35.443 -20.292  1.00 22.06           N  
ATOM   3758  CA  ALA C 325     -55.352  36.652 -20.025  1.00 22.06           C  
ATOM   3759  C   ALA C 325     -55.174  37.676 -21.142  1.00 22.06           C  
ATOM   3760  CB  ALA C 325     -54.948  37.257 -18.683  1.00 22.06           C  
ATOM   3761  O   ALA C 325     -54.047  37.984 -21.536  1.00 22.06           O  
ATOM   3762  N   MET C 326     -56.205  37.825 -21.905  1.00 22.69           N  
ATOM   3763  CA  MET C 326     -56.362  38.900 -22.880  1.00 22.69           C  
ATOM   3764  C   MET C 326     -55.990  40.247 -22.270  1.00 22.69           C  
ATOM   3765  CB  MET C 326     -57.797  38.943 -23.408  1.00 22.69           C  
ATOM   3766  O   MET C 326     -55.823  41.234 -22.989  1.00 22.69           O  
ATOM   3767  CG  MET C 326     -57.942  38.428 -24.831  1.00 22.69           C  
ATOM   3768  SD  MET C 326     -59.147  39.404 -25.812  1.00 22.69           S  
ATOM   3769  CE  MET C 326     -60.281  38.086 -26.330  1.00 22.69           C  
ATOM   3770  N   GLU C 327     -56.128  40.423 -21.065  1.00 22.82           N  
ATOM   3771  CA  GLU C 327     -56.773  41.718 -21.257  1.00 22.82           C  
ATOM   3772  C   GLU C 327     -55.820  42.719 -21.904  1.00 22.82           C  
ATOM   3773  CB  GLU C 327     -57.285  42.267 -19.922  1.00 22.82           C  
ATOM   3774  O   GLU C 327     -56.162  43.891 -22.072  1.00 22.82           O  
ATOM   3775  CG  GLU C 327     -58.796  42.439 -19.867  1.00 22.82           C  
ATOM   3776  CD  GLU C 327     -59.299  42.890 -18.505  1.00 22.82           C  
ATOM   3777  OE1 GLU C 327     -60.527  43.073 -18.342  1.00 22.82           O  
ATOM   3778  OE2 GLU C 327     -58.459  43.064 -17.595  1.00 22.82           O  
ATOM   3779  N   VAL C 328     -54.660  42.225 -22.278  1.00 23.52           N  
ATOM   3780  CA  VAL C 328     -53.913  43.385 -21.804  1.00 23.52           C  
ATOM   3781  C   VAL C 328     -54.384  44.639 -22.538  1.00 23.52           C  
ATOM   3782  CB  VAL C 328     -52.391  43.196 -21.993  1.00 23.52           C  
ATOM   3783  O   VAL C 328     -55.024  44.547 -23.588  1.00 23.52           O  
ATOM   3784  CG1 VAL C 328     -51.616  43.944 -20.910  1.00 23.52           C  
ATOM   3785  CG2 VAL C 328     -52.033  41.711 -21.982  1.00 23.52           C  
ATOM   3786  N   ASN C 329     -53.391  45.620 -22.451  1.00 18.13           N  
ATOM   3787  CA  ASN C 329     -53.556  47.069 -22.446  1.00 18.13           C  
ATOM   3788  C   ASN C 329     -53.708  47.622 -23.860  1.00 18.13           C  
ATOM   3789  CB  ASN C 329     -52.377  47.741 -21.737  1.00 18.13           C  
ATOM   3790  O   ASN C 329     -53.545  46.889 -24.838  1.00 18.13           O  
ATOM   3791  CG  ASN C 329     -52.695  48.116 -20.303  1.00 18.13           C  
ATOM   3792  ND2 ASN C 329     -51.670  48.491 -19.547  1.00 18.13           N  
ATOM   3793  OD1 ASN C 329     -53.852  48.067 -19.878  1.00 18.13           O  
ATOM   3794  N   THR C 330     -52.642  48.392 -24.312  1.00 17.87           N  
ATOM   3795  CA  THR C 330     -52.815  49.745 -24.830  1.00 17.87           C  
ATOM   3796  C   THR C 330     -52.870  49.737 -26.355  1.00 17.87           C  
ATOM   3797  CB  THR C 330     -51.680  50.673 -24.359  1.00 17.87           C  
ATOM   3798  O   THR C 330     -52.557  48.726 -26.988  1.00 17.87           O  
ATOM   3799  CG2 THR C 330     -52.236  51.956 -23.751  1.00 17.87           C  
ATOM   3800  OG1 THR C 330     -50.892  49.993 -23.374  1.00 17.87           O  
ATOM   3801  N   SER C 331     -51.814  50.339 -27.135  1.00 17.84           N  
ATOM   3802  CA  SER C 331     -51.980  51.483 -28.025  1.00 17.84           C  
ATOM   3803  C   SER C 331     -51.922  51.058 -29.488  1.00 17.84           C  
ATOM   3804  CB  SER C 331     -50.908  52.538 -27.749  1.00 17.84           C  
ATOM   3805  O   SER C 331     -51.033  50.301 -29.885  1.00 17.84           O  
ATOM   3806  OG  SER C 331     -50.928  53.548 -28.743  1.00 17.84           O  
ATOM   3807  N   ALA C 332     -52.895  51.332 -30.348  1.00 19.46           N  
ATOM   3808  CA  ALA C 332     -53.366  50.730 -31.592  1.00 19.46           C  
ATOM   3809  C   ALA C 332     -52.505  51.168 -32.774  1.00 19.46           C  
ATOM   3810  CB  ALA C 332     -54.828  51.094 -31.840  1.00 19.46           C  
ATOM   3811  O   ALA C 332     -52.858  50.926 -33.930  1.00 19.46           O  
ATOM   3812  N   SER C 333     -51.247  51.543 -32.801  1.00 17.31           N  
ATOM   3813  CA  SER C 333     -51.198  52.414 -33.971  1.00 17.31           C  
ATOM   3814  C   SER C 333     -51.000  51.609 -35.251  1.00 17.31           C  
ATOM   3815  CB  SER C 333     -50.076  53.443 -33.828  1.00 17.31           C  
ATOM   3816  O   SER C 333     -50.098  50.772 -35.332  1.00 17.31           O  
ATOM   3817  OG  SER C 333     -50.276  54.532 -34.712  1.00 17.31           O  
ATOM   3818  N   GLU C 334     -51.820  51.853 -36.502  1.00 20.03           N  
ATOM   3819  CA  GLU C 334     -52.325  50.925 -37.509  1.00 20.03           C  
ATOM   3820  C   GLU C 334     -51.370  50.824 -38.695  1.00 20.03           C  
ATOM   3821  CB  GLU C 334     -53.714  51.354 -37.988  1.00 20.03           C  
ATOM   3822  O   GLU C 334     -51.359  49.817 -39.407  1.00 20.03           O  
ATOM   3823  CG  GLU C 334     -54.857  50.678 -37.244  1.00 20.03           C  
ATOM   3824  CD  GLU C 334     -56.197  50.818 -37.949  1.00 20.03           C  
ATOM   3825  OE1 GLU C 334     -57.183  50.184 -37.509  1.00 20.03           O  
ATOM   3826  OE2 GLU C 334     -56.261  51.567 -38.949  1.00 20.03           O  
ATOM   3827  N   ILE C 335     -50.446  51.620 -39.404  1.00 18.29           N  
ATOM   3828  CA  ILE C 335     -50.960  51.891 -40.742  1.00 18.29           C  
ATOM   3829  C   ILE C 335     -50.302  50.948 -41.748  1.00 18.29           C  
ATOM   3830  CB  ILE C 335     -50.723  53.362 -41.152  1.00 18.29           C  
ATOM   3831  O   ILE C 335     -50.439  51.131 -42.960  1.00 18.29           O  
ATOM   3832  CG1 ILE C 335     -50.790  54.275 -39.923  1.00 18.29           C  
ATOM   3833  CG2 ILE C 335     -51.736  53.797 -42.214  1.00 18.29           C  
ATOM   3834  CD1 ILE C 335     -50.242  55.676 -40.161  1.00 18.29           C  
ATOM   3835  N   LEU C 336     -50.081  49.734 -41.820  1.00 17.66           N  
ATOM   3836  CA  LEU C 336     -48.835  49.245 -42.399  1.00 17.66           C  
ATOM   3837  C   LEU C 336     -48.970  49.066 -43.908  1.00 17.66           C  
ATOM   3838  CB  LEU C 336     -48.426  47.920 -41.751  1.00 17.66           C  
ATOM   3839  O   LEU C 336     -49.491  48.050 -44.373  1.00 17.66           O  
ATOM   3840  CG  LEU C 336     -47.054  47.891 -41.076  1.00 17.66           C  
ATOM   3841  CD1 LEU C 336     -47.207  47.961 -39.560  1.00 17.66           C  
ATOM   3842  CD2 LEU C 336     -46.284  46.639 -41.483  1.00 17.66           C  
ATOM   3843  N   TYR C 337     -49.425  50.030 -44.789  1.00 16.80           N  
ATOM   3844  CA  TYR C 337     -49.982  49.421 -45.992  1.00 16.80           C  
ATOM   3845  C   TYR C 337     -48.918  48.635 -46.749  1.00 16.80           C  
ATOM   3846  CB  TYR C 337     -50.589  50.491 -46.905  1.00 16.80           C  
ATOM   3847  O   TYR C 337     -47.727  48.742 -46.448  1.00 16.80           O  
ATOM   3848  CG  TYR C 337     -52.053  50.751 -46.645  1.00 16.80           C  
ATOM   3849  CD1 TYR C 337     -53.038  49.988 -47.268  1.00 16.80           C  
ATOM   3850  CD2 TYR C 337     -52.454  51.761 -45.777  1.00 16.80           C  
ATOM   3851  CE1 TYR C 337     -54.388  50.226 -47.033  1.00 16.80           C  
ATOM   3852  CE2 TYR C 337     -53.801  52.008 -45.534  1.00 16.80           C  
ATOM   3853  OH  TYR C 337     -56.095  51.476 -45.929  1.00 16.80           O  
ATOM   3854  CZ  TYR C 337     -54.759  51.236 -46.165  1.00 16.80           C  
ATOM   3855  N   SER C 338     -48.821  48.939 -48.167  1.00 19.19           N  
ATOM   3856  CA  SER C 338     -49.194  48.155 -49.340  1.00 19.19           C  
ATOM   3857  C   SER C 338     -47.961  47.661 -50.090  1.00 19.19           C  
ATOM   3858  CB  SER C 338     -50.075  48.980 -50.278  1.00 19.19           C  
ATOM   3859  O   SER C 338     -48.080  46.982 -51.112  1.00 19.19           O  
ATOM   3860  OG  SER C 338     -51.097  48.177 -50.844  1.00 19.19           O  
ATOM   3861  N   ALA C 339     -46.754  47.964 -49.890  1.00 19.02           N  
ATOM   3862  CA  ALA C 339     -46.236  48.540 -51.128  1.00 19.02           C  
ATOM   3863  C   ALA C 339     -45.831  47.448 -52.114  1.00 19.02           C  
ATOM   3864  CB  ALA C 339     -45.049  49.454 -50.833  1.00 19.02           C  
ATOM   3865  O   ALA C 339     -45.120  46.509 -51.751  1.00 19.02           O  
ATOM   3866  N   PRO C 340     -46.253  47.604 -53.503  1.00 19.01           N  
ATOM   3867  CA  PRO C 340     -46.537  46.740 -54.651  1.00 19.01           C  
ATOM   3868  C   PRO C 340     -45.271  46.175 -55.292  1.00 19.01           C  
ATOM   3869  CB  PRO C 340     -47.270  47.671 -55.620  1.00 19.01           C  
ATOM   3870  O   PRO C 340     -44.170  46.663 -55.026  1.00 19.01           O  
ATOM   3871  CG  PRO C 340     -46.869  49.049 -55.204  1.00 19.01           C  
ATOM   3872  CD  PRO C 340     -46.161  48.961 -53.882  1.00 19.01           C  
ATOM   3873  N   PRO C 341     -45.492  45.406 -56.392  1.00 21.34           N  
ATOM   3874  CA  PRO C 341     -44.946  44.184 -56.987  1.00 21.34           C  
ATOM   3875  C   PRO C 341     -43.810  44.462 -57.969  1.00 21.34           C  
ATOM   3876  CB  PRO C 341     -46.152  43.572 -57.706  1.00 21.34           C  
ATOM   3877  O   PRO C 341     -42.984  43.584 -58.228  1.00 21.34           O  
ATOM   3878  CG  PRO C 341     -47.099  44.712 -57.900  1.00 21.34           C  
ATOM   3879  CD  PRO C 341     -46.611  45.880 -57.093  1.00 21.34           C  
ATOM   3880  N   GLY C 342     -44.018  45.554 -59.011  1.00 19.14           N  
ATOM   3881  CA  GLY C 342     -44.208  45.214 -60.412  1.00 19.14           C  
ATOM   3882  C   GLY C 342     -42.921  44.813 -61.107  1.00 19.14           C  
ATOM   3883  O   GLY C 342     -41.844  44.866 -60.510  1.00 19.14           O  
ATOM   3884  N   ASP C 343     -42.825  45.120 -62.659  1.00 21.27           N  
ATOM   3885  CA  ASP C 343     -42.869  44.579 -64.014  1.00 21.27           C  
ATOM   3886  C   ASP C 343     -41.476  44.545 -64.638  1.00 21.27           C  
ATOM   3887  CB  ASP C 343     -43.818  45.401 -64.889  1.00 21.27           C  
ATOM   3888  O   ASP C 343     -41.046  43.511 -65.153  1.00 21.27           O  
ATOM   3889  CG  ASP C 343     -44.670  44.543 -65.808  1.00 21.27           C  
ATOM   3890  OD1 ASP C 343     -44.450  43.315 -65.873  1.00 21.27           O  
ATOM   3891  OD2 ASP C 343     -45.568  45.102 -66.475  1.00 21.27           O  
ATOM   3892  N   PRO C 344     -41.353  45.419 -65.883  1.00 21.04           N  
ATOM   3893  CA  PRO C 344     -41.318  45.295 -67.342  1.00 21.04           C  
ATOM   3894  C   PRO C 344     -39.901  45.132 -67.887  1.00 21.04           C  
ATOM   3895  CB  PRO C 344     -41.940  46.608 -67.822  1.00 21.04           C  
ATOM   3896  O   PRO C 344     -39.630  44.194 -68.641  1.00 21.04           O  
ATOM   3897  CG  PRO C 344     -41.622  47.597 -66.747  1.00 21.04           C  
ATOM   3898  CD  PRO C 344     -41.020  46.861 -65.585  1.00 21.04           C  
ATOM   3899  N   LEU C 345     -39.227  46.265 -68.616  1.00 18.64           N  
ATOM   3900  CA  LEU C 345     -39.271  46.913 -69.922  1.00 18.64           C  
ATOM   3901  C   LEU C 345     -37.955  46.723 -70.668  1.00 18.64           C  
ATOM   3902  CB  LEU C 345     -39.574  48.406 -69.769  1.00 18.64           C  
ATOM   3903  O   LEU C 345     -36.909  46.516 -70.048  1.00 18.64           O  
ATOM   3904  CG  LEU C 345     -41.052  48.795 -69.707  1.00 18.64           C  
ATOM   3905  CD1 LEU C 345     -41.243  50.010 -68.805  1.00 18.64           C  
ATOM   3906  CD2 LEU C 345     -41.592  49.072 -71.106  1.00 18.64           C  
ATOM   3907  N   SER C 346     -37.881  47.152 -72.073  1.00 20.25           N  
ATOM   3908  CA  SER C 346     -37.595  46.949 -73.490  1.00 20.25           C  
ATOM   3909  C   SER C 346     -36.133  47.246 -73.807  1.00 20.25           C  
ATOM   3910  CB  SER C 346     -38.501  47.829 -74.352  1.00 20.25           C  
ATOM   3911  O   SER C 346     -35.458  46.443 -74.454  1.00 20.25           O  
ATOM   3912  OG  SER C 346     -38.761  47.212 -75.601  1.00 20.25           O  
ATOM   3913  N   THR C 347     -35.756  48.563 -74.455  1.00 19.90           N  
ATOM   3914  CA  THR C 347     -35.825  49.085 -75.815  1.00 19.90           C  
ATOM   3915  C   THR C 347     -34.428  49.225 -76.412  1.00 19.90           C  
ATOM   3916  CB  THR C 347     -36.542  50.447 -75.855  1.00 19.90           C  
ATOM   3917  O   THR C 347     -34.188  48.811 -77.549  1.00 19.90           O  
ATOM   3918  CG2 THR C 347     -38.046  50.283 -75.664  1.00 19.90           C  
ATOM   3919  OG1 THR C 347     -36.027  51.283 -74.810  1.00 19.90           O  
ATOM   3920  N   ASN C 348     -33.544  50.229 -76.119  1.00 18.82           N  
ATOM   3921  CA  ASN C 348     -33.252  51.409 -76.927  1.00 18.82           C  
ATOM   3922  C   ASN C 348     -32.199  51.113 -77.991  1.00 18.82           C  
ATOM   3923  CB  ASN C 348     -32.799  52.569 -76.039  1.00 18.82           C  
ATOM   3924  O   ASN C 348     -31.438  50.152 -77.867  1.00 18.82           O  
ATOM   3925  CG  ASN C 348     -33.927  53.524 -75.704  1.00 18.82           C  
ATOM   3926  ND2 ASN C 348     -33.693  54.404 -74.737  1.00 18.82           N  
ATOM   3927  OD1 ASN C 348     -35.002  53.471 -76.308  1.00 18.82           O  
ATOM   3928  N   TYR C 349     -31.391  52.066 -78.550  1.00 18.40           N  
ATOM   3929  CA  TYR C 349     -31.461  53.286 -79.346  1.00 18.40           C  
ATOM   3930  C   TYR C 349     -30.233  53.428 -80.237  1.00 18.40           C  
ATOM   3931  CB  TYR C 349     -31.592  54.514 -78.438  1.00 18.40           C  
ATOM   3932  O   TYR C 349     -29.194  52.818 -79.974  1.00 18.40           O  
ATOM   3933  CG  TYR C 349     -32.966  54.679 -77.835  1.00 18.40           C  
ATOM   3934  CD1 TYR C 349     -33.971  55.359 -78.519  1.00 18.40           C  
ATOM   3935  CD2 TYR C 349     -33.261  54.156 -76.581  1.00 18.40           C  
ATOM   3936  CE1 TYR C 349     -35.238  55.515 -77.966  1.00 18.40           C  
ATOM   3937  CE2 TYR C 349     -34.525  54.306 -76.018  1.00 18.40           C  
ATOM   3938  OH  TYR C 349     -36.757  55.138 -76.166  1.00 18.40           O  
ATOM   3939  CZ  TYR C 349     -35.505  54.986 -76.718  1.00 18.40           C  
ATOM   3940  N   SER C 350     -30.177  54.191 -81.386  1.00 19.69           N  
ATOM   3941  CA  SER C 350     -29.664  54.604 -82.688  1.00 19.69           C  
ATOM   3942  C   SER C 350     -28.205  55.040 -82.594  1.00 19.69           C  
ATOM   3943  CB  SER C 350     -30.508  55.742 -83.262  1.00 19.69           C  
ATOM   3944  O   SER C 350     -27.395  54.706 -83.461  1.00 19.69           O  
ATOM   3945  OG  SER C 350     -30.206  55.952 -84.631  1.00 19.69           O  
ATOM   3946  N   LEU C 351     -27.672  56.024 -81.666  1.00 19.41           N  
ATOM   3947  CA  LEU C 351     -27.803  57.442 -81.984  1.00 19.41           C  
ATOM   3948  C   LEU C 351     -26.670  57.900 -82.896  1.00 19.41           C  
ATOM   3949  CB  LEU C 351     -27.813  58.280 -80.703  1.00 19.41           C  
ATOM   3950  O   LEU C 351     -25.632  57.240 -82.985  1.00 19.41           O  
ATOM   3951  CG  LEU C 351     -29.172  58.825 -80.260  1.00 19.41           C  
ATOM   3952  CD1 LEU C 351     -29.426  58.489 -78.795  1.00 19.41           C  
ATOM   3953  CD2 LEU C 351     -29.244  60.331 -80.489  1.00 19.41           C  
ATOM   3954  N   ALA C 352     -25.882  59.020 -82.537  1.00 20.52           N  
ATOM   3955  CA  ALA C 352     -26.203  60.445 -82.528  1.00 20.52           C  
ATOM   3956  C   ALA C 352     -25.103  61.258 -83.204  1.00 20.52           C  
ATOM   3957  CB  ALA C 352     -26.418  60.932 -81.097  1.00 20.52           C  
ATOM   3958  O   ALA C 352     -23.960  60.807 -83.302  1.00 20.52           O  
ATOM   3959  N   PRO C 353     -25.302  62.549 -83.386  1.00 22.56           N  
ATOM   3960  CA  PRO C 353     -25.374  63.812 -84.125  1.00 22.56           C  
ATOM   3961  C   PRO C 353     -24.006  64.461 -84.319  1.00 22.56           C  
ATOM   3962  CB  PRO C 353     -26.273  64.684 -83.246  1.00 22.56           C  
ATOM   3963  O   PRO C 353     -23.036  64.075 -83.660  1.00 22.56           O  
ATOM   3964  CG  PRO C 353     -26.189  64.070 -81.886  1.00 22.56           C  
ATOM   3965  CD  PRO C 353     -25.449  62.768 -81.995  1.00 22.56           C  
ATOM   3966  N   ASN C 354     -23.954  65.864 -83.852  1.00 20.22           N  
ATOM   3967  CA  ASN C 354     -24.172  67.281 -84.124  1.00 20.22           C  
ATOM   3968  C   ASN C 354     -22.911  68.101 -83.865  1.00 20.22           C  
ATOM   3969  CB  ASN C 354     -25.335  67.816 -83.286  1.00 20.22           C  
ATOM   3970  O   ASN C 354     -21.997  67.642 -83.179  1.00 20.22           O  
ATOM   3971  CG  ASN C 354     -26.679  67.619 -83.959  1.00 20.22           C  
ATOM   3972  ND2 ASN C 354     -27.721  68.208 -83.386  1.00 20.22           N  
ATOM   3973  OD1 ASN C 354     -26.780  66.941 -84.985  1.00 20.22           O  
ATOM   3974  N   THR C 355     -23.157  69.026 -82.997  1.00 19.20           N  
ATOM   3975  CA  THR C 355     -23.348  70.472 -82.969  1.00 19.20           C  
ATOM   3976  C   THR C 355     -22.064  71.179 -82.544  1.00 19.20           C  
ATOM   3977  CB  THR C 355     -24.493  70.866 -82.017  1.00 19.20           C  
ATOM   3978  O   THR C 355     -21.646  72.150 -83.177  1.00 19.20           O  
ATOM   3979  CG2 THR C 355     -25.848  70.467 -82.592  1.00 19.20           C  
ATOM   3980  OG1 THR C 355     -24.308  70.207 -80.758  1.00 19.20           O  
ATOM   3981  N   PRO C 356     -22.076  71.459 -81.178  1.00 19.62           N  
ATOM   3982  CA  PRO C 356     -22.333  72.791 -80.627  1.00 19.62           C  
ATOM   3983  C   PRO C 356     -21.050  73.571 -80.347  1.00 19.62           C  
ATOM   3984  CB  PRO C 356     -23.086  72.495 -79.328  1.00 19.62           C  
ATOM   3985  O   PRO C 356     -19.962  72.991 -80.328  1.00 19.62           O  
ATOM   3986  CG  PRO C 356     -22.675  71.108 -78.954  1.00 19.62           C  
ATOM   3987  CD  PRO C 356     -21.908  70.513 -80.100  1.00 19.62           C  
ATOM   3988  N   ILE C 357     -21.161  74.128 -79.277  1.00 18.96           N  
ATOM   3989  CA  ILE C 357     -21.437  75.488 -78.826  1.00 18.96           C  
ATOM   3990  C   ILE C 357     -20.124  76.228 -78.582  1.00 18.96           C  
ATOM   3991  CB  ILE C 357     -22.301  75.494 -77.545  1.00 18.96           C  
ATOM   3992  O   ILE C 357     -19.954  77.366 -79.025  1.00 18.96           O  
ATOM   3993  CG1 ILE C 357     -23.689  74.911 -77.835  1.00 18.96           C  
ATOM   3994  CG2 ILE C 357     -22.410  76.911 -76.974  1.00 18.96           C  
ATOM   3995  CD1 ILE C 357     -24.477  74.539 -76.586  1.00 18.96           C  
ATOM   3996  N   ASN C 358     -19.469  75.969 -77.467  1.00 18.32           N  
ATOM   3997  CA  ASN C 358     -19.729  76.687 -76.224  1.00 18.32           C  
ATOM   3998  C   ASN C 358     -18.805  77.891 -76.068  1.00 18.32           C  
ATOM   3999  CB  ASN C 358     -19.586  75.749 -75.023  1.00 18.32           C  
ATOM   4000  O   ASN C 358     -17.686  77.892 -76.585  1.00 18.32           O  
ATOM   4001  CG  ASN C 358     -20.923  75.355 -74.427  1.00 18.32           C  
ATOM   4002  ND2 ASN C 358     -20.910  74.363 -73.545  1.00 18.32           N  
ATOM   4003  OD1 ASN C 358     -21.960  75.937 -74.758  1.00 18.32           O  
ATOM   4004  N   GLN C 359     -18.650  78.184 -74.950  1.00 18.92           N  
ATOM   4005  CA  GLN C 359     -19.072  79.254 -74.052  1.00 18.92           C  
ATOM   4006  C   GLN C 359     -18.150  80.464 -74.166  1.00 18.92           C  
ATOM   4007  CB  GLN C 359     -19.110  78.757 -72.605  1.00 18.92           C  
ATOM   4008  O   GLN C 359     -17.022  80.348 -74.650  1.00 18.92           O  
ATOM   4009  CG  GLN C 359     -20.501  78.368 -72.125  1.00 18.92           C  
ATOM   4010  CD  GLN C 359     -20.487  77.705 -70.760  1.00 18.92           C  
ATOM   4011  NE2 GLN C 359     -21.619  77.131 -70.368  1.00 18.92           N  
ATOM   4012  OE1 GLN C 359     -19.467  77.709 -70.064  1.00 18.92           O  
ATOM   4013  N   ASN C 360     -18.539  81.357 -73.168  1.00 19.62           N  
ATOM   4014  CA  ASN C 360     -18.918  82.739 -72.893  1.00 19.62           C  
ATOM   4015  C   ASN C 360     -17.696  83.649 -72.815  1.00 19.62           C  
ATOM   4016  CB  ASN C 360     -19.728  82.826 -71.598  1.00 19.62           C  
ATOM   4017  O   ASN C 360     -17.677  84.723 -73.419  1.00 19.62           O  
ATOM   4018  CG  ASN C 360     -21.212  83.009 -71.849  1.00 19.62           C  
ATOM   4019  ND2 ASN C 360     -22.013  82.870 -70.799  1.00 19.62           N  
ATOM   4020  OD1 ASN C 360     -21.635  83.273 -72.978  1.00 19.62           O  
ATOM   4021  N   VAL C 361     -17.187  83.555 -71.510  1.00 19.65           N  
ATOM   4022  CA  VAL C 361     -17.242  84.377 -70.306  1.00 19.65           C  
ATOM   4023  C   VAL C 361     -16.054  85.336 -70.281  1.00 19.65           C  
ATOM   4024  CB  VAL C 361     -17.253  83.510 -69.027  1.00 19.65           C  
ATOM   4025  O   VAL C 361     -14.938  84.963 -70.651  1.00 19.65           O  
ATOM   4026  CG1 VAL C 361     -17.586  84.359 -67.802  1.00 19.65           C  
ATOM   4027  CG2 VAL C 361     -18.249  82.360 -69.171  1.00 19.65           C  
ATOM   4028  N   SER C 362     -16.389  86.410 -69.542  1.00 18.47           N  
ATOM   4029  CA  SER C 362     -16.645  87.780 -69.109  1.00 18.47           C  
ATOM   4030  C   SER C 362     -15.531  88.290 -68.200  1.00 18.47           C  
ATOM   4031  CB  SER C 362     -17.988  87.871 -68.384  1.00 18.47           C  
ATOM   4032  O   SER C 362     -15.018  89.393 -68.398  1.00 18.47           O  
ATOM   4033  OG  SER C 362     -18.334  89.223 -68.135  1.00 18.47           O  
ATOM   4034  N   LEU C 363     -16.047  88.444 -66.792  1.00 17.19           N  
ATOM   4035  CA  LEU C 363     -16.255  89.614 -65.944  1.00 17.19           C  
ATOM   4036  C   LEU C 363     -14.936  90.099 -65.354  1.00 17.19           C  
ATOM   4037  CB  LEU C 363     -17.244  89.292 -64.820  1.00 17.19           C  
ATOM   4038  O   LEU C 363     -13.928  89.391 -65.411  1.00 17.19           O  
ATOM   4039  CG  LEU C 363     -18.675  89.798 -65.010  1.00 17.19           C  
ATOM   4040  CD1 LEU C 363     -19.674  88.686 -64.709  1.00 17.19           C  
ATOM   4041  CD2 LEU C 363     -18.935  91.012 -64.125  1.00 17.19           C  
ATOM   4042  N   HIS C 364     -15.090  90.258 -63.974  1.00 17.31           N  
ATOM   4043  CA  HIS C 364     -15.212  91.355 -63.020  1.00 17.31           C  
ATOM   4044  C   HIS C 364     -13.852  91.747 -62.454  1.00 17.31           C  
ATOM   4045  CB  HIS C 364     -16.164  90.974 -61.885  1.00 17.31           C  
ATOM   4046  O   HIS C 364     -13.528  92.934 -62.370  1.00 17.31           O  
ATOM   4047  CG  HIS C 364     -17.557  91.484 -62.072  1.00 17.31           C  
ATOM   4048  CD2 HIS C 364     -18.712  90.834 -62.347  1.00 17.31           C  
ATOM   4049  ND1 HIS C 364     -17.878  92.821 -61.984  1.00 17.31           N  
ATOM   4050  CE1 HIS C 364     -19.174  92.972 -62.196  1.00 17.31           C  
ATOM   4051  NE2 HIS C 364     -19.704  91.781 -62.419  1.00 17.31           N  
ATOM   4052  N   GLN C 365     -13.734  91.234 -61.145  1.00 19.37           N  
ATOM   4053  CA  GLN C 365     -13.985  91.958 -59.904  1.00 19.37           C  
ATOM   4054  C   GLN C 365     -12.813  92.870 -59.552  1.00 19.37           C  
ATOM   4055  CB  GLN C 365     -14.254  90.982 -58.757  1.00 19.37           C  
ATOM   4056  O   GLN C 365     -11.659  92.547 -59.843  1.00 19.37           O  
ATOM   4057  CG  GLN C 365     -15.025  91.595 -57.596  1.00 19.37           C  
ATOM   4058  CD  GLN C 365     -16.401  90.982 -57.417  1.00 19.37           C  
ATOM   4059  NE2 GLN C 365     -17.032  91.262 -56.282  1.00 19.37           N  
ATOM   4060  OE1 GLN C 365     -16.894  90.264 -58.293  1.00 19.37           O  
ATOM   4061  N   ALA C 366     -13.052  93.532 -58.234  1.00 18.42           N  
ATOM   4062  CA  ALA C 366     -13.139  94.764 -57.454  1.00 18.42           C  
ATOM   4063  C   ALA C 366     -11.774  95.155 -56.894  1.00 18.42           C  
ATOM   4064  CB  ALA C 366     -14.150  94.606 -56.321  1.00 18.42           C  
ATOM   4065  O   ALA C 366     -10.831  94.361 -56.928  1.00 18.42           O  
ATOM   4066  N   SER C 367     -12.045  95.446 -55.621  1.00 18.03           N  
ATOM   4067  CA  SER C 367     -11.795  96.632 -54.808  1.00 18.03           C  
ATOM   4068  C   SER C 367     -10.334  96.709 -54.377  1.00 18.03           C  
ATOM   4069  CB  SER C 367     -12.700  96.639 -53.575  1.00 18.03           C  
ATOM   4070  O   SER C 367      -9.694  97.753 -54.516  1.00 18.03           O  
ATOM   4071  OG  SER C 367     -11.947  96.879 -52.399  1.00 18.03           O  
ATOM   4072  N   LEU C 368     -10.250  96.219 -53.097  1.00 17.77           N  
ATOM   4073  CA  LEU C 368     -10.172  97.139 -51.966  1.00 17.77           C  
ATOM   4074  C   LEU C 368      -8.755  97.678 -51.802  1.00 17.77           C  
ATOM   4075  CB  LEU C 368     -10.618  96.443 -50.678  1.00 17.77           C  
ATOM   4076  O   LEU C 368      -7.802  97.106 -52.336  1.00 17.77           O  
ATOM   4077  CG  LEU C 368     -12.124  96.411 -50.412  1.00 17.77           C  
ATOM   4078  CD1 LEU C 368     -12.481  95.219 -49.530  1.00 17.77           C  
ATOM   4079  CD2 LEU C 368     -12.582  97.716 -49.768  1.00 17.77           C  
ATOM   4080  N   GLY C 369      -8.674  97.916 -50.491  1.00 19.81           N  
ATOM   4081  CA  GLY C 369      -8.186  98.926 -49.566  1.00 19.81           C  
ATOM   4082  C   GLY C 369      -6.674  98.947 -49.448  1.00 19.81           C  
ATOM   4083  O   GLY C 369      -5.995  98.042 -49.938  1.00 19.81           O  
ATOM   4084  N   GLY C 370      -6.334  99.494 -48.347  1.00 20.63           N  
ATOM   4085  CA  GLY C 370      -5.735 100.751 -47.927  1.00 20.63           C  
ATOM   4086  C   GLY C 370      -4.218 100.714 -47.914  1.00 20.63           C  
ATOM   4087  O   GLY C 370      -3.571 101.309 -48.778  1.00 20.63           O  
ATOM   4088  N   CYS C 371      -3.845 100.581 -46.693  1.00 19.68           N  
ATOM   4089  CA  CYS C 371      -3.343 101.616 -45.796  1.00 19.68           C  
ATOM   4090  C   CYS C 371      -1.823 101.703 -45.860  1.00 19.68           C  
ATOM   4091  CB  CYS C 371      -3.788 101.342 -44.360  1.00 19.68           C  
ATOM   4092  O   CYS C 371      -1.159 100.749 -46.268  1.00 19.68           O  
ATOM   4093  SG  CYS C 371      -4.137 102.837 -43.408  1.00 19.68           S  
ATOM   4094  N   SER C 372      -1.492 102.633 -45.370  1.00 19.04           N  
ATOM   4095  CA  SER C 372      -0.384 103.583 -45.360  1.00 19.04           C  
ATOM   4096  C   SER C 372       0.944 102.882 -45.096  1.00 19.04           C  
ATOM   4097  CB  SER C 372      -0.617 104.666 -44.306  1.00 19.04           C  
ATOM   4098  O   SER C 372       1.941 103.156 -45.767  1.00 19.04           O  
ATOM   4099  OG  SER C 372      -1.153 105.838 -44.897  1.00 19.04           O  
ATOM   4100  N   GLN C 373       0.935 102.342 -43.992  1.00 19.35           N  
ATOM   4101  CA  GLN C 373       1.289 103.196 -42.863  1.00 19.35           C  
ATOM   4102  C   GLN C 373       2.794 103.176 -42.610  1.00 19.35           C  
ATOM   4103  CB  GLN C 373       0.539 102.760 -41.603  1.00 19.35           C  
ATOM   4104  O   GLN C 373       3.480 102.223 -42.985  1.00 19.35           O  
ATOM   4105  CG  GLN C 373      -0.788 103.478 -41.398  1.00 19.35           C  
ATOM   4106  CD  GLN C 373      -1.318 103.338 -39.984  1.00 19.35           C  
ATOM   4107  NE2 GLN C 373      -2.352 104.107 -39.659  1.00 19.35           N  
ATOM   4108  OE1 GLN C 373      -0.803 102.546 -39.189  1.00 19.35           O  
ATOM   4109  N   ASP C 374       3.332 103.456 -41.507  1.00 19.17           N  
ATOM   4110  CA  ASP C 374       4.288 104.465 -41.062  1.00 19.17           C  
ATOM   4111  C   ASP C 374       5.711 103.911 -41.062  1.00 19.17           C  
ATOM   4112  CB  ASP C 374       3.922 104.973 -39.666  1.00 19.17           C  
ATOM   4113  O   ASP C 374       6.637 104.564 -41.549  1.00 19.17           O  
ATOM   4114  CG  ASP C 374       2.791 105.987 -39.682  1.00 19.17           C  
ATOM   4115  OD1 ASP C 374       2.510 106.571 -40.750  1.00 19.17           O  
ATOM   4116  OD2 ASP C 374       2.177 106.205 -38.615  1.00 19.17           O  
ATOM   4117  N   PHE C 375       6.214 103.070 -40.266  1.00 21.32           N  
ATOM   4118  CA  PHE C 375       7.161 103.675 -39.337  1.00 21.32           C  
ATOM   4119  C   PHE C 375       8.593 103.486 -39.824  1.00 21.32           C  
ATOM   4120  CB  PHE C 375       7.000 103.075 -37.937  1.00 21.32           C  
ATOM   4121  O   PHE C 375       9.089 102.359 -39.889  1.00 21.32           O  
ATOM   4122  CG  PHE C 375       5.751 103.523 -37.225  1.00 21.32           C  
ATOM   4123  CD1 PHE C 375       5.729 104.716 -36.514  1.00 21.32           C  
ATOM   4124  CD2 PHE C 375       4.599 102.749 -37.268  1.00 21.32           C  
ATOM   4125  CE1 PHE C 375       4.575 105.132 -35.855  1.00 21.32           C  
ATOM   4126  CE2 PHE C 375       3.441 103.158 -36.612  1.00 21.32           C  
ATOM   4127  CZ  PHE C 375       3.432 104.350 -35.905  1.00 21.32           C  
ATOM   4128  N   LEU C 376       9.326 103.911 -40.782  1.00 17.78           N  
ATOM   4129  CA  LEU C 376      10.517 104.410 -40.102  1.00 17.78           C  
ATOM   4130  C   LEU C 376      10.138 105.298 -38.922  1.00 17.78           C  
ATOM   4131  CB  LEU C 376      11.404 105.188 -41.078  1.00 17.78           C  
ATOM   4132  O   LEU C 376       9.702 106.436 -39.111  1.00 17.78           O  
ATOM   4133  CG  LEU C 376      12.333 104.355 -41.962  1.00 17.78           C  
ATOM   4134  CD1 LEU C 376      12.677 105.119 -43.237  1.00 17.78           C  
ATOM   4135  CD2 LEU C 376      13.599 103.976 -41.202  1.00 17.78           C  
ATOM   4136  N   LEU C 377       9.169 105.782 -38.031  1.00 24.17           N  
ATOM   4137  CA  LEU C 377       9.920 106.692 -37.173  1.00 24.17           C  
ATOM   4138  C   LEU C 377      11.298 106.123 -36.851  1.00 24.17           C  
ATOM   4139  CB  LEU C 377       9.151 106.962 -35.877  1.00 24.17           C  
ATOM   4140  O   LEU C 377      11.504 104.909 -36.919  1.00 24.17           O  
ATOM   4141  CG  LEU C 377       8.224 108.179 -35.880  1.00 24.17           C  
ATOM   4142  CD1 LEU C 377       6.972 107.894 -35.058  1.00 24.17           C  
ATOM   4143  CD2 LEU C 377       8.953 109.408 -35.346  1.00 24.17           C  
ATOM   4144  N   PHE C 378      11.528 105.243 -35.574  1.00 15.63           N  
ATOM   4145  CA  PHE C 378      11.604 105.940 -34.295  1.00 15.63           C  
ATOM   4146  C   PHE C 378      12.744 105.391 -33.446  1.00 15.63           C  
ATOM   4147  CB  PHE C 378      10.278 105.820 -33.537  1.00 15.63           C  
ATOM   4148  O   PHE C 378      13.531 106.156 -32.884  1.00 15.63           O  
ATOM   4149  CG  PHE C 378       9.220 106.780 -34.009  1.00 15.63           C  
ATOM   4150  CD1 PHE C 378       9.166 108.077 -33.512  1.00 15.63           C  
ATOM   4151  CD2 PHE C 378       8.278 106.385 -34.950  1.00 15.63           C  
ATOM   4152  CE1 PHE C 378       8.187 108.967 -33.947  1.00 15.63           C  
ATOM   4153  CE2 PHE C 378       7.297 107.270 -35.390  1.00 15.63           C  
ATOM   4154  CZ  PHE C 378       7.253 108.560 -34.886  1.00 15.63           C  
ATOM   4155  N   SER C 379      12.343 104.410 -32.752  1.00 24.91           N  
ATOM   4156  CA  SER C 379      12.715 104.704 -31.372  1.00 24.91           C  
ATOM   4157  C   SER C 379      14.225 104.865 -31.230  1.00 24.91           C  
ATOM   4158  CB  SER C 379      12.221 103.601 -30.437  1.00 24.91           C  
ATOM   4159  O   SER C 379      14.993 104.235 -31.960  1.00 24.91           O  
ATOM   4160  OG  SER C 379      10.886 103.848 -30.028  1.00 24.91           O  
ATOM   4161  N   PRO C 380      14.830 104.958 -30.178  1.00 22.66           N  
ATOM   4162  CA  PRO C 380      14.404 105.566 -28.916  1.00 22.66           C  
ATOM   4163  C   PRO C 380      15.494 105.531 -27.847  1.00 22.66           C  
ATOM   4164  CB  PRO C 380      13.204 104.712 -28.501  1.00 22.66           C  
ATOM   4165  O   PRO C 380      15.679 106.508 -27.117  1.00 22.66           O  
ATOM   4166  CG  PRO C 380      13.355 103.440 -29.271  1.00 22.66           C  
ATOM   4167  CD  PRO C 380      14.406 103.642 -30.325  1.00 22.66           C  
ATOM   4168  N   GLU C 381      15.915 104.094 -27.422  1.00 18.40           N  
ATOM   4169  CA  GLU C 381      15.469 103.629 -26.112  1.00 18.40           C  
ATOM   4170  C   GLU C 381      16.341 104.199 -24.997  1.00 18.40           C  
ATOM   4171  CB  GLU C 381      15.475 102.099 -26.054  1.00 18.40           C  
ATOM   4172  O   GLU C 381      17.551 104.357 -25.168  1.00 18.40           O  
ATOM   4173  CG  GLU C 381      14.162 101.497 -25.574  1.00 18.40           C  
ATOM   4174  CD  GLU C 381      14.136  99.978 -25.648  1.00 18.40           C  
ATOM   4175  OE1 GLU C 381      13.151  99.364 -25.179  1.00 18.40           O  
ATOM   4176  OE2 GLU C 381      15.109  99.398 -26.180  1.00 18.40           O  
ATOM   4177  N   VAL C 382      15.920 104.538 -23.944  1.00 21.07           N  
ATOM   4178  CA  VAL C 382      15.596 105.187 -22.678  1.00 21.07           C  
ATOM   4179  C   VAL C 382      16.690 104.897 -21.654  1.00 21.07           C  
ATOM   4180  CB  VAL C 382      14.224 104.724 -22.138  1.00 21.07           C  
ATOM   4181  O   VAL C 382      17.148 105.802 -20.951  1.00 21.07           O  
ATOM   4182  CG1 VAL C 382      13.786 105.594 -20.961  1.00 21.07           C  
ATOM   4183  CG2 VAL C 382      13.176 104.755 -23.249  1.00 21.07           C  
ATOM   4184  N   GLU C 383      16.812 103.617 -20.942  1.00 18.39           N  
ATOM   4185  CA  GLU C 383      16.014 103.397 -19.739  1.00 18.39           C  
ATOM   4186  C   GLU C 383      16.796 103.768 -18.482  1.00 18.39           C  
ATOM   4187  CB  GLU C 383      15.552 101.940 -19.660  1.00 18.39           C  
ATOM   4188  O   GLU C 383      18.029 103.760 -18.487  1.00 18.39           O  
ATOM   4189  CG  GLU C 383      14.362 101.623 -20.554  1.00 18.39           C  
ATOM   4190  CD  GLU C 383      13.458 100.538 -19.989  1.00 18.39           C  
ATOM   4191  OE1 GLU C 383      12.284 100.444 -20.413  1.00 18.39           O  
ATOM   4192  OE2 GLU C 383      13.929  99.777 -19.114  1.00 18.39           O  
ATOM   4193  N   SER C 384      16.164 103.813 -17.366  1.00 17.39           N  
ATOM   4194  CA  SER C 384      16.148 104.392 -16.026  1.00 17.39           C  
ATOM   4195  C   SER C 384      17.339 103.914 -15.203  1.00 17.39           C  
ATOM   4196  CB  SER C 384      14.846 104.042 -15.305  1.00 17.39           C  
ATOM   4197  O   SER C 384      18.040 104.721 -14.588  1.00 17.39           O  
ATOM   4198  OG  SER C 384      14.294 102.841 -15.819  1.00 17.39           O  
ATOM   4199  N   LEU C 385      17.099 102.698 -14.616  1.00 18.67           N  
ATOM   4200  CA  LEU C 385      17.193 102.794 -13.163  1.00 18.67           C  
ATOM   4201  C   LEU C 385      18.625 103.089 -12.730  1.00 18.67           C  
ATOM   4202  CB  LEU C 385      16.706 101.500 -12.507  1.00 18.67           C  
ATOM   4203  O   LEU C 385      19.574 102.774 -13.451  1.00 18.67           O  
ATOM   4204  CG  LEU C 385      15.210 101.419 -12.195  1.00 18.67           C  
ATOM   4205  CD1 LEU C 385      14.688 100.011 -12.461  1.00 18.67           C  
ATOM   4206  CD2 LEU C 385      14.942 101.831 -10.751  1.00 18.67           C  
ATOM   4207  N   PRO C 386      18.904 102.893 -11.516  1.00 18.37           N  
ATOM   4208  CA  PRO C 386      18.733 103.490 -10.189  1.00 18.37           C  
ATOM   4209  C   PRO C 386      20.019 103.479  -9.367  1.00 18.37           C  
ATOM   4210  CB  PRO C 386      17.663 102.607  -9.541  1.00 18.37           C  
ATOM   4211  O   PRO C 386      20.508 104.538  -8.965  1.00 18.37           O  
ATOM   4212  CG  PRO C 386      17.699 101.330 -10.318  1.00 18.37           C  
ATOM   4213  CD  PRO C 386      18.625 101.509 -11.487  1.00 18.37           C  
ATOM   4214  N   VAL C 387      19.908 102.581  -8.476  1.00 19.17           N  
ATOM   4215  CA  VAL C 387      19.872 102.776  -7.030  1.00 19.17           C  
ATOM   4216  C   VAL C 387      21.293 102.756  -6.471  1.00 19.17           C  
ATOM   4217  CB  VAL C 387      19.010 101.700  -6.333  1.00 19.17           C  
ATOM   4218  O   VAL C 387      22.200 102.188  -7.084  1.00 19.17           O  
ATOM   4219  CG1 VAL C 387      18.352 102.266  -5.076  1.00 19.17           C  
ATOM   4220  CG2 VAL C 387      17.954 101.158  -7.295  1.00 19.17           C  
ATOM   4221  N   ALA C 388      21.421 102.626  -5.084  1.00 19.60           N  
ATOM   4222  CA  ALA C 388      21.624 103.180  -3.748  1.00 19.60           C  
ATOM   4223  C   ALA C 388      22.828 102.538  -3.064  1.00 19.60           C  
ATOM   4224  CB  ALA C 388      20.370 102.993  -2.897  1.00 19.60           C  
ATOM   4225  O   ALA C 388      23.688 103.236  -2.523  1.00 19.60           O  
ATOM   4226  N   SER C 389      22.473 101.436  -2.547  1.00 17.63           N  
ATOM   4227  CA  SER C 389      22.382 101.390  -1.091  1.00 17.63           C  
ATOM   4228  C   SER C 389      23.743 101.117  -0.460  1.00 17.63           C  
ATOM   4229  CB  SER C 389      21.383 100.319  -0.651  1.00 17.63           C  
ATOM   4230  O   SER C 389      24.138 101.793   0.492  1.00 17.63           O  
ATOM   4231  OG  SER C 389      21.120  99.411  -1.707  1.00 17.63           O  
ATOM   4232  N   SER C 390      23.772  99.904   0.101  1.00 17.87           N  
ATOM   4233  CA  SER C 390      23.638  99.732   1.544  1.00 17.87           C  
ATOM   4234  C   SER C 390      25.000  99.743   2.230  1.00 17.87           C  
ATOM   4235  CB  SER C 390      22.908  98.427   1.863  1.00 17.87           C  
ATOM   4236  O   SER C 390      26.028  99.527   1.585  1.00 17.87           O  
ATOM   4237  OG  SER C 390      23.671  97.308   1.444  1.00 17.87           O  
ATOM   4238  N   SER C 391      25.027  99.196   3.221  1.00 20.09           N  
ATOM   4239  CA  SER C 391      25.081  99.412   4.663  1.00 20.09           C  
ATOM   4240  C   SER C 391      26.479  99.147   5.211  1.00 20.09           C  
ATOM   4241  CB  SER C 391      24.066  98.518   5.378  1.00 20.09           C  
ATOM   4242  O   SER C 391      27.283  98.466   4.571  1.00 20.09           O  
ATOM   4243  OG  SER C 391      24.090  98.749   6.776  1.00 20.09           O  
ATOM   4244  N   THR C 392      26.456  98.323   6.306  1.00 19.31           N  
ATOM   4245  CA  THR C 392      26.617  98.393   7.754  1.00 19.31           C  
ATOM   4246  C   THR C 392      27.940  97.765   8.182  1.00 19.31           C  
ATOM   4247  CB  THR C 392      25.454  97.692   8.480  1.00 19.31           C  
ATOM   4248  O   THR C 392      28.487  96.916   7.476  1.00 19.31           O  
ATOM   4249  CG2 THR C 392      24.188  98.542   8.440  1.00 19.31           C  
ATOM   4250  OG1 THR C 392      25.192  96.434   7.846  1.00 19.31           O  
ATOM   4251  N   LEU C 393      28.331  98.036   9.466  1.00 18.64           N  
ATOM   4252  CA  LEU C 393      29.468  98.203  10.365  1.00 18.64           C  
ATOM   4253  C   LEU C 393      30.174  96.872  10.601  1.00 18.64           C  
ATOM   4254  CB  LEU C 393      29.012  98.796  11.701  1.00 18.64           C  
ATOM   4255  O   LEU C 393      31.406  96.808  10.589  1.00 18.64           O  
ATOM   4256  CG  LEU C 393      28.780 100.308  11.728  1.00 18.64           C  
ATOM   4257  CD1 LEU C 393      28.003 100.702  12.979  1.00 18.64           C  
ATOM   4258  CD2 LEU C 393      30.108 101.054  11.659  1.00 18.64           C  
ATOM   4259  N   LEU C 394      29.328  95.790  10.794  1.00 17.55           N  
ATOM   4260  CA  LEU C 394      29.131  95.452  12.200  1.00 17.55           C  
ATOM   4261  C   LEU C 394      30.382  94.805  12.784  1.00 17.55           C  
ATOM   4262  CB  LEU C 394      27.933  94.512  12.362  1.00 17.55           C  
ATOM   4263  O   LEU C 394      31.204  94.255  12.047  1.00 17.55           O  
ATOM   4264  CG  LEU C 394      26.555  95.173  12.410  1.00 17.55           C  
ATOM   4265  CD1 LEU C 394      25.468  94.158  12.072  1.00 17.55           C  
ATOM   4266  CD2 LEU C 394      26.306  95.794  13.781  1.00 17.55           C  
ATOM   4267  N   PRO C 395      30.182  93.615  13.377  1.00 19.33           N  
ATOM   4268  CA  PRO C 395      29.858  93.184  14.739  1.00 19.33           C  
ATOM   4269  C   PRO C 395      31.064  92.608  15.478  1.00 19.33           C  
ATOM   4270  CB  PRO C 395      28.787  92.112  14.524  1.00 19.33           C  
ATOM   4271  O   PRO C 395      32.028  92.168  14.846  1.00 19.33           O  
ATOM   4272  CG  PRO C 395      28.988  91.648  13.118  1.00 19.33           C  
ATOM   4273  CD  PRO C 395      30.148  92.398  12.529  1.00 19.33           C  
ATOM   4274  N   LEU C 396      30.847  91.718  16.531  1.00 18.54           N  
ATOM   4275  CA  LEU C 396      30.880  91.694  17.989  1.00 18.54           C  
ATOM   4276  C   LEU C 396      32.123  90.967  18.492  1.00 18.54           C  
ATOM   4277  CB  LEU C 396      29.622  91.021  18.543  1.00 18.54           C  
ATOM   4278  O   LEU C 396      32.726  90.179  17.760  1.00 18.54           O  
ATOM   4279  CG  LEU C 396      28.750  91.872  19.469  1.00 18.54           C  
ATOM   4280  CD1 LEU C 396      27.585  92.477  18.692  1.00 18.54           C  
ATOM   4281  CD2 LEU C 396      28.242  91.038  20.640  1.00 18.54           C  
ATOM   4282  N   ALA C 397      32.209  90.384  19.681  1.00 18.87           N  
ATOM   4283  CA  ALA C 397      32.377  90.428  21.131  1.00 18.87           C  
ATOM   4284  C   ALA C 397      33.148  89.209  21.632  1.00 18.87           C  
ATOM   4285  CB  ALA C 397      31.019  90.514  21.822  1.00 18.87           C  
ATOM   4286  O   ALA C 397      34.111  89.344  22.391  1.00 18.87           O  
ATOM   4287  N   PRO C 398      32.476  88.087  22.133  1.00 18.02           N  
ATOM   4288  CA  PRO C 398      32.280  87.780  23.552  1.00 18.02           C  
ATOM   4289  C   PRO C 398      33.319  86.799  24.092  1.00 18.02           C  
ATOM   4290  CB  PRO C 398      30.878  87.167  23.591  1.00 18.02           C  
ATOM   4291  O   PRO C 398      34.026  86.153  23.315  1.00 18.02           O  
ATOM   4292  CG  PRO C 398      30.648  86.652  22.207  1.00 18.02           C  
ATOM   4293  CD  PRO C 398      31.733  87.183  21.314  1.00 18.02           C  
ATOM   4294  N   SER C 399      33.134  85.666  24.824  1.00 17.49           N  
ATOM   4295  CA  SER C 399      32.801  85.176  26.157  1.00 17.49           C  
ATOM   4296  C   SER C 399      33.785  84.103  26.613  1.00 17.49           C  
ATOM   4297  CB  SER C 399      31.377  84.619  26.184  1.00 17.49           C  
ATOM   4298  O   SER C 399      34.272  84.140  27.744  1.00 17.49           O  
ATOM   4299  OG  SER C 399      30.891  84.546  27.514  1.00 17.49           O  
ATOM   4300  N   ASN C 400      33.413  82.823  26.738  1.00 17.40           N  
ATOM   4301  CA  ASN C 400      32.965  82.102  27.925  1.00 17.40           C  
ATOM   4302  C   ASN C 400      34.102  81.305  28.559  1.00 17.40           C  
ATOM   4303  CB  ASN C 400      31.795  81.178  27.583  1.00 17.40           C  
ATOM   4304  O   ASN C 400      35.093  80.995  27.896  1.00 17.40           O  
ATOM   4305  CG  ASN C 400      30.459  81.894  27.610  1.00 17.40           C  
ATOM   4306  ND2 ASN C 400      29.456  81.302  26.973  1.00 17.40           N  
ATOM   4307  OD1 ASN C 400      30.329  82.970  28.199  1.00 17.40           O  
ATOM   4308  N   SER C 401      33.971  80.274  29.429  1.00 18.26           N  
ATOM   4309  CA  SER C 401      33.890  79.747  30.787  1.00 18.26           C  
ATOM   4310  C   SER C 401      34.997  78.733  31.054  1.00 18.26           C  
ATOM   4311  CB  SER C 401      32.526  79.102  31.032  1.00 18.26           C  
ATOM   4312  O   SER C 401      35.641  78.249  30.121  1.00 18.26           O  
ATOM   4313  OG  SER C 401      32.295  78.050  30.110  1.00 18.26           O  
ATOM   4314  N   THR C 402      34.795  77.580  31.391  1.00 18.69           N  
ATOM   4315  CA  THR C 402      34.730  77.070  32.756  1.00 18.69           C  
ATOM   4316  C   THR C 402      35.944  76.198  33.067  1.00 18.69           C  
ATOM   4317  CB  THR C 402      33.441  76.260  32.990  1.00 18.69           C  
ATOM   4318  O   THR C 402      36.651  75.762  32.156  1.00 18.69           O  
ATOM   4319  CG2 THR C 402      32.221  77.174  33.046  1.00 18.69           C  
ATOM   4320  OG1 THR C 402      33.273  75.322  31.920  1.00 18.69           O  
ATOM   4321  N   SER C 403      35.927  74.976  33.660  1.00 20.15           N  
ATOM   4322  CA  SER C 403      35.817  74.292  34.945  1.00 20.15           C  
ATOM   4323  C   SER C 403      36.876  73.203  35.083  1.00 20.15           C  
ATOM   4324  CB  SER C 403      34.424  73.685  35.112  1.00 20.15           C  
ATOM   4325  O   SER C 403      37.469  72.777  34.090  1.00 20.15           O  
ATOM   4326  OG  SER C 403      34.379  72.374  34.577  1.00 20.15           O  
ATOM   4327  N   LEU C 404      36.541  71.971  35.084  1.00 19.32           N  
ATOM   4328  CA  LEU C 404      36.518  71.192  36.318  1.00 19.32           C  
ATOM   4329  C   LEU C 404      37.840  70.460  36.523  1.00 19.32           C  
ATOM   4330  CB  LEU C 404      35.363  70.187  36.296  1.00 19.32           C  
ATOM   4331  O   LEU C 404      38.437  70.537  37.600  1.00 19.32           O  
ATOM   4332  CG  LEU C 404      34.038  70.664  36.893  1.00 19.32           C  
ATOM   4333  CD1 LEU C 404      32.866  70.010  36.170  1.00 19.32           C  
ATOM   4334  CD2 LEU C 404      33.986  70.363  38.387  1.00 19.32           C  
ATOM   4335  N   ASN C 405      37.959  69.347  36.214  1.00 20.46           N  
ATOM   4336  CA  ASN C 405      37.684  68.231  37.114  1.00 20.46           C  
ATOM   4337  C   ASN C 405      38.958  67.469  37.467  1.00 20.46           C  
ATOM   4338  CB  ASN C 405      36.653  67.285  36.496  1.00 20.46           C  
ATOM   4339  O   ASN C 405      39.910  67.446  36.684  1.00 20.46           O  
ATOM   4340  CG  ASN C 405      35.313  67.339  37.204  1.00 20.46           C  
ATOM   4341  ND2 ASN C 405      34.398  66.463  36.808  1.00 20.46           N  
ATOM   4342  OD1 ASN C 405      35.103  68.161  38.100  1.00 20.46           O  
ATOM   4343  N   SER C 406      38.877  66.522  38.071  1.00 22.33           N  
ATOM   4344  CA  SER C 406      39.144  65.875  39.351  1.00 22.33           C  
ATOM   4345  C   SER C 406      40.437  65.068  39.303  1.00 22.33           C  
ATOM   4346  CB  SER C 406      37.980  64.966  39.746  1.00 22.33           C  
ATOM   4347  O   SER C 406      40.941  64.757  38.221  1.00 22.33           O  
ATOM   4348  OG  SER C 406      37.798  64.965  41.152  1.00 22.33           O  
ATOM   4349  N   THR C 407      40.459  63.932  39.142  1.00 20.06           N  
ATOM   4350  CA  THR C 407      40.582  63.069  40.312  1.00 20.06           C  
ATOM   4351  C   THR C 407      41.871  62.255  40.250  1.00 20.06           C  
ATOM   4352  CB  THR C 407      39.377  62.118  40.434  1.00 20.06           C  
ATOM   4353  O   THR C 407      42.609  62.174  41.235  1.00 20.06           O  
ATOM   4354  CG2 THR C 407      38.715  62.242  41.803  1.00 20.06           C  
ATOM   4355  OG1 THR C 407      38.417  62.441  39.420  1.00 20.06           O  
ATOM   4356  N   PHE C 408      41.880  61.410  39.254  1.00 20.55           N  
ATOM   4357  CA  PHE C 408      41.807  60.014  39.668  1.00 20.55           C  
ATOM   4358  C   PHE C 408      43.173  59.510  40.118  1.00 20.55           C  
ATOM   4359  CB  PHE C 408      41.274  59.140  38.528  1.00 20.55           C  
ATOM   4360  O   PHE C 408      44.204  60.040  39.700  1.00 20.55           O  
ATOM   4361  CG  PHE C 408      39.782  59.222  38.347  1.00 20.55           C  
ATOM   4362  CD1 PHE C 408      38.931  58.433  39.112  1.00 20.55           C  
ATOM   4363  CD2 PHE C 408      39.231  60.087  37.411  1.00 20.55           C  
ATOM   4364  CE1 PHE C 408      37.550  58.507  38.946  1.00 20.55           C  
ATOM   4365  CE2 PHE C 408      37.852  60.166  37.240  1.00 20.55           C  
ATOM   4366  CZ  PHE C 408      37.013  59.374  38.008  1.00 20.55           C  
ATOM   4367  N   GLY C 409      43.344  58.540  40.649  1.00 21.37           N  
ATOM   4368  CA  GLY C 409      43.663  57.715  41.803  1.00 21.37           C  
ATOM   4369  C   GLY C 409      44.955  56.937  41.642  1.00 21.37           C  
ATOM   4370  O   GLY C 409      45.498  56.846  40.539  1.00 21.37           O  
ATOM   4371  N   SER C 410      45.228  56.323  42.244  1.00 18.09           N  
ATOM   4372  CA  SER C 410      46.191  55.812  43.214  1.00 18.09           C  
ATOM   4373  C   SER C 410      47.059  54.715  42.606  1.00 18.09           C  
ATOM   4374  CB  SER C 410      45.472  55.277  44.453  1.00 18.09           C  
ATOM   4375  O   SER C 410      48.285  54.749  42.725  1.00 18.09           O  
ATOM   4376  OG  SER C 410      46.331  54.445  45.213  1.00 18.09           O  
ATOM   4377  N   THR C 411      46.489  53.786  42.236  1.00 17.89           N  
ATOM   4378  CA  THR C 411      46.961  52.687  43.071  1.00 17.89           C  
ATOM   4379  C   THR C 411      48.233  52.076  42.491  1.00 17.89           C  
ATOM   4380  CB  THR C 411      45.885  51.596  43.218  1.00 17.89           C  
ATOM   4381  O   THR C 411      48.600  52.359  41.349  1.00 17.89           O  
ATOM   4382  CG2 THR C 411      44.649  52.135  43.931  1.00 17.89           C  
ATOM   4383  OG1 THR C 411      45.507  51.127  41.918  1.00 17.89           O  
ATOM   4384  N   ASN C 412      48.554  50.942  42.181  1.00 22.12           N  
ATOM   4385  CA  ASN C 412      49.300  49.863  42.819  1.00 22.12           C  
ATOM   4386  C   ASN C 412      50.514  49.454  41.990  1.00 22.12           C  
ATOM   4387  CB  ASN C 412      48.394  48.655  43.066  1.00 22.12           C  
ATOM   4388  O   ASN C 412      50.655  49.874  40.839  1.00 22.12           O  
ATOM   4389  CG  ASN C 412      47.996  48.511  44.521  1.00 22.12           C  
ATOM   4390  ND2 ASN C 412      47.021  47.649  44.787  1.00 22.12           N  
ATOM   4391  OD1 ASN C 412      48.559  49.169  45.400  1.00 22.12           O  
ATOM   4392  N   LEU C 413      50.878  48.015  40.840  1.00 19.28           N  
ATOM   4393  CA  LEU C 413      51.359  46.675  41.160  1.00 19.28           C  
ATOM   4394  C   LEU C 413      52.485  46.263  40.219  1.00 19.28           C  
ATOM   4395  CB  LEU C 413      50.215  45.661  41.081  1.00 19.28           C  
ATOM   4396  O   LEU C 413      53.032  45.165  40.341  1.00 19.28           O  
ATOM   4397  CG  LEU C 413      49.747  45.061  42.408  1.00 19.28           C  
ATOM   4398  CD1 LEU C 413      48.281  45.400  42.655  1.00 19.28           C  
ATOM   4399  CD2 LEU C 413      49.961  43.551  42.417  1.00 19.28           C  
ATOM   4400  N   THR C 414      53.634  47.090  39.533  1.00 21.59           N  
ATOM   4401  CA  THR C 414      54.186  46.702  38.239  1.00 21.59           C  
ATOM   4402  C   THR C 414      55.422  45.827  38.419  1.00 21.59           C  
ATOM   4403  CB  THR C 414      54.546  47.937  37.393  1.00 21.59           C  
ATOM   4404  O   THR C 414      56.426  46.270  38.982  1.00 21.59           O  
ATOM   4405  CG2 THR C 414      53.542  48.142  36.263  1.00 21.59           C  
ATOM   4406  OG1 THR C 414      54.549  49.100  38.231  1.00 21.59           O  
ATOM   4407  N   GLY C 415      55.899  44.165  38.258  1.00 28.27           N  
ATOM   4408  CA  GLY C 415      56.246  42.932  38.946  1.00 28.27           C  
ATOM   4409  C   GLY C 415      56.994  41.948  38.066  1.00 28.27           C  
ATOM   4410  O   GLY C 415      57.590  42.336  37.059  1.00 28.27           O  
ATOM   4411  N   LEU C 416      56.462  40.954  37.431  1.00 28.45           N  
ATOM   4412  CA  LEU C 416      56.577  39.500  37.455  1.00 28.45           C  
ATOM   4413  C   LEU C 416      57.431  39.002  36.294  1.00 28.45           C  
ATOM   4414  CB  LEU C 416      55.191  38.852  37.399  1.00 28.45           C  
ATOM   4415  O   LEU C 416      57.630  39.720  35.312  1.00 28.45           O  
ATOM   4416  CG  LEU C 416      54.588  38.423  38.737  1.00 28.45           C  
ATOM   4417  CD1 LEU C 416      53.091  38.715  38.762  1.00 28.45           C  
ATOM   4418  CD2 LEU C 416      54.853  36.944  38.994  1.00 28.45           C  
ATOM   4419  N   PHE C 417      57.402  38.413  36.067  1.00 25.93           N  
ATOM   4420  CA  PHE C 417      57.329  37.079  35.483  1.00 25.93           C  
ATOM   4421  C   PHE C 417      56.760  37.137  34.070  1.00 25.93           C  
ATOM   4422  CB  PHE C 417      56.476  36.154  36.356  1.00 25.93           C  
ATOM   4423  O   PHE C 417      56.022  38.064  33.730  1.00 25.93           O  
ATOM   4424  CG  PHE C 417      57.236  35.513  37.485  1.00 25.93           C  
ATOM   4425  CD1 PHE C 417      57.994  34.368  37.269  1.00 25.93           C  
ATOM   4426  CD2 PHE C 417      57.194  36.055  38.763  1.00 25.93           C  
ATOM   4427  CE1 PHE C 417      58.699  33.772  38.312  1.00 25.93           C  
ATOM   4428  CE2 PHE C 417      57.895  35.465  39.810  1.00 25.93           C  
ATOM   4429  CZ  PHE C 417      58.646  34.323  39.583  1.00 25.93           C  
ATOM   4430  N   PHE C 418      56.199  36.398  32.780  1.00 27.18           N  
ATOM   4431  CA  PHE C 418      56.424  37.065  31.503  1.00 27.18           C  
ATOM   4432  C   PHE C 418      55.620  38.357  31.419  1.00 27.18           C  
ATOM   4433  CB  PHE C 418      56.055  36.140  30.339  1.00 27.18           C  
ATOM   4434  O   PHE C 418      54.898  38.708  32.355  1.00 27.18           O  
ATOM   4435  CG  PHE C 418      57.058  35.047  30.091  1.00 27.18           C  
ATOM   4436  CD1 PHE C 418      58.221  35.300  29.373  1.00 27.18           C  
ATOM   4437  CD2 PHE C 418      56.839  33.764  30.577  1.00 27.18           C  
ATOM   4438  CE1 PHE C 418      59.151  34.290  29.142  1.00 27.18           C  
ATOM   4439  CE2 PHE C 418      57.764  32.749  30.350  1.00 27.18           C  
ATOM   4440  CZ  PHE C 418      58.919  33.014  29.632  1.00 27.18           C  
ATOM   4441  N   PRO C 419      54.393  38.861  30.999  1.00 25.22           N  
ATOM   4442  CA  PRO C 419      54.033  40.061  30.239  1.00 25.22           C  
ATOM   4443  C   PRO C 419      53.002  40.928  30.959  1.00 25.22           C  
ATOM   4444  CB  PRO C 419      53.458  39.495  28.938  1.00 25.22           C  
ATOM   4445  O   PRO C 419      53.179  42.144  31.065  1.00 25.22           O  
ATOM   4446  CG  PRO C 419      53.188  38.055  29.235  1.00 25.22           C  
ATOM   4447  CD  PRO C 419      53.720  37.742  30.604  1.00 25.22           C  
ATOM   4448  N   PRO C 420      51.817  41.975  30.499  1.00 22.78           N  
ATOM   4449  CA  PRO C 420      50.428  41.553  30.691  1.00 22.78           C  
ATOM   4450  C   PRO C 420      50.070  40.312  29.875  1.00 22.78           C  
ATOM   4451  CB  PRO C 420      49.622  42.767  30.220  1.00 22.78           C  
ATOM   4452  O   PRO C 420      49.305  39.463  30.340  1.00 22.78           O  
ATOM   4453  CG  PRO C 420      50.583  43.570  29.405  1.00 22.78           C  
ATOM   4454  CD  PRO C 420      51.950  42.964  29.544  1.00 22.78           C  
ATOM   4455  N   GLN C 421      50.623  39.700  28.841  1.00 44.58           N  
ATOM   4456  CA  GLN C 421      49.710  38.756  28.206  1.00 44.58           C  
ATOM   4457  C   GLN C 421      49.295  37.655  29.178  1.00 44.58           C  
ATOM   4458  CB  GLN C 421      50.351  38.142  26.961  1.00 44.58           C  
ATOM   4459  O   GLN C 421      50.145  37.016  29.801  1.00 44.58           O  
ATOM   4460  CG  GLN C 421      49.703  38.582  25.655  1.00 44.58           C  
ATOM   4461  CD  GLN C 421      50.424  38.048  24.432  1.00 44.58           C  
ATOM   4462  NE2 GLN C 421      49.981  38.467  23.252  1.00 44.58           N  
ATOM   4463  OE1 GLN C 421      51.373  37.265  24.547  1.00 44.58           O  
ATOM   4464  N   LEU C 422      47.891  37.490  29.847  1.00 25.18           N  
ATOM   4465  CA  LEU C 422      47.000  38.496  30.413  1.00 25.18           C  
ATOM   4466  C   LEU C 422      46.586  38.120  31.832  1.00 25.18           C  
ATOM   4467  CB  LEU C 422      45.757  38.667  29.535  1.00 25.18           C  
ATOM   4468  O   LEU C 422      46.556  36.938  32.181  1.00 25.18           O  
ATOM   4469  CG  LEU C 422      45.760  39.862  28.581  1.00 25.18           C  
ATOM   4470  CD1 LEU C 422      45.139  39.473  27.243  1.00 25.18           C  
ATOM   4471  CD2 LEU C 422      45.017  41.041  29.198  1.00 25.18           C  
ATOM   4472  N   ASN C 423      45.688  39.108  32.471  1.00 29.17           N  
ATOM   4473  CA  ASN C 423      45.250  40.359  33.082  1.00 29.17           C  
ATOM   4474  C   ASN C 423      44.430  40.110  34.344  1.00 29.17           C  
ATOM   4475  CB  ASN C 423      44.446  41.192  32.081  1.00 29.17           C  
ATOM   4476  O   ASN C 423      44.449  40.920  35.272  1.00 29.17           O  
ATOM   4477  CG  ASN C 423      45.237  42.359  31.524  1.00 29.17           C  
ATOM   4478  ND2 ASN C 423      44.618  43.125  30.633  1.00 29.17           N  
ATOM   4479  OD1 ASN C 423      46.396  42.571  31.891  1.00 29.17           O  
ATOM   4480  N   GLY C 424      42.843  39.080  34.729  1.00 21.01           N  
ATOM   4481  CA  GLY C 424      41.458  38.635  34.727  1.00 21.01           C  
ATOM   4482  C   GLY C 424      40.930  38.324  36.115  1.00 21.01           C  
ATOM   4483  O   GLY C 424      41.702  38.018  37.025  1.00 21.01           O  
ATOM   4484  N   THR C 425      39.552  37.771  36.008  1.00 21.66           N  
ATOM   4485  CA  THR C 425      38.308  38.175  36.653  1.00 21.66           C  
ATOM   4486  C   THR C 425      38.023  37.303  37.873  1.00 21.66           C  
ATOM   4487  CB  THR C 425      37.121  38.097  35.675  1.00 21.66           C  
ATOM   4488  O   THR C 425      37.723  37.817  38.953  1.00 21.66           O  
ATOM   4489  CG2 THR C 425      37.476  38.720  34.329  1.00 21.66           C  
ATOM   4490  OG1 THR C 425      36.764  36.723  35.474  1.00 21.66           O  
ATOM   4491  N   ALA C 426      36.957  36.391  37.637  1.00 18.78           N  
ATOM   4492  CA  ALA C 426      35.605  36.229  38.167  1.00 18.78           C  
ATOM   4493  C   ALA C 426      35.634  35.647  39.577  1.00 18.78           C  
ATOM   4494  CB  ALA C 426      34.776  35.338  37.244  1.00 18.78           C  
ATOM   4495  O   ALA C 426      34.907  36.108  40.460  1.00 18.78           O  
ATOM   4496  N   ASN C 427      35.931  34.423  39.676  1.00 20.34           N  
ATOM   4497  CA  ASN C 427      34.921  33.382  39.832  1.00 20.34           C  
ATOM   4498  C   ASN C 427      34.731  33.000  41.297  1.00 20.34           C  
ATOM   4499  CB  ASN C 427      35.289  32.149  39.005  1.00 20.34           C  
ATOM   4500  O   ASN C 427      35.667  32.533  41.948  1.00 20.34           O  
ATOM   4501  CG  ASN C 427      34.219  31.780  37.997  1.00 20.34           C  
ATOM   4502  ND2 ASN C 427      34.440  30.694  37.266  1.00 20.34           N  
ATOM   4503  OD1 ASN C 427      33.201  32.467  37.874  1.00 20.34           O  
ATOM   4504  N   ASP C 428      33.716  33.175  41.710  1.00 23.73           N  
ATOM   4505  CA  ASP C 428      33.026  33.310  42.989  1.00 23.73           C  
ATOM   4506  C   ASP C 428      32.846  31.952  43.662  1.00 23.73           C  
ATOM   4507  CB  ASP C 428      31.666  33.986  42.796  1.00 23.73           C  
ATOM   4508  O   ASP C 428      33.003  31.830  44.879  1.00 23.73           O  
ATOM   4509  CG  ASP C 428      31.594  35.364  43.431  1.00 23.73           C  
ATOM   4510  OD1 ASP C 428      32.441  35.684  44.293  1.00 23.73           O  
ATOM   4511  OD2 ASP C 428      30.680  36.135  43.068  1.00 23.73           O  
ATOM   4512  N   THR C 429      31.823  31.152  43.101  1.00 20.41           N  
ATOM   4513  CA  THR C 429      30.559  30.583  43.557  1.00 20.41           C  
ATOM   4514  C   THR C 429      30.792  29.584  44.686  1.00 20.41           C  
ATOM   4515  CB  THR C 429      29.808  29.892  42.403  1.00 20.41           C  
ATOM   4516  O   THR C 429      31.886  29.031  44.817  1.00 20.41           O  
ATOM   4517  CG2 THR C 429      28.298  30.022  42.574  1.00 20.41           C  
ATOM   4518  OG1 THR C 429      30.191  30.497  41.162  1.00 20.41           O  
ATOM   4519  N   ALA C 430      30.115  28.387  44.416  1.00 19.88           N  
ATOM   4520  CA  ALA C 430      29.063  27.610  45.065  1.00 19.88           C  
ATOM   4521  C   ALA C 430      29.649  26.631  46.079  1.00 19.88           C  
ATOM   4522  CB  ALA C 430      28.235  26.860  44.024  1.00 19.88           C  
ATOM   4523  O   ALA C 430      29.195  26.569  47.224  1.00 19.88           O  
ATOM   4524  N   GLY C 431      30.038  25.506  45.601  1.00 17.73           N  
ATOM   4525  CA  GLY C 431      29.144  24.382  45.830  1.00 17.73           C  
ATOM   4526  C   GLY C 431      29.376  23.697  47.163  1.00 17.73           C  
ATOM   4527  O   GLY C 431      30.375  23.958  47.836  1.00 17.73           O  
ATOM   4528  N   PRO C 432      29.266  22.281  47.254  1.00 21.47           N  
ATOM   4529  CA  PRO C 432      28.282  21.399  47.886  1.00 21.47           C  
ATOM   4530  C   PRO C 432      28.721  20.918  49.267  1.00 21.47           C  
ATOM   4531  CB  PRO C 432      28.180  20.226  46.907  1.00 21.47           C  
ATOM   4532  O   PRO C 432      29.917  20.908  49.570  1.00 21.47           O  
ATOM   4533  CG  PRO C 432      29.440  20.288  46.104  1.00 21.47           C  
ATOM   4534  CD  PRO C 432      30.128  21.590  46.397  1.00 21.47           C  
ATOM   4535  N   GLU C 433      27.874  20.317  50.364  1.00 20.19           N  
ATOM   4536  CA  GLU C 433      27.027  19.932  51.489  1.00 20.19           C  
ATOM   4537  C   GLU C 433      27.384  18.538  51.996  1.00 20.19           C  
ATOM   4538  CB  GLU C 433      25.549  19.985  51.092  1.00 20.19           C  
ATOM   4539  O   GLU C 433      27.414  18.301  53.206  1.00 20.19           O  
ATOM   4540  CG  GLU C 433      24.918  21.360  51.255  1.00 20.19           C  
ATOM   4541  CD  GLU C 433      23.415  21.308  51.475  1.00 20.19           C  
ATOM   4542  OE1 GLU C 433      22.818  22.346  51.840  1.00 20.19           O  
ATOM   4543  OE2 GLU C 433      22.828  20.220  51.281  1.00 20.19           O  
ATOM   4544  N   LEU C 434      27.318  17.608  50.969  1.00 18.45           N  
ATOM   4545  CA  LEU C 434      26.458  16.504  51.381  1.00 18.45           C  
ATOM   4546  C   LEU C 434      27.064  15.756  52.564  1.00 18.45           C  
ATOM   4547  CB  LEU C 434      26.229  15.539  50.214  1.00 18.45           C  
ATOM   4548  O   LEU C 434      28.250  15.913  52.862  1.00 18.45           O  
ATOM   4549  CG  LEU C 434      25.181  15.959  49.183  1.00 18.45           C  
ATOM   4550  CD1 LEU C 434      25.554  15.430  47.802  1.00 18.45           C  
ATOM   4551  CD2 LEU C 434      23.798  15.464  49.594  1.00 18.45           C  
ATOM   4552  N   PRO C 435      27.493  14.538  52.234  1.00 18.13           N  
ATOM   4553  CA  PRO C 435      26.859  13.246  52.503  1.00 18.13           C  
ATOM   4554  C   PRO C 435      27.456  12.538  53.718  1.00 18.13           C  
ATOM   4555  CB  PRO C 435      27.124  12.450  51.223  1.00 18.13           C  
ATOM   4556  O   PRO C 435      28.546  12.896  54.172  1.00 18.13           O  
ATOM   4557  CG  PRO C 435      28.226  13.188  50.535  1.00 18.13           C  
ATOM   4558  CD  PRO C 435      28.498  14.455  51.294  1.00 18.13           C  
ATOM   4559  N   ASP C 436      27.781  11.150  53.553  1.00 22.19           N  
ATOM   4560  CA  ASP C 436      27.142  10.000  54.185  1.00 22.19           C  
ATOM   4561  C   ASP C 436      28.048   9.386  55.250  1.00 22.19           C  
ATOM   4562  CB  ASP C 436      26.773   8.948  53.138  1.00 22.19           C  
ATOM   4563  O   ASP C 436      27.579   8.998  56.322  1.00 22.19           O  
ATOM   4564  CG  ASP C 436      25.471   8.231  53.451  1.00 22.19           C  
ATOM   4565  OD1 ASP C 436      24.807   8.581  54.451  1.00 22.19           O  
ATOM   4566  OD2 ASP C 436      25.108   7.305  52.693  1.00 22.19           O  
ATOM   4567  N   PRO C 437      29.622   9.291  55.048  1.00 23.31           N  
ATOM   4568  CA  PRO C 437      29.907   7.855  55.095  1.00 23.31           C  
ATOM   4569  C   PRO C 437      30.146   7.347  56.515  1.00 23.31           C  
ATOM   4570  CB  PRO C 437      31.174   7.719  54.247  1.00 23.31           C  
ATOM   4571  O   PRO C 437      30.878   7.974  57.284  1.00 23.31           O  
ATOM   4572  CG  PRO C 437      31.772   9.088  54.231  1.00 23.31           C  
ATOM   4573  CD  PRO C 437      30.781  10.048  54.824  1.00 23.31           C  
ATOM   4574  N   LEU C 438      29.136   6.827  57.271  1.00 20.63           N  
ATOM   4575  CA  LEU C 438      28.353   5.758  57.879  1.00 20.63           C  
ATOM   4576  C   LEU C 438      29.250   4.597  58.297  1.00 20.63           C  
ATOM   4577  CB  LEU C 438      27.276   5.263  56.910  1.00 20.63           C  
ATOM   4578  O   LEU C 438      30.317   4.392  57.715  1.00 20.63           O  
ATOM   4579  CG  LEU C 438      25.827   5.398  57.380  1.00 20.63           C  
ATOM   4580  CD1 LEU C 438      25.100   6.458  56.559  1.00 20.63           C  
ATOM   4581  CD2 LEU C 438      25.107   4.056  57.287  1.00 20.63           C  
ATOM   4582  N   GLY C 439      29.249   3.681  57.530  1.00 21.57           N  
ATOM   4583  CA  GLY C 439      28.508   2.430  57.549  1.00 21.57           C  
ATOM   4584  C   GLY C 439      29.353   1.241  57.964  1.00 21.57           C  
ATOM   4585  O   GLY C 439      30.574   1.252  57.795  1.00 21.57           O  
ATOM   4586  N   GLY C 440      28.558  -0.156  58.572  1.00 21.10           N  
ATOM   4587  CA  GLY C 440      27.773  -0.976  59.481  1.00 21.10           C  
ATOM   4588  C   GLY C 440      28.378  -2.346  59.722  1.00 21.10           C  
ATOM   4589  O   GLY C 440      28.520  -2.774  60.869  1.00 21.10           O  
ATOM   4590  N   LEU C 441      28.404  -3.121  58.547  1.00 20.11           N  
ATOM   4591  CA  LEU C 441      28.004  -4.494  58.836  1.00 20.11           C  
ATOM   4592  C   LEU C 441      29.216  -5.349  59.194  1.00 20.11           C  
ATOM   4593  CB  LEU C 441      27.272  -5.103  57.637  1.00 20.11           C  
ATOM   4594  O   LEU C 441      30.329  -5.077  58.739  1.00 20.11           O  
ATOM   4595  CG  LEU C 441      25.990  -5.877  57.948  1.00 20.11           C  
ATOM   4596  CD1 LEU C 441      24.796  -4.930  57.994  1.00 20.11           C  
ATOM   4597  CD2 LEU C 441      25.767  -6.978  56.917  1.00 20.11           C  
ATOM   4598  N   LEU C 442      29.102  -6.772  59.182  1.00 21.83           N  
ATOM   4599  CA  LEU C 442      29.471  -7.784  60.167  1.00 21.83           C  
ATOM   4600  C   LEU C 442      30.977  -8.018  60.167  1.00 21.83           C  
ATOM   4601  CB  LEU C 442      28.738  -9.098  59.885  1.00 21.83           C  
ATOM   4602  O   LEU C 442      31.586  -8.173  59.106  1.00 21.83           O  
ATOM   4603  CG  LEU C 442      27.405  -9.300  60.607  1.00 21.83           C  
ATOM   4604  CD1 LEU C 442      26.336  -9.767  59.624  1.00 21.83           C  
ATOM   4605  CD2 LEU C 442      27.560 -10.296  61.750  1.00 21.83           C  
ATOM   4606  N   ASP C 443      32.064  -7.587  60.503  1.00 32.26           N  
ATOM   4607  CA  ASP C 443      32.741  -8.019  59.284  1.00 32.26           C  
ATOM   4608  C   ASP C 443      32.021  -9.204  58.646  1.00 32.26           C  
ATOM   4609  CB  ASP C 443      34.197  -8.386  59.580  1.00 32.26           C  
ATOM   4610  O   ASP C 443      32.360 -10.360  58.912  1.00 32.26           O  
ATOM   4611  CG  ASP C 443      35.191  -7.551  58.791  1.00 32.26           C  
ATOM   4612  OD1 ASP C 443      34.766  -6.732  57.949  1.00 32.26           O  
ATOM   4613  OD2 ASP C 443      36.410  -7.717  59.012  1.00 32.26           O  
ATOM   4614  N   GLU C 444      30.350  -8.774  58.791  1.00 26.39           N  
ATOM   4615  CA  GLU C 444      29.658  -9.047  60.047  1.00 26.39           C  
ATOM   4616  C   GLU C 444      30.442 -10.037  60.905  1.00 26.39           C  
ATOM   4617  CB  GLU C 444      28.249  -9.583  59.781  1.00 26.39           C  
ATOM   4618  O   GLU C 444      30.546  -9.866  62.121  1.00 26.39           O  
ATOM   4619  CG  GLU C 444      27.250  -9.261  60.883  1.00 26.39           C  
ATOM   4620  CD  GLU C 444      25.805  -9.294  60.411  1.00 26.39           C  
ATOM   4621  OE1 GLU C 444      24.898  -8.968  61.210  1.00 26.39           O  
ATOM   4622  OE2 GLU C 444      25.578  -9.651  59.234  1.00 26.39           O  
ATOM   4623  N   ALA C 445      29.547 -10.676  60.193  1.00 22.44           N  
ATOM   4624  CA  ALA C 445      28.827 -11.906  60.513  1.00 22.44           C  
ATOM   4625  C   ALA C 445      29.786 -13.088  60.625  1.00 22.44           C  
ATOM   4626  CB  ALA C 445      27.760 -12.188  59.458  1.00 22.44           C  
ATOM   4627  O   ALA C 445      30.672 -13.258  59.785  1.00 22.44           O  
ATOM   4628  N   MET C 446      29.152 -13.730  61.718  1.00 23.46           N  
ATOM   4629  CA  MET C 446      28.948 -14.707  62.784  1.00 23.46           C  
ATOM   4630  C   MET C 446      28.928 -16.126  62.225  1.00 23.46           C  
ATOM   4631  CB  MET C 446      27.646 -14.422  63.533  1.00 23.46           C  
ATOM   4632  O   MET C 446      29.101 -17.093  62.968  1.00 23.46           O  
ATOM   4633  CG  MET C 446      27.772 -13.337  64.591  1.00 23.46           C  
ATOM   4634  SD  MET C 446      26.669 -13.626  66.029  1.00 23.46           S  
ATOM   4635  CE  MET C 446      27.140 -15.326  66.456  1.00 23.46           C  
ATOM   4636  N   LEU C 447      28.271 -15.549  60.605  1.00 18.96           N  
ATOM   4637  CA  LEU C 447      27.041 -16.316  60.442  1.00 18.96           C  
ATOM   4638  C   LEU C 447      27.270 -17.786  60.776  1.00 18.96           C  
ATOM   4639  CB  LEU C 447      26.511 -16.182  59.012  1.00 18.96           C  
ATOM   4640  O   LEU C 447      28.395 -18.282  60.679  1.00 18.96           O  
ATOM   4641  CG  LEU C 447      25.738 -14.902  58.692  1.00 18.96           C  
ATOM   4642  CD1 LEU C 447      25.880 -14.552  57.215  1.00 18.96           C  
ATOM   4643  CD2 LEU C 447      24.270 -15.054  59.072  1.00 18.96           C  
ATOM   4644  N   ASP C 448      26.379 -18.181  59.799  1.00 20.11           N  
ATOM   4645  CA  ASP C 448      25.257 -19.114  59.759  1.00 20.11           C  
ATOM   4646  C   ASP C 448      25.703 -20.525  60.135  1.00 20.11           C  
ATOM   4647  CB  ASP C 448      24.611 -19.118  58.372  1.00 20.11           C  
ATOM   4648  O   ASP C 448      26.864 -20.889  59.934  1.00 20.11           O  
ATOM   4649  CG  ASP C 448      23.419 -18.183  58.271  1.00 20.11           C  
ATOM   4650  OD1 ASP C 448      22.853 -17.801  59.318  1.00 20.11           O  
ATOM   4651  OD2 ASP C 448      23.040 -17.828  57.134  1.00 20.11           O  
ATOM   4652  N   GLU C 449      24.514 -21.232  59.732  1.00 20.73           N  
ATOM   4653  CA  GLU C 449      23.631 -22.338  60.088  1.00 20.73           C  
ATOM   4654  C   GLU C 449      24.401 -23.652  60.178  1.00 20.73           C  
ATOM   4655  CB  GLU C 449      22.491 -22.464  59.074  1.00 20.73           C  
ATOM   4656  O   GLU C 449      25.376 -23.857  59.452  1.00 20.73           O  
ATOM   4657  CG  GLU C 449      21.127 -22.697  59.708  1.00 20.73           C  
ATOM   4658  CD  GLU C 449      19.994 -22.734  58.695  1.00 20.73           C  
ATOM   4659  OE1 GLU C 449      18.821 -22.896  59.103  1.00 20.73           O  
ATOM   4660  OE2 GLU C 449      20.281 -22.601  57.485  1.00 20.73           O  
ATOM   4661  N   ILE C 450      23.233 -24.602  60.307  1.00 18.78           N  
ATOM   4662  CA  ILE C 450      22.733 -25.685  61.146  1.00 18.78           C  
ATOM   4663  C   ILE C 450      23.621 -26.917  60.983  1.00 18.78           C  
ATOM   4664  CB  ILE C 450      21.267 -26.034  60.804  1.00 18.78           C  
ATOM   4665  O   ILE C 450      24.295 -27.073  59.961  1.00 18.78           O  
ATOM   4666  CG1 ILE C 450      20.326 -24.928  61.297  1.00 18.78           C  
ATOM   4667  CG2 ILE C 450      20.880 -27.389  61.402  1.00 18.78           C  
ATOM   4668  CD1 ILE C 450      19.003 -24.860  60.547  1.00 18.78           C  
ATOM   4669  N   SER C 451      22.772 -28.025  61.287  1.00 17.90           N  
ATOM   4670  CA  SER C 451      22.618 -29.257  62.055  1.00 17.90           C  
ATOM   4671  C   SER C 451      23.395 -30.405  61.420  1.00 17.90           C  
ATOM   4672  CB  SER C 451      21.141 -29.634  62.173  1.00 17.90           C  
ATOM   4673  O   SER C 451      24.031 -31.194  62.122  1.00 17.90           O  
ATOM   4674  OG  SER C 451      20.963 -30.683  63.109  1.00 17.90           O  
ATOM   4675  N   LEU C 452      22.638 -30.746  60.338  1.00 18.01           N  
ATOM   4676  CA  LEU C 452      21.886 -31.980  60.538  1.00 18.01           C  
ATOM   4677  C   LEU C 452      22.827 -33.156  60.781  1.00 18.01           C  
ATOM   4678  CB  LEU C 452      20.994 -32.267  59.327  1.00 18.01           C  
ATOM   4679  O   LEU C 452      23.939 -33.187  60.250  1.00 18.01           O  
ATOM   4680  CG  LEU C 452      19.547 -32.659  59.629  1.00 18.01           C  
ATOM   4681  CD1 LEU C 452      18.594 -31.557  59.179  1.00 18.01           C  
ATOM   4682  CD2 LEU C 452      19.199 -33.982  58.955  1.00 18.01           C  
ATOM   4683  N   MET C 453      21.846 -34.169  60.853  1.00 17.78           N  
ATOM   4684  CA  MET C 453      21.697 -35.435  61.565  1.00 17.78           C  
ATOM   4685  C   MET C 453      22.944 -36.298  61.407  1.00 17.78           C  
ATOM   4686  CB  MET C 453      20.468 -36.194  61.060  1.00 17.78           C  
ATOM   4687  O   MET C 453      23.716 -36.115  60.465  1.00 17.78           O  
ATOM   4688  CG  MET C 453      19.200 -35.899  61.845  1.00 17.78           C  
ATOM   4689  SD  MET C 453      18.160 -37.391  62.088  1.00 17.78           S  
ATOM   4690  CE  MET C 453      17.125 -37.305  60.601  1.00 17.78           C  
ATOM   4691  N   ASP C 454      22.452 -37.582  61.183  1.00 18.45           N  
ATOM   4692  CA  ASP C 454      22.485 -38.923  61.757  1.00 18.45           C  
ATOM   4693  C   ASP C 454      23.647 -39.735  61.190  1.00 18.45           C  
ATOM   4694  CB  ASP C 454      21.162 -39.649  61.503  1.00 18.45           C  
ATOM   4695  O   ASP C 454      24.124 -39.459  60.088  1.00 18.45           O  
ATOM   4696  CG  ASP C 454      20.194 -39.543  62.668  1.00 18.45           C  
ATOM   4697  OD1 ASP C 454      20.614 -39.142  63.775  1.00 18.45           O  
ATOM   4698  OD2 ASP C 454      19.002 -39.866  62.479  1.00 18.45           O  
ATOM   4699  N   LEU C 455      23.132 -40.914  60.692  1.00 19.61           N  
ATOM   4700  CA  LEU C 455      23.300 -42.185  61.387  1.00 19.61           C  
ATOM   4701  C   LEU C 455      24.688 -42.765  61.134  1.00 19.61           C  
ATOM   4702  CB  LEU C 455      22.228 -43.185  60.944  1.00 19.61           C  
ATOM   4703  O   LEU C 455      25.323 -42.447  60.127  1.00 19.61           O  
ATOM   4704  CG  LEU C 455      21.351 -43.774  62.050  1.00 19.61           C  
ATOM   4705  CD1 LEU C 455      19.915 -43.283  61.906  1.00 19.61           C  
ATOM   4706  CD2 LEU C 455      21.406 -45.298  62.021  1.00 19.61           C  
ATOM   4707  N   ALA C 456      24.756 -44.062  61.370  1.00 17.67           N  
ATOM   4708  CA  ALA C 456      25.106 -45.362  61.936  1.00 17.67           C  
ATOM   4709  C   ALA C 456      26.079 -46.111  61.030  1.00 17.67           C  
ATOM   4710  CB  ALA C 456      23.849 -46.197  62.168  1.00 17.67           C  
ATOM   4711  O   ALA C 456      27.079 -46.658  61.500  1.00 17.67           O  
ATOM   4712  N   ILE C 457      25.474 -46.921  60.209  1.00 20.67           N  
ATOM   4713  CA  ILE C 457      25.378 -48.329  60.578  1.00 20.67           C  
ATOM   4714  C   ILE C 457      26.551 -49.101  59.977  1.00 20.67           C  
ATOM   4715  CB  ILE C 457      24.038 -48.944  60.116  1.00 20.67           C  
ATOM   4716  O   ILE C 457      27.082 -48.720  58.931  1.00 20.67           O  
ATOM   4717  CG1 ILE C 457      22.883 -48.409  60.969  1.00 20.67           C  
ATOM   4718  CG2 ILE C 457      24.098 -50.474  60.173  1.00 20.67           C  
ATOM   4719  CD1 ILE C 457      21.503 -48.695  60.392  1.00 20.67           C  
ATOM   4720  N   GLU C 458      26.160 -50.176  59.185  1.00 20.64           N  
ATOM   4721  CA  GLU C 458      26.058 -51.594  59.514  1.00 20.64           C  
ATOM   4722  C   GLU C 458      27.136 -52.405  58.801  1.00 20.64           C  
ATOM   4723  CB  GLU C 458      24.670 -52.132  59.154  1.00 20.64           C  
ATOM   4724  O   GLU C 458      27.619 -52.007  57.739  1.00 20.64           O  
ATOM   4725  CG  GLU C 458      23.980 -52.866  60.295  1.00 20.64           C  
ATOM   4726  CD  GLU C 458      22.532 -53.218  59.992  1.00 20.64           C  
ATOM   4727  OE1 GLU C 458      21.848 -53.784  60.875  1.00 20.64           O  
ATOM   4728  OE2 GLU C 458      22.079 -52.927  58.863  1.00 20.64           O  
ATOM   4729  N   GLU C 459      26.629 -53.432  58.090  1.00 23.80           N  
ATOM   4730  CA  GLU C 459      26.617 -54.858  58.402  1.00 23.80           C  
ATOM   4731  C   GLU C 459      27.701 -55.601  57.627  1.00 23.80           C  
ATOM   4732  CB  GLU C 459      25.245 -55.464  58.100  1.00 23.80           C  
ATOM   4733  O   GLU C 459      28.398 -56.451  58.184  1.00 23.80           O  
ATOM   4734  CG  GLU C 459      24.698 -56.339  59.218  1.00 23.80           C  
ATOM   4735  CD  GLU C 459      23.197 -56.563  59.126  1.00 23.80           C  
ATOM   4736  OE1 GLU C 459      22.626 -57.222  60.024  1.00 23.80           O  
ATOM   4737  OE2 GLU C 459      22.588 -56.077  58.148  1.00 23.80           O  
ATOM   4738  N   GLY C 460      27.436 -56.242  56.456  1.00 21.00           N  
ATOM   4739  CA  GLY C 460      26.787 -57.533  56.295  1.00 21.00           C  
ATOM   4740  C   GLY C 460      27.633 -58.536  55.534  1.00 21.00           C  
ATOM   4741  O   GLY C 460      27.764 -59.689  55.950  1.00 21.00           O  
ATOM   4742  N   PHE C 461      27.979 -57.979  54.077  1.00 18.69           N  
ATOM   4743  CA  PHE C 461      27.378 -58.754  52.999  1.00 18.69           C  
ATOM   4744  C   PHE C 461      28.206 -59.998  52.700  1.00 18.69           C  
ATOM   4745  CB  PHE C 461      27.237 -57.900  51.735  1.00 18.69           C  
ATOM   4746  O   PHE C 461      29.434 -59.971  52.799  1.00 18.69           O  
ATOM   4747  CG  PHE C 461      25.980 -57.073  51.698  1.00 18.69           C  
ATOM   4748  CD1 PHE C 461      24.793 -57.608  51.212  1.00 18.69           C  
ATOM   4749  CD2 PHE C 461      25.986 -55.760  52.149  1.00 18.69           C  
ATOM   4750  CE1 PHE C 461      23.629 -56.845  51.177  1.00 18.69           C  
ATOM   4751  CE2 PHE C 461      24.826 -54.991  52.117  1.00 18.69           C  
ATOM   4752  CZ  PHE C 461      23.649 -55.535  51.629  1.00 18.69           C  
ATOM   4753  N   ASN C 462      27.678 -60.861  51.963  1.00 24.83           N  
ATOM   4754  CA  ASN C 462      27.322 -62.262  52.164  1.00 24.83           C  
ATOM   4755  C   ASN C 462      28.517 -63.183  51.934  1.00 24.83           C  
ATOM   4756  CB  ASN C 462      26.162 -62.658  51.249  1.00 24.83           C  
ATOM   4757  O   ASN C 462      28.769 -64.091  52.727  1.00 24.83           O  
ATOM   4758  CG  ASN C 462      25.209 -63.637  51.904  1.00 24.83           C  
ATOM   4759  ND2 ASN C 462      24.121 -63.959  51.214  1.00 24.83           N  
ATOM   4760  OD1 ASN C 462      25.448 -64.101  53.022  1.00 24.83           O  
ATOM   4761  N   PRO C 463      28.444 -63.760  50.730  1.00 23.61           N  
ATOM   4762  CA  PRO C 463      27.719 -65.003  50.459  1.00 23.61           C  
ATOM   4763  C   PRO C 463      28.648 -66.164  50.109  1.00 23.61           C  
ATOM   4764  CB  PRO C 463      26.828 -64.639  49.268  1.00 23.61           C  
ATOM   4765  O   PRO C 463      29.802 -65.943  49.734  1.00 23.61           O  
ATOM   4766  CG  PRO C 463      27.437 -63.397  48.702  1.00 23.61           C  
ATOM   4767  CD  PRO C 463      28.536 -62.944  49.618  1.00 23.61           C  
ATOM   4768  N   VAL C 464      28.805 -66.551  48.752  1.00 23.06           N  
ATOM   4769  CA  VAL C 464      27.881 -67.286  47.894  1.00 23.06           C  
ATOM   4770  C   VAL C 464      28.601 -68.470  47.253  1.00 23.06           C  
ATOM   4771  CB  VAL C 464      27.274 -66.376  46.803  1.00 23.06           C  
ATOM   4772  O   VAL C 464      29.825 -68.453  47.104  1.00 23.06           O  
ATOM   4773  CG1 VAL C 464      26.528 -67.207  45.760  1.00 23.06           C  
ATOM   4774  CG2 VAL C 464      26.343 -65.339  47.429  1.00 23.06           C  
ATOM   4775  N   GLN C 465      28.279 -68.627  45.877  1.00 19.84           N  
ATOM   4776  CA  GLN C 465      27.269 -69.362  45.123  1.00 19.84           C  
ATOM   4777  C   GLN C 465      27.897 -70.513  44.341  1.00 19.84           C  
ATOM   4778  CB  GLN C 465      26.522 -68.427  44.171  1.00 19.84           C  
ATOM   4779  O   GLN C 465      29.106 -70.519  44.099  1.00 19.84           O  
ATOM   4780  CG  GLN C 465      25.320 -67.738  44.803  1.00 19.84           C  
ATOM   4781  CD  GLN C 465      24.554 -66.875  43.819  1.00 19.84           C  
ATOM   4782  NE2 GLN C 465      23.501 -66.221  44.298  1.00 19.84           N  
ATOM   4783  OE1 GLN C 465      24.905 -66.795  42.638  1.00 19.84           O  
ATOM   4784  N   ALA C 466      27.774 -70.124  43.305  1.00 21.79           N  
ATOM   4785  CA  ALA C 466      27.028 -70.964  42.371  1.00 21.79           C  
ATOM   4786  C   ALA C 466      27.828 -72.206  41.991  1.00 21.79           C  
ATOM   4787  CB  ALA C 466      26.659 -70.170  41.120  1.00 21.79           C  
ATOM   4788  O   ALA C 466      29.053 -72.233  42.137  1.00 21.79           O  
ATOM   4789  N   SER C 467      27.569 -72.568  40.782  1.00 19.73           N  
ATOM   4790  CA  SER C 467      26.545 -73.380  40.133  1.00 19.73           C  
ATOM   4791  C   SER C 467      27.134 -74.674  39.580  1.00 19.73           C  
ATOM   4792  CB  SER C 467      25.872 -72.595  39.007  1.00 19.73           C  
ATOM   4793  O   SER C 467      28.345 -74.770  39.369  1.00 19.73           O  
ATOM   4794  OG  SER C 467      25.722 -71.232  39.364  1.00 19.73           O  
ATOM   4795  N   GLN C 468      26.724 -74.968  38.554  1.00 19.09           N  
ATOM   4796  CA  GLN C 468      25.698 -75.810  37.947  1.00 19.09           C  
ATOM   4797  C   GLN C 468      26.322 -76.978  37.189  1.00 19.09           C  
ATOM   4798  CB  GLN C 468      24.814 -74.986  37.009  1.00 19.09           C  
ATOM   4799  O   GLN C 468      27.512 -76.953  36.870  1.00 19.09           O  
ATOM   4800  CG  GLN C 468      23.599 -74.372  37.690  1.00 19.09           C  
ATOM   4801  CD  GLN C 468      22.755 -73.537  36.744  1.00 19.09           C  
ATOM   4802  NE2 GLN C 468      21.923 -72.666  37.304  1.00 19.09           N  
ATOM   4803  OE1 GLN C 468      22.851 -73.674  35.520  1.00 19.09           O  
ATOM   4804  N   LEU C 469      25.993 -76.917  35.878  1.00 18.95           N  
ATOM   4805  CA  LEU C 469      25.290 -77.937  35.108  1.00 18.95           C  
ATOM   4806  C   LEU C 469      26.267 -78.969  34.553  1.00 18.95           C  
ATOM   4807  CB  LEU C 469      24.502 -77.297  33.962  1.00 18.95           C  
ATOM   4808  O   LEU C 469      26.032 -80.174  34.661  1.00 18.95           O  
ATOM   4809  CG  LEU C 469      22.991 -77.171  34.167  1.00 18.95           C  
ATOM   4810  CD1 LEU C 469      22.498 -75.821  33.656  1.00 18.95           C  
ATOM   4811  CD2 LEU C 469      22.260 -78.312  33.469  1.00 18.95           C  
ATOM   4812  N   GLU C 470      26.832 -78.511  33.294  1.00 21.04           N  
ATOM   4813  CA  GLU C 470      26.230 -79.383  32.291  1.00 21.04           C  
ATOM   4814  C   GLU C 470      26.793 -80.799  32.381  1.00 21.04           C  
ATOM   4815  CB  GLU C 470      26.449 -78.818  30.885  1.00 21.04           C  
ATOM   4816  O   GLU C 470      27.923 -80.995  32.832  1.00 21.04           O  
ATOM   4817  CG  GLU C 470      25.373 -77.838  30.442  1.00 21.04           C  
ATOM   4818  CD  GLU C 470      25.497 -77.431  28.982  1.00 21.04           C  
ATOM   4819  OE1 GLU C 470      24.582 -76.753  28.461  1.00 21.04           O  
ATOM   4820  OE2 GLU C 470      26.516 -77.795  28.354  1.00 21.04           O  
ATOM   4821  N   GLU C 471      26.282 -81.794  31.391  1.00 21.88           N  
ATOM   4822  CA  GLU C 471      25.407 -82.807  30.808  1.00 21.88           C  
ATOM   4823  C   GLU C 471      26.192 -83.775  29.929  1.00 21.88           C  
ATOM   4824  CB  GLU C 471      24.287 -82.149  29.997  1.00 21.88           C  
ATOM   4825  O   GLU C 471      27.148 -83.377  29.258  1.00 21.88           O  
ATOM   4826  CG  GLU C 471      22.987 -81.979  30.769  1.00 21.88           C  
ATOM   4827  CD  GLU C 471      21.854 -81.423  29.921  1.00 21.88           C  
ATOM   4828  OE1 GLU C 471      20.710 -81.331  30.421  1.00 21.88           O  
ATOM   4829  OE2 GLU C 471      22.113 -81.076  28.747  1.00 21.88           O  
ATOM   4830  N   GLU C 472      25.632 -84.390  29.079  1.00 22.10           N  
ATOM   4831  CA  GLU C 472      25.789 -85.810  28.780  1.00 22.10           C  
ATOM   4832  C   GLU C 472      27.116 -86.082  28.076  1.00 22.10           C  
ATOM   4833  CB  GLU C 472      24.626 -86.311  27.921  1.00 22.10           C  
ATOM   4834  O   GLU C 472      27.898 -86.926  28.518  1.00 22.10           O  
ATOM   4835  CG  GLU C 472      23.499 -86.947  28.722  1.00 22.10           C  
ATOM   4836  CD  GLU C 472      22.422 -87.574  27.850  1.00 22.10           C  
ATOM   4837  OE1 GLU C 472      21.502 -88.224  28.395  1.00 22.10           O  
ATOM   4838  OE2 GLU C 472      22.501 -87.414  26.611  1.00 22.10           O  
ATOM   4839  N   PHE C 473      27.057 -86.218  26.583  1.00 24.98           N  
ATOM   4840  CA  PHE C 473      27.037 -87.648  26.299  1.00 24.98           C  
ATOM   4841  C   PHE C 473      28.373 -88.288  26.654  1.00 24.98           C  
ATOM   4842  CB  PHE C 473      26.710 -87.899  24.824  1.00 24.98           C  
ATOM   4843  O   PHE C 473      29.399 -87.607  26.712  1.00 24.98           O  
ATOM   4844  CG  PHE C 473      25.252 -87.735  24.489  1.00 24.98           C  
ATOM   4845  CD1 PHE C 473      24.347 -88.760  24.739  1.00 24.98           C  
ATOM   4846  CD2 PHE C 473      24.786 -86.556  23.923  1.00 24.98           C  
ATOM   4847  CE1 PHE C 473      22.997 -88.611  24.430  1.00 24.98           C  
ATOM   4848  CE2 PHE C 473      23.439 -86.399  23.611  1.00 24.98           C  
ATOM   4849  CZ  PHE C 473      22.546 -87.428  23.865  1.00 24.98           C  
ATOM   4850  N   ASP C 474      28.410 -89.297  26.285  1.00 19.79           N  
ATOM   4851  CA  ASP C 474      27.566 -90.469  26.072  1.00 19.79           C  
ATOM   4852  C   ASP C 474      28.298 -91.531  25.254  1.00 19.79           C  
ATOM   4853  CB  ASP C 474      26.264 -90.072  25.374  1.00 19.79           C  
ATOM   4854  O   ASP C 474      28.340 -92.700  25.642  1.00 19.79           O  
ATOM   4855  CG  ASP C 474      25.065 -90.084  26.306  1.00 19.79           C  
ATOM   4856  OD1 ASP C 474      25.150 -90.678  27.403  1.00 19.79           O  
ATOM   4857  OD2 ASP C 474      24.024 -89.498  25.939  1.00 19.79           O  
ATOM   4858  N   SER C 475      27.773 -91.475  23.985  1.00 19.77           N  
ATOM   4859  CA  SER C 475      27.089 -92.582  23.325  1.00 19.77           C  
ATOM   4860  C   SER C 475      28.084 -93.556  22.704  1.00 19.77           C  
ATOM   4861  CB  SER C 475      26.136 -92.059  22.250  1.00 19.77           C  
ATOM   4862  O   SER C 475      29.239 -93.201  22.460  1.00 19.77           O  
ATOM   4863  OG  SER C 475      25.078 -91.317  22.832  1.00 19.77           O  
ATOM   4864  N   ASP C 476      27.860 -93.537  21.169  1.00 19.23           N  
ATOM   4865  CA  ASP C 476      27.712 -94.807  20.465  1.00 19.23           C  
ATOM   4866  C   ASP C 476      29.051 -95.533  20.354  1.00 19.23           C  
ATOM   4867  CB  ASP C 476      27.118 -94.583  19.073  1.00 19.23           C  
ATOM   4868  O   ASP C 476      30.047 -94.948  19.922  1.00 19.23           O  
ATOM   4869  CG  ASP C 476      25.662 -95.000  18.975  1.00 19.23           C  
ATOM   4870  OD1 ASP C 476      25.171 -95.717  19.874  1.00 19.23           O  
ATOM   4871  OD2 ASP C 476      24.999 -94.611  17.989  1.00 19.23           O  
ATOM   4872  N   SER C 477      28.975 -96.660  20.913  1.00 17.89           N  
ATOM   4873  CA  SER C 477      29.705 -97.923  20.905  1.00 17.89           C  
ATOM   4874  C   SER C 477      29.756 -98.523  19.504  1.00 17.89           C  
ATOM   4875  CB  SER C 477      29.065 -98.919  21.872  1.00 17.89           C  
ATOM   4876  O   SER C 477      30.184 -99.666  19.327  1.00 17.89           O  
ATOM   4877  OG  SER C 477      29.126 -98.437  23.204  1.00 17.89           O  
ATOM   4878  N   GLY C 478      29.407 -97.439  18.385  1.00 17.96           N  
ATOM   4879  CA  GLY C 478      28.940 -98.442  17.442  1.00 17.96           C  
ATOM   4880  C   GLY C 478      29.875 -99.630  17.322  1.00 17.96           C  
ATOM   4881  O   GLY C 478      31.041 -99.551  17.715  1.00 17.96           O  
ATOM   4882  N   LEU C 479      29.231-100.364  16.342  1.00 19.05           N  
ATOM   4883  CA  LEU C 479      28.780-101.636  15.788  1.00 19.05           C  
ATOM   4884  C   LEU C 479      29.952-102.426  15.216  1.00 19.05           C  
ATOM   4885  CB  LEU C 479      27.726-101.405  14.702  1.00 19.05           C  
ATOM   4886  O   LEU C 479      30.967-101.844  14.826  1.00 19.05           O  
ATOM   4887  CG  LEU C 479      26.325-101.029  15.185  1.00 19.05           C  
ATOM   4888  CD1 LEU C 479      25.501-100.465  14.033  1.00 19.05           C  
ATOM   4889  CD2 LEU C 479      25.631-102.237  15.805  1.00 19.05           C  
ATOM   4890  N   SER C 480      29.281-103.426  14.320  1.00 16.99           N  
ATOM   4891  CA  SER C 480      28.642-104.705  14.028  1.00 16.99           C  
ATOM   4892  C   SER C 480      28.939-105.157  12.602  1.00 16.99           C  
ATOM   4893  CB  SER C 480      27.130-104.609  14.237  1.00 16.99           C  
ATOM   4894  O   SER C 480      29.305-104.345  11.750  1.00 16.99           O  
ATOM   4895  OG  SER C 480      26.575-105.889  14.488  1.00 16.99           O  
ATOM   4896  N   LEU C 481      28.081-105.685  11.798  1.00 18.37           N  
ATOM   4897  CA  LEU C 481      27.821-107.119  11.848  1.00 18.37           C  
ATOM   4898  C   LEU C 481      28.377-107.817  10.611  1.00 18.37           C  
ATOM   4899  CB  LEU C 481      26.318-107.388  11.968  1.00 18.37           C  
ATOM   4900  O   LEU C 481      29.102-108.807  10.725  1.00 18.37           O  
ATOM   4901  CG  LEU C 481      25.711-107.232  13.363  1.00 18.37           C  
ATOM   4902  CD1 LEU C 481      24.214-106.959  13.261  1.00 18.37           C  
ATOM   4903  CD2 LEU C 481      25.977-108.476  14.204  1.00 18.37           C  
ATOM   4904  N   ASP C 482      27.564-108.280   9.497  1.00 16.22           N  
ATOM   4905  CA  ASP C 482      26.711-109.358   9.008  1.00 16.22           C  
ATOM   4906  C   ASP C 482      26.879-109.552   7.503  1.00 16.22           C  
ATOM   4907  CB  ASP C 482      25.245-109.076   9.342  1.00 16.22           C  
ATOM   4908  O   ASP C 482      27.201-108.606   6.782  1.00 16.22           O  
ATOM   4909  CG  ASP C 482      24.596-110.185  10.151  1.00 16.22           C  
ATOM   4910  OD1 ASP C 482      25.222-111.251  10.335  1.00 16.22           O  
ATOM   4911  OD2 ASP C 482      23.448-109.992  10.607  1.00 16.22           O  
ATOM   4912  N   SER C 483      25.777-109.767   6.622  1.00 20.18           N  
ATOM   4913  CA  SER C 483      25.150-110.997   6.149  1.00 20.18           C  
ATOM   4914  C   SER C 483      25.845-111.526   4.899  1.00 20.18           C  
ATOM   4915  CB  SER C 483      23.667-110.765   5.857  1.00 20.18           C  
ATOM   4916  O   SER C 483      26.630-110.813   4.270  1.00 20.18           O  
ATOM   4917  OG  SER C 483      23.493-109.677   4.966  1.00 20.18           O  
ATOM   4918  N   SER C 484      25.079-112.492   3.820  1.00 17.31           N  
ATOM   4919  CA  SER C 484      24.457-113.741   3.395  1.00 17.31           C  
ATOM   4920  C   SER C 484      24.822-114.078   1.953  1.00 17.31           C  
ATOM   4921  CB  SER C 484      22.937-113.659   3.538  1.00 17.31           C  
ATOM   4922  O   SER C 484      25.311-113.221   1.215  1.00 17.31           O  
ATOM   4923  OG  SER C 484      22.412-112.615   2.737  1.00 17.31           O  
ATOM   4924  N   HIS C 485      23.758-114.970   1.170  1.00 18.70           N  
ATOM   4925  CA  HIS C 485      23.415-116.090   0.300  1.00 18.70           C  
ATOM   4926  C   HIS C 485      23.399-115.664  -1.164  1.00 18.70           C  
ATOM   4927  CB  HIS C 485      22.058-116.677   0.692  1.00 18.70           C  
ATOM   4928  O   HIS C 485      23.330-114.471  -1.468  1.00 18.70           O  
ATOM   4929  CG  HIS C 485      22.141-117.715   1.766  1.00 18.70           C  
ATOM   4930  CD2 HIS C 485      21.718-117.699   3.052  1.00 18.70           C  
ATOM   4931  ND1 HIS C 485      22.722-118.948   1.565  1.00 18.70           N  
ATOM   4932  CE1 HIS C 485      22.651-119.649   2.685  1.00 18.70           C  
ATOM   4933  NE2 HIS C 485      22.046-118.913   3.602  1.00 18.70           N  
ATOM   4934  N   SER C 486      22.372-116.441  -2.010  1.00 18.40           N  
ATOM   4935  CA  SER C 486      22.217-117.320  -3.165  1.00 18.40           C  
ATOM   4936  C   SER C 486      21.826-116.533  -4.411  1.00 18.40           C  
ATOM   4937  CB  SER C 486      21.169-118.397  -2.882  1.00 18.40           C
[truncated: 183,547 more chars]
