# Supplementary material for: AI-guided pipeline for protein–protein interaction drug discovery identifies a SARS-CoV-2 inhibitor
Source: Mol Syst Biol. 2024 Mar 11;20(4):428–57. doi: 10.1038/s44320-024-00019-8 (PMC10987651; doi:10.1038/s44320-024-00019-8)
Supplement: Supplementary file 12 — Source Data Fig. 2 [file 44320_2024_19_MOESM12_ESM.zip › Source Data Figure EV3-EV4/ColabFold/RCC1_RAN_unrelaxed_rank_2_model_4.pdb]

MODEL     1                                                                     
ATOM      1  N   MET B   1      13.934  15.286  83.477  1.00 29.48           N  
ATOM      2  CA  MET B   1      12.598  15.520  84.017  1.00 29.48           C  
ATOM      3  C   MET B   1      11.779  16.401  83.079  1.00 29.48           C  
ATOM      4  CB  MET B   1      12.682  16.167  85.401  1.00 29.48           C  
ATOM      5  O   MET B   1      10.618  16.100  82.793  1.00 29.48           O  
ATOM      6  CG  MET B   1      12.848  15.168  86.535  1.00 29.48           C  
ATOM      7  SD  MET B   1      12.041  15.726  88.086  1.00 29.48           S  
ATOM      8  CE  MET B   1      13.479  15.788  89.190  1.00 29.48           C  
ATOM      9  N   SER B   2      11.862  17.590  82.950  1.00 31.42           N  
ATOM     10  CA  SER B   2      10.831  18.250  82.154  1.00 31.42           C  
ATOM     11  C   SER B   2      11.011  17.962  80.668  1.00 31.42           C  
ATOM     12  CB  SER B   2      10.852  19.760  82.396  1.00 31.42           C  
ATOM     13  O   SER B   2      11.526  18.800  79.925  1.00 31.42           O  
ATOM     14  OG  SER B   2      10.009  20.108  83.481  1.00 31.42           O  
ATOM     15  N   PRO B   3      11.241  16.754  80.146  1.00 35.21           N  
ATOM     16  CA  PRO B   3      12.058  16.559  78.946  1.00 35.21           C  
ATOM     17  C   PRO B   3      11.277  16.797  77.656  1.00 35.21           C  
ATOM     18  CB  PRO B   3      12.500  15.098  79.055  1.00 35.21           C  
ATOM     19  O   PRO B   3      11.729  16.409  76.576  1.00 35.21           O  
ATOM     20  CG  PRO B   3      11.555  14.484  80.036  1.00 35.21           C  
ATOM     21  CD  PRO B   3      10.591  15.540  80.494  1.00 35.21           C  
ATOM     22  N   LYS B   4      10.219  17.783  77.753  1.00 29.99           N  
ATOM     23  CA  LYS B   4       9.091  17.399  76.909  1.00 29.99           C  
ATOM     24  C   LYS B   4       9.488  17.380  75.436  1.00 29.99           C  
ATOM     25  CB  LYS B   4       7.914  18.352  77.122  1.00 29.99           C  
ATOM     26  O   LYS B   4       9.217  16.408  74.727  1.00 29.99           O  
ATOM     27  CG  LYS B   4       6.800  17.776  77.984  1.00 29.99           C  
ATOM     28  CD  LYS B   4       5.686  18.791  78.210  1.00 29.99           C  
ATOM     29  CE  LYS B   4       4.577  18.220  79.083  1.00 29.99           C  
ATOM     30  NZ  LYS B   4       3.576  19.263  79.459  1.00 29.99           N  
ATOM     31  N   ARG B   5       9.304  18.467  74.631  1.00 29.23           N  
ATOM     32  CA  ARG B   5       8.393  18.657  73.507  1.00 29.23           C  
ATOM     33  C   ARG B   5       9.112  18.445  72.179  1.00 29.23           C  
ATOM     34  CB  ARG B   5       7.771  20.054  73.549  1.00 29.23           C  
ATOM     35  O   ARG B   5      10.149  19.060  71.923  1.00 29.23           O  
ATOM     36  CG  ARG B   5       6.265  20.052  73.760  1.00 29.23           C  
ATOM     37  CD  ARG B   5       5.705  21.465  73.842  1.00 29.23           C  
ATOM     38  NE  ARG B   5       4.264  21.461  74.076  1.00 29.23           N  
ATOM     39  NH1 ARG B   5       3.977  23.710  73.634  1.00 29.23           N  
ATOM     40  NH2 ARG B   5       2.177  22.411  74.206  1.00 29.23           N  
ATOM     41  CZ  ARG B   5       3.476  22.527  73.971  1.00 29.23           C  
ATOM     42  N   ILE B   6       8.903  17.296  71.471  1.00 32.54           N  
ATOM     43  CA  ILE B   6       9.530  16.729  70.283  1.00 32.54           C  
ATOM     44  C   ILE B   6       9.170  17.569  69.059  1.00 32.54           C  
ATOM     45  CB  ILE B   6       9.107  15.259  70.067  1.00 32.54           C  
ATOM     46  O   ILE B   6       7.994  17.692  68.707  1.00 32.54           O  
ATOM     47  CG1 ILE B   6       9.497  14.407  71.281  1.00 32.54           C  
ATOM     48  CG2 ILE B   6       9.728  14.700  68.784  1.00 32.54           C  
ATOM     49  CD1 ILE B   6       8.941  12.990  71.248  1.00 32.54           C  
ATOM     50  N   ALA B   7       9.710  18.788  68.898  1.00 33.25           N  
ATOM     51  CA  ALA B   7       9.233  19.713  67.874  1.00 33.25           C  
ATOM     52  C   ALA B   7       9.386  19.113  66.479  1.00 33.25           C  
ATOM     53  CB  ALA B   7       9.984  21.040  67.964  1.00 33.25           C  
ATOM     54  O   ALA B   7      10.489  18.741  66.074  1.00 33.25           O  
ATOM     55  N   LYS B   8       8.362  18.264  66.003  1.00 33.13           N  
ATOM     56  CA  LYS B   8       8.318  17.506  64.756  1.00 33.13           C  
ATOM     57  C   LYS B   8       8.434  18.429  63.547  1.00 33.13           C  
ATOM     58  CB  LYS B   8       7.027  16.689  64.670  1.00 33.13           C  
ATOM     59  O   LYS B   8       7.661  19.380  63.409  1.00 33.13           O  
ATOM     60  CG  LYS B   8       7.238  15.186  64.768  1.00 33.13           C  
ATOM     61  CD  LYS B   8       5.913  14.434  64.769  1.00 33.13           C  
ATOM     62  CE  LYS B   8       6.122  12.932  64.903  1.00 33.13           C  
ATOM     63  NZ  LYS B   8       4.826  12.190  64.901  1.00 33.13           N  
ATOM     64  N   ARG B   9       9.691  18.582  63.004  1.00 32.31           N  
ATOM     65  CA  ARG B   9      10.053  19.433  61.875  1.00 32.31           C  
ATOM     66  C   ARG B   9       9.178  19.133  60.662  1.00 32.31           C  
ATOM     67  CB  ARG B   9      11.529  19.250  61.515  1.00 32.31           C  
ATOM     68  O   ARG B   9       8.950  17.969  60.326  1.00 32.31           O  
ATOM     69  CG  ARG B   9      12.416  20.406  61.947  1.00 32.31           C  
ATOM     70  CD  ARG B   9      13.867  20.185  61.543  1.00 32.31           C  
ATOM     71  NE  ARG B   9      14.699  21.339  61.871  1.00 32.31           N  
ATOM     72  NH1 ARG B   9      16.636  20.459  60.970  1.00 32.31           N  
ATOM     73  NH2 ARG B   9      16.657  22.538  61.936  1.00 32.31           N  
ATOM     74  CZ  ARG B   9      15.996  21.443  61.592  1.00 32.31           C  
ATOM     75  N   ARG B  10       8.221  20.047  60.292  1.00 30.68           N  
ATOM     76  CA  ARG B  10       7.219  20.083  59.232  1.00 30.68           C  
ATOM     77  C   ARG B  10       7.846  19.776  57.876  1.00 30.68           C  
ATOM     78  CB  ARG B  10       6.526  21.446  59.192  1.00 30.68           C  
ATOM     79  O   ARG B  10       8.915  20.294  57.549  1.00 30.68           O  
ATOM     80  CG  ARG B  10       5.190  21.480  59.917  1.00 30.68           C  
ATOM     81  CD  ARG B  10       4.544  22.856  59.846  1.00 30.68           C  
ATOM     82  NE  ARG B  10       3.184  22.841  60.378  1.00 30.68           N  
ATOM     83  NH1 ARG B  10       2.789  25.085  59.996  1.00 30.68           N  
ATOM     84  NH2 ARG B  10       1.162  23.775  60.940  1.00 30.68           N  
ATOM     85  CZ  ARG B  10       2.381  23.900  60.437  1.00 30.68           C  
ATOM     86  N   SER B  11       7.588  18.599  57.271  1.00 33.13           N  
ATOM     87  CA  SER B  11       8.044  18.068  55.991  1.00 33.13           C  
ATOM     88  C   SER B  11       7.801  19.063  54.861  1.00 33.13           C  
ATOM     89  CB  SER B  11       7.342  16.747  55.677  1.00 33.13           C  
ATOM     90  O   SER B  11       6.755  19.715  54.815  1.00 33.13           O  
ATOM     91  OG  SER B  11       6.708  16.227  56.834  1.00 33.13           O  
ATOM     92  N   PRO B  12       8.846  19.650  54.185  1.00 34.77           N  
ATOM     93  CA  PRO B  12       8.679  20.694  53.171  1.00 34.77           C  
ATOM     94  C   PRO B  12       7.679  20.306  52.084  1.00 34.77           C  
ATOM     95  CB  PRO B  12      10.086  20.847  52.588  1.00 34.77           C  
ATOM     96  O   PRO B  12       7.446  19.118  51.850  1.00 34.77           O  
ATOM     97  CG  PRO B  12      10.857  19.692  53.142  1.00 34.77           C  
ATOM     98  CD  PRO B  12       9.953  18.905  54.046  1.00 34.77           C  
ATOM     99  N   PRO B  13       6.680  21.181  51.696  1.00 33.66           N  
ATOM    100  CA  PRO B  13       5.624  20.909  50.718  1.00 33.66           C  
ATOM    101  C   PRO B  13       6.159  20.283  49.432  1.00 33.66           C  
ATOM    102  CB  PRO B  13       5.030  22.293  50.447  1.00 33.66           C  
ATOM    103  O   PRO B  13       7.349  20.403  49.131  1.00 33.66           O  
ATOM    104  CG  PRO B  13       5.989  23.251  51.076  1.00 33.66           C  
ATOM    105  CD  PRO B  13       7.109  22.466  51.697  1.00 33.66           C  
ATOM    106  N   ALA B  14       5.499  19.244  48.818  1.00 32.13           N  
ATOM    107  CA  ALA B  14       5.641  18.571  47.529  1.00 32.13           C  
ATOM    108  C   ALA B  14       5.988  19.567  46.426  1.00 32.13           C  
ATOM    109  CB  ALA B  14       4.360  17.818  47.178  1.00 32.13           C  
ATOM    110  O   ALA B  14       5.448  20.675  46.388  1.00 32.13           O  
ATOM    111  N   ASP B  15       7.221  19.567  45.879  1.00 34.64           N  
ATOM    112  CA  ASP B  15       7.823  20.344  44.800  1.00 34.64           C  
ATOM    113  C   ASP B  15       6.859  20.491  43.625  1.00 34.64           C  
ATOM    114  CB  ASP B  15       9.127  19.694  44.332  1.00 34.64           C  
ATOM    115  O   ASP B  15       6.350  19.496  43.105  1.00 34.64           O  
ATOM    116  CG  ASP B  15      10.303  20.004  45.241  1.00 34.64           C  
ATOM    117  OD1 ASP B  15      10.254  21.010  45.982  1.00 34.64           O  
ATOM    118  OD2 ASP B  15      11.290  19.237  45.215  1.00 34.64           O  
ATOM    119  N   ALA B  16       6.034  21.518  43.581  1.00 34.51           N  
ATOM    120  CA  ALA B  16       5.256  21.941  42.420  1.00 34.51           C  
ATOM    121  C   ALA B  16       6.069  21.806  41.136  1.00 34.51           C  
ATOM    122  CB  ALA B  16       4.779  23.381  42.595  1.00 34.51           C  
ATOM    123  O   ALA B  16       7.162  22.367  41.024  1.00 34.51           O  
ATOM    124  N   ILE B  17       6.133  20.561  40.550  1.00 38.49           N  
ATOM    125  CA  ILE B  17       6.784  20.439  39.250  1.00 38.49           C  
ATOM    126  C   ILE B  17       6.424  21.640  38.378  1.00 38.49           C  
ATOM    127  CB  ILE B  17       6.390  19.124  38.542  1.00 38.49           C  
ATOM    128  O   ILE B  17       5.244  21.951  38.197  1.00 38.49           O  
ATOM    129  CG1 ILE B  17       6.711  17.920  39.435  1.00 38.49           C  
ATOM    130  CG2 ILE B  17       7.098  19.007  37.189  1.00 38.49           C  
ATOM    131  CD1 ILE B  17       6.135  16.604  38.930  1.00 38.49           C  
ATOM    132  N   PRO B  18       7.285  22.600  38.243  1.00 39.39           N  
ATOM    133  CA  PRO B  18       6.944  23.696  37.333  1.00 39.39           C  
ATOM    134  C   PRO B  18       6.145  23.228  36.118  1.00 39.39           C  
ATOM    135  CB  PRO B  18       8.310  24.242  36.911  1.00 39.39           C  
ATOM    136  O   PRO B  18       6.464  22.193  35.527  1.00 39.39           O  
ATOM    137  CG  PRO B  18       9.296  23.245  37.428  1.00 39.39           C  
ATOM    138  CD  PRO B  18       8.542  22.126  38.087  1.00 39.39           C  
ATOM    139  N   LYS B  19       4.812  23.373  36.145  1.00 41.97           N  
ATOM    140  CA  LYS B  19       4.061  23.254  34.899  1.00 41.97           C  
ATOM    141  C   LYS B  19       4.814  23.902  33.740  1.00 41.97           C  
ATOM    142  CB  LYS B  19       2.676  23.886  35.043  1.00 41.97           C  
ATOM    143  O   LYS B  19       5.024  25.117  33.732  1.00 41.97           O  
ATOM    144  CG  LYS B  19       1.578  22.896  35.401  1.00 41.97           C  
ATOM    145  CD  LYS B  19       0.228  23.586  35.545  1.00 41.97           C  
ATOM    146  CE  LYS B  19      -0.879  22.591  35.863  1.00 41.97           C  
ATOM    147  NZ  LYS B  19      -2.143  23.277  36.267  1.00 41.97           N  
ATOM    148  N   SER B  20       5.949  23.472  33.355  1.00 43.52           N  
ATOM    149  CA  SER B  20       6.521  24.052  32.144  1.00 43.52           C  
ATOM    150  C   SER B  20       5.438  24.370  31.119  1.00 43.52           C  
ATOM    151  CB  SER B  20       7.552  23.104  31.532  1.00 43.52           C  
ATOM    152  O   SER B  20       4.454  23.637  31.000  1.00 43.52           O  
ATOM    153  OG  SER B  20       6.920  21.963  30.977  1.00 43.52           O  
ATOM    154  N   LYS B  21       5.062  25.566  30.903  1.00 48.65           N  
ATOM    155  CA  LYS B  21       4.236  25.965  29.767  1.00 48.65           C  
ATOM    156  C   LYS B  21       4.461  25.042  28.573  1.00 48.65           C  
ATOM    157  CB  LYS B  21       4.528  27.414  29.373  1.00 48.65           C  
ATOM    158  O   LYS B  21       5.571  24.966  28.042  1.00 48.65           O  
ATOM    159  CG  LYS B  21       3.514  28.416  29.903  1.00 48.65           C  
ATOM    160  CD  LYS B  21       3.835  29.833  29.445  1.00 48.65           C  
ATOM    161  CE  LYS B  21       2.855  30.845  30.023  1.00 48.65           C  
ATOM    162  NZ  LYS B  21       3.273  32.249  29.732  1.00 48.65           N  
ATOM    163  N   LYS B  22       3.791  23.857  28.537  1.00 58.48           N  
ATOM    164  CA  LYS B  22       3.924  22.955  27.397  1.00 58.48           C  
ATOM    165  C   LYS B  22       3.771  23.708  26.079  1.00 58.48           C  
ATOM    166  CB  LYS B  22       2.894  21.828  27.480  1.00 58.48           C  
ATOM    167  O   LYS B  22       2.773  24.399  25.865  1.00 58.48           O  
ATOM    168  CG  LYS B  22       3.404  20.571  28.169  1.00 58.48           C  
ATOM    169  CD  LYS B  22       2.337  19.485  28.214  1.00 58.48           C  
ATOM    170  CE  LYS B  22       2.841  18.234  28.919  1.00 58.48           C  
ATOM    171  NZ  LYS B  22       1.738  17.260  29.175  1.00 58.48           N  
ATOM    172  N   VAL B  23       4.753  24.121  25.304  1.00 74.66           N  
ATOM    173  CA  VAL B  23       4.778  24.717  23.972  1.00 74.66           C  
ATOM    174  C   VAL B  23       3.927  23.883  23.017  1.00 74.66           C  
ATOM    175  CB  VAL B  23       6.221  24.839  23.432  1.00 74.66           C  
ATOM    176  O   VAL B  23       4.039  22.655  22.986  1.00 74.66           O  
ATOM    177  CG1 VAL B  23       6.222  25.438  22.026  1.00 74.66           C  
ATOM    178  CG2 VAL B  23       7.074  25.682  24.377  1.00 74.66           C  
ATOM    179  N   LYS B  24       2.734  24.543  22.416  1.00 91.92           N  
ATOM    180  CA  LYS B  24       1.849  23.934  21.427  1.00 91.92           C  
ATOM    181  C   LYS B  24       2.436  24.045  20.022  1.00 91.92           C  
ATOM    182  CB  LYS B  24       0.466  24.586  21.470  1.00 91.92           C  
ATOM    183  O   LYS B  24       3.000  25.079  19.660  1.00 91.92           O  
ATOM    184  CG  LYS B  24      -0.348  24.229  22.704  1.00 91.92           C  
ATOM    185  CD  LYS B  24      -1.804  24.653  22.556  1.00 91.92           C  
ATOM    186  CE  LYS B  24      -2.636  24.229  23.758  1.00 91.92           C  
ATOM    187  NZ  LYS B  24      -4.061  24.657  23.624  1.00 91.92           N  
ATOM    188  N   VAL B  25       2.398  22.937  19.328  1.00 95.54           N  
ATOM    189  CA  VAL B  25       2.959  22.927  17.981  1.00 95.54           C  
ATOM    190  C   VAL B  25       1.864  23.238  16.963  1.00 95.54           C  
ATOM    191  CB  VAL B  25       3.623  21.571  17.653  1.00 95.54           C  
ATOM    192  O   VAL B  25       0.682  23.002  17.222  1.00 95.54           O  
ATOM    193  CG1 VAL B  25       4.797  21.303  18.592  1.00 95.54           C  
ATOM    194  CG2 VAL B  25       2.598  20.441  17.738  1.00 95.54           C  
ATOM    195  N   SER B  26       2.252  23.846  15.825  1.00 96.56           N  
ATOM    196  CA  SER B  26       1.320  24.188  14.755  1.00 96.56           C  
ATOM    197  C   SER B  26       1.953  23.978  13.384  1.00 96.56           C  
ATOM    198  CB  SER B  26       0.851  25.637  14.894  1.00 96.56           C  
ATOM    199  O   SER B  26       3.158  24.176  13.213  1.00 96.56           O  
ATOM    200  OG  SER B  26       1.905  26.537  14.599  1.00 96.56           O  
ATOM    201  N   HIS B  27       1.225  23.538  12.505  1.00 97.68           N  
ATOM    202  CA  HIS B  27       1.591  23.339  11.107  1.00 97.68           C  
ATOM    203  C   HIS B  27       0.376  23.469  10.195  1.00 97.68           C  
ATOM    204  CB  HIS B  27       2.248  21.971  10.915  1.00 97.68           C  
ATOM    205  O   HIS B  27      -0.749  23.181  10.609  1.00 97.68           O  
ATOM    206  CG  HIS B  27       2.851  21.780   9.560  1.00 97.68           C  
ATOM    207  CD2 HIS B  27       4.095  22.044   9.095  1.00 97.68           C  
ATOM    208  ND1 HIS B  27       2.145  21.258   8.498  1.00 97.68           N  
ATOM    209  CE1 HIS B  27       2.931  21.209   7.436  1.00 97.68           C  
ATOM    210  NE2 HIS B  27       4.120  21.680   7.771  1.00 97.68           N  
ATOM    211  N   ARG B  28       0.519  23.867   9.036  1.00 95.54           N  
ATOM    212  CA  ARG B  28      -0.581  24.090   8.103  1.00 95.54           C  
ATOM    213  C   ARG B  28      -1.364  22.804   7.863  1.00 95.54           C  
ATOM    214  CB  ARG B  28      -0.056  24.640   6.775  1.00 95.54           C  
ATOM    215  O   ARG B  28      -2.519  22.846   7.434  1.00 95.54           O  
ATOM    216  CG  ARG B  28       0.835  23.670   6.016  1.00 95.54           C  
ATOM    217  CD  ARG B  28       1.314  24.259   4.696  1.00 95.54           C  
ATOM    218  NE  ARG B  28       2.119  23.304   3.940  1.00 95.54           N  
ATOM    219  NH1 ARG B  28       2.619  24.768   2.224  1.00 95.54           N  
ATOM    220  NH2 ARG B  28       3.430  22.624   2.181  1.00 95.54           N  
ATOM    221  CZ  ARG B  28       2.721  23.567   2.783  1.00 95.54           C  
ATOM    222  N   SER B  29      -0.715  21.661   8.084  1.00 96.70           N  
ATOM    223  CA  SER B  29      -1.368  20.380   7.838  1.00 96.70           C  
ATOM    224  C   SER B  29      -2.282  19.995   8.996  1.00 96.70           C  
ATOM    225  CB  SER B  29      -0.328  19.282   7.612  1.00 96.70           C  
ATOM    226  O   SER B  29      -2.986  18.984   8.929  1.00 96.70           O  
ATOM    227  OG  SER B  29       0.438  19.065   8.784  1.00 96.70           O  
ATOM    228  N   HIS B  30      -2.328  20.790  10.115  1.00 97.90           N  
ATOM    229  CA  HIS B  30      -3.222  20.510  11.233  1.00 97.90           C  
ATOM    230  C   HIS B  30      -4.636  21.003  10.944  1.00 97.90           C  
ATOM    231  CB  HIS B  30      -2.694  21.155  12.516  1.00 97.90           C  
ATOM    232  O   HIS B  30      -4.925  22.193  11.088  1.00 97.90           O  
ATOM    233  CG  HIS B  30      -1.342  20.661  12.922  1.00 97.90           C  
ATOM    234  CD2 HIS B  30      -0.548  19.704  12.389  1.00 97.90           C  
ATOM    235  ND1 HIS B  30      -0.660  21.169  14.007  1.00 97.90           N  
ATOM    236  CE1 HIS B  30       0.500  20.543  14.122  1.00 97.90           C  
ATOM    237  NE2 HIS B  30       0.592  19.649  13.153  1.00 97.90           N  
ATOM    238  N   SER B  31      -5.496  20.057  10.579  1.00 93.87           N  
ATOM    239  CA  SER B  31      -6.861  20.394  10.187  1.00 93.87           C  
ATOM    240  C   SER B  31      -7.740  20.648  11.406  1.00 93.87           C  
ATOM    241  CB  SER B  31      -7.466  19.277   9.335  1.00 93.87           C  
ATOM    242  O   SER B  31      -7.616  19.960  12.422  1.00 93.87           O  
ATOM    243  OG  SER B  31      -6.704  19.073   8.158  1.00 93.87           O  
ATOM    244  N   THR B  32      -8.658  21.597  11.311  1.00 94.35           N  
ATOM    245  CA  THR B  32      -9.499  21.947  12.450  1.00 94.35           C  
ATOM    246  C   THR B  32     -10.971  21.974  12.048  1.00 94.35           C  
ATOM    247  CB  THR B  32      -9.100  23.312  13.040  1.00 94.35           C  
ATOM    248  O   THR B  32     -11.852  22.067  12.905  1.00 94.35           O  
ATOM    249  CG2 THR B  32      -7.690  23.270  13.621  1.00 94.35           C  
ATOM    250  OG1 THR B  32      -9.150  24.305  12.008  1.00 94.35           O  
ATOM    251  N   GLU B  33     -11.242  21.825  10.779  1.00 96.42           N  
ATOM    252  CA  GLU B  33     -12.626  21.868  10.315  1.00 96.42           C  
ATOM    253  C   GLU B  33     -13.331  20.537  10.556  1.00 96.42           C  
ATOM    254  CB  GLU B  33     -12.683  22.233   8.829  1.00 96.42           C  
ATOM    255  O   GLU B  33     -12.985  19.525   9.942  1.00 96.42           O  
ATOM    256  CG  GLU B  33     -14.072  22.624   8.346  1.00 96.42           C  
ATOM    257  CD  GLU B  33     -14.073  23.230   6.951  1.00 96.42           C  
ATOM    258  OE1 GLU B  33     -15.167  23.522   6.417  1.00 96.42           O  
ATOM    259  OE2 GLU B  33     -12.971  23.415   6.389  1.00 96.42           O  
ATOM    260  N   PRO B  34     -14.382  20.543  11.384  1.00 97.47           N  
ATOM    261  CA  PRO B  34     -15.084  19.304  11.727  1.00 97.47           C  
ATOM    262  C   PRO B  34     -15.964  18.789  10.591  1.00 97.47           C  
ATOM    263  CB  PRO B  34     -15.932  19.703  12.937  1.00 97.47           C  
ATOM    264  O   PRO B  34     -16.586  19.582   9.879  1.00 97.47           O  
ATOM    265  CG  PRO B  34     -16.110  21.182  12.807  1.00 97.47           C  
ATOM    266  CD  PRO B  34     -14.936  21.739  12.056  1.00 97.47           C  
ATOM    267  N   GLY B  35     -15.948  17.508  10.379  1.00 98.09           N  
ATOM    268  CA  GLY B  35     -16.773  16.912   9.341  1.00 98.09           C  
ATOM    269  C   GLY B  35     -17.183  15.484   9.651  1.00 98.09           C  
ATOM    270  O   GLY B  35     -17.076  15.037  10.794  1.00 98.09           O  
ATOM    271  N   LEU B  36     -17.872  14.870   8.648  1.00 98.48           N  
ATOM    272  CA  LEU B  36     -18.317  13.483   8.714  1.00 98.48           C  
ATOM    273  C   LEU B  36     -17.444  12.590   7.839  1.00 98.48           C  
ATOM    274  CB  LEU B  36     -19.781  13.368   8.280  1.00 98.48           C  
ATOM    275  O   LEU B  36     -16.905  13.042   6.826  1.00 98.48           O  
ATOM    276  CG  LEU B  36     -20.784  14.233   9.045  1.00 98.48           C  
ATOM    277  CD1 LEU B  36     -22.121  14.268   8.311  1.00 98.48           C  
ATOM    278  CD2 LEU B  36     -20.963  13.714  10.467  1.00 98.48           C  
ATOM    279  N   VAL B  37     -17.403  11.318   8.193  1.00 98.82           N  
ATOM    280  CA  VAL B  37     -16.529  10.380   7.496  1.00 98.82           C  
ATOM    281  C   VAL B  37     -17.359   9.487   6.576  1.00 98.82           C  
ATOM    282  CB  VAL B  37     -15.718   9.515   8.487  1.00 98.82           C  
ATOM    283  O   VAL B  37     -18.382   8.937   6.991  1.00 98.82           O  
ATOM    284  CG1 VAL B  37     -14.876   8.483   7.739  1.00 98.82           C  
ATOM    285  CG2 VAL B  37     -14.832  10.398   9.363  1.00 98.82           C  
ATOM    286  N   LEU B  38     -16.964   9.401   5.349  1.00 98.73           N  
ATOM    287  CA  LEU B  38     -17.525   8.464   4.382  1.00 98.73           C  
ATOM    288  C   LEU B  38     -16.463   7.482   3.899  1.00 98.73           C  
ATOM    289  CB  LEU B  38     -18.120   9.217   3.189  1.00 98.73           C  
ATOM    290  O   LEU B  38     -15.298   7.851   3.735  1.00 98.73           O  
ATOM    291  CG  LEU B  38     -19.136  10.312   3.518  1.00 98.73           C  
ATOM    292  CD1 LEU B  38     -19.595  11.010   2.241  1.00 98.73           C  
ATOM    293  CD2 LEU B  38     -20.327   9.729   4.272  1.00 98.73           C  
ATOM    294  N   THR B  39     -16.873   6.229   3.701  1.00 98.47           N  
ATOM    295  CA  THR B  39     -15.938   5.233   3.190  1.00 98.47           C  
ATOM    296  C   THR B  39     -16.544   4.476   2.012  1.00 98.47           C  
ATOM    297  CB  THR B  39     -15.528   4.235   4.289  1.00 98.47           C  
ATOM    298  O   THR B  39     -17.767   4.379   1.892  1.00 98.47           O  
ATOM    299  CG2 THR B  39     -14.779   4.937   5.417  1.00 98.47           C  
ATOM    300  OG1 THR B  39     -16.703   3.614   4.824  1.00 98.47           O  
ATOM    301  N   LEU B  40     -15.716   4.018   1.121  1.00 97.54           N  
ATOM    302  CA  LEU B  40     -16.117   3.172   0.002  1.00 97.54           C  
ATOM    303  C   LEU B  40     -14.981   2.242  -0.411  1.00 97.54           C  
ATOM    304  CB  LEU B  40     -16.549   4.029  -1.190  1.00 97.54           C  
ATOM    305  O   LEU B  40     -13.828   2.457  -0.031  1.00 97.54           O  
ATOM    306  CG  LEU B  40     -15.447   4.832  -1.884  1.00 97.54           C  
ATOM    307  CD1 LEU B  40     -15.862   5.180  -3.309  1.00 97.54           C  
ATOM    308  CD2 LEU B  40     -15.126   6.095  -1.091  1.00 97.54           C  
ATOM    309  N   GLY B  41     -15.295   1.215  -1.199  1.00 94.93           N  
ATOM    310  CA  GLY B  41     -14.319   0.228  -1.634  1.00 94.93           C  
ATOM    311  C   GLY B  41     -14.506  -1.126  -0.976  1.00 94.93           C  
ATOM    312  O   GLY B  41     -15.637  -1.549  -0.725  1.00 94.93           O  
ATOM    313  N   GLN B  42     -13.427  -1.789  -0.722  1.00 91.59           N  
ATOM    314  CA  GLN B  42     -13.493  -3.104  -0.092  1.00 91.59           C  
ATOM    315  C   GLN B  42     -13.583  -2.983   1.426  1.00 91.59           C  
ATOM    316  CB  GLN B  42     -12.277  -3.947  -0.480  1.00 91.59           C  
ATOM    317  O   GLN B  42     -12.965  -2.099   2.022  1.00 91.59           O  
ATOM    318  CG  GLN B  42     -12.188  -4.250  -1.970  1.00 91.59           C  
ATOM    319  CD  GLN B  42     -13.315  -5.143  -2.455  1.00 91.59           C  
ATOM    320  NE2 GLN B  42     -13.887  -4.804  -3.605  1.00 91.59           N  
ATOM    321  OE1 GLN B  42     -13.666  -6.131  -1.802  1.00 91.59           O  
ATOM    322  N   GLY B  43     -14.369  -3.836   2.035  1.00 90.78           N  
ATOM    323  CA  GLY B  43     -14.555  -3.792   3.477  1.00 90.78           C  
ATOM    324  C   GLY B  43     -14.482  -5.159   4.130  1.00 90.78           C  
ATOM    325  O   GLY B  43     -15.038  -5.367   5.211  1.00 90.78           O  
ATOM    326  N   ASP B  44     -13.872  -6.151   3.567  1.00 86.13           N  
ATOM    327  CA  ASP B  44     -13.885  -7.546   3.998  1.00 86.13           C  
ATOM    328  C   ASP B  44     -13.120  -7.723   5.308  1.00 86.13           C  
ATOM    329  CB  ASP B  44     -13.290  -8.447   2.915  1.00 86.13           C  
ATOM    330  O   ASP B  44     -13.330  -8.702   6.027  1.00 86.13           O  
ATOM    331  CG  ASP B  44     -11.935  -7.969   2.424  1.00 86.13           C  
ATOM    332  OD1 ASP B  44     -11.711  -6.742   2.349  1.00 86.13           O  
ATOM    333  OD2 ASP B  44     -11.084  -8.828   2.106  1.00 86.13           O  
ATOM    334  N   VAL B  45     -12.309  -6.721   5.670  1.00 90.62           N  
ATOM    335  CA  VAL B  45     -11.578  -6.840   6.927  1.00 90.62           C  
ATOM    336  C   VAL B  45     -11.947  -5.681   7.851  1.00 90.62           C  
ATOM    337  CB  VAL B  45     -10.051  -6.872   6.695  1.00 90.62           C  
ATOM    338  O   VAL B  45     -11.191  -5.344   8.765  1.00 90.62           O  
ATOM    339  CG1 VAL B  45      -9.639  -8.160   5.985  1.00 90.62           C  
ATOM    340  CG2 VAL B  45      -9.609  -5.650   5.891  1.00 90.62           C  
ATOM    341  N   GLY B  46     -12.967  -4.933   7.491  1.00 94.22           N  
ATOM    342  CA  GLY B  46     -13.520  -3.921   8.377  1.00 94.22           C  
ATOM    343  C   GLY B  46     -12.990  -2.527   8.096  1.00 94.22           C  
ATOM    344  O   GLY B  46     -13.264  -1.590   8.848  1.00 94.22           O  
ATOM    345  N   GLN B  47     -12.270  -2.335   7.055  1.00 96.45           N  
ATOM    346  CA  GLN B  47     -11.587  -1.076   6.780  1.00 96.45           C  
ATOM    347  C   GLN B  47     -12.582   0.022   6.416  1.00 96.45           C  
ATOM    348  CB  GLN B  47     -10.566  -1.253   5.654  1.00 96.45           C  
ATOM    349  O   GLN B  47     -12.228   1.203   6.386  1.00 96.45           O  
ATOM    350  CG  GLN B  47     -11.183  -1.660   4.323  1.00 96.45           C  
ATOM    351  CD  GLN B  47     -11.143  -3.158   4.091  1.00 96.45           C  
ATOM    352  NE2 GLN B  47     -10.734  -3.562   2.893  1.00 96.45           N  
ATOM    353  OE1 GLN B  47     -11.476  -3.947   4.981  1.00 96.45           O  
ATOM    354  N   LEU B  48     -13.854  -0.300   6.225  1.00 97.70           N  
ATOM    355  CA  LEU B  48     -14.869   0.698   5.910  1.00 97.70           C  
ATOM    356  C   LEU B  48     -15.549   1.202   7.179  1.00 97.70           C  
ATOM    357  CB  LEU B  48     -15.914   0.117   4.954  1.00 97.70           C  
ATOM    358  O   LEU B  48     -16.226   2.233   7.158  1.00 97.70           O  
ATOM    359  CG  LEU B  48     -15.409  -0.309   3.575  1.00 97.70           C  
ATOM    360  CD1 LEU B  48     -16.567  -0.808   2.717  1.00 97.70           C  
ATOM    361  CD2 LEU B  48     -14.687   0.846   2.889  1.00 97.70           C  
ATOM    362  N   GLY B  49     -15.437   0.462   8.257  1.00 98.28           N  
ATOM    363  CA  GLY B  49     -16.033   0.842   9.528  1.00 98.28           C  
ATOM    364  C   GLY B  49     -17.548   0.768   9.522  1.00 98.28           C  
ATOM    365  O   GLY B  49     -18.213   1.494  10.264  1.00 98.28           O  
ATOM    366  N   LEU B  50     -18.129  -0.061   8.662  1.00 97.30           N  
ATOM    367  CA  LEU B  50     -19.574  -0.095   8.465  1.00 97.30           C  
ATOM    368  C   LEU B  50     -20.173  -1.371   9.049  1.00 97.30           C  
ATOM    369  CB  LEU B  50     -19.915   0.008   6.976  1.00 97.30           C  
ATOM    370  O   LEU B  50     -21.312  -1.726   8.738  1.00 97.30           O  
ATOM    371  CG  LEU B  50     -19.505   1.304   6.275  1.00 97.30           C  
ATOM    372  CD1 LEU B  50     -19.744   1.191   4.773  1.00 97.30           C  
ATOM    373  CD2 LEU B  50     -20.266   2.490   6.855  1.00 97.30           C  
ATOM    374  N   GLY B  51     -19.388  -2.113   9.774  1.00 94.44           N  
ATOM    375  CA  GLY B  51     -19.891  -3.310  10.427  1.00 94.44           C  
ATOM    376  C   GLY B  51     -19.488  -4.590   9.719  1.00 94.44           C  
ATOM    377  O   GLY B  51     -18.935  -4.549   8.618  1.00 94.44           O  
ATOM    378  N   GLU B  52     -19.791  -5.723  10.274  1.00 88.41           N  
ATOM    379  CA  GLU B  52     -19.328  -7.045   9.861  1.00 88.41           C  
ATOM    380  C   GLU B  52     -20.043  -7.510   8.596  1.00 88.41           C  
ATOM    381  CB  GLU B  52     -19.534  -8.063  10.987  1.00 88.41           C  
ATOM    382  O   GLU B  52     -19.535  -8.365   7.868  1.00 88.41           O  
ATOM    383  CG  GLU B  52     -18.645  -7.827  12.199  1.00 88.41           C  
ATOM    384  CD  GLU B  52     -18.833  -8.868  13.291  1.00 88.41           C  
ATOM    385  OE1 GLU B  52     -18.011  -9.808  13.382  1.00 88.41           O  
ATOM    386  OE2 GLU B  52     -19.810  -8.743  14.063  1.00 88.41           O  
ATOM    387  N   ASN B  53     -21.170  -6.923   8.314  1.00 86.73           N  
ATOM    388  CA  ASN B  53     -21.990  -7.441   7.224  1.00 86.73           C  
ATOM    389  C   ASN B  53     -21.759  -6.663   5.931  1.00 86.73           C  
ATOM    390  CB  ASN B  53     -23.471  -7.411   7.605  1.00 86.73           C  
ATOM    391  O   ASN B  53     -22.335  -6.992   4.893  1.00 86.73           O  
ATOM    392  CG  ASN B  53     -23.794  -8.330   8.766  1.00 86.73           C  
ATOM    393  ND2 ASN B  53     -24.674  -7.879   9.652  1.00 86.73           N  
ATOM    394  OD1 ASN B  53     -23.256  -9.436   8.867  1.00 86.73           O  
ATOM    395  N   VAL B  54     -20.924  -5.637   6.003  1.00 89.83           N  
ATOM    396  CA  VAL B  54     -20.639  -4.853   4.806  1.00 89.83           C  
ATOM    397  C   VAL B  54     -19.252  -5.207   4.274  1.00 89.83           C  
ATOM    398  CB  VAL B  54     -20.732  -3.336   5.085  1.00 89.83           C  
ATOM    399  O   VAL B  54     -18.240  -4.761   4.819  1.00 89.83           O  
ATOM    400  CG1 VAL B  54     -20.462  -2.535   3.813  1.00 89.83           C  
ATOM    401  CG2 VAL B  54     -22.102  -2.983   5.662  1.00 89.83           C  
ATOM    402  N   MET B  55     -19.141  -5.892   3.177  1.00 87.22           N  
ATOM    403  CA  MET B  55     -17.889  -6.420   2.642  1.00 87.22           C  
ATOM    404  C   MET B  55     -17.332  -5.507   1.555  1.00 87.22           C  
ATOM    405  CB  MET B  55     -18.094  -7.830   2.086  1.00 87.22           C  
ATOM    406  O   MET B  55     -16.147  -5.578   1.225  1.00 87.22           O  
ATOM    407  CG  MET B  55     -18.537  -8.843   3.129  1.00 87.22           C  
ATOM    408  SD  MET B  55     -17.320  -9.028   4.490  1.00 87.22           S  
ATOM    409  CE  MET B  55     -16.008  -9.935   3.624  1.00 87.22           C  
ATOM    410  N   GLU B  56     -18.180  -4.646   0.973  1.00 90.76           N  
ATOM    411  CA  GLU B  56     -17.777  -3.687  -0.051  1.00 90.76           C  
ATOM    412  C   GLU B  56     -18.816  -2.581  -0.212  1.00 90.76           C  
ATOM    413  CB  GLU B  56     -17.550  -4.394  -1.390  1.00 90.76           C  
ATOM    414  O   GLU B  56     -19.991  -2.774   0.110  1.00 90.76           O  
ATOM    415  CG  GLU B  56     -18.812  -5.002  -1.986  1.00 90.76           C  
ATOM    416  CD  GLU B  56     -18.553  -5.792  -3.259  1.00 90.76           C  
ATOM    417  OE1 GLU B  56     -19.519  -6.076  -4.004  1.00 90.76           O  
ATOM    418  OE2 GLU B  56     -17.376  -6.129  -3.515  1.00 90.76           O  
ATOM    419  N   ARG B  57     -18.406  -1.481  -0.698  1.00 92.96           N  
ATOM    420  CA  ARG B  57     -19.263  -0.343  -1.017  1.00 92.96           C  
ATOM    421  C   ARG B  57     -18.835   0.315  -2.325  1.00 92.96           C  
ATOM    422  CB  ARG B  57     -19.239   0.683   0.118  1.00 92.96           C  
ATOM    423  O   ARG B  57     -17.697   0.772  -2.452  1.00 92.96           O  
ATOM    424  CG  ARG B  57     -20.123   0.315   1.299  1.00 92.96           C  
ATOM    425  CD  ARG B  57     -21.599   0.326   0.925  1.00 92.96           C  
ATOM    426  NE  ARG B  57     -22.116   1.687   0.813  1.00 92.96           N  
ATOM    427  NH1 ARG B  57     -23.961   1.103  -0.450  1.00 92.96           N  
ATOM    428  NH2 ARG B  57     -23.605   3.294   0.123  1.00 92.96           N  
ATOM    429  CZ  ARG B  57     -23.226   2.025   0.162  1.00 92.96           C  
ATOM    430  N   LYS B  58     -19.771   0.434  -3.232  1.00 93.46           N  
ATOM    431  CA  LYS B  58     -19.467   1.005  -4.541  1.00 93.46           C  
ATOM    432  C   LYS B  58     -19.526   2.529  -4.503  1.00 93.46           C  
ATOM    433  CB  LYS B  58     -20.434   0.470  -5.598  1.00 93.46           C  
ATOM    434  O   LYS B  58     -18.949   3.200  -5.362  1.00 93.46           O  
ATOM    435  CG  LYS B  58     -20.349  -1.035  -5.810  1.00 93.46           C  
ATOM    436  CD  LYS B  58     -21.359  -1.511  -6.846  1.00 93.46           C  
ATOM    437  CE  LYS B  58     -21.310  -3.023  -7.021  1.00 93.46           C  
ATOM    438  NZ  LYS B  58     -22.301  -3.495  -8.034  1.00 93.46           N  
ATOM    439  N   LYS B  59     -20.287   3.027  -3.595  1.00 95.35           N  
ATOM    440  CA  LYS B  59     -20.435   4.465  -3.390  1.00 95.35           C  
ATOM    441  C   LYS B  59     -20.163   4.843  -1.937  1.00 95.35           C  
ATOM    442  CB  LYS B  59     -21.836   4.923  -3.797  1.00 95.35           C  
ATOM    443  O   LYS B  59     -20.226   3.994  -1.046  1.00 95.35           O  
ATOM    444  CG  LYS B  59     -22.140   4.745  -5.277  1.00 95.35           C  
ATOM    445  CD  LYS B  59     -23.504   5.318  -5.640  1.00 95.35           C  
ATOM    446  CE  LYS B  59     -23.796   5.169  -7.127  1.00 95.35           C  
ATOM    447  NZ  LYS B  59     -25.154   5.680  -7.479  1.00 95.35           N  
ATOM    448  N   PRO B  60     -19.881   6.130  -1.707  1.00 96.75           N  
ATOM    449  CA  PRO B  60     -19.531   6.559  -0.351  1.00 96.75           C  
ATOM    450  C   PRO B  60     -20.659   6.325   0.652  1.00 96.75           C  
ATOM    451  CB  PRO B  60     -19.248   8.054  -0.516  1.00 96.75           C  
ATOM    452  O   PRO B  60     -21.815   6.652   0.373  1.00 96.75           O  
ATOM    453  CG  PRO B  60     -18.823   8.208  -1.941  1.00 96.75           C  
ATOM    454  CD  PRO B  60     -19.623   7.255  -2.782  1.00 96.75           C  
ATOM    455  N   ALA B  61     -20.303   5.811   1.774  1.00 97.24           N  
ATOM    456  CA  ALA B  61     -21.248   5.530   2.852  1.00 97.24           C  
ATOM    457  C   ALA B  61     -20.801   6.184   4.157  1.00 97.24           C  
ATOM    458  CB  ALA B  61     -21.407   4.024   3.042  1.00 97.24           C  
ATOM    459  O   ALA B  61     -19.605   6.244   4.450  1.00 97.24           O  
ATOM    460  N   LEU B  62     -21.760   6.622   4.925  1.00 97.97           N  
ATOM    461  CA  LEU B  62     -21.515   7.337   6.173  1.00 97.97           C  
ATOM    462  C   LEU B  62     -21.043   6.381   7.263  1.00 97.97           C  
ATOM    463  CB  LEU B  62     -22.780   8.067   6.630  1.00 97.97           C  
ATOM    464  O   LEU B  62     -21.644   5.324   7.470  1.00 97.97           O  
ATOM    465  CG  LEU B  62     -22.658   8.900   7.907  1.00 97.97           C  
ATOM    466  CD1 LEU B  62     -21.744  10.098   7.674  1.00 97.97           C  
ATOM    467  CD2 LEU B  62     -24.034   9.355   8.383  1.00 97.97           C  
ATOM    468  N   VAL B  63     -19.978   6.702   7.924  1.00 98.51           N  
ATOM    469  CA  VAL B  63     -19.457   5.961   9.067  1.00 98.51           C  
ATOM    470  C   VAL B  63     -19.913   6.624  10.365  1.00 98.51           C  
ATOM    471  CB  VAL B  63     -17.915   5.870   9.029  1.00 98.51           C  
ATOM    472  O   VAL B  63     -19.762   7.836  10.536  1.00 98.51           O  
ATOM    473  CG1 VAL B  63     -17.395   5.020  10.187  1.00 98.51           C  
ATOM    474  CG2 VAL B  63     -17.448   5.298   7.692  1.00 98.51           C  
ATOM    475  N   SER B  64     -20.367   5.862  11.242  1.00 97.87           N  
ATOM    476  CA  SER B  64     -20.863   6.396  12.507  1.00 97.87           C  
ATOM    477  C   SER B  64     -19.743   6.516  13.534  1.00 97.87           C  
ATOM    478  CB  SER B  64     -21.981   5.511  13.060  1.00 97.87           C  
ATOM    479  O   SER B  64     -19.274   5.509  14.070  1.00 97.87           O  
ATOM    480  OG  SER B  64     -22.576   6.106  14.200  1.00 97.87           O  
ATOM    481  N   ILE B  65     -19.367   7.749  13.815  1.00 97.83           N  
ATOM    482  CA  ILE B  65     -18.380   8.083  14.836  1.00 97.83           C  
ATOM    483  C   ILE B  65     -18.995   9.038  15.856  1.00 97.83           C  
ATOM    484  CB  ILE B  65     -17.112   8.709  14.213  1.00 97.83           C  
ATOM    485  O   ILE B  65     -19.703   9.979  15.487  1.00 97.83           O  
ATOM    486  CG1 ILE B  65     -16.481   7.744  13.202  1.00 97.83           C  
ATOM    487  CG2 ILE B  65     -16.107   9.093  15.303  1.00 97.83           C  
ATOM    488  CD1 ILE B  65     -15.291   8.325  12.451  1.00 97.83           C  
ATOM    489  N   PRO B  66     -18.756   8.838  17.148  1.00 96.04           N  
ATOM    490  CA  PRO B  66     -19.433   9.558  18.229  1.00 96.04           C  
ATOM    491  C   PRO B  66     -19.139  11.056  18.215  1.00 96.04           C  
ATOM    492  CB  PRO B  66     -18.873   8.902  19.494  1.00 96.04           C  
ATOM    493  O   PRO B  66     -19.847  11.834  18.860  1.00 96.04           O  
ATOM    494  CG  PRO B  66     -18.321   7.592  19.033  1.00 96.04           C  
ATOM    495  CD  PRO B  66     -17.938   7.718  17.586  1.00 96.04           C  
ATOM    496  N   GLU B  67     -18.170  11.498  17.522  1.00 95.55           N  
ATOM    497  CA  GLU B  67     -17.776  12.903  17.474  1.00 95.55           C  
ATOM    498  C   GLU B  67     -17.435  13.332  16.050  1.00 95.55           C  
ATOM    499  CB  GLU B  67     -16.586  13.161  18.401  1.00 95.55           C  
ATOM    500  O   GLU B  67     -17.140  12.492  15.197  1.00 95.55           O  
ATOM    501  CG  GLU B  67     -16.881  12.895  19.870  1.00 95.55           C  
ATOM    502  CD  GLU B  67     -15.713  13.223  20.785  1.00 95.55           C  
ATOM    503  OE1 GLU B  67     -15.280  12.338  21.558  1.00 95.55           O  
ATOM    504  OE2 GLU B  67     -15.227  14.375  20.731  1.00 95.55           O  
ATOM    505  N   ASP B  68     -17.510  14.681  15.811  1.00 97.62           N  
ATOM    506  CA  ASP B  68     -17.054  15.202  14.526  1.00 97.62           C  
ATOM    507  C   ASP B  68     -15.565  14.933  14.322  1.00 97.62           C  
ATOM    508  CB  ASP B  68     -17.336  16.702  14.424  1.00 97.62           C  
ATOM    509  O   ASP B  68     -14.791  14.934  15.282  1.00 97.62           O  
ATOM    510  CG  ASP B  68     -18.807  17.016  14.211  1.00 97.62           C  
ATOM    511  OD1 ASP B  68     -19.567  16.118  13.788  1.00 97.62           O  
ATOM    512  OD2 ASP B  68     -19.208  18.172  14.465  1.00 97.62           O  
ATOM    513  N   VAL B  69     -15.216  14.729  13.123  1.00 98.74           N  
ATOM    514  CA  VAL B  69     -13.859  14.332  12.764  1.00 98.74           C  
ATOM    515  C   VAL B  69     -13.167  15.472  12.019  1.00 98.74           C  
ATOM    516  CB  VAL B  69     -13.851  13.050  11.903  1.00 98.74           C  
ATOM    517  O   VAL B  69     -13.797  16.176  11.227  1.00 98.74           O  
ATOM    518  CG1 VAL B  69     -12.450  12.772  11.361  1.00 98.74           C  
ATOM    519  CG2 VAL B  69     -14.359  11.859  12.714  1.00 98.74           C  
ATOM    520  N   VAL B  70     -11.902  15.714  12.305  1.00 98.76           N  
ATOM    521  CA  VAL B  70     -11.185  16.802  11.646  1.00 98.76           C  
ATOM    522  C   VAL B  70     -10.159  16.228  10.671  1.00 98.76           C  
ATOM    523  CB  VAL B  70     -10.490  17.726  12.670  1.00 98.76           C  
ATOM    524  O   VAL B  70      -9.635  16.948   9.818  1.00 98.76           O  
ATOM    525  CG1 VAL B  70     -11.522  18.446  13.536  1.00 98.76           C  
ATOM    526  CG2 VAL B  70      -9.524  16.924  13.541  1.00 98.76           C  
ATOM    527  N   GLN B  71      -9.809  14.931  10.784  1.00 98.81           N  
ATOM    528  CA  GLN B  71      -8.893  14.250   9.875  1.00 98.81           C  
ATOM    529  C   GLN B  71      -9.227  12.764   9.768  1.00 98.81           C  
ATOM    530  CB  GLN B  71      -7.446  14.431  10.334  1.00 98.81           C  
ATOM    531  O   GLN B  71      -9.567  12.126  10.766  1.00 98.81           O  
ATOM    532  CG  GLN B  71      -6.415  13.922   9.335  1.00 98.81           C  
ATOM    533  CD  GLN B  71      -4.989  14.090   9.825  1.00 98.81           C  
ATOM    534  NE2 GLN B  71      -4.030  13.948   8.918  1.00 98.81           N  
ATOM    535  OE1 GLN B  71      -4.753  14.346  11.010  1.00 98.81           O  
ATOM    536  N   ALA B  72      -9.197  12.220   8.565  1.00 98.85           N  
ATOM    537  CA  ALA B  72      -9.397  10.797   8.302  1.00 98.85           C  
ATOM    538  C   ALA B  72      -8.356  10.269   7.319  1.00 98.85           C  
ATOM    539  CB  ALA B  72     -10.805  10.548   7.766  1.00 98.85           C  
ATOM    540  O   ALA B  72      -8.163  10.841   6.244  1.00 98.85           O  
ATOM    541  N   GLU B  73      -7.672   9.167   7.687  1.00 98.75           N  
ATOM    542  CA  GLU B  73      -6.598   8.616   6.865  1.00 98.75           C  
ATOM    543  C   GLU B  73      -6.785   7.117   6.646  1.00 98.75           C  
ATOM    544  CB  GLU B  73      -5.236   8.888   7.508  1.00 98.75           C  
ATOM    545  O   GLU B  73      -7.093   6.381   7.586  1.00 98.75           O  
ATOM    546  CG  GLU B  73      -4.907  10.367   7.650  1.00 98.75           C  
ATOM    547  CD  GLU B  73      -4.623  11.048   6.321  1.00 98.75           C  
ATOM    548  OE1 GLU B  73      -4.651  12.299   6.262  1.00 98.75           O  
ATOM    549  OE2 GLU B  73      -4.371  10.326   5.331  1.00 98.75           O  
ATOM    550  N   ALA B  74      -6.626   6.719   5.422  1.00 98.60           N  
ATOM    551  CA  ALA B  74      -6.695   5.301   5.079  1.00 98.60           C  
ATOM    552  C   ALA B  74      -5.305   4.671   5.067  1.00 98.60           C  
ATOM    553  CB  ALA B  74      -7.372   5.113   3.724  1.00 98.60           C  
ATOM    554  O   ALA B  74      -4.391   5.181   4.415  1.00 98.60           O  
ATOM    555  N   GLY B  75      -5.116   3.640   5.808  1.00 97.49           N  
ATOM    556  CA  GLY B  75      -3.921   2.817   5.714  1.00 97.49           C  
ATOM    557  C   GLY B  75      -4.051   1.690   4.707  1.00 97.49           C  
ATOM    558  O   GLY B  75      -4.818   1.792   3.748  1.00 97.49           O  
ATOM    559  N   GLY B  76      -3.247   0.667   4.859  1.00 95.11           N  
ATOM    560  CA  GLY B  76      -3.333  -0.464   3.948  1.00 95.11           C  
ATOM    561  C   GLY B  76      -4.670  -1.178   4.008  1.00 95.11           C  
ATOM    562  O   GLY B  76      -5.303  -1.408   2.975  1.00 95.11           O  
ATOM    563  N   MET B  77      -5.167  -1.469   5.176  1.00 95.33           N  
ATOM    564  CA  MET B  77      -6.433  -2.170   5.365  1.00 95.33           C  
ATOM    565  C   MET B  77      -7.143  -1.682   6.623  1.00 95.33           C  
ATOM    566  CB  MET B  77      -6.205  -3.680   5.446  1.00 95.33           C  
ATOM    567  O   MET B  77      -7.873  -2.441   7.263  1.00 95.33           O  
ATOM    568  CG  MET B  77      -5.688  -4.292   4.154  1.00 95.33           C  
ATOM    569  SD  MET B  77      -5.523  -6.117   4.257  1.00 95.33           S  
ATOM    570  CE  MET B  77      -4.043  -6.246   5.299  1.00 95.33           C  
ATOM    571  N   HIS B  78      -6.761  -0.425   7.099  1.00 98.28           N  
ATOM    572  CA  HIS B  78      -7.399   0.196   8.255  1.00 98.28           C  
ATOM    573  C   HIS B  78      -7.630   1.685   8.022  1.00 98.28           C  
ATOM    574  CB  HIS B  78      -6.553  -0.014   9.512  1.00 98.28           C  
ATOM    575  O   HIS B  78      -7.078   2.264   7.084  1.00 98.28           O  
ATOM    576  CG  HIS B  78      -5.267   0.750   9.504  1.00 98.28           C  
ATOM    577  CD2 HIS B  78      -4.855   1.802  10.249  1.00 98.28           C  
ATOM    578  ND1 HIS B  78      -4.230   0.453   8.647  1.00 98.28           N  
ATOM    579  CE1 HIS B  78      -3.231   1.292   8.867  1.00 98.28           C  
ATOM    580  NE2 HIS B  78      -3.585   2.121   9.834  1.00 98.28           N  
ATOM    581  N   THR B  79      -8.482   2.246   8.794  1.00 98.85           N  
ATOM    582  CA  THR B  79      -8.781   3.673   8.761  1.00 98.85           C  
ATOM    583  C   THR B  79      -8.606   4.294  10.145  1.00 98.85           C  
ATOM    584  CB  THR B  79     -10.212   3.933   8.256  1.00 98.85           C  
ATOM    585  O   THR B  79      -8.942   3.674  11.156  1.00 98.85           O  
ATOM    586  CG2 THR B  79     -10.543   5.422   8.282  1.00 98.85           C  
ATOM    587  OG1 THR B  79     -10.333   3.451   6.912  1.00 98.85           O  
ATOM    588  N   VAL B  80      -8.018   5.461  10.184  1.00 98.92           N  
ATOM    589  CA  VAL B  80      -7.837   6.188  11.436  1.00 98.92           C  
ATOM    590  C   VAL B  80      -8.450   7.581  11.319  1.00 98.92           C  
ATOM    591  CB  VAL B  80      -6.344   6.293  11.821  1.00 98.92           C  
ATOM    592  O   VAL B  80      -8.306   8.244  10.289  1.00 98.92           O  
ATOM    593  CG1 VAL B  80      -5.556   7.020  10.733  1.00 98.92           C  
ATOM    594  CG2 VAL B  80      -6.189   7.004  13.164  1.00 98.92           C  
ATOM    595  N   CYS B  81      -9.156   8.010  12.329  1.00 98.91           N  
ATOM    596  CA  CYS B  81      -9.852   9.292  12.341  1.00 98.91           C  
ATOM    597  C   CYS B  81      -9.483  10.100  13.580  1.00 98.91           C  
ATOM    598  CB  CYS B  81     -11.365   9.082  12.290  1.00 98.91           C  
ATOM    599  O   CYS B  81      -9.371   9.548  14.676  1.00 98.91           O  
ATOM    600  SG  CYS B  81     -11.920   8.136  10.854  1.00 98.91           S  
ATOM    601  N   LEU B  82      -9.270  11.332  13.417  1.00 98.90           N  
ATOM    602  CA  LEU B  82      -8.994  12.273  14.497  1.00 98.90           C  
ATOM    603  C   LEU B  82     -10.203  13.162  14.767  1.00 98.90           C  
ATOM    604  CB  LEU B  82      -7.776  13.137  14.158  1.00 98.90           C  
ATOM    605  O   LEU B  82     -10.670  13.871  13.872  1.00 98.90           O  
ATOM    606  CG  LEU B  82      -7.432  14.244  15.155  1.00 98.90           C  
ATOM    607  CD1 LEU B  82      -7.106  13.646  16.519  1.00 98.90           C  
ATOM    608  CD2 LEU B  82      -6.267  15.083  14.641  1.00 98.90           C  
ATOM    609  N   SER B  83     -10.680  13.133  15.950  1.00 98.63           N  
ATOM    610  CA  SER B  83     -11.880  13.882  16.311  1.00 98.63           C  
ATOM    611  C   SER B  83     -11.553  15.343  16.601  1.00 98.63           C  
ATOM    612  CB  SER B  83     -12.561  13.252  17.526  1.00 98.63           C  
ATOM    613  O   SER B  83     -10.390  15.694  16.814  1.00 98.63           O  
ATOM    614  OG  SER B  83     -11.816  13.502  18.706  1.00 98.63           O  
ATOM    615  N   LYS B  84     -12.533  16.139  16.628  1.00 97.83           N  
ATOM    616  CA  LYS B  84     -12.398  17.561  16.931  1.00 97.83           C  
ATOM    617  C   LYS B  84     -11.835  17.773  18.333  1.00 97.83           C  
ATOM    618  CB  LYS B  84     -13.746  18.270  16.794  1.00 97.83           C  
ATOM    619  O   LYS B  84     -11.151  18.766  18.589  1.00 97.83           O  
ATOM    620  CG  LYS B  84     -13.687  19.767  17.057  1.00 97.83           C  
ATOM    621  CD  LYS B  84     -15.066  20.406  16.961  1.00 97.83           C  
ATOM    622  CE  LYS B  84     -15.015  21.898  17.264  1.00 97.83           C  
ATOM    623  NZ  LYS B  84     -16.369  22.524  17.197  1.00 97.83           N  
ATOM    624  N   SER B  85     -12.074  16.820  19.305  1.00 97.42           N  
ATOM    625  CA  SER B  85     -11.616  16.927  20.686  1.00 97.42           C  
ATOM    626  C   SER B  85     -10.201  16.380  20.843  1.00 97.42           C  
ATOM    627  CB  SER B  85     -12.566  16.184  21.626  1.00 97.42           C  
ATOM    628  O   SER B  85      -9.659  16.354  21.950  1.00 97.42           O  
ATOM    629  OG  SER B  85     -12.587  14.799  21.328  1.00 97.42           O  
ATOM    630  N   GLY B  86      -9.604  15.857  19.790  1.00 98.07           N  
ATOM    631  CA  GLY B  86      -8.237  15.361  19.833  1.00 98.07           C  
ATOM    632  C   GLY B  86      -8.150  13.878  20.144  1.00 98.07           C  
ATOM    633  O   GLY B  86      -7.098  13.386  20.554  1.00 98.07           O  
ATOM    634  N   GLN B  87      -9.253  13.139  20.042  1.00 98.56           N  
ATOM    635  CA  GLN B  87      -9.277  11.695  20.249  1.00 98.56           C  
ATOM    636  C   GLN B  87      -9.080  10.948  18.932  1.00 98.56           C  
ATOM    637  CB  GLN B  87     -10.590  11.267  20.904  1.00 98.56           C  
ATOM    638  O   GLN B  87      -9.454  11.446  17.868  1.00 98.56           O  
ATOM    639  CG  GLN B  87     -10.859  11.942  22.242  1.00 98.56           C  
ATOM    640  CD  GLN B  87      -9.854  11.550  23.309  1.00 98.56           C  
ATOM    641  NE2 GLN B  87      -9.406  12.527  24.090  1.00 98.56           N  
ATOM    642  OE1 GLN B  87      -9.483  10.378  23.431  1.00 98.56           O  
ATOM    643  N   VAL B  88      -8.554   9.721  19.024  1.00 98.82           N  
ATOM    644  CA  VAL B  88      -8.279   8.919  17.837  1.00 98.82           C  
ATOM    645  C   VAL B  88      -9.224   7.720  17.793  1.00 98.82           C  
ATOM    646  CB  VAL B  88      -6.810   8.442  17.801  1.00 98.82           C  
ATOM    647  O   VAL B  88      -9.409   7.030  18.799  1.00 98.82           O  
ATOM    648  CG1 VAL B  88      -6.553   7.576  16.569  1.00 98.82           C  
ATOM    649  CG2 VAL B  88      -5.861   9.638  17.825  1.00 98.82           C  
ATOM    650  N   TYR B  89      -9.863   7.541  16.661  1.00 98.86           N  
ATOM    651  CA  TYR B  89     -10.694   6.375  16.383  1.00 98.86           C  
ATOM    652  C   TYR B  89     -10.124   5.562  15.227  1.00 98.86           C  
ATOM    653  CB  TYR B  89     -12.130   6.802  16.063  1.00 98.86           C  
ATOM    654  O   TYR B  89      -9.602   6.125  14.262  1.00 98.86           O  
ATOM    655  CG  TYR B  89     -12.821   7.509  17.204  1.00 98.86           C  
ATOM    656  CD1 TYR B  89     -13.643   6.811  18.086  1.00 98.86           C  
ATOM    657  CD2 TYR B  89     -12.655   8.875  17.401  1.00 98.86           C  
ATOM    658  CE1 TYR B  89     -14.284   7.458  19.137  1.00 98.86           C  
ATOM    659  CE2 TYR B  89     -13.291   9.533  18.449  1.00 98.86           C  
ATOM    660  OH  TYR B  89     -14.734   9.463  20.350  1.00 98.86           O  
ATOM    661  CZ  TYR B  89     -14.102   8.817  19.311  1.00 98.86           C  
ATOM    662  N   SER B  90     -10.178   4.220  15.364  1.00 98.89           N  
ATOM    663  CA  SER B  90      -9.630   3.382  14.302  1.00 98.89           C  
ATOM    664  C   SER B  90     -10.522   2.173  14.036  1.00 98.89           C  
ATOM    665  CB  SER B  90      -8.219   2.915  14.662  1.00 98.89           C  
ATOM    666  O   SER B  90     -11.294   1.762  14.905  1.00 98.89           O  
ATOM    667  OG  SER B  90      -8.237   2.111  15.830  1.00 98.89           O  
ATOM    668  N   PHE B  91     -10.475   1.680  12.833  1.00 98.78           N  
ATOM    669  CA  PHE B  91     -11.201   0.476  12.449  1.00 98.78           C  
ATOM    670  C   PHE B  91     -10.552  -0.186  11.240  1.00 98.78           C  
ATOM    671  CB  PHE B  91     -12.666   0.804  12.144  1.00 98.78           C  
ATOM    672  O   PHE B  91      -9.822   0.463  10.488  1.00 98.78           O  
ATOM    673  CG  PHE B  91     -12.847   2.002  11.252  1.00 98.78           C  
ATOM    674  CD1 PHE B  91     -12.887   3.284  11.787  1.00 98.78           C  
ATOM    675  CD2 PHE B  91     -12.978   1.846   9.879  1.00 98.78           C  
ATOM    676  CE1 PHE B  91     -13.054   4.395  10.964  1.00 98.78           C  
ATOM    677  CE2 PHE B  91     -13.145   2.952   9.050  1.00 98.78           C  
ATOM    678  CZ  PHE B  91     -13.184   4.225   9.594  1.00 98.78           C  
ATOM    679  N   GLY B  92     -10.758  -1.510  11.111  1.00 97.15           N  
ATOM    680  CA  GLY B  92     -10.147  -2.265  10.028  1.00 97.15           C  
ATOM    681  C   GLY B  92      -9.277  -3.408  10.515  1.00 97.15           C  
ATOM    682  O   GLY B  92      -9.501  -3.946  11.601  1.00 97.15           O  
ATOM    683  N   CYS B  93      -8.318  -3.799   9.732  1.00 95.16           N  
ATOM    684  CA  CYS B  93      -7.447  -4.926  10.047  1.00 95.16           C  
ATOM    685  C   CYS B  93      -6.484  -4.573  11.173  1.00 95.16           C  
ATOM    686  CB  CYS B  93      -6.662  -5.360   8.809  1.00 95.16           C  
ATOM    687  O   CYS B  93      -5.805  -3.546  11.116  1.00 95.16           O  
ATOM    688  SG  CYS B  93      -5.639  -6.824   9.073  1.00 95.16           S  
ATOM    689  N   ASN B  94      -6.418  -5.461  12.175  1.00 95.35           N  
ATOM    690  CA  ASN B  94      -5.588  -5.190  13.344  1.00 95.35           C  
ATOM    691  C   ASN B  94      -4.562  -6.297  13.572  1.00 95.35           C  
ATOM    692  CB  ASN B  94      -6.458  -5.009  14.590  1.00 95.35           C  
ATOM    693  O   ASN B  94      -4.050  -6.456  14.681  1.00 95.35           O  
ATOM    694  CG  ASN B  94      -5.748  -4.249  15.693  1.00 95.35           C  
ATOM    695  ND2 ASN B  94      -6.113  -4.532  16.938  1.00 95.35           N  
ATOM    696  OD1 ASN B  94      -4.879  -3.415  15.428  1.00 95.35           O  
ATOM    697  N   ASP B  95      -4.249  -7.087  12.570  1.00 90.23           N  
ATOM    698  CA  ASP B  95      -3.340  -8.225  12.673  1.00 90.23           C  
ATOM    699  C   ASP B  95      -1.974  -7.791  13.197  1.00 90.23           C  
ATOM    700  CB  ASP B  95      -3.188  -8.914  11.315  1.00 90.23           C  
ATOM    701  O   ASP B  95      -1.357  -8.497  13.998  1.00 90.23           O  
ATOM    702  CG  ASP B  95      -4.456  -9.616  10.861  1.00 90.23           C  
ATOM    703  OD1 ASP B  95      -5.418  -9.710  11.653  1.00 90.23           O  
ATOM    704  OD2 ASP B  95      -4.492 -10.081   9.701  1.00 90.23           O  
ATOM    705  N   GLU B  96      -1.558  -6.570  12.807  1.00 92.74           N  
ATOM    706  CA  GLU B  96      -0.230  -6.085  13.172  1.00 92.74           C  
ATOM    707  C   GLU B  96      -0.317  -4.942  14.180  1.00 92.74           C  
ATOM    708  CB  GLU B  96       0.537  -5.630  11.927  1.00 92.74           C  
ATOM    709  O   GLU B  96       0.667  -4.239  14.415  1.00 92.74           O  
ATOM    710  CG  GLU B  96       0.724  -6.725  10.886  1.00 92.74           C  
ATOM    711  CD  GLU B  96       1.628  -7.853  11.357  1.00 92.74           C  
ATOM    712  OE1 GLU B  96       1.552  -8.968  10.793  1.00 92.74           O  
ATOM    713  OE2 GLU B  96       2.418  -7.620  12.299  1.00 92.74           O  
ATOM    714  N   GLY B  97      -1.534  -4.680  14.612  1.00 96.70           N  
ATOM    715  CA  GLY B  97      -1.729  -3.704  15.673  1.00 96.70           C  
ATOM    716  C   GLY B  97      -1.987  -2.302  15.155  1.00 96.70           C  
ATOM    717  O   GLY B  97      -1.773  -1.321  15.870  1.00 96.70           O  
ATOM    718  N   ALA B  98      -2.353  -2.206  13.905  1.00 98.09           N  
ATOM    719  CA  ALA B  98      -2.488  -0.904  13.258  1.00 98.09           C  
ATOM    720  C   ALA B  98      -3.616  -0.093  13.891  1.00 98.09           C  
ATOM    721  CB  ALA B  98      -2.735  -1.075  11.762  1.00 98.09           C  
ATOM    722  O   ALA B  98      -3.691   1.125  13.709  1.00 98.09           O  
ATOM    723  N   LEU B  99      -4.499  -0.721  14.604  1.00 98.76           N  
ATOM    724  CA  LEU B  99      -5.652  -0.024  15.166  1.00 98.76           C  
ATOM    725  C   LEU B  99      -5.315   0.572  16.529  1.00 98.76           C  
ATOM    726  CB  LEU B  99      -6.844  -0.976  15.292  1.00 98.76           C  
ATOM    727  O   LEU B  99      -6.024   1.455  17.017  1.00 98.76           O  
ATOM    728  CG  LEU B  99      -7.380  -1.568  13.988  1.00 98.76           C  
ATOM    729  CD1 LEU B  99      -8.669  -2.341  14.247  1.00 98.76           C  
ATOM    730  CD2 LEU B  99      -7.608  -0.469  12.956  1.00 98.76           C  
ATOM    731  N   GLY B 100      -4.279   0.037  17.221  1.00 98.71           N  
ATOM    732  CA  GLY B 100      -3.797   0.579  18.481  1.00 98.71           C  
ATOM    733  C   GLY B 100      -4.770   0.376  19.628  1.00 98.71           C  
ATOM    734  O   GLY B 100      -4.764   1.139  20.596  1.00 98.71           O  
ATOM    735  N   ARG B 101      -5.622  -0.567  19.485  1.00 98.63           N  
ATOM    736  CA  ARG B 101      -6.623  -0.843  20.510  1.00 98.63           C  
ATOM    737  C   ARG B 101      -6.990  -2.323  20.533  1.00 98.63           C  
ATOM    738  CB  ARG B 101      -7.877   0.004  20.280  1.00 98.63           C  
ATOM    739  O   ARG B 101      -6.675  -3.061  19.597  1.00 98.63           O  
ATOM    740  CG  ARG B 101      -8.613  -0.324  18.991  1.00 98.63           C  
ATOM    741  CD  ARG B 101      -9.878   0.509  18.836  1.00 98.63           C  
ATOM    742  NE  ARG B 101     -10.577   0.201  17.592  1.00 98.63           N  
ATOM    743  NH1 ARG B 101     -11.735  -1.606  18.447  1.00 98.63           N  
ATOM    744  NH2 ARG B 101     -12.023  -0.986  16.259  1.00 98.63           N  
ATOM    745  CZ  ARG B 101     -11.443  -0.796  17.435  1.00 98.63           C  
ATOM    746  N   ASP B 102      -7.667  -2.682  21.575  1.00 97.73           N  
ATOM    747  CA  ASP B 102      -8.082  -4.072  21.743  1.00 97.73           C  
ATOM    748  C   ASP B 102      -9.228  -4.420  20.796  1.00 97.73           C  
ATOM    749  CB  ASP B 102      -8.497  -4.337  23.191  1.00 97.73           C  
ATOM    750  O   ASP B 102     -10.235  -3.711  20.745  1.00 97.73           O  
ATOM    751  CG  ASP B 102      -8.874  -5.786  23.444  1.00 97.73           C  
ATOM    752  OD1 ASP B 102      -8.317  -6.686  22.779  1.00 97.73           O  
ATOM    753  OD2 ASP B 102      -9.737  -6.030  24.315  1.00 97.73           O  
ATOM    754  N   THR B 103      -9.026  -5.462  20.082  1.00 96.70           N  
ATOM    755  CA  THR B 103     -10.078  -5.927  19.185  1.00 96.70           C  
ATOM    756  C   THR B 103     -10.345  -7.415  19.389  1.00 96.70           C  
ATOM    757  CB  THR B 103      -9.712  -5.666  17.712  1.00 96.70           C  
ATOM    758  O   THR B 103     -10.593  -8.145  18.427  1.00 96.70           O  
ATOM    759  CG2 THR B 103      -9.676  -4.171  17.410  1.00 96.70           C  
ATOM    760  OG1 THR B 103      -8.423  -6.229  17.439  1.00 96.70           O  
ATOM    761  N   SER B 104     -10.205  -7.922  20.541  1.00 94.42           N  
ATOM    762  CA  SER B 104     -10.394  -9.330  20.871  1.00 94.42           C  
ATOM    763  C   SER B 104     -11.858  -9.737  20.739  1.00 94.42           C  
ATOM    764  CB  SER B 104      -9.903  -9.620  22.290  1.00 94.42           C  
ATOM    765  O   SER B 104     -12.162 -10.900  20.463  1.00 94.42           O  
ATOM    766  OG  SER B 104     -10.571  -8.798  23.232  1.00 94.42           O  
ATOM    767  N   VAL B 105     -12.712  -8.759  20.917  1.00 94.15           N  
ATOM    768  CA  VAL B 105     -14.133  -9.041  20.741  1.00 94.15           C  
ATOM    769  C   VAL B 105     -14.456  -9.159  19.253  1.00 94.15           C  
ATOM    770  CB  VAL B 105     -15.012  -7.950  21.392  1.00 94.15           C  
ATOM    771  O   VAL B 105     -14.117  -8.272  18.465  1.00 94.15           O  
ATOM    772  CG1 VAL B 105     -16.491  -8.211  21.113  1.00 94.15           C  
ATOM    773  CG2 VAL B 105     -14.752  -7.884  22.896  1.00 94.15           C  
ATOM    774  N   GLU B 106     -15.072 -10.194  18.872  1.00 88.53           N  
ATOM    775  CA  GLU B 106     -15.385 -10.462  17.471  1.00 88.53           C  
ATOM    776  C   GLU B 106     -16.171  -9.309  16.852  1.00 88.53           C  
ATOM    777  CB  GLU B 106     -16.172 -11.768  17.336  1.00 88.53           C  
ATOM    778  O   GLU B 106     -17.178  -8.868  17.408  1.00 88.53           O  
ATOM    779  CG  GLU B 106     -16.303 -12.261  15.902  1.00 88.53           C  
ATOM    780  CD  GLU B 106     -16.937 -13.639  15.798  1.00 88.53           C  
ATOM    781  OE1 GLU B 106     -17.029 -14.181  14.673  1.00 88.53           O  
ATOM    782  OE2 GLU B 106     -17.345 -14.181  16.849  1.00 88.53           O  
ATOM    783  N   GLY B 107     -15.686  -8.760  15.798  1.00 91.74           N  
ATOM    784  CA  GLY B 107     -16.382  -7.723  15.053  1.00 91.74           C  
ATOM    785  C   GLY B 107     -16.006  -6.320  15.490  1.00 91.74           C  
ATOM    786  O   GLY B 107     -16.378  -5.341  14.839  1.00 91.74           O  
ATOM    787  N   SER B 108     -15.267  -6.278  16.600  1.00 96.59           N  
ATOM    788  CA  SER B 108     -14.932  -4.967  17.147  1.00 96.59           C  
ATOM    789  C   SER B 108     -14.038  -4.182  16.193  1.00 96.59           C  
ATOM    790  CB  SER B 108     -14.241  -5.112  18.504  1.00 96.59           C  
ATOM    791  O   SER B 108     -14.036  -2.949  16.209  1.00 96.59           O  
ATOM    792  OG  SER B 108     -13.030  -5.837  18.376  1.00 96.59           O  
ATOM    793  N   GLU B 109     -13.285  -4.857  15.364  1.00 96.69           N  
ATOM    794  CA  GLU B 109     -12.389  -4.196  14.420  1.00 96.69           C  
ATOM    795  C   GLU B 109     -13.160  -3.632  13.230  1.00 96.69           C  
ATOM    796  CB  GLU B 109     -11.308  -5.166  13.935  1.00 96.69           C  
ATOM    797  O   GLU B 109     -12.617  -2.850  12.446  1.00 96.69           O  
ATOM    798  CG  GLU B 109     -11.846  -6.316  13.097  1.00 96.69           C  
ATOM    799  CD  GLU B 109     -12.228  -7.534  13.923  1.00 96.69           C  
ATOM    800  OE1 GLU B 109     -12.223  -8.662  13.380  1.00 96.69           O  
ATOM    801  OE2 GLU B 109     -12.535  -7.358  15.123  1.00 96.69           O  
ATOM    802  N   MET B 110     -14.442  -3.997  13.100  1.00 96.73           N  
ATOM    803  CA  MET B 110     -15.242  -3.651  11.928  1.00 96.73           C  
ATOM    804  C   MET B 110     -16.014  -2.356  12.160  1.00 96.73           C  
ATOM    805  CB  MET B 110     -16.211  -4.783  11.584  1.00 96.73           C  
ATOM    806  O   MET B 110     -16.731  -1.888  11.273  1.00 96.73           O  
ATOM    807  CG  MET B 110     -15.529  -6.119  11.337  1.00 96.73           C  
ATOM    808  SD  MET B 110     -14.598  -6.151   9.756  1.00 96.73           S  
ATOM    809  CE  MET B 110     -14.527  -7.940   9.463  1.00 96.73           C  
ATOM    810  N   VAL B 111     -15.922  -1.788  13.321  1.00 98.25           N  
ATOM    811  CA  VAL B 111     -16.561  -0.523  13.668  1.00 98.25           C  
ATOM    812  C   VAL B 111     -15.550   0.399  14.346  1.00 98.25           C  
ATOM    813  CB  VAL B 111     -17.785  -0.739  14.586  1.00 98.25           C  
ATOM    814  O   VAL B 111     -14.601  -0.070  14.978  1.00 98.25           O  
ATOM    815  CG1 VAL B 111     -18.865  -1.545  13.866  1.00 98.25           C  
ATOM    816  CG2 VAL B 111     -17.365  -1.437  15.878  1.00 98.25           C  
ATOM    817  N   PRO B 112     -15.805   1.679  14.199  1.00 98.66           N  
ATOM    818  CA  PRO B 112     -14.871   2.612  14.832  1.00 98.66           C  
ATOM    819  C   PRO B 112     -14.759   2.404  16.341  1.00 98.66           C  
ATOM    820  CB  PRO B 112     -15.472   3.984  14.514  1.00 98.66           C  
ATOM    821  O   PRO B 112     -15.775   2.234  17.021  1.00 98.66           O  
ATOM    822  CG  PRO B 112     -16.257   3.774  13.259  1.00 98.66           C  
ATOM    823  CD  PRO B 112     -16.884   2.411  13.310  1.00 98.66           C  
ATOM    824  N   GLY B 113     -13.574   2.377  16.801  1.00 98.63           N  
ATOM    825  CA  GLY B 113     -13.262   2.305  18.219  1.00 98.63           C  
ATOM    826  C   GLY B 113     -12.212   3.311  18.652  1.00 98.63           C  
ATOM    827  O   GLY B 113     -11.321   3.659  17.874  1.00 98.63           O  
ATOM    828  N   LYS B 114     -12.320   3.710  19.889  1.00 98.48           N  
ATOM    829  CA  LYS B 114     -11.416   4.723  20.426  1.00 98.48           C  
ATOM    830  C   LYS B 114     -10.076   4.109  20.823  1.00 98.48           C  
ATOM    831  CB  LYS B 114     -12.048   5.425  21.629  1.00 98.48           C  
ATOM    832  O   LYS B 114     -10.034   3.033  21.423  1.00 98.48           O  
ATOM    833  CG  LYS B 114     -11.288   6.658  22.096  1.00 98.48           C  
ATOM    834  CD  LYS B 114     -12.011   7.360  23.238  1.00 98.48           C  
ATOM    835  CE  LYS B 114     -11.243   8.584  23.718  1.00 98.48           C  
ATOM    836  NZ  LYS B 114     -11.963   9.295  24.817  1.00 98.48           N  
ATOM    837  N   VAL B 115      -8.985   4.751  20.438  1.00 98.70           N  
ATOM    838  CA  VAL B 115      -7.641   4.386  20.873  1.00 98.70           C  
ATOM    839  C   VAL B 115      -7.338   5.041  22.219  1.00 98.70           C  
ATOM    840  CB  VAL B 115      -6.576   4.793  19.830  1.00 98.70           C  
ATOM    841  O   VAL B 115      -7.540   6.245  22.390  1.00 98.70           O  
ATOM    842  CG1 VAL B 115      -5.177   4.412  20.311  1.00 98.70           C  
ATOM    843  CG2 VAL B 115      -6.877   4.144  18.481  1.00 98.70           C  
ATOM    844  N   GLU B 116      -6.901   4.263  23.102  1.00 97.97           N  
ATOM    845  CA  GLU B 116      -6.590   4.791  24.427  1.00 97.97           C  
ATOM    846  C   GLU B 116      -5.282   5.577  24.415  1.00 97.97           C  
ATOM    847  CB  GLU B 116      -6.512   3.657  25.453  1.00 97.97           C  
ATOM    848  O   GLU B 116      -4.199   4.992  24.486  1.00 97.97           O  
ATOM    849  CG  GLU B 116      -7.860   3.033  25.783  1.00 97.97           C  
ATOM    850  CD  GLU B 116      -7.777   1.958  26.855  1.00 97.97           C  
ATOM    851  OE1 GLU B 116      -8.832   1.412  27.250  1.00 97.97           O  
ATOM    852  OE2 GLU B 116      -6.648   1.660  27.304  1.00 97.97           O  
ATOM    853  N   LEU B 117      -5.386   6.832  24.308  1.00 96.83           N  
ATOM    854  CA  LEU B 117      -4.295   7.800  24.341  1.00 96.83           C  
ATOM    855  C   LEU B 117      -4.712   9.065  25.083  1.00 96.83           C  
ATOM    856  CB  LEU B 117      -3.847   8.152  22.920  1.00 96.83           C  
ATOM    857  O   LEU B 117      -5.596   9.794  24.628  1.00 96.83           O  
ATOM    858  CG  LEU B 117      -2.562   8.971  22.798  1.00 96.83           C  
ATOM    859  CD1 LEU B 117      -1.377   8.184  23.348  1.00 96.83           C  
ATOM    860  CD2 LEU B 117      -2.317   9.370  21.346  1.00 96.83           C  
ATOM    861  N   GLN B 118      -4.162   9.341  26.247  1.00 92.31           N  
ATOM    862  CA  GLN B 118      -4.574  10.410  27.150  1.00 92.31           C  
ATOM    863  C   GLN B 118      -4.204  11.779  26.587  1.00 92.31           C  
ATOM    864  CB  GLN B 118      -3.942  10.222  28.530  1.00 92.31           C  
ATOM    865  O   GLN B 118      -4.871  12.775  26.874  1.00 92.31           O  
ATOM    866  CG  GLN B 118      -4.443   8.990  29.273  1.00 92.31           C  
ATOM    867  CD  GLN B 118      -3.884   8.886  30.679  1.00 92.31           C  
ATOM    868  NE2 GLN B 118      -4.347   7.892  31.429  1.00 92.31           N  
ATOM    869  OE1 GLN B 118      -3.041   9.691  31.088  1.00 92.31           O  
ATOM    870  N   GLU B 119      -3.355  11.881  25.709  1.00 93.79           N  
ATOM    871  CA  GLU B 119      -2.856  13.134  25.150  1.00 93.79           C  
ATOM    872  C   GLU B 119      -3.796  13.674  24.077  1.00 93.79           C  
ATOM    873  CB  GLU B 119      -1.452  12.942  24.572  1.00 93.79           C  
ATOM    874  O   GLU B 119      -4.494  12.905  23.412  1.00 93.79           O  
ATOM    875  CG  GLU B 119      -0.451  12.364  25.562  1.00 93.79           C  
ATOM    876  CD  GLU B 119      -0.070  13.337  26.666  1.00 93.79           C  
ATOM    877  OE1 GLU B 119       0.293  12.884  27.776  1.00 93.79           O  
ATOM    878  OE2 GLU B 119      -0.134  14.562  26.420  1.00 93.79           O  
ATOM    879  N   LYS B 120      -3.802  14.976  23.931  1.00 97.30           N  
ATOM    880  CA  LYS B 120      -4.533  15.598  22.830  1.00 97.30           C  
ATOM    881  C   LYS B 120      -3.753  15.494  21.523  1.00 97.30           C  
ATOM    882  CB  LYS B 120      -4.833  17.064  23.146  1.00 97.30           C  
ATOM    883  O   LYS B 120      -2.653  16.038  21.406  1.00 97.30           O  
ATOM    884  CG  LYS B 120      -5.710  17.753  22.111  1.00 97.30           C  
ATOM    885  CD  LYS B 120      -6.066  19.173  22.535  1.00 97.30           C  
ATOM    886  CE  LYS B 120      -6.952  19.859  21.505  1.00 97.30           C  
ATOM    887  NZ  LYS B 120      -7.329  21.240  21.931  1.00 97.30           N  
ATOM    888  N   VAL B 121      -4.371  14.919  20.523  1.00 98.59           N  
ATOM    889  CA  VAL B 121      -3.719  14.658  19.243  1.00 98.59           C  
ATOM    890  C   VAL B 121      -4.111  15.735  18.235  1.00 98.59           C  
ATOM    891  CB  VAL B 121      -4.082  13.259  18.696  1.00 98.59           C  
ATOM    892  O   VAL B 121      -5.265  16.169  18.196  1.00 98.59           O  
ATOM    893  CG1 VAL B 121      -3.523  13.069  17.287  1.00 98.59           C  
ATOM    894  CG2 VAL B 121      -3.562  12.170  19.632  1.00 98.59           C  
ATOM    895  N   VAL B 122      -3.153  16.153  17.361  1.00 98.63           N  
ATOM    896  CA  VAL B 122      -3.451  17.220  16.412  1.00 98.63           C  
ATOM    897  C   VAL B 122      -3.270  16.708  14.985  1.00 98.63           C  
ATOM    898  CB  VAL B 122      -2.557  18.458  16.651  1.00 98.63           C  
ATOM    899  O   VAL B 122      -3.689  17.361  14.026  1.00 98.63           O  
ATOM    900  CG1 VAL B 122      -2.893  19.116  17.989  1.00 98.63           C  
ATOM    901  CG2 VAL B 122      -1.081  18.068  16.600  1.00 98.63           C  
ATOM    902  N   GLN B 123      -2.643  15.526  14.823  1.00 98.87           N  
ATOM    903  CA  GLN B 123      -2.444  14.947  13.498  1.00 98.87           C  
ATOM    904  C   GLN B 123      -2.248  13.436  13.582  1.00 98.87           C  
ATOM    905  CB  GLN B 123      -1.244  15.594  12.804  1.00 98.87           C  
ATOM    906  O   GLN B 123      -1.639  12.935  14.530  1.00 98.87           O  
ATOM    907  CG  GLN B 123      -1.064  15.160  11.356  1.00 98.87           C  
ATOM    908  CD  GLN B 123       0.160  15.778  10.706  1.00 98.87           C  
ATOM    909  NE2 GLN B 123       0.023  16.181   9.448  1.00 98.87           N  
ATOM    910  OE1 GLN B 123       1.220  15.891  11.330  1.00 98.87           O  
ATOM    911  N   VAL B 124      -2.795  12.718  12.586  1.00 98.91           N  
ATOM    912  CA  VAL B 124      -2.571  11.280  12.479  1.00 98.91           C  
ATOM    913  C   VAL B 124      -2.088  10.936  11.072  1.00 98.91           C  
ATOM    914  CB  VAL B 124      -3.850  10.480  12.814  1.00 98.91           C  
ATOM    915  O   VAL B 124      -2.352  11.675  10.120  1.00 98.91           O  
ATOM    916  CG1 VAL B 124      -4.238  10.671  14.279  1.00 98.91           C  
ATOM    917  CG2 VAL B 124      -4.996  10.898  11.895  1.00 98.91           C  
ATOM    918  N   SER B 125      -1.362   9.906  10.907  1.00 98.85           N  
ATOM    919  CA  SER B 125      -0.976   9.320   9.627  1.00 98.85           C  
ATOM    920  C   SER B 125      -1.064   7.798   9.667  1.00 98.85           C  
ATOM    921  CB  SER B 125       0.443   9.747   9.248  1.00 98.85           C  
ATOM    922  O   SER B 125      -1.043   7.198  10.744  1.00 98.85           O  
ATOM    923  OG  SER B 125       1.396   9.143  10.106  1.00 98.85           O  
ATOM    924  N   ALA B 126      -1.209   7.186   8.485  1.00 98.70           N  
ATOM    925  CA  ALA B 126      -1.389   5.737   8.432  1.00 98.70           C  
ATOM    926  C   ALA B 126      -0.541   5.120   7.323  1.00 98.70           C  
ATOM    927  CB  ALA B 126      -2.861   5.391   8.228  1.00 98.70           C  
ATOM    928  O   ALA B 126      -0.532   5.613   6.193  1.00 98.70           O  
ATOM    929  N   GLY B 127       0.193   4.132   7.667  1.00 97.76           N  
ATOM    930  CA  GLY B 127       0.899   3.301   6.705  1.00 97.76           C  
ATOM    931  C   GLY B 127       0.166   2.014   6.378  1.00 97.76           C  
ATOM    932  O   GLY B 127      -1.056   1.936   6.519  1.00 97.76           O  
ATOM    933  N   ASP B 128       0.854   1.036   5.899  1.00 95.21           N  
ATOM    934  CA  ASP B 128       0.229  -0.236   5.547  1.00 95.21           C  
ATOM    935  C   ASP B 128      -0.260  -0.970   6.793  1.00 95.21           C  
ATOM    936  CB  ASP B 128       1.208  -1.117   4.768  1.00 95.21           C  
ATOM    937  O   ASP B 128      -1.402  -1.434   6.838  1.00 95.21           O  
ATOM    938  CG  ASP B 128       0.513  -2.095   3.837  1.00 95.21           C  
ATOM    939  OD1 ASP B 128      -0.648  -1.845   3.446  1.00 95.21           O  
ATOM    940  OD2 ASP B 128       1.130  -3.126   3.494  1.00 95.21           O  
ATOM    941  N   SER B 129       0.621  -0.974   7.873  1.00 95.49           N  
ATOM    942  CA  SER B 129       0.241  -1.706   9.077  1.00 95.49           C  
ATOM    943  C   SER B 129       0.624  -0.936  10.336  1.00 95.49           C  
ATOM    944  CB  SER B 129       0.897  -3.087   9.094  1.00 95.49           C  
ATOM    945  O   SER B 129       0.943  -1.537  11.364  1.00 95.49           O  
ATOM    946  OG  SER B 129       0.458  -3.867   7.995  1.00 95.49           O  
ATOM    947  N   HIS B 130       0.779   0.429  10.181  1.00 98.59           N  
ATOM    948  CA  HIS B 130       1.083   1.248  11.349  1.00 98.59           C  
ATOM    949  C   HIS B 130       0.280   2.544  11.339  1.00 98.59           C  
ATOM    950  CB  HIS B 130       2.580   1.558  11.411  1.00 98.59           C  
ATOM    951  O   HIS B 130      -0.237   2.951  10.295  1.00 98.59           O  
ATOM    952  CG  HIS B 130       3.029   2.552  10.387  1.00 98.59           C  
ATOM    953  CD2 HIS B 130       3.232   3.888  10.474  1.00 98.59           C  
ATOM    954  ND1 HIS B 130       3.321   2.201   9.087  1.00 98.59           N  
ATOM    955  CE1 HIS B 130       3.687   3.281   8.417  1.00 98.59           C  
ATOM    956  NE2 HIS B 130       3.641   4.318   9.236  1.00 98.59           N  
ATOM    957  N   THR B 131       0.170   3.110  12.460  1.00 98.91           N  
ATOM    958  CA  THR B 131      -0.465   4.407  12.667  1.00 98.91           C  
ATOM    959  C   THR B 131       0.409   5.304  13.539  1.00 98.91           C  
ATOM    960  CB  THR B 131      -1.853   4.251  13.315  1.00 98.91           C  
ATOM    961  O   THR B 131       1.075   4.825  14.459  1.00 98.91           O  
ATOM    962  CG2 THR B 131      -2.467   5.611  13.634  1.00 98.91           C  
ATOM    963  OG1 THR B 131      -2.718   3.548  12.414  1.00 98.91           O  
ATOM    964  N   ALA B 132       0.469   6.562  13.177  1.00 98.95           N  
ATOM    965  CA  ALA B 132       1.180   7.547  13.987  1.00 98.95           C  
ATOM    966  C   ALA B 132       0.248   8.673  14.424  1.00 98.95           C  
ATOM    967  CB  ALA B 132       2.369   8.114  13.214  1.00 98.95           C  
ATOM    968  O   ALA B 132      -0.648   9.072  13.676  1.00 98.95           O  
ATOM    969  N   ALA B 133       0.423   9.151  15.634  1.00 98.93           N  
ATOM    970  CA  ALA B 133      -0.340  10.269  16.183  1.00 98.93           C  
ATOM    971  C   ALA B 133       0.587  11.341  16.748  1.00 98.93           C  
ATOM    972  CB  ALA B 133      -1.301   9.778  17.263  1.00 98.93           C  
ATOM    973  O   ALA B 133       1.511  11.036  17.505  1.00 98.93           O  
ATOM    974  N   LEU B 134       0.384  12.534  16.342  1.00 98.90           N  
ATOM    975  CA  LEU B 134       1.144  13.688  16.812  1.00 98.90           C  
ATOM    976  C   LEU B 134       0.335  14.498  17.819  1.00 98.90           C  
ATOM    977  CB  LEU B 134       1.552  14.577  15.634  1.00 98.90           C  
ATOM    978  O   LEU B 134      -0.775  14.943  17.516  1.00 98.90           O  
ATOM    979  CG  LEU B 134       2.228  15.902  15.988  1.00 98.90           C  
ATOM    980  CD1 LEU B 134       3.540  15.648  16.723  1.00 98.90           C  
ATOM    981  CD2 LEU B 134       2.466  16.733  14.731  1.00 98.90           C  
ATOM    982  N   THR B 135       0.865  14.676  19.008  1.00 98.53           N  
ATOM    983  CA  THR B 135       0.169  15.405  20.063  1.00 98.53           C  
ATOM    984  C   THR B 135       0.406  16.906  19.930  1.00 98.53           C  
ATOM    985  CB  THR B 135       0.619  14.933  21.458  1.00 98.53           C  
ATOM    986  O   THR B 135       1.298  17.337  19.196  1.00 98.53           O  
ATOM    987  CG2 THR B 135       0.442  13.427  21.614  1.00 98.53           C  
ATOM    988  OG1 THR B 135       2.002  15.262  21.644  1.00 98.53           O  
ATOM    989  N   ASP B 136      -0.343  17.678  20.607  1.00 97.35           N  
ATOM    990  CA  ASP B 136      -0.309  19.133  20.492  1.00 97.35           C  
ATOM    991  C   ASP B 136       0.970  19.702  21.102  1.00 97.35           C  
ATOM    992  CB  ASP B 136      -1.534  19.753  21.166  1.00 97.35           C  
ATOM    993  O   ASP B 136       1.347  20.841  20.817  1.00 97.35           O  
ATOM    994  CG  ASP B 136      -1.616  19.443  22.650  1.00 97.35           C  
ATOM    995  OD1 ASP B 136      -0.884  18.549  23.127  1.00 97.35           O  
ATOM    996  OD2 ASP B 136      -2.421  20.096  23.348  1.00 97.35           O  
ATOM    997  N   ASP B 137       1.716  18.871  21.898  1.00 96.90           N  
ATOM    998  CA  ASP B 137       2.974  19.331  22.478  1.00 96.90           C  
ATOM    999  C   ASP B 137       4.169  18.799  21.690  1.00 96.90           C  
ATOM   1000  CB  ASP B 137       3.078  18.903  23.943  1.00 96.90           C  
ATOM   1001  O   ASP B 137       5.310  18.886  22.149  1.00 96.90           O  
ATOM   1002  CG  ASP B 137       3.070  17.396  24.123  1.00 96.90           C  
ATOM   1003  OD1 ASP B 137       2.842  16.665  23.135  1.00 96.90           O  
ATOM   1004  OD2 ASP B 137       3.292  16.934  25.264  1.00 96.90           O  
ATOM   1005  N   GLY B 138       3.970  18.107  20.592  1.00 97.99           N  
ATOM   1006  CA  GLY B 138       5.039  17.766  19.667  1.00 97.99           C  
ATOM   1007  C   GLY B 138       5.565  16.356  19.855  1.00 97.99           C  
ATOM   1008  O   GLY B 138       6.607  15.997  19.304  1.00 97.99           O  
ATOM   1009  N   ARG B 139       4.922  15.526  20.671  1.00 98.27           N  
ATOM   1010  CA  ARG B 139       5.301  14.125  20.830  1.00 98.27           C  
ATOM   1011  C   ARG B 139       4.617  13.251  19.784  1.00 98.27           C  
ATOM   1012  CB  ARG B 139       4.953  13.630  22.235  1.00 98.27           C  
ATOM   1013  O   ARG B 139       3.512  13.561  19.335  1.00 98.27           O  
ATOM   1014  CG  ARG B 139       5.788  14.265  23.336  1.00 98.27           C  
ATOM   1015  CD  ARG B 139       5.395  13.746  24.713  1.00 98.27           C  
ATOM   1016  NE  ARG B 139       4.062  14.201  25.100  1.00 98.27           N  
ATOM   1017  NH1 ARG B 139       3.727  12.542  26.672  1.00 98.27           N  
ATOM   1018  NH2 ARG B 139       2.104  14.116  26.296  1.00 98.27           N  
ATOM   1019  CZ  ARG B 139       3.301  13.619  26.022  1.00 98.27           C  
ATOM   1020  N   VAL B 140       5.282  12.149  19.460  1.00 98.79           N  
ATOM   1021  CA  VAL B 140       4.738  11.236  18.460  1.00 98.79           C  
ATOM   1022  C   VAL B 140       4.503   9.863  19.087  1.00 98.79           C  
ATOM   1023  CB  VAL B 140       5.673  11.110  17.237  1.00 98.79           C  
ATOM   1024  O   VAL B 140       5.367   9.342  19.796  1.00 98.79           O  
ATOM   1025  CG1 VAL B 140       5.112  10.110  16.228  1.00 98.79           C  
ATOM   1026  CG2 VAL B 140       5.881  12.475  16.583  1.00 98.79           C  
ATOM   1027  N   PHE B 141       3.334   9.381  18.933  1.00 98.88           N  
ATOM   1028  CA  PHE B 141       2.997   8.017  19.325  1.00 98.88           C  
ATOM   1029  C   PHE B 141       2.814   7.131  18.098  1.00 98.88           C  
ATOM   1030  CB  PHE B 141       1.725   8.000  20.179  1.00 98.88           C  
ATOM   1031  O   PHE B 141       2.263   7.569  17.086  1.00 98.88           O  
ATOM   1032  CG  PHE B 141       1.902   8.613  21.542  1.00 98.88           C  
ATOM   1033  CD1 PHE B 141       2.106   7.812  22.659  1.00 98.88           C  
ATOM   1034  CD2 PHE B 141       1.862   9.992  21.706  1.00 98.88           C  
ATOM   1035  CE1 PHE B 141       2.270   8.377  23.921  1.00 98.88           C  
ATOM   1036  CE2 PHE B 141       2.025  10.563  22.965  1.00 98.88           C  
ATOM   1037  CZ  PHE B 141       2.227   9.754  24.071  1.00 98.88           C  
ATOM   1038  N   LEU B 142       3.313   5.924  18.205  1.00 98.83           N  
ATOM   1039  CA  LEU B 142       3.337   4.994  17.082  1.00 98.83           C  
ATOM   1040  C   LEU B 142       2.853   3.612  17.509  1.00 98.83           C  
ATOM   1041  CB  LEU B 142       4.749   4.894  16.498  1.00 98.83           C  
ATOM   1042  O   LEU B 142       3.134   3.169  18.625  1.00 98.83           O  
ATOM   1043  CG  LEU B 142       4.892   4.092  15.204  1.00 98.83           C  
ATOM   1044  CD1 LEU B 142       4.092   4.746  14.083  1.00 98.83           C  
ATOM   1045  CD2 LEU B 142       6.361   3.962  14.814  1.00 98.83           C  
ATOM   1046  N   TRP B 143       2.050   2.957  16.690  1.00 98.89           N  
ATOM   1047  CA  TRP B 143       1.659   1.573  16.933  1.00 98.89           C  
ATOM   1048  C   TRP B 143       1.534   0.804  15.622  1.00 98.89           C  
ATOM   1049  CB  TRP B 143       0.335   1.515  17.701  1.00 98.89           C  
ATOM   1050  O   TRP B 143       1.493   1.403  14.545  1.00 98.89           O  
ATOM   1051  CG  TRP B 143      -0.795   2.227  17.021  1.00 98.89           C  
ATOM   1052  CD1 TRP B 143      -1.714   1.685  16.165  1.00 98.89           C  
ATOM   1053  CD2 TRP B 143      -1.123   3.615  17.136  1.00 98.89           C  
ATOM   1054  CE2 TRP B 143      -2.255   3.846  16.323  1.00 98.89           C  
ATOM   1055  CE3 TRP B 143      -0.571   4.686  17.850  1.00 98.89           C  
ATOM   1056  NE1 TRP B 143      -2.595   2.654  15.742  1.00 98.89           N  
ATOM   1057  CH2 TRP B 143      -2.283   6.138  16.913  1.00 98.89           C  
ATOM   1058  CZ2 TRP B 143      -2.844   5.107  16.204  1.00 98.89           C  
ATOM   1059  CZ3 TRP B 143      -1.158   5.940  17.731  1.00 98.89           C  
ATOM   1060  N   GLY B 144       1.542  -0.561  15.681  1.00 98.42           N  
ATOM   1061  CA  GLY B 144       1.566  -1.405  14.497  1.00 98.42           C  
ATOM   1062  C   GLY B 144       2.924  -2.030  14.238  1.00 98.42           C  
ATOM   1063  O   GLY B 144       3.607  -2.453  15.173  1.00 98.42           O  
ATOM   1064  N   SER B 145       3.225  -2.097  12.981  1.00 97.30           N  
ATOM   1065  CA  SER B 145       4.496  -2.713  12.613  1.00 97.30           C  
ATOM   1066  C   SER B 145       4.950  -2.261  11.230  1.00 97.30           C  
ATOM   1067  CB  SER B 145       4.382  -4.238  12.648  1.00 97.30           C  
ATOM   1068  O   SER B 145       4.136  -1.811  10.420  1.00 97.30           O  
ATOM   1069  OG  SER B 145       3.501  -4.700  11.639  1.00 97.30           O  
ATOM   1070  N   PHE B 146       6.276  -2.330  11.009  1.00 96.31           N  
ATOM   1071  CA  PHE B 146       6.871  -2.136   9.692  1.00 96.31           C  
ATOM   1072  C   PHE B 146       7.260  -3.473   9.072  1.00 96.31           C  
ATOM   1073  CB  PHE B 146       8.097  -1.223   9.783  1.00 96.31           C  
ATOM   1074  O   PHE B 146       7.592  -4.421   9.786  1.00 96.31           O  
ATOM   1075  CG  PHE B 146       7.781   0.174  10.246  1.00 96.31           C  
ATOM   1076  CD1 PHE B 146       6.862   0.957   9.559  1.00 96.31           C  
ATOM   1077  CD2 PHE B 146       8.403   0.703  11.369  1.00 96.31           C  
ATOM   1078  CE1 PHE B 146       6.567   2.250   9.985  1.00 96.31           C  
ATOM   1079  CE2 PHE B 146       8.114   1.994  11.801  1.00 96.31           C  
ATOM   1080  CZ  PHE B 146       7.196   2.766  11.107  1.00 96.31           C  
ATOM   1081  N   ARG B 147       7.208  -3.467   7.754  1.00 90.28           N  
ATOM   1082  CA  ARG B 147       7.578  -4.675   7.023  1.00 90.28           C  
ATOM   1083  C   ARG B 147       8.564  -4.356   5.903  1.00 90.28           C  
ATOM   1084  CB  ARG B 147       6.336  -5.358   6.449  1.00 90.28           C  
ATOM   1085  O   ARG B 147       8.547  -3.255   5.350  1.00 90.28           O  
ATOM   1086  CG  ARG B 147       6.614  -6.715   5.821  1.00 90.28           C  
ATOM   1087  CD  ARG B 147       5.362  -7.314   5.195  1.00 90.28           C  
ATOM   1088  NE  ARG B 147       4.515  -7.957   6.195  1.00 90.28           N  
ATOM   1089  NH1 ARG B 147       5.431 -10.060   5.919  1.00 90.28           N  
ATOM   1090  NH2 ARG B 147       3.749  -9.728   7.441  1.00 90.28           N  
ATOM   1091  CZ  ARG B 147       4.567  -9.247   6.516  1.00 90.28           C  
ATOM   1092  N   ASP B 148       9.367  -5.317   5.644  1.00 88.99           N  
ATOM   1093  CA  ASP B 148      10.159  -5.269   4.419  1.00 88.99           C  
ATOM   1094  C   ASP B 148       9.795  -6.420   3.484  1.00 88.99           C  
ATOM   1095  CB  ASP B 148      11.654  -5.309   4.745  1.00 88.99           C  
ATOM   1096  O   ASP B 148       8.726  -7.019   3.614  1.00 88.99           O  
ATOM   1097  CG  ASP B 148      12.096  -6.634   5.341  1.00 88.99           C  
ATOM   1098  OD1 ASP B 148      11.316  -7.610   5.304  1.00 88.99           O  
ATOM   1099  OD2 ASP B 148      13.233  -6.702   5.855  1.00 88.99           O  
ATOM   1100  N   ASN B 149      10.607  -6.729   2.517  1.00 79.91           N  
ATOM   1101  CA  ASN B 149      10.292  -7.726   1.499  1.00 79.91           C  
ATOM   1102  C   ASN B 149      10.350  -9.142   2.065  1.00 79.91           C  
ATOM   1103  CB  ASN B 149      11.240  -7.592   0.305  1.00 79.91           C  
ATOM   1104  O   ASN B 149       9.967 -10.100   1.391  1.00 79.91           O  
ATOM   1105  CG  ASN B 149      10.851  -6.459  -0.625  1.00 79.91           C  
ATOM   1106  ND2 ASN B 149      11.808  -5.982  -1.411  1.00 79.91           N  
ATOM   1107  OD1 ASN B 149       9.699  -6.016  -0.635  1.00 79.91           O  
ATOM   1108  N   ASN B 150      10.794  -9.291   3.287  1.00 79.53           N  
ATOM   1109  CA  ASN B 150      10.898 -10.600   3.922  1.00 79.53           C  
ATOM   1110  C   ASN B 150       9.900 -10.749   5.067  1.00 79.53           C  
ATOM   1111  CB  ASN B 150      12.323 -10.841   4.426  1.00 79.53           C  
ATOM   1112  O   ASN B 150       9.945 -11.729   5.812  1.00 79.53           O  
ATOM   1113  CG  ASN B 150      13.339 -10.891   3.302  1.00 79.53           C  
ATOM   1114  ND2 ASN B 150      14.361 -10.048   3.388  1.00 79.53           N  
ATOM   1115  OD1 ASN B 150      13.206 -11.680   2.363  1.00 79.53           O  
ATOM   1116  N   GLY B 151       9.039  -9.736   5.262  1.00 80.56           N  
ATOM   1117  CA  GLY B 151       8.051  -9.791   6.328  1.00 80.56           C  
ATOM   1118  C   GLY B 151       8.215  -8.683   7.350  1.00 80.56           C  
ATOM   1119  O   GLY B 151       8.790  -7.634   7.051  1.00 80.56           O  
ATOM   1120  N   VAL B 152       7.722  -8.899   8.555  1.00 87.25           N  
ATOM   1121  CA  VAL B 152       7.702  -7.906   9.624  1.00 87.25           C  
ATOM   1122  C   VAL B 152       9.121  -7.668  10.135  1.00 87.25           C  
ATOM   1123  CB  VAL B 152       6.782  -8.341  10.787  1.00 87.25           C  
ATOM   1124  O   VAL B 152       9.872  -8.619  10.365  1.00 87.25           O  
ATOM   1125  CG1 VAL B 152       6.921  -7.387  11.972  1.00 87.25           C  
ATOM   1126  CG2 VAL B 152       5.330  -8.411  10.320  1.00 87.25           C  
ATOM   1127  N   ILE B 153       9.543  -6.402  10.334  1.00 92.72           N  
ATOM   1128  CA  ILE B 153      10.882  -6.077  10.813  1.00 92.72           C  
ATOM   1129  C   ILE B 153      10.793  -5.422  12.189  1.00 92.72           C  
ATOM   1130  CB  ILE B 153      11.625  -5.149   9.825  1.00 92.72           C  
ATOM   1131  O   ILE B 153      11.816  -5.163  12.828  1.00 92.72           O  
ATOM   1132  CG1 ILE B 153      10.871  -3.825   9.665  1.00 92.72           C  
ATOM   1133  CG2 ILE B 153      11.812  -5.841   8.471  1.00 92.72           C  
ATOM   1134  CD1 ILE B 153      11.640  -2.764   8.890  1.00 92.72           C  
ATOM   1135  N   GLY B 154       9.543  -5.114  12.629  1.00 95.11           N  
ATOM   1136  CA  GLY B 154       9.336  -4.487  13.924  1.00 95.11           C  
ATOM   1137  C   GLY B 154       8.788  -3.076  13.823  1.00 95.11           C  
ATOM   1138  O   GLY B 154       8.237  -2.691  12.790  1.00 95.11           O  
ATOM   1139  N   LEU B 155       8.776  -2.335  14.851  1.00 97.79           N  
ATOM   1140  CA  LEU B 155       8.306  -0.955  14.907  1.00 97.79           C  
ATOM   1141  C   LEU B 155       9.385  -0.036  15.469  1.00 97.79           C  
ATOM   1142  CB  LEU B 155       7.038  -0.854  15.759  1.00 97.79           C  
ATOM   1143  O   LEU B 155      10.171   0.542  14.714  1.00 97.79           O  
ATOM   1144  CG  LEU B 155       6.320   0.496  15.748  1.00 97.79           C  
ATOM   1145  CD1 LEU B 155       5.721   0.767  14.371  1.00 97.79           C  
ATOM   1146  CD2 LEU B 155       5.239   0.536  16.823  1.00 97.79           C  
ATOM   1147  N   LEU B 156       9.603  -0.082  16.778  1.00 97.56           N  
ATOM   1148  CA  LEU B 156      10.667   0.692  17.408  1.00 97.56           C  
ATOM   1149  C   LEU B 156      11.801  -0.218  17.869  1.00 97.56           C  
ATOM   1150  CB  LEU B 156      10.120   1.487  18.596  1.00 97.56           C  
ATOM   1151  O   LEU B 156      12.912   0.250  18.127  1.00 97.56           O  
ATOM   1152  CG  LEU B 156       9.114   2.591  18.267  1.00 97.56           C  
ATOM   1153  CD1 LEU B 156       8.598   3.237  19.549  1.00 97.56           C  
ATOM   1154  CD2 LEU B 156       9.744   3.635  17.352  1.00 97.56           C  
ATOM   1155  N   GLU B 157      11.522  -1.527  17.882  1.00 94.93           N  
ATOM   1156  CA  GLU B 157      12.481  -2.593  18.159  1.00 94.93           C  
ATOM   1157  C   GLU B 157      12.369  -3.716  17.132  1.00 94.93           C  
ATOM   1158  CB  GLU B 157      12.275  -3.148  19.570  1.00 94.93           C  
ATOM   1159  O   GLU B 157      11.277  -4.007  16.639  1.00 94.93           O  
ATOM   1160  CG  GLU B 157      12.486  -2.119  20.672  1.00 94.93           C  
ATOM   1161  CD  GLU B 157      12.190  -2.660  22.062  1.00 94.93           C  
ATOM   1162  OE1 GLU B 157      11.370  -2.052  22.788  1.00 94.93           O  
ATOM   1163  OE2 GLU B 157      12.783  -3.699  22.429  1.00 94.93           O  
ATOM   1164  N   PRO B 158      13.503  -4.391  16.899  1.00 93.92           N  
ATOM   1165  CA  PRO B 158      13.488  -5.449  15.885  1.00 93.92           C  
ATOM   1166  C   PRO B 158      12.499  -6.566  16.213  1.00 93.92           C  
ATOM   1167  CB  PRO B 158      14.926  -5.972  15.900  1.00 93.92           C  
ATOM   1168  O   PRO B 158      12.458  -7.046  17.348  1.00 93.92           O  
ATOM   1169  CG  PRO B 158      15.747  -4.819  16.380  1.00 93.92           C  
ATOM   1170  CD  PRO B 158      14.949  -4.056  17.398  1.00 93.92           C  
ATOM   1171  N   MET B 159      11.633  -6.872  15.270  1.00 92.24           N  
ATOM   1172  CA  MET B 159      10.719  -8.010  15.280  1.00 92.24           C  
ATOM   1173  C   MET B 159       9.654  -7.844  16.359  1.00 92.24           C  
ATOM   1174  CB  MET B 159      11.486  -9.315  15.499  1.00 92.24           C  
ATOM   1175  O   MET B 159       8.998  -8.813  16.745  1.00 92.24           O  
ATOM   1176  CG  MET B 159      12.555  -9.581  14.452  1.00 92.24           C  
ATOM   1177  SD  MET B 159      11.881  -9.590  12.745  1.00 92.24           S  
ATOM   1178  CE  MET B 159      10.986 -11.168  12.763  1.00 92.24           C  
ATOM   1179  N   LYS B 160       9.570  -6.623  16.856  1.00 95.28           N  
ATOM   1180  CA  LYS B 160       8.556  -6.359  17.872  1.00 95.28           C  
ATOM   1181  C   LYS B 160       7.519  -5.359  17.367  1.00 95.28           C  
ATOM   1182  CB  LYS B 160       9.204  -5.838  19.155  1.00 95.28           C  
ATOM   1183  O   LYS B 160       7.838  -4.193  17.128  1.00 95.28           O  
ATOM   1184  CG  LYS B 160      10.024  -6.880  19.902  1.00 95.28           C  
ATOM   1185  CD  LYS B 160      10.505  -6.353  21.248  1.00 95.28           C  
ATOM   1186  CE  LYS B 160      11.386  -7.368  21.964  1.00 95.28           C  
ATOM   1187  NZ  LYS B 160      11.897  -6.839  23.264  1.00 95.28           N  
ATOM   1188  N   LYS B 161       6.329  -5.778  17.275  1.00 96.86           N  
ATOM   1189  CA  LYS B 161       5.217  -4.896  16.932  1.00 96.86           C  
ATOM   1190  C   LYS B 161       4.593  -4.286  18.183  1.00 96.86           C  
ATOM   1191  CB  LYS B 161       4.155  -5.656  16.134  1.00 96.86           C  
ATOM   1192  O   LYS B 161       4.972  -4.632  19.304  1.00 96.86           O  
ATOM   1193  CG  LYS B 161       3.498  -6.791  16.904  1.00 96.86           C  
ATOM   1194  CD  LYS B 161       2.536  -7.580  16.025  1.00 96.86           C  
ATOM   1195  CE  LYS B 161       1.874  -8.714  16.795  1.00 96.86           C  
ATOM   1196  NZ  LYS B 161       0.999  -9.545  15.915  1.00 96.86           N  
ATOM   1197  N   SER B 162       3.670  -3.407  18.022  1.00 98.36           N  
ATOM   1198  CA  SER B 162       2.938  -2.849  19.155  1.00 98.36           C  
ATOM   1199  C   SER B 162       1.444  -2.769  18.862  1.00 98.36           C  
ATOM   1200  CB  SER B 162       3.473  -1.460  19.507  1.00 98.36           C  
ATOM   1201  O   SER B 162       1.035  -2.208  17.843  1.00 98.36           O  
ATOM   1202  OG  SER B 162       2.772  -0.918  20.613  1.00 98.36           O  
ATOM   1203  N   MET B 163       0.665  -3.331  19.773  1.00 97.95           N  
ATOM   1204  CA  MET B 163      -0.787  -3.335  19.616  1.00 97.95           C  
ATOM   1205  C   MET B 163      -1.407  -2.096  20.253  1.00 97.95           C  
ATOM   1206  CB  MET B 163      -1.391  -4.598  20.232  1.00 97.95           C  
ATOM   1207  O   MET B 163      -2.607  -1.853  20.110  1.00 97.95           O  
ATOM   1208  CG  MET B 163      -0.848  -5.889  19.641  1.00 97.95           C  
ATOM   1209  SD  MET B 163      -1.206  -6.047  17.849  1.00 97.95           S  
ATOM   1210  CE  MET B 163      -2.984  -6.407  17.909  1.00 97.95           C  
ATOM   1211  N   VAL B 164      -0.618  -1.354  20.955  1.00 98.53           N  
ATOM   1212  CA  VAL B 164      -1.053  -0.128  21.615  1.00 98.53           C  
ATOM   1213  C   VAL B 164      -0.070   1.000  21.311  1.00 98.53           C  
ATOM   1214  CB  VAL B 164      -1.187  -0.321  23.142  1.00 98.53           C  
ATOM   1215  O   VAL B 164       1.089   0.748  20.974  1.00 98.53           O  
ATOM   1216  CG1 VAL B 164      -2.261  -1.359  23.463  1.00 98.53           C  
ATOM   1217  CG2 VAL B 164       0.154  -0.731  23.747  1.00 98.53           C  
ATOM   1218  N   PRO B 165      -0.493   2.213  21.498  1.00 98.70           N  
ATOM   1219  CA  PRO B 165       0.390   3.345  21.208  1.00 98.70           C  
ATOM   1220  C   PRO B 165       1.638   3.360  22.088  1.00 98.70           C  
ATOM   1221  CB  PRO B 165      -0.492   4.563  21.492  1.00 98.70           C  
ATOM   1222  O   PRO B 165       1.545   3.156  23.301  1.00 98.70           O  
ATOM   1223  CG  PRO B 165      -1.890   4.080  21.279  1.00 98.70           C  
ATOM   1224  CD  PRO B 165      -1.983   2.660  21.760  1.00 98.70           C  
ATOM   1225  N   VAL B 166       2.738   3.580  21.461  1.00 98.61           N  
ATOM   1226  CA  VAL B 166       4.015   3.746  22.149  1.00 98.61           C  
ATOM   1227  C   VAL B 166       4.668   5.057  21.716  1.00 98.61           C  
ATOM   1228  CB  VAL B 166       4.966   2.560  21.874  1.00 98.61           C  
ATOM   1229  O   VAL B 166       4.604   5.432  20.543  1.00 98.61           O  
ATOM   1230  CG1 VAL B 166       4.432   1.280  22.513  1.00 98.61           C  
ATOM   1231  CG2 VAL B 166       5.161   2.370  20.371  1.00 98.61           C  
ATOM   1232  N   GLN B 167       5.239   5.747  22.639  1.00 98.31           N  
ATOM   1233  CA  GLN B 167       5.843   7.042  22.343  1.00 98.31           C  
ATOM   1234  C   GLN B 167       7.193   6.874  21.653  1.00 98.31           C  
ATOM   1235  CB  GLN B 167       6.005   7.864  23.622  1.00 98.31           C  
ATOM   1236  O   GLN B 167       8.013   6.054  22.073  1.00 98.31           O  
ATOM   1237  CG  GLN B 167       6.541   9.269  23.386  1.00 98.31           C  
ATOM   1238  CD  GLN B 167       6.600  10.096  24.656  1.00 98.31           C  
ATOM   1239  NE2 GLN B 167       7.388  11.166  24.631  1.00 98.31           N  
ATOM   1240  OE1 GLN B 167       5.943   9.777  25.652  1.00 98.31           O  
ATOM   1241  N   VAL B 168       7.407   7.571  20.549  1.00 98.42           N  
ATOM   1242  CA  VAL B 168       8.708   7.655  19.893  1.00 98.42           C  
ATOM   1243  C   VAL B 168       9.632   8.572  20.692  1.00 98.42           C  
ATOM   1244  CB  VAL B 168       8.580   8.164  18.440  1.00 98.42           C  
ATOM   1245  O   VAL B 168       9.269   9.708  21.006  1.00 98.42           O  
ATOM   1246  CG1 VAL B 168       9.951   8.239  17.771  1.00 98.42           C  
ATOM   1247  CG2 VAL B 168       7.641   7.262  17.641  1.00 98.42           C  
ATOM   1248  N   GLN B 169      10.785   8.105  20.959  1.00 96.23           N  
ATOM   1249  CA  GLN B 169      11.716   8.891  21.761  1.00 96.23           C  
ATOM   1250  C   GLN B 169      12.505   9.866  20.891  1.00 96.23           C  
ATOM   1251  CB  GLN B 169      12.674   7.975  22.524  1.00 96.23           C  
ATOM   1252  O   GLN B 169      13.438   9.466  20.192  1.00 96.23           O  
ATOM   1253  CG  GLN B 169      11.982   7.059  23.525  1.00 96.23           C  
ATOM   1254  CD  GLN B 169      11.313   7.822  24.653  1.00 96.23           C  
ATOM   1255  NE2 GLN B 169      10.281   7.226  25.241  1.00 96.23           N  
ATOM   1256  OE1 GLN B 169      11.720   8.937  24.994  1.00 96.23           O  
ATOM   1257  N   LEU B 170      12.119  11.086  20.957  1.00 95.01           N  
ATOM   1258  CA  LEU B 170      12.787  12.189  20.275  1.00 95.01           C  
ATOM   1259  C   LEU B 170      12.867  13.417  21.176  1.00 95.01           C  
ATOM   1260  CB  LEU B 170      12.053  12.541  18.978  1.00 95.01           C  
ATOM   1261  O   LEU B 170      11.881  13.788  21.817  1.00 95.01           O  
ATOM   1262  CG  LEU B 170      12.883  13.232  17.895  1.00 95.01           C  
ATOM   1263  CD1 LEU B 170      13.722  12.208  17.137  1.00 95.01           C  
ATOM   1264  CD2 LEU B 170      11.979  14.004  16.940  1.00 95.01           C  
ATOM   1265  N   ASP B 171      14.020  14.035  21.255  1.00 92.13           N  
ATOM   1266  CA  ASP B 171      14.263  15.134  22.185  1.00 92.13           C  
ATOM   1267  C   ASP B 171      13.815  16.467  21.589  1.00 92.13           C  
ATOM   1268  CB  ASP B 171      15.744  15.199  22.564  1.00 92.13           C  
ATOM   1269  O   ASP B 171      13.965  17.516  22.219  1.00 92.13           O  
ATOM   1270  CG  ASP B 171      16.209  13.982  23.344  1.00 92.13           C  
ATOM   1271  OD1 ASP B 171      15.398  13.383  24.083  1.00 92.13           O  
ATOM   1272  OD2 ASP B 171      17.400  13.620  23.222  1.00 92.13           O  
ATOM   1273  N   VAL B 172      13.311  16.480  20.474  1.00 94.93           N  
ATOM   1274  CA  VAL B 172      12.866  17.703  19.815  1.00 94.93           C  
ATOM   1275  C   VAL B 172      11.395  17.575  19.425  1.00 94.93           C  
ATOM   1276  CB  VAL B 172      13.722  18.020  18.568  1.00 94.93           C  
ATOM   1277  O   VAL B 172      10.940  16.494  19.042  1.00 94.93           O  
ATOM   1278  CG1 VAL B 172      15.139  18.422  18.974  1.00 94.93           C  
ATOM   1279  CG2 VAL B 172      13.753  16.819  17.624  1.00 94.93           C  
ATOM   1280  N   PRO B 173      10.635  18.689  19.495  1.00 97.82           N  
ATOM   1281  CA  PRO B 173       9.215  18.619  19.143  1.00 97.82           C  
ATOM   1282  C   PRO B 173       8.987  18.427  17.645  1.00 97.82           C  
ATOM   1283  CB  PRO B 173       8.669  19.970  19.610  1.00 97.82           C  
ATOM   1284  O   PRO B 173       9.661  19.060  16.829  1.00 97.82           O  
ATOM   1285  CG  PRO B 173       9.859  20.873  19.642  1.00 97.82           C  
ATOM   1286  CD  PRO B 173      11.081  20.042  19.909  1.00 97.82           C  
ATOM   1287  N   VAL B 174       8.012  17.653  17.304  1.00 98.67           N  
ATOM   1288  CA  VAL B 174       7.626  17.354  15.929  1.00 98.67           C  
ATOM   1289  C   VAL B 174       6.404  18.185  15.543  1.00 98.67           C  
ATOM   1290  CB  VAL B 174       7.330  15.850  15.736  1.00 98.67           C  
ATOM   1291  O   VAL B 174       5.501  18.388  16.357  1.00 98.67           O  
ATOM   1292  CG1 VAL B 174       6.746  15.588  14.350  1.00 98.67           C  
ATOM   1293  CG2 VAL B 174       8.599  15.026  15.949  1.00 98.67           C  
ATOM   1294  N   VAL B 175       6.377  18.686  14.306  1.00 98.77           N  
ATOM   1295  CA  VAL B 175       5.255  19.529  13.906  1.00 98.77           C  
ATOM   1296  C   VAL B 175       4.431  18.820  12.833  1.00 98.77           C  
ATOM   1297  CB  VAL B 175       5.735  20.903  13.387  1.00 98.77           C  
ATOM   1298  O   VAL B 175       3.291  19.203  12.563  1.00 98.77           O  
ATOM   1299  CG1 VAL B 175       6.395  21.704  14.508  1.00 98.77           C  
ATOM   1300  CG2 VAL B 175       6.700  20.723  12.216  1.00 98.77           C  
ATOM   1301  N   LYS B 176       5.015  17.747  12.171  1.00 98.84           N  
ATOM   1302  CA  LYS B 176       4.292  17.006  11.141  1.00 98.84           C  
ATOM   1303  C   LYS B 176       4.771  15.559  11.067  1.00 98.84           C  
ATOM   1304  CB  LYS B 176       4.456  17.682   9.779  1.00 98.84           C  
ATOM   1305  O   LYS B 176       5.963  15.285  11.221  1.00 98.84           O  
ATOM   1306  CG  LYS B 176       3.743  16.965   8.642  1.00 98.84           C  
ATOM   1307  CD  LYS B 176       3.850  17.742   7.336  1.00 98.84           C  
ATOM   1308  CE  LYS B 176       3.145  17.021   6.196  1.00 98.84           C  
ATOM   1309  NZ  LYS B 176       3.146  17.832   4.942  1.00 98.84           N  
ATOM   1310  N   VAL B 177       3.799  14.662  10.870  1.00 98.91           N  
ATOM   1311  CA  VAL B 177       4.111  13.263  10.596  1.00 98.91           C  
ATOM   1312  C   VAL B 177       3.518  12.855   9.249  1.00 98.91           C  
ATOM   1313  CB  VAL B 177       3.585  12.335  11.713  1.00 98.91           C  
ATOM   1314  O   VAL B 177       2.441  13.323   8.871  1.00 98.91           O  
ATOM   1315  CG1 VAL B 177       4.300  12.619  13.033  1.00 98.91           C  
ATOM   1316  CG2 VAL B 177       2.075  12.497  11.875  1.00 98.91           C  
ATOM   1317  N   ALA B 178       4.210  12.026   8.501  1.00 98.83           N  
ATOM   1318  CA  ALA B 178       3.763  11.454   7.234  1.00 98.83           C  
ATOM   1319  C   ALA B 178       4.207  10.000   7.102  1.00 98.83           C  
ATOM   1320  CB  ALA B 178       4.292  12.277   6.062  1.00 98.83           C  
ATOM   1321  O   ALA B 178       5.353   9.664   7.409  1.00 98.83           O  
ATOM   1322  N   SER B 179       3.297   9.170   6.627  1.00 98.74           N  
ATOM   1323  CA  SER B 179       3.594   7.743   6.555  1.00 98.74           C  
ATOM   1324  C   SER B 179       3.624   7.258   5.109  1.00 98.74           C  
ATOM   1325  CB  SER B 179       2.564   6.940   7.349  1.00 98.74           C  
ATOM   1326  O   SER B 179       2.761   7.623   4.308  1.00 98.74           O  
ATOM   1327  OG  SER B 179       2.660   7.228   8.734  1.00 98.74           O  
ATOM   1328  N   GLY B 180       4.650   6.560   4.776  1.00 98.02           N  
ATOM   1329  CA  GLY B 180       4.592   5.658   3.637  1.00 98.02           C  
ATOM   1330  C   GLY B 180       4.021   4.297   3.983  1.00 98.02           C  
ATOM   1331  O   GLY B 180       3.292   4.155   4.967  1.00 98.02           O  
ATOM   1332  N   ASN B 181       4.319   3.301   3.179  1.00 95.24           N  
ATOM   1333  CA  ASN B 181       3.795   1.977   3.498  1.00 95.24           C  
ATOM   1334  C   ASN B 181       4.439   1.408   4.759  1.00 95.24           C  
ATOM   1335  CB  ASN B 181       3.999   1.021   2.320  1.00 95.24           C  
ATOM   1336  O   ASN B 181       3.745   0.893   5.637  1.00 95.24           O  
ATOM   1337  CG  ASN B 181       2.945   1.188   1.243  1.00 95.24           C  
ATOM   1338  ND2 ASN B 181       3.086   0.442   0.155  1.00 95.24           N  
ATOM   1339  OD1 ASN B 181       2.012   1.983   1.388  1.00 95.24           O  
ATOM   1340  N   ASP B 182       5.780   1.560   4.823  1.00 96.17           N  
ATOM   1341  CA  ASP B 182       6.470   0.908   5.932  1.00 96.17           C  
ATOM   1342  C   ASP B 182       7.554   1.813   6.513  1.00 96.17           C  
ATOM   1343  CB  ASP B 182       7.080  -0.419   5.478  1.00 96.17           C  
ATOM   1344  O   ASP B 182       8.641   1.346   6.857  1.00 96.17           O  
ATOM   1345  CG  ASP B 182       6.035  -1.474   5.158  1.00 96.17           C  
ATOM   1346  OD1 ASP B 182       5.377  -1.984   6.090  1.00 96.17           O  
ATOM   1347  OD2 ASP B 182       5.870  -1.800   3.962  1.00 96.17           O  
ATOM   1348  N   HIS B 183       7.263   3.202   6.401  1.00 98.39           N  
ATOM   1349  CA  HIS B 183       8.180   4.156   7.014  1.00 98.39           C  
ATOM   1350  C   HIS B 183       7.442   5.402   7.491  1.00 98.39           C  
ATOM   1351  CB  HIS B 183       9.285   4.544   6.030  1.00 98.39           C  
ATOM   1352  O   HIS B 183       6.327   5.679   7.041  1.00 98.39           O  
ATOM   1353  CG  HIS B 183       8.804   5.378   4.886  1.00 98.39           C  
ATOM   1354  CD2 HIS B 183       8.986   6.689   4.603  1.00 98.39           C  
ATOM   1355  ND1 HIS B 183       8.029   4.867   3.867  1.00 98.39           N  
ATOM   1356  CE1 HIS B 183       7.756   5.831   3.004  1.00 98.39           C  
ATOM   1357  NE2 HIS B 183       8.325   6.946   3.427  1.00 98.39           N  
ATOM   1358  N   LEU B 184       8.033   6.044   8.399  1.00 98.88           N  
ATOM   1359  CA  LEU B 184       7.486   7.260   8.990  1.00 98.88           C  
ATOM   1360  C   LEU B 184       8.474   8.416   8.865  1.00 98.88           C  
ATOM   1361  CB  LEU B 184       7.136   7.030  10.463  1.00 98.88           C  
ATOM   1362  O   LEU B 184       9.675   8.237   9.079  1.00 98.88           O  
ATOM   1363  CG  LEU B 184       6.604   8.242  11.230  1.00 98.88           C  
ATOM   1364  CD1 LEU B 184       5.197   8.593  10.758  1.00 98.88           C  
ATOM   1365  CD2 LEU B 184       6.619   7.973  12.731  1.00 98.88           C  
ATOM   1366  N   VAL B 185       7.976   9.530   8.475  1.00 98.91           N  
ATOM   1367  CA  VAL B 185       8.757  10.760   8.406  1.00 98.91           C  
ATOM   1368  C   VAL B 185       8.231  11.764   9.430  1.00 98.91           C  
ATOM   1369  CB  VAL B 185       8.721  11.377   6.989  1.00 98.91           C  
ATOM   1370  O   VAL B 185       7.020  11.961   9.551  1.00 98.91           O  
ATOM   1371  CG1 VAL B 185       9.486  12.699   6.956  1.00 98.91           C  
ATOM   1372  CG2 VAL B 185       9.296  10.397   5.968  1.00 98.91           C  
ATOM   1373  N   MET B 186       9.108  12.372  10.190  1.00 98.92           N  
ATOM   1374  CA  MET B 186       8.750  13.364  11.199  1.00 98.92           C  
ATOM   1375  C   MET B 186       9.497  14.673  10.964  1.00 98.92           C  
ATOM   1376  CB  MET B 186       9.047  12.836  12.603  1.00 98.92           C  
ATOM   1377  O   MET B 186      10.729  14.691  10.928  1.00 98.92           O  
ATOM   1378  CG  MET B 186       8.241  11.604  12.979  1.00 98.92           C  
ATOM   1379  SD  MET B 186       8.790  10.860  14.564  1.00 98.92           S  
ATOM   1380  CE  MET B 186      10.337  10.077  14.031  1.00 98.92           C  
ATOM   1381  N   LEU B 187       8.771  15.727  10.780  1.00 98.88           N  
ATOM   1382  CA  LEU B 187       9.323  17.069  10.632  1.00 98.88           C  
ATOM   1383  C   LEU B 187       9.337  17.802  11.969  1.00 98.88           C  
ATOM   1384  CB  LEU B 187       8.516  17.870   9.606  1.00 98.88           C  
ATOM   1385  O   LEU B 187       8.293  17.962  12.605  1.00 98.88           O  
ATOM   1386  CG  LEU B 187       8.937  19.326   9.400  1.00 98.88           C  
ATOM   1387  CD1 LEU B 187      10.348  19.394   8.825  1.00 98.88           C  
ATOM   1388  CD2 LEU B 187       7.948  20.045   8.489  1.00 98.88           C  
ATOM   1389  N   THR B 188      10.474  18.259  12.402  1.00 98.35           N  
ATOM   1390  CA  THR B 188      10.599  18.894  13.709  1.00 98.35           C  
ATOM   1391  C   THR B 188      10.355  20.397  13.606  1.00 98.35           C  
ATOM   1392  CB  THR B 188      11.987  18.637  14.324  1.00 98.35           C  
ATOM   1393  O   THR B 188      10.359  20.958  12.509  1.00 98.35           O  
ATOM   1394  CG2 THR B 188      12.322  17.149  14.324  1.00 98.35           C  
ATOM   1395  OG1 THR B 188      12.978  19.338  13.563  1.00 98.35           O  
ATOM   1396  N   ALA B 189      10.158  20.990  14.706  1.00 97.15           N  
ATOM   1397  CA  ALA B 189       9.930  22.429  14.795  1.00 97.15           C  
ATOM   1398  C   ALA B 189      11.128  23.210  14.263  1.00 97.15           C  
ATOM   1399  CB  ALA B 189       9.634  22.832  16.238  1.00 97.15           C  
ATOM   1400  O   ALA B 189      10.975  24.316  13.741  1.00 97.15           O  
ATOM   1401  N   ASP B 190      12.355  22.632  14.318  1.00 94.73           N  
ATOM   1402  CA  ASP B 190      13.580  23.288  13.871  1.00 94.73           C  
ATOM   1403  C   ASP B 190      13.809  23.064  12.378  1.00 94.73           C  
ATOM   1404  CB  ASP B 190      14.783  22.783  14.670  1.00 94.73           C  
ATOM   1405  O   ASP B 190      14.786  23.562  11.813  1.00 94.73           O  
ATOM   1406  CG  ASP B 190      14.734  23.184  16.134  1.00 94.73           C  
ATOM   1407  OD1 ASP B 190      14.116  24.220  16.462  1.00 94.73           O  
ATOM   1408  OD2 ASP B 190      15.321  22.460  16.966  1.00 94.73           O  
ATOM   1409  N   GLY B 191      12.953  22.247  11.750  1.00 97.11           N  
ATOM   1410  CA  GLY B 191      13.050  22.046  10.313  1.00 97.11           C  
ATOM   1411  C   GLY B 191      13.858  20.818   9.935  1.00 97.11           C  
ATOM   1412  O   GLY B 191      14.274  20.672   8.784  1.00 97.11           O  
ATOM   1413  N   ASP B 192      14.172  19.939  10.900  1.00 97.38           N  
ATOM   1414  CA  ASP B 192      14.876  18.689  10.627  1.00 97.38           C  
ATOM   1415  C   ASP B 192      13.897  17.578  10.254  1.00 97.38           C  
ATOM   1416  CB  ASP B 192      15.713  18.269  11.836  1.00 97.38           C  
ATOM   1417  O   ASP B 192      12.754  17.570  10.716  1.00 97.38           O  
ATOM   1418  CG  ASP B 192      16.829  19.249  12.155  1.00 97.38           C  
ATOM   1419  OD1 ASP B 192      17.450  19.792  11.216  1.00 97.38           O  
ATOM   1420  OD2 ASP B 192      17.091  19.477  13.355  1.00 97.38           O  
ATOM   1421  N   LEU B 193      14.423  16.608   9.478  1.00 98.02           N  
ATOM   1422  CA  LEU B 193      13.636  15.442   9.091  1.00 98.02           C  
ATOM   1423  C   LEU B 193      14.176  14.178   9.752  1.00 98.02           C  
ATOM   1424  CB  LEU B 193      13.637  15.276   7.569  1.00 98.02           C  
ATOM   1425  O   LEU B 193      15.362  13.865   9.627  1.00 98.02           O  
ATOM   1426  CG  LEU B 193      12.801  16.283   6.777  1.00 98.02           C  
ATOM   1427  CD1 LEU B 193      13.023  16.095   5.280  1.00 98.02           C  
ATOM   1428  CD2 LEU B 193      11.323  16.144   7.126  1.00 98.02           C  
ATOM   1429  N   TYR B 194      13.326  13.548  10.463  1.00 98.58           N  
ATOM   1430  CA  TYR B 194      13.651  12.242  11.025  1.00 98.58           C  
ATOM   1431  C   TYR B 194      12.849  11.140  10.344  1.00 98.58           C  
ATOM   1432  CB  TYR B 194      13.387  12.224  12.534  1.00 98.58           C  
ATOM   1433  O   TYR B 194      11.672  11.326  10.026  1.00 98.58           O  
ATOM   1434  CG  TYR B 194      14.421  12.972  13.340  1.00 98.58           C  
ATOM   1435  CD1 TYR B 194      15.409  12.289  14.047  1.00 98.58           C  
ATOM   1436  CD2 TYR B 194      14.412  14.361  13.399  1.00 98.58           C  
ATOM   1437  CE1 TYR B 194      16.362  12.973  14.793  1.00 98.58           C  
ATOM   1438  CE2 TYR B 194      15.361  15.055  14.142  1.00 98.58           C  
ATOM   1439  OH  TYR B 194      17.273  15.036  15.571  1.00 98.58           O  
ATOM   1440  CZ  TYR B 194      16.331  14.354  14.834  1.00 98.58           C  
ATOM   1441  N   THR B 195      13.520  10.007  10.083  1.00 98.66           N  
ATOM   1442  CA  THR B 195      12.816   8.892   9.457  1.00 98.66           C  
ATOM   1443  C   THR B 195      13.110   7.587  10.191  1.00 98.66           C  
ATOM   1444  CB  THR B 195      13.205   8.749   7.974  1.00 98.66           C  
ATOM   1445  O   THR B 195      14.139   7.461  10.857  1.00 98.66           O  
ATOM   1446  CG2 THR B 195      12.860  10.012   7.190  1.00 98.66           C  
ATOM   1447  OG1 THR B 195      14.614   8.509   7.876  1.00 98.66           O  
ATOM   1448  N   LEU B 196      12.193   6.663  10.150  1.00 98.18           N  
ATOM   1449  CA  LEU B 196      12.373   5.306  10.653  1.00 98.18           C  
ATOM   1450  C   LEU B 196      11.496   4.321   9.887  1.00 98.18           C  
ATOM   1451  CB  LEU B 196      12.048   5.240  12.148  1.00 98.18           C  
ATOM   1452  O   LEU B 196      10.510   4.717   9.262  1.00 98.18           O  
ATOM   1453  CG  LEU B 196      10.576   5.400  12.529  1.00 98.18           C  
ATOM   1454  CD1 LEU B 196      10.301   4.736  13.874  1.00 98.18           C  
ATOM   1455  CD2 LEU B 196      10.190   6.875  12.566  1.00 98.18           C  
ATOM   1456  N   GLY B 197      11.828   3.047   9.937  1.00 97.45           N  
ATOM   1457  CA  GLY B 197      11.079   2.002   9.257  1.00 97.45           C  
ATOM   1458  C   GLY B 197      11.889   1.279   8.198  1.00 97.45           C  
ATOM   1459  O   GLY B 197      13.098   1.092   8.353  1.00 97.45           O  
ATOM   1460  N   CYS B 198      11.224   0.870   7.141  1.00 94.46           N  
ATOM   1461  CA  CYS B 198      11.879   0.137   6.063  1.00 94.46           C  
ATOM   1462  C   CYS B 198      12.696   1.075   5.183  1.00 94.46           C  
ATOM   1463  CB  CYS B 198      10.846  -0.603   5.214  1.00 94.46           C  
ATOM   1464  O   CYS B 198      12.244   2.173   4.852  1.00 94.46           O  
ATOM   1465  SG  CYS B 198      11.563  -1.526   3.836  1.00 94.46           S  
ATOM   1466  N   GLY B 199      13.885   0.671   4.807  1.00 93.54           N  
ATOM   1467  CA  GLY B 199      14.759   1.507   3.999  1.00 93.54           C  
ATOM   1468  C   GLY B 199      15.198   0.839   2.709  1.00 93.54           C  
ATOM   1469  O   GLY B 199      16.081   1.343   2.012  1.00 93.54           O  
ATOM   1470  N   GLU B 200      14.564  -0.205   2.312  1.00 89.77           N  
ATOM   1471  CA  GLU B 200      15.015  -1.072   1.227  1.00 89.77           C  
ATOM   1472  C   GLU B 200      15.023  -0.329  -0.106  1.00 89.77           C  
ATOM   1473  CB  GLU B 200      14.129  -2.317   1.131  1.00 89.77           C  
ATOM   1474  O   GLU B 200      15.812  -0.651  -0.997  1.00 89.77           O  
ATOM   1475  CG  GLU B 200      14.421  -3.363   2.196  1.00 89.77           C  
ATOM   1476  CD  GLU B 200      13.624  -4.645   2.014  1.00 89.77           C  
ATOM   1477  OE1 GLU B 200      14.083  -5.716   2.471  1.00 89.77           O  
ATOM   1478  OE2 GLU B 200      12.531  -4.577   1.407  1.00 89.77           O  
ATOM   1479  N   GLN B 201      14.144   0.679  -0.211  1.00 91.99           N  
ATOM   1480  CA  GLN B 201      14.056   1.403  -1.475  1.00 91.99           C  
ATOM   1481  C   GLN B 201      14.649   2.803  -1.349  1.00 91.99           C  
ATOM   1482  CB  GLN B 201      12.603   1.488  -1.945  1.00 91.99           C  
ATOM   1483  O   GLN B 201      14.523   3.620  -2.264  1.00 91.99           O  
ATOM   1484  CG  GLN B 201      11.933   0.131  -2.121  1.00 91.99           C  
ATOM   1485  CD  GLN B 201      12.594  -0.715  -3.193  1.00 91.99           C  
ATOM   1486  NE2 GLN B 201      12.225  -1.990  -3.253  1.00 91.99           N  
ATOM   1487  OE1 GLN B 201      13.430  -0.227  -3.960  1.00 91.99           O  
ATOM   1488  N   GLY B 202      15.220   3.067  -0.205  1.00 95.18           N  
ATOM   1489  CA  GLY B 202      15.837   4.364   0.020  1.00 95.18           C  
ATOM   1490  C   GLY B 202      14.887   5.379   0.628  1.00 95.18           C  
ATOM   1491  O   GLY B 202      15.194   6.571   0.681  1.00 95.18           O  
ATOM   1492  N   GLN B 203      13.767   4.955   1.056  1.00 96.80           N  
ATOM   1493  CA  GLN B 203      12.683   5.838   1.473  1.00 96.80           C  
ATOM   1494  C   GLN B 203      13.011   6.525   2.795  1.00 96.80           C  
ATOM   1495  CB  GLN B 203      11.373   5.058   1.598  1.00 96.80           C  
ATOM   1496  O   GLN B 203      12.333   7.475   3.193  1.00 96.80           O  
ATOM   1497  CG  GLN B 203      11.423   3.932   2.622  1.00 96.80           C  
ATOM   1498  CD  GLN B 203      11.792   2.595   2.007  1.00 96.80           C  
ATOM   1499  NE2 GLN B 203      11.188   1.524   2.510  1.00 96.80           N  
ATOM   1500  OE1 GLN B 203      12.612   2.526   1.086  1.00 96.80           O  
ATOM   1501  N   LEU B 204      14.063   6.117   3.497  1.00 97.85           N  
ATOM   1502  CA  LEU B 204      14.449   6.762   4.747  1.00 97.85           C  
ATOM   1503  C   LEU B 204      15.390   7.934   4.487  1.00 97.85           C  
ATOM   1504  CB  LEU B 204      15.118   5.754   5.686  1.00 97.85           C  
ATOM   1505  O   LEU B 204      15.539   8.816   5.336  1.00 97.85           O  
ATOM   1506  CG  LEU B 204      14.250   4.585   6.155  1.00 97.85           C  
ATOM   1507  CD1 LEU B 204      15.013   3.728   7.159  1.00 97.85           C  
ATOM   1508  CD2 LEU B 204      12.947   5.095   6.761  1.00 97.85           C  
ATOM   1509  N   GLY B 205      16.135   7.883   3.379  1.00 97.69           N  
ATOM   1510  CA  GLY B 205      16.988   8.971   2.926  1.00 97.69           C  
ATOM   1511  C   GLY B 205      18.249   9.126   3.754  1.00 97.69           C  
ATOM   1512  O   GLY B 205      18.946  10.138   3.650  1.00 97.69           O  
ATOM   1513  N   ARG B 206      18.555   8.132   4.593  1.00 95.68           N  
ATOM   1514  CA  ARG B 206      19.691   8.317   5.490  1.00 95.68           C  
ATOM   1515  C   ARG B 206      20.516   7.040   5.599  1.00 95.68           C  
ATOM   1516  CB  ARG B 206      19.216   8.755   6.877  1.00 95.68           C  
ATOM   1517  O   ARG B 206      21.552   7.019   6.267  1.00 95.68           O  
ATOM   1518  CG  ARG B 206      18.280   7.762   7.548  1.00 95.68           C  
ATOM   1519  CD  ARG B 206      17.941   8.181   8.972  1.00 95.68           C  
ATOM   1520  NE  ARG B 206      16.956   7.289   9.577  1.00 95.68           N  
ATOM   1521  NH1 ARG B 206      18.481   5.644  10.132  1.00 95.68           N  
ATOM   1522  NH2 ARG B 206      16.261   5.373  10.637  1.00 95.68           N  
ATOM   1523  CZ  ARG B 206      17.235   6.104  10.114  1.00 95.68           C  
ATOM   1524  N   VAL B 207      20.029   6.019   4.989  1.00 92.20           N  
ATOM   1525  CA  VAL B 207      20.720   4.736   5.067  1.00 92.20           C  
ATOM   1526  C   VAL B 207      21.212   4.329   3.679  1.00 92.20           C  
ATOM   1527  CB  VAL B 207      19.809   3.634   5.653  1.00 92.20           C  
ATOM   1528  O   VAL B 207      20.417   4.199   2.745  1.00 92.20           O  
ATOM   1529  CG1 VAL B 207      20.559   2.307   5.749  1.00 92.20           C  
ATOM   1530  CG2 VAL B 207      19.280   4.054   7.023  1.00 92.20           C  
ATOM   1531  N   PRO B 208      22.502   4.143   3.523  1.00 89.99           N  
ATOM   1532  CA  PRO B 208      23.016   3.686   2.230  1.00 89.99           C  
ATOM   1533  C   PRO B 208      22.417   2.350   1.795  1.00 89.99           C  
ATOM   1534  CB  PRO B 208      24.521   3.555   2.475  1.00 89.99           C  
ATOM   1535  O   PRO B 208      22.001   1.552   2.640  1.00 89.99           O  
ATOM   1536  CG  PRO B 208      24.786   4.396   3.682  1.00 89.99           C  
ATOM   1537  CD  PRO B 208      23.552   4.405   4.537  1.00 89.99           C  
ATOM   1538  N   GLU B 209      22.429   2.099   0.499  1.00 86.83           N  
ATOM   1539  CA  GLU B 209      21.812   0.920  -0.102  1.00 86.83           C  
ATOM   1540  C   GLU B 209      22.368  -0.365   0.507  1.00 86.83           C  
ATOM   1541  CB  GLU B 209      22.021   0.917  -1.618  1.00 86.83           C  
ATOM   1542  O   GLU B 209      21.613  -1.291   0.809  1.00 86.83           O  
ATOM   1543  CG  GLU B 209      21.301  -0.215  -2.336  1.00 86.83           C  
ATOM   1544  CD  GLU B 209      21.411  -0.132  -3.850  1.00 86.83           C  
ATOM   1545  OE1 GLU B 209      20.743  -0.925  -4.552  1.00 86.83           O  
ATOM   1546  OE2 GLU B 209      22.173   0.732  -4.339  1.00 86.83           O  
ATOM   1547  N   LEU B 210      23.644  -0.402   0.776  1.00 85.12           N  
ATOM   1548  CA  LEU B 210      24.328  -1.603   1.242  1.00 85.12           C  
ATOM   1549  C   LEU B 210      23.844  -2.000   2.633  1.00 85.12           C  
ATOM   1550  CB  LEU B 210      25.843  -1.385   1.259  1.00 85.12           C  
ATOM   1551  O   LEU B 210      23.884  -3.177   2.997  1.00 85.12           O  
ATOM   1552  CG  LEU B 210      26.701  -2.609   1.584  1.00 85.12           C  
ATOM   1553  CD1 LEU B 210      26.721  -3.571   0.401  1.00 85.12           C  
ATOM   1554  CD2 LEU B 210      28.117  -2.185   1.960  1.00 85.12           C  
ATOM   1555  N   PHE B 211      23.281  -1.006   3.382  1.00 81.37           N  
ATOM   1556  CA  PHE B 211      22.898  -1.262   4.766  1.00 81.37           C  
ATOM   1557  C   PHE B 211      21.384  -1.194   4.930  1.00 81.37           C  
ATOM   1558  CB  PHE B 211      23.574  -0.259   5.706  1.00 81.37           C  
ATOM   1559  O   PHE B 211      20.878  -1.152   6.054  1.00 81.37           O  
ATOM   1560  CG  PHE B 211      25.077  -0.292   5.651  1.00 81.37           C  
ATOM   1561  CD1 PHE B 211      25.775  -1.434   6.027  1.00 81.37           C  
ATOM   1562  CD2 PHE B 211      25.793   0.818   5.223  1.00 81.37           C  
ATOM   1563  CE1 PHE B 211      27.167  -1.468   5.977  1.00 81.37           C  
ATOM   1564  CE2 PHE B 211      27.184   0.791   5.170  1.00 81.37           C  
ATOM   1565  CZ  PHE B 211      27.868  -0.352   5.548  1.00 81.37           C  
ATOM   1566  N   ALA B 212      20.644  -1.167   3.829  1.00 79.91           N  
ATOM   1567  CA  ALA B 212      19.208  -0.905   3.876  1.00 79.91           C  
ATOM   1568  C   ALA B 212      18.416  -2.205   3.983  1.00 79.91           C  
ATOM   1569  CB  ALA B 212      18.769  -0.120   2.642  1.00 79.91           C  
ATOM   1570  O   ALA B 212      17.188  -2.185   4.090  1.00 79.91           O  
ATOM   1571  N   ASN B 213      19.154  -3.361   4.024  1.00 76.62           N  
ATOM   1572  CA  ASN B 213      18.492  -4.654   4.165  1.00 76.62           C  
ATOM   1573  C   ASN B 213      18.700  -5.240   5.558  1.00 76.62           C  
ATOM   1574  CB  ASN B 213      18.990  -5.631   3.098  1.00 76.62           C  
ATOM   1575  O   ASN B 213      19.513  -4.735   6.335  1.00 76.62           O  
ATOM   1576  CG  ASN B 213      18.581  -5.223   1.696  1.00 76.62           C  
ATOM   1577  ND2 ASN B 213      19.403  -5.571   0.714  1.00 76.62           N  
ATOM   1578  OD1 ASN B 213      17.535  -4.600   1.499  1.00 76.62           O  
ATOM   1579  N   ARG B 214      17.961  -6.198   6.065  1.00 68.92           N  
ATOM   1580  CA  ARG B 214      17.926  -6.810   7.389  1.00 68.92           C  
ATOM   1581  C   ARG B 214      19.301  -7.334   7.788  1.00 68.92           C  
ATOM   1582  CB  ARG B 214      16.900  -7.945   7.430  1.00 68.92           C  
ATOM   1583  O   ARG B 214      19.641  -7.365   8.972  1.00 68.92           O  
ATOM   1584  CG  ARG B 214      15.457  -7.475   7.340  1.00 68.92           C  
ATOM   1585  CD  ARG B 214      14.478  -8.634   7.462  1.00 68.92           C  
ATOM   1586  NE  ARG B 214      13.093  -8.182   7.363  1.00 68.92           N  
ATOM   1587  NH1 ARG B 214      12.184 -10.108   8.259  1.00 68.92           N  
ATOM   1588  NH2 ARG B 214      10.819  -8.385   7.609  1.00 68.92           N  
ATOM   1589  CZ  ARG B 214      12.035  -8.893   7.744  1.00 68.92           C  
ATOM   1590  N   GLY B 215      20.210  -7.655   7.000  1.00 65.69           N  
ATOM   1591  CA  GLY B 215      21.424  -8.401   7.289  1.00 65.69           C  
ATOM   1592  C   GLY B 215      22.657  -7.522   7.376  1.00 65.69           C  
ATOM   1593  O   GLY B 215      23.779  -8.025   7.474  1.00 65.69           O  
ATOM   1594  N   GLY B 216      22.548  -6.162   7.699  1.00 58.59           N  
ATOM   1595  CA  GLY B 216      23.719  -5.308   7.825  1.00 58.59           C  
ATOM   1596  C   GLY B 216      24.357  -5.370   9.200  1.00 58.59           C  
ATOM   1597  O   GLY B 216      23.824  -6.010  10.109  1.00 58.59           O  
ATOM   1598  N   ARG B 217      25.620  -5.028   9.500  1.00 56.84           N  
ATOM   1599  CA  ARG B 217      26.400  -5.074  10.732  1.00 56.84           C  
ATOM   1600  C   ARG B 217      25.583  -4.567  11.916  1.00 56.84           C  
ATOM   1601  CB  ARG B 217      27.681  -4.250  10.589  1.00 56.84           C  
ATOM   1602  O   ARG B 217      25.629  -5.148  13.003  1.00 56.84           O  
ATOM   1603  CG  ARG B 217      28.868  -5.043  10.063  1.00 56.84           C  
ATOM   1604  CD  ARG B 217      30.137  -4.203  10.031  1.00 56.84           C  
ATOM   1605  NE  ARG B 217      31.268  -4.957   9.497  1.00 56.84           N  
ATOM   1606  NH1 ARG B 217      32.802  -3.253   9.780  1.00 56.84           N  
ATOM   1607  NH2 ARG B 217      33.462  -5.259   8.890  1.00 56.84           N  
ATOM   1608  CZ  ARG B 217      32.508  -4.488   9.390  1.00 56.84           C  
ATOM   1609  N   GLN B 218      24.842  -3.548  11.687  1.00 67.66           N  
ATOM   1610  CA  GLN B 218      24.061  -2.934  12.755  1.00 67.66           C  
ATOM   1611  C   GLN B 218      22.640  -3.488  12.787  1.00 67.66           C  
ATOM   1612  CB  GLN B 218      24.028  -1.413  12.591  1.00 67.66           C  
ATOM   1613  O   GLN B 218      21.880  -3.211  13.717  1.00 67.66           O  
ATOM   1614  CG  GLN B 218      25.340  -0.727  12.946  1.00 67.66           C  
ATOM   1615  CD  GLN B 218      25.235   0.786  12.926  1.00 67.66           C  
ATOM   1616  NE2 GLN B 218      26.223   1.457  13.508  1.00 67.66           N  
ATOM   1617  OE1 GLN B 218      24.275   1.348  12.389  1.00 67.66           O  
ATOM   1618  N   GLY B 219      22.293  -4.367  11.897  1.00 77.38           N  
ATOM   1619  CA  GLY B 219      21.047  -5.117  11.868  1.00 77.38           C  
ATOM   1620  C   GLY B 219      19.822  -4.232  11.736  1.00 77.38           C  
ATOM   1621  O   GLY B 219      19.899  -3.135  11.180  1.00 77.38           O  
ATOM   1622  N   LEU B 220      18.616  -4.524  12.100  1.00 88.42           N  
ATOM   1623  CA  LEU B 220      17.301  -3.903  11.982  1.00 88.42           C  
ATOM   1624  C   LEU B 220      17.205  -2.662  12.864  1.00 88.42           C  
ATOM   1625  CB  LEU B 220      16.202  -4.899  12.362  1.00 88.42           C  
ATOM   1626  O   LEU B 220      16.405  -1.764  12.593  1.00 88.42           O  
ATOM   1627  CG  LEU B 220      15.882  -5.982  11.330  1.00 88.42           C  
ATOM   1628  CD1 LEU B 220      14.927  -7.013  11.922  1.00 88.42           C  
ATOM   1629  CD2 LEU B 220      15.291  -5.361  10.069  1.00 88.42           C  
ATOM   1630  N   GLU B 221      18.120  -2.520  13.846  1.00 88.82           N  
ATOM   1631  CA  GLU B 221      18.060  -1.411  14.794  1.00 88.82           C  
ATOM   1632  C   GLU B 221      18.309  -0.076  14.098  1.00 88.82           C  
ATOM   1633  CB  GLU B 221      19.073  -1.613  15.923  1.00 88.82           C  
ATOM   1634  O   GLU B 221      17.643   0.918  14.392  1.00 88.82           O  
ATOM   1635  CG  GLU B 221      18.826  -0.729  17.137  1.00 88.82           C  
ATOM   1636  CD  GLU B 221      19.771  -1.018  18.292  1.00 88.82           C  
ATOM   1637  OE1 GLU B 221      19.687  -0.327  19.333  1.00 88.82           O  
ATOM   1638  OE2 GLU B 221      20.604  -1.942  18.155  1.00 88.82           O  
ATOM   1639  N   ARG B 222      19.208   0.033  13.182  1.00 91.15           N  
ATOM   1640  CA  ARG B 222      19.548   1.240  12.436  1.00 91.15           C  
ATOM   1641  C   ARG B 222      18.329   1.794  11.706  1.00 91.15           C  
ATOM   1642  CB  ARG B 222      20.673   0.956  11.439  1.00 91.15           C  
ATOM   1643  O   ARG B 222      18.200   3.008  11.535  1.00 91.15           O  
ATOM   1644  CG  ARG B 222      21.054   2.154  10.584  1.00 91.15           C  
ATOM   1645  CD  ARG B 222      22.172   1.817   9.606  1.00 91.15           C  
ATOM   1646  NE  ARG B 222      23.454   1.660  10.287  1.00 91.15           N  
ATOM   1647  NH1 ARG B 222      24.497   0.598   8.520  1.00 91.15           N  
ATOM   1648  NH2 ARG B 222      25.645   0.994  10.464  1.00 91.15           N  
ATOM   1649  CZ  ARG B 222      24.529   1.084   9.755  1.00 91.15           C  
ATOM   1650  N   LEU B 223      17.468   0.874  11.336  1.00 95.20           N  
ATOM   1651  CA  LEU B 223      16.302   1.251  10.545  1.00 95.20           C  
ATOM   1652  C   LEU B 223      15.155   1.696  11.446  1.00 95.20           C  
ATOM   1653  CB  LEU B 223      15.851   0.083   9.664  1.00 95.20           C  
ATOM   1654  O   LEU B 223      14.320   2.507  11.039  1.00 95.20           O  
ATOM   1655  CG  LEU B 223      16.872  -0.434   8.648  1.00 95.20           C  
ATOM   1656  CD1 LEU B 223      16.323  -1.656   7.920  1.00 95.20           C  
ATOM   1657  CD2 LEU B 223      17.242   0.664   7.657  1.00 95.20           C  
ATOM   1658  N   LEU B 224      15.086   1.207  12.671  1.00 96.61           N  
ATOM   1659  CA  LEU B 224      13.885   1.322  13.491  1.00 96.61           C  
ATOM   1660  C   LEU B 224      14.050   2.409  14.548  1.00 96.61           C  
ATOM   1661  CB  LEU B 224      13.566  -0.016  14.164  1.00 96.61           C  
ATOM   1662  O   LEU B 224      13.081   2.790  15.208  1.00 96.61           O  
ATOM   1663  CG  LEU B 224      13.222  -1.179  13.232  1.00 96.61           C  
ATOM   1664  CD1 LEU B 224      12.989  -2.453  14.037  1.00 96.61           C  
ATOM   1665  CD2 LEU B 224      11.997  -0.843  12.387  1.00 96.61           C  
ATOM   1666  N   VAL B 225      15.276   2.954  14.701  1.00 95.70           N  
ATOM   1667  CA  VAL B 225      15.516   4.104  15.567  1.00 95.70           C  
ATOM   1668  C   VAL B 225      15.454   5.390  14.747  1.00 95.70           C  
ATOM   1669  CB  VAL B 225      16.878   3.997  16.289  1.00 95.70           C  
ATOM   1670  O   VAL B 225      16.181   5.542  13.762  1.00 95.70           O  
ATOM   1671  CG1 VAL B 225      17.151   5.252  17.116  1.00 95.70           C  
ATOM   1672  CG2 VAL B 225      16.917   2.751  17.172  1.00 95.70           C  
ATOM   1673  N   PRO B 226      14.570   6.266  15.153  1.00 97.52           N  
ATOM   1674  CA  PRO B 226      14.491   7.516  14.394  1.00 97.52           C  
ATOM   1675  C   PRO B 226      15.822   8.261  14.344  1.00 97.52           C  
ATOM   1676  CB  PRO B 226      13.439   8.326  15.157  1.00 97.52           C  
ATOM   1677  O   PRO B 226      16.434   8.511  15.387  1.00 97.52           O  
ATOM   1678  CG  PRO B 226      12.730   7.324  16.009  1.00 97.52           C  
ATOM   1679  CD  PRO B 226      13.669   6.187  16.290  1.00 97.52           C  
ATOM   1680  N   LYS B 227      16.219   8.598  13.156  1.00 96.71           N  
ATOM   1681  CA  LYS B 227      17.438   9.379  12.966  1.00 96.71           C  
ATOM   1682  C   LYS B 227      17.230  10.479  11.929  1.00 96.71           C  
ATOM   1683  CB  LYS B 227      18.596   8.474  12.546  1.00 96.71           C  
ATOM   1684  O   LYS B 227      16.356  10.368  11.066  1.00 96.71           O  
ATOM   1685  CG  LYS B 227      19.182   7.650  13.683  1.00 96.71           C  
ATOM   1686  CD  LYS B 227      20.505   7.008  13.284  1.00 96.71           C  
ATOM   1687  CE  LYS B 227      21.109   6.211  14.432  1.00 96.71           C  
ATOM   1688  NZ  LYS B 227      22.409   5.584  14.047  1.00 96.71           N  
ATOM   1689  N   CYS B 228      18.010  11.490  12.077  1.00 96.65           N  
ATOM   1690  CA  CYS B 228      17.884  12.679  11.242  1.00 96.65           C  
ATOM   1691  C   CYS B 228      18.430  12.423   9.842  1.00 96.65           C  
ATOM   1692  CB  CYS B 228      18.617  13.860  11.877  1.00 96.65           C  
ATOM   1693  O   CYS B 228      19.443  11.739   9.682  1.00 96.65           O  
ATOM   1694  SG  CYS B 228      18.334  15.432  11.032  1.00 96.65           S  
ATOM   1695  N   VAL B 229      17.680  12.932   8.829  1.00 96.60           N  
ATOM   1696  CA  VAL B 229      18.167  12.958   7.453  1.00 96.60           C  
ATOM   1697  C   VAL B 229      19.116  14.139   7.263  1.00 96.60           C  
ATOM   1698  CB  VAL B 229      17.002  13.042   6.441  1.00 96.60           C  
ATOM   1699  O   VAL B 229      18.697  15.297   7.328  1.00 96.60           O  
ATOM   1700  CG1 VAL B 229      17.532  13.059   5.009  1.00 96.60           C  
ATOM   1701  CG2 VAL B 229      16.035  11.877   6.643  1.00 96.60           C  
ATOM   1702  N   MET B 230      20.327  13.852   7.110  1.00 90.39           N  
ATOM   1703  CA  MET B 230      21.325  14.915   7.044  1.00 90.39           C  
ATOM   1704  C   MET B 230      21.581  15.332   5.599  1.00 90.39           C  
ATOM   1705  CB  MET B 230      22.633  14.467   7.698  1.00 90.39           C  
ATOM   1706  O   MET B 230      21.929  14.499   4.760  1.00 90.39           O  
ATOM   1707  CG  MET B 230      22.486  14.086   9.163  1.00 90.39           C  
ATOM   1708  SD  MET B 230      22.120  15.532  10.232  1.00 90.39           S  
ATOM   1709  CE  MET B 230      23.735  16.358  10.218  1.00 90.39           C  
ATOM   1710  N   LEU B 231      21.325  16.569   5.306  1.00 89.17           N  
ATOM   1711  CA  LEU B 231      21.616  17.159   4.003  1.00 89.17           C  
ATOM   1712  C   LEU B 231      22.410  18.452   4.156  1.00 89.17           C  
ATOM   1713  CB  LEU B 231      20.319  17.430   3.236  1.00 89.17           C  
ATOM   1714  O   LEU B 231      21.963  19.383   4.829  1.00 89.17           O  
ATOM   1715  CG  LEU B 231      20.290  16.982   1.774  1.00 89.17           C  
ATOM   1716  CD1 LEU B 231      19.288  15.848   1.587  1.00 89.17           C  
ATOM   1717  CD2 LEU B 231      19.952  18.156   0.861  1.00 89.17           C  
ATOM   1718  N   LYS B 232      23.621  18.412   3.574  1.00 82.56           N  
ATOM   1719  CA  LYS B 232      24.449  19.613   3.633  1.00 82.56           C  
ATOM   1720  C   LYS B 232      23.958  20.669   2.647  1.00 82.56           C  
ATOM   1721  CB  LYS B 232      25.912  19.270   3.347  1.00 82.56           C  
ATOM   1722  O   LYS B 232      23.548  20.341   1.531  1.00 82.56           O  
ATOM   1723  CG  LYS B 232      26.585  18.461   4.446  1.00 82.56           C  
ATOM   1724  CD  LYS B 232      28.071  18.273   4.172  1.00 82.56           C  
ATOM   1725  CE  LYS B 232      28.741  17.444   5.260  1.00 82.56           C  
ATOM   1726  NZ  LYS B 232      30.193  17.234   4.982  1.00 82.56           N  
ATOM   1727  N   SER B 233      23.850  21.934   3.104  1.00 73.36           N  
ATOM   1728  CA  SER B 233      23.466  23.039   2.232  1.00 73.36           C  
ATOM   1729  C   SER B 233      24.622  23.460   1.330  1.00 73.36           C  
ATOM   1730  CB  SER B 233      22.992  24.235   3.058  1.00 73.36           C  
ATOM   1731  O   SER B 233      25.785  23.399   1.735  1.00 73.36           O  
ATOM   1732  OG  SER B 233      22.734  25.352   2.224  1.00 73.36           O  
ATOM   1733  N   ARG B 234      24.414  23.667   0.051  1.00 64.96           N  
ATOM   1734  CA  ARG B 234      25.456  24.143  -0.853  1.00 64.96           C  
ATOM   1735  C   ARG B 234      25.947  25.527  -0.443  1.00 64.96           C  
ATOM   1736  CB  ARG B 234      24.944  24.174  -2.295  1.00 64.96           C  
ATOM   1737  O   ARG B 234      25.144  26.439  -0.233  1.00 64.96           O  
ATOM   1738  CG  ARG B 234      25.109  22.856  -3.036  1.00 64.96           C  
ATOM   1739  CD  ARG B 234      24.764  22.992  -4.512  1.00 64.96           C  
ATOM   1740  NE  ARG B 234      24.921  21.726  -5.221  1.00 64.96           N  
ATOM   1741  NH1 ARG B 234      24.416  22.591  -7.303  1.00 64.96           N  
ATOM   1742  NH2 ARG B 234      24.921  20.367  -7.073  1.00 64.96           N  
ATOM   1743  CZ  ARG B 234      24.752  21.564  -6.531  1.00 64.96           C  
ATOM   1744  N   GLY B 235      27.219  25.797  -0.050  1.00 61.48           N  
ATOM   1745  CA  GLY B 235      27.836  27.100   0.138  1.00 61.48           C  
ATOM   1746  C   GLY B 235      27.737  27.607   1.564  1.00 61.48           C  
ATOM   1747  O   GLY B 235      28.360  28.610   1.917  1.00 61.48           O  
ATOM   1748  N   SER B 236      26.857  26.948   2.501  1.00 57.94           N  
ATOM   1749  CA  SER B 236      26.718  27.361   3.894  1.00 57.94           C  
ATOM   1750  C   SER B 236      27.037  26.212   4.845  1.00 57.94           C  
ATOM   1751  CB  SER B 236      25.304  27.878   4.162  1.00 57.94           C  
ATOM   1752  O   SER B 236      26.971  25.043   4.460  1.00 57.94           O  
ATOM   1753  OG  SER B 236      24.343  26.867   3.913  1.00 57.94           O  
ATOM   1754  N   ARG B 237      27.902  26.432   5.715  1.00 61.92           N  
ATOM   1755  CA  ARG B 237      28.255  25.470   6.754  1.00 61.92           C  
ATOM   1756  C   ARG B 237      27.010  24.951   7.466  1.00 61.92           C  
ATOM   1757  CB  ARG B 237      29.213  26.100   7.767  1.00 61.92           C  
ATOM   1758  O   ARG B 237      27.106  24.114   8.366  1.00 61.92           O  
ATOM   1759  CG  ARG B 237      30.669  26.087   7.329  1.00 61.92           C  
ATOM   1760  CD  ARG B 237      31.596  26.572   8.434  1.00 61.92           C  
ATOM   1761  NE  ARG B 237      32.995  26.544   8.017  1.00 61.92           N  
ATOM   1762  NH1 ARG B 237      33.830  27.267  10.046  1.00 61.92           N  
ATOM   1763  NH2 ARG B 237      35.256  26.813   8.310  1.00 61.92           N  
ATOM   1764  CZ  ARG B 237      34.024  26.875   8.792  1.00 61.92           C  
ATOM   1765  N   GLY B 238      25.777  25.043   6.851  1.00 74.86           N  
ATOM   1766  CA  GLY B 238      24.613  24.612   7.608  1.00 74.86           C  
ATOM   1767  C   GLY B 238      23.825  23.515   6.918  1.00 74.86           C  
ATOM   1768  O   GLY B 238      24.208  23.051   5.842  1.00 74.86           O  
ATOM   1769  N   HIS B 239      22.895  22.853   7.663  1.00 85.89           N  
ATOM   1770  CA  HIS B 239      22.030  21.774   7.200  1.00 85.89           C  
ATOM   1771  C   HIS B 239      20.748  22.323   6.582  1.00 85.89           C  
ATOM   1772  CB  HIS B 239      21.693  20.826   8.352  1.00 85.89           C  
ATOM   1773  O   HIS B 239      20.333  23.441   6.893  1.00 85.89           O  
ATOM   1774  CG  HIS B 239      22.897  20.281   9.052  1.00 85.89           C  
ATOM   1775  CD2 HIS B 239      23.440  20.585  10.254  1.00 85.89           C  
ATOM   1776  ND1 HIS B 239      23.694  19.298   8.505  1.00 85.89           N  
ATOM   1777  CE1 HIS B 239      24.678  19.020   9.345  1.00 85.89           C  
ATOM   1778  NE2 HIS B 239      24.547  19.787  10.414  1.00 85.89           N  
ATOM   1779  N   VAL B 240      20.263  21.761   5.505  1.00 92.19           N  
ATOM   1780  CA  VAL B 240      18.997  22.118   4.873  1.00 92.19           C  
ATOM   1781  C   VAL B 240      17.857  21.959   5.875  1.00 92.19           C  
ATOM   1782  CB  VAL B 240      18.728  21.259   3.618  1.00 92.19           C  
ATOM   1783  O   VAL B 240      17.768  20.943   6.569  1.00 92.19           O  
ATOM   1784  CG1 VAL B 240      17.377  21.615   2.999  1.00 92.19           C  
ATOM   1785  CG2 VAL B 240      19.850  21.438   2.597  1.00 92.19           C  
ATOM   1786  N   ARG B 241      17.054  23.044   6.022  1.00 95.74           N  
ATOM   1787  CA  ARG B 241      15.864  23.003   6.865  1.00 95.74           C  
ATOM   1788  C   ARG B 241      14.599  22.881   6.022  1.00 95.74           C  
ATOM   1789  CB  ARG B 241      15.786  24.250   7.748  1.00 95.74           C  
ATOM   1790  O   ARG B 241      14.498  23.487   4.953  1.00 95.74           O  
ATOM   1791  CG  ARG B 241      16.992  24.439   8.655  1.00 95.74           C  
ATOM   1792  CD  ARG B 241      17.004  23.430   9.795  1.00 95.74           C  
ATOM   1793  NE  ARG B 241      18.070  23.709  10.751  1.00 95.74           N  
ATOM   1794  NH1 ARG B 241      17.374  22.142  12.300  1.00 95.74           N  
ATOM   1795  NH2 ARG B 241      19.229  23.424  12.714  1.00 95.74           N  
ATOM   1796  CZ  ARG B 241      18.222  23.091  11.919  1.00 95.74           C  
ATOM   1797  N   PHE B 242      13.677  22.134   6.537  1.00 97.32           N  
ATOM   1798  CA  PHE B 242      12.501  21.823   5.732  1.00 97.32           C  
ATOM   1799  C   PHE B 242      11.248  22.439   6.343  1.00 97.32           C  
ATOM   1800  CB  PHE B 242      12.328  20.307   5.594  1.00 97.32           C  
ATOM   1801  O   PHE B 242      11.171  22.624   7.559  1.00 97.32           O  
ATOM   1802  CG  PHE B 242      13.426  19.640   4.810  1.00 97.32           C  
ATOM   1803  CD1 PHE B 242      13.402  19.633   3.421  1.00 97.32           C  
ATOM   1804  CD2 PHE B 242      14.482  19.018   5.463  1.00 97.32           C  
ATOM   1805  CE1 PHE B 242      14.417  19.016   2.693  1.00 97.32           C  
ATOM   1806  CE2 PHE B 242      15.500  18.400   4.743  1.00 97.32           C  
ATOM   1807  CZ  PHE B 242      15.465  18.399   3.358  1.00 97.32           C  
ATOM   1808  N   GLN B 243      10.265  22.748   5.555  1.00 97.43           N  
ATOM   1809  CA  GLN B 243       9.004  23.308   6.029  1.00 97.43           C  
ATOM   1810  C   GLN B 243       7.859  22.315   5.850  1.00 97.43           C  
ATOM   1811  CB  GLN B 243       8.686  24.613   5.297  1.00 97.43           C  
ATOM   1812  O   GLN B 243       6.795  22.471   6.453  1.00 97.43           O  
ATOM   1813  CG  GLN B 243       8.511  24.447   3.793  1.00 97.43           C  
ATOM   1814  CD  GLN B 243       8.210  25.757   3.090  1.00 97.43           C  
ATOM   1815  NE2 GLN B 243       8.255  25.741   1.762  1.00 97.43           N  
ATOM   1816  OE1 GLN B 243       7.937  26.775   3.734  1.00 97.43           O  
ATOM   1817  N   ASP B 244       8.088  21.250   4.997  1.00 98.43           N  
ATOM   1818  CA  ASP B 244       7.041  20.261   4.758  1.00 98.43           C  
ATOM   1819  C   ASP B 244       7.634  18.941   4.271  1.00 98.43           C  
ATOM   1820  CB  ASP B 244       6.027  20.788   3.741  1.00 98.43           C  
ATOM   1821  O   ASP B 244       8.778  18.899   3.815  1.00 98.43           O  
ATOM   1822  CG  ASP B 244       4.610  20.316   4.017  1.00 98.43           C  
ATOM   1823  OD1 ASP B 244       4.430  19.334   4.769  1.00 98.43           O  
ATOM   1824  OD2 ASP B 244       3.665  20.930   3.476  1.00 98.43           O  
ATOM   1825  N   ALA B 245       6.862  17.860   4.459  1.00 98.74           N  
ATOM   1826  CA  ALA B 245       7.269  16.524   4.031  1.00 98.74           C  
ATOM   1827  C   ALA B 245       6.061  15.689   3.617  1.00 98.74           C  
ATOM   1828  CB  ALA B 245       8.042  15.821   5.144  1.00 98.74           C  
ATOM   1829  O   ALA B 245       4.974  15.836   4.181  1.00 98.74           O  
ATOM   1830  N   PHE B 246       6.247  14.844   2.627  1.00 98.75           N  
ATOM   1831  CA  PHE B 246       5.195  14.000   2.072  1.00 98.75           C  
ATOM   1832  C   PHE B 246       5.726  12.604   1.767  1.00 98.75           C  
ATOM   1833  CB  PHE B 246       4.613  14.629   0.802  1.00 98.75           C  
ATOM   1834  O   PHE B 246       6.932  12.418   1.590  1.00 98.75           O  
ATOM   1835  CG  PHE B 246       4.284  16.090   0.945  1.00 98.75           C  
ATOM   1836  CD1 PHE B 246       2.994  16.499   1.261  1.00 98.75           C  
ATOM   1837  CD2 PHE B 246       5.265  17.056   0.763  1.00 98.75           C  
ATOM   1838  CE1 PHE B 246       2.687  17.851   1.394  1.00 98.75           C  
ATOM   1839  CE2 PHE B 246       4.966  18.409   0.894  1.00 98.75           C  
ATOM   1840  CZ  PHE B 246       3.676  18.805   1.208  1.00 98.75           C  
ATOM   1841  N   CYS B 247       4.802  11.652   1.660  1.00 98.43           N  
ATOM   1842  CA  CYS B 247       5.262  10.295   1.389  1.00 98.43           C  
ATOM   1843  C   CYS B 247       4.462   9.664   0.255  1.00 98.43           C  
ATOM   1844  CB  CYS B 247       5.151   9.431   2.645  1.00 98.43           C  
ATOM   1845  O   CYS B 247       3.297  10.007   0.047  1.00 98.43           O  
ATOM   1846  SG  CYS B 247       6.381   9.822   3.908  1.00 98.43           S  
ATOM   1847  N   GLY B 248       5.099   8.898  -0.484  1.00 97.54           N  
ATOM   1848  CA  GLY B 248       4.504   7.809  -1.241  1.00 97.54           C  
ATOM   1849  C   GLY B 248       4.670   6.457  -0.572  1.00 97.54           C  
ATOM   1850  O   GLY B 248       4.991   6.382   0.616  1.00 97.54           O  
ATOM   1851  N   ALA B 249       4.387   5.410  -1.352  1.00 95.31           N  
ATOM   1852  CA  ALA B 249       4.479   4.081  -0.752  1.00 95.31           C  
ATOM   1853  C   ALA B 249       5.914   3.762  -0.343  1.00 95.31           C  
ATOM   1854  CB  ALA B 249       3.958   3.023  -1.721  1.00 95.31           C  
ATOM   1855  O   ALA B 249       6.158   3.281   0.766  1.00 95.31           O  
ATOM   1856  N   TYR B 250       6.880   4.150  -1.233  1.00 96.00           N  
ATOM   1857  CA  TYR B 250       8.258   3.721  -1.018  1.00 96.00           C  
ATOM   1858  C   TYR B 250       9.221   4.895  -1.148  1.00 96.00           C  
ATOM   1859  CB  TYR B 250       8.639   2.620  -2.012  1.00 96.00           C  
ATOM   1860  O   TYR B 250      10.393   4.709  -1.485  1.00 96.00           O  
ATOM   1861  CG  TYR B 250       7.642   1.488  -2.076  1.00 96.00           C  
ATOM   1862  CD1 TYR B 250       7.573   0.538  -1.060  1.00 96.00           C  
ATOM   1863  CD2 TYR B 250       6.770   1.366  -3.152  1.00 96.00           C  
ATOM   1864  CE1 TYR B 250       6.657  -0.508  -1.115  1.00 96.00           C  
ATOM   1865  CE2 TYR B 250       5.851   0.324  -3.217  1.00 96.00           C  
ATOM   1866  OH  TYR B 250       4.894  -1.640  -2.255  1.00 96.00           O  
ATOM   1867  CZ  TYR B 250       5.802  -0.606  -2.196  1.00 96.00           C  
ATOM   1868  N   PHE B 251       8.701   6.136  -1.091  1.00 97.92           N  
ATOM   1869  CA  PHE B 251       9.562   7.295  -1.292  1.00 97.92           C  
ATOM   1870  C   PHE B 251       9.065   8.486  -0.481  1.00 97.92           C  
ATOM   1871  CB  PHE B 251       9.631   7.664  -2.777  1.00 97.92           C  
ATOM   1872  O   PHE B 251       7.942   8.472   0.029  1.00 97.92           O  
ATOM   1873  CG  PHE B 251       8.283   7.851  -3.420  1.00 97.92           C  
ATOM   1874  CD1 PHE B 251       7.624   6.779  -4.009  1.00 97.92           C  
ATOM   1875  CD2 PHE B 251       7.675   9.099  -3.434  1.00 97.92           C  
ATOM   1876  CE1 PHE B 251       6.377   6.949  -4.605  1.00 97.92           C  
ATOM   1877  CE2 PHE B 251       6.428   9.277  -4.027  1.00 97.92           C  
ATOM   1878  CZ  PHE B 251       5.781   8.201  -4.613  1.00 97.92           C  
ATOM   1879  N   THR B 252       9.918   9.492  -0.360  1.00 98.79           N  
ATOM   1880  CA  THR B 252       9.636  10.668   0.455  1.00 98.79           C  
ATOM   1881  C   THR B 252       9.977  11.947  -0.304  1.00 98.79           C  
ATOM   1882  CB  THR B 252      10.421  10.630   1.780  1.00 98.79           C  
ATOM   1883  O   THR B 252      10.956  11.989  -1.053  1.00 98.79           O  
ATOM   1884  CG2 THR B 252      10.185  11.897   2.595  1.00 98.79           C  
ATOM   1885  OG1 THR B 252       9.998   9.496   2.547  1.00 98.79           O  
ATOM   1886  N   PHE B 253       9.101  12.952  -0.176  1.00 98.69           N  
ATOM   1887  CA  PHE B 253       9.357  14.316  -0.624  1.00 98.69           C  
ATOM   1888  C   PHE B 253       9.490  15.261   0.565  1.00 98.69           C  
ATOM   1889  CB  PHE B 253       8.239  14.797  -1.554  1.00 98.69           C  
ATOM   1890  O   PHE B 253       8.816  15.084   1.583  1.00 98.69           O  
ATOM   1891  CG  PHE B 253       8.267  14.159  -2.917  1.00 98.69           C  
ATOM   1892  CD1 PHE B 253       9.143  14.614  -3.894  1.00 98.69           C  
ATOM   1893  CD2 PHE B 253       7.416  13.104  -3.220  1.00 98.69           C  
ATOM   1894  CE1 PHE B 253       9.171  14.025  -5.157  1.00 98.69           C  
ATOM   1895  CE2 PHE B 253       7.438  12.511  -4.479  1.00 98.69           C  
ATOM   1896  CZ  PHE B 253       8.316  12.974  -5.446  1.00 98.69           C  
ATOM   1897  N   ALA B 254      10.304  16.236   0.431  1.00 98.21           N  
ATOM   1898  CA  ALA B 254      10.411  17.300   1.426  1.00 98.21           C  
ATOM   1899  C   ALA B 254      10.657  18.651   0.760  1.00 98.21           C  
ATOM   1900  CB  ALA B 254      11.526  16.989   2.421  1.00 98.21           C  
ATOM   1901  O   ALA B 254      11.361  18.733  -0.249  1.00 98.21           O  
ATOM   1902  N   ILE B 255      10.045  19.687   1.259  1.00 96.91           N  
ATOM   1903  CA  ILE B 255      10.214  21.043   0.747  1.00 96.91           C  
ATOM   1904  C   ILE B 255      11.033  21.869   1.735  1.00 96.91           C  
ATOM   1905  CB  ILE B 255       8.851  21.721   0.481  1.00 96.91           C  
ATOM   1906  O   ILE B 255      10.678  21.973   2.912  1.00 96.91           O  
ATOM   1907  CG1 ILE B 255       8.026  20.891  -0.509  1.00 96.91           C  
ATOM   1908  CG2 ILE B 255       9.050  23.149  -0.033  1.00 96.91           C  
ATOM   1909  CD1 ILE B 255       6.621  21.428  -0.747  1.00 96.91           C  
ATOM   1910  N   SER B 256      12.105  22.409   1.266  1.00 94.98           N  
ATOM   1911  CA  SER B 256      12.956  23.225   2.125  1.00 94.98           C  
ATOM   1912  C   SER B 256      12.327  24.588   2.392  1.00 94.98           C  
ATOM   1913  CB  SER B 256      14.338  23.406   1.495  1.00 94.98           C  
ATOM   1914  O   SER B 256      11.384  24.988   1.706  1.00 94.98           O  
ATOM   1915  OG  SER B 256      14.270  24.271   0.374  1.00 94.98           O  
ATOM   1916  N   HIS B 257      12.811  25.316   3.355  1.00 93.13           N  
ATOM   1917  CA  HIS B 257      12.350  26.665   3.663  1.00 93.13           C  
ATOM   1918  C   HIS B 257      12.588  27.610   2.491  1.00 93.13           C  
ATOM   1919  CB  HIS B 257      13.047  27.197   4.916  1.00 93.13           C  
ATOM   1920  O   HIS B 257      11.881  28.609   2.339  1.00 93.13           O  
ATOM   1921  CG  HIS B 257      12.440  26.711   6.194  1.00 93.13           C  
ATOM   1922  CD2 HIS B 257      12.947  25.938   7.182  1.00 93.13           C  
ATOM   1923  ND1 HIS B 257      11.149  27.017   6.567  1.00 93.13           N  
ATOM   1924  CE1 HIS B 257      10.889  26.452   7.734  1.00 93.13           C  
ATOM   1925  NE2 HIS B 257      11.964  25.791   8.129  1.00 93.13           N  
ATOM   1926  N   GLU B 258      13.605  27.263   1.608  1.00 89.28           N  
ATOM   1927  CA  GLU B 258      13.912  28.073   0.433  1.00 89.28           C  
ATOM   1928  C   GLU B 258      12.997  27.718  -0.735  1.00 89.28           C  
ATOM   1929  CB  GLU B 258      15.377  27.896   0.026  1.00 89.28           C  
ATOM   1930  O   GLU B 258      13.066  28.342  -1.796  1.00 89.28           O  
ATOM   1931  CG  GLU B 258      16.368  28.430   1.049  1.00 89.28           C  
ATOM   1932  CD  GLU B 258      16.701  27.428   2.143  1.00 89.28           C  
ATOM   1933  OE1 GLU B 258      17.384  27.803   3.123  1.00 89.28           O  
ATOM   1934  OE2 GLU B 258      16.276  26.258   2.018  1.00 89.28           O  
ATOM   1935  N   GLY B 259      12.215  26.637  -0.556  1.00 91.09           N  
ATOM   1936  CA  GLY B 259      11.233  26.287  -1.570  1.00 91.09           C  
ATOM   1937  C   GLY B 259      11.719  25.214  -2.526  1.00 91.09           C  
ATOM   1938  O   GLY B 259      11.036  24.887  -3.499  1.00 91.09           O  
ATOM   1939  N   HIS B 260      12.877  24.614  -2.250  1.00 93.62           N  
ATOM   1940  CA  HIS B 260      13.381  23.526  -3.080  1.00 93.62           C  
ATOM   1941  C   HIS B 260      12.711  22.203  -2.721  1.00 93.62           C  
ATOM   1942  CB  HIS B 260      14.899  23.401  -2.935  1.00 93.62           C  
ATOM   1943  O   HIS B 260      12.413  21.951  -1.552  1.00 93.62           O  
ATOM   1944  CG  HIS B 260      15.642  24.639  -3.325  1.00 93.62           C  
ATOM   1945  CD2 HIS B 260      16.428  25.470  -2.600  1.00 93.62           C  
ATOM   1946  ND1 HIS B 260      15.619  25.149  -4.605  1.00 93.62           N  
ATOM   1947  CE1 HIS B 260      16.361  26.243  -4.650  1.00 93.62           C  
ATOM   1948  NE2 HIS B 260      16.863  26.459  -3.447  1.00 93.62           N  
ATOM   1949  N   VAL B 261      12.501  21.374  -3.731  1.00 96.61           N  
ATOM   1950  CA  VAL B 261      11.885  20.067  -3.520  1.00 96.61           C  
ATOM   1951  C   VAL B 261      12.959  18.982  -3.535  1.00 96.61           C  
ATOM   1952  CB  VAL B 261      10.809  19.768  -4.587  1.00 96.61           C  
ATOM   1953  O   VAL B 261      13.699  18.846  -4.512  1.00 96.61           O  
ATOM   1954  CG1 VAL B 261      10.193  18.388  -4.361  1.00 96.61           C  
ATOM   1955  CG2 VAL B 261       9.729  20.848  -4.573  1.00 96.61           C  
ATOM   1956  N   TYR B 262      13.008  18.284  -2.462  1.00 97.01           N  
ATOM   1957  CA  TYR B 262      13.901  17.136  -2.354  1.00 97.01           C  
ATOM   1958  C   TYR B 262      13.113  15.831  -2.344  1.00 97.01           C  
ATOM   1959  CB  TYR B 262      14.758  17.238  -1.089  1.00 97.01           C  
ATOM   1960  O   TYR B 262      11.975  15.790  -1.873  1.00 97.01           O  
ATOM   1961  CG  TYR B 262      15.778  18.350  -1.135  1.00 97.01           C  
ATOM   1962  CD1 TYR B 262      17.092  18.100  -1.523  1.00 97.01           C  
ATOM   1963  CD2 TYR B 262      15.430  19.651  -0.789  1.00 97.01           C  
ATOM   1964  CE1 TYR B 262      18.036  19.121  -1.565  1.00 97.01           C  
ATOM   1965  CE2 TYR B 262      16.366  20.680  -0.828  1.00 97.01           C  
ATOM   1966  OH  TYR B 262      18.594  21.420  -1.256  1.00 97.01           O  
ATOM   1967  CZ  TYR B 262      17.664  20.405  -1.217  1.00 97.01           C  
ATOM   1968  N   GLY B 263      13.652  14.788  -2.946  1.00 98.25           N  
ATOM   1969  CA  GLY B 263      13.033  13.472  -2.952  1.00 98.25           C  
ATOM   1970  C   GLY B 263      14.030  12.342  -2.782  1.00 98.25           C  
ATOM   1971  O   GLY B 263      15.186  12.460  -3.195  1.00 98.25           O  
ATOM   1972  N   PHE B 264      13.623  11.300  -2.150  1.00 98.43           N  
ATOM   1973  CA  PHE B 264      14.432  10.095  -2.005  1.00 98.43           C  
ATOM   1974  C   PHE B 264      13.546   8.862  -1.874  1.00 98.43           C  
ATOM   1975  CB  PHE B 264      15.356  10.210  -0.789  1.00 98.43           C  
ATOM   1976  O   PHE B 264      12.388   8.963  -1.465  1.00 98.43           O  
ATOM   1977  CG  PHE B 264      14.661  10.680   0.460  1.00 98.43           C  
ATOM   1978  CD1 PHE B 264      14.478  12.036   0.701  1.00 98.43           C  
ATOM   1979  CD2 PHE B 264      14.190   9.765   1.393  1.00 98.43           C  
ATOM   1980  CE1 PHE B 264      13.834  12.474   1.857  1.00 98.43           C  
ATOM   1981  CE2 PHE B 264      13.546  10.196   2.549  1.00 98.43           C  
ATOM   1982  CZ  PHE B 264      13.370  11.551   2.780  1.00 98.43           C  
ATOM   1983  N   GLY B 265      14.101   7.674  -2.276  1.00 97.10           N  
ATOM   1984  CA  GLY B 265      13.348   6.430  -2.282  1.00 97.10           C  
ATOM   1985  C   GLY B 265      13.212   5.821  -3.665  1.00 97.10           C  
ATOM   1986  O   GLY B 265      14.080   6.010  -4.520  1.00 97.10           O  
ATOM   1987  N   LEU B 266      12.138   5.080  -3.893  1.00 95.62           N  
ATOM   1988  CA  LEU B 266      11.910   4.360  -5.141  1.00 95.62           C  
ATOM   1989  C   LEU B 266      11.615   5.329  -6.281  1.00 95.62           C  
ATOM   1990  CB  LEU B 266      10.753   3.369  -4.985  1.00 95.62           C  
ATOM   1991  O   LEU B 266      10.865   6.292  -6.104  1.00 95.62           O  
ATOM   1992  CG  LEU B 266      10.432   2.506  -6.206  1.00 95.62           C  
ATOM   1993  CD1 LEU B 266      11.574   1.535  -6.485  1.00 95.62           C  
ATOM   1994  CD2 LEU B 266       9.122   1.753  -5.999  1.00 95.62           C  
ATOM   1995  N   SER B 267      12.244   5.145  -7.439  1.00 95.57           N  
ATOM   1996  CA  SER B 267      12.004   5.966  -8.621  1.00 95.57           C  
ATOM   1997  C   SER B 267      12.051   5.130  -9.895  1.00 95.57           C  
ATOM   1998  CB  SER B 267      13.031   7.097  -8.705  1.00 95.57           C  
ATOM   1999  O   SER B 267      12.493   5.608 -10.942  1.00 95.57           O  
ATOM   2000  OG  SER B 267      12.638   8.063  -9.665  1.00 95.57           O  
ATOM   2001  N   ASN B 268      11.627   3.882  -9.872  1.00 91.87           N  
ATOM   2002  CA  ASN B 268      11.752   2.928 -10.969  1.00 91.87           C  
ATOM   2003  C   ASN B 268      10.819   3.278 -12.125  1.00 91.87           C  
ATOM   2004  CB  ASN B 268      11.478   1.506 -10.477  1.00 91.87           C  
ATOM   2005  O   ASN B 268      10.989   2.778 -13.238  1.00 91.87           O  
ATOM   2006  CG  ASN B 268      10.104   1.358  -9.853  1.00 91.87           C  
ATOM   2007  ND2 ASN B 268       9.632   0.122  -9.744  1.00 91.87           N  
ATOM   2008  OD1 ASN B 268       9.471   2.347  -9.474  1.00 91.87           O  
ATOM   2009  N   TYR B 269       9.931   4.186 -12.001  1.00 94.45           N  
ATOM   2010  CA  TYR B 269       9.081   4.716 -13.061  1.00 94.45           C  
ATOM   2011  C   TYR B 269       9.108   6.239 -13.071  1.00 94.45           C  
ATOM   2012  CB  TYR B 269       7.641   4.220 -12.894  1.00 94.45           C  
ATOM   2013  O   TYR B 269       8.108   6.882 -13.400  1.00 94.45           O  
ATOM   2014  CG  TYR B 269       7.476   2.740 -13.143  1.00 94.45           C  
ATOM   2015  CD1 TYR B 269       7.304   2.246 -14.434  1.00 94.45           C  
ATOM   2016  CD2 TYR B 269       7.491   1.834 -12.088  1.00 94.45           C  
ATOM   2017  CE1 TYR B 269       7.149   0.884 -14.668  1.00 94.45           C  
ATOM   2018  CE2 TYR B 269       7.337   0.469 -12.311  1.00 94.45           C  
ATOM   2019  OH  TYR B 269       7.015  -1.345 -13.828  1.00 94.45           O  
ATOM   2020  CZ  TYR B 269       7.168   0.005 -13.602  1.00 94.45           C  
ATOM   2021  N   HIS B 270      10.129   6.861 -12.450  1.00 96.56           N  
ATOM   2022  CA  HIS B 270      10.383   8.297 -12.469  1.00 96.56           C  
ATOM   2023  C   HIS B 270       9.437   9.037 -11.529  1.00 96.56           C  
ATOM   2024  CB  HIS B 270      10.246   8.847 -13.890  1.00 96.56           C  
ATOM   2025  O   HIS B 270       9.146  10.217 -11.737  1.00 96.56           O  
ATOM   2026  CG  HIS B 270      11.141   8.174 -14.882  1.00 96.56           C  
ATOM   2027  CD2 HIS B 270      10.860   7.342 -15.912  1.00 96.56           C  
ATOM   2028  ND1 HIS B 270      12.511   8.327 -14.873  1.00 96.56           N  
ATOM   2029  CE1 HIS B 270      13.034   7.617 -15.858  1.00 96.56           C  
ATOM   2030  NE2 HIS B 270      12.053   7.010 -16.504  1.00 96.56           N  
ATOM   2031  N   GLN B 271       8.848   8.326 -10.621  1.00 96.92           N  
ATOM   2032  CA  GLN B 271       7.819   8.929  -9.781  1.00 96.92           C  
ATOM   2033  C   GLN B 271       8.413   9.992  -8.861  1.00 96.92           C  
ATOM   2034  CB  GLN B 271       7.106   7.859  -8.953  1.00 96.92           C  
ATOM   2035  O   GLN B 271       7.680  10.782  -8.262  1.00 96.92           O  
ATOM   2036  CG  GLN B 271       8.018   7.125  -7.979  1.00 96.92           C  
ATOM   2037  CD  GLN B 271       8.687   5.914  -8.600  1.00 96.92           C  
ATOM   2038  NE2 GLN B 271       9.052   4.945  -7.767  1.00 96.92           N  
ATOM   2039  OE1 GLN B 271       8.873   5.848  -9.819  1.00 96.92           O  
ATOM   2040  N   LEU B 272       9.704  10.098  -8.711  1.00 97.98           N  
ATOM   2041  CA  LEU B 272      10.354  11.174  -7.970  1.00 97.98           C  
ATOM   2042  C   LEU B 272      10.644  12.363  -8.880  1.00 97.98           C  
ATOM   2043  CB  LEU B 272      11.653  10.676  -7.331  1.00 97.98           C  
ATOM   2044  O   LEU B 272      11.063  13.422  -8.409  1.00 97.98           O  
ATOM   2045  CG  LEU B 272      11.505   9.795  -6.090  1.00 97.98           C  
ATOM   2046  CD1 LEU B 272      12.872   9.313  -5.615  1.00 97.98           C  
ATOM   2047  CD2 LEU B 272      10.783  10.551  -4.980  1.00 97.98           C  
ATOM   2048  N   GLY B 273      10.476  12.150 -10.167  1.00 97.41           N  
ATOM   2049  CA  GLY B 273      10.805  13.186 -11.133  1.00 97.41           C  
ATOM   2050  C   GLY B 273      12.264  13.174 -11.548  1.00 97.41           C  
ATOM   2051  O   GLY B 273      12.811  14.207 -11.940  1.00 97.41           O  
ATOM   2052  N   THR B 274      12.898  12.083 -11.333  1.00 97.12           N  
ATOM   2053  CA  THR B 274      14.291  11.920 -11.735  1.00 97.12           C  
ATOM   2054  C   THR B 274      14.384  11.431 -13.177  1.00 97.12           C  
ATOM   2055  CB  THR B 274      15.028  10.936 -10.808  1.00 97.12           C  
ATOM   2056  O   THR B 274      13.497  10.721 -13.656  1.00 97.12           O  
ATOM   2057  CG2 THR B 274      15.037  11.439  -9.368  1.00 97.12           C  
ATOM   2058  OG1 THR B 274      14.373   9.663 -10.853  1.00 97.12           O  
ATOM   2059  N   PRO B 275      15.454  11.780 -13.849  1.00 94.85           N  
ATOM   2060  CA  PRO B 275      15.638  11.274 -15.211  1.00 94.85           C  
ATOM   2061  C   PRO B 275      15.902   9.771 -15.251  1.00 94.85           C  
ATOM   2062  CB  PRO B 275      16.853  12.056 -15.717  1.00 94.85           C  
ATOM   2063  O   PRO B 275      15.426   9.080 -16.155  1.00 94.85           O  
ATOM   2064  CG  PRO B 275      17.455  12.662 -14.490  1.00 94.85           C  
ATOM   2065  CD  PRO B 275      16.418  12.671 -13.404  1.00 94.85           C  
ATOM   2066  N   GLY B 276      16.693   9.309 -14.250  1.00 93.93           N  
ATOM   2067  CA  GLY B 276      16.977   7.886 -14.159  1.00 93.93           C  
ATOM   2068  C   GLY B 276      15.940   7.121 -13.359  1.00 93.93           C  
ATOM   2069  O   GLY B 276      15.027   7.718 -12.785  1.00 93.93           O  
ATOM   2070  N   THR B 277      16.009   5.773 -13.323  1.00 91.82           N  
ATOM   2071  CA  THR B 277      15.015   4.929 -12.668  1.00 91.82           C  
ATOM   2072  C   THR B 277      15.621   4.218 -11.461  1.00 91.82           C  
ATOM   2073  CB  THR B 277      14.436   3.888 -13.643  1.00 91.82           C  
ATOM   2074  O   THR B 277      15.029   3.277 -10.928  1.00 91.82           O  
ATOM   2075  CG2 THR B 277      13.639   4.561 -14.756  1.00 91.82           C  
ATOM   2076  OG1 THR B 277      15.509   3.138 -14.226  1.00 91.82           O  
ATOM   2077  N   GLU B 278      16.779   4.675 -11.064  1.00 92.00           N  
ATOM   2078  CA  GLU B 278      17.405   4.083  -9.886  1.00 92.00           C  
ATOM   2079  C   GLU B 278      16.823   4.665  -8.601  1.00 92.00           C  
ATOM   2080  CB  GLU B 278      18.921   4.296  -9.919  1.00 92.00           C  
ATOM   2081  O   GLU B 278      16.476   5.846  -8.549  1.00 92.00           O  
ATOM   2082  CG  GLU B 278      19.605   3.661 -11.121  1.00 92.00           C  
ATOM   2083  CD  GLU B 278      19.637   2.142 -11.060  1.00 92.00           C  
ATOM   2084  OE1 GLU B 278      19.562   1.490 -12.126  1.00 92.00           O  
ATOM   2085  OE2 GLU B 278      19.737   1.599  -9.937  1.00 92.00           O  
ATOM   2086  N   SER B 279      16.742   3.858  -7.596  1.00 93.08           N  
ATOM   2087  CA  SER B 279      16.306   4.336  -6.289  1.00 93.08           C  
ATOM   2088  C   SER B 279      17.291   5.347  -5.712  1.00 93.08           C  
ATOM   2089  CB  SER B 279      16.137   3.166  -5.318  1.00 93.08           C  
ATOM   2090  O   SER B 279      18.495   5.259  -5.961  1.00 93.08           O  
ATOM   2091  OG  SER B 279      15.084   2.314  -5.736  1.00 93.08           O  
ATOM   2092  N   CYS B 280      16.813   6.290  -4.981  1.00 96.46           N  
ATOM   2093  CA  CYS B 280      17.632   7.315  -4.345  1.00 96.46           C  
ATOM   2094  C   CYS B 280      17.711   7.094  -2.839  1.00 96.46           C  
ATOM   2095  CB  CYS B 280      17.071   8.707  -4.636  1.00 96.46           C  
ATOM   2096  O   CYS B 280      16.711   7.237  -2.133  1.00 96.46           O  
ATOM   2097  SG  CYS B 280      16.960   9.093  -6.397  1.00 96.46           S  
ATOM   2098  N   PHE B 281      18.900   6.781  -2.335  1.00 95.93           N  
ATOM   2099  CA  PHE B 281      19.065   6.442  -0.926  1.00 95.93           C  
ATOM   2100  C   PHE B 281      19.490   7.665  -0.121  1.00 95.93           C  
ATOM   2101  CB  PHE B 281      20.094   5.320  -0.759  1.00 95.93           C  
ATOM   2102  O   PHE B 281      19.545   7.616   1.109  1.00 95.93           O  
ATOM   2103  CG  PHE B 281      19.577   3.960  -1.145  1.00 95.93           C  
ATOM   2104  CD1 PHE B 281      19.106   3.080  -0.179  1.00 95.93           C  
ATOM   2105  CD2 PHE B 281      19.563   3.562  -2.476  1.00 95.93           C  
ATOM   2106  CE1 PHE B 281      18.627   1.821  -0.533  1.00 95.93           C  
ATOM   2107  CE2 PHE B 281      19.086   2.306  -2.838  1.00 95.93           C  
ATOM   2108  CZ  PHE B 281      18.619   1.436  -1.865  1.00 95.93           C  
ATOM   2109  N   ILE B 282      19.772   8.750  -0.816  1.00 95.89           N  
ATOM   2110  CA  ILE B 282      20.025  10.059  -0.224  1.00 95.89           C  
ATOM   2111  C   ILE B 282      19.151  11.111  -0.905  1.00 95.89           C  
ATOM   2112  CB  ILE B 282      21.516  10.450  -0.332  1.00 95.89           C  
ATOM   2113  O   ILE B 282      18.864  11.010  -2.100  1.00 95.89           O  
ATOM   2114  CG1 ILE B 282      21.963  10.450  -1.798  1.00 95.89           C  
ATOM   2115  CG2 ILE B 282      22.383   9.505   0.505  1.00 95.89           C  
ATOM   2116  CD1 ILE B 282      23.326  11.089  -2.029  1.00 95.89           C  
ATOM   2117  N   PRO B 283      18.764  12.115  -0.154  1.00 96.79           N  
ATOM   2118  CA  PRO B 283      17.903  13.141  -0.747  1.00 96.79           C  
ATOM   2119  C   PRO B 283      18.527  13.799  -1.975  1.00 96.79           C  
ATOM   2120  CB  PRO B 283      17.731  14.155   0.387  1.00 96.79           C  
ATOM   2121  O   PRO B 283      19.708  14.156  -1.955  1.00 96.79           O  
ATOM   2122  CG  PRO B 283      17.934  13.365   1.640  1.00 96.79           C  
ATOM   2123  CD  PRO B 283      18.988  12.326   1.383  1.00 96.79           C  
ATOM   2124  N   GLN B 284      17.714  13.888  -3.016  1.00 96.15           N  
ATOM   2125  CA  GLN B 284      18.114  14.559  -4.248  1.00 96.15           C  
ATOM   2126  C   GLN B 284      17.345  15.862  -4.440  1.00 96.15           C  
ATOM   2127  CB  GLN B 284      17.900  13.641  -5.453  1.00 96.15           C  
ATOM   2128  O   GLN B 284      16.131  15.910  -4.227  1.00 96.15           O  
ATOM   2129  CG  GLN B 284      18.626  12.306  -5.345  1.00 96.15           C  
ATOM   2130  CD  GLN B 284      20.135  12.453  -5.389  1.00 96.15           C  
ATOM   2131  NE2 GLN B 284      20.832  11.654  -4.589  1.00 96.15           N  
ATOM   2132  OE1 GLN B 284      20.671  13.278  -6.136  1.00 96.15           O  
ATOM   2133  N   ASN B 285      18.065  16.912  -4.758  1.00 94.96           N  
ATOM   2134  CA  ASN B 285      17.381  18.113  -5.224  1.00 94.96           C  
ATOM   2135  C   ASN B 285      16.734  17.897  -6.589  1.00 94.96           C  
ATOM   2136  CB  ASN B 285      18.349  19.297  -5.277  1.00 94.96           C  
ATOM   2137  O   ASN B 285      17.428  17.819  -7.604  1.00 94.96           O  
ATOM   2138  CG  ASN B 285      17.646  20.617  -5.526  1.00 94.96           C  
ATOM   2139  ND2 ASN B 285      18.320  21.716  -5.212  1.00 94.96           N  
ATOM   2140  OD1 ASN B 285      16.505  20.647  -5.995  1.00 94.96           O  
ATOM   2141  N   LEU B 286      15.440  17.826  -6.664  1.00 96.26           N  
ATOM   2142  CA  LEU B 286      14.704  17.417  -7.856  1.00 96.26           C  
ATOM   2143  C   LEU B 286      14.466  18.606  -8.781  1.00 96.26           C  
ATOM   2144  CB  LEU B 286      13.366  16.781  -7.469  1.00 96.26           C  
ATOM   2145  O   LEU B 286      13.546  19.396  -8.560  1.00 96.26           O  
ATOM   2146  CG  LEU B 286      13.434  15.590  -6.511  1.00 96.26           C  
ATOM   2147  CD1 LEU B 286      12.029  15.159  -6.102  1.00 96.26           C  
ATOM   2148  CD2 LEU B 286      14.189  14.431  -7.153  1.00 96.26           C  
ATOM   2149  N   THR B 287      15.130  18.671  -9.846  1.00 92.82           N  
ATOM   2150  CA  THR B 287      15.115  19.799 -10.772  1.00 92.82           C  
ATOM   2151  C   THR B 287      13.828  19.807 -11.593  1.00 92.82           C  
ATOM   2152  CB  THR B 287      16.330  19.762 -11.718  1.00 92.82           C  
ATOM   2153  O   THR B 287      13.437  20.843 -12.133  1.00 92.82           O  
ATOM   2154  CG2 THR B 287      17.630  19.975 -10.950  1.00 92.82           C  
ATOM   2155  OG1 THR B 287      16.378  18.490 -12.375  1.00 92.82           O  
ATOM   2156  N   SER B 288      13.217  18.660 -11.682  1.00 93.93           N  
ATOM   2157  CA  SER B 288      11.970  18.574 -12.434  1.00 93.93           C  
ATOM   2158  C   SER B 288      10.889  19.452 -11.814  1.00 93.93           C  
ATOM   2159  CB  SER B 288      11.485  17.126 -12.505  1.00 93.93           C  
ATOM   2160  O   SER B 288       9.887  19.763 -12.461  1.00 93.93           O  
ATOM   2161  OG  SER B 288      11.286  16.598 -11.205  1.00 93.93           O  
ATOM   2162  N   PHE B 289      11.076  19.884 -10.543  1.00 93.77           N  
ATOM   2163  CA  PHE B 289      10.092  20.701  -9.843  1.00 93.77           C  
ATOM   2164  C   PHE B 289      10.574  22.141  -9.720  1.00 93.77           C  
ATOM   2165  CB  PHE B 289       9.802  20.124  -8.454  1.00 93.77           C  
ATOM   2166  O   PHE B 289      10.068  22.902  -8.893  1.00 93.77           O  
ATOM   2167  CG  PHE B 289       9.164  18.761  -8.484  1.00 93.77           C  
ATOM   2168  CD1 PHE B 289       7.796  18.623  -8.681  1.00 93.77           C  
ATOM   2169  CD2 PHE B 289       9.934  17.617  -8.315  1.00 93.77           C  
ATOM   2170  CE1 PHE B 289       7.202  17.363  -8.709  1.00 93.77           C  
ATOM   2171  CE2 PHE B 289       9.348  16.355  -8.342  1.00 93.77           C  
ATOM   2172  CZ  PHE B 289       7.982  16.230  -8.538  1.00 93.77           C  
ATOM   2173  N   LYS B 290      11.602  22.376 -10.506  1.00 81.77           N  
ATOM   2174  CA  LYS B 290      12.092  23.751 -10.533  1.00 81.77           C  
ATOM   2175  C   LYS B 290      11.165  24.649 -11.348  1.00 81.77           C  
ATOM   2176  CB  LYS B 290      13.510  23.805 -11.104  1.00 81.77           C  
ATOM   2177  O   LYS B 290      10.741  24.279 -12.445  1.00 81.77           O  
ATOM   2178  CG  LYS B 290      14.591  23.401 -10.113  1.00 81.77           C  
ATOM   2179  CD  LYS B 290      15.985  23.605 -10.693  1.00 81.77           C  
ATOM   2180  CE  LYS B 290      17.067  23.129  -9.733  1.00 81.77           C  
ATOM   2181  NZ  LYS B 290      18.433  23.288 -10.315  1.00 81.77           N  
ATOM   2182  N   ASN B 291      10.443  25.497 -10.730  1.00 67.29           N  
ATOM   2183  CA  ASN B 291       9.602  26.464 -11.429  1.00 67.29           C  
ATOM   2184  C   ASN B 291       9.805  27.877 -10.890  1.00 67.29           C  
ATOM   2185  CB  ASN B 291       8.128  26.064 -11.329  1.00 67.29           C  
ATOM   2186  O   ASN B 291       9.773  28.094  -9.677  1.00 67.29           O  
ATOM   2187  CG  ASN B 291       7.298  26.604 -12.476  1.00 67.29           C  
ATOM   2188  ND2 ASN B 291       6.222  25.901 -12.812  1.00 67.29           N  
ATOM   2189  OD1 ASN B 291       7.620  27.644 -13.057  1.00 67.29           O  
ATOM   2190  N   SER B 292      10.123  28.827 -11.792  1.00 60.59           N  
ATOM   2191  CA  SER B 292      10.461  30.188 -11.388  1.00 60.59           C  
ATOM   2192  C   SER B 292       9.218  30.963 -10.962  1.00 60.59           C  
ATOM   2193  CB  SER B 292      11.166  30.926 -12.526  1.00 60.59           C  
ATOM   2194  O   SER B 292       9.309  31.908 -10.176  1.00 60.59           O  
ATOM   2195  OG  SER B 292      10.679  30.493 -13.785  1.00 60.59           O  
ATOM   2196  N   THR B 293       8.081  30.447 -11.242  1.00 66.85           N  
ATOM   2197  CA  THR B 293       6.897  31.265 -11.004  1.00 66.85           C  
ATOM   2198  C   THR B 293       5.922  30.549 -10.074  1.00 66.85           C  
ATOM   2199  CB  THR B 293       6.186  31.615 -12.325  1.00 66.85           C  
ATOM   2200  O   THR B 293       5.016  31.172  -9.517  1.00 66.85           O  
ATOM   2201  CG2 THR B 293       7.005  32.608 -13.144  1.00 66.85           C  
ATOM   2202  OG1 THR B 293       5.999  30.419 -13.092  1.00 66.85           O  
ATOM   2203  N   LYS B 294       6.172  29.279  -9.887  1.00 78.11           N  
ATOM   2204  CA  LYS B 294       5.210  28.521  -9.093  1.00 78.11           C  
ATOM   2205  C   LYS B 294       5.903  27.773  -7.957  1.00 78.11           C  
ATOM   2206  CB  LYS B 294       4.442  27.536  -9.976  1.00 78.11           C  
ATOM   2207  O   LYS B 294       7.079  27.421  -8.065  1.00 78.11           O  
ATOM   2208  CG  LYS B 294       3.698  28.191 -11.131  1.00 78.11           C  
ATOM   2209  CD  LYS B 294       3.053  27.154 -12.040  1.00 78.11           C  
ATOM   2210  CE  LYS B 294       2.387  27.803 -13.246  1.00 78.11           C  
ATOM   2211  NZ  LYS B 294       1.827  26.785 -14.184  1.00 78.11           N  
ATOM   2212  N   SER B 295       5.113  27.775  -6.843  1.00 90.66           N  
ATOM   2213  CA  SER B 295       5.617  26.990  -5.722  1.00 90.66           C  
ATOM   2214  C   SER B 295       4.837  25.689  -5.562  1.00 90.66           C  
ATOM   2215  CB  SER B 295       5.546  27.798  -4.426  1.00 90.66           C  
ATOM   2216  O   SER B 295       3.631  25.647  -5.818  1.00 90.66           O  
ATOM   2217  OG  SER B 295       4.205  28.145  -4.122  1.00 90.66           O  
ATOM   2218  N   TRP B 296       5.527  24.646  -5.333  1.00 94.73           N  
ATOM   2219  CA  TRP B 296       4.900  23.353  -5.077  1.00 94.73           C  
ATOM   2220  C   TRP B 296       4.420  23.257  -3.633  1.00 94.73           C  
ATOM   2221  CB  TRP B 296       5.875  22.213  -5.382  1.00 94.73           C  
ATOM   2222  O   TRP B 296       5.177  23.541  -2.701  1.00 94.73           O  
ATOM   2223  CG  TRP B 296       6.253  22.105  -6.829  1.00 94.73           C  
ATOM   2224  CD1 TRP B 296       7.371  22.615  -7.428  1.00 94.73           C  
ATOM   2225  CD2 TRP B 296       5.509  21.448  -7.860  1.00 94.73           C  
ATOM   2226  CE2 TRP B 296       6.236  21.600  -9.061  1.00 94.73           C  
ATOM   2227  CE3 TRP B 296       4.297  20.745  -7.884  1.00 94.73           C  
ATOM   2228  NE1 TRP B 296       7.367  22.315  -8.771  1.00 94.73           N  
ATOM   2229  CH2 TRP B 296       4.601  20.390 -10.271  1.00 94.73           C  
ATOM   2230  CZ2 TRP B 296       5.790  21.073 -10.275  1.00 94.73           C  
ATOM   2231  CZ3 TRP B 296       3.855  20.222  -9.093  1.00 94.73           C  
ATOM   2232  N   VAL B 297       3.170  22.843  -3.435  1.00 94.39           N  
ATOM   2233  CA  VAL B 297       2.628  22.985  -2.087  1.00 94.39           C  
ATOM   2234  C   VAL B 297       2.030  21.657  -1.628  1.00 94.39           C  
ATOM   2235  CB  VAL B 297       1.563  24.102  -2.018  1.00 94.39           C  
ATOM   2236  O   VAL B 297       1.725  21.483  -0.446  1.00 94.39           O  
ATOM   2237  CG1 VAL B 297       2.202  25.472  -2.238  1.00 94.39           C  
ATOM   2238  CG2 VAL B 297       0.461  23.852  -3.047  1.00 94.39           C  
ATOM   2239  N   GLY B 298       1.899  20.669  -2.542  1.00 95.98           N  
ATOM   2240  CA  GLY B 298       1.302  19.403  -2.148  1.00 95.98           C  
ATOM   2241  C   GLY B 298       1.776  18.233  -2.989  1.00 95.98           C  
ATOM   2242  O   GLY B 298       1.915  18.353  -4.208  1.00 95.98           O  
ATOM   2243  N   PHE B 299       2.054  17.157  -2.305  1.00 98.28           N  
ATOM   2244  CA  PHE B 299       2.461  15.913  -2.949  1.00 98.28           C  
ATOM   2245  C   PHE B 299       1.733  14.723  -2.336  1.00 98.28           C  
ATOM   2246  CB  PHE B 299       3.976  15.717  -2.834  1.00 98.28           C  
ATOM   2247  O   PHE B 299       1.435  14.719  -1.140  1.00 98.28           O  
ATOM   2248  CG  PHE B 299       4.778  16.709  -3.632  1.00 98.28           C  
ATOM   2249  CD1 PHE B 299       5.263  16.379  -4.892  1.00 98.28           C  
ATOM   2250  CD2 PHE B 299       5.048  17.973  -3.122  1.00 98.28           C  
ATOM   2251  CE1 PHE B 299       6.006  17.296  -5.633  1.00 98.28           C  
ATOM   2252  CE2 PHE B 299       5.789  18.894  -3.857  1.00 98.28           C  
ATOM   2253  CZ  PHE B 299       6.268  18.553  -5.111  1.00 98.28           C  
ATOM   2254  N   SER B 300       1.474  13.803  -3.080  1.00 98.61           N  
ATOM   2255  CA  SER B 300       1.014  12.492  -2.633  1.00 98.61           C  
ATOM   2256  C   SER B 300       1.466  11.393  -3.588  1.00 98.61           C  
ATOM   2257  CB  SER B 300      -0.510  12.473  -2.505  1.00 98.61           C  
ATOM   2258  O   SER B 300       1.224  11.472  -4.794  1.00 98.61           O  
ATOM   2259  OG  SER B 300      -0.952  11.251  -1.940  1.00 98.61           O  
ATOM   2260  N   GLY B 301       2.106  10.436  -3.004  1.00 97.94           N  
ATOM   2261  CA  GLY B 301       2.654   9.383  -3.845  1.00 97.94           C  
ATOM   2262  C   GLY B 301       1.951   8.050  -3.667  1.00 97.94           C  
ATOM   2263  O   GLY B 301       1.574   7.686  -2.551  1.00 97.94           O  
ATOM   2264  N   GLY B 302       1.639   7.355  -4.743  1.00 96.21           N  
ATOM   2265  CA  GLY B 302       1.204   5.968  -4.720  1.00 96.21           C  
ATOM   2266  C   GLY B 302       2.356   4.981  -4.731  1.00 96.21           C  
ATOM   2267  O   GLY B 302       3.376   5.201  -4.074  1.00 96.21           O  
ATOM   2268  N   GLN B 303       2.172   3.876  -5.422  1.00 92.60           N  
ATOM   2269  CA  GLN B 303       3.221   2.863  -5.488  1.00 92.60           C  
ATOM   2270  C   GLN B 303       4.296   3.250  -6.499  1.00 92.60           C  
ATOM   2271  CB  GLN B 303       2.628   1.500  -5.846  1.00 92.60           C  
ATOM   2272  O   GLN B 303       5.490   3.186  -6.198  1.00 92.60           O  
ATOM   2273  CG  GLN B 303       1.885   0.831  -4.698  1.00 92.60           C  
ATOM   2274  CD  GLN B 303       1.385  -0.557  -5.052  1.00 92.60           C  
ATOM   2275  NE2 GLN B 303       0.988  -1.321  -4.039  1.00 92.60           N  
ATOM   2276  OE1 GLN B 303       1.355  -0.940  -6.226  1.00 92.60           O  
ATOM   2277  N   HIS B 304       3.836   3.751  -7.705  1.00 95.47           N  
ATOM   2278  CA  HIS B 304       4.781   4.025  -8.781  1.00 95.47           C  
ATOM   2279  C   HIS B 304       4.462   5.347  -9.471  1.00 95.47           C  
ATOM   2280  CB  HIS B 304       4.777   2.886  -9.801  1.00 95.47           C  
ATOM   2281  O   HIS B 304       4.807   5.541 -10.639  1.00 95.47           O  
ATOM   2282  CG  HIS B 304       5.138   1.557  -9.217  1.00 95.47           C  
ATOM   2283  CD2 HIS B 304       4.463   0.383  -9.193  1.00 95.47           C  
ATOM   2284  ND1 HIS B 304       6.327   1.332  -8.557  1.00 95.47           N  
ATOM   2285  CE1 HIS B 304       6.368   0.074  -8.152  1.00 95.47           C  
ATOM   2286  NE2 HIS B 304       5.249  -0.524  -8.526  1.00 95.47           N  
ATOM   2287  N   HIS B 305       3.689   6.192  -8.739  1.00 97.92           N  
ATOM   2288  CA  HIS B 305       3.320   7.477  -9.321  1.00 97.92           C  
ATOM   2289  C   HIS B 305       3.167   8.546  -8.244  1.00 97.92           C  
ATOM   2290  CB  HIS B 305       2.023   7.350 -10.122  1.00 97.92           C  
ATOM   2291  O   HIS B 305       3.075   8.228  -7.056  1.00 97.92           O  
ATOM   2292  CG  HIS B 305       0.807   7.170  -9.271  1.00 97.92           C  
ATOM   2293  CD2 HIS B 305      -0.251   7.985  -9.048  1.00 97.92           C  
ATOM   2294  ND1 HIS B 305       0.583   6.034  -8.523  1.00 97.92           N  
ATOM   2295  CE1 HIS B 305      -0.563   6.159  -7.875  1.00 97.92           C  
ATOM   2296  NE2 HIS B 305      -1.089   7.334  -8.177  1.00 97.92           N  
ATOM   2297  N   THR B 306       3.154   9.762  -8.688  1.00 98.73           N  
ATOM   2298  CA  THR B 306       2.985  10.917  -7.813  1.00 98.73           C  
ATOM   2299  C   THR B 306       1.959  11.888  -8.391  1.00 98.73           C  
ATOM   2300  CB  THR B 306       4.321  11.650  -7.591  1.00 98.73           C  
ATOM   2301  O   THR B 306       1.897  12.082  -9.607  1.00 98.73           O  
ATOM   2302  CG2 THR B 306       4.122  12.918  -6.767  1.00 98.73           C  
ATOM   2303  OG1 THR B 306       5.226  10.781  -6.898  1.00 98.73           O  
ATOM   2304  N   VAL B 307       1.094  12.328  -7.569  1.00 98.81           N  
ATOM   2305  CA  VAL B 307       0.245  13.473  -7.878  1.00 98.81           C  
ATOM   2306  C   VAL B 307       0.665  14.672  -7.030  1.00 98.81           C  
ATOM   2307  CB  VAL B 307      -1.248  13.153  -7.644  1.00 98.81           C  
ATOM   2308  O   VAL B 307       0.916  14.534  -5.830  1.00 98.81           O  
ATOM   2309  CG1 VAL B 307      -2.126  14.333  -8.058  1.00 98.81           C  
ATOM   2310  CG2 VAL B 307      -1.649  11.892  -8.408  1.00 98.81           C  
ATOM   2311  N   CYS B 308       0.827  15.814  -7.633  1.00 98.31           N  
ATOM   2312  CA  CYS B 308       1.274  17.005  -6.919  1.00 98.31           C  
ATOM   2313  C   CYS B 308       0.506  18.238  -7.381  1.00 98.31           C  
ATOM   2314  CB  CYS B 308       2.773  17.222  -7.123  1.00 98.31           C  
ATOM   2315  O   CYS B 308      -0.207  18.190  -8.385  1.00 98.31           O  
ATOM   2316  SG  CYS B 308       3.267  17.308  -8.858  1.00 98.31           S  
ATOM   2317  N   MET B 309       0.551  19.263  -6.610  1.00 97.65           N  
ATOM   2318  CA  MET B 309      -0.180  20.480  -6.952  1.00 97.65           C  
ATOM   2319  C   MET B 309       0.663  21.719  -6.669  1.00 97.65           C  
ATOM   2320  CB  MET B 309      -1.495  20.553  -6.174  1.00 97.65           C  
ATOM   2321  O   MET B 309       1.500  21.713  -5.765  1.00 97.65           O  
ATOM   2322  CG  MET B 309      -1.312  20.704  -4.673  1.00 97.65           C  
ATOM   2323  SD  MET B 309      -2.910  20.824  -3.778  1.00 97.65           S  
ATOM   2324  CE  MET B 309      -3.478  22.448  -4.354  1.00 97.65           C  
ATOM   2325  N   ASP B 310       0.450  22.728  -7.423  1.00 95.89           N  
ATOM   2326  CA  ASP B 310       1.190  23.973  -7.239  1.00 95.89           C  
ATOM   2327  C   ASP B 310       0.341  25.013  -6.513  1.00 95.89           C  
ATOM   2328  CB  ASP B 310       1.657  24.524  -8.588  1.00 95.89           C  
ATOM   2329  O   ASP B 310      -0.792  24.732  -6.117  1.00 95.89           O  
ATOM   2330  CG  ASP B 310       0.508  24.942  -9.488  1.00 95.89           C  
ATOM   2331  OD1 ASP B 310      -0.609  25.183  -8.980  1.00 95.89           O  
ATOM   2332  OD2 ASP B 310       0.719  25.029 -10.717  1.00 95.89           O  
ATOM   2333  N   SER B 311       0.876  26.156  -6.252  1.00 94.24           N  
ATOM   2334  CA  SER B 311       0.260  27.195  -5.433  1.00 94.24           C  
ATOM   2335  C   SER B 311      -0.936  27.821  -6.141  1.00 94.24           C  
ATOM   2336  CB  SER B 311       1.281  28.278  -5.083  1.00 94.24           C  
ATOM   2337  O   SER B 311      -1.750  28.501  -5.512  1.00 94.24           O  
ATOM   2338  OG  SER B 311       1.827  28.852  -6.258  1.00 94.24           O  
ATOM   2339  N   GLU B 312      -1.123  27.585  -7.462  1.00 93.78           N  
ATOM   2340  CA  GLU B 312      -2.241  28.126  -8.230  1.00 93.78           C  
ATOM   2341  C   GLU B 312      -3.419  27.156  -8.247  1.00 93.78           C  
ATOM   2342  CB  GLU B 312      -1.803  28.448  -9.661  1.00 93.78           C  
ATOM   2343  O   GLU B 312      -4.439  27.421  -8.887  1.00 93.78           O  
ATOM   2344  CG  GLU B 312      -0.765  29.557  -9.751  1.00 93.78           C  
ATOM   2345  CD  GLU B 312      -0.365  29.889 -11.180  1.00 93.78           C  
ATOM   2346  OE1 GLU B 312       0.419  30.843 -11.385  1.00 93.78           O  
ATOM   2347  OE2 GLU B 312      -0.841  29.190 -12.103  1.00 93.78           O  
ATOM   2348  N   GLY B 313      -3.255  26.006  -7.678  1.00 95.90           N  
ATOM   2349  CA  GLY B 313      -4.337  25.038  -7.592  1.00 95.90           C  
ATOM   2350  C   GLY B 313      -4.389  24.095  -8.779  1.00 95.90           C  
ATOM   2351  O   GLY B 313      -5.439  23.521  -9.076  1.00 95.90           O  
ATOM   2352  N   LYS B 314      -3.300  23.989  -9.504  1.00 96.91           N  
ATOM   2353  CA  LYS B 314      -3.205  23.047 -10.616  1.00 96.91           C  
ATOM   2354  C   LYS B 314      -2.589  21.726 -10.166  1.00 96.91           C  
ATOM   2355  CB  LYS B 314      -2.384  23.646 -11.758  1.00 96.91           C  
ATOM   2356  O   LYS B 314      -1.630  21.713  -9.392  1.00 96.91           O  
ATOM   2357  CG  LYS B 314      -3.026  24.861 -12.411  1.00 96.91           C  
ATOM   2358  CD  LYS B 314      -2.260  25.299 -13.653  1.00 96.91           C  
ATOM   2359  CE  LYS B 314      -2.926  26.488 -14.332  1.00 96.91           C  
ATOM   2360  NZ  LYS B 314      -2.176  26.923 -15.548  1.00 96.91           N  
ATOM   2361  N   ALA B 315      -3.100  20.608 -10.659  1.00 98.26           N  
ATOM   2362  CA  ALA B 315      -2.624  19.279 -10.282  1.00 98.26           C  
ATOM   2363  C   ALA B 315      -1.831  18.638 -11.418  1.00 98.26           C  
ATOM   2364  CB  ALA B 315      -3.797  18.386  -9.886  1.00 98.26           C  
ATOM   2365  O   ALA B 315      -2.163  18.814 -12.592  1.00 98.26           O  
ATOM   2366  N   TYR B 316      -0.822  17.980 -11.057  1.00 98.19           N  
ATOM   2367  CA  TYR B 316       0.079  17.311 -11.989  1.00 98.19           C  
ATOM   2368  C   TYR B 316       0.322  15.866 -11.570  1.00 98.19           C  
ATOM   2369  CB  TYR B 316       1.412  18.060 -12.080  1.00 98.19           C  
ATOM   2370  O   TYR B 316       0.080  15.498 -10.419  1.00 98.19           O  
ATOM   2371  CG  TYR B 316       1.264  19.523 -12.421  1.00 98.19           C  
ATOM   2372  CD1 TYR B 316       1.526  19.989 -13.707  1.00 98.19           C  
ATOM   2373  CD2 TYR B 316       0.863  20.443 -11.457  1.00 98.19           C  
ATOM   2374  CE1 TYR B 316       1.393  21.337 -14.025  1.00 98.19           C  
ATOM   2375  CE2 TYR B 316       0.727  21.793 -11.764  1.00 98.19           C  
ATOM   2376  OH  TYR B 316       0.860  23.564 -13.358  1.00 98.19           O  
ATOM   2377  CZ  TYR B 316       0.993  22.229 -13.049  1.00 98.19           C  
ATOM   2378  N   SER B 317       0.746  15.027 -12.527  1.00 98.66           N  
ATOM   2379  CA  SER B 317       1.118  13.656 -12.193  1.00 98.66           C  
ATOM   2380  C   SER B 317       2.365  13.220 -12.955  1.00 98.66           C  
ATOM   2381  CB  SER B 317      -0.035  12.698 -12.495  1.00 98.66           C  
ATOM   2382  O   SER B 317       2.688  13.785 -14.002  1.00 98.66           O  
ATOM   2383  OG  SER B 317      -0.370  12.732 -13.871  1.00 98.66           O  
ATOM   2384  N   LEU B 318       3.094  12.291 -12.382  1.00 98.64           N  
ATOM   2385  CA  LEU B 318       4.250  11.674 -13.024  1.00 98.64           C  
ATOM   2386  C   LEU B 318       4.447  10.245 -12.532  1.00 98.64           C  
ATOM   2387  CB  LEU B 318       5.514  12.497 -12.758  1.00 98.64           C  
ATOM   2388  O   LEU B 318       3.924   9.868 -11.481  1.00 98.64           O  
ATOM   2389  CG  LEU B 318       5.979  12.574 -11.303  1.00 98.64           C  
ATOM   2390  CD1 LEU B 318       7.402  13.115 -11.229  1.00 98.64           C  
ATOM   2391  CD2 LEU B 318       5.029  13.439 -10.482  1.00 98.64           C  
ATOM   2392  N   GLY B 319       5.196   9.410 -13.315  1.00 97.78           N  
ATOM   2393  CA  GLY B 319       5.470   8.029 -12.952  1.00 97.78           C  
ATOM   2394  C   GLY B 319       4.836   7.026 -13.897  1.00 97.78           C  
ATOM   2395  O   GLY B 319       4.761   7.265 -15.105  1.00 97.78           O  
ATOM   2396  N   ARG B 320       4.426   5.917 -13.375  1.00 96.36           N  
ATOM   2397  CA  ARG B 320       3.828   4.835 -14.149  1.00 96.36           C  
ATOM   2398  C   ARG B 320       2.434   5.217 -14.637  1.00 96.36           C  
ATOM   2399  CB  ARG B 320       3.759   3.552 -13.318  1.00 96.36           C  
ATOM   2400  O   ARG B 320       1.652   5.813 -13.893  1.00 96.36           O  
ATOM   2401  CG  ARG B 320       3.330   2.327 -14.110  1.00 96.36           C  
ATOM   2402  CD  ARG B 320       3.408   1.058 -13.272  1.00 96.36           C  
ATOM   2403  NE  ARG B 320       3.091  -0.129 -14.061  1.00 96.36           N  
ATOM   2404  NH1 ARG B 320       3.292  -1.608 -12.298  1.00 96.36           N  
ATOM   2405  NH2 ARG B 320       2.744  -2.376 -14.387  1.00 96.36           N  
ATOM   2406  CZ  ARG B 320       3.043  -1.368 -13.580  1.00 96.36           C  
ATOM   2407  N   ALA B 321       2.088   4.886 -15.859  1.00 96.67           N  
ATOM   2408  CA  ALA B 321       0.858   5.387 -16.467  1.00 96.67           C  
ATOM   2409  C   ALA B 321      -0.232   4.319 -16.460  1.00 96.67           C  
ATOM   2410  CB  ALA B 321       1.126   5.860 -17.894  1.00 96.67           C  
ATOM   2411  O   ALA B 321      -1.418   4.633 -16.586  1.00 96.67           O  
ATOM   2412  N   GLU B 322       0.127   3.047 -16.383  1.00 93.46           N  
ATOM   2413  CA  GLU B 322      -0.815   1.939 -16.509  1.00 93.46           C  
ATOM   2414  C   GLU B 322      -2.001   2.112 -15.566  1.00 93.46           C  
ATOM   2415  CB  GLU B 322      -0.115   0.605 -16.234  1.00 93.46           C  
ATOM   2416  O   GLU B 322      -1.856   2.661 -14.472  1.00 93.46           O  
ATOM   2417  CG  GLU B 322       0.829   0.166 -17.344  1.00 93.46           C  
ATOM   2418  CD  GLU B 322       2.200   0.817 -17.258  1.00 93.46           C  
ATOM   2419  OE1 GLU B 322       2.996   0.686 -18.216  1.00 93.46           O  
ATOM   2420  OE2 GLU B 322       2.482   1.463 -16.224  1.00 93.46           O  
ATOM   2421  N   TYR B 323      -3.253   1.610 -16.025  1.00 94.63           N  
ATOM   2422  CA  TYR B 323      -4.513   1.552 -15.291  1.00 94.63           C  
ATOM   2423  C   TYR B 323      -5.110   2.943 -15.122  1.00 94.63           C  
ATOM   2424  CB  TYR B 323      -4.306   0.901 -13.920  1.00 94.63           C  
ATOM   2425  O   TYR B 323      -5.990   3.150 -14.283  1.00 94.63           O  
ATOM   2426  CG  TYR B 323      -3.471  -0.355 -13.963  1.00 94.63           C  
ATOM   2427  CD1 TYR B 323      -3.796  -1.402 -14.823  1.00 94.63           C  
ATOM   2428  CD2 TYR B 323      -2.355  -0.498 -13.145  1.00 94.63           C  
ATOM   2429  CE1 TYR B 323      -3.030  -2.562 -14.864  1.00 94.63           C  
ATOM   2430  CE2 TYR B 323      -1.582  -1.653 -13.178  1.00 94.63           C  
ATOM   2431  OH  TYR B 323      -1.164  -3.825 -14.078  1.00 94.63           O  
ATOM   2432  CZ  TYR B 323      -1.926  -2.678 -14.040  1.00 94.63           C  
ATOM   2433  N   GLY B 324      -4.516   3.960 -15.733  1.00 97.12           N  
ATOM   2434  CA  GLY B 324      -5.036   5.317 -15.688  1.00 97.12           C  
ATOM   2435  C   GLY B 324      -4.572   6.095 -14.471  1.00 97.12           C  
ATOM   2436  O   GLY B 324      -5.152   7.127 -14.129  1.00 97.12           O  
ATOM   2437  N   ARG B 325      -3.557   5.641 -13.793  1.00 96.89           N  
ATOM   2438  CA  ARG B 325      -3.198   6.161 -12.478  1.00 96.89           C  
ATOM   2439  C   ARG B 325      -2.638   7.575 -12.582  1.00 96.89           C  
ATOM   2440  CB  ARG B 325      -2.182   5.244 -11.795  1.00 96.89           C  
ATOM   2441  O   ARG B 325      -2.569   8.297 -11.585  1.00 96.89           O  
ATOM   2442  CG  ARG B 325      -0.839   5.176 -12.505  1.00 96.89           C  
ATOM   2443  CD  ARG B 325       0.121   4.224 -11.805  1.00 96.89           C  
ATOM   2444  NE  ARG B 325      -0.368   2.849 -11.831  1.00 96.89           N  
ATOM   2445  NH1 ARG B 325       1.119   2.070 -10.244  1.00 96.89           N  
ATOM   2446  NH2 ARG B 325      -0.404   0.643 -11.193  1.00 96.89           N  
ATOM   2447  CZ  ARG B 325       0.117   1.857 -11.089  1.00 96.89           C  
ATOM   2448  N   LEU B 326      -2.249   8.001 -13.779  1.00 98.54           N  
ATOM   2449  CA  LEU B 326      -1.741   9.361 -13.927  1.00 98.54           C  
ATOM   2450  C   LEU B 326      -2.872  10.330 -14.254  1.00 98.54           C  
ATOM   2451  CB  LEU B 326      -0.673   9.418 -15.022  1.00 98.54           C  
ATOM   2452  O   LEU B 326      -2.684  11.548 -14.206  1.00 98.54           O  
ATOM   2453  CG  LEU B 326       0.627   8.662 -14.741  1.00 98.54           C  
ATOM   2454  CD1 LEU B 326       1.627   8.889 -15.870  1.00 98.54           C  
ATOM   2455  CD2 LEU B 326       1.218   9.094 -13.402  1.00 98.54           C  
ATOM   2456  N   GLY B 327      -4.020   9.840 -14.688  1.00 98.57           N  
ATOM   2457  CA  GLY B 327      -5.167  10.670 -15.018  1.00 98.57           C  
ATOM   2458  C   GLY B 327      -4.958  11.507 -16.266  1.00 98.57           C  
ATOM   2459  O   GLY B 327      -5.533  12.590 -16.397  1.00 98.57           O  
ATOM   2460  N   LEU B 328      -4.117  11.077 -17.170  1.00 98.61           N  
ATOM   2461  CA  LEU B 328      -3.730  11.868 -18.333  1.00 98.61           C  
ATOM   2462  C   LEU B 328      -4.431  11.365 -19.590  1.00 98.61           C  
ATOM   2463  CB  LEU B 328      -2.212  11.824 -18.529  1.00 98.61           C  
ATOM   2464  O   LEU B 328      -4.072  11.753 -20.704  1.00 98.61           O  
ATOM   2465  CG  LEU B 328      -1.365  12.424 -17.406  1.00 98.61           C  
ATOM   2466  CD1 LEU B 328       0.119  12.246 -17.708  1.00 98.61           C  
ATOM   2467  CD2 LEU B 328      -1.703  13.898 -17.211  1.00 98.61           C  
ATOM   2468  N   GLY B 329      -5.378  10.485 -19.463  1.00 97.61           N  
ATOM   2469  CA  GLY B 329      -6.143   9.974 -20.589  1.00 97.61           C  
ATOM   2470  C   GLY B 329      -5.655   8.623 -21.078  1.00 97.61           C  
ATOM   2471  O   GLY B 329      -4.561   8.184 -20.716  1.00 97.61           O  
ATOM   2472  N   GLU B 330      -6.513   8.008 -21.850  1.00 95.22           N  
ATOM   2473  CA  GLU B 330      -6.171   6.710 -22.423  1.00 95.22           C  
ATOM   2474  C   GLU B 330      -4.948   6.811 -23.329  1.00 95.22           C  
ATOM   2475  CB  GLU B 330      -7.357   6.137 -23.203  1.00 95.22           C  
ATOM   2476  O   GLU B 330      -4.806   7.775 -24.084  1.00 95.22           O  
ATOM   2477  CG  GLU B 330      -7.275   4.635 -23.432  1.00 95.22           C  
ATOM   2478  CD  GLU B 330      -8.577   4.032 -23.934  1.00 95.22           C  
ATOM   2479  OE1 GLU B 330      -8.694   2.786 -23.974  1.00 95.22           O  
ATOM   2480  OE2 GLU B 330      -9.488   4.812 -24.292  1.00 95.22           O  
ATOM   2481  N   GLY B 331      -3.926   5.914 -23.195  1.00 94.56           N  
ATOM   2482  CA  GLY B 331      -2.740   5.872 -24.036  1.00 94.56           C  
ATOM   2483  C   GLY B 331      -1.578   6.665 -23.468  1.00 94.56           C  
ATOM   2484  O   GLY B 331      -0.507   6.729 -24.076  1.00 94.56           O  
ATOM   2485  N   ALA B 332      -1.846   7.366 -22.347  1.00 96.99           N  
ATOM   2486  CA  ALA B 332      -0.762   8.105 -21.706  1.00 96.99           C  
ATOM   2487  C   ALA B 332       0.415   7.187 -21.387  1.00 96.99           C  
ATOM   2488  CB  ALA B 332      -1.261   8.787 -20.434  1.00 96.99           C  
ATOM   2489  O   ALA B 332       0.223   6.020 -21.040  1.00 96.99           O  
ATOM   2490  N   GLU B 333       1.567   7.679 -21.498  1.00 97.18           N  
ATOM   2491  CA  GLU B 333       2.786   6.925 -21.221  1.00 97.18           C  
ATOM   2492  C   GLU B 333       3.442   7.393 -19.924  1.00 97.18           C  
ATOM   2493  CB  GLU B 333       3.773   7.051 -22.384  1.00 97.18           C  
ATOM   2494  O   GLU B 333       3.020   8.389 -19.333  1.00 97.18           O  
ATOM   2495  CG  GLU B 333       3.245   6.500 -23.701  1.00 97.18           C  
ATOM   2496  CD  GLU B 333       4.241   6.618 -24.843  1.00 97.18           C  
ATOM   2497  OE1 GLU B 333       3.979   6.068 -25.937  1.00 97.18           O  
ATOM   2498  OE2 GLU B 333       5.293   7.265 -24.643  1.00 97.18           O  
ATOM   2499  N   GLU B 334       4.383   6.644 -19.501  1.00 96.70           N  
ATOM   2500  CA  GLU B 334       5.181   6.976 -18.325  1.00 96.70           C  
ATOM   2501  C   GLU B 334       5.737   8.394 -18.417  1.00 96.70           C  
ATOM   2502  CB  GLU B 334       6.325   5.973 -18.152  1.00 96.70           C  
ATOM   2503  O   GLU B 334       6.170   8.828 -19.487  1.00 96.70           O  
ATOM   2504  CG  GLU B 334       7.198   6.241 -16.935  1.00 96.70           C  
ATOM   2505  CD  GLU B 334       8.315   5.225 -16.762  1.00 96.70           C  
ATOM   2506  OE1 GLU B 334       9.502   5.624 -16.741  1.00 96.70           O  
ATOM   2507  OE2 GLU B 334       8.002   4.019 -16.648  1.00 96.70           O  
ATOM   2508  N   LYS B 335       5.692   9.209 -17.308  1.00 98.20           N  
ATOM   2509  CA  LYS B 335       6.149  10.596 -17.290  1.00 98.20           C  
ATOM   2510  C   LYS B 335       7.263  10.794 -16.266  1.00 98.20           C  
ATOM   2511  CB  LYS B 335       4.985  11.541 -16.988  1.00 98.20           C  
ATOM   2512  O   LYS B 335       7.141  10.364 -15.117  1.00 98.20           O  
ATOM   2513  CG  LYS B 335       3.881  11.517 -18.035  1.00 98.20           C  
ATOM   2514  CD  LYS B 335       4.358  12.089 -19.364  1.00 98.20           C  
ATOM   2515  CE  LYS B 335       3.234  12.135 -20.390  1.00 98.20           C  
ATOM   2516  NZ  LYS B 335       3.709  12.647 -21.710  1.00 98.20           N  
ATOM   2517  N   SER B 336       8.307  11.475 -16.643  1.00 97.71           N  
ATOM   2518  CA  SER B 336       9.427  11.737 -15.745  1.00 97.71           C  
ATOM   2519  C   SER B 336       9.368  13.155 -15.187  1.00 97.71           C  
ATOM   2520  CB  SER B 336      10.757  11.520 -16.468  1.00 97.71           C  
ATOM   2521  O   SER B 336      10.164  13.520 -14.319  1.00 97.71           O  
ATOM   2522  OG  SER B 336      10.881  12.403 -17.569  1.00 97.71           O  
ATOM   2523  N   ILE B 337       8.500  13.958 -15.658  1.00 97.19           N  
ATOM   2524  CA  ILE B 337       8.296  15.316 -15.167  1.00 97.19           C  
ATOM   2525  C   ILE B 337       6.821  15.530 -14.836  1.00 97.19           C  
ATOM   2526  CB  ILE B 337       8.773  16.366 -16.195  1.00 97.19           C  
ATOM   2527  O   ILE B 337       5.945  14.931 -15.464  1.00 97.19           O  
ATOM   2528  CG1 ILE B 337       8.004  16.212 -17.512  1.00 97.19           C  
ATOM   2529  CG2 ILE B 337      10.282  16.250 -16.425  1.00 97.19           C  
ATOM   2530  CD1 ILE B 337       8.181  17.379 -18.473  1.00 97.19           C  
ATOM   2531  N   PRO B 338       6.581  16.381 -13.865  1.00 97.07           N  
ATOM   2532  CA  PRO B 338       5.176  16.670 -13.567  1.00 97.07           C  
ATOM   2533  C   PRO B 338       4.400  17.150 -14.792  1.00 97.07           C  
ATOM   2534  CB  PRO B 338       5.259  17.772 -12.508  1.00 97.07           C  
ATOM   2535  O   PRO B 338       4.794  18.128 -15.433  1.00 97.07           O  
ATOM   2536  CG  PRO B 338       6.624  17.630 -11.916  1.00 97.07           C  
ATOM   2537  CD  PRO B 338       7.559  17.142 -12.984  1.00 97.07           C  
ATOM   2538  N   THR B 339       3.345  16.448 -15.059  1.00 97.84           N  
ATOM   2539  CA  THR B 339       2.519  16.734 -16.227  1.00 97.84           C  
ATOM   2540  C   THR B 339       1.101  17.110 -15.807  1.00 97.84           C  
ATOM   2541  CB  THR B 339       2.471  15.531 -17.186  1.00 97.84           C  
ATOM   2542  O   THR B 339       0.470  16.396 -15.025  1.00 97.84           O  
ATOM   2543  CG2 THR B 339       1.717  15.877 -18.466  1.00 97.84           C  
ATOM   2544  OG1 THR B 339       3.809  15.142 -17.523  1.00 97.84           O  
ATOM   2545  N   LEU B 340       0.623  18.227 -16.341  1.00 97.78           N  
ATOM   2546  CA  LEU B 340      -0.667  18.795 -15.964  1.00 97.78           C  
ATOM   2547  C   LEU B 340      -1.795  17.802 -16.221  1.00 97.78           C  
ATOM   2548  CB  LEU B 340      -0.927  20.092 -16.735  1.00 97.78           C  
ATOM   2549  O   LEU B 340      -1.855  17.187 -17.288  1.00 97.78           O  
ATOM   2550  CG  LEU B 340      -2.231  20.822 -16.412  1.00 97.78           C  
ATOM   2551  CD1 LEU B 340      -2.179  21.402 -15.002  1.00 97.78           C  
ATOM   2552  CD2 LEU B 340      -2.498  21.919 -17.437  1.00 97.78           C  
ATOM   2553  N   ILE B 341      -2.616  17.504 -15.213  1.00 98.22           N  
ATOM   2554  CA  ILE B 341      -3.850  16.742 -15.373  1.00 98.22           C  
ATOM   2555  C   ILE B 341      -4.967  17.665 -15.856  1.00 98.22           C  
ATOM   2556  CB  ILE B 341      -4.260  16.047 -14.056  1.00 98.22           C  
ATOM   2557  O   ILE B 341      -5.534  18.427 -15.069  1.00 98.22           O  
ATOM   2558  CG1 ILE B 341      -3.108  15.186 -13.525  1.00 98.22           C  
ATOM   2559  CG2 ILE B 341      -5.524  15.206 -14.260  1.00 98.22           C  
ATOM   2560  CD1 ILE B 341      -3.345  14.630 -12.128  1.00 98.22           C  
ATOM   2561  N   SER B 342      -5.290  17.387 -17.065  1.00 91.21           N  
ATOM   2562  CA  SER B 342      -6.206  18.316 -17.719  1.00 91.21           C  
ATOM   2563  C   SER B 342      -7.640  18.102 -17.248  1.00 91.21           C  
ATOM   2564  CB  SER B 342      -6.131  18.163 -19.239  1.00 91.21           C  
ATOM   2565  O   SER B 342      -7.958  17.067 -16.659  1.00 91.21           O  
ATOM   2566  OG  SER B 342      -6.334  16.813 -19.619  1.00 91.21           O  
ATOM   2567  N   ARG B 343      -8.481  19.018 -17.132  1.00 86.39           N  
ATOM   2568  CA  ARG B 343      -9.924  18.942 -16.927  1.00 86.39           C  
ATOM   2569  C   ARG B 343     -10.274  19.064 -15.448  1.00 86.39           C  
ATOM   2570  CB  ARG B 343     -10.479  17.631 -17.490  1.00 86.39           C  
ATOM   2571  O   ARG B 343     -11.408  18.791 -15.048  1.00 86.39           O  
ATOM   2572  CG  ARG B 343     -10.383  17.521 -19.003  1.00 86.39           C  
ATOM   2573  CD  ARG B 343     -11.107  16.288 -19.526  1.00 86.39           C  
ATOM   2574  NE  ARG B 343     -10.949  16.143 -20.970  1.00 86.39           N  
ATOM   2575  NH1 ARG B 343     -12.155  14.178 -21.112  1.00 86.39           N  
ATOM   2576  NH2 ARG B 343     -11.246  15.109 -22.999  1.00 86.39           N  
ATOM   2577  CZ  ARG B 343     -11.450  15.143 -21.691  1.00 86.39           C  
ATOM   2578  N   LEU B 344      -9.236  19.215 -14.608  1.00 96.69           N  
ATOM   2579  CA  LEU B 344      -9.546  19.429 -13.199  1.00 96.69           C  
ATOM   2580  C   LEU B 344      -9.716  20.915 -12.899  1.00 96.69           C  
ATOM   2581  CB  LEU B 344      -8.445  18.841 -12.312  1.00 96.69           C  
ATOM   2582  O   LEU B 344      -8.911  21.738 -13.341  1.00 96.69           O  
ATOM   2583  CG  LEU B 344      -8.423  17.317 -12.180  1.00 96.69           C  
ATOM   2584  CD1 LEU B 344      -7.138  16.862 -11.498  1.00 96.69           C  
ATOM   2585  CD2 LEU B 344      -9.646  16.829 -11.410  1.00 96.69           C  
ATOM   2586  N   PRO B 345     -10.780  21.285 -12.238  1.00 96.95           N  
ATOM   2587  CA  PRO B 345     -10.825  22.648 -11.706  1.00 96.95           C  
ATOM   2588  C   PRO B 345      -9.714  22.925 -10.695  1.00 96.95           C  
ATOM   2589  CB  PRO B 345     -12.201  22.721 -11.038  1.00 96.95           C  
ATOM   2590  O   PRO B 345      -8.888  22.049 -10.426  1.00 96.95           O  
ATOM   2591  CG  PRO B 345     -12.947  21.541 -11.572  1.00 96.95           C  
ATOM   2592  CD  PRO B 345     -11.955  20.473 -11.934  1.00 96.95           C  
ATOM   2593  N   ALA B 346      -9.710  24.189 -10.215  1.00 97.74           N  
ATOM   2594  CA  ALA B 346      -8.731  24.516  -9.182  1.00 97.74           C  
ATOM   2595  C   ALA B 346      -8.892  23.607  -7.967  1.00 97.74           C  
ATOM   2596  CB  ALA B 346      -8.862  25.980  -8.769  1.00 97.74           C  
ATOM   2597  O   ALA B 346      -9.991  23.475  -7.424  1.00 97.74           O  
ATOM   2598  N   VAL B 347      -7.797  23.035  -7.527  1.00 98.18           N  
ATOM   2599  CA  VAL B 347      -7.891  22.002  -6.501  1.00 98.18           C  
ATOM   2600  C   VAL B 347      -7.328  22.529  -5.183  1.00 98.18           C  
ATOM   2601  CB  VAL B 347      -7.147  20.715  -6.922  1.00 98.18           C  
ATOM   2602  O   VAL B 347      -6.429  23.373  -5.179  1.00 98.18           O  
ATOM   2603  CG1 VAL B 347      -7.769  20.119  -8.183  1.00 98.18           C  
ATOM   2604  CG2 VAL B 347      -5.663  21.004  -7.140  1.00 98.18           C  
ATOM   2605  N   SER B 348      -7.773  22.028  -4.109  1.00 97.40           N  
ATOM   2606  CA  SER B 348      -7.296  22.389  -2.778  1.00 97.40           C  
ATOM   2607  C   SER B 348      -6.364  21.321  -2.215  1.00 97.40           C  
ATOM   2608  CB  SER B 348      -8.473  22.604  -1.826  1.00 97.40           C  
ATOM   2609  O   SER B 348      -5.516  21.612  -1.369  1.00 97.40           O  
ATOM   2610  OG  SER B 348      -9.271  21.436  -1.742  1.00 97.40           O  
ATOM   2611  N   SER B 349      -6.544  20.059  -2.654  1.00 97.90           N  
ATOM   2612  CA  SER B 349      -5.686  18.978  -2.178  1.00 97.90           C  
ATOM   2613  C   SER B 349      -5.680  17.807  -3.154  1.00 97.90           C  
ATOM   2614  CB  SER B 349      -6.142  18.501  -0.798  1.00 97.90           C  
ATOM   2615  O   SER B 349      -6.585  17.676  -3.981  1.00 97.90           O  
ATOM   2616  OG  SER B 349      -7.417  17.886  -0.874  1.00 97.90           O  
ATOM   2617  N   VAL B 350      -4.631  17.023  -3.119  1.00 98.63           N  
ATOM   2618  CA  VAL B 350      -4.491  15.825  -3.940  1.00 98.63           C  
ATOM   2619  C   VAL B 350      -4.165  14.626  -3.053  1.00 98.63           C  
ATOM   2620  CB  VAL B 350      -3.400  16.001  -5.020  1.00 98.63           C  
ATOM   2621  O   VAL B 350      -3.645  14.787  -1.946  1.00 98.63           O  
ATOM   2622  CG1 VAL B 350      -3.798  17.088  -6.017  1.00 98.63           C  
ATOM   2623  CG2 VAL B 350      -2.057  16.331  -4.372  1.00 98.63           C  
ATOM   2624  N   ALA B 351      -4.439  13.414  -3.494  1.00 98.71           N  
ATOM   2625  CA  ALA B 351      -4.163  12.182  -2.761  1.00 98.71           C  
ATOM   2626  C   ALA B 351      -3.931  11.015  -3.717  1.00 98.71           C  
ATOM   2627  CB  ALA B 351      -5.309  11.863  -1.805  1.00 98.71           C  
ATOM   2628  O   ALA B 351      -4.385  11.044  -4.864  1.00 98.71           O  
ATOM   2629  N   CYS B 352      -3.185  10.096  -3.215  1.00 98.20           N  
ATOM   2630  CA  CYS B 352      -2.961   8.864  -3.962  1.00 98.20           C  
ATOM   2631  C   CYS B 352      -3.290   7.643  -3.112  1.00 98.20           C  
ATOM   2632  CB  CYS B 352      -1.513   8.785  -4.445  1.00 98.20           C  
ATOM   2633  O   CYS B 352      -3.182   7.688  -1.885  1.00 98.20           O  
ATOM   2634  SG  CYS B 352      -1.089  10.032  -5.681  1.00 98.20           S  
ATOM   2635  N   GLY B 353      -3.785   6.647  -3.711  1.00 95.95           N  
ATOM   2636  CA  GLY B 353      -3.695   5.275  -3.240  1.00 95.95           C  
ATOM   2637  C   GLY B 353      -2.624   4.469  -3.951  1.00 95.95           C  
ATOM   2638  O   GLY B 353      -1.680   5.035  -4.506  1.00 95.95           O  
ATOM   2639  N   ALA B 354      -2.746   3.165  -3.974  1.00 92.14           N  
ATOM   2640  CA  ALA B 354      -1.723   2.330  -4.599  1.00 92.14           C  
ATOM   2641  C   ALA B 354      -1.589   2.647  -6.085  1.00 92.14           C  
ATOM   2642  CB  ALA B 354      -2.049   0.851  -4.400  1.00 92.14           C  
ATOM   2643  O   ALA B 354      -0.527   3.077  -6.541  1.00 92.14           O  
ATOM   2644  N   SER B 355      -2.726   2.638  -6.848  1.00 94.95           N  
ATOM   2645  CA  SER B 355      -2.712   2.876  -8.287  1.00 94.95           C  
ATOM   2646  C   SER B 355      -3.787   3.878  -8.693  1.00 94.95           C  
ATOM   2647  CB  SER B 355      -2.911   1.565  -9.049  1.00 94.95           C  
ATOM   2648  O   SER B 355      -4.388   3.753  -9.762  1.00 94.95           O  
ATOM   2649  OG  SER B 355      -1.928   0.614  -8.679  1.00 94.95           O  
ATOM   2650  N   VAL B 356      -4.135   4.771  -7.732  1.00 97.61           N  
ATOM   2651  CA  VAL B 356      -5.233   5.698  -7.983  1.00 97.61           C  
ATOM   2652  C   VAL B 356      -4.819   7.112  -7.580  1.00 97.61           C  
ATOM   2653  CB  VAL B 356      -6.512   5.281  -7.223  1.00 97.61           C  
ATOM   2654  O   VAL B 356      -3.913   7.290  -6.762  1.00 97.61           O  
ATOM   2655  CG1 VAL B 356      -6.996   3.910  -7.693  1.00 97.61           C  
ATOM   2656  CG2 VAL B 356      -6.260   5.275  -5.717  1.00 97.61           C  
ATOM   2657  N   GLY B 357      -5.405   8.092  -8.151  1.00 98.43           N  
ATOM   2658  CA  GLY B 357      -5.259   9.498  -7.810  1.00 98.43           C  
ATOM   2659  C   GLY B 357      -6.581  10.179  -7.506  1.00 98.43           C  
ATOM   2660  O   GLY B 357      -7.622   9.790  -8.039  1.00 98.43           O  
ATOM   2661  N   TYR B 358      -6.521  11.184  -6.676  1.00 98.81           N  
ATOM   2662  CA  TYR B 358      -7.686  11.977  -6.301  1.00 98.81           C  
ATOM   2663  C   TYR B 358      -7.345  13.462  -6.264  1.00 98.81           C  
ATOM   2664  CB  TYR B 358      -8.224  11.531  -4.938  1.00 98.81           C  
ATOM   2665  O   TYR B 358      -6.186  13.835  -6.068  1.00 98.81           O  
ATOM   2666  CG  TYR B 358      -8.568  10.063  -4.872  1.00 98.81           C  
ATOM   2667  CD1 TYR B 358      -9.846   9.612  -5.193  1.00 98.81           C  
ATOM   2668  CD2 TYR B 358      -7.616   9.124  -4.489  1.00 98.81           C  
ATOM   2669  CE1 TYR B 358     -10.168   8.260  -5.132  1.00 98.81           C  
ATOM   2670  CE2 TYR B 358      -7.927   7.770  -4.425  1.00 98.81           C  
ATOM   2671  OH  TYR B 358      -9.517   6.008  -4.686  1.00 98.81           O  
ATOM   2672  CZ  TYR B 358      -9.203   7.348  -4.748  1.00 98.81           C  
ATOM   2673  N   ALA B 359      -8.328  14.254  -6.434  1.00 98.82           N  
ATOM   2674  CA  ALA B 359      -8.207  15.697  -6.241  1.00 98.82           C  
ATOM   2675  C   ALA B 359      -9.493  16.283  -5.665  1.00 98.82           C  
ATOM   2676  CB  ALA B 359      -7.858  16.383  -7.559  1.00 98.82           C  
ATOM   2677  O   ALA B 359     -10.591  15.943  -6.110  1.00 98.82           O  
ATOM   2678  N   VAL B 360      -9.374  17.048  -4.657  1.00 98.77           N  
ATOM   2679  CA  VAL B 360     -10.494  17.803  -4.105  1.00 98.77           C  
ATOM   2680  C   VAL B 360     -10.438  19.246  -4.599  1.00 98.77           C  
ATOM   2681  CB  VAL B 360     -10.496  17.768  -2.560  1.00 98.77           C  
ATOM   2682  O   VAL B 360      -9.414  19.919  -4.455  1.00 98.77           O  
ATOM   2683  CG1 VAL B 360     -11.666  18.576  -2.003  1.00 98.77           C  
ATOM   2684  CG2 VAL B 360     -10.552  16.325  -2.060  1.00 98.77           C  
ATOM   2685  N   THR B 361     -11.493  19.672  -5.163  1.00 98.44           N  
ATOM   2686  CA  THR B 361     -11.526  21.017  -5.727  1.00 98.44           C  
ATOM   2687  C   THR B 361     -11.840  22.048  -4.647  1.00 98.44           C  
ATOM   2688  CB  THR B 361     -12.566  21.122  -6.858  1.00 98.44           C  
ATOM   2689  O   THR B 361     -12.346  21.701  -3.578  1.00 98.44           O  
ATOM   2690  CG2 THR B 361     -12.270  20.123  -7.972  1.00 98.44           C  
ATOM   2691  OG1 THR B 361     -13.870  20.857  -6.327  1.00 98.44           O  
ATOM   2692  N   LYS B 362     -11.511  23.284  -4.898  1.00 97.49           N  
ATOM   2693  CA  LYS B 362     -11.724  24.380  -3.957  1.00 97.49           C  
ATOM   2694  C   LYS B 362     -13.207  24.554  -3.642  1.00 97.49           C  
ATOM   2695  CB  LYS B 362     -11.149  25.683  -4.512  1.00 97.49           C  
ATOM   2696  O   LYS B 362     -13.567  25.013  -2.556  1.00 97.49           O  
ATOM   2697  CG  LYS B 362      -9.629  25.740  -4.510  1.00 97.49           C  
ATOM   2698  CD  LYS B 362      -9.121  27.125  -4.892  1.00 97.49           C  
ATOM   2699  CE  LYS B 362      -7.602  27.206  -4.811  1.00 97.49           C  
ATOM   2700  NZ  LYS B 362      -7.097  28.551  -5.217  1.00 97.49           N  
ATOM   2701  N   ASP B 363     -14.092  24.173  -4.578  1.00 95.99           N  
ATOM   2702  CA  ASP B 363     -15.529  24.308  -4.358  1.00 95.99           C  
ATOM   2703  C   ASP B 363     -16.099  23.069  -3.672  1.00 95.99           C  
ATOM   2704  CB  ASP B 363     -16.253  24.556  -5.683  1.00 95.99           C  
ATOM   2705  O   ASP B 363     -17.317  22.923  -3.555  1.00 95.99           O  
ATOM   2706  CG  ASP B 363     -16.103  23.407  -6.665  1.00 95.99           C  
ATOM   2707  OD1 ASP B 363     -15.222  22.544  -6.464  1.00 95.99           O  
ATOM   2708  OD2 ASP B 363     -16.872  23.366  -7.650  1.00 95.99           O  
ATOM   2709  N   GLY B 364     -15.271  22.077  -3.363  1.00 96.99           N  
ATOM   2710  CA  GLY B 364     -15.690  20.996  -2.485  1.00 96.99           C  
ATOM   2711  C   GLY B 364     -16.106  19.745  -3.236  1.00 96.99           C  
ATOM   2712  O   GLY B 364     -16.862  18.924  -2.713  1.00 96.99           O  
ATOM   2713  N   ARG B 365     -15.667  19.521  -4.469  1.00 97.82           N  
ATOM   2714  CA  ARG B 365     -15.891  18.301  -5.238  1.00 97.82           C  
ATOM   2715  C   ARG B 365     -14.667  17.393  -5.192  1.00 97.82           C  
ATOM   2716  CB  ARG B 365     -16.240  18.637  -6.690  1.00 97.82           C  
ATOM   2717  O   ARG B 365     -13.552  17.856  -4.941  1.00 97.82           O  
ATOM   2718  CG  ARG B 365     -17.532  19.422  -6.847  1.00 97.82           C  
ATOM   2719  CD  ARG B 365     -17.800  19.782  -8.302  1.00 97.82           C  
ATOM   2720  NE  ARG B 365     -16.859  20.786  -8.790  1.00 97.82           N  
ATOM   2721  NH1 ARG B 365     -17.446  20.555 -11.012  1.00 97.82           N  
ATOM   2722  NH2 ARG B 365     -15.826  22.056 -10.400  1.00 97.82           N  
ATOM   2723  CZ  ARG B 365     -16.712  21.130 -10.066  1.00 97.82           C  
ATOM   2724  N   VAL B 366     -14.944  16.110  -5.475  1.00 98.57           N  
ATOM   2725  CA  VAL B 366     -13.830  15.167  -5.466  1.00 98.57           C  
ATOM   2726  C   VAL B 366     -13.785  14.407  -6.789  1.00 98.57           C  
ATOM   2727  CB  VAL B 366     -13.934  14.177  -4.284  1.00 98.57           C  
ATOM   2728  O   VAL B 366     -14.823  13.991  -7.309  1.00 98.57           O  
ATOM   2729  CG1 VAL B 366     -15.214  13.350  -4.385  1.00 98.57           C  
ATOM   2730  CG2 VAL B 366     -12.708  13.267  -4.242  1.00 98.57           C  
ATOM   2731  N   PHE B 367     -12.610  14.362  -7.340  1.00 98.74           N  
ATOM   2732  CA  PHE B 367     -12.379  13.644  -8.588  1.00 98.74           C  
ATOM   2733  C   PHE B 367     -11.436  12.467  -8.368  1.00 98.74           C  
ATOM   2734  CB  PHE B 367     -11.806  14.584  -9.653  1.00 98.74           C  
ATOM   2735  O   PHE B 367     -10.512  12.548  -7.557  1.00 98.74           O  
ATOM   2736  CG  PHE B 367     -12.778  15.632 -10.124  1.00 98.74           C  
ATOM   2737  CD1 PHE B 367     -13.458  15.479 -11.326  1.00 98.74           C  
ATOM   2738  CD2 PHE B 367     -13.012  16.771  -9.364  1.00 98.74           C  
ATOM   2739  CE1 PHE B 367     -14.358  16.447 -11.765  1.00 98.74           C  
ATOM   2740  CE2 PHE B 367     -13.910  17.742  -9.796  1.00 98.74           C  
ATOM   2741  CZ  PHE B 367     -14.582  17.579 -10.997  1.00 98.74           C  
ATOM   2742  N   ALA B 368     -11.688  11.354  -9.043  1.00 98.56           N  
ATOM   2743  CA  ALA B 368     -10.891  10.140  -8.893  1.00 98.56           C  
ATOM   2744  C   ALA B 368     -10.527   9.550 -10.253  1.00 98.56           C  
ATOM   2745  CB  ALA B 368     -11.642   9.109  -8.054  1.00 98.56           C  
ATOM   2746  O   ALA B 368     -11.284   9.687 -11.218  1.00 98.56           O  
ATOM   2747  N   TRP B 369      -9.356   8.945 -10.323  1.00 98.48           N  
ATOM   2748  CA  TRP B 369      -8.909   8.251 -11.526  1.00 98.48           C  
ATOM   2749  C   TRP B 369      -7.968   7.104 -11.175  1.00 98.48           C  
ATOM   2750  CB  TRP B 369      -8.213   9.225 -12.481  1.00 98.48           C  
ATOM   2751  O   TRP B 369      -7.483   7.014 -10.045  1.00 98.48           O  
ATOM   2752  CG  TRP B 369      -7.021   9.914 -11.887  1.00 98.48           C  
ATOM   2753  CD1 TRP B 369      -5.715   9.521 -11.972  1.00 98.48           C  
ATOM   2754  CD2 TRP B 369      -7.029  11.117 -11.112  1.00 98.48           C  
ATOM   2755  CE2 TRP B 369      -5.690  11.395 -10.760  1.00 98.48           C  
ATOM   2756  CE3 TRP B 369      -8.039  11.988 -10.682  1.00 98.48           C  
ATOM   2757  NE1 TRP B 369      -4.909  10.407 -11.296  1.00 98.48           N  
ATOM   2758  CH2 TRP B 369      -6.343  13.345  -9.588  1.00 98.48           C  
ATOM   2759  CZ2 TRP B 369      -5.335  12.510  -9.996  1.00 98.48           C  
ATOM   2760  CZ3 TRP B 369      -7.684  13.096  -9.922  1.00 98.48           C  
ATOM   2761  N   GLY B 370      -7.747   6.165 -12.153  1.00 97.77           N  
ATOM   2762  CA  GLY B 370      -6.840   5.049 -11.937  1.00 97.77           C  
ATOM   2763  C   GLY B 370      -7.542   3.704 -11.920  1.00 97.77           C  
ATOM   2764  O   GLY B 370      -8.567   3.524 -12.582  1.00 97.77           O  
ATOM   2765  N   MET B 371      -7.018   2.777 -11.207  1.00 95.77           N  
ATOM   2766  CA  MET B 371      -7.526   1.410 -11.139  1.00 95.77           C  
ATOM   2767  C   MET B 371      -8.847   1.357 -10.380  1.00 95.77           C  
ATOM   2768  CB  MET B 371      -6.503   0.488 -10.473  1.00 95.77           C  
ATOM   2769  O   MET B 371      -8.937   1.836  -9.248  1.00 95.77           O  
ATOM   2770  CG  MET B 371      -6.857  -0.988 -10.564  1.00 95.77           C  
ATOM   2771  SD  MET B 371      -5.563  -2.067  -9.837  1.00 95.77           S  
ATOM   2772  CE  MET B 371      -5.989  -1.936  -8.078  1.00 95.77           C  
ATOM   2773  N   GLY B 372      -9.850   0.760 -10.925  1.00 94.60           N  
ATOM   2774  CA  GLY B 372     -11.177   0.748 -10.330  1.00 94.60           C  
ATOM   2775  C   GLY B 372     -11.563  -0.605  -9.761  1.00 94.60           C  
ATOM   2776  O   GLY B 372     -12.679  -0.780  -9.267  1.00 94.60           O  
ATOM   2777  N   THR B 373     -10.705  -1.552  -9.699  1.00 89.07           N  
ATOM   2778  CA  THR B 373     -10.947  -2.954  -9.379  1.00 89.07           C  
ATOM   2779  C   THR B 373     -11.597  -3.091  -8.005  1.00 89.07           C  
ATOM   2780  CB  THR B 373      -9.640  -3.769  -9.414  1.00 89.07           C  
ATOM   2781  O   THR B 373     -12.420  -3.982  -7.788  1.00 89.07           O  
ATOM   2782  CG2 THR B 373      -9.889  -5.225  -9.036  1.00 89.07           C  
ATOM   2783  OG1 THR B 373      -9.088  -3.717 -10.735  1.00 89.07           O  
ATOM   2784  N   ASN B 374     -11.376  -2.165  -7.100  1.00 89.33           N  
ATOM   2785  CA  ASN B 374     -11.818  -2.292  -5.715  1.00 89.33           C  
ATOM   2786  C   ASN B 374     -12.952  -1.322  -5.398  1.00 89.33           C  
ATOM   2787  CB  ASN B 374     -10.646  -2.071  -4.755  1.00 89.33           C  
ATOM   2788  O   ASN B 374     -13.267  -1.089  -4.229  1.00 89.33           O  
ATOM   2789  CG  ASN B 374      -9.565  -3.123  -4.903  1.00 89.33           C  
ATOM   2790  ND2 ASN B 374      -8.312  -2.684  -4.942  1.00 89.33           N  
ATOM   2791  OD1 ASN B 374      -9.853  -4.320  -4.981  1.00 89.33           O  
ATOM   2792  N   TYR B 375     -13.477  -0.700  -6.384  1.00 93.14           N  
ATOM   2793  CA  TYR B 375     -14.570   0.255  -6.238  1.00 93.14           C  
ATOM   2794  C   TYR B 375     -14.100   1.516  -5.523  1.00 93.14           C  
ATOM   2795  CB  TYR B 375     -15.737  -0.376  -5.473  1.00 93.14           C  
ATOM   2796  O   TYR B 375     -14.915   2.283  -5.005  1.00 93.14           O  
ATOM   2797  CG  TYR B 375     -16.297  -1.612  -6.132  1.00 93.14           C  
ATOM   2798  CD1 TYR B 375     -16.807  -1.565  -7.428  1.00 93.14           C  
ATOM   2799  CD2 TYR B 375     -16.320  -2.830  -5.461  1.00 93.14           C  
ATOM   2800  CE1 TYR B 375     -17.326  -2.701  -8.039  1.00 93.14           C  
ATOM   2801  CE2 TYR B 375     -16.837  -3.973  -6.062  1.00 93.14           C  
ATOM   2802  OH  TYR B 375     -17.849  -5.028  -7.949  1.00 93.14           O  
ATOM   2803  CZ  TYR B 375     -17.336  -3.899  -7.349  1.00 93.14           C  
ATOM   2804  N   GLN B 376     -12.871   1.721  -5.429  1.00 94.71           N  
ATOM   2805  CA  GLN B 376     -12.278   2.782  -4.622  1.00 94.71           C  
ATOM   2806  C   GLN B 376     -12.384   4.132  -5.324  1.00 94.71           C  
ATOM   2807  CB  GLN B 376     -10.814   2.465  -4.310  1.00 94.71           C  
ATOM   2808  O   GLN B 376     -12.109   5.173  -4.724  1.00 94.71           O  
ATOM   2809  CG  GLN B 376      -9.925   2.391  -5.544  1.00 94.71           C  
ATOM   2810  CD  GLN B 376      -9.792   0.980  -6.087  1.00 94.71           C  
ATOM   2811  NE2 GLN B 376      -8.631   0.670  -6.654  1.00 94.71           N  
ATOM   2812  OE1 GLN B 376     -10.725   0.175  -5.997  1.00 94.71           O  
ATOM   2813  N   LEU B 377     -12.831   4.147  -6.577  1.00 97.11           N  
ATOM   2814  CA  LEU B 377     -12.957   5.393  -7.327  1.00 97.11           C  
ATOM   2815  C   LEU B 377     -14.327   6.025  -7.106  1.00 97.11           C  
ATOM   2816  CB  LEU B 377     -12.732   5.144  -8.821  1.00 97.11           C  
ATOM   2817  O   LEU B 377     -14.551   7.178  -7.479  1.00 97.11           O  
ATOM   2818  CG  LEU B 377     -11.359   4.599  -9.218  1.00 97.11           C  
ATOM   2819  CD1 LEU B 377     -11.278   4.418 -10.730  1.00 97.11           C  
ATOM   2820  CD2 LEU B 377     -10.252   5.524  -8.725  1.00 97.11           C  
ATOM   2821  N   GLY B 378     -15.308   5.217  -6.615  1.00 95.08           N  
ATOM   2822  CA  GLY B 378     -16.642   5.714  -6.316  1.00 95.08           C  
ATOM   2823  C   GLY B 378     -17.503   5.892  -7.552  1.00 95.08           C  
ATOM   2824  O   GLY B 378     -18.445   6.687  -7.550  1.00 95.08           O  
ATOM   2825  N   THR B 379     -17.168   5.244  -8.646  1.00 93.13           N  
ATOM   2826  CA  THR B 379     -17.899   5.375  -9.902  1.00 93.13           C  
ATOM   2827  C   THR B 379     -19.050   4.374  -9.965  1.00 93.13           C  
ATOM   2828  CB  THR B 379     -16.971   5.171 -11.113  1.00 93.13           C  
ATOM   2829  O   THR B 379     -19.878   4.429 -10.877  1.00 93.13           O  
ATOM   2830  CG2 THR B 379     -15.832   6.185 -11.110  1.00 93.13           C  
ATOM   2831  OG1 THR B 379     -16.419   3.849 -11.067  1.00 93.13           O  
ATOM   2832  N   GLY B 380     -19.078   3.440  -9.043  1.00 90.42           N  
ATOM   2833  CA  GLY B 380     -20.098   2.404  -9.044  1.00 90.42           C  
ATOM   2834  C   GLY B 380     -19.704   1.179  -9.847  1.00 90.42           C  
ATOM   2835  O   GLY B 380     -20.430   0.183  -9.866  1.00 90.42           O  
ATOM   2836  N   GLN B 381     -18.652   1.244 -10.526  1.00 90.35           N  
ATOM   2837  CA  GLN B 381     -18.160   0.141 -11.345  1.00 90.35           C  
ATOM   2838  C   GLN B 381     -16.712  -0.196 -11.001  1.00 90.35           C  
ATOM   2839  CB  GLN B 381     -18.283   0.478 -12.831  1.00 90.35           C  
ATOM   2840  O   GLN B 381     -16.041   0.567 -10.304  1.00 90.35           O  
ATOM   2841  CG  GLN B 381     -19.680   0.916 -13.250  1.00 90.35           C  
ATOM   2842  CD  GLN B 381     -20.652  -0.244 -13.355  1.00 90.35           C  
ATOM   2843  NE2 GLN B 381     -21.941   0.048 -13.218  1.00 90.35           N  
ATOM   2844  OE1 GLN B 381     -20.248  -1.393 -13.558  1.00 90.35           O  
ATOM   2845  N   ASP B 382     -16.226  -1.346 -11.477  1.00 88.90           N  
ATOM   2846  CA  ASP B 382     -14.862  -1.768 -11.174  1.00 88.90           C  
ATOM   2847  C   ASP B 382     -13.931  -1.507 -12.355  1.00 88.90           C  
ATOM   2848  CB  ASP B 382     -14.831  -3.250 -10.796  1.00 88.90           C  
ATOM   2849  O   ASP B 382     -12.803  -2.003 -12.384  1.00 88.90           O  
ATOM   2850  CG  ASP B 382     -15.309  -4.158 -11.916  1.00 88.90           C  
ATOM   2851  OD1 ASP B 382     -15.710  -3.649 -12.984  1.00 88.90           O  
ATOM   2852  OD2 ASP B 382     -15.287  -5.393 -11.726  1.00 88.90           O  
ATOM   2853  N   GLU B 383     -14.380  -0.629 -13.315  1.00 94.33           N  
ATOM   2854  CA  GLU B 383     -13.557  -0.271 -14.466  1.00 94.33           C  
ATOM   2855  C   GLU B 383     -12.548   0.816 -14.107  1.00 94.33           C  
ATOM   2856  CB  GLU B 383     -14.435   0.192 -15.632  1.00 94.33           C  
ATOM   2857  O   GLU B 383     -12.819   1.666 -13.256  1.00 94.33           O  
ATOM   2858  CG  GLU B 383     -15.349  -0.894 -16.182  1.00 94.33           C  
ATOM   2859  CD  GLU B 383     -16.672  -0.998 -15.440  1.00 94.33           C  
ATOM   2860  OE1 GLU B 383     -17.427  -1.967 -15.678  1.00 94.33           O  
ATOM   2861  OE2 GLU B 383     -16.955  -0.102 -14.614  1.00 94.33           O  
ATOM   2862  N   ASP B 384     -11.460   0.810 -14.812  1.00 96.88           N  
ATOM   2863  CA  ASP B 384     -10.448   1.845 -14.623  1.00 96.88           C  
ATOM   2864  C   ASP B 384     -10.934   3.192 -15.156  1.00 96.88           C  
ATOM   2865  CB  ASP B 384      -9.140   1.449 -15.310  1.00 96.88           C  
ATOM   2866  O   ASP B 384     -11.765   3.242 -16.065  1.00 96.88           O  
ATOM   2867  CG  ASP B 384      -8.528   0.183 -14.735  1.00 96.88           C  
ATOM   2868  OD1 ASP B 384      -8.906  -0.222 -13.615  1.00 96.88           O  
ATOM   2869  OD2 ASP B 384      -7.659  -0.412 -15.408  1.00 96.88           O  
ATOM   2870  N   ALA B 385     -10.495   4.230 -14.569  1.00 97.80           N  
ATOM   2871  CA  ALA B 385     -10.710   5.589 -15.059  1.00 97.80           C  
ATOM   2872  C   ALA B 385      -9.403   6.211 -15.543  1.00 97.80           C  
ATOM   2873  CB  ALA B 385     -11.337   6.455 -13.970  1.00 97.80           C  
ATOM   2874  O   ALA B 385      -8.460   6.374 -14.765  1.00 97.80           O  
ATOM   2875  N   TRP B 386      -9.327   6.563 -16.785  1.00 97.81           N  
ATOM   2876  CA  TRP B 386      -8.093   7.037 -17.403  1.00 97.81           C  
ATOM   2877  C   TRP B 386      -7.961   8.550 -17.264  1.00 97.81           C  
ATOM   2878  CB  TRP B 386      -8.046   6.642 -18.882  1.00 97.81           C  
ATOM   2879  O   TRP B 386      -6.886   9.109 -17.493  1.00 97.81           O  
ATOM   2880  CG  TRP B 386      -8.046   5.161 -19.116  1.00 97.81           C  
ATOM   2881  CD1 TRP B 386      -9.136   4.340 -19.199  1.00 97.81           C  
ATOM   2882  CD2 TRP B 386      -6.899   4.324 -19.293  1.00 97.81           C  
ATOM   2883  CE2 TRP B 386      -7.368   3.005 -19.480  1.00 97.81           C  
ATOM   2884  CE3 TRP B 386      -5.518   4.562 -19.313  1.00 97.81           C  
ATOM   2885  NE1 TRP B 386      -8.735   3.042 -19.418  1.00 97.81           N  
ATOM   2886  CH2 TRP B 386      -5.158   2.187 -19.699  1.00 97.81           C  
ATOM   2887  CZ2 TRP B 386      -6.504   1.927 -19.684  1.00 97.81           C  
ATOM   2888  CZ3 TRP B 386      -4.660   3.488 -19.517  1.00 97.81           C  
ATOM   2889  N   SER B 387      -9.006   9.190 -16.990  1.00 98.22           N  
ATOM   2890  CA  SER B 387      -9.093  10.616 -16.693  1.00 98.22           C  
ATOM   2891  C   SER B 387      -9.952  10.873 -15.460  1.00 98.22           C  
ATOM   2892  CB  SER B 387      -9.664  11.379 -17.890  1.00 98.22           C  
ATOM   2893  O   SER B 387     -10.760  10.026 -15.073  1.00 98.22           O  
ATOM   2894  OG  SER B 387      -8.868  11.171 -19.044  1.00 98.22           O  
ATOM   2895  N   PRO B 388      -9.741  12.052 -14.858  1.00 98.36           N  
ATOM   2896  CA  PRO B 388     -10.492  12.339 -13.634  1.00 98.36           C  
ATOM   2897  C   PRO B 388     -12.003  12.265 -13.838  1.00 98.36           C  
ATOM   2898  CB  PRO B 388     -10.058  13.764 -13.280  1.00 98.36           C  
ATOM   2899  O   PRO B 388     -12.532  12.855 -14.784  1.00 98.36           O  
ATOM   2900  CG  PRO B 388      -8.685  13.899 -13.855  1.00 98.36           C  
ATOM   2901  CD  PRO B 388      -8.643  13.166 -15.166  1.00 98.36           C  
ATOM   2902  N   VAL B 389     -12.632  11.536 -12.965  1.00 97.86           N  
ATOM   2903  CA  VAL B 389     -14.086  11.418 -12.936  1.00 97.86           C  
ATOM   2904  C   VAL B 389     -14.617  11.912 -11.592  1.00 97.86           C  
ATOM   2905  CB  VAL B 389     -14.543   9.964 -13.188  1.00 97.86           C  
ATOM   2906  O   VAL B 389     -14.069  11.576 -10.539  1.00 97.86           O  
ATOM   2907  CG1 VAL B 389     -16.066   9.858 -13.120  1.00 97.86           C  
ATOM   2908  CG2 VAL B 389     -14.029   9.471 -14.539  1.00 97.86           C  
ATOM   2909  N   GLU B 390     -15.617  12.757 -11.638  1.00 97.69           N  
ATOM   2910  CA  GLU B 390     -16.201  13.255 -10.397  1.00 97.69           C  
ATOM   2911  C   GLU B 390     -16.910  12.140  -9.634  1.00 97.69           C  
ATOM   2912  CB  GLU B 390     -17.178  14.399 -10.684  1.00 97.69           C  
ATOM   2913  O   GLU B 390     -17.698  11.388 -10.211  1.00 97.69           O  
ATOM   2914  CG  GLU B 390     -17.745  15.052  -9.432  1.00 97.69           C  
ATOM   2915  CD  GLU B 390     -18.631  16.251  -9.729  1.00 97.69           C  
ATOM   2916  OE1 GLU B 390     -19.168  16.861  -8.776  1.00 97.69           O  
ATOM   2917  OE2 GLU B 390     -18.790  16.583 -10.925  1.00 97.69           O  
ATOM   2918  N   MET B 391     -16.540  12.013  -8.371  1.00 97.20           N  
ATOM   2919  CA  MET B 391     -17.205  11.048  -7.500  1.00 97.20           C  
ATOM   2920  C   MET B 391     -18.602  11.529  -7.122  1.00 97.20           C  
ATOM   2921  CB  MET B 391     -16.377  10.803  -6.238  1.00 97.20           C  
ATOM   2922  O   MET B 391     -18.777  12.675  -6.704  1.00 97.20           O  
ATOM   2923  CG  MET B 391     -16.862   9.628  -5.405  1.00 97.20           C  
ATOM   2924  SD  MET B 391     -15.822   9.340  -3.921  1.00 97.20           S  
ATOM   2925  CE  MET B 391     -14.298   8.749  -4.708  1.00 97.20           C  
ATOM   2926  N   MET B 392     -19.561  10.642  -7.270  1.00 92.71           N  
ATOM   2927  CA  MET B 392     -20.951  10.988  -6.987  1.00 92.71           C  
ATOM   2928  C   MET B 392     -21.576   9.983  -6.025  1.00 92.71           C  
ATOM   2929  CB  MET B 392     -21.765  11.049  -8.280  1.00 92.71           C  
ATOM   2930  O   MET B 392     -20.979   8.947  -5.729  1.00 92.71           O  
ATOM   2931  CG  MET B 392     -21.211  12.024  -9.307  1.00 92.71           C  
ATOM   2932  SD  MET B 392     -21.340  13.770  -8.760  1.00 92.71           S  
ATOM   2933  CE  MET B 392     -23.126  14.032  -8.942  1.00 92.71           C  
ATOM   2934  N   GLY B 393     -22.749  10.314  -5.501  1.00 91.99           N  
ATOM   2935  CA  GLY B 393     -23.507   9.484  -4.579  1.00 91.99           C  
ATOM   2936  C   GLY B 393     -24.454  10.280  -3.701  1.00 91.99           C  
ATOM   2937  O   GLY B 393     -24.275  11.486  -3.518  1.00 91.99           O  
ATOM   2938  N   LYS B 394     -25.376   9.591  -3.144  1.00 93.78           N  
ATOM   2939  CA  LYS B 394     -26.391  10.226  -2.309  1.00 93.78           C  
ATOM   2940  C   LYS B 394     -25.753  10.982  -1.147  1.00 93.78           C  
ATOM   2941  CB  LYS B 394     -27.378   9.185  -1.778  1.00 93.78           C  
ATOM   2942  O   LYS B 394     -26.205  12.070  -0.785  1.00 93.78           O  
ATOM   2943  CG  LYS B 394     -28.386   8.703  -2.812  1.00 93.78           C  
ATOM   2944  CD  LYS B 394     -29.418   7.769  -2.193  1.00 93.78           C  
ATOM   2945  CE  LYS B 394     -30.378   7.223  -3.241  1.00 93.78           C  
ATOM   2946  NZ  LYS B 394     -31.384   6.296  -2.641  1.00 93.78           N  
ATOM   2947  N   GLN B 395     -24.668  10.430  -0.647  1.00 95.55           N  
ATOM   2948  CA  GLN B 395     -24.010  11.012   0.518  1.00 95.55           C  
ATOM   2949  C   GLN B 395     -23.235  12.271   0.141  1.00 95.55           C  
ATOM   2950  CB  GLN B 395     -23.072   9.994   1.169  1.00 95.55           C  
ATOM   2951  O   GLN B 395     -22.842  13.049   1.013  1.00 95.55           O  
ATOM   2952  CG  GLN B 395     -23.795   8.856   1.877  1.00 95.55           C  
ATOM   2953  CD  GLN B 395     -24.624   9.330   3.055  1.00 95.55           C  
ATOM   2954  NE2 GLN B 395     -25.736   8.648   3.310  1.00 95.55           N  
ATOM   2955  OE1 GLN B 395     -24.269  10.301   3.731  1.00 95.55           O  
ATOM   2956  N   LEU B 396     -23.019  12.551  -1.149  1.00 96.45           N  
ATOM   2957  CA  LEU B 396     -22.210  13.684  -1.584  1.00 96.45           C  
ATOM   2958  C   LEU B 396     -23.088  14.787  -2.165  1.00 96.45           C  
ATOM   2959  CB  LEU B 396     -21.177  13.238  -2.622  1.00 96.45           C  
ATOM   2960  O   LEU B 396     -22.610  15.892  -2.431  1.00 96.45           O  
ATOM   2961  CG  LEU B 396     -20.043  12.348  -2.111  1.00 96.45           C  
ATOM   2962  CD1 LEU B 396     -19.113  11.965  -3.257  1.00 96.45           C  
ATOM   2963  CD2 LEU B 396     -19.270  13.052  -1.001  1.00 96.45           C  
ATOM   2964  N   GLU B 397     -24.427  14.593  -2.391  1.00 94.39           N  
ATOM   2965  CA  GLU B 397     -25.330  15.532  -3.051  1.00 94.39           C  
ATOM   2966  C   GLU B 397     -25.423  16.844  -2.277  1.00 94.39           C  
ATOM   2967  CB  GLU B 397     -26.722  14.915  -3.212  1.00 94.39           C  
ATOM   2968  O   GLU B 397     -25.385  17.924  -2.870  1.00 94.39           O  
ATOM   2969  CG  GLU B 397     -26.807  13.868  -4.312  1.00 94.39           C  
ATOM   2970  CD  GLU B 397     -28.185  13.237  -4.435  1.00 94.39           C  
ATOM   2971  OE1 GLU B 397     -28.378  12.366  -5.312  1.00 94.39           O  
ATOM   2972  OE2 GLU B 397     -29.079  13.618  -3.647  1.00 94.39           O  
ATOM   2973  N   ASN B 398     -25.451  16.859  -0.968  1.00 94.88           N  
ATOM   2974  CA  ASN B 398     -25.608  18.057  -0.151  1.00 94.88           C  
ATOM   2975  C   ASN B 398     -24.430  18.245   0.800  1.00 94.88           C  
ATOM   2976  CB  ASN B 398     -26.921  18.005   0.633  1.00 94.88           C  
ATOM   2977  O   ASN B 398     -24.599  18.745   1.914  1.00 94.88           O  
ATOM   2978  CG  ASN B 398     -28.140  18.046  -0.267  1.00 94.88           C  
ATOM   2979  ND2 ASN B 398     -29.148  17.246   0.064  1.00 94.88           N  
ATOM   2980  OD1 ASN B 398     -28.176  18.789  -1.251  1.00 94.88           O  
ATOM   2981  N   ARG B 399     -23.299  17.736   0.257  1.00 97.24           N  
ATOM   2982  CA  ARG B 399     -22.113  17.833   1.102  1.00 97.24           C  
ATOM   2983  C   ARG B 399     -20.909  18.317   0.301  1.00 97.24           C  
ATOM   2984  CB  ARG B 399     -21.802  16.483   1.750  1.00 97.24           C  
ATOM   2985  O   ARG B 399     -20.840  18.111  -0.913  1.00 97.24           O  
ATOM   2986  CG  ARG B 399     -22.833  16.040   2.777  1.00 97.24           C  
ATOM   2987  CD  ARG B 399     -22.500  14.673   3.357  1.00 97.24           C  
ATOM   2988  NE  ARG B 399     -23.494  14.248   4.339  1.00 97.24           N  
ATOM   2989  NH1 ARG B 399     -22.518  12.194   4.745  1.00 97.24           N  
ATOM   2990  NH2 ARG B 399     -24.434  12.795   5.849  1.00 97.24           N  
ATOM   2991  CZ  ARG B 399     -23.480  13.080   4.975  1.00 97.24           C  
ATOM   2992  N   VAL B 400     -20.024  19.077   0.980  1.00 97.79           N  
ATOM   2993  CA  VAL B 400     -18.745  19.472   0.399  1.00 97.79           C  
ATOM   2994  C   VAL B 400     -17.637  18.560   0.919  1.00 97.79           C  
ATOM   2995  CB  VAL B 400     -18.412  20.948   0.712  1.00 97.79           C  
ATOM   2996  O   VAL B 400     -17.643  18.170   2.089  1.00 97.79           O  
ATOM   2997  CG1 VAL B 400     -19.425  21.882   0.053  1.00 97.79           C  
ATOM   2998  CG2 VAL B 400     -18.373  21.177   2.222  1.00 97.79           C  
ATOM   2999  N   VAL B 401     -16.763  18.187   0.080  1.00 98.61           N  
ATOM   3000  CA  VAL B 401     -15.664  17.306   0.461  1.00 98.61           C  
ATOM   3001  C   VAL B 401     -14.490  18.137   0.973  1.00 98.61           C  
ATOM   3002  CB  VAL B 401     -15.213  16.418  -0.720  1.00 98.61           C  
ATOM   3003  O   VAL B 401     -14.018  19.046   0.286  1.00 98.61           O  
ATOM   3004  CG1 VAL B 401     -14.044  15.525  -0.308  1.00 98.61           C  
ATOM   3005  CG2 VAL B 401     -16.380  15.574  -1.228  1.00 98.61           C  
ATOM   3006  N   LEU B 402     -14.012  17.835   2.151  1.00 98.38           N  
ATOM   3007  CA  LEU B 402     -12.895  18.548   2.762  1.00 98.38           C  
ATOM   3008  C   LEU B 402     -11.569  17.882   2.412  1.00 98.38           C  
ATOM   3009  CB  LEU B 402     -13.065  18.607   4.283  1.00 98.38           C  
ATOM   3010  O   LEU B 402     -10.576  18.565   2.150  1.00 98.38           O  
ATOM   3011  CG  LEU B 402     -14.331  19.292   4.797  1.00 98.38           C  
ATOM   3012  CD1 LEU B 402     -14.413  19.184   6.316  1.00 98.38           C  
ATOM   3013  CD2 LEU B 402     -14.366  20.752   4.358  1.00 98.38           C  
ATOM   3014  N   SER B 403     -11.530  16.533   2.426  1.00 98.52           N  
ATOM   3015  CA  SER B 403     -10.315  15.788   2.111  1.00 98.52           C  
ATOM   3016  C   SER B 403     -10.637  14.361   1.683  1.00 98.52           C  
ATOM   3017  CB  SER B 403      -9.372  15.768   3.315  1.00 98.52           C  
ATOM   3018  O   SER B 403     -11.743  13.870   1.919  1.00 98.52           O  
ATOM   3019  OG  SER B 403      -9.938  15.033   4.386  1.00 98.52           O  
ATOM   3020  N   VAL B 404      -9.674  13.775   1.030  1.00 98.79           N  
ATOM   3021  CA  VAL B 404      -9.776  12.388   0.590  1.00 98.79           C  
ATOM   3022  C   VAL B 404      -8.474  11.651   0.897  1.00 98.79           C  
ATOM   3023  CB  VAL B 404     -10.100  12.292  -0.918  1.00 98.79           C  
ATOM   3024  O   VAL B 404      -7.390  12.231   0.807  1.00 98.79           O  
ATOM   3025  CG1 VAL B 404      -8.986  12.924  -1.750  1.00 98.79           C  
ATOM   3026  CG2 VAL B 404     -10.317  10.836  -1.325  1.00 98.79           C  
ATOM   3027  N   SER B 405      -8.567  10.427   1.335  1.00 98.64           N  
ATOM   3028  CA  SER B 405      -7.442   9.528   1.569  1.00 98.64           C  
ATOM   3029  C   SER B 405      -7.748   8.119   1.074  1.00 98.64           C  
ATOM   3030  CB  SER B 405      -7.087   9.489   3.056  1.00 98.64           C  
ATOM   3031  O   SER B 405      -8.880   7.646   1.193  1.00 98.64           O  
ATOM   3032  OG  SER B 405      -5.974   8.642   3.286  1.00 98.64           O  
ATOM   3033  N   SER B 406      -6.746   7.519   0.497  1.00 97.58           N  
ATOM   3034  CA  SER B 406      -6.966   6.187  -0.057  1.00 97.58           C  
ATOM   3035  C   SER B 406      -5.884   5.214   0.399  1.00 97.58           C  
ATOM   3036  CB  SER B 406      -7.004   6.241  -1.585  1.00 97.58           C  
ATOM   3037  O   SER B 406      -4.710   5.579   0.486  1.00 97.58           O  
ATOM   3038  OG  SER B 406      -7.365   4.981  -2.123  1.00 97.58           O  
ATOM   3039  N   GLY B 407      -6.336   4.050   0.768  1.00 92.16           N  
ATOM   3040  CA  GLY B 407      -5.435   2.995   1.204  1.00 92.16           C  
ATOM   3041  C   GLY B 407      -5.194   1.939   0.142  1.00 92.16           C  
ATOM   3042  O   GLY B 407      -5.010   2.263  -1.033  1.00 92.16           O  
ATOM   3043  N   GLY B 408      -5.156   0.688   0.611  1.00 89.15           N  
ATOM   3044  CA  GLY B 408      -4.886  -0.420  -0.290  1.00 89.15           C  
ATOM   3045  C   GLY B 408      -6.070  -0.776  -1.170  1.00 89.15           C  
ATOM   3046  O   GLY B 408      -5.903  -1.070  -2.355  1.00 89.15           O  
ATOM   3047  N   GLN B 409      -7.291  -0.688  -0.600  1.00 91.67           N  
ATOM   3048  CA  GLN B 409      -8.442  -1.145  -1.372  1.00 91.67           C  
ATOM   3049  C   GLN B 409      -9.686  -0.325  -1.041  1.00 91.67           C  
ATOM   3050  CB  GLN B 409      -8.707  -2.629  -1.114  1.00 91.67           C  
ATOM   3051  O   GLN B 409     -10.807  -0.738  -1.345  1.00 91.67           O  
ATOM   3052  CG  GLN B 409      -7.570  -3.542  -1.552  1.00 91.67           C  
ATOM   3053  CD  GLN B 409      -7.836  -5.002  -1.239  1.00 91.67           C  
ATOM   3054  NE2 GLN B 409      -7.496  -5.881  -2.176  1.00 91.67           N  
ATOM   3055  OE1 GLN B 409      -8.343  -5.338  -0.164  1.00 91.67           O  
ATOM   3056  N   HIS B 410      -9.463   0.807  -0.239  1.00 96.84           N  
ATOM   3057  CA  HIS B 410     -10.618   1.608   0.152  1.00 96.84           C  
ATOM   3058  C   HIS B 410     -10.268   3.092   0.203  1.00 96.84           C  
ATOM   3059  CB  HIS B 410     -11.155   1.149   1.509  1.00 96.84           C  
ATOM   3060  O   HIS B 410      -9.091   3.457   0.169  1.00 96.84           O  
ATOM   3061  CG  HIS B 410     -10.265   1.504   2.657  1.00 96.84           C  
ATOM   3062  CD2 HIS B 410     -10.450   2.355   3.694  1.00 96.84           C  
ATOM   3063  ND1 HIS B 410      -9.012   0.957   2.825  1.00 96.84           N  
ATOM   3064  CE1 HIS B 410      -8.462   1.457   3.919  1.00 96.84           C  
ATOM   3065  NE2 HIS B 410      -9.315   2.308   4.465  1.00 96.84           N  
ATOM   3066  N   THR B 411     -11.269   3.880   0.163  1.00 98.50           N  
ATOM   3067  CA  THR B 411     -11.137   5.333   0.184  1.00 98.50           C  
ATOM   3068  C   THR B 411     -11.959   5.935   1.320  1.00 98.50           C  
ATOM   3069  CB  THR B 411     -11.575   5.953  -1.155  1.00 98.50           C  
ATOM   3070  O   THR B 411     -13.052   5.453   1.624  1.00 98.50           O  
ATOM   3071  CG2 THR B 411     -11.462   7.474  -1.120  1.00 98.50           C  
ATOM   3072  OG1 THR B 411     -10.741   5.447  -2.205  1.00 98.50           O  
ATOM   3073  N   VAL B 412     -11.418   6.940   1.946  1.00 98.83           N  
ATOM   3074  CA  VAL B 412     -12.102   7.632   3.033  1.00 98.83           C  
ATOM   3075  C   VAL B 412     -12.224   9.118   2.704  1.00 98.83           C  
ATOM   3076  CB  VAL B 412     -11.365   7.444   4.378  1.00 98.83           C  
ATOM   3077  O   VAL B 412     -11.262   9.740   2.247  1.00 98.83           O  
ATOM   3078  CG1 VAL B 412     -12.140   8.106   5.516  1.00 98.83           C  
ATOM   3079  CG2 VAL B 412     -11.153   5.958   4.666  1.00 98.83           C  
ATOM   3080  N   LEU B 413     -13.379   9.669   2.887  1.00 98.81           N  
ATOM   3081  CA  LEU B 413     -13.649  11.084   2.653  1.00 98.81           C  
ATOM   3082  C   LEU B 413     -14.035  11.786   3.950  1.00 98.81           C  
ATOM   3083  CB  LEU B 413     -14.763  11.253   1.616  1.00 98.81           C  
ATOM   3084  O   LEU B 413     -14.711  11.201   4.800  1.00 98.81           O  
ATOM   3085  CG  LEU B 413     -14.556  10.544   0.277  1.00 98.81           C  
ATOM   3086  CD1 LEU B 413     -15.851  10.543  -0.528  1.00 98.81           C  
ATOM   3087  CD2 LEU B 413     -13.431  11.207  -0.511  1.00 98.81           C  
ATOM   3088  N   LEU B 414     -13.592  12.936   4.116  1.00 98.85           N  
ATOM   3089  CA  LEU B 414     -14.110  13.858   5.122  1.00 98.85           C  
ATOM   3090  C   LEU B 414     -14.989  14.926   4.480  1.00 98.85           C  
ATOM   3091  CB  LEU B 414     -12.960  14.519   5.886  1.00 98.85           C  
ATOM   3092  O   LEU B 414     -14.547  15.637   3.574  1.00 98.85           O  
ATOM   3093  CG  LEU B 414     -13.348  15.352   7.109  1.00 98.85           C  
ATOM   3094  CD1 LEU B 414     -13.926  14.455   8.199  1.00 98.85           C  
ATOM   3095  CD2 LEU B 414     -12.144  16.129   7.631  1.00 98.85           C  
ATOM   3096  N   VAL B 415     -16.208  15.029   4.971  1.00 98.67           N  
ATOM   3097  CA  VAL B 415     -17.166  15.909   4.311  1.00 98.67           C  
ATOM   3098  C   VAL B 415     -17.872  16.777   5.350  1.00 98.67           C  
ATOM   3099  CB  VAL B 415     -18.203  15.107   3.493  1.00 98.67           C  
ATOM   3100  O   VAL B 415     -17.836  16.478   6.545  1.00 98.67           O  
ATOM   3101  CG1 VAL B 415     -17.514  14.284   2.406  1.00 98.67           C  
ATOM   3102  CG2 VAL B 415     -19.024  14.204   4.412  1.00 98.67           C  
ATOM   3103  N   LYS B 416     -18.425  17.804   4.895  1.00 97.83           N  
ATOM   3104  CA  LYS B 416     -19.258  18.692   5.701  1.00 97.83           C  
ATOM   3105  C   LYS B 416     -20.551  19.046   4.970  1.00 97.83           C  
ATOM   3106  CB  LYS B 416     -18.493  19.967   6.060  1.00 97.83           C  
ATOM   3107  O   LYS B 416     -20.559  19.189   3.746  1.00 97.83           O  
ATOM   3108  CG  LYS B 416     -19.307  20.973   6.859  1.00 97.83           C  
ATOM   3109  CD  LYS B 416     -18.543  22.276   7.061  1.00 97.83           C  
ATOM   3110  CE  LYS B 416     -19.402  23.327   7.751  1.00 97.83           C  
ATOM   3111  NZ  LYS B 416     -18.672  24.620   7.912  1.00 97.83           N  
ATOM   3112  N   ASP B 417     -21.639  19.179   5.690  1.00 96.31           N  
ATOM   3113  CA  ASP B 417     -22.909  19.572   5.086  1.00 96.31           C  
ATOM   3114  C   ASP B 417     -22.830  20.987   4.516  1.00 96.31           C  
ATOM   3115  CB  ASP B 417     -24.042  19.480   6.110  1.00 96.31           C  
ATOM   3116  O   ASP B 417     -22.197  21.865   5.105  1.00 96.31           O  
ATOM   3117  CG  ASP B 417     -24.378  18.050   6.495  1.00 96.31           C  
ATOM   3118  OD1 ASP B 417     -24.213  17.138   5.656  1.00 96.31           O  
ATOM   3119  OD2 ASP B 417     -24.815  17.833   7.645  1.00 96.31           O  
ATOM   3120  N   LYS B 418     -23.391  21.119   3.348  1.00 92.90           N  
ATOM   3121  CA  LYS B 418     -23.467  22.458   2.771  1.00 92.90           C  
ATOM   3122  C   LYS B 418     -24.317  23.383   3.637  1.00 92.90           C  
ATOM   3123  CB  LYS B 418     -24.035  22.399   1.352  1.00 92.90           C  
ATOM   3124  O   LYS B 418     -25.308  22.950   4.229  1.00 92.90           O  
ATOM   3125  CG  LYS B 418     -23.090  21.782   0.332  1.00 92.90           C  
ATOM   3126  CD  LYS B 418     -23.691  21.796  -1.068  1.00 92.90           C  
ATOM   3127  CE  LYS B 418     -22.754  21.161  -2.087  1.00 92.90           C  
ATOM   3128  NZ  LYS B 418     -23.370  21.105  -3.446  1.00 92.90           N  
ATOM   3129  N   GLU B 419     -23.858  24.573   3.965  1.00 80.18           N  
ATOM   3130  CA  GLU B 419     -24.648  25.536   4.727  1.00 80.18           C  
ATOM   3131  C   GLU B 419     -25.937  25.896   3.993  1.00 80.18           C  
ATOM   3132  CB  GLU B 419     -23.831  26.801   5.005  1.00 80.18           C  
ATOM   3133  O   GLU B 419     -25.937  26.063   2.772  1.00 80.18           O  
ATOM   3134  CG  GLU B 419     -22.784  26.629   6.097  1.00 80.18           C  
ATOM   3135  CD  GLU B 419     -21.974  27.889   6.354  1.00 80.18           C  
ATOM   3136  OE1 GLU B 419     -21.123  27.886   7.272  1.00 80.18           O  
ATOM   3137  OE2 GLU B 419     -22.193  28.888   5.633  1.00 80.18           O  
ATOM   3138  N   GLN B 420     -27.199  25.575   4.486  1.00 58.33           N  
ATOM   3139  CA  GLN B 420     -28.453  25.971   3.854  1.00 58.33           C  
ATOM   3140  C   GLN B 420     -28.497  27.478   3.616  1.00 58.33           C  
ATOM   3141  CB  GLN B 420     -29.645  25.539   4.709  1.00 58.33           C  
ATOM   3142  O   GLN B 420     -28.211  28.263   4.522  1.00 58.33           O  
ATOM   3143  CG  GLN B 420     -30.206  24.173   4.337  1.00 58.33           C  
ATOM   3144  CD  GLN B 420     -31.401  23.778   5.183  1.00 58.33           C  
ATOM   3145  NE2 GLN B 420     -31.875  22.550   5.005  1.00 58.33           N  
ATOM   3146  OE1 GLN B 420     -31.895  24.571   5.991  1.00 58.33           O  
ATOM   3147  N   SER B 421     -28.163  28.004   2.400  1.00 43.55           N  
ATOM   3148  CA  SER B 421     -28.429  29.418   2.157  1.00 43.55           C  
ATOM   3149  C   SER B 421     -29.877  29.772   2.480  1.00 43.55           C  
ATOM   3150  CB  SER B 421     -28.119  29.781   0.704  1.00 43.55           C  
ATOM   3151  O   SER B 421     -30.781  28.960   2.272  1.00 43.55           O  
ATOM   3152  OG  SER B 421     -28.584  28.772  -0.176  1.00 43.55           O  
TER    3153      SER B 421                                                      
ATOM   3154  N   MET C   1      23.521 -44.615 -26.974  1.00 29.46           N  
ATOM   3155  CA  MET C   1      23.059 -43.821 -28.108  1.00 29.46           C  
ATOM   3156  C   MET C   1      21.632 -43.333 -27.886  1.00 29.46           C  
ATOM   3157  CB  MET C   1      23.140 -44.633 -29.402  1.00 29.46           C  
ATOM   3158  O   MET C   1      20.717 -44.139 -27.706  1.00 29.46           O  
ATOM   3159  CG  MET C   1      24.501 -44.578 -30.077  1.00 29.46           C  
ATOM   3160  SD  MET C   1      24.431 -45.075 -31.842  1.00 29.46           S  
ATOM   3161  CE  MET C   1      26.178 -45.470 -32.133  1.00 29.46           C  
ATOM   3162  N   ALA C   2      21.428 -42.161 -27.249  1.00 31.78           N  
ATOM   3163  CA  ALA C   2      20.244 -41.607 -26.597  1.00 31.78           C  
ATOM   3164  C   ALA C   2      19.084 -41.483 -27.581  1.00 31.78           C  
ATOM   3165  CB  ALA C   2      20.563 -40.247 -25.981  1.00 31.78           C  
ATOM   3166  O   ALA C   2      19.297 -41.353 -28.789  1.00 31.78           O  
ATOM   3167  N   ALA C   3      17.887 -42.177 -27.284  1.00 36.18           N  
ATOM   3168  CA  ALA C   3      16.704 -41.868 -28.083  1.00 36.18           C  
ATOM   3169  C   ALA C   3      16.745 -40.429 -28.589  1.00 36.18           C  
ATOM   3170  CB  ALA C   3      15.435 -42.107 -27.269  1.00 36.18           C  
ATOM   3171  O   ALA C   3      17.273 -39.541 -27.915  1.00 36.18           O  
ATOM   3172  N   GLN C   4      17.023 -40.151 -29.896  1.00 38.11           N  
ATOM   3173  CA  GLN C   4      16.502 -38.903 -30.445  1.00 38.11           C  
ATOM   3174  C   GLN C   4      15.230 -38.472 -29.720  1.00 38.11           C  
ATOM   3175  CB  GLN C   4      16.228 -39.048 -31.943  1.00 38.11           C  
ATOM   3176  O   GLN C   4      14.215 -39.169 -29.767  1.00 38.11           O  
ATOM   3177  CG  GLN C   4      17.390 -38.615 -32.826  1.00 38.11           C  
ATOM   3178  CD  GLN C   4      17.086 -38.752 -34.306  1.00 38.11           C  
ATOM   3179  NE2 GLN C   4      18.087 -38.498 -35.142  1.00 38.11           N  
ATOM   3180  OE1 GLN C   4      15.962 -39.084 -34.694  1.00 38.11           O  
ATOM   3181  N   GLY C   5      15.315 -37.739 -28.636  1.00 39.49           N  
ATOM   3182  CA  GLY C   5      14.352 -37.261 -27.656  1.00 39.49           C  
ATOM   3183  C   GLY C   5      13.125 -36.628 -28.286  1.00 39.49           C  
ATOM   3184  O   GLY C   5      13.231 -35.922 -29.291  1.00 39.49           O  
ATOM   3185  N   GLU C   6      11.999 -37.300 -28.193  1.00 46.96           N  
ATOM   3186  CA  GLU C   6      10.749 -36.629 -28.538  1.00 46.96           C  
ATOM   3187  C   GLU C   6      10.776 -35.162 -28.117  1.00 46.96           C  
ATOM   3188  CB  GLU C   6       9.560 -37.341 -27.889  1.00 46.96           C  
ATOM   3189  O   GLU C   6      11.366 -34.816 -27.091  1.00 46.96           O  
ATOM   3190  CG  GLU C   6       8.902 -38.381 -28.784  1.00 46.96           C  
ATOM   3191  CD  GLU C   6       7.625 -38.958 -28.195  1.00 46.96           C  
ATOM   3192  OE1 GLU C   6       6.935 -39.739 -28.890  1.00 46.96           O  
ATOM   3193  OE2 GLU C   6       7.311 -38.627 -27.030  1.00 46.96           O  
ATOM   3194  N   PRO C   7      10.527 -34.109 -29.033  1.00 51.14           N  
ATOM   3195  CA  PRO C   7      10.454 -32.721 -28.569  1.00 51.14           C  
ATOM   3196  C   PRO C   7       9.765 -32.588 -27.213  1.00 51.14           C  
ATOM   3197  CB  PRO C   7       9.641 -32.026 -29.665  1.00 51.14           C  
ATOM   3198  O   PRO C   7       8.709 -33.185 -26.991  1.00 51.14           O  
ATOM   3199  CG  PRO C   7       9.207 -33.128 -30.576  1.00 51.14           C  
ATOM   3200  CD  PRO C   7       9.813 -34.414 -30.092  1.00 51.14           C  
ATOM   3201  N   GLN C   8      10.464 -32.292 -26.110  1.00 72.55           N  
ATOM   3202  CA  GLN C   8       9.932 -32.000 -24.783  1.00 72.55           C  
ATOM   3203  C   GLN C   8       9.071 -30.740 -24.801  1.00 72.55           C  
ATOM   3204  CB  GLN C   8      11.068 -31.845 -23.771  1.00 72.55           C  
ATOM   3205  O   GLN C   8       9.477 -29.712 -25.348  1.00 72.55           O  
ATOM   3206  CG  GLN C   8      11.041 -32.878 -22.653  1.00 72.55           C  
ATOM   3207  CD  GLN C   8      12.147 -32.672 -21.636  1.00 72.55           C  
ATOM   3208  NE2 GLN C   8      12.329 -33.647 -20.752  1.00 72.55           N  
ATOM   3209  OE1 GLN C   8      12.834 -31.646 -21.645  1.00 72.55           O  
ATOM   3210  N   VAL C   9       7.771 -30.948 -24.648  1.00 91.58           N  
ATOM   3211  CA  VAL C   9       6.848 -29.829 -24.491  1.00 91.58           C  
ATOM   3212  C   VAL C   9       7.290 -28.955 -23.320  1.00 91.58           C  
ATOM   3213  CB  VAL C   9       5.398 -30.316 -24.275  1.00 91.58           C  
ATOM   3214  O   VAL C   9       7.607 -29.464 -22.242  1.00 91.58           O  
ATOM   3215  CG1 VAL C   9       4.452 -29.131 -24.086  1.00 91.58           C  
ATOM   3216  CG2 VAL C   9       4.946 -31.183 -25.449  1.00 91.58           C  
ATOM   3217  N   GLN C  10       7.598 -27.679 -23.584  1.00 94.39           N  
ATOM   3218  CA  GLN C  10       8.030 -26.770 -22.528  1.00 94.39           C  
ATOM   3219  C   GLN C  10       7.176 -25.506 -22.506  1.00 94.39           C  
ATOM   3220  CB  GLN C  10       9.505 -26.405 -22.704  1.00 94.39           C  
ATOM   3221  O   GLN C  10       6.738 -25.029 -23.555  1.00 94.39           O  
ATOM   3222  CG  GLN C  10       9.814 -25.718 -24.027  1.00 94.39           C  
ATOM   3223  CD  GLN C  10      11.298 -25.480 -24.232  1.00 94.39           C  
ATOM   3224  NE2 GLN C  10      11.657 -24.932 -25.389  1.00 94.39           N  
ATOM   3225  OE1 GLN C  10      12.116 -25.784 -23.358  1.00 94.39           O  
ATOM   3226  N   PHE C  11       6.963 -25.062 -21.333  1.00 96.78           N  
ATOM   3227  CA  PHE C  11       6.148 -23.867 -21.148  1.00 96.78           C  
ATOM   3228  C   PHE C  11       6.855 -22.865 -20.243  1.00 96.78           C  
ATOM   3229  CB  PHE C  11       4.782 -24.232 -20.559  1.00 96.78           C  
ATOM   3230  O   PHE C  11       7.523 -23.251 -19.281  1.00 96.78           O  
ATOM   3231  CG  PHE C  11       3.979 -25.166 -21.424  1.00 96.78           C  
ATOM   3232  CD1 PHE C  11       3.413 -24.721 -22.613  1.00 96.78           C  
ATOM   3233  CD2 PHE C  11       3.789 -26.489 -21.048  1.00 96.78           C  
ATOM   3234  CE1 PHE C  11       2.669 -25.583 -23.416  1.00 96.78           C  
ATOM   3235  CE2 PHE C  11       3.047 -27.356 -21.845  1.00 96.78           C  
ATOM   3236  CZ  PHE C  11       2.487 -26.901 -23.028  1.00 96.78           C  
ATOM   3237  N   LYS C  12       6.826 -21.533 -20.595  1.00 95.73           N  
ATOM   3238  CA  LYS C  12       7.256 -20.477 -19.683  1.00 95.73           C  
ATOM   3239  C   LYS C  12       6.198 -20.207 -18.617  1.00 95.73           C  
ATOM   3240  CB  LYS C  12       7.561 -19.192 -20.456  1.00 95.73           C  
ATOM   3241  O   LYS C  12       5.058 -19.864 -18.939  1.00 95.73           O  
ATOM   3242  CG  LYS C  12       7.987 -18.027 -19.575  1.00 95.73           C  
ATOM   3243  CD  LYS C  12       8.274 -16.779 -20.400  1.00 95.73           C  
ATOM   3244  CE  LYS C  12       8.611 -15.587 -19.514  1.00 95.73           C  
ATOM   3245  NZ  LYS C  12       8.852 -14.351 -20.316  1.00 95.73           N  
ATOM   3246  N   LEU C  13       6.524 -20.426 -17.371  1.00 96.73           N  
ATOM   3247  CA  LEU C  13       5.659 -20.169 -16.225  1.00 96.73           C  
ATOM   3248  C   LEU C  13       6.198 -19.015 -15.385  1.00 96.73           C  
ATOM   3249  CB  LEU C  13       5.526 -21.426 -15.361  1.00 96.73           C  
ATOM   3250  O   LEU C  13       7.350 -19.047 -14.946  1.00 96.73           O  
ATOM   3251  CG  LEU C  13       4.591 -21.325 -14.155  1.00 96.73           C  
ATOM   3252  CD1 LEU C  13       4.050 -22.702 -13.787  1.00 96.73           C  
ATOM   3253  CD2 LEU C  13       5.312 -20.693 -12.970  1.00 96.73           C  
ATOM   3254  N   VAL C  14       5.375 -17.975 -15.244  1.00 95.81           N  
ATOM   3255  CA  VAL C  14       5.796 -16.877 -14.380  1.00 95.81           C  
ATOM   3256  C   VAL C  14       5.199 -17.059 -12.986  1.00 95.81           C  
ATOM   3257  CB  VAL C  14       5.383 -15.507 -14.961  1.00 95.81           C  
ATOM   3258  O   VAL C  14       4.021 -17.394 -12.847  1.00 95.81           O  
ATOM   3259  CG1 VAL C  14       6.122 -15.231 -16.270  1.00 95.81           C  
ATOM   3260  CG2 VAL C  14       3.872 -15.451 -15.175  1.00 95.81           C  
ATOM   3261  N   LEU C  15       6.014 -16.990 -11.993  1.00 95.18           N  
ATOM   3262  CA  LEU C  15       5.642 -17.070 -10.584  1.00 95.18           C  
ATOM   3263  C   LEU C  15       5.715 -15.698  -9.923  1.00 95.18           C  
ATOM   3264  CB  LEU C  15       6.552 -18.055  -9.845  1.00 95.18           C  
ATOM   3265  O   LEU C  15       6.802 -15.137  -9.766  1.00 95.18           O  
ATOM   3266  CG  LEU C  15       6.257 -18.267  -8.360  1.00 95.18           C  
ATOM   3267  CD1 LEU C  15       4.840 -18.799  -8.171  1.00 95.18           C  
ATOM   3268  CD2 LEU C  15       7.277 -19.218  -7.742  1.00 95.18           C  
ATOM   3269  N   VAL C  16       4.517 -15.152  -9.513  1.00 94.44           N  
ATOM   3270  CA  VAL C  16       4.498 -13.785  -9.005  1.00 94.44           C  
ATOM   3271  C   VAL C  16       3.803 -13.748  -7.645  1.00 94.44           C  
ATOM   3272  CB  VAL C  16       3.794 -12.823  -9.988  1.00 94.44           C  
ATOM   3273  O   VAL C  16       3.067 -14.672  -7.292  1.00 94.44           O  
ATOM   3274  CG1 VAL C  16       4.577 -12.721 -11.296  1.00 94.44           C  
ATOM   3275  CG2 VAL C  16       2.363 -13.285 -10.254  1.00 94.44           C  
ATOM   3276  N   GLY C  17       3.977 -12.723  -6.864  1.00 92.54           N  
ATOM   3277  CA  GLY C  17       3.442 -12.454  -5.539  1.00 92.54           C  
ATOM   3278  C   GLY C  17       4.351 -11.582  -4.694  1.00 92.54           C  
ATOM   3279  O   GLY C  17       5.505 -11.345  -5.057  1.00 92.54           O  
ATOM   3280  N   ASP C  18       3.806 -11.086  -3.569  1.00 90.28           N  
ATOM   3281  CA  ASP C  18       4.594 -10.240  -2.678  1.00 90.28           C  
ATOM   3282  C   ASP C  18       5.844 -10.969  -2.191  1.00 90.28           C  
ATOM   3283  CB  ASP C  18       3.751  -9.786  -1.485  1.00 90.28           C  
ATOM   3284  O   ASP C  18       5.902 -12.200  -2.220  1.00 90.28           O  
ATOM   3285  CG  ASP C  18       2.826  -8.629  -1.818  1.00 90.28           C  
ATOM   3286  OD1 ASP C  18       2.610  -8.346  -3.016  1.00 90.28           O  
ATOM   3287  OD2 ASP C  18       2.311  -7.991  -0.874  1.00 90.28           O  
ATOM   3288  N   GLY C  19       6.852 -10.249  -1.847  1.00 86.77           N  
ATOM   3289  CA  GLY C  19       8.029 -10.826  -1.216  1.00 86.77           C  
ATOM   3290  C   GLY C  19       7.716 -11.559   0.075  1.00 86.77           C  
ATOM   3291  O   GLY C  19       6.838 -11.143   0.834  1.00 86.77           O  
ATOM   3292  N   GLY C  20       8.376 -12.691   0.246  1.00 87.27           N  
ATOM   3293  CA  GLY C  20       8.240 -13.436   1.487  1.00 87.27           C  
ATOM   3294  C   GLY C  20       7.086 -14.421   1.468  1.00 87.27           C  
ATOM   3295  O   GLY C  20       6.750 -15.012   2.496  1.00 87.27           O  
ATOM   3296  N   THR C  21       6.447 -14.619   0.357  1.00 92.84           N  
ATOM   3297  CA  THR C  21       5.298 -15.513   0.263  1.00 92.84           C  
ATOM   3298  C   THR C  21       5.752 -16.958   0.075  1.00 92.84           C  
ATOM   3299  CB  THR C  21       4.369 -15.108  -0.895  1.00 92.84           C  
ATOM   3300  O   THR C  21       4.941 -17.883   0.151  1.00 92.84           O  
ATOM   3301  CG2 THR C  21       3.737 -13.743  -0.643  1.00 92.84           C  
ATOM   3302  OG1 THR C  21       5.125 -15.054  -2.111  1.00 92.84           O  
ATOM   3303  N   GLY C  22       7.046 -17.243  -0.247  1.00 92.40           N  
ATOM   3304  CA  GLY C  22       7.601 -18.582  -0.362  1.00 92.40           C  
ATOM   3305  C   GLY C  22       7.776 -19.034  -1.800  1.00 92.40           C  
ATOM   3306  O   GLY C  22       7.806 -20.234  -2.079  1.00 92.40           O  
ATOM   3307  N   LYS C  23       7.829 -18.096  -2.761  1.00 92.49           N  
ATOM   3308  CA  LYS C  23       7.977 -18.427  -4.175  1.00 92.49           C  
ATOM   3309  C   LYS C  23       9.281 -19.176  -4.431  1.00 92.49           C  
ATOM   3310  CB  LYS C  23       7.924 -17.161  -5.031  1.00 92.49           C  
ATOM   3311  O   LYS C  23       9.278 -20.250  -5.036  1.00 92.49           O  
ATOM   3312  CG  LYS C  23       6.618 -16.389  -4.914  1.00 92.49           C  
ATOM   3313  CD  LYS C  23       6.602 -15.175  -5.835  1.00 92.49           C  
ATOM   3314  CE  LYS C  23       7.674 -14.165  -5.448  1.00 92.49           C  
ATOM   3315  NZ  LYS C  23       7.489 -13.667  -4.052  1.00 92.49           N  
ATOM   3316  N   THR C  24      10.390 -18.659  -3.899  1.00 89.06           N  
ATOM   3317  CA  THR C  24      11.696 -19.271  -4.116  1.00 89.06           C  
ATOM   3318  C   THR C  24      11.774 -20.635  -3.435  1.00 89.06           C  
ATOM   3319  CB  THR C  24      12.830 -18.369  -3.595  1.00 89.06           C  
ATOM   3320  O   THR C  24      12.244 -21.606  -4.031  1.00 89.06           O  
ATOM   3321  CG2 THR C  24      14.195 -18.997  -3.853  1.00 89.06           C  
ATOM   3322  OG1 THR C  24      12.766 -17.100  -4.259  1.00 89.06           O  
ATOM   3323  N   THR C  25      11.266 -20.774  -2.258  1.00 89.46           N  
ATOM   3324  CA  THR C  25      11.225 -22.047  -1.548  1.00 89.46           C  
ATOM   3325  C   THR C  25      10.406 -23.074  -2.325  1.00 89.46           C  
ATOM   3326  CB  THR C  25      10.636 -21.880  -0.135  1.00 89.46           C  
ATOM   3327  O   THR C  25      10.787 -24.243  -2.410  1.00 89.46           O  
ATOM   3328  CG2 THR C  25      10.634 -23.205   0.621  1.00 89.46           C  
ATOM   3329  OG1 THR C  25      11.421 -20.928   0.594  1.00 89.46           O  
ATOM   3330  N   PHE C  26       9.331 -22.648  -2.953  1.00 92.26           N  
ATOM   3331  CA  PHE C  26       8.417 -23.497  -3.707  1.00 92.26           C  
ATOM   3332  C   PHE C  26       9.123 -24.125  -4.903  1.00 92.26           C  
ATOM   3333  CB  PHE C  26       7.200 -22.695  -4.178  1.00 92.26           C  
ATOM   3334  O   PHE C  26       9.033 -25.335  -5.119  1.00 92.26           O  
ATOM   3335  CG  PHE C  26       6.152 -23.528  -4.865  1.00 92.26           C  
ATOM   3336  CD1 PHE C  26       5.756 -23.238  -6.165  1.00 92.26           C  
ATOM   3337  CD2 PHE C  26       5.563 -24.602  -4.211  1.00 92.26           C  
ATOM   3338  CE1 PHE C  26       4.786 -24.008  -6.804  1.00 92.26           C  
ATOM   3339  CE2 PHE C  26       4.593 -25.376  -4.842  1.00 92.26           C  
ATOM   3340  CZ  PHE C  26       4.205 -25.076  -6.138  1.00 92.26           C  
ATOM   3341  N   VAL C  27       9.963 -23.344  -5.595  1.00 89.28           N  
ATOM   3342  CA  VAL C  27      10.630 -23.808  -6.807  1.00 89.28           C  
ATOM   3343  C   VAL C  27      11.851 -24.646  -6.437  1.00 89.28           C  
ATOM   3344  CB  VAL C  27      11.048 -22.627  -7.712  1.00 89.28           C  
ATOM   3345  O   VAL C  27      12.162 -25.632  -7.109  1.00 89.28           O  
ATOM   3346  CG1 VAL C  27      11.853 -23.125  -8.911  1.00 89.28           C  
ATOM   3347  CG2 VAL C  27       9.818 -21.849  -8.175  1.00 89.28           C  
ATOM   3348  N   LYS C  28      12.489 -24.327  -5.373  1.00 87.56           N  
ATOM   3349  CA  LYS C  28      13.727 -24.992  -4.979  1.00 87.56           C  
ATOM   3350  C   LYS C  28      13.446 -26.371  -4.388  1.00 87.56           C  
ATOM   3351  CB  LYS C  28      14.499 -24.138  -3.973  1.00 87.56           C  
ATOM   3352  O   LYS C  28      14.354 -27.194  -4.259  1.00 87.56           O  
ATOM   3353  CG  LYS C  28      15.205 -22.940  -4.590  1.00 87.56           C  
ATOM   3354  CD  LYS C  28      16.041 -22.192  -3.560  1.00 87.56           C  
ATOM   3355  CE  LYS C  28      16.825 -21.052  -4.197  1.00 87.56           C  
ATOM   3356  NZ  LYS C  28      17.610 -20.286  -3.183  1.00 87.56           N  
ATOM   3357  N   ARG C  29      12.118 -26.596  -4.124  1.00 85.60           N  
ATOM   3358  CA  ARG C  29      11.765 -27.914  -3.608  1.00 85.60           C  
ATOM   3359  C   ARG C  29      11.972 -28.991  -4.668  1.00 85.60           C  
ATOM   3360  CB  ARG C  29      10.314 -27.930  -3.121  1.00 85.60           C  
ATOM   3361  O   ARG C  29      12.202 -30.157  -4.339  1.00 85.60           O  
ATOM   3362  CG  ARG C  29      10.049 -27.005  -1.944  1.00 85.60           C  
ATOM   3363  CD  ARG C  29      10.913 -27.360  -0.742  1.00 85.60           C  
ATOM   3364  NE  ARG C  29      10.604 -28.692  -0.231  1.00 85.60           N  
ATOM   3365  NH1 ARG C  29      12.243 -28.673   1.397  1.00 85.60           N  
ATOM   3366  NH2 ARG C  29      10.880 -30.501   1.158  1.00 85.60           N  
ATOM   3367  CZ  ARG C  29      11.243 -29.286   0.773  1.00 85.60           C  
ATOM   3368  N   HIS C  30      11.777 -28.597  -5.902  1.00 80.18           N  
ATOM   3369  CA  HIS C  30      11.915 -29.535  -7.010  1.00 80.18           C  
ATOM   3370  C   HIS C  30      13.382 -29.770  -7.354  1.00 80.18           C  
ATOM   3371  CB  HIS C  30      11.162 -29.026  -8.241  1.00 80.18           C  
ATOM   3372  O   HIS C  30      14.092 -28.836  -7.734  1.00 80.18           O  
ATOM   3373  CG  HIS C  30      10.912 -30.081  -9.270  1.00 80.18           C  
ATOM   3374  CD2 HIS C  30       9.781 -30.746  -9.605  1.00 80.18           C  
ATOM   3375  ND1 HIS C  30      11.904 -30.566 -10.095  1.00 80.18           N  
ATOM   3376  CE1 HIS C  30      11.391 -31.486 -10.896  1.00 80.18           C  
ATOM   3377  NE2 HIS C  30      10.105 -31.613 -10.619  1.00 80.18           N  
ATOM   3378  N   LEU C  31      13.828 -30.959  -7.073  1.00 68.06           N  
ATOM   3379  CA  LEU C  31      15.232 -31.306  -7.263  1.00 68.06           C  
ATOM   3380  C   LEU C  31      15.479 -31.820  -8.677  1.00 68.06           C  
ATOM   3381  CB  LEU C  31      15.667 -32.360  -6.241  1.00 68.06           C  
ATOM   3382  O   LEU C  31      14.737 -32.672  -9.171  1.00 68.06           O  
ATOM   3383  CG  LEU C  31      15.603 -31.946  -4.770  1.00 68.06           C  
ATOM   3384  CD1 LEU C  31      15.823 -33.156  -3.869  1.00 68.06           C  
ATOM   3385  CD2 LEU C  31      16.630 -30.858  -4.476  1.00 68.06           C  
ATOM   3386  N   THR C  32      15.544 -30.885  -9.678  1.00 59.74           N  
ATOM   3387  CA  THR C  32      15.839 -31.456 -10.987  1.00 59.74           C  
ATOM   3388  C   THR C  32      17.307 -31.862 -11.082  1.00 59.74           C  
ATOM   3389  CB  THR C  32      15.503 -30.465 -12.117  1.00 59.74           C  
ATOM   3390  O   THR C  32      18.160 -31.290 -10.400  1.00 59.74           O  
ATOM   3391  CG2 THR C  32      13.995 -30.291 -12.266  1.00 59.74           C  
ATOM   3392  OG1 THR C  32      16.093 -29.193 -11.820  1.00 59.74           O  
ATOM   3393  N   GLY C  33      17.683 -33.141 -11.137  1.00 50.21           N  
ATOM   3394  CA  GLY C  33      19.068 -33.526 -11.359  1.00 50.21           C  
ATOM   3395  C   GLY C  33      19.818 -32.562 -12.259  1.00 50.21           C  
ATOM   3396  O   GLY C  33      21.046 -32.481 -12.202  1.00 50.21           O  
ATOM   3397  N   GLU C  34      19.253 -31.946 -13.283  1.00 46.91           N  
ATOM   3398  CA  GLU C  34      19.903 -31.053 -14.238  1.00 46.91           C  
ATOM   3399  C   GLU C  34      19.633 -29.590 -13.898  1.00 46.91           C  
ATOM   3400  CB  GLU C  34      19.433 -31.356 -15.664  1.00 46.91           C  
ATOM   3401  O   GLU C  34      18.568 -29.059 -14.218  1.00 46.91           O  
ATOM   3402  CG  GLU C  34      20.127 -32.553 -16.298  1.00 46.91           C  
ATOM   3403  CD  GLU C  34      19.775 -32.743 -17.765  1.00 46.91           C  
ATOM   3404  OE1 GLU C  34      20.399 -33.598 -18.433  1.00 46.91           O  
ATOM   3405  OE2 GLU C  34      18.868 -32.030 -18.250  1.00 46.91           O  
ATOM   3406  N   PHE C  35      19.739 -29.176 -12.585  1.00 51.12           N  
ATOM   3407  CA  PHE C  35      19.366 -27.802 -12.270  1.00 51.12           C  
ATOM   3408  C   PHE C  35      20.266 -26.815 -13.003  1.00 51.12           C  
ATOM   3409  CB  PHE C  35      19.439 -27.557 -10.760  1.00 51.12           C  
ATOM   3410  O   PHE C  35      21.437 -26.654 -12.652  1.00 51.12           O  
ATOM   3411  CG  PHE C  35      18.151 -27.841 -10.035  1.00 51.12           C  
ATOM   3412  CD1 PHE C  35      17.186 -26.852  -9.891  1.00 51.12           C  
ATOM   3413  CD2 PHE C  35      17.906 -29.099  -9.499  1.00 51.12           C  
ATOM   3414  CE1 PHE C  35      15.993 -27.113  -9.221  1.00 51.12           C  
ATOM   3415  CE2 PHE C  35      16.716 -29.366  -8.828  1.00 51.12           C  
ATOM   3416  CZ  PHE C  35      15.761 -28.372  -8.689  1.00 51.12           C  
ATOM   3417  N   GLU C  36      20.218 -26.741 -14.347  1.00 51.81           N  
ATOM   3418  CA  GLU C  36      20.959 -25.597 -14.867  1.00 51.81           C  
ATOM   3419  C   GLU C  36      20.226 -24.289 -14.583  1.00 51.81           C  
ATOM   3420  CB  GLU C  36      21.198 -25.750 -16.372  1.00 51.81           C  
ATOM   3421  O   GLU C  36      19.132 -24.059 -15.104  1.00 51.81           O  
ATOM   3422  CG  GLU C  36      22.579 -26.283 -16.724  1.00 51.81           C  
ATOM   3423  CD  GLU C  36      22.831 -26.355 -18.222  1.00 51.81           C  
ATOM   3424  OE1 GLU C  36      23.957 -26.716 -18.632  1.00 51.81           O  
ATOM   3425  OE2 GLU C  36      21.893 -26.046 -18.992  1.00 51.81           O  
ATOM   3426  N   LYS C  37      20.373 -23.657 -13.388  1.00 58.28           N  
ATOM   3427  CA  LYS C  37      19.951 -22.294 -13.078  1.00 58.28           C  
ATOM   3428  C   LYS C  37      20.491 -21.304 -14.105  1.00 58.28           C  
ATOM   3429  CB  LYS C  37      20.410 -21.896 -11.674  1.00 58.28           C  
ATOM   3430  O   LYS C  37      21.665 -21.365 -14.476  1.00 58.28           O  
ATOM   3431  CG  LYS C  37      19.655 -22.596 -10.554  1.00 58.28           C  
ATOM   3432  CD  LYS C  37      20.152 -22.153  -9.184  1.00 58.28           C  
ATOM   3433  CE  LYS C  37      19.516 -22.969  -8.067  1.00 58.28           C  
ATOM   3434  NZ  LYS C  37      20.042 -22.577  -6.725  1.00 58.28           N  
ATOM   3435  N   LYS C  38      19.459 -20.765 -14.871  1.00 64.16           N  
ATOM   3436  CA  LYS C  38      19.880 -19.694 -15.769  1.00 64.16           C  
ATOM   3437  C   LYS C  38      19.460 -18.329 -15.232  1.00 64.16           C  
ATOM   3438  CB  LYS C  38      19.300 -19.907 -17.169  1.00 64.16           C  
ATOM   3439  O   LYS C  38      18.344 -18.168 -14.735  1.00 64.16           O  
ATOM   3440  CG  LYS C  38      20.073 -20.910 -18.013  1.00 64.16           C  
ATOM   3441  CD  LYS C  38      19.527 -20.983 -19.433  1.00 64.16           C  
ATOM   3442  CE  LYS C  38      20.222 -22.068 -20.245  1.00 64.16           C  
ATOM   3443  NZ  LYS C  38      19.657 -22.176 -21.623  1.00 64.16           N  
ATOM   3444  N   TYR C  39      20.379 -17.527 -14.912  1.00 59.10           N  
ATOM   3445  CA  TYR C  39      20.101 -16.161 -14.482  1.00 59.10           C  
ATOM   3446  C   TYR C  39      20.032 -15.217 -15.676  1.00 59.10           C  
ATOM   3447  CB  TYR C  39      21.170 -15.680 -13.496  1.00 59.10           C  
ATOM   3448  O   TYR C  39      20.928 -15.211 -16.523  1.00 59.10           O  
ATOM   3449  CG  TYR C  39      20.869 -14.333 -12.884  1.00 59.10           C  
ATOM   3450  CD1 TYR C  39      21.476 -13.176 -13.365  1.00 59.10           C  
ATOM   3451  CD2 TYR C  39      19.978 -14.216 -11.822  1.00 59.10           C  
ATOM   3452  CE1 TYR C  39      21.203 -11.933 -12.803  1.00 59.10           C  
ATOM   3453  CE2 TYR C  39      19.698 -12.979 -11.252  1.00 59.10           C  
ATOM   3454  OH  TYR C  39      20.040 -10.618 -11.188  1.00 59.10           O  
ATOM   3455  CZ  TYR C  39      20.314 -11.845 -11.748  1.00 59.10           C  
ATOM   3456  N   VAL C  40      18.890 -14.584 -15.842  1.00 61.37           N  
ATOM   3457  CA  VAL C  40      18.755 -13.553 -16.866  1.00 61.37           C  
ATOM   3458  C   VAL C  40      19.019 -12.179 -16.255  1.00 61.37           C  
ATOM   3459  CB  VAL C  40      17.355 -13.584 -17.521  1.00 61.37           C  
ATOM   3460  O   VAL C  40      18.116 -11.560 -15.688  1.00 61.37           O  
ATOM   3461  CG1 VAL C  40      17.289 -12.614 -18.699  1.00 61.37           C  
ATOM   3462  CG2 VAL C  40      17.010 -15.002 -17.973  1.00 61.37           C  
ATOM   3463  N   ALA C  41      20.283 -11.677 -16.345  1.00 53.70           N  
ATOM   3464  CA  ALA C  41      20.813 -10.511 -15.643  1.00 53.70           C  
ATOM   3465  C   ALA C  41      20.035  -9.250 -16.009  1.00 53.70           C  
ATOM   3466  CB  ALA C  41      22.296 -10.327 -15.960  1.00 53.70           C  
ATOM   3467  O   ALA C  41      19.722  -8.433 -15.140  1.00 53.70           O  
ATOM   3468  N   THR C  42      19.673  -9.185 -17.283  1.00 58.59           N  
ATOM   3469  CA  THR C  42      19.010  -7.965 -17.729  1.00 58.59           C  
ATOM   3470  C   THR C  42      17.675  -7.782 -17.012  1.00 58.59           C  
ATOM   3471  CB  THR C  42      18.780  -7.979 -19.251  1.00 58.59           C  
ATOM   3472  O   THR C  42      17.255  -6.653 -16.750  1.00 58.59           O  
ATOM   3473  CG2 THR C  42      20.091  -7.793 -20.008  1.00 58.59           C  
ATOM   3474  OG1 THR C  42      18.197  -9.232 -19.629  1.00 58.59           O  
ATOM   3475  N   LEU C  43      17.161  -8.968 -16.454  1.00 64.82           N  
ATOM   3476  CA  LEU C  43      15.828  -8.896 -15.865  1.00 64.82           C  
ATOM   3477  C   LEU C  43      15.879  -9.190 -14.369  1.00 64.82           C  
ATOM   3478  CB  LEU C  43      14.882  -9.879 -16.558  1.00 64.82           C  
ATOM   3479  O   LEU C  43      14.884  -9.009 -13.663  1.00 64.82           O  
ATOM   3480  CG  LEU C  43      14.510  -9.555 -18.006  1.00 64.82           C  
ATOM   3481  CD1 LEU C  43      13.880 -10.771 -18.677  1.00 64.82           C  
ATOM   3482  CD2 LEU C  43      13.565  -8.359 -18.061  1.00 64.82           C  
ATOM   3483  N   GLY C  44      17.069  -9.630 -13.919  1.00 69.59           N  
ATOM   3484  CA  GLY C  44      17.192  -9.980 -12.513  1.00 69.59           C  
ATOM   3485  C   GLY C  44      16.302 -11.139 -12.106  1.00 69.59           C  
ATOM   3486  O   GLY C  44      15.683 -11.109 -11.041  1.00 69.59           O  
ATOM   3487  N   VAL C  45      16.134 -12.075 -13.068  1.00 77.91           N  
ATOM   3488  CA  VAL C  45      15.231 -13.198 -12.838  1.00 77.91           C  
ATOM   3489  C   VAL C  45      16.006 -14.511 -12.923  1.00 77.91           C  
ATOM   3490  CB  VAL C  45      14.062 -13.202 -13.847  1.00 77.91           C  
ATOM   3491  O   VAL C  45      16.927 -14.644 -13.732  1.00 77.91           O  
ATOM   3492  CG1 VAL C  45      13.169 -14.424 -13.635  1.00 77.91           C  
ATOM   3493  CG2 VAL C  45      13.248 -11.915 -13.727  1.00 77.91           C  
ATOM   3494  N   GLU C  46      15.648 -15.445 -12.030  1.00 83.31           N  
ATOM   3495  CA  GLU C  46      16.156 -16.813 -12.073  1.00 83.31           C  
ATOM   3496  C   GLU C  46      15.148 -17.756 -12.723  1.00 83.31           C  
ATOM   3497  CB  GLU C  46      16.502 -17.303 -10.664  1.00 83.31           C  
ATOM   3498  O   GLU C  46      13.980 -17.793 -12.328  1.00 83.31           O  
ATOM   3499  CG  GLU C  46      17.684 -16.580 -10.035  1.00 83.31           C  
ATOM   3500  CD  GLU C  46      18.071 -17.135  -8.673  1.00 83.31           C  
ATOM   3501  OE1 GLU C  46      19.098 -16.695  -8.108  1.00 83.31           O  
ATOM   3502  OE2 GLU C  46      17.343 -18.018  -8.169  1.00 83.31           O  
ATOM   3503  N   VAL C  47      15.645 -18.475 -13.679  1.00 88.81           N  
ATOM   3504  CA  VAL C  47      14.764 -19.408 -14.375  1.00 88.81           C  
ATOM   3505  C   VAL C  47      15.058 -20.835 -13.919  1.00 88.81           C  
ATOM   3506  CB  VAL C  47      14.917 -19.296 -15.908  1.00 88.81           C  
ATOM   3507  O   VAL C  47      16.207 -21.283 -13.961  1.00 88.81           O  
ATOM   3508  CG1 VAL C  47      13.934 -20.224 -16.618  1.00 88.81           C  
ATOM   3509  CG2 VAL C  47      14.713 -17.851 -16.360  1.00 88.81           C  
ATOM   3510  N   HIS C  48      14.023 -21.577 -13.427  1.00 88.25           N  
ATOM   3511  CA  HIS C  48      14.133 -22.940 -12.920  1.00 88.25           C  
ATOM   3512  C   HIS C  48      13.347 -23.917 -13.789  1.00 88.25           C  
ATOM   3513  CB  HIS C  48      13.645 -23.015 -11.473  1.00 88.25           C  
ATOM   3514  O   HIS C  48      12.115 -23.948 -13.736  1.00 88.25           O  
ATOM   3515  CG  HIS C  48      14.372 -22.093 -10.546  1.00 88.25           C  
ATOM   3516  CD2 HIS C  48      14.151 -20.796 -10.228  1.00 88.25           C  
ATOM   3517  ND1 HIS C  48      15.478 -22.485  -9.824  1.00 88.25           N  
ATOM   3518  CE1 HIS C  48      15.907 -21.465  -9.098  1.00 88.25           C  
ATOM   3519  NE2 HIS C  48      15.118 -20.428  -9.325  1.00 88.25           N  
ATOM   3520  N   PRO C  49      14.028 -24.768 -14.554  1.00 89.44           N  
ATOM   3521  CA  PRO C  49      13.307 -25.789 -15.318  1.00 89.44           C  
ATOM   3522  C   PRO C  49      12.797 -26.931 -14.442  1.00 89.44           C  
ATOM   3523  CB  PRO C  49      14.356 -26.291 -16.313  1.00 89.44           C  
ATOM   3524  O   PRO C  49      13.580 -27.559 -13.724  1.00 89.44           O  
ATOM   3525  CG  PRO C  49      15.670 -25.964 -15.680  1.00 89.44           C  
ATOM   3526  CD  PRO C  49      15.471 -24.816 -14.733  1.00 89.44           C  
ATOM   3527  N   LEU C  50      11.528 -27.149 -14.400  1.00 89.67           N  
ATOM   3528  CA  LEU C  50      10.907 -28.248 -13.668  1.00 89.67           C  
ATOM   3529  C   LEU C  50      10.273 -29.250 -14.627  1.00 89.67           C  
ATOM   3530  CB  LEU C  50       9.852 -27.715 -12.696  1.00 89.67           C  
ATOM   3531  O   LEU C  50       9.353 -28.905 -15.373  1.00 89.67           O  
ATOM   3532  CG  LEU C  50      10.319 -26.647 -11.706  1.00 89.67           C  
ATOM   3533  CD1 LEU C  50       9.169 -26.226 -10.797  1.00 89.67           C  
ATOM   3534  CD2 LEU C  50      11.497 -27.159 -10.884  1.00 89.67           C  
ATOM   3535  N   VAL C  51      10.719 -30.507 -14.509  1.00 89.23           N  
ATOM   3536  CA  VAL C  51      10.223 -31.539 -15.414  1.00 89.23           C  
ATOM   3537  C   VAL C  51       9.243 -32.447 -14.674  1.00 89.23           C  
ATOM   3538  CB  VAL C  51      11.379 -32.375 -16.009  1.00 89.23           C  
ATOM   3539  O   VAL C  51       9.512 -32.876 -13.549  1.00 89.23           O  
ATOM   3540  CG1 VAL C  51      10.837 -33.471 -16.924  1.00 89.23           C  
ATOM   3541  CG2 VAL C  51      12.352 -31.474 -16.768  1.00 89.23           C  
ATOM   3542  N   PHE C  52       8.123 -32.634 -15.271  1.00 90.48           N  
ATOM   3543  CA  PHE C  52       7.108 -33.551 -14.766  1.00 90.48           C  
ATOM   3544  C   PHE C  52       6.852 -34.677 -15.760  1.00 90.48           C  
ATOM   3545  CB  PHE C  52       5.804 -32.802 -14.472  1.00 90.48           C  
ATOM   3546  O   PHE C  52       6.690 -34.430 -16.957  1.00 90.48           O  
ATOM   3547  CG  PHE C  52       5.916 -31.804 -13.352  1.00 90.48           C  
ATOM   3548  CD1 PHE C  52       5.598 -32.162 -12.048  1.00 90.48           C  
ATOM   3549  CD2 PHE C  52       6.340 -30.505 -13.604  1.00 90.48           C  
ATOM   3550  CE1 PHE C  52       5.701 -31.240 -11.009  1.00 90.48           C  
ATOM   3551  CE2 PHE C  52       6.445 -29.578 -12.571  1.00 90.48           C  
ATOM   3552  CZ  PHE C  52       6.124 -29.947 -11.275  1.00 90.48           C  
ATOM   3553  N   HIS C  53       6.902 -35.905 -15.256  1.00 90.84           N  
ATOM   3554  CA  HIS C  53       6.607 -37.059 -16.097  1.00 90.84           C  
ATOM   3555  C   HIS C  53       5.118 -37.389 -16.078  1.00 90.84           C  
ATOM   3556  CB  HIS C  53       7.420 -38.274 -15.645  1.00 90.84           C  
ATOM   3557  O   HIS C  53       4.533 -37.577 -15.008  1.00 90.84           O  
ATOM   3558  CG  HIS C  53       8.896 -38.103 -15.811  1.00 90.84           C  
ATOM   3559  CD2 HIS C  53       9.726 -38.468 -16.817  1.00 90.84           C  
ATOM   3560  ND1 HIS C  53       9.686 -37.492 -14.862  1.00 90.84           N  
ATOM   3561  CE1 HIS C  53      10.941 -37.487 -15.278  1.00 90.84           C  
ATOM   3562  NE2 HIS C  53      10.992 -38.073 -16.462  1.00 90.84           N  
ATOM   3563  N   THR C  54       4.556 -37.394 -17.318  1.00 93.06           N  
ATOM   3564  CA  THR C  54       3.115 -37.585 -17.434  1.00 93.06           C  
ATOM   3565  C   THR C  54       2.797 -38.785 -18.322  1.00 93.06           C  
ATOM   3566  CB  THR C  54       2.430 -36.328 -18.002  1.00 93.06           C  
ATOM   3567  O   THR C  54       3.704 -39.421 -18.862  1.00 93.06           O  
ATOM   3568  CG2 THR C  54       2.937 -35.066 -17.313  1.00 93.06           C  
ATOM   3569  OG1 THR C  54       2.702 -36.235 -19.406  1.00 93.06           O  
ATOM   3570  N   ASN C  55       1.521 -39.162 -18.384  1.00 93.73           N  
ATOM   3571  CA  ASN C  55       1.067 -40.243 -19.253  1.00 93.73           C  
ATOM   3572  C   ASN C  55       1.091 -39.829 -20.722  1.00 93.73           C  
ATOM   3573  CB  ASN C  55      -0.338 -40.698 -18.853  1.00 93.73           C  
ATOM   3574  O   ASN C  55       0.776 -40.631 -21.603  1.00 93.73           O  
ATOM   3575  CG  ASN C  55      -1.360 -39.582 -18.937  1.00 93.73           C  
ATOM   3576  ND2 ASN C  55      -2.631 -39.948 -19.058  1.00 93.73           N  
ATOM   3577  OD1 ASN C  55      -1.011 -38.399 -18.894  1.00 93.73           O  
ATOM   3578  N   ARG C  56       1.455 -38.613 -21.073  1.00 90.92           N  
ATOM   3579  CA  ARG C  56       1.580 -38.099 -22.433  1.00 90.92           C  
ATOM   3580  C   ARG C  56       3.018 -37.686 -22.732  1.00 90.92           C  
ATOM   3581  CB  ARG C  56       0.639 -36.913 -22.649  1.00 90.92           C  
ATOM   3582  O   ARG C  56       3.273 -36.956 -23.692  1.00 90.92           O  
ATOM   3583  CG  ARG C  56      -0.829 -37.244 -22.433  1.00 90.92           C  
ATOM   3584  CD  ARG C  56      -1.398 -38.061 -23.585  1.00 90.92           C  
ATOM   3585  NE  ARG C  56      -2.844 -38.226 -23.466  1.00 90.92           N  
ATOM   3586  NH1 ARG C  56      -3.073 -39.444 -25.415  1.00 90.92           N  
ATOM   3587  NH2 ARG C  56      -4.913 -38.969 -24.133  1.00 90.92           N  
ATOM   3588  CZ  ARG C  56      -3.607 -38.879 -24.338  1.00 90.92           C  
ATOM   3589  N   GLY C  57       3.888 -38.049 -21.871  1.00 89.82           N  
ATOM   3590  CA  GLY C  57       5.286 -37.684 -22.027  1.00 89.82           C  
ATOM   3591  C   GLY C  57       5.734 -36.609 -21.054  1.00 89.82           C  
ATOM   3592  O   GLY C  57       4.915 -36.041 -20.329  1.00 89.82           O  
ATOM   3593  N   PRO C  58       7.001 -36.308 -21.057  1.00 90.57           N  
ATOM   3594  CA  PRO C  58       7.524 -35.315 -20.117  1.00 90.57           C  
ATOM   3595  C   PRO C  58       7.112 -33.889 -20.476  1.00 90.57           C  
ATOM   3596  CB  PRO C  58       9.041 -35.489 -20.227  1.00 90.57           C  
ATOM   3597  O   PRO C  58       7.028 -33.546 -21.658  1.00 90.57           O  
ATOM   3598  CG  PRO C  58       9.260 -36.083 -21.581  1.00 90.57           C  
ATOM   3599  CD  PRO C  58       8.051 -36.896 -21.947  1.00 90.57           C  
ATOM   3600  N   ILE C  59       6.773 -33.144 -19.516  1.00 92.32           N  
ATOM   3601  CA  ILE C  59       6.453 -31.726 -19.642  1.00 92.32           C  
ATOM   3602  C   ILE C  59       7.410 -30.902 -18.783  1.00 92.32           C  
ATOM   3603  CB  ILE C  59       4.989 -31.439 -19.239  1.00 92.32           C  
ATOM   3604  O   ILE C  59       7.622 -31.212 -17.608  1.00 92.32           O  
ATOM   3605  CG1 ILE C  59       4.024 -32.141 -20.201  1.00 92.32           C  
ATOM   3606  CG2 ILE C  59       4.726 -29.931 -19.201  1.00 92.32           C  
ATOM   3607  CD1 ILE C  59       2.557 -32.004 -19.815  1.00 92.32           C  
ATOM   3608  N   LYS C  60       7.996 -29.870 -19.419  1.00 91.68           N  
ATOM   3609  CA  LYS C  60       8.930 -29.003 -18.706  1.00 91.68           C  
ATOM   3610  C   LYS C  60       8.349 -27.605 -18.519  1.00 91.68           C  
ATOM   3611  CB  LYS C  60      10.263 -28.922 -19.451  1.00 91.68           C  
ATOM   3612  O   LYS C  60       7.906 -26.977 -19.483  1.00 91.68           O  
ATOM   3613  CG  LYS C  60      11.324 -28.102 -18.732  1.00 91.68           C  
ATOM   3614  CD  LYS C  60      12.605 -28.004 -19.551  1.00 91.68           C  
ATOM   3615  CE  LYS C  60      13.294 -29.356 -19.677  1.00 91.68           C  
ATOM   3616  NZ  LYS C  60      14.542 -29.268 -20.492  1.00 91.68           N  
ATOM   3617  N   PHE C  61       8.293 -27.169 -17.245  1.00 93.77           N  
ATOM   3618  CA  PHE C  61       7.962 -25.785 -16.927  1.00 93.77           C  
ATOM   3619  C   PHE C  61       9.224 -24.976 -16.651  1.00 93.77           C  
ATOM   3620  CB  PHE C  61       7.023 -25.720 -15.718  1.00 93.77           C  
ATOM   3621  O   PHE C  61       9.974 -25.282 -15.722  1.00 93.77           O  
ATOM   3622  CG  PHE C  61       5.627 -26.203 -16.008  1.00 93.77           C  
ATOM   3623  CD1 PHE C  61       4.712 -25.381 -16.652  1.00 93.77           C  
ATOM   3624  CD2 PHE C  61       5.231 -27.481 -15.635  1.00 93.77           C  
ATOM   3625  CE1 PHE C  61       3.419 -25.825 -16.921  1.00 93.77           C  
ATOM   3626  CE2 PHE C  61       3.941 -27.933 -15.901  1.00 93.77           C  
ATOM   3627  CZ  PHE C  61       3.037 -27.103 -16.543  1.00 93.77           C  
ATOM   3628  N   ASN C  62       9.531 -23.973 -17.501  1.00 93.11           N  
ATOM   3629  CA  ASN C  62      10.565 -22.997 -17.172  1.00 93.11           C  
ATOM   3630  C   ASN C  62      10.025 -21.890 -16.271  1.00 93.11           C  
ATOM   3631  CB  ASN C  62      11.163 -22.399 -18.447  1.00 93.11           C  
ATOM   3632  O   ASN C  62       9.440 -20.920 -16.755  1.00 93.11           O  
ATOM   3633  CG  ASN C  62      11.868 -23.434 -19.302  1.00 93.11           C  
ATOM   3634  ND2 ASN C  62      11.482 -23.518 -20.570  1.00 93.11           N  
ATOM   3635  OD1 ASN C  62      12.752 -24.152 -18.828  1.00 93.11           O  
ATOM   3636  N   VAL C  63      10.230 -22.061 -14.939  1.00 93.32           N  
ATOM   3637  CA  VAL C  63       9.627 -21.182 -13.942  1.00 93.32           C  
ATOM   3638  C   VAL C  63      10.495 -19.939 -13.757  1.00 93.32           C  
ATOM   3639  CB  VAL C  63       9.436 -21.905 -12.590  1.00 93.32           C  
ATOM   3640  O   VAL C  63      11.646 -20.036 -13.326  1.00 93.32           O  
ATOM   3641  CG1 VAL C  63       8.730 -20.995 -11.586  1.00 93.32           C  
ATOM   3642  CG2 VAL C  63       8.652 -23.201 -12.784  1.00 93.32           C  
ATOM   3643  N   TRP C  64       9.900 -18.810 -14.138  1.00 92.03           N  
ATOM   3644  CA  TRP C  64      10.568 -17.530 -13.926  1.00 92.03           C  
ATOM   3645  C   TRP C  64      10.300 -17.003 -12.520  1.00 92.03           C  
ATOM   3646  CB  TRP C  64      10.107 -16.505 -14.965  1.00 92.03           C  
ATOM   3647  O   TRP C  64       9.176 -16.606 -12.203  1.00 92.03           O  
ATOM   3648  CG  TRP C  64      10.624 -16.765 -16.348  1.00 92.03           C  
ATOM   3649  CD1 TRP C  64      10.599 -17.951 -17.028  1.00 92.03           C  
ATOM   3650  CD2 TRP C  64      11.250 -15.817 -17.219  1.00 92.03           C  
ATOM   3651  CE2 TRP C  64      11.578 -16.498 -18.412  1.00 92.03           C  
ATOM   3652  CE3 TRP C  64      11.564 -14.456 -17.106  1.00 92.03           C  
ATOM   3653  NE1 TRP C  64      11.170 -17.797 -18.270  1.00 92.03           N  
ATOM   3654  CH2 TRP C  64      12.502 -14.531 -19.349  1.00 92.03           C  
ATOM   3655  CZ2 TRP C  64      12.205 -15.863 -19.486  1.00 92.03           C  
ATOM   3656  CZ3 TRP C  64      12.189 -13.826 -18.176  1.00 92.03           C  
ATOM   3657  N   ASP C  65      11.347 -16.926 -11.698  1.00 88.31           N  
ATOM   3658  CA  ASP C  65      11.295 -16.503 -10.302  1.00 88.31           C  
ATOM   3659  C   ASP C  65      11.975 -15.150 -10.113  1.00 88.31           C  
ATOM   3660  CB  ASP C  65      11.948 -17.552  -9.399  1.00 88.31           C  
ATOM   3661  O   ASP C  65      13.077 -14.926 -10.618  1.00 88.31           O  
ATOM   3662  CG  ASP C  65      11.893 -17.184  -7.927  1.00 88.31           C  
ATOM   3663  OD1 ASP C  65      10.955 -16.469  -7.512  1.00 88.31           O  
ATOM   3664  OD2 ASP C  65      12.796 -17.610  -7.176  1.00 88.31           O  
ATOM   3665  N   THR C  66      11.381 -14.066  -9.542  1.00 80.46           N  
ATOM   3666  CA  THR C  66      11.826 -12.678  -9.477  1.00 80.46           C  
ATOM   3667  C   THR C  66      12.995 -12.529  -8.508  1.00 80.46           C  
ATOM   3668  CB  THR C  66      10.678 -11.744  -9.051  1.00 80.46           C  
ATOM   3669  O   THR C  66      13.683 -11.506  -8.511  1.00 80.46           O  
ATOM   3670  CG2 THR C  66       9.537 -11.777 -10.061  1.00 80.46           C  
ATOM   3671  OG1 THR C  66      10.182 -12.160  -7.772  1.00 80.46           O  
ATOM   3672  N   ALA C  67      13.570 -13.469  -7.957  1.00 67.74           N  
ATOM   3673  CA  ALA C  67      14.702 -13.427  -7.035  1.00 67.74           C  
ATOM   3674  C   ALA C  67      14.655 -12.174  -6.165  1.00 67.74           C  
ATOM   3675  CB  ALA C  67      16.019 -13.486  -7.806  1.00 67.74           C  
ATOM   3676  O   ALA C  67      15.657 -11.469  -6.025  1.00 67.74           O  
ATOM   3677  N   GLY C  68      13.504 -11.617  -5.771  1.00 68.86           N  
ATOM   3678  CA  GLY C  68      13.400 -10.485  -4.864  1.00 68.86           C  
ATOM   3679  C   GLY C  68      13.114  -9.175  -5.573  1.00 68.86           C  
ATOM   3680  O   GLY C  68      12.970  -8.134  -4.930  1.00 68.86           O  
ATOM   3681  N   GLN C  69      12.989  -9.190  -6.870  1.00 70.15           N  
ATOM   3682  CA  GLN C  69      12.789  -7.968  -7.641  1.00 70.15           C  
ATOM   3683  C   GLN C  69      11.463  -7.303  -7.285  1.00 70.15           C  
ATOM   3684  CB  GLN C  69      12.843  -8.264  -9.141  1.00 70.15           C  
ATOM   3685  O   GLN C  69      11.280  -6.106  -7.520  1.00 70.15           O  
ATOM   3686  CG  GLN C  69      14.234  -8.616  -9.649  1.00 70.15           C  
ATOM   3687  CD  GLN C  69      15.150  -7.410  -9.737  1.00 70.15           C  
ATOM   3688  NE2 GLN C  69      16.455  -7.652  -9.692  1.00 70.15           N  
ATOM   3689  OE1 GLN C  69      14.687  -6.270  -9.846  1.00 70.15           O  
ATOM   3690  N   GLU C  70      10.627  -8.030  -6.643  1.00 74.64           N  
ATOM   3691  CA  GLU C  70       9.334  -7.472  -6.260  1.00 74.64           C  
ATOM   3692  C   GLU C  70       9.491  -6.406  -5.179  1.00 74.64           C  
ATOM   3693  CB  GLU C  70       8.393  -8.578  -5.775  1.00 74.64           C  
ATOM   3694  O   GLU C  70       8.552  -5.658  -4.896  1.00 74.64           O  
ATOM   3695  CG  GLU C  70       8.921  -9.353  -4.577  1.00 74.64           C  
ATOM   3696  CD  GLU C  70       9.796 -10.535  -4.964  1.00 74.64           C  
ATOM   3697  OE1 GLU C  70      10.055 -11.406  -4.103  1.00 74.64           O  
ATOM   3698  OE2 GLU C  70      10.227 -10.589  -6.137  1.00 74.64           O  
ATOM   3699  N   LYS C  71      10.720  -6.346  -4.628  1.00 67.13           N  
ATOM   3700  CA  LYS C  71      11.015  -5.346  -3.606  1.00 67.13           C  
ATOM   3701  C   LYS C  71      10.847  -3.932  -4.156  1.00 67.13           C  
ATOM   3702  CB  LYS C  71      12.433  -5.533  -3.066  1.00 67.13           C  
ATOM   3703  O   LYS C  71      10.707  -2.975  -3.391  1.00 67.13           O  
ATOM   3704  CG  LYS C  71      13.524  -5.343  -4.110  1.00 67.13           C  
ATOM   3705  CD  LYS C  71      14.909  -5.572  -3.520  1.00 67.13           C  
ATOM   3706  CE  LYS C  71      16.001  -5.391  -4.566  1.00 67.13           C  
ATOM   3707  NZ  LYS C  71      17.362  -5.600  -3.988  1.00 67.13           N  
ATOM   3708  N   PHE C  72      10.669  -3.777  -5.410  1.00 66.88           N  
ATOM   3709  CA  PHE C  72      10.584  -2.456  -6.020  1.00 66.88           C  
ATOM   3710  C   PHE C  72       9.133  -2.077  -6.291  1.00 66.88           C  
ATOM   3711  CB  PHE C  72      11.391  -2.410  -7.322  1.00 66.88           C  
ATOM   3712  O   PHE C  72       8.854  -1.252  -7.164  1.00 66.88           O  
ATOM   3713  CG  PHE C  72      12.838  -2.785  -7.152  1.00 66.88           C  
ATOM   3714  CD1 PHE C  72      13.705  -1.962  -6.445  1.00 66.88           C  
ATOM   3715  CD2 PHE C  72      13.332  -3.961  -7.701  1.00 66.88           C  
ATOM   3716  CE1 PHE C  72      15.046  -2.306  -6.286  1.00 66.88           C  
ATOM   3717  CE2 PHE C  72      14.670  -4.312  -7.547  1.00 66.88           C  
ATOM   3718  CZ  PHE C  72      15.525  -3.483  -6.840  1.00 66.88           C  
ATOM   3719  N   GLY C  73       8.204  -2.846  -5.666  1.00 68.12           N  
ATOM   3720  CA  GLY C  73       6.798  -2.479  -5.721  1.00 68.12           C  
ATOM   3721  C   GLY C  73       6.131  -2.870  -7.026  1.00 68.12           C  
ATOM   3722  O   GLY C  73       5.050  -2.373  -7.350  1.00 68.12           O  
ATOM   3723  N   GLY C  74       6.892  -3.788  -7.794  1.00 72.96           N  
ATOM   3724  CA  GLY C  74       6.331  -4.305  -9.032  1.00 72.96           C  
ATOM   3725  C   GLY C  74       7.387  -4.786 -10.009  1.00 72.96           C  
ATOM   3726  O   GLY C  74       8.585  -4.651  -9.754  1.00 72.96           O  
ATOM   3727  N   LEU C  75       6.899  -5.541 -11.000  1.00 81.91           N  
ATOM   3728  CA  LEU C  75       7.766  -6.087 -12.038  1.00 81.91           C  
ATOM   3729  C   LEU C  75       7.533  -5.379 -13.369  1.00 81.91           C  
ATOM   3730  CB  LEU C  75       7.529  -7.591 -12.199  1.00 81.91           C  
ATOM   3731  O   LEU C  75       6.417  -4.941 -13.657  1.00 81.91           O  
ATOM   3732  CG  LEU C  75       7.747  -8.449 -10.952  1.00 81.91           C  
ATOM   3733  CD1 LEU C  75       7.181  -9.849 -11.165  1.00 81.91           C  
ATOM   3734  CD2 LEU C  75       9.230  -8.514 -10.600  1.00 81.91           C  
ATOM   3735  N   ARG C  76       8.616  -5.257 -14.131  1.00 81.97           N  
ATOM   3736  CA  ARG C  76       8.471  -4.681 -15.464  1.00 81.97           C  
ATOM   3737  C   ARG C  76       7.913  -5.706 -16.445  1.00 81.97           C  
ATOM   3738  CB  ARG C  76       9.814  -4.150 -15.969  1.00 81.97           C  
ATOM   3739  O   ARG C  76       7.885  -6.903 -16.152  1.00 81.97           O  
ATOM   3740  CG  ARG C  76      10.323  -2.936 -15.207  1.00 81.97           C  
ATOM   3741  CD  ARG C  76      11.459  -2.243 -15.945  1.00 81.97           C  
ATOM   3742  NE  ARG C  76      11.851  -1.000 -15.286  1.00 81.97           N  
ATOM   3743  NH1 ARG C  76      12.582   0.036 -17.217  1.00 81.97           N  
ATOM   3744  NH2 ARG C  76      12.696   1.134 -15.208  1.00 81.97           N  
ATOM   3745  CZ  ARG C  76      12.375   0.054 -15.905  1.00 81.97           C  
ATOM   3746  N   ASP C  77       7.554  -5.224 -17.604  1.00 87.18           N  
ATOM   3747  CA  ASP C  77       6.849  -6.037 -18.591  1.00 87.18           C  
ATOM   3748  C   ASP C  77       7.715  -7.204 -19.060  1.00 87.18           C  
ATOM   3749  CB  ASP C  77       6.426  -5.182 -19.787  1.00 87.18           C  
ATOM   3750  O   ASP C  77       7.199  -8.273 -19.391  1.00 87.18           O  
ATOM   3751  CG  ASP C  77       5.229  -4.296 -19.489  1.00 87.18           C  
ATOM   3752  OD1 ASP C  77       4.704  -4.342 -18.356  1.00 87.18           O  
ATOM   3753  OD2 ASP C  77       4.806  -3.548 -20.396  1.00 87.18           O  
ATOM   3754  N   GLY C  78       9.025  -6.953 -19.136  1.00 86.92           N  
ATOM   3755  CA  GLY C  78       9.942  -7.975 -19.615  1.00 86.92           C  
ATOM   3756  C   GLY C  78       9.787  -9.300 -18.893  1.00 86.92           C  
ATOM   3757  O   GLY C  78       9.970 -10.363 -19.491  1.00 86.92           O  
ATOM   3758  N   TYR C  79       9.360  -9.289 -17.696  1.00 88.23           N  
ATOM   3759  CA  TYR C  79       9.187 -10.486 -16.881  1.00 88.23           C  
ATOM   3760  C   TYR C  79       8.004 -11.312 -17.371  1.00 88.23           C  
ATOM   3761  CB  TYR C  79       8.988 -10.112 -15.409  1.00 88.23           C  
ATOM   3762  O   TYR C  79       8.068 -12.544 -17.402  1.00 88.23           O  
ATOM   3763  CG  TYR C  79       8.786 -11.301 -14.502  1.00 88.23           C  
ATOM   3764  CD1 TYR C  79       7.514 -11.657 -14.060  1.00 88.23           C  
ATOM   3765  CD2 TYR C  79       9.867 -12.071 -14.084  1.00 88.23           C  
ATOM   3766  CE1 TYR C  79       7.323 -12.751 -13.223  1.00 88.23           C  
ATOM   3767  CE2 TYR C  79       9.688 -13.167 -13.247  1.00 88.23           C  
ATOM   3768  OH  TYR C  79       8.231 -14.583 -11.993  1.00 88.23           O  
ATOM   3769  CZ  TYR C  79       8.414 -13.499 -12.822  1.00 88.23           C  
ATOM   3770  N   TYR C  80       7.001 -10.645 -17.881  1.00 92.18           N  
ATOM   3771  CA  TYR C  80       5.738 -11.297 -18.209  1.00 92.18           C  
ATOM   3772  C   TYR C  80       5.705 -11.715 -19.674  1.00 92.18           C  
ATOM   3773  CB  TYR C  80       4.558 -10.369 -17.904  1.00 92.18           C  
ATOM   3774  O   TYR C  80       5.009 -12.666 -20.039  1.00 92.18           O  
ATOM   3775  CG  TYR C  80       4.489  -9.930 -16.462  1.00 92.18           C  
ATOM   3776  CD1 TYR C  80       4.052 -10.803 -15.468  1.00 92.18           C  
ATOM   3777  CD2 TYR C  80       4.858  -8.642 -16.090  1.00 92.18           C  
ATOM   3778  CE1 TYR C  80       3.984 -10.402 -14.137  1.00 92.18           C  
ATOM   3779  CE2 TYR C  80       4.794  -8.230 -14.763  1.00 92.18           C  
ATOM   3780  OH  TYR C  80       4.292  -8.714 -12.480  1.00 92.18           O  
ATOM   3781  CZ  TYR C  80       4.357  -9.116 -13.795  1.00 92.18           C  
ATOM   3782  N   ILE C  81       6.427 -11.083 -20.530  1.00 93.68           N  
ATOM   3783  CA  ILE C  81       6.347 -11.232 -21.979  1.00 93.68           C  
ATOM   3784  C   ILE C  81       6.497 -12.704 -22.355  1.00 93.68           C  
ATOM   3785  CB  ILE C  81       7.423 -10.384 -22.694  1.00 93.68           C  
ATOM   3786  O   ILE C  81       7.388 -13.392 -21.853  1.00 93.68           O  
ATOM   3787  CG1 ILE C  81       7.086  -8.892 -22.586  1.00 93.68           C  
ATOM   3788  CG2 ILE C  81       7.561 -10.810 -24.159  1.00 93.68           C  
ATOM   3789  CD1 ILE C  81       8.190  -7.970 -23.086  1.00 93.68           C  
ATOM   3790  N   GLN C  82       5.616 -13.282 -23.054  1.00 94.56           N  
ATOM   3791  CA  GLN C  82       5.602 -14.610 -23.658  1.00 94.56           C  
ATOM   3792  C   GLN C  82       5.321 -15.687 -22.614  1.00 94.56           C  
ATOM   3793  CB  GLN C  82       6.931 -14.894 -24.361  1.00 94.56           C  
ATOM   3794  O   GLN C  82       5.648 -16.858 -22.819  1.00 94.56           O  
ATOM   3795  CG  GLN C  82       7.160 -14.050 -25.607  1.00 94.56           C  
ATOM   3796  CD  GLN C  82       8.449 -14.403 -26.326  1.00 94.56           C  
ATOM   3797  NE2 GLN C  82       8.452 -14.251 -27.646  1.00 94.56           N  
ATOM   3798  OE1 GLN C  82       9.434 -14.808 -25.700  1.00 94.56           O  
ATOM   3799  N   ALA C  83       4.896 -15.307 -21.484  1.00 96.55           N  
ATOM   3800  CA  ALA C  83       4.474 -16.302 -20.501  1.00 96.55           C  
ATOM   3801  C   ALA C  83       3.290 -17.114 -21.017  1.00 96.55           C  
ATOM   3802  CB  ALA C  83       4.116 -15.626 -19.180  1.00 96.55           C  
ATOM   3803  O   ALA C  83       2.378 -16.567 -21.641  1.00 96.55           O  
ATOM   3804  N   GLN C  84       3.316 -18.405 -20.811  1.00 97.89           N  
ATOM   3805  CA  GLN C  84       2.246 -19.281 -21.276  1.00 97.89           C  
ATOM   3806  C   GLN C  84       1.319 -19.673 -20.129  1.00 97.89           C  
ATOM   3807  CB  GLN C  84       2.825 -20.535 -21.935  1.00 97.89           C  
ATOM   3808  O   GLN C  84       0.203 -20.144 -20.359  1.00 97.89           O  
ATOM   3809  CG  GLN C  84       3.568 -20.259 -23.234  1.00 97.89           C  
ATOM   3810  CD  GLN C  84       4.505 -21.386 -23.625  1.00 97.89           C  
ATOM   3811  NE2 GLN C  84       4.174 -22.084 -24.706  1.00 97.89           N  
ATOM   3812  OE1 GLN C  84       5.519 -21.627 -22.962  1.00 97.89           O  
ATOM   3813  N   CYS C  85       1.721 -19.535 -18.906  1.00 98.40           N  
ATOM   3814  CA  CYS C  85       0.935 -19.768 -17.700  1.00 98.40           C  
ATOM   3815  C   CYS C  85       1.546 -19.049 -16.503  1.00 98.40           C  
ATOM   3816  CB  CYS C  85       0.832 -21.265 -17.408  1.00 98.40           C  
ATOM   3817  O   CYS C  85       2.637 -18.485 -16.603  1.00 98.40           O  
ATOM   3818  SG  CYS C  85       2.427 -22.063 -17.123  1.00 98.40           S  
ATOM   3819  N   ALA C  86       0.765 -18.986 -15.409  1.00 98.06           N  
ATOM   3820  CA  ALA C  86       1.266 -18.235 -14.261  1.00 98.06           C  
ATOM   3821  C   ALA C  86       0.720 -18.802 -12.954  1.00 98.06           C  
ATOM   3822  CB  ALA C  86       0.899 -16.758 -14.391  1.00 98.06           C  
ATOM   3823  O   ALA C  86      -0.345 -19.423 -12.936  1.00 98.06           O  
ATOM   3824  N   ILE C  87       1.462 -18.631 -11.901  1.00 98.08           N  
ATOM   3825  CA  ILE C  87       1.031 -18.862 -10.527  1.00 98.08           C  
ATOM   3826  C   ILE C  87       1.135 -17.564  -9.728  1.00 98.08           C  
ATOM   3827  CB  ILE C  87       1.864 -19.975  -9.852  1.00 98.08           C  
ATOM   3828  O   ILE C  87       2.184 -16.915  -9.721  1.00 98.08           O  
ATOM   3829  CG1 ILE C  87       1.618 -21.320 -10.546  1.00 98.08           C  
ATOM   3830  CG2 ILE C  87       1.539 -20.062  -8.358  1.00 98.08           C  
ATOM   3831  CD1 ILE C  87       2.516 -22.445 -10.049  1.00 98.08           C  
ATOM   3832  N   ILE C  88       0.063 -17.104  -9.189  1.00 97.11           N  
ATOM   3833  CA  ILE C  88       0.080 -16.007  -8.228  1.00 97.11           C  
ATOM   3834  C   ILE C  88       0.040 -16.565  -6.807  1.00 97.11           C  
ATOM   3835  CB  ILE C  88      -1.100 -15.037  -8.457  1.00 97.11           C  
ATOM   3836  O   ILE C  88      -0.893 -17.283  -6.442  1.00 97.11           O  
ATOM   3837  CG1 ILE C  88      -1.090 -14.514  -9.898  1.00 97.11           C  
ATOM   3838  CG2 ILE C  88      -1.051 -13.880  -7.454  1.00 97.11           C  
ATOM   3839  CD1 ILE C  88      -2.305 -13.670 -10.258  1.00 97.11           C  
ATOM   3840  N   MET C  89       1.045 -16.238  -6.092  1.00 97.24           N  
ATOM   3841  CA  MET C  89       1.173 -16.816  -4.757  1.00 97.24           C  
ATOM   3842  C   MET C  89       0.982 -15.751  -3.683  1.00 97.24           C  
ATOM   3843  CB  MET C  89       2.536 -17.489  -4.590  1.00 97.24           C  
ATOM   3844  O   MET C  89       1.450 -14.621  -3.833  1.00 97.24           O  
ATOM   3845  CG  MET C  89       2.674 -18.283  -3.301  1.00 97.24           C  
ATOM   3846  SD  MET C  89       4.275 -19.172  -3.192  1.00 97.24           S  
ATOM   3847  CE  MET C  89       3.997 -20.484  -4.414  1.00 97.24           C  
ATOM   3848  N   PHE C  90       0.183 -16.024  -2.634  1.00 96.06           N  
ATOM   3849  CA  PHE C  90       0.126 -15.178  -1.448  1.00 96.06           C  
ATOM   3850  C   PHE C  90       0.334 -16.003  -0.184  1.00 96.06           C  
ATOM   3851  CB  PHE C  90      -1.213 -14.438  -1.378  1.00 96.06           C  
ATOM   3852  O   PHE C  90       0.323 -17.235  -0.231  1.00 96.06           O  
ATOM   3853  CG  PHE C  90      -2.384 -15.331  -1.069  1.00 96.06           C  
ATOM   3854  CD1 PHE C  90      -3.016 -16.046  -2.079  1.00 96.06           C  
ATOM   3855  CD2 PHE C  90      -2.854 -15.454   0.232  1.00 96.06           C  
ATOM   3856  CE1 PHE C  90      -4.101 -16.873  -1.795  1.00 96.06           C  
ATOM   3857  CE2 PHE C  90      -3.937 -16.279   0.523  1.00 96.06           C  
ATOM   3858  CZ  PHE C  90      -4.560 -16.987  -0.492  1.00 96.06           C  
ATOM   3859  N   ASP C  91       0.613 -15.362   0.956  1.00 94.64           N  
ATOM   3860  CA  ASP C  91       0.854 -15.939   2.275  1.00 94.64           C  
ATOM   3861  C   ASP C  91      -0.411 -15.904   3.129  1.00 94.64           C  
ATOM   3862  CB  ASP C  91       1.989 -15.198   2.985  1.00 94.64           C  
ATOM   3863  O   ASP C  91      -0.908 -14.828   3.469  1.00 94.64           O  
ATOM   3864  CG  ASP C  91       2.277 -15.745   4.372  1.00 94.64           C  
ATOM   3865  OD1 ASP C  91       1.494 -16.581   4.873  1.00 94.64           O  
ATOM   3866  OD2 ASP C  91       3.294 -15.334   4.971  1.00 94.64           O  
ATOM   3867  N   VAL C  92      -0.896 -17.102   3.496  1.00 95.24           N  
ATOM   3868  CA  VAL C  92      -2.168 -17.181   4.208  1.00 95.24           C  
ATOM   3869  C   VAL C  92      -2.016 -16.587   5.606  1.00 95.24           C  
ATOM   3870  CB  VAL C  92      -2.676 -18.637   4.300  1.00 95.24           C  
ATOM   3871  O   VAL C  92      -3.010 -16.333   6.291  1.00 95.24           O  
ATOM   3872  CG1 VAL C  92      -3.011 -19.182   2.913  1.00 95.24           C  
ATOM   3873  CG2 VAL C  92      -1.639 -19.522   4.989  1.00 95.24           C  
ATOM   3874  N   THR C  93      -0.758 -16.368   6.039  1.00 91.28           N  
ATOM   3875  CA  THR C  93      -0.519 -15.807   7.365  1.00 91.28           C  
ATOM   3876  C   THR C  93      -0.393 -14.288   7.294  1.00 91.28           C  
ATOM   3877  CB  THR C  93       0.750 -16.401   8.002  1.00 91.28           C  
ATOM   3878  O   THR C  93      -0.189 -13.628   8.316  1.00 91.28           O  
ATOM   3879  CG2 THR C  93       0.752 -17.923   7.909  1.00 91.28           C  
ATOM   3880  OG1 THR C  93       1.903 -15.890   7.322  1.00 91.28           O  
ATOM   3881  N   SER C  94      -0.523 -13.688   6.086  1.00 87.87           N  
ATOM   3882  CA  SER C  94      -0.396 -12.249   5.877  1.00 87.87           C  
ATOM   3883  C   SER C  94      -1.505 -11.722   4.974  1.00 87.87           C  
ATOM   3884  CB  SER C  94       0.968 -11.913   5.272  1.00 87.87           C  
ATOM   3885  O   SER C  94      -1.440 -11.869   3.751  1.00 87.87           O  
ATOM   3886  OG  SER C  94       1.058 -10.532   4.970  1.00 87.87           O  
ATOM   3887  N   ARG C  95      -2.404 -11.008   5.520  1.00 90.40           N  
ATOM   3888  CA  ARG C  95      -3.533 -10.486   4.756  1.00 90.40           C  
ATOM   3889  C   ARG C  95      -3.073  -9.442   3.744  1.00 90.40           C  
ATOM   3890  CB  ARG C  95      -4.583  -9.884   5.691  1.00 90.40           C  
ATOM   3891  O   ARG C  95      -3.715  -9.249   2.709  1.00 90.40           O  
ATOM   3892  CG  ARG C  95      -5.380 -10.918   6.470  1.00 90.40           C  
ATOM   3893  CD  ARG C  95      -6.408 -10.266   7.384  1.00 90.40           C  
ATOM   3894  NE  ARG C  95      -7.024 -11.238   8.282  1.00 90.40           N  
ATOM   3895  NH1 ARG C  95      -8.238  -9.676   9.475  1.00 90.40           N  
ATOM   3896  NH2 ARG C  95      -8.381 -11.900  10.013  1.00 90.40           N  
ATOM   3897  CZ  ARG C  95      -7.880 -10.936   9.255  1.00 90.40           C  
ATOM   3898  N   VAL C  96      -1.934  -8.802   4.052  1.00 86.36           N  
ATOM   3899  CA  VAL C  96      -1.402  -7.773   3.165  1.00 86.36           C  
ATOM   3900  C   VAL C  96      -1.028  -8.392   1.820  1.00 86.36           C  
ATOM   3901  CB  VAL C  96      -0.177  -7.066   3.786  1.00 86.36           C  
ATOM   3902  O   VAL C  96      -1.256  -7.792   0.768  1.00 86.36           O  
ATOM   3903  CG1 VAL C  96       0.547  -6.221   2.739  1.00 86.36           C  
ATOM   3904  CG2 VAL C  96      -0.604  -6.203   4.972  1.00 86.36           C  
ATOM   3905  N   THR C  97      -0.512  -9.605   1.876  1.00 90.21           N  
ATOM   3906  CA  THR C  97      -0.095 -10.253   0.638  1.00 90.21           C  
ATOM   3907  C   THR C  97      -1.307 -10.640  -0.205  1.00 90.21           C  
ATOM   3908  CB  THR C  97       0.757 -11.504   0.922  1.00 90.21           C  
ATOM   3909  O   THR C  97      -1.242 -10.628  -1.436  1.00 90.21           O  
ATOM   3910  CG2 THR C  97       1.972 -11.160   1.777  1.00 90.21           C  
ATOM   3911  OG1 THR C  97      -0.042 -12.471   1.614  1.00 90.21           O  
ATOM   3912  N   TYR C  98      -2.421 -11.033   0.388  1.00 92.90           N  
ATOM   3913  CA  TYR C  98      -3.647 -11.329  -0.346  1.00 92.90           C  
ATOM   3914  C   TYR C  98      -4.273 -10.054  -0.898  1.00 92.90           C  
ATOM   3915  CB  TYR C  98      -4.650 -12.056   0.555  1.00 92.90           C  
ATOM   3916  O   TYR C  98      -4.823 -10.053  -2.002  1.00 92.90           O  
ATOM   3917  CG  TYR C  98      -5.936 -12.425  -0.144  1.00 92.90           C  
ATOM   3918  CD1 TYR C  98      -7.148 -11.855   0.238  1.00 92.90           C  
ATOM   3919  CD2 TYR C  98      -5.942 -13.346  -1.186  1.00 92.90           C  
ATOM   3920  CE1 TYR C  98      -8.336 -12.194  -0.401  1.00 92.90           C  
ATOM   3921  CE2 TYR C  98      -7.124 -13.693  -1.833  1.00 92.90           C  
ATOM   3922  OH  TYR C  98      -9.487 -13.451  -2.071  1.00 92.90           O  
ATOM   3923  CZ  TYR C  98      -8.314 -13.112  -1.434  1.00 92.90           C  
ATOM   3924  N   LYS C  99      -4.156  -8.970  -0.112  1.00 89.10           N  
ATOM   3925  CA  LYS C  99      -4.633  -7.656  -0.533  1.00 89.10           C  
ATOM   3926  C   LYS C  99      -4.022  -7.251  -1.871  1.00 89.10           C  
ATOM   3927  CB  LYS C  99      -4.313  -6.603   0.529  1.00 89.10           C  
ATOM   3928  O   LYS C  99      -4.683  -6.615  -2.695  1.00 89.10           O  
ATOM   3929  CG  LYS C  99      -4.667  -5.181   0.118  1.00 89.10           C  
ATOM   3930  CD  LYS C  99      -4.041  -4.156   1.054  1.00 89.10           C  
ATOM   3931  CE  LYS C  99      -2.566  -3.939   0.741  1.00 89.10           C  
ATOM   3932  NZ  LYS C  99      -2.054  -2.670   1.339  1.00 89.10           N  
ATOM   3933  N   ASN C 100      -2.862  -7.600  -2.157  1.00 89.53           N  
ATOM   3934  CA  ASN C 100      -2.111  -7.152  -3.325  1.00 89.53           C  
ATOM   3935  C   ASN C 100      -2.306  -8.092  -4.511  1.00 89.53           C  
ATOM   3936  CB  ASN C 100      -0.623  -7.023  -2.990  1.00 89.53           C  
ATOM   3937  O   ASN C 100      -1.830  -7.814  -5.613  1.00 89.53           O  
ATOM   3938  CG  ASN C 100      -0.323  -5.821  -2.116  1.00 89.53           C  
ATOM   3939  ND2 ASN C 100       0.726  -5.922  -1.308  1.00 89.53           N  
ATOM   3940  OD1 ASN C 100      -1.029  -4.811  -2.166  1.00 89.53           O  
ATOM   3941  N   VAL C 101      -3.077  -9.236  -4.380  1.00 92.67           N  
ATOM   3942  CA  VAL C 101      -3.307 -10.234  -5.420  1.00 92.67           C  
ATOM   3943  C   VAL C 101      -3.939  -9.571  -6.642  1.00 92.67           C  
ATOM   3944  CB  VAL C 101      -4.206 -11.384  -4.914  1.00 92.67           C  
ATOM   3945  O   VAL C 101      -3.491  -9.781  -7.771  1.00 92.67           O  
ATOM   3946  CG1 VAL C 101      -4.775 -12.180  -6.087  1.00 92.67           C  
ATOM   3947  CG2 VAL C 101      -3.422 -12.298  -3.974  1.00 92.67           C  
ATOM   3948  N   PRO C 102      -4.940  -8.683  -6.478  1.00 90.82           N  
ATOM   3949  CA  PRO C 102      -5.534  -8.029  -7.646  1.00 90.82           C  
ATOM   3950  C   PRO C 102      -4.514  -7.240  -8.464  1.00 90.82           C  
ATOM   3951  CB  PRO C 102      -6.582  -7.096  -7.033  1.00 90.82           C  
ATOM   3952  O   PRO C 102      -4.589  -7.217  -9.695  1.00 90.82           O  
ATOM   3953  CG  PRO C 102      -6.984  -7.760  -5.756  1.00 90.82           C  
ATOM   3954  CD  PRO C 102      -5.770  -8.400  -5.148  1.00 90.82           C  
ATOM   3955  N   ASN C 103      -3.531  -6.638  -7.820  1.00 89.61           N  
ATOM   3956  CA  ASN C 103      -2.501  -5.880  -8.522  1.00 89.61           C  
ATOM   3957  C   ASN C 103      -1.607  -6.790  -9.358  1.00 89.61           C  
ATOM   3958  CB  ASN C 103      -1.660  -5.073  -7.531  1.00 89.61           C  
ATOM   3959  O   ASN C 103      -1.308  -6.484 -10.513  1.00 89.61           O  
ATOM   3960  CG  ASN C 103      -2.457  -3.986  -6.837  1.00 89.61           C  
ATOM   3961  ND2 ASN C 103      -2.025  -3.606  -5.641  1.00 89.61           N  
ATOM   3962  OD1 ASN C 103      -3.453  -3.493  -7.372  1.00 89.61           O  
ATOM   3963  N   TRP C 104      -1.254  -7.931  -8.768  1.00 92.55           N  
ATOM   3964  CA  TRP C 104      -0.435  -8.889  -9.505  1.00 92.55           C  
ATOM   3965  C   TRP C 104      -1.192  -9.440 -10.709  1.00 92.55           C  
ATOM   3966  CB  TRP C 104       0.002 -10.038  -8.592  1.00 92.55           C  
ATOM   3967  O   TRP C 104      -0.633  -9.556 -11.802  1.00 92.55           O  
ATOM   3968  CG  TRP C 104       1.063  -9.659  -7.603  1.00 92.55           C  
ATOM   3969  CD1 TRP C 104       0.921  -9.535  -6.249  1.00 92.55           C  
ATOM   3970  CD2 TRP C 104       2.430  -9.351  -7.893  1.00 92.55           C  
ATOM   3971  CE2 TRP C 104       3.060  -9.049  -6.665  1.00 92.55           C  
ATOM   3972  CE3 TRP C 104       3.185  -9.302  -9.073  1.00 92.55           C  
ATOM   3973  NE1 TRP C 104       2.118  -9.168  -5.679  1.00 92.55           N  
ATOM   3974  CH2 TRP C 104       5.126  -8.661  -7.753  1.00 92.55           C  
ATOM   3975  CZ2 TRP C 104       4.411  -8.702  -6.584  1.00 92.55           C  
ATOM   3976  CZ3 TRP C 104       4.529  -8.956  -8.990  1.00 92.55           C  
ATOM   3977  N   HIS C 105      -2.451  -9.751 -10.440  1.00 93.20           N  
ATOM   3978  CA  HIS C 105      -3.293 -10.272 -11.511  1.00 93.20           C  
ATOM   3979  C   HIS C 105      -3.423  -9.266 -12.649  1.00 93.20           C  
ATOM   3980  CB  HIS C 105      -4.678 -10.637 -10.973  1.00 93.20           C  
ATOM   3981  O   HIS C 105      -3.273  -9.625 -13.820  1.00 93.20           O  
ATOM   3982  CG  HIS C 105      -5.629 -11.103 -12.030  1.00 93.20           C  
ATOM   3983  CD2 HIS C 105      -5.806 -12.321 -12.592  1.00 93.20           C  
ATOM   3984  ND1 HIS C 105      -6.540 -10.263 -12.632  1.00 93.20           N  
ATOM   3985  CE1 HIS C 105      -7.239 -10.948 -13.522  1.00 93.20           C  
ATOM   3986  NE2 HIS C 105      -6.813 -12.199 -13.517  1.00 93.20           N  
ATOM   3987  N   ARG C 106      -3.556  -8.015 -12.383  1.00 92.03           N  
ATOM   3988  CA  ARG C 106      -3.720  -6.969 -13.388  1.00 92.03           C  
ATOM   3989  C   ARG C 106      -2.448  -6.797 -14.212  1.00 92.03           C  
ATOM   3990  CB  ARG C 106      -4.099  -5.642 -12.726  1.00 92.03           C  
ATOM   3991  O   ARG C 106      -2.509  -6.658 -15.435  1.00 92.03           O  
ATOM   3992  CG  ARG C 106      -5.556  -5.562 -12.298  1.00 92.03           C  
ATOM   3993  CD  ARG C 106      -6.476  -5.280 -13.478  1.00 92.03           C  
ATOM   3994  NE  ARG C 106      -6.875  -3.877 -13.527  1.00 92.03           N  
ATOM   3995  NH1 ARG C 106      -7.989  -4.050 -15.544  1.00 92.03           N  
ATOM   3996  NH2 ARG C 106      -7.892  -2.037 -14.452  1.00 92.03           N  
ATOM   3997  CZ  ARG C 106      -7.584  -3.324 -14.508  1.00 92.03           C  
ATOM   3998  N   ASP C 107      -1.340  -6.751 -13.547  1.00 91.28           N  
ATOM   3999  CA  ASP C 107      -0.065  -6.625 -14.245  1.00 91.28           C  
ATOM   4000  C   ASP C 107       0.161  -7.800 -15.194  1.00 91.28           C  
ATOM   4001  CB  ASP C 107       1.088  -6.528 -13.244  1.00 91.28           C  
ATOM   4002  O   ASP C 107       0.643  -7.616 -16.314  1.00 91.28           O  
ATOM   4003  CG  ASP C 107       1.195  -5.161 -12.592  1.00 91.28           C  
ATOM   4004  OD1 ASP C 107       0.517  -4.214 -13.046  1.00 91.28           O  
ATOM   4005  OD2 ASP C 107       1.966  -5.029 -11.617  1.00 91.28           O  
ATOM   4006  N   LEU C 108      -0.206  -8.972 -14.762  1.00 93.53           N  
ATOM   4007  CA  LEU C 108      -0.023 -10.187 -15.548  1.00 93.53           C  
ATOM   4008  C   LEU C 108      -0.927 -10.181 -16.777  1.00 93.53           C  
ATOM   4009  CB  LEU C 108      -0.310 -11.426 -14.695  1.00 93.53           C  
ATOM   4010  O   LEU C 108      -0.454 -10.362 -17.901  1.00 93.53           O  
ATOM   4011  CG  LEU C 108      -0.164 -12.779 -15.394  1.00 93.53           C  
ATOM   4012  CD1 LEU C 108       1.285 -13.008 -15.809  1.00 93.53           C  
ATOM   4013  CD2 LEU C 108      -0.650 -13.904 -14.487  1.00 93.53           C  
ATOM   4014  N   VAL C 109      -2.215  -9.919 -16.601  1.00 93.84           N  
ATOM   4015  CA  VAL C 109      -3.193 -10.057 -17.675  1.00 93.84           C  
ATOM   4016  C   VAL C 109      -3.056  -8.890 -18.651  1.00 93.84           C  
ATOM   4017  CB  VAL C 109      -4.635 -10.125 -17.125  1.00 93.84           C  
ATOM   4018  O   VAL C 109      -3.499  -8.976 -19.798  1.00 93.84           O  
ATOM   4019  CG1 VAL C 109      -4.829 -11.378 -16.273  1.00 93.84           C  
ATOM   4020  CG2 VAL C 109      -4.957  -8.870 -16.316  1.00 93.84           C  
ATOM   4021  N   ARG C 110      -2.502  -7.835 -18.140  1.00 92.07           N  
ATOM   4022  CA  ARG C 110      -2.237  -6.707 -19.026  1.00 92.07           C  
ATOM   4023  C   ARG C 110      -1.242  -7.089 -20.116  1.00 92.07           C  
ATOM   4024  CB  ARG C 110      -1.709  -5.511 -18.231  1.00 92.07           C  
ATOM   4025  O   ARG C 110      -1.369  -6.650 -21.262  1.00 92.07           O  
ATOM   4026  CG  ARG C 110      -1.391  -4.294 -19.086  1.00 92.07           C  
ATOM   4027  CD  ARG C 110      -0.766  -3.175 -18.264  1.00 92.07           C  
ATOM   4028  NE  ARG C 110       0.573  -3.530 -17.803  1.00 92.07           N  
ATOM   4029  NH1 ARG C 110       1.034  -1.456 -16.894  1.00 92.07           N  
ATOM   4030  NH2 ARG C 110       2.594  -3.132 -16.787  1.00 92.07           N  
ATOM   4031  CZ  ARG C 110       1.398  -2.705 -17.162  1.00 92.07           C  
ATOM   4032  N   VAL C 111      -0.251  -7.850 -19.803  1.00 93.49           N  
ATOM   4033  CA  VAL C 111       0.811  -8.244 -20.722  1.00 93.49           C  
ATOM   4034  C   VAL C 111       0.444  -9.560 -21.404  1.00 93.49           C  
ATOM   4035  CB  VAL C 111       2.169  -8.381 -19.996  1.00 93.49           C  
ATOM   4036  O   VAL C 111       0.698  -9.741 -22.597  1.00 93.49           O  
ATOM   4037  CG1 VAL C 111       3.256  -8.840 -20.967  1.00 93.49           C  
ATOM   4038  CG2 VAL C 111       2.558  -7.058 -19.340  1.00 93.49           C  
ATOM   4039  N   CYS C 112      -0.137 -10.493 -20.656  1.00 94.96           N  
ATOM   4040  CA  CYS C 112      -0.471 -11.820 -21.161  1.00 94.96           C  
ATOM   4041  C   CYS C 112      -1.974 -12.065 -21.099  1.00 94.96           C  
ATOM   4042  CB  CYS C 112       0.264 -12.898 -20.364  1.00 94.96           C  
ATOM   4043  O   CYS C 112      -2.507 -12.421 -20.047  1.00 94.96           O  
ATOM   4044  SG  CYS C 112       2.042 -12.613 -20.223  1.00 94.96           S  
ATOM   4045  N   GLU C 113      -2.514 -11.910 -22.299  1.00 88.75           N  
ATOM   4046  CA  GLU C 113      -3.965 -12.059 -22.346  1.00 88.75           C  
ATOM   4047  C   GLU C 113      -4.366 -13.525 -22.487  1.00 88.75           C  
ATOM   4048  CB  GLU C 113      -4.553 -11.240 -23.499  1.00 88.75           C  
ATOM   4049  O   GLU C 113      -3.672 -14.303 -23.145  1.00 88.75           O  
ATOM   4050  CG  GLU C 113      -4.457  -9.735 -23.296  1.00 88.75           C  
ATOM   4051  CD  GLU C 113      -5.098  -8.936 -24.419  1.00 88.75           C  
ATOM   4052  OE1 GLU C 113      -5.093  -7.686 -24.355  1.00 88.75           O  
ATOM   4053  OE2 GLU C 113      -5.612  -9.566 -25.371  1.00 88.75           O  
ATOM   4054  N   ASN C 114      -5.166 -14.131 -21.599  1.00 90.55           N  
ATOM   4055  CA  ASN C 114      -5.849 -15.414 -21.731  1.00 90.55           C  
ATOM   4056  C   ASN C 114      -4.912 -16.581 -21.434  1.00 90.55           C  
ATOM   4057  CB  ASN C 114      -6.451 -15.559 -23.130  1.00 90.55           C  
ATOM   4058  O   ASN C 114      -4.886 -17.566 -22.174  1.00 90.55           O  
ATOM   4059  CG  ASN C 114      -7.638 -14.643 -23.353  1.00 90.55           C  
ATOM   4060  ND2 ASN C 114      -7.866 -14.261 -24.604  1.00 90.55           N  
ATOM   4061  OD1 ASN C 114      -8.345 -14.281 -22.409  1.00 90.55           O  
ATOM   4062  N   ILE C 115      -4.011 -16.507 -20.591  1.00 96.75           N  
ATOM   4063  CA  ILE C 115      -3.194 -17.637 -20.160  1.00 96.75           C  
ATOM   4064  C   ILE C 115      -3.789 -18.251 -18.894  1.00 96.75           C  
ATOM   4065  CB  ILE C 115      -1.729 -17.214 -19.912  1.00 96.75           C  
ATOM   4066  O   ILE C 115      -4.441 -17.558 -18.108  1.00 96.75           O  
ATOM   4067  CG1 ILE C 115      -1.650 -16.215 -18.752  1.00 96.75           C  
ATOM   4068  CG2 ILE C 115      -1.115 -16.624 -21.185  1.00 96.75           C  
ATOM   4069  CD1 ILE C 115      -0.230 -15.902 -18.301  1.00 96.75           C  
ATOM   4070  N   PRO C 116      -3.643 -19.586 -18.767  1.00 98.05           N  
ATOM   4071  CA  PRO C 116      -4.111 -20.191 -17.518  1.00 98.05           C  
ATOM   4072  C   PRO C 116      -3.359 -19.673 -16.294  1.00 98.05           C  
ATOM   4073  CB  PRO C 116      -3.847 -21.684 -17.729  1.00 98.05           C  
ATOM   4074  O   PRO C 116      -2.130 -19.564 -16.319  1.00 98.05           O  
ATOM   4075  CG  PRO C 116      -2.769 -21.739 -18.763  1.00 98.05           C  
ATOM   4076  CD  PRO C 116      -2.868 -20.510 -19.621  1.00 98.05           C  
ATOM   4077  N   ILE C 117      -4.080 -19.310 -15.243  1.00 98.32           N  
ATOM   4078  CA  ILE C 117      -3.494 -18.768 -14.022  1.00 98.32           C  
ATOM   4079  C   ILE C 117      -4.009 -19.546 -12.813  1.00 98.32           C  
ATOM   4080  CB  ILE C 117      -3.809 -17.263 -13.864  1.00 98.32           C  
ATOM   4081  O   ILE C 117      -5.207 -19.823 -12.709  1.00 98.32           O  
ATOM   4082  CG1 ILE C 117      -3.272 -16.477 -15.065  1.00 98.32           C  
ATOM   4083  CG2 ILE C 117      -3.228 -16.725 -12.553  1.00 98.32           C  
ATOM   4084  CD1 ILE C 117      -3.756 -15.035 -15.127  1.00 98.32           C  
ATOM   4085  N   VAL C 118      -3.119 -19.940 -11.885  1.00 98.38           N  
ATOM   4086  CA  VAL C 118      -3.486 -20.580 -10.626  1.00 98.38           C  
ATOM   4087  C   VAL C 118      -3.168 -19.646  -9.460  1.00 98.38           C  
ATOM   4088  CB  VAL C 118      -2.757 -21.930 -10.442  1.00 98.38           C  
ATOM   4089  O   VAL C 118      -2.096 -19.039  -9.417  1.00 98.38           O  
ATOM   4090  CG1 VAL C 118      -3.108 -22.553  -9.092  1.00 98.38           C  
ATOM   4091  CG2 VAL C 118      -3.107 -22.884 -11.581  1.00 98.38           C  
ATOM   4092  N   LEU C 119      -4.089 -19.457  -8.584  1.00 98.31           N  
ATOM   4093  CA  LEU C 119      -3.872 -18.767  -7.318  1.00 98.31           C  
ATOM   4094  C   LEU C 119      -3.504 -19.755  -6.216  1.00 98.31           C  
ATOM   4095  CB  LEU C 119      -5.121 -17.979  -6.916  1.00 98.31           C  
ATOM   4096  O   LEU C 119      -4.195 -20.757  -6.019  1.00 98.31           O  
ATOM   4097  CG  LEU C 119      -5.022 -17.162  -5.626  1.00 98.31           C  
ATOM   4098  CD1 LEU C 119      -3.944 -16.091  -5.759  1.00 98.31           C  
ATOM   4099  CD2 LEU C 119      -6.369 -16.532  -5.287  1.00 98.31           C  
ATOM   4100  N   CYS C 120      -2.411 -19.462  -5.487  1.00 98.14           N  
ATOM   4101  CA  CYS C 120      -1.961 -20.375  -4.442  1.00 98.14           C  
ATOM   4102  C   CYS C 120      -1.803 -19.647  -3.113  1.00 98.14           C  
ATOM   4103  CB  CYS C 120      -0.637 -21.029  -4.836  1.00 98.14           C  
ATOM   4104  O   CYS C 120      -1.073 -18.659  -3.024  1.00 98.14           O  
ATOM   4105  SG  CYS C 120      -0.779 -22.185  -6.217  1.00 98.14           S  
ATOM   4106  N   GLY C 121      -2.507 -20.121  -2.103  1.00 97.62           N  
ATOM   4107  CA  GLY C 121      -2.229 -19.713  -0.735  1.00 97.62           C  
ATOM   4108  C   GLY C 121      -1.170 -20.564  -0.062  1.00 97.62           C  
ATOM   4109  O   GLY C 121      -1.408 -21.734   0.245  1.00 97.62           O  
ATOM   4110  N   ASN C 122      -0.014 -20.051   0.242  1.00 97.10           N  
ATOM   4111  CA  ASN C 122       1.125 -20.792   0.773  1.00 97.10           C  
ATOM   4112  C   ASN C 122       1.216 -20.667   2.292  1.00 97.10           C  
ATOM   4113  CB  ASN C 122       2.426 -20.316   0.123  1.00 97.10           C  
ATOM   4114  O   ASN C 122       0.492 -19.875   2.898  1.00 97.10           O  
ATOM   4115  CG  ASN C 122       3.608 -21.201   0.465  1.00 97.10           C  
ATOM   4116  ND2 ASN C 122       4.790 -20.603   0.557  1.00 97.10           N  
ATOM   4117  OD1 ASN C 122       3.460 -22.413   0.644  1.00 97.10           O  
ATOM   4118  N   LYS C 123       1.949 -21.521   2.959  1.00 95.44           N  
ATOM   4119  CA  LYS C 123       2.298 -21.541   4.377  1.00 95.44           C  
ATOM   4120  C   LYS C 123       1.135 -22.054   5.221  1.00 95.44           C  
ATOM   4121  CB  LYS C 123       2.711 -20.146   4.847  1.00 95.44           C  
ATOM   4122  O   LYS C 123       0.864 -21.525   6.301  1.00 95.44           O  
ATOM   4123  CG  LYS C 123       3.895 -19.563   4.090  1.00 95.44           C  
ATOM   4124  CD  LYS C 123       4.432 -18.310   4.770  1.00 95.44           C  
ATOM   4125  CE  LYS C 123       5.451 -17.591   3.896  1.00 95.44           C  
ATOM   4126  NZ  LYS C 123       6.171 -16.521   4.650  1.00 95.44           N  
ATOM   4127  N   VAL C 124       0.337 -23.006   4.687  1.00 95.38           N  
ATOM   4128  CA  VAL C 124      -0.834 -23.539   5.377  1.00 95.38           C  
ATOM   4129  C   VAL C 124      -0.390 -24.441   6.526  1.00 95.38           C  
ATOM   4130  CB  VAL C 124      -1.755 -24.319   4.412  1.00 95.38           C  
ATOM   4131  O   VAL C 124      -1.204 -24.834   7.366  1.00 95.38           O  
ATOM   4132  CG1 VAL C 124      -2.381 -23.378   3.385  1.00 95.38           C  
ATOM   4133  CG2 VAL C 124      -0.976 -25.433   3.715  1.00 95.38           C  
ATOM   4134  N   ASP C 125       0.944 -24.716   6.532  1.00 94.03           N  
ATOM   4135  CA  ASP C 125       1.504 -25.503   7.626  1.00 94.03           C  
ATOM   4136  C   ASP C 125       1.554 -24.690   8.917  1.00 94.03           C  
ATOM   4137  CB  ASP C 125       2.904 -26.004   7.264  1.00 94.03           C  
ATOM   4138  O   ASP C 125       1.660 -25.255  10.008  1.00 94.03           O  
ATOM   4139  CG  ASP C 125       3.851 -24.885   6.869  1.00 94.03           C  
ATOM   4140  OD1 ASP C 125       3.649 -24.263   5.804  1.00 94.03           O  
ATOM   4141  OD2 ASP C 125       4.808 -24.624   7.629  1.00 94.03           O  
ATOM   4142  N   ILE C 126       1.456 -23.408   8.841  1.00 90.90           N  
ATOM   4143  CA  ILE C 126       1.499 -22.527  10.004  1.00 90.90           C  
ATOM   4144  C   ILE C 126       0.104 -22.411  10.614  1.00 90.90           C  
ATOM   4145  CB  ILE C 126       2.040 -21.128   9.633  1.00 90.90           C  
ATOM   4146  O   ILE C 126      -0.859 -22.081   9.919  1.00 90.90           O  
ATOM   4147  CG1 ILE C 126       3.466 -21.236   9.079  1.00 90.90           C  
ATOM   4148  CG2 ILE C 126       1.992 -20.192  10.844  1.00 90.90           C  
ATOM   4149  CD1 ILE C 126       4.054 -19.909   8.621  1.00 90.90           C  
ATOM   4150  N   LYS C 127      -0.056 -22.596  11.891  1.00 86.38           N  
ATOM   4151  CA  LYS C 127      -1.330 -22.682  12.597  1.00 86.38           C  
ATOM   4152  C   LYS C 127      -2.046 -21.335  12.606  1.00 86.38           C  
ATOM   4153  CB  LYS C 127      -1.118 -23.172  14.030  1.00 86.38           C  
ATOM   4154  O   LYS C 127      -3.265 -21.272  12.435  1.00 86.38           O  
ATOM   4155  CG  LYS C 127      -0.801 -24.657  14.136  1.00 86.38           C  
ATOM   4156  CD  LYS C 127      -0.737 -25.112  15.588  1.00 86.38           C  
ATOM   4157  CE  LYS C 127      -0.382 -26.589  15.697  1.00 86.38           C  
ATOM   4158  NZ  LYS C 127      -0.307 -27.038  17.120  1.00 86.38           N  
ATOM   4159  N   ASP C 128      -1.331 -20.279  12.728  1.00 84.61           N  
ATOM   4160  CA  ASP C 128      -1.935 -18.954  12.828  1.00 84.61           C  
ATOM   4161  C   ASP C 128      -2.323 -18.422  11.450  1.00 84.61           C  
ATOM   4162  CB  ASP C 128      -0.978 -17.979  13.518  1.00 84.61           C  
ATOM   4163  O   ASP C 128      -1.738 -17.451  10.966  1.00 84.61           O  
ATOM   4164  CG  ASP C 128      -1.631 -16.651  13.862  1.00 84.61           C  
ATOM   4165  OD1 ASP C 128      -2.864 -16.612  14.062  1.00 84.61           O  
ATOM   4166  OD2 ASP C 128      -0.906 -15.636  13.932  1.00 84.61           O  
ATOM   4167  N   ARG C 129      -3.359 -18.974  10.772  1.00 89.45           N  
ATOM   4168  CA  ARG C 129      -3.866 -18.549   9.471  1.00 89.45           C  
ATOM   4169  C   ARG C 129      -4.680 -17.265   9.594  1.00 89.45           C  
ATOM   4170  CB  ARG C 129      -4.718 -19.651   8.839  1.00 89.45           C  
ATOM   4171  O   ARG C 129      -5.686 -17.228  10.305  1.00 89.45           O  
ATOM   4172  CG  ARG C 129      -5.268 -19.295   7.467  1.00 89.45           C  
ATOM   4173  CD  ARG C 129      -5.979 -20.475   6.820  1.00 89.45           C  
ATOM   4174  NE  ARG C 129      -6.473 -20.142   5.487  1.00 89.45           N  
ATOM   4175  NH1 ARG C 129      -6.838 -22.332   4.849  1.00 89.45           N  
ATOM   4176  NH2 ARG C 129      -7.303 -20.618   3.399  1.00 89.45           N  
ATOM   4177  CZ  ARG C 129      -6.870 -21.031   4.581  1.00 89.45           C  
ATOM   4178  N   LYS C 130      -4.248 -16.238   8.937  1.00 88.22           N  
ATOM   4179  CA  LYS C 130      -4.914 -14.941   9.012  1.00 88.22           C  
ATOM   4180  C   LYS C 130      -5.911 -14.767   7.870  1.00 88.22           C  
ATOM   4181  CB  LYS C 130      -3.887 -13.808   8.990  1.00 88.22           C  
ATOM   4182  O   LYS C 130      -6.929 -14.090   8.025  1.00 88.22           O  
ATOM   4183  CG  LYS C 130      -2.919 -13.826  10.163  1.00 88.22           C  
ATOM   4184  CD  LYS C 130      -3.614 -13.455  11.467  1.00 88.22           C  
ATOM   4185  CE  LYS C 130      -2.626 -13.364  12.622  1.00 88.22           C  
ATOM   4186  NZ  LYS C 130      -3.312 -13.069  13.916  1.00 88.22           N  
ATOM   4187  N   VAL C 131      -5.616 -15.331   6.733  1.00 89.66           N  
ATOM   4188  CA  VAL C 131      -6.532 -15.285   5.598  1.00 89.66           C  
ATOM   4189  C   VAL C 131      -7.428 -16.522   5.606  1.00 89.66           C  
ATOM   4190  CB  VAL C 131      -5.771 -15.186   4.257  1.00 89.66           C  
ATOM   4191  O   VAL C 131      -7.012 -17.599   5.174  1.00 89.66           O  
ATOM   4192  CG1 VAL C 131      -6.745 -14.983   3.098  1.00 89.66           C  
ATOM   4193  CG2 VAL C 131      -4.750 -14.051   4.306  1.00 89.66           C  
ATOM   4194  N   LYS C 132      -8.627 -16.354   6.017  1.00 84.23           N  
ATOM   4195  CA  LYS C 132      -9.562 -17.469   6.136  1.00 84.23           C  
ATOM   4196  C   LYS C 132     -10.076 -17.904   4.767  1.00 84.23           C  
ATOM   4197  CB  LYS C 132     -10.736 -17.091   7.040  1.00 84.23           C  
ATOM   4198  O   LYS C 132     -10.228 -17.079   3.864  1.00 84.23           O  
ATOM   4199  CG  LYS C 132     -10.335 -16.764   8.471  1.00 84.23           C  
ATOM   4200  CD  LYS C 132     -11.550 -16.446   9.333  1.00 84.23           C  
ATOM   4201  CE  LYS C 132     -11.151 -16.130  10.768  1.00 84.23           C  
ATOM   4202  NZ  LYS C 132     -12.334 -15.769  11.606  1.00 84.23           N  
ATOM   4203  N   ALA C 133     -10.372 -19.140   4.697  1.00 84.62           N  
ATOM   4204  CA  ALA C 133     -10.817 -19.724   3.435  1.00 84.62           C  
ATOM   4205  C   ALA C 133     -12.025 -18.976   2.880  1.00 84.62           C  
ATOM   4206  CB  ALA C 133     -11.150 -21.203   3.621  1.00 84.62           C  
ATOM   4207  O   ALA C 133     -12.091 -18.692   1.681  1.00 84.62           O  
ATOM   4208  N   LYS C 134     -12.956 -18.583   3.706  1.00 80.78           N  
ATOM   4209  CA  LYS C 134     -14.189 -17.923   3.288  1.00 80.78           C  
ATOM   4210  C   LYS C 134     -13.904 -16.538   2.715  1.00 80.78           C  
ATOM   4211  CB  LYS C 134     -15.164 -17.814   4.462  1.00 80.78           C  
ATOM   4212  O   LYS C 134     -14.707 -15.999   1.951  1.00 80.78           O  
ATOM   4213  CG  LYS C 134     -14.662 -16.941   5.604  1.00 80.78           C  
ATOM   4214  CD  LYS C 134     -15.675 -16.870   6.739  1.00 80.78           C  
ATOM   4215  CE  LYS C 134     -15.188 -15.974   7.869  1.00 80.78           C  
ATOM   4216  NZ  LYS C 134     -16.208 -15.843   8.952  1.00 80.78           N  
ATOM   4217  N   SER C 135     -12.766 -15.997   3.098  1.00 81.83           N  
ATOM   4218  CA  SER C 135     -12.427 -14.643   2.673  1.00 81.83           C  
ATOM   4219  C   SER C 135     -11.691 -14.651   1.338  1.00 81.83           C  
ATOM   4220  CB  SER C 135     -11.571 -13.948   3.732  1.00 81.83           C  
ATOM   4221  O   SER C 135     -11.563 -13.612   0.687  1.00 81.83           O  
ATOM   4222  OG  SER C 135     -12.240 -13.920   4.981  1.00 81.83           O  
ATOM   4223  N   ILE C 136     -11.226 -15.806   0.890  1.00 88.61           N  
ATOM   4224  CA  ILE C 136     -10.530 -15.916  -0.388  1.00 88.61           C  
ATOM   4225  C   ILE C 136     -11.547 -16.019  -1.522  1.00 88.61           C  
ATOM   4226  CB  ILE C 136      -9.578 -17.133  -0.410  1.00 88.61           C  
ATOM   4227  O   ILE C 136     -12.022 -17.111  -1.842  1.00 88.61           O  
ATOM   4228  CG1 ILE C 136      -8.591 -17.060   0.760  1.00 88.61           C  
ATOM   4229  CG2 ILE C 136      -8.838 -17.215  -1.748  1.00 88.61           C  
ATOM   4230  CD1 ILE C 136      -7.755 -18.319   0.945  1.00 88.61           C  
ATOM   4231  N   VAL C 137     -11.814 -14.983  -2.196  1.00 86.59           N  
ATOM   4232  CA  VAL C 137     -12.927 -14.964  -3.139  1.00 86.59           C  
ATOM   4233  C   VAL C 137     -12.435 -14.510  -4.512  1.00 86.59           C  
ATOM   4234  CB  VAL C 137     -14.068 -14.044  -2.651  1.00 86.59           C  
ATOM   4235  O   VAL C 137     -13.133 -14.674  -5.514  1.00 86.59           O  
ATOM   4236  CG1 VAL C 137     -14.729 -14.620  -1.401  1.00 86.59           C  
ATOM   4237  CG2 VAL C 137     -13.539 -12.637  -2.380  1.00 86.59           C  
ATOM   4238  N   PHE C 138     -11.255 -13.992  -4.590  1.00 88.47           N  
ATOM   4239  CA  PHE C 138     -10.742 -13.397  -5.818  1.00 88.47           C  
ATOM   4240  C   PHE C 138     -10.752 -14.410  -6.957  1.00 88.47           C  
ATOM   4241  CB  PHE C 138      -9.323 -12.861  -5.605  1.00 88.47           C  
ATOM   4242  O   PHE C 138     -11.106 -14.076  -8.089  1.00 88.47           O  
ATOM   4243  CG  PHE C 138      -8.763 -12.134  -6.798  1.00 88.47           C  
ATOM   4244  CD1 PHE C 138      -7.870 -12.764  -7.657  1.00 88.47           C  
ATOM   4245  CD2 PHE C 138      -9.129 -10.821  -7.062  1.00 88.47           C  
ATOM   4246  CE1 PHE C 138      -7.350 -12.095  -8.762  1.00 88.47           C  
ATOM   4247  CE2 PHE C 138      -8.614 -10.145  -8.164  1.00 88.47           C  
ATOM   4248  CZ  PHE C 138      -7.724 -10.783  -9.012  1.00 88.47           C  
ATOM   4249  N   HIS C 139     -10.331 -15.634  -6.695  1.00 91.86           N  
ATOM   4250  CA  HIS C 139     -10.252 -16.669  -7.719  1.00 91.86           C  
ATOM   4251  C   HIS C 139     -11.629 -16.979  -8.297  1.00 91.86           C  
ATOM   4252  CB  HIS C 139      -9.624 -17.942  -7.149  1.00 91.86           C  
ATOM   4253  O   HIS C 139     -11.748 -17.345  -9.468  1.00 91.86           O  
ATOM   4254  CG  HIS C 139     -10.498 -18.654  -6.166  1.00 91.86           C  
ATOM   4255  CD2 HIS C 139     -11.191 -19.812  -6.270  1.00 91.86           C  
ATOM   4256  ND1 HIS C 139     -10.739 -18.172  -4.898  1.00 91.86           N  
ATOM   4257  CE1 HIS C 139     -11.544 -19.006  -4.262  1.00 91.86           C  
ATOM   4258  NE2 HIS C 139     -11.833 -20.010  -5.072  1.00 91.86           N  
ATOM   4259  N   ARG C 140     -12.646 -16.840  -7.552  1.00 89.22           N  
ATOM   4260  CA  ARG C 140     -14.010 -17.084  -8.009  1.00 89.22           C  
ATOM   4261  C   ARG C 140     -14.494 -15.955  -8.914  1.00 89.22           C  
ATOM   4262  CB  ARG C 140     -14.957 -17.243  -6.818  1.00 89.22           C  
ATOM   4263  O   ARG C 140     -15.158 -16.203  -9.923  1.00 89.22           O  
ATOM   4264  CG  ARG C 140     -14.676 -18.473  -5.968  1.00 89.22           C  
ATOM   4265  CD  ARG C 140     -15.519 -18.487  -4.701  1.00 89.22           C  
ATOM   4266  NE  ARG C 140     -16.941 -18.631  -5.001  1.00 89.22           N  
ATOM   4267  NH1 ARG C 140     -17.648 -18.241  -2.836  1.00 89.22           N  
ATOM   4268  NH2 ARG C 140     -19.180 -18.662  -4.489  1.00 89.22           N  
ATOM   4269  CZ  ARG C 140     -17.920 -18.511  -4.108  1.00 89.22           C  
ATOM   4270  N   LYS C 141     -14.117 -14.744  -8.608  1.00 84.43           N  
ATOM   4271  CA  LYS C 141     -14.526 -13.571  -9.375  1.00 84.43           C  
ATOM   4272  C   LYS C 141     -13.818 -13.523 -10.726  1.00 84.43           C  
ATOM   4273  CB  LYS C 141     -14.243 -12.290  -8.589  1.00 84.43           C  
ATOM   4274  O   LYS C 141     -14.398 -13.088 -11.722  1.00 84.43           O  
ATOM   4275  CG  LYS C 141     -15.135 -12.102  -7.370  1.00 84.43           C  
ATOM   4276  CD  LYS C 141     -14.822 -10.799  -6.644  1.00 84.43           C  
ATOM   4277  CE  LYS C 141     -15.690 -10.626  -5.405  1.00 84.43           C  
ATOM   4278  NZ  LYS C 141     -15.345  -9.381  -4.657  1.00 84.43           N  
ATOM   4279  N   LYS C 142     -12.623 -14.072 -10.801  1.00 88.77           N  
ATOM   4280  CA  LYS C 142     -11.810 -13.960 -12.008  1.00 88.77           C  
ATOM   4281  C   LYS C 142     -11.661 -15.314 -12.697  1.00 88.77           C  
ATOM   4282  CB  LYS C 142     -10.432 -13.386 -11.677  1.00 88.77           C  
ATOM   4283  O   LYS C 142     -10.882 -15.452 -13.643  1.00 88.77           O  
ATOM   4284  CG  LYS C 142     -10.463 -11.944 -11.191  1.00 88.77           C  
ATOM   4285  CD  LYS C 142     -10.958 -10.998 -12.277  1.00 88.77           C  
ATOM   4286  CE  LYS C 142     -10.929  -9.548 -11.813  1.00 88.77           C  
ATOM   4287  NZ  LYS C 142     -11.457  -8.621 -12.858  1.00 88.77           N  
ATOM   4288  N   ASN C 143     -12.405 -16.330 -12.156  1.00 90.05           N  
ATOM   4289  CA  ASN C 143     -12.425 -17.672 -12.729  1.00 90.05           C  
ATOM   4290  C   ASN C 143     -11.031 -18.291 -12.757  1.00 90.05           C  
ATOM   4291  CB  ASN C 143     -13.023 -17.646 -14.137  1.00 90.05           C  
ATOM   4292  O   ASN C 143     -10.596 -18.804 -13.790  1.00 90.05           O  
ATOM   4293  CG  ASN C 143     -13.520 -19.006 -14.587  1.00 90.05           C  
ATOM   4294  ND2 ASN C 143     -13.493 -19.245 -15.892  1.00 90.05           N  
ATOM   4295  OD1 ASN C 143     -13.925 -19.834 -13.767  1.00 90.05           O  
ATOM   4296  N   LEU C 144     -10.294 -18.176 -11.644  1.00 94.82           N  
ATOM   4297  CA  LEU C 144      -8.987 -18.798 -11.467  1.00 94.82           C  
ATOM   4298  C   LEU C 144      -9.103 -20.083 -10.654  1.00 94.82           C  
ATOM   4299  CB  LEU C 144      -8.020 -17.830 -10.779  1.00 94.82           C  
ATOM   4300  O   LEU C 144     -10.057 -20.257  -9.892  1.00 94.82           O  
ATOM   4301  CG  LEU C 144      -7.910 -16.433 -11.391  1.00 94.82           C  
ATOM   4302  CD1 LEU C 144      -6.977 -15.561 -10.558  1.00 94.82           C  
ATOM   4303  CD2 LEU C 144      -7.424 -16.518 -12.834  1.00 94.82           C  
ATOM   4304  N   GLN C 145      -8.212 -20.983 -10.885  1.00 95.77           N  
ATOM   4305  CA  GLN C 145      -8.073 -22.138 -10.005  1.00 95.77           C  
ATOM   4306  C   GLN C 145      -7.322 -21.770  -8.728  1.00 95.77           C  
ATOM   4307  CB  GLN C 145      -7.354 -23.280 -10.726  1.00 95.77           C  
ATOM   4308  O   GLN C 145      -6.376 -20.980  -8.764  1.00 95.77           O  
ATOM   4309  CG  GLN C 145      -7.260 -24.561  -9.908  1.00 95.77           C  
ATOM   4310  CD  GLN C 145      -8.616 -25.187  -9.640  1.00 95.77           C  
ATOM   4311  NE2 GLN C 145      -8.841 -25.603  -8.398  1.00 95.77           N  
ATOM   4312  OE1 GLN C 145      -9.454 -25.296 -10.541  1.00 95.77           O  
ATOM   4313  N   TYR C 146      -7.777 -22.357  -7.571  1.00 96.63           N  
ATOM   4314  CA  TYR C 146      -7.147 -22.027  -6.298  1.00 96.63           C  
ATOM   4315  C   TYR C 146      -6.701 -23.288  -5.567  1.00 96.63           C  
ATOM   4316  CB  TYR C 146      -8.106 -21.223  -5.416  1.00 96.63           C  
ATOM   4317  O   TYR C 146      -7.426 -24.284  -5.536  1.00 96.63           O  
ATOM   4318  CG  TYR C 146      -7.594 -20.995  -4.014  1.00 96.63           C  
ATOM   4319  CD1 TYR C 146      -8.117 -21.707  -2.936  1.00 96.63           C  
ATOM   4320  CD2 TYR C 146      -6.588 -20.068  -3.764  1.00 96.63           C  
ATOM   4321  CE1 TYR C 146      -7.650 -21.499  -1.643  1.00 96.63           C  
ATOM   4322  CE2 TYR C 146      -6.113 -19.852  -2.475  1.00 96.63           C  
ATOM   4323  OH  TYR C 146      -6.183 -20.361  -0.144  1.00 96.63           O  
ATOM   4324  CZ  TYR C 146      -6.649 -20.571  -1.422  1.00 96.63           C  
ATOM   4325  N   TYR C 147      -5.493 -23.211  -4.953  1.00 96.51           N  
ATOM   4326  CA  TYR C 147      -5.002 -24.289  -4.102  1.00 96.51           C  
ATOM   4327  C   TYR C 147      -4.348 -23.735  -2.842  1.00 96.51           C  
ATOM   4328  CB  TYR C 147      -4.004 -25.165  -4.866  1.00 96.51           C  
ATOM   4329  O   TYR C 147      -3.594 -22.761  -2.904  1.00 96.51           O  
ATOM   4330  CG  TYR C 147      -4.620 -25.926  -6.015  1.00 96.51           C  
ATOM   4331  CD1 TYR C 147      -5.499 -26.982  -5.786  1.00 96.51           C  
ATOM   4332  CD2 TYR C 147      -4.324 -25.591  -7.332  1.00 96.51           C  
ATOM   4333  CE1 TYR C 147      -6.068 -27.687  -6.842  1.00 96.51           C  
ATOM   4334  CE2 TYR C 147      -4.886 -26.289  -8.396  1.00 96.51           C  
ATOM   4335  OH  TYR C 147      -6.316 -28.027  -9.190  1.00 96.51           O  
ATOM   4336  CZ  TYR C 147      -5.756 -27.333  -8.141  1.00 96.51           C  
ATOM   4337  N   ASP C 148      -4.657 -24.335  -1.727  1.00 96.38           N  
ATOM   4338  CA  ASP C 148      -3.804 -24.207  -0.550  1.00 96.38           C  
ATOM   4339  C   ASP C 148      -2.551 -25.069  -0.683  1.00 96.38           C  
ATOM   4340  CB  ASP C 148      -4.574 -24.590   0.715  1.00 96.38           C  
ATOM   4341  O   ASP C 148      -2.640 -26.259  -0.994  1.00 96.38           O  
ATOM   4342  CG  ASP C 148      -5.392 -23.443   1.281  1.00 96.38           C  
ATOM   4343  OD1 ASP C 148      -5.254 -22.298   0.798  1.00 96.38           O  
ATOM   4344  OD2 ASP C 148      -6.180 -23.685   2.221  1.00 96.38           O  
ATOM   4345  N   ILE C 149      -1.437 -24.475  -0.330  1.00 96.77           N  
ATOM   4346  CA  ILE C 149      -0.213 -25.259  -0.454  1.00 96.77           C  
ATOM   4347  C   ILE C 149       0.718 -24.951   0.717  1.00 96.77           C  
ATOM   4348  CB  ILE C 149       0.502 -24.980  -1.795  1.00 96.77           C  
ATOM   4349  O   ILE C 149       0.470 -24.020   1.487  1.00 96.77           O  
ATOM   4350  CG1 ILE C 149       1.019 -23.537  -1.835  1.00 96.77           C  
ATOM   4351  CG2 ILE C 149      -0.433 -25.260  -2.975  1.00 96.77           C  
ATOM   4352  CD1 ILE C 149       2.020 -23.269  -2.950  1.00 96.77           C  
ATOM   4353  N   SER C 150       1.752 -25.794   0.895  1.00 96.46           N  
ATOM   4354  CA  SER C 150       2.901 -25.555   1.762  1.00 96.46           C  
ATOM   4355  C   SER C 150       4.201 -25.978   1.085  1.00 96.46           C  
ATOM   4356  CB  SER C 150       2.739 -26.303   3.086  1.00 96.46           C  
ATOM   4357  O   SER C 150       4.470 -27.172   0.938  1.00 96.46           O  
ATOM   4358  OG  SER C 150       3.922 -26.213   3.862  1.00 96.46           O  
ATOM   4359  N   ALA C 151       4.947 -24.939   0.752  1.00 94.29           N  
ATOM   4360  CA  ALA C 151       6.234 -25.226   0.123  1.00 94.29           C  
ATOM   4361  C   ALA C 151       7.134 -26.030   1.058  1.00 94.29           C  
ATOM   4362  CB  ALA C 151       6.925 -23.929  -0.291  1.00 94.29           C  
ATOM   4363  O   ALA C 151       7.746 -27.017   0.645  1.00 94.29           O  
ATOM   4364  N   LYS C 152       7.140 -25.805   2.322  1.00 94.37           N  
ATOM   4365  CA  LYS C 152       8.054 -26.403   3.291  1.00 94.37           C  
ATOM   4366  C   LYS C 152       7.625 -27.824   3.646  1.00 94.37           C  
ATOM   4367  CB  LYS C 152       8.132 -25.547   4.556  1.00 94.37           C  
ATOM   4368  O   LYS C 152       8.462 -28.665   3.981  1.00 94.37           O  
ATOM   4369  CG  LYS C 152       9.019 -24.319   4.418  1.00 94.37           C  
ATOM   4370  CD  LYS C 152       9.257 -23.647   5.764  1.00 94.37           C  
ATOM   4371  CE  LYS C 152      10.270 -22.515   5.655  1.00 94.37           C  
ATOM   4372  NZ  LYS C 152      10.500 -21.848   6.971  1.00 94.37           N  
ATOM   4373  N   SER C 153       6.307 -28.159   3.510  1.00 94.89           N  
ATOM   4374  CA  SER C 153       5.824 -29.499   3.825  1.00 94.89           C  
ATOM   4375  C   SER C 153       5.534 -30.295   2.557  1.00 94.89           C  
ATOM   4376  CB  SER C 153       4.564 -29.425   4.690  1.00 94.89           C  
ATOM   4377  O   SER C 153       5.199 -31.479   2.624  1.00 94.89           O  
ATOM   4378  OG  SER C 153       3.455 -28.983   3.926  1.00 94.89           O  
ATOM   4379  N   ASN C 154       5.629 -29.723   1.453  1.00 93.15           N  
ATOM   4380  CA  ASN C 154       5.346 -30.327   0.156  1.00 93.15           C  
ATOM   4381  C   ASN C 154       3.859 -30.627  -0.011  1.00 93.15           C  
ATOM   4382  CB  ASN C 154       6.170 -31.602  -0.034  1.00 93.15           C  
ATOM   4383  O   ASN C 154       3.471 -31.384  -0.903  1.00 93.15           O  
ATOM   4384  CG  ASN C 154       7.645 -31.319  -0.242  1.00 93.15           C  
ATOM   4385  ND2 ASN C 154       8.483 -32.315   0.019  1.00 93.15           N  
ATOM   4386  OD1 ASN C 154       8.028 -30.213  -0.634  1.00 93.15           O  
ATOM   4387  N   TYR C 155       3.053 -30.116   0.897  1.00 93.71           N  
ATOM   4388  CA  TYR C 155       1.609 -30.304   0.816  1.00 93.71           C  
ATOM   4389  C   TYR C 155       1.047 -29.675  -0.454  1.00 93.71           C  
ATOM   4390  CB  TYR C 155       0.918 -29.705   2.044  1.00 93.71           C  
ATOM   4391  O   TYR C 155       1.235 -28.481  -0.698  1.00 93.71           O  
ATOM   4392  CG  TYR C 155      -0.587 -29.819   2.011  1.00 93.71           C  
ATOM   4393  CD1 TYR C 155      -1.385 -28.701   1.779  1.00 93.71           C  
ATOM   4394  CD2 TYR C 155      -1.213 -31.044   2.213  1.00 93.71           C  
ATOM   4395  CE1 TYR C 155      -2.772 -28.801   1.750  1.00 93.71           C  
ATOM   4396  CE2 TYR C 155      -2.599 -31.156   2.186  1.00 93.71           C  
ATOM   4397  OH  TYR C 155      -4.742 -30.136   1.925  1.00 93.71           O  
ATOM   4398  CZ  TYR C 155      -3.369 -30.031   1.953  1.00 93.71           C  
ATOM   4399  N   ASN C 156       0.392 -30.437  -1.341  1.00 93.73           N  
ATOM   4400  CA  ASN C 156      -0.265 -30.052  -2.585  1.00 93.73           C  
ATOM   4401  C   ASN C 156       0.708 -29.376  -3.547  1.00 93.73           C  
ATOM   4402  CB  ASN C 156      -1.455 -29.133  -2.301  1.00 93.73           C  
ATOM   4403  O   ASN C 156       0.308 -28.531  -4.350  1.00 93.73           O  
ATOM   4404  CG  ASN C 156      -2.665 -29.887  -1.786  1.00 93.73           C  
ATOM   4405  ND2 ASN C 156      -3.595 -29.166  -1.169  1.00 93.73           N  
ATOM   4406  OD1 ASN C 156      -2.764 -31.107  -1.940  1.00 93.73           O  
ATOM   4407  N   PHE C 157       1.925 -29.712  -3.423  1.00 92.24           N  
ATOM   4408  CA  PHE C 157       2.967 -29.132  -4.261  1.00 92.24           C  
ATOM   4409  C   PHE C 157       2.641 -29.320  -5.738  1.00 92.24           C  
ATOM   4410  CB  PHE C 157       4.328 -29.759  -3.941  1.00 92.24           C  
ATOM   4411  O   PHE C 157       2.737 -28.376  -6.525  1.00 92.24           O  
ATOM   4412  CG  PHE C 157       5.439 -29.292  -4.842  1.00 92.24           C  
ATOM   4413  CD1 PHE C 157       5.746 -29.987  -6.006  1.00 92.24           C  
ATOM   4414  CD2 PHE C 157       6.176 -28.159  -4.526  1.00 92.24           C  
ATOM   4415  CE1 PHE C 157       6.774 -29.557  -6.842  1.00 92.24           C  
ATOM   4416  CE2 PHE C 157       7.205 -27.724  -5.357  1.00 92.24           C  
ATOM   4417  CZ  PHE C 157       7.502 -28.425  -6.514  1.00 92.24           C  
ATOM   4418  N   GLU C 158       2.197 -30.458  -6.195  1.00 93.22           N  
ATOM   4419  CA  GLU C 158       2.058 -30.845  -7.596  1.00 93.22           C  
ATOM   4420  C   GLU C 158       0.758 -30.311  -8.189  1.00 93.22           C  
ATOM   4421  CB  GLU C 158       2.116 -32.368  -7.741  1.00 93.22           C  
ATOM   4422  O   GLU C 158       0.650 -30.134  -9.405  1.00 93.22           O  
ATOM   4423  CG  GLU C 158       0.951 -33.093  -7.082  1.00 93.22           C  
ATOM   4424  CD  GLU C 158       1.189 -33.399  -5.612  1.00 93.22           C  
ATOM   4425  OE1 GLU C 158       0.418 -34.190  -5.024  1.00 93.22           O  
ATOM   4426  OE2 GLU C 158       2.154 -32.842  -5.043  1.00 93.22           O  
ATOM   4427  N   LYS C 159      -0.213 -29.987  -7.411  1.00 95.62           N  
ATOM   4428  CA  LYS C 159      -1.576 -29.699  -7.846  1.00 95.62           C  
ATOM   4429  C   LYS C 159      -1.608 -28.515  -8.809  1.00 95.62           C  
ATOM   4430  CB  LYS C 159      -2.476 -29.418  -6.641  1.00 95.62           C  
ATOM   4431  O   LYS C 159      -2.204 -28.600  -9.885  1.00 95.62           O  
ATOM   4432  CG  LYS C 159      -2.874 -30.663  -5.862  1.00 95.62           C  
ATOM   4433  CD  LYS C 159      -4.045 -30.387  -4.927  1.00 95.62           C  
ATOM   4434  CE  LYS C 159      -4.566 -31.668  -4.290  1.00 95.62           C  
ATOM   4435  NZ  LYS C 159      -5.726 -31.405  -3.386  1.00 95.62           N  
ATOM   4436  N   PRO C 160      -0.900 -27.463  -8.498  1.00 97.63           N  
ATOM   4437  CA  PRO C 160      -0.933 -26.337  -9.434  1.00 97.63           C  
ATOM   4438  C   PRO C 160      -0.318 -26.677 -10.789  1.00 97.63           C  
ATOM   4439  CB  PRO C 160      -0.115 -25.259  -8.718  1.00 97.63           C  
ATOM   4440  O   PRO C 160      -0.845 -26.274 -11.829  1.00 97.63           O  
ATOM   4441  CG  PRO C 160      -0.198 -25.616  -7.269  1.00 97.63           C  
ATOM   4442  CD  PRO C 160      -0.272 -27.111  -7.149  1.00 97.63           C  
ATOM   4443  N   PHE C 161       0.688 -27.471 -10.828  1.00 96.17           N  
ATOM   4444  CA  PHE C 161       1.369 -27.839 -12.063  1.00 96.17           C  
ATOM   4445  C   PHE C 161       0.505 -28.777 -12.898  1.00 96.17           C  
ATOM   4446  CB  PHE C 161       2.718 -28.499 -11.759  1.00 96.17           C  
ATOM   4447  O   PHE C 161       0.435 -28.641 -14.121  1.00 96.17           O  
ATOM   4448  CG  PHE C 161       3.725 -27.565 -11.144  1.00 96.17           C  
ATOM   4449  CD1 PHE C 161       4.445 -26.678 -11.935  1.00 96.17           C  
ATOM   4450  CD2 PHE C 161       3.952 -27.574  -9.774  1.00 96.17           C  
ATOM   4451  CE1 PHE C 161       5.378 -25.812 -11.369  1.00 96.17           C  
ATOM   4452  CE2 PHE C 161       4.882 -26.712  -9.201  1.00 96.17           C  
ATOM   4453  CZ  PHE C 161       5.595 -25.833 -10.000  1.00 96.17           C  
ATOM   4454  N   LEU C 162      -0.093 -29.681 -12.199  1.00 97.03           N  
ATOM   4455  CA  LEU C 162      -0.958 -30.620 -12.906  1.00 97.03           C  
ATOM   4456  C   LEU C 162      -2.121 -29.892 -13.571  1.00 97.03           C  
ATOM   4457  CB  LEU C 162      -1.489 -31.687 -11.946  1.00 97.03           C  
ATOM   4458  O   LEU C 162      -2.423 -30.134 -14.742  1.00 97.03           O  
ATOM   4459  CG  LEU C 162      -2.388 -32.763 -12.558  1.00 97.03           C  
ATOM   4460  CD1 LEU C 162      -1.635 -33.529 -13.641  1.00 97.03           C  
ATOM   4461  CD2 LEU C 162      -2.896 -33.712 -11.479  1.00 97.03           C  
ATOM   4462  N   TRP C 163      -2.721 -29.008 -12.833  1.00 97.54           N  
ATOM   4463  CA  TRP C 163      -3.840 -28.252 -13.387  1.00 97.54           C  
ATOM   4464  C   TRP C 163      -3.399 -27.434 -14.596  1.00 97.54           C  
ATOM   4465  CB  TRP C 163      -4.445 -27.331 -12.324  1.00 97.54           C  
ATOM   4466  O   TRP C 163      -4.076 -27.424 -15.626  1.00 97.54           O  
ATOM   4467  CG  TRP C 163      -5.666 -26.591 -12.783  1.00 97.54           C  
ATOM   4468  CD1 TRP C 163      -6.962 -27.022 -12.722  1.00 97.54           C  
ATOM   4469  CD2 TRP C 163      -5.702 -25.291 -13.378  1.00 97.54           C  
ATOM   4470  CE2 TRP C 163      -7.056 -24.995 -13.652  1.00 97.54           C  
ATOM   4471  CE3 TRP C 163      -4.721 -24.345 -13.704  1.00 97.54           C  
ATOM   4472  NE1 TRP C 163      -7.803 -26.067 -13.244  1.00 97.54           N  
ATOM   4473  CH2 TRP C 163      -6.473 -22.884 -14.549  1.00 97.54           C  
ATOM   4474  CZ2 TRP C 163      -7.453 -23.791 -14.240  1.00 97.54           C  
ATOM   4475  CZ3 TRP C 163      -5.118 -23.148 -14.288  1.00 97.54           C  
ATOM   4476  N   LEU C 164      -2.259 -26.787 -14.496  1.00 98.10           N  
ATOM   4477  CA  LEU C 164      -1.725 -25.976 -15.585  1.00 98.10           C  
ATOM   4478  C   LEU C 164      -1.409 -26.840 -16.801  1.00 98.10           C  
ATOM   4479  CB  LEU C 164      -0.466 -25.232 -15.131  1.00 98.10           C  
ATOM   4480  O   LEU C 164      -1.739 -26.473 -17.931  1.00 98.10           O  
ATOM   4481  CG  LEU C 164      -0.681 -24.054 -14.180  1.00 98.10           C  
ATOM   4482  CD1 LEU C 164       0.654 -23.581 -13.613  1.00 98.10           C  
ATOM   4483  CD2 LEU C 164      -1.398 -22.913 -14.894  1.00 98.10           C  
ATOM   4484  N   ALA C 165      -0.822 -27.969 -16.575  1.00 96.74           N  
ATOM   4485  CA  ALA C 165      -0.481 -28.888 -17.658  1.00 96.74           C  
ATOM   4486  C   ALA C 165      -1.731 -29.343 -18.405  1.00 96.74           C  
ATOM   4487  CB  ALA C 165       0.278 -30.095 -17.113  1.00 96.74           C  
ATOM   4488  O   ALA C 165      -1.746 -29.380 -19.638  1.00 96.74           O  
ATOM   4489  N   ARG C 166      -2.730 -29.660 -17.598  1.00 97.65           N  
ATOM   4490  CA  ARG C 166      -3.984 -30.084 -18.213  1.00 97.65           C  
ATOM   4491  C   ARG C 166      -4.560 -28.983 -19.096  1.00 97.65           C  
ATOM   4492  CB  ARG C 166      -5.000 -30.481 -17.140  1.00 97.65           C  
ATOM   4493  O   ARG C 166      -5.019 -29.249 -20.209  1.00 97.65           O  
ATOM   4494  CG  ARG C 166      -4.747 -31.850 -16.528  1.00 97.65           C  
ATOM   4495  CD  ARG C 166      -5.693 -32.134 -15.370  1.00 97.65           C  
ATOM   4496  NE  ARG C 166      -5.550 -33.502 -14.880  1.00 97.65           N  
ATOM   4497  NH1 ARG C 166      -6.502 -33.083 -12.818  1.00 97.65           N  
ATOM   4498  NH2 ARG C 166      -5.759 -35.189 -13.336  1.00 97.65           N  
ATOM   4499  CZ  ARG C 166      -5.937 -33.921 -13.679  1.00 97.65           C  
ATOM   4500  N   LYS C 167      -4.492 -27.746 -18.666  1.00 97.27           N  
ATOM   4501  CA  LYS C 167      -5.021 -26.613 -19.419  1.00 97.27           C  
ATOM   4502  C   LYS C 167      -4.172 -26.329 -20.655  1.00 97.27           C  
ATOM   4503  CB  LYS C 167      -5.092 -25.367 -18.536  1.00 97.27           C  
ATOM   4504  O   LYS C 167      -4.706 -26.101 -21.743  1.00 97.27           O  
ATOM   4505  CG  LYS C 167      -6.191 -25.416 -17.484  1.00 97.27           C  
ATOM   4506  CD  LYS C 167      -7.575 -25.420 -18.120  1.00 97.27           C  
ATOM   4507  CE  LYS C 167      -8.675 -25.396 -17.068  1.00 97.27           C  
ATOM   4508  NZ  LYS C 167     -10.034 -25.457 -17.686  1.00 97.27           N  
ATOM   4509  N   LEU C 168      -2.901 -26.427 -20.537  1.00 96.80           N  
ATOM   4510  CA  LEU C 168      -1.976 -26.078 -21.609  1.00 96.80           C  
ATOM   4511  C   LEU C 168      -1.972 -27.150 -22.694  1.00 96.80           C  
ATOM   4512  CB  LEU C 168      -0.561 -25.890 -21.056  1.00 96.80           C  
ATOM   4513  O   LEU C 168      -1.922 -26.833 -23.885  1.00 96.80           O  
ATOM   4514  CG  LEU C 168      -0.327 -24.644 -20.200  1.00 96.80           C  
ATOM   4515  CD1 LEU C 168       0.986 -24.766 -19.434  1.00 96.80           C  
ATOM   4516  CD2 LEU C 168      -0.331 -23.391 -21.068  1.00 96.80           C  
ATOM   4517  N   ILE C 169      -2.063 -28.393 -22.283  1.00 95.45           N  
ATOM   4518  CA  ILE C 169      -2.054 -29.514 -23.216  1.00 95.45           C  
ATOM   4519  C   ILE C 169      -3.461 -29.740 -23.764  1.00 95.45           C  
ATOM   4520  CB  ILE C 169      -1.525 -30.802 -22.547  1.00 95.45           C  
ATOM   4521  O   ILE C 169      -3.628 -30.252 -24.873  1.00 95.45           O  
ATOM   4522  CG1 ILE C 169      -0.063 -30.621 -22.121  1.00 95.45           C  
ATOM   4523  CG2 ILE C 169      -1.676 -32.001 -23.489  1.00 95.45           C  
ATOM   4524  CD1 ILE C 169       0.893 -30.371 -23.279  1.00 95.45           C  
ATOM   4525  N   GLY C 170      -4.436 -29.352 -22.997  1.00 95.83           N  
ATOM   4526  CA  GLY C 170      -5.823 -29.537 -23.393  1.00 95.83           C  
ATOM   4527  C   GLY C 170      -6.324 -30.951 -23.166  1.00 95.83           C  
ATOM   4528  O   GLY C 170      -7.125 -31.465 -23.949  1.00 95.83           O  
ATOM   4529  N   ASP C 171      -5.788 -31.620 -22.144  1.00 96.32           N  
ATOM   4530  CA  ASP C 171      -6.170 -32.990 -21.815  1.00 96.32           C  
ATOM   4531  C   ASP C 171      -6.537 -33.118 -20.339  1.00 96.32           C  
ATOM   4532  CB  ASP C 171      -5.039 -33.960 -22.163  1.00 96.32           C  
ATOM   4533  O   ASP C 171      -5.656 -33.180 -19.478  1.00 96.32           O  
ATOM   4534  CG  ASP C 171      -5.403 -35.411 -21.902  1.00 96.32           C  
ATOM   4535  OD1 ASP C 171      -6.550 -35.689 -21.491  1.00 96.32           O  
ATOM   4536  OD2 ASP C 171      -4.532 -36.285 -22.107  1.00 96.32           O  
ATOM   4537  N   PRO C 172      -7.790 -33.246 -20.042  1.00 95.23           N  
ATOM   4538  CA  PRO C 172      -8.239 -33.349 -18.652  1.00 95.23           C  
ATOM   4539  C   PRO C 172      -7.773 -34.636 -17.975  1.00 95.23           C  
ATOM   4540  CB  PRO C 172      -9.765 -33.317 -18.772  1.00 95.23           C  
ATOM   4541  O   PRO C 172      -7.800 -34.736 -16.746  1.00 95.23           O  
ATOM   4542  CG  PRO C 172     -10.048 -33.759 -20.172  1.00 95.23           C  
ATOM   4543  CD  PRO C 172      -8.898 -33.344 -21.044  1.00 95.23           C  
ATOM   4544  N   ASN C 173      -7.377 -35.581 -18.784  1.00 95.49           N  
ATOM   4545  CA  ASN C 173      -6.992 -36.876 -18.233  1.00 95.49           C  
ATOM   4546  C   ASN C 173      -5.484 -36.967 -18.015  1.00 95.49           C  
ATOM   4547  CB  ASN C 173      -7.467 -38.010 -19.144  1.00 95.49           C  
ATOM   4548  O   ASN C 173      -4.965 -38.031 -17.676  1.00 95.49           O  
ATOM   4549  CG  ASN C 173      -8.977 -38.080 -19.251  1.00 95.49           C  
ATOM   4550  ND2 ASN C 173      -9.478 -38.249 -20.469  1.00 95.49           N  
ATOM   4551  OD1 ASN C 173      -9.688 -37.982 -18.247  1.00 95.49           O  
ATOM   4552  N   LEU C 174      -4.855 -35.876 -18.236  1.00 95.77           N  
ATOM   4553  CA  LEU C 174      -3.416 -35.846 -17.998  1.00 95.77           C  
ATOM   4554  C   LEU C 174      -3.102 -36.110 -16.529  1.00 95.77           C  
ATOM   4555  CB  LEU C 174      -2.830 -34.497 -18.423  1.00 95.77           C  
ATOM   4556  O   LEU C 174      -3.760 -35.562 -15.641  1.00 95.77           O  
ATOM   4557  CG  LEU C 174      -1.305 -34.381 -18.393  1.00 95.77           C  
ATOM   4558  CD1 LEU C 174      -0.703 -34.986 -19.657  1.00 95.77           C  
ATOM   4559  CD2 LEU C 174      -0.882 -32.925 -18.237  1.00 95.77           C  
ATOM   4560  N   GLU C 175      -2.181 -36.984 -16.287  1.00 95.57           N  
ATOM   4561  CA  GLU C 175      -1.781 -37.322 -14.924  1.00 95.57           C  
ATOM   4562  C   GLU C 175      -0.263 -37.427 -14.805  1.00 95.57           C  
ATOM   4563  CB  GLU C 175      -2.435 -38.633 -14.481  1.00 95.57           C  
ATOM   4564  O   GLU C 175       0.416 -37.798 -15.764  1.00 95.57           O  
ATOM   4565  CG  GLU C 175      -3.952 -38.561 -14.383  1.00 95.57           C  
ATOM   4566  CD  GLU C 175      -4.580 -39.842 -13.856  1.00 95.57           C  
ATOM   4567  OE1 GLU C 175      -5.795 -39.842 -13.554  1.00 95.57           O  
ATOM   4568  OE2 GLU C 175      -3.852 -40.853 -13.744  1.00 95.57           O  
ATOM   4569  N   PHE C 176       0.162 -37.097 -13.725  1.00 92.61           N  
ATOM   4570  CA  PHE C 176       1.570 -37.351 -13.441  1.00 92.61           C  
ATOM   4571  C   PHE C 176       1.806 -38.829 -13.155  1.00 92.61           C  
ATOM   4572  CB  PHE C 176       2.042 -36.504 -12.256  1.00 92.61           C  
ATOM   4573  O   PHE C 176       1.083 -39.436 -12.362  1.00 92.61           O  
ATOM   4574  CG  PHE C 176       2.083 -35.027 -12.543  1.00 92.61           C  
ATOM   4575  CD1 PHE C 176       2.237 -34.562 -13.843  1.00 92.61           C  
ATOM   4576  CD2 PHE C 176       1.969 -34.104 -11.512  1.00 92.61           C  
ATOM   4577  CE1 PHE C 176       2.275 -33.195 -14.112  1.00 92.61           C  
ATOM   4578  CE2 PHE C 176       2.006 -32.737 -11.772  1.00 92.61           C  
ATOM   4579  CZ  PHE C 176       2.161 -32.285 -13.073  1.00 92.61           C  
ATOM   4580  N   VAL C 177       2.715 -39.398 -13.809  1.00 92.67           N  
ATOM   4581  CA  VAL C 177       2.942 -40.833 -13.676  1.00 92.67           C  
ATOM   4582  C   VAL C 177       4.087 -41.088 -12.698  1.00 92.67           C  
ATOM   4583  CB  VAL C 177       3.252 -41.488 -15.041  1.00 92.67           C  
ATOM   4584  O   VAL C 177       4.273 -42.213 -12.230  1.00 92.67           O  
ATOM   4585  CG1 VAL C 177       2.025 -41.449 -15.950  1.00 92.67           C  
ATOM   4586  CG2 VAL C 177       4.437 -40.792 -15.708  1.00 92.67           C  
ATOM   4587  N   ALA C 178       4.808 -40.159 -12.398  1.00 83.52           N  
ATOM   4588  CA  ALA C 178       5.867 -40.233 -11.394  1.00 83.52           C  
ATOM   4589  C   ALA C 178       5.900 -38.969 -10.539  1.00 83.52           C  
ATOM   4590  CB  ALA C 178       7.221 -40.454 -12.063  1.00 83.52           C  
ATOM   4591  O   ALA C 178       5.641 -37.870 -11.034  1.00 83.52           O  
ATOM   4592  N   MET C 179       6.182 -39.206  -9.312  1.00 72.81           N  
ATOM   4593  CA  MET C 179       6.287 -38.057  -8.418  1.00 72.81           C  
ATOM   4594  C   MET C 179       7.573 -37.280  -8.679  1.00 72.81           C  
ATOM   4595  CB  MET C 179       6.235 -38.506  -6.957  1.00 72.81           C  
ATOM   4596  O   MET C 179       8.623 -37.875  -8.927  1.00 72.81           O  
ATOM   4597  CG  MET C 179       4.825 -38.724  -6.432  1.00 72.81           C  
ATOM   4598  SD  MET C 179       4.723 -38.575  -4.606  1.00 72.81           S  
ATOM   4599  CE  MET C 179       5.728 -40.002  -4.112  1.00 72.81           C  
ATOM   4600  N   PRO C 180       7.429 -36.017  -8.768  1.00 73.41           N  
ATOM   4601  CA  PRO C 180       8.659 -35.237  -8.914  1.00 73.41           C  
ATOM   4602  C   PRO C 180       9.619 -35.423  -7.741  1.00 73.41           C  
ATOM   4603  CB  PRO C 180       8.155 -33.793  -8.983  1.00 73.41           C  
ATOM   4604  O   PRO C 180       9.183 -35.693  -6.619  1.00 73.41           O  
ATOM   4605  CG  PRO C 180       6.769 -33.845  -8.426  1.00 73.41           C  
ATOM   4606  CD  PRO C 180       6.293 -35.269  -8.465  1.00 73.41           C  
ATOM   4607  N   ALA C 181      10.876 -35.464  -8.059  1.00 79.00           N  
ATOM   4608  CA  ALA C 181      11.878 -35.530  -6.998  1.00 79.00           C  
ATOM   4609  C   ALA C 181      11.901 -34.239  -6.184  1.00 79.00           C  
ATOM   4610  CB  ALA C 181      13.259 -35.809  -7.586  1.00 79.00           C  
ATOM   4611  O   ALA C 181      12.299 -33.187  -6.688  1.00 79.00           O  
ATOM   4612  N   LEU C 182      11.360 -34.310  -4.973  1.00 84.44           N  
ATOM   4613  CA  LEU C 182      11.301 -33.135  -4.111  1.00 84.44           C  
ATOM   4614  C   LEU C 182      12.268 -33.271  -2.940  1.00 84.44           C  
ATOM   4615  CB  LEU C 182       9.877 -32.924  -3.590  1.00 84.44           C  
ATOM   4616  O   LEU C 182      12.544 -34.382  -2.483  1.00 84.44           O  
ATOM   4617  CG  LEU C 182       8.796 -32.691  -4.647  1.00 84.44           C  
ATOM   4618  CD1 LEU C 182       7.419 -32.639  -3.994  1.00 84.44           C  
ATOM   4619  CD2 LEU C 182       9.074 -31.408  -5.423  1.00 84.44           C  
ATOM   4620  N   ALA C 183      12.840 -32.190  -2.562  1.00 86.24           N  
ATOM   4621  CA  ALA C 183      13.583 -32.187  -1.304  1.00 86.24           C  
ATOM   4622  C   ALA C 183      12.698 -32.631  -0.143  1.00 86.24           C  
ATOM   4623  CB  ALA C 183      14.159 -30.800  -1.030  1.00 86.24           C  
ATOM   4624  O   ALA C 183      11.481 -32.432  -0.171  1.00 86.24           O  
ATOM   4625  N   PRO C 184      13.274 -33.313   0.809  1.00 89.45           N  
ATOM   4626  CA  PRO C 184      12.477 -33.729   1.965  1.00 89.45           C  
ATOM   4627  C   PRO C 184      11.773 -32.559   2.648  1.00 89.45           C  
ATOM   4628  CB  PRO C 184      13.513 -34.363   2.897  1.00 89.45           C  
ATOM   4629  O   PRO C 184      12.314 -31.451   2.696  1.00 89.45           O  
ATOM   4630  CG  PRO C 184      14.684 -34.665   2.019  1.00 89.45           C  
ATOM   4631  CD  PRO C 184      14.666 -33.713   0.857  1.00 89.45           C  
ATOM   4632  N   PRO C 185      10.560 -32.850   3.112  1.00 91.16           N  
ATOM   4633  CA  PRO C 185       9.833 -31.783   3.804  1.00 91.16           C  
ATOM   4634  C   PRO C 185      10.593 -31.238   5.011  1.00 91.16           C  
ATOM   4635  CB  PRO C 185       8.534 -32.466   4.240  1.00 91.16           C  
ATOM   4636  O   PRO C 185      11.269 -31.995   5.713  1.00 91.16           O  
ATOM   4637  CG  PRO C 185       8.853 -33.926   4.243  1.00 91.16           C  
ATOM   4638  CD  PRO C 185       9.973 -34.172   3.273  1.00 91.16           C  
ATOM   4639  N   GLU C 186      10.588 -29.932   5.263  1.00 91.62           N  
ATOM   4640  CA  GLU C 186      11.229 -29.276   6.399  1.00 91.62           C  
ATOM   4641  C   GLU C 186      10.307 -29.251   7.614  1.00 91.62           C  
ATOM   4642  CB  GLU C 186      11.651 -27.852   6.029  1.00 91.62           C  
ATOM   4643  O   GLU C 186      10.772 -29.149   8.751  1.00 91.62           O  
ATOM   4644  CG  GLU C 186      12.717 -27.789   4.944  1.00 91.62           C  
ATOM   4645  CD  GLU C 186      13.101 -26.368   4.562  1.00 91.62           C  
ATOM   4646  OE1 GLU C 186      13.811 -26.183   3.548  1.00 91.62           O  
ATOM   4647  OE2 GLU C 186      12.690 -25.433   5.285  1.00 91.62           O  
ATOM   4648  N   VAL C 187       9.005 -29.331   7.352  1.00 91.97           N  
ATOM   4649  CA  VAL C 187       7.989 -29.365   8.399  1.00 91.97           C  
ATOM   4650  C   VAL C 187       6.933 -30.415   8.060  1.00 91.97           C  
ATOM   4651  CB  VAL C 187       7.325 -27.983   8.590  1.00 91.97           C  
ATOM   4652  O   VAL C 187       6.798 -30.817   6.902  1.00 91.97           O  
ATOM   4653  CG1 VAL C 187       8.352 -26.950   9.048  1.00 91.97           C  
ATOM   4654  CG2 VAL C 187       6.649 -27.533   7.296  1.00 91.97           C  
ATOM   4655  N   VAL C 188       6.254 -30.814   9.060  1.00 90.42           N  
ATOM   4656  CA  VAL C 188       5.226 -31.831   8.870  1.00 90.42           C  
ATOM   4657  C   VAL C 188       3.845 -31.179   8.882  1.00 90.42           C  
ATOM   4658  CB  VAL C 188       5.306 -32.929   9.954  1.00 90.42           C  
ATOM   4659  O   VAL C 188       3.553 -30.345   9.742  1.00 90.42           O  
ATOM   4660  CG1 VAL C 188       4.214 -33.976   9.744  1.00 90.42           C  
ATOM   4661  CG2 VAL C 188       6.686 -33.584   9.948  1.00 90.42           C  
ATOM   4662  N   MET C 189       3.118 -31.517   7.923  1.00 89.79           N  
ATOM   4663  CA  MET C 189       1.743 -31.030   7.858  1.00 89.79           C  
ATOM   4664  C   MET C 189       0.835 -31.838   8.779  1.00 89.79           C  
ATOM   4665  CB  MET C 189       1.218 -31.090   6.422  1.00 89.79           C  
ATOM   4666  O   MET C 189       0.799 -33.067   8.701  1.00 89.79           O  
ATOM   4667  CG  MET C 189      -0.140 -30.433   6.238  1.00 89.79           C  
ATOM   4668  SD  MET C 189      -0.094 -28.624   6.545  1.00 89.79           S  
ATOM   4669  CE  MET C 189      -1.868 -28.283   6.710  1.00 89.79           C  
ATOM   4670  N   ASP C 190       0.137 -31.172   9.696  1.00 90.62           N  
ATOM   4671  CA  ASP C 190      -0.849 -31.817  10.558  1.00 90.62           C  
ATOM   4672  C   ASP C 190      -2.048 -32.307   9.750  1.00 90.62           C  
ATOM   4673  CB  ASP C 190      -1.311 -30.858  11.657  1.00 90.62           C  
ATOM   4674  O   ASP C 190      -2.810 -31.502   9.210  1.00 90.62           O  
ATOM   4675  CG  ASP C 190      -2.284 -31.497  12.631  1.00 90.62           C  
ATOM   4676  OD1 ASP C 190      -2.724 -32.642  12.392  1.00 90.62           O  
ATOM   4677  OD2 ASP C 190      -2.618 -30.848  13.647  1.00 90.62           O  
ATOM   4678  N   PRO C 191      -2.230 -33.590   9.689  1.00 89.33           N  
ATOM   4679  CA  PRO C 191      -3.312 -34.149   8.875  1.00 89.33           C  
ATOM   4680  C   PRO C 191      -4.686 -33.615   9.273  1.00 89.33           C  
ATOM   4681  CB  PRO C 191      -3.213 -35.653   9.142  1.00 89.33           C  
ATOM   4682  O   PRO C 191      -5.559 -33.448   8.417  1.00 89.33           O  
ATOM   4683  CG  PRO C 191      -1.818 -35.863   9.635  1.00 89.33           C  
ATOM   4684  CD  PRO C 191      -1.329 -34.579  10.243  1.00 89.33           C  
ATOM   4685  N   ALA C 192      -4.849 -33.413  10.610  1.00 90.48           N  
ATOM   4686  CA  ALA C 192      -6.123 -32.869  11.074  1.00 90.48           C  
ATOM   4687  C   ALA C 192      -6.342 -31.455  10.542  1.00 90.48           C  
ATOM   4688  CB  ALA C 192      -6.179 -32.875  12.600  1.00 90.48           C  
ATOM   4689  O   ALA C 192      -7.451 -31.105  10.132  1.00 90.48           O  
ATOM   4690  N   LEU C 193      -5.268 -30.749  10.553  1.00 87.23           N  
ATOM   4691  CA  LEU C 193      -5.334 -29.383  10.047  1.00 87.23           C  
ATOM   4692  C   LEU C 193      -5.593 -29.372   8.544  1.00 87.23           C  
ATOM   4693  CB  LEU C 193      -4.036 -28.633  10.358  1.00 87.23           C  
ATOM   4694  O   LEU C 193      -6.426 -28.603   8.059  1.00 87.23           O  
ATOM   4695  CG  LEU C 193      -4.028 -27.135  10.049  1.00 87.23           C  
ATOM   4696  CD1 LEU C 193      -5.082 -26.416  10.884  1.00 87.23           C  
ATOM   4697  CD2 LEU C 193      -2.645 -26.544  10.302  1.00 87.23           C  
ATOM   4698  N   ALA C 194      -4.941 -30.267   7.851  1.00 88.76           N  
ATOM   4699  CA  ALA C 194      -5.113 -30.385   6.405  1.00 88.76           C  
ATOM   4700  C   ALA C 194      -6.558 -30.727   6.051  1.00 88.76           C  
ATOM   4701  CB  ALA C 194      -4.166 -31.441   5.841  1.00 88.76           C  
ATOM   4702  O   ALA C 194      -7.140 -30.128   5.144  1.00 88.76           O  
ATOM   4703  N   ALA C 195      -7.138 -31.617   6.767  1.00 91.37           N  
ATOM   4704  CA  ALA C 195      -8.520 -32.030   6.533  1.00 91.37           C  
ATOM   4705  C   ALA C 195      -9.488 -30.881   6.801  1.00 91.37           C  
ATOM   4706  CB  ALA C 195      -8.871 -33.233   7.405  1.00 91.37           C  
ATOM   4707  O   ALA C 195     -10.452 -30.688   6.057  1.00 91.37           O  
ATOM   4708  N   GLN C 196      -9.172 -30.203   7.863  1.00 90.26           N  
ATOM   4709  CA  GLN C 196     -10.000 -29.052   8.207  1.00 90.26           C  
ATOM   4710  C   GLN C 196      -9.963 -27.998   7.105  1.00 90.26           C  
ATOM   4711  CB  GLN C 196      -9.546 -28.441   9.534  1.00 90.26           C  
ATOM   4712  O   GLN C 196     -11.003 -27.461   6.717  1.00 90.26           O  
ATOM   4713  CG  GLN C 196     -10.427 -27.297  10.017  1.00 90.26           C  
ATOM   4714  CD  GLN C 196     -11.859 -27.728  10.275  1.00 90.26           C  
ATOM   4715  NE2 GLN C 196     -12.812 -26.938   9.793  1.00 90.26           N  
ATOM   4716  OE1 GLN C 196     -12.107 -28.762  10.903  1.00 90.26           O  
ATOM   4717  N   TYR C 197      -8.788 -27.735   6.573  1.00 87.50           N  
ATOM   4718  CA  TYR C 197      -8.636 -26.733   5.525  1.00 87.50           C  
ATOM   4719  C   TYR C 197      -9.354 -27.162   4.251  1.00 87.50           C  
ATOM   4720  CB  TYR C 197      -7.154 -26.484   5.229  1.00 87.50           C  
ATOM   4721  O   TYR C 197      -9.999 -26.345   3.589  1.00 87.50           O  
ATOM   4722  CG  TYR C 197      -6.419 -25.791   6.351  1.00 87.50           C  
ATOM   4723  CD1 TYR C 197      -7.072 -24.883   7.181  1.00 87.50           C  
ATOM   4724  CD2 TYR C 197      -5.071 -26.043   6.583  1.00 87.50           C  
ATOM   4725  CE1 TYR C 197      -6.398 -24.240   8.215  1.00 87.50           C  
ATOM   4726  CE2 TYR C 197      -4.387 -25.406   7.614  1.00 87.50           C  
ATOM   4727  OH  TYR C 197      -4.387 -23.875   9.445  1.00 87.50           O  
ATOM   4728  CZ  TYR C 197      -5.059 -24.508   8.423  1.00 87.50           C  
ATOM   4729  N   GLU C 198      -9.262 -28.410   3.949  1.00 89.33           N  
ATOM   4730  CA  GLU C 198      -9.955 -28.935   2.777  1.00 89.33           C  
ATOM   4731  C   GLU C 198     -11.467 -28.787   2.918  1.00 89.33           C  
ATOM   4732  CB  GLU C 198      -9.590 -30.404   2.550  1.00 89.33           C  
ATOM   4733  O   GLU C 198     -12.149 -28.397   1.968  1.00 89.33           O  
ATOM   4734  CG  GLU C 198      -8.214 -30.607   1.930  1.00 89.33           C  
ATOM   4735  CD  GLU C 198      -7.810 -32.070   1.834  1.00 89.33           C  
ATOM   4736  OE1 GLU C 198      -6.669 -32.357   1.406  1.00 89.33           O  
ATOM   4737  OE2 GLU C 198      -8.641 -32.935   2.189  1.00 89.33           O  
ATOM   4738  N   HIS C 199     -11.897 -29.069   4.129  1.00 90.71           N  
ATOM   4739  CA  HIS C 199     -13.319 -28.914   4.411  1.00 90.71           C  
ATOM   4740  C   HIS C 199     -13.743 -27.452   4.319  1.00 90.71           C  
ATOM   4741  CB  HIS C 199     -13.654 -29.472   5.796  1.00 90.71           C  
ATOM   4742  O   HIS C 199     -14.765 -27.135   3.706  1.00 90.71           O  
ATOM   4743  CG  HIS C 199     -15.096 -29.330   6.167  1.00 90.71           C  
ATOM   4744  CD2 HIS C 199     -15.707 -28.537   7.078  1.00 90.71           C  
ATOM   4745  ND1 HIS C 199     -16.094 -30.069   5.568  1.00 90.71           N  
ATOM   4746  CE1 HIS C 199     -17.259 -29.734   6.097  1.00 90.71           C  
ATOM   4747  NE2 HIS C 199     -17.052 -28.806   7.015  1.00 90.71           N  
ATOM   4748  N   ASP C 200     -12.996 -26.564   4.922  1.00 88.95           N  
ATOM   4749  CA  ASP C 200     -13.295 -25.136   4.905  1.00 88.95           C  
ATOM   4750  C   ASP C 200     -13.353 -24.604   3.474  1.00 88.95           C  
ATOM   4751  CB  ASP C 200     -12.253 -24.359   5.713  1.00 88.95           C  
ATOM   4752  O   ASP C 200     -14.200 -23.769   3.151  1.00 88.95           O  
ATOM   4753  CG  ASP C 200     -12.346 -24.620   7.206  1.00 88.95           C  
ATOM   4754  OD1 ASP C 200     -13.367 -25.176   7.666  1.00 88.95           O  
ATOM   4755  OD2 ASP C 200     -11.391 -24.263   7.930  1.00 88.95           O  
ATOM   4756  N   LEU C 201     -12.446 -25.088   2.631  1.00 87.42           N  
ATOM   4757  CA  LEU C 201     -12.406 -24.662   1.236  1.00 87.42           C  
ATOM   4758  C   LEU C 201     -13.645 -25.139   0.486  1.00 87.42           C  
ATOM   4759  CB  LEU C 201     -11.144 -25.191   0.550  1.00 87.42           C  
ATOM   4760  O   LEU C 201     -14.204 -24.401  -0.329  1.00 87.42           O  
ATOM   4761  CG  LEU C 201      -9.864 -24.384   0.768  1.00 87.42           C  
ATOM   4762  CD1 LEU C 201      -8.649 -25.179   0.302  1.00 87.42           C  
ATOM   4763  CD2 LEU C 201      -9.944 -23.046   0.039  1.00 87.42           C  
ATOM   4764  N   GLU C 202     -14.066 -26.341   0.762  1.00 88.94           N  
ATOM   4765  CA  GLU C 202     -15.272 -26.882   0.141  1.00 88.94           C  
ATOM   4766  C   GLU C 202     -16.504 -26.069   0.528  1.00 88.94           C  
ATOM   4767  CB  GLU C 202     -15.465 -28.349   0.532  1.00 88.94           C  
ATOM   4768  O   GLU C 202     -17.327 -25.736  -0.327  1.00 88.94           O  
ATOM   4769  CG  GLU C 202     -14.572 -29.313  -0.235  1.00 88.94           C  
ATOM   4770  CD  GLU C 202     -14.696 -30.753   0.240  1.00 88.94           C  
ATOM   4771  OE1 GLU C 202     -13.963 -31.627  -0.276  1.00 88.94           O  
ATOM   4772  OE2 GLU C 202     -15.533 -31.008   1.134  1.00 88.94           O  
ATOM   4773  N   VAL C 203     -16.560 -25.737   1.801  1.00 87.06           N  
ATOM   4774  CA  VAL C 203     -17.681 -24.949   2.302  1.00 87.06           C  
ATOM   4775  C   VAL C 203     -17.674 -23.567   1.652  1.00 87.06           C  
ATOM   4776  CB  VAL C 203     -17.637 -24.815   3.841  1.00 87.06           C  
ATOM   4777  O   VAL C 203     -18.720 -23.063   1.239  1.00 87.06           O  
ATOM   4778  CG1 VAL C 203     -18.711 -23.845   4.329  1.00 87.06           C  
ATOM   4779  CG2 VAL C 203     -17.807 -26.182   4.500  1.00 87.06           C  
ATOM   4780  N   ALA C 204     -16.537 -23.015   1.538  1.00 82.84           N  
ATOM   4781  CA  ALA C 204     -16.392 -21.681   0.962  1.00 82.84           C  
ATOM   4782  C   ALA C 204     -16.821 -21.665  -0.502  1.00 82.84           C  
ATOM   4783  CB  ALA C 204     -14.950 -21.197   1.096  1.00 82.84           C  
ATOM   4784  O   ALA C 204     -17.424 -20.696  -0.969  1.00 82.84           O  
ATOM   4785  N   GLN C 205     -16.538 -22.747  -1.192  1.00 82.29           N  
ATOM   4786  CA  GLN C 205     -16.843 -22.851  -2.615  1.00 82.29           C  
ATOM   4787  C   GLN C 205     -18.349 -22.919  -2.852  1.00 82.29           C  
ATOM   4788  CB  GLN C 205     -16.160 -24.077  -3.223  1.00 82.29           C  
ATOM   4789  O   GLN C 205     -18.833 -22.541  -3.920  1.00 82.29           O  
ATOM   4790  CG  GLN C 205     -14.671 -23.888  -3.478  1.00 82.29           C  
ATOM   4791  CD  GLN C 205     -14.007 -25.137  -4.028  1.00 82.29           C  
ATOM   4792  NE2 GLN C 205     -12.698 -25.065  -4.244  1.00 82.29           N  
ATOM   4793  OE1 GLN C 205     -14.665 -26.157  -4.256  1.00 82.29           O  
ATOM   4794  N   THR C 206     -19.063 -23.306  -1.825  1.00 81.78           N  
ATOM   4795  CA  THR C 206     -20.504 -23.478  -1.965  1.00 81.78           C  
ATOM   4796  C   THR C 206     -21.251 -22.277  -1.391  1.00 81.78           C  
ATOM   4797  CB  THR C 206     -20.984 -24.765  -1.268  1.00 81.78           C  
ATOM   4798  O   THR C 206     -22.473 -22.181  -1.518  1.00 81.78           O  
ATOM   4799  CG2 THR C 206     -20.355 -26.001  -1.902  1.00 81.78           C  
ATOM   4800  OG1 THR C 206     -20.620 -24.714   0.117  1.00 81.78           O  
ATOM   4801  N   THR C 207     -20.586 -21.376  -0.749  1.00 78.32           N  
ATOM   4802  CA  THR C 207     -21.193 -20.173  -0.192  1.00 78.32           C  
ATOM   4803  C   THR C 207     -21.316 -19.086  -1.256  1.00 78.32           C  
ATOM   4804  CB  THR C 207     -20.379 -19.637   1.001  1.00 78.32           C  
ATOM   4805  O   THR C 207     -20.379 -18.852  -2.022  1.00 78.32           O  
ATOM   4806  CG2 THR C 207     -21.125 -18.517   1.718  1.00 78.32           C  
ATOM   4807  OG1 THR C 207     -20.139 -20.705   1.926  1.00 78.32           O  
ATOM   4808  N   ALA C 208     -22.483 -18.450  -1.341  1.00 74.74           N  
ATOM   4809  CA  ALA C 208     -22.757 -17.404  -2.323  1.00 74.74           C  
ATOM   4810  C   ALA C 208     -21.861 -16.190  -2.096  1.00 74.74           C  
ATOM   4811  CB  ALA C 208     -24.227 -16.994  -2.268  1.00 74.74           C  
ATOM   4812  O   ALA C 208     -21.559 -15.839  -0.953  1.00 74.74           O  
ATOM   4813  N   LEU C 209     -21.332 -15.653  -3.168  1.00 68.48           N  
ATOM   4814  CA  LEU C 209     -20.564 -14.416  -3.076  1.00 68.48           C  
ATOM   4815  C   LEU C 209     -21.449 -13.258  -2.627  1.00 68.48           C  
ATOM   4816  CB  LEU C 209     -19.917 -14.085  -4.424  1.00 68.48           C  
ATOM   4817  O   LEU C 209     -22.636 -13.214  -2.958  1.00 68.48           O  
ATOM   4818  CG  LEU C 209     -18.772 -14.996  -4.868  1.00 68.48           C  
ATOM   4819  CD1 LEU C 209     -18.463 -14.779  -6.345  1.00 68.48           C  
ATOM   4820  CD2 LEU C 209     -17.532 -14.750  -4.015  1.00 68.48           C  
ATOM   4821  N   PRO C 210     -20.983 -12.429  -1.715  1.00 58.62           N  
ATOM   4822  CA  PRO C 210     -21.803 -11.316  -1.231  1.00 58.62           C  
ATOM   4823  C   PRO C 210     -22.388 -10.478  -2.365  1.00 58.62           C  
ATOM   4824  CB  PRO C 210     -20.821 -10.492  -0.394  1.00 58.62           C  
ATOM   4825  O   PRO C 210     -21.731 -10.273  -3.389  1.00 58.62           O  
ATOM   4826  CG  PRO C 210     -19.526 -11.233  -0.485  1.00 58.62           C  
ATOM   4827  CD  PRO C 210     -19.719 -12.421  -1.383  1.00 58.62           C  
ATOM   4828  N   ASP C 211     -23.663 -10.497  -2.599  1.00 54.92           N  
ATOM   4829  CA  ASP C 211     -24.352  -9.664  -3.579  1.00 54.92           C  
ATOM   4830  C   ASP C 211     -24.371  -8.202  -3.141  1.00 54.92           C  
ATOM   4831  CB  ASP C 211     -25.780 -10.166  -3.801  1.00 54.92           C  
ATOM   4832  O   ASP C 211     -24.490  -7.907  -1.950  1.00 54.92           O  
ATOM   4833  CG  ASP C 211     -25.906 -11.090  -4.999  1.00 54.92           C  
ATOM   4834  OD1 ASP C 211     -25.001 -11.097  -5.862  1.00 54.92           O  
ATOM   4835  OD2 ASP C 211     -26.919 -11.817  -5.082  1.00 54.92           O  
ATOM   4836  N   GLU C 212     -23.776  -7.124  -3.974  1.00 49.99           N  
ATOM   4837  CA  GLU C 212     -23.678  -5.693  -3.704  1.00 49.99           C  
ATOM   4838  C   GLU C 212     -25.060  -5.066  -3.545  1.00 49.99           C  
ATOM   4839  CB  GLU C 212     -22.906  -4.986  -4.821  1.00 49.99           C  
ATOM   4840  O   GLU C 212     -25.696  -4.693  -4.533  1.00 49.99           O  
ATOM   4841  CG  GLU C 212     -21.394  -5.042  -4.654  1.00 49.99           C  
ATOM   4842  CD  GLU C 212     -20.645  -4.225  -5.695  1.00 49.99           C  
ATOM   4843  OE1 GLU C 212     -19.400  -4.124  -5.606  1.00 49.99           O  
ATOM   4844  OE2 GLU C 212     -21.308  -3.681  -6.606  1.00 49.99           O  
ATOM   4845  N   ASP C 213     -26.032  -5.520  -2.903  1.00 45.17           N  
ATOM   4846  CA  ASP C 213     -27.177  -4.639  -3.109  1.00 45.17           C  
ATOM   4847  C   ASP C 213     -26.837  -3.199  -2.732  1.00 45.17           C  
ATOM   4848  CB  ASP C 213     -28.380  -5.125  -2.298  1.00 45.17           C  
ATOM   4849  O   ASP C 213     -25.872  -2.954  -2.004  1.00 45.17           O  
ATOM   4850  CG  ASP C 213     -29.280  -6.067  -3.079  1.00 45.17           C  
ATOM   4851  OD1 ASP C 213     -29.226  -6.067  -4.327  1.00 45.17           O  
ATOM   4852  OD2 ASP C 213     -30.052  -6.813  -2.439  1.00 45.17           O  
ATOM   4853  N   ASP C 214     -27.671  -2.037  -3.149  1.00 41.53           N  
ATOM   4854  CA  ASP C 214     -27.676  -0.587  -3.320  1.00 41.53           C  
ATOM   4855  C   ASP C 214     -27.288   0.120  -2.023  1.00 41.53           C  
ATOM   4856  CB  ASP C 214     -29.051  -0.107  -3.790  1.00 41.53           C  
ATOM   4857  O   ASP C 214     -26.904  -0.528  -1.048  1.00 41.53           O  
ATOM   4858  CG  ASP C 214     -29.220  -0.179  -5.297  1.00 41.53           C  
ATOM   4859  OD1 ASP C 214     -28.205  -0.232  -6.024  1.00 41.53           O  
ATOM   4860  OD2 ASP C 214     -30.380  -0.180  -5.763  1.00 41.53           O  
ATOM   4861  N   ASP C 215     -28.323   1.022  -1.563  1.00 38.99           N  
ATOM   4862  CA  ASP C 215     -28.507   2.357  -1.004  1.00 38.99           C  
ATOM   4863  C   ASP C 215     -28.255   2.362   0.502  1.00 38.99           C  
ATOM   4864  CB  ASP C 215     -29.915   2.876  -1.303  1.00 38.99           C  
ATOM   4865  O   ASP C 215     -29.191   2.230   1.294  1.00 38.99           O  
ATOM   4866  CG  ASP C 215     -30.035   3.503  -2.681  1.00 38.99           C  
ATOM   4867  OD1 ASP C 215     -29.000   3.874  -3.275  1.00 38.99           O  
ATOM   4868  OD2 ASP C 215     -31.176   3.631  -3.176  1.00 38.99           O  
ATOM   4869  N   LEU C 216     -27.368   1.616   1.008  1.00 35.80           N  
ATOM   4870  CA  LEU C 216     -27.374   2.117   2.378  1.00 35.80           C  
ATOM   4871  C   LEU C 216     -26.930   3.575   2.426  1.00 35.80           C  
ATOM   4872  CB  LEU C 216     -26.463   1.264   3.265  1.00 35.80           C  
ATOM   4873  O   LEU C 216     -26.054   3.987   1.663  1.00 35.80           O  
ATOM   4874  CG  LEU C 216     -26.994  -0.115   3.656  1.00 35.80           C  
ATOM   4875  CD1 LEU C 216     -25.841  -1.046   4.015  1.00 35.80           C  
ATOM   4876  CD2 LEU C 216     -27.977  -0.001   4.817  1.00 35.80           C  
TER    4877      LEU C 216                                                      
ENDMDL                                                                          
END                                                                             
